# Supplementary material for: Computational single-neuron mechanisms of visual object coding in the human temporal lobe
Source: Nat Commun. 2026 Feb 1;17:2234. doi: 10.1038/s41467-026-68954-8 (PMC12963616; doi:10.1038/s41467-026-68954-8)
Supplement: Supplementary file 4 — Source Data for Figure 2 [file 41467_2026_68954_MOESM4_ESM.xlsx]

## Sheet: Fig 2b
Channel Label	Tala Coordinates_1	Tala Coordinates_2	Tala Coordinates_3
FG	-27.2643	11.402	-45.1886
FG	-30.978	10.568	-43.2928
FG	-33.5332	-2.49291	-39.7865
FG	-33.0481	-36.1116	-12.7214
FG	-36.8879	-37.3386	-12.4126
FG	-37.2653	-27.5195	-25.1576
FG	25.4503	-0.982355	-42.9083
FG	29.5662	-0.648809	-42.444
FG	33.3815	-0.237685	-41.9844
FG	37.298	0.185465	-42.1615
FG	36.7043	-27.3475	-23.6625
FG	44.5196	-27.2395	-22.1782
FG	48.2404	-27.0153	-21.3894
FG	29.3005	-5.35377	-46.8146
FG	32.6417	-4.83386	-45.9997
FG	29.1133	-17.7389	-33.0451
FG	32.5581	-16.986	-33.3227
FG	36.4276	-15.7672	-34.2651
FG	27.2123	-35.3271	-19.7481
FG	30.9921	-36.7609	-19.4379
FG	34.3653	-38.1367	-18.8799
FG	38.0932	-39.7548	-18.2985
FG	41.7883	-41.2663	-17.7081
FG	45.5143	-42.8906	-17.8297
FG	36.5617	-5.8611	-30.1664
FG	-33.1224	2.90046	-45.2923
FG	-37.5399	-19.2475	-19.3622
FG	-42.7466	-20.5147	-18.607
FG	-37.1711	-32.2559	-13.7054
FG	-40.8663	-33.1228	-13.5567
FG	-44.5285	-33.958	-13.4078
FG	-38.5337	-15.767	-29.9596
FG	-42.3426	-16.8232	-29.8166
FG	-46.0795	-17.4572	-29.6511
FG	-23.0066	-41.94	-12.7725
FG	-26.7281	-42.6093	-11.6843
FG	-30.2783	-42.9132	-11.2771
FG	-34.071	-43.448	-10.9738
FG	-37.9484	-43.8508	-9.90217
FG	-33.1224	2.90046	-45.2923
FG	-37.5399	-19.2475	-19.3622
FG	-42.7466	-20.5147	-18.607
FG	-37.1711	-32.2559	-13.7054
FG	-40.8663	-33.1228	-13.5567
FG	-44.5285	-33.958	-13.4078
FG	-38.5337	-15.767	-29.9596
FG	-42.3426	-16.8232	-29.8166
FG	-46.0795	-17.4572	-29.6511
FG	-23.0066	-41.94	-12.7725
FG	-26.7281	-42.6093	-11.6843
FG	-30.2783	-42.9132	-11.2771
FG	-34.071	-43.448	-10.9738
FG	-37.9484	-43.8508	-9.90217
FG	-27.9075	-0.826313	-47.0437
FG	-38.8806	-18.8652	-21.1304
FG	-31.7842	-13.3389	-35.2004
FG	-35.755	-13.2244	-35.248
FG	-37.2836	-29.6417	-16.5343
FG	-21.0715	-37.5427	-17.6003
FG	-24.678	-38.4338	-17.866
FG	-28.0207	-39.2515	-18.2026
FG	-31.4528	-40.2791	-18.2023
FG	24.7616	-3.83059	-44.6928
FG	27.9562	-4.05527	-44.1775
FG	31.8445	-4.00605	-43.6913
FG	35.2921	-4.31116	-42.9555
FG	41.203	-15.5524	-23.8516
FG	45.09	-16.3426	-23.5745
FG	38.7403	-30.3425	-17.1214
FG	-27.9075	-0.826313	-47.0437
FG	-38.8806	-18.8652	-21.1304
FG	-31.7842	-13.3389	-35.2004
FG	-35.755	-13.2244	-35.248
FG	-37.2836	-29.6417	-16.5343
FG	-21.0715	-37.5427	-17.6003
FG	-24.678	-38.4338	-17.866
FG	-28.0207	-39.2515	-18.2026
FG	-31.4528	-40.2791	-18.2023
FG	24.7616	-3.83059	-44.6928
FG	27.9562	-4.05527	-44.1775
FG	31.8445	-4.00605	-43.6913
FG	35.2921	-4.31116	-42.9555
FG	41.203	-15.5524	-23.8516
FG	45.09	-16.3426	-23.5745
FG	38.7403	-30.3425	-17.1214
FG	-38.1125	-11.1157	-27.0804
FG	-40.5966	-26.9389	-11.5008
FG	-32.9685	-9.96224	-41.4968
FG	-35.8367	-22.9355	-24.8792
FG	-39.317	-23.0194	-25.1101
FG	-43.1638	-22.7881	-24.6115
FG	-22.7813	-42.4341	-13.7669
FG	-26.5481	-42.7141	-13.0751
FG	-30.4195	-42.6023	-12.3723
FG	-34.0165	-42.6826	-12.8325
FG	-37.8697	-42.3169	-12.1116
FG	-27.8726	-67.2564	-5.28191
FG	-31.4237	-66.7022	-5.69686
FG	-35.5294	-65.8115	-5.53289
FG	-39.1222	-65.5092	-5.96876
FG	-38.1125	-11.1157	-27.0804
FG	-40.5966	-26.9389	-11.5008
FG	-32.9685	-9.96224	-41.4968
FG	-35.8367	-22.9355	-24.8792
FG	-39.317	-23.0194	-25.1101
FG	-43.1638	-22.7881	-24.6115
FG	-22.7813	-42.4341	-13.7669
FG	-26.5481	-42.7141	-13.0751
FG	-30.4195	-42.6023	-12.3723
FG	-34.0165	-42.6826	-12.8325
FG	-37.8697	-42.3169	-12.1116
FG	-27.8726	-67.2564	-5.28191
FG	-31.4237	-66.7022	-5.69686
FG	-35.5294	-65.8115	-5.53289
FG	-39.1222	-65.5092	-5.96876
FG	33.639	-14.8224	-32.8577
FG	37.2609	-14.4842	-32.3591
FG	41.6598	-14.7297	-31.7636
FG	31.0397	-31.0029	-23.6461
FG	35.4478	-30.637	-22.8588
FG	39.7352	-30.7815	-22.6616
FG	43.6213	-30.9737	-22.2352
FG	-38.8012	-5.56345	-24.2744
FG	-38.6758	-10.8083	-22.7573
FG	-42.4765	-24.7984	-12.8067
FG	-43.8416	-14.4768	-27.7484
FG	-39.4087	-31.3345	-13.3032
FG	-43.5381	-32.0155	-12.8431
FG	-33.4357	-29.5068	-23.8825
FG	-37.6734	-29.6247	-23.0248
FG	-41.5487	-29.5449	-22.9983
FG	-45.5761	-30.2566	-22.4232
FG	33.639	-14.8224	-32.8577
FG	37.2609	-14.4842	-32.3591
FG	41.6598	-14.7297	-31.7636
FG	31.0397	-31.0029	-23.6461
FG	35.4478	-30.637	-22.8588
FG	39.7352	-30.7815	-22.6616
FG	43.6213	-30.9737	-22.2352
FG	-38.8012	-5.56345	-24.2744
FG	-38.6758	-10.8083	-22.7573
FG	-42.4765	-24.7984	-12.8067
FG	-43.8416	-14.4768	-27.7484
FG	-39.4087	-31.3345	-13.3032
FG	-43.5381	-32.0155	-12.8431
FG	-33.4357	-29.5068	-23.8825
FG	-37.6734	-29.6247	-23.0248
FG	-41.5487	-29.5449	-22.9983
FG	-45.5761	-30.2566	-22.4232
FG	-38.9832	-15.3465	-15.6786
FG	-39.1465	-30.288	-10.641
FG	-20.3623	2.32178	-42.8392
FG	-23.2086	2.20606	-42.6072
FG	-26.3704	2.08587	-42.3899
FG	-30.2549	1.84587	-41.6707
FG	-33.5524	1.68724	-41.2811
FG	-28.0546	-27.9126	-21.9459
FG	-30.9416	-29.6788	-20.9436
FG	-34.1769	-30.9583	-20.8552
FG	-37.4745	-32.7418	-19.8037
FG	-43.2033	-36.0731	-17.7525
FG	20.4488	0.463863	-42.5608
FG	23.7583	-1.05067	-42.9302
FG	27.1899	-1.453	-43.2816
FG	28.0635	-28.3524	-22.8763
FG	34.6555	-30.8881	-22.2275
FG	37.5737	-32.1742	-21.8585
FG	40.8425	-33.6536	-20.4994
FG	44.0803	-35.2105	-20.2429
FG	-38.9832	-15.3465	-15.6786
FG	-39.1465	-30.288	-10.641
FG	-20.3623	2.32178	-42.8392
FG	-23.2086	2.20606	-42.6072
FG	-26.3704	2.08587	-42.3899
FG	-30.2549	1.84587	-41.6707
FG	-33.5524	1.68724	-41.2811
FG	-28.0546	-27.9126	-21.9459
FG	-30.9416	-29.6788	-20.9436
FG	-34.1769	-30.9583	-20.8552
FG	-37.4745	-32.7418	-19.8037
FG	-43.2033	-36.0731	-17.7525
FG	20.4488	0.463863	-42.5608
FG	23.7583	-1.05067	-42.9302
FG	27.1899	-1.453	-43.2816
FG	28.0635	-28.3524	-22.8763
FG	34.6555	-30.8881	-22.2275
FG	37.5737	-32.1742	-21.8585
FG	40.8425	-33.6536	-20.4994
FG	44.0803	-35.2105	-20.2429
FG	-28.6375	3.34697	-41.2739
FG	34.205	-15.0675	-31.6684
FG	38.0871	-14.5769	-32.0985
FG	42.4515	-14.3587	-33.0497
FG	31.3001	-40.7064	-13.4937
FG	35.5433	-40.1696	-13.6627
FG	40.0468	-39.7332	-14.9246
FG	43.7839	-39.3986	-15.053
FG	21.6907	10.402	-38.4691
FG	25.4581	10.1327	-37.4068
FG	-28.6375	3.34697	-41.2739
FG	23.6853	-1.24471	-42.3042
FG	27.3226	-1.36452	-42.3634
FG	34.205	-15.0675	-31.6684
FG	38.0871	-14.5769	-32.0985
FG	42.4515	-14.3587	-33.0497
FG	31.3001	-40.7064	-13.4937
FG	35.5433	-40.1696	-13.6627
FG	43.7839	-39.3986	-15.053
FG	-23.8262	-6.45883	-37.7662
FG	-27.2122	-6.93408	-36.8643
FG	-30.374	-7.59994	-35.8768
FG	-33.6479	-7.99836	-35.2201
FG	-30.7381	-23.8209	-28.6634
FG	-33.3519	-24.9294	-27.5014
FG	-36.6923	-26.5809	-26.1548
FG	38.8337	-16.8926	-23.7343
FG	28.431	6.26346	-42.3624
FG	31.6109	5.80844	-41.103
FG	24.4837	-4.95611	-39.7372
FG	28.5993	-5.61245	-38.6937
FG	33.538	-5.72018	-37.6544
FG	40.3769	-14.3915	-19.9502
FG	40.1683	-26.6088	-8.75728
FG	43.9839	-26.9116	-8.9173
FG	27.7891	-1.65061	-41.1138
FG	31.6205	-2.07539	-41.3381
FG	29.8166	-9.93135	-34.2174
FG	33.5727	-9.9579	-33.9325
FG	37.4683	-9.8227	-33.7121
FG	36.1444	-28.4656	-17.1132
FG	40.1059	-29.1375	-16.2379
FG	43.9227	-29.8986	-15.6266
FG	31.8983	-42.0016	-14.8695
FG	36.8009	-41.7969	-13.5024
FG	42.101	-41.7505	-11.9729
FG	47.3496	-41.7608	-10.3524
FG	-40.9338	-13.3998	-25.5267
FG	-32.0445	-6.57507	-39.3199
FG	-36.2707	-6.18762	-38.8037
FG	-39.1298	-24.9905	-24.4914
FG	-30.1889	-43.2069	-14.1941
FG	-34.007	-44.4416	-14.3966
FG	-37.9017	-45.6431	-14.6069
FG	-41.7482	-46.8889	-14.8109
FG	42.8483	-15.4316	-20.7805
FG	-41.8849	-29.2396	-11.3447
FG	-38.1085	-2.84138	-35.8547
FG	-41.4232	-2.06076	-35.9761
FG	-37.0822	-15.3279	-27.8875
FG	-40.37	-15.0195	-27.9288
FG	-30.8585	-40.2398	-14.0107
FG	-33.9054	-40.0968	-14.2761
FG	-37.0127	-39.8846	-14.398
FG	35.3141	-4.30392	-25.1023
FG	32.2848	-20.8109	-26.825
FG	35.4761	-21.1817	-26.8956
FG	38.7236	-21.5146	-26.9
FG	42.027	-21.8641	-26.9
FG	45.2669	-22.1806	-26.9904
FG	48.5359	-22.4285	-26.9718
FG	51.7572	-22.8003	-26.9205
FG	-41.8849	-29.2396	-11.3447
FG	-38.1085	-2.84138	-35.8547
FG	-41.4232	-2.06076	-35.9761
FG	-37.0822	-15.3279	-27.8875
FG	-40.37	-15.0195	-27.9288
FG	-30.8585	-40.2398	-14.0107
FG	-33.9054	-40.0968	-14.2761
FG	-37.0127	-39.8846	-14.398
FG	35.3141	-4.30392	-25.1023
FG	32.2848	-20.8109	-26.825
FG	35.4761	-21.1817	-26.8956
FG	38.7236	-21.5146	-26.9
FG	42.027	-21.8641	-26.9
FG	45.2669	-22.1806	-26.9904
FG	48.5359	-22.4285	-26.9718
FG	51.7572	-22.8003	-26.9205
FG	40.401	-16.7765	-20.7521
ITG	-34.501	9.85863	-41.815
ITG	-38.4534	9.09916	-40.1767
ITG	-41.6662	8.56106	-38.8763
ITG	-41.4563	-2.45944	-39.0706
ITG	-45.3826	-2.65925	-38.5934
ITG	-49.4377	-2.88457	-38.1506
ITG	-59.4398	-44.3646	-12.2092
ITG	-41.047	-27.9083	-24.1052
ITG	-45.0758	-28.0399	-23.8473
ITG	34.8394	10.8161	-43.3576
ITG	38.2292	11.2304	-42.0234
ITG	41.8077	11.8508	-40.7252
ITG	41.2692	0.834034	-42.3775
ITG	45.1523	1.29132	-41.8011
ITG	48.9516	1.68392	-41.4644
ITG	54.0081	-38.6093	-10.8857
ITG	51.9357	-26.8469	-20.3691
ITG	36.5672	-3.91645	-44.9474
ITG	40.1989	-3.03589	-44.0194
ITG	44.0458	-2.21575	-43.0997
ITG	47.2739	-1.2828	-42.1252
ITG	41.8131	-15.8024	-22.389
ITG	47.2195	-15.6562	-22.6817
ITG	-38.8168	-17.3394	-18.7549
ITG	39.9412	-14.991	-34.6693
ITG	47.3617	-13.3207	-36.5428
ITG	51.3378	-12.5278	-37.0067
ITG	55.0255	-11.6122	-37.7825
ITG	49.2367	-44.6669	-17.3734
ITG	52.8663	-46.0011	-17.5426
ITG	56.5332	-47.647	-17.1955
ITG	60.1589	-48.9057	-17.4654
ITG	63.9705	-50.6597	-17.1538
ITG	40.7594	-5.78158	-30.3148
ITG	44.7012	-5.53929	-30.7686
ITG	-39.6884	12.1683	-35.6747
ITG	-36.4234	1.74035	-44.1422
ITG	-39.845	0.720117	-42.7452
ITG	-43.0308	-0.290501	-41.4763
ITG	-48.2773	-22.0183	-18.3974
ITG	-58.7435	-24.7348	-17.9927
ITG	-59.8927	-37.4036	-14.9657
ITG	-49.9001	-18.2969	-29.4938
ITG	-53.7859	-19.1786	-29.3356
ITG	-57.3996	-19.9224	-29.1838
ITG	-61.0898	-20.6257	-29.0252
ITG	-65.4569	-21.6101	-29.7729
ITG	-52.9649	-45.646	-7.8884
ITG	-39.6884	12.1683	-35.6747
ITG	-36.4234	1.74035	-44.1422
ITG	-39.845	0.720117	-42.7452
ITG	-43.0308	-0.290501	-41.4763
ITG	-48.2773	-22.0183	-18.3974
ITG	-58.7435	-24.7348	-17.9927
ITG	-59.8927	-37.4036	-14.9657
ITG	-49.9001	-18.2969	-29.4938
ITG	-53.7859	-19.1786	-29.3356
ITG	-57.3996	-19.9224	-29.1838
ITG	-61.0898	-20.6257	-29.0252
ITG	-65.4569	-21.6101	-29.7729
ITG	-52.9649	-45.646	-7.8884
ITG	-33.3434	0.027389	-44.7765
ITG	-38.3902	1.00637	-42.8969
ITG	-43.4039	1.66469	-40.9071
ITG	-48.9475	1.8589	-38.7867
ITG	-42.4396	-20.3833	-20.8608
ITG	-45.9203	-21.8508	-20.4256
ITG	-52.696	-24.6848	-19.3652
ITG	-39.4822	-12.981	-35.5331
ITG	-43.6831	-13.383	-35.9236
ITG	-47.5436	-13.1589	-36.0174
ITG	-51.109	-13.3747	-36.6581
ITG	-55.0022	-13.2676	-36.7576
ITG	-59.0103	-13.2032	-37.4824
ITG	-42.0396	-31.0172	-15.5889
ITG	-35.4907	-41.4564	-18.6558
ITG	-39.5275	-42.4938	-19.0044
ITG	-42.9545	-43.5916	-19.1667
ITG	-46.707	-44.66	-19.601
ITG	-50.0789	-45.4423	-19.6651
ITG	-54.1129	-46.7244	-20.0624
ITG	-57.7268	-47.7561	-20.6126
ITG	-61.4304	-48.87	-20.9045
ITG	-65.2504	-49.773	-20.9684
ITG	39.0454	-4.25591	-42.3907
ITG	42.9032	-4.16072	-41.6837
ITG	46.7409	-4.14202	-41.0188
ITG	50.1092	-3.94504	-40.2894
ITG	53.9652	-3.80622	-39.5148
ITG	48.7495	-17.2181	-23.6385
ITG	42.0308	-31.886	-17.2582
ITG	45.6587	-33.6824	-17.2358
ITG	48.7675	-35.4593	-17.3253
ITG	52.284	-37.2692	-17.639
ITG	55.8704	-39.0989	-17.927
ITG	59.3635	-40.6633	-17.5769
ITG	62.3403	-42.3172	-18.0646
ITG	66.0125	-44.3153	-18.1003
ITG	-33.3434	0.027389	-44.7765
ITG	-38.3902	1.00637	-42.8969
ITG	-43.4039	1.66469	-40.9071
ITG	-48.9475	1.8589	-38.7867
ITG	-42.4396	-20.3833	-20.8608
ITG	-45.9203	-21.8508	-20.4256
ITG	-52.696	-24.6848	-19.3652
ITG	-39.4822	-12.981	-35.5331
ITG	-43.6831	-13.383	-35.9236
ITG	-47.5436	-13.1589	-36.0174
ITG	-51.109	-13.3747	-36.6581
ITG	-55.0022	-13.2676	-36.7576
ITG	-59.0103	-13.2032	-37.4824
ITG	-42.0396	-31.0172	-15.5889
ITG	-35.4907	-41.4564	-18.6558
ITG	-39.5275	-42.4938	-19.0044
ITG	-42.9545	-43.5916	-19.1667
ITG	-46.707	-44.66	-19.601
ITG	-50.0789	-45.4423	-19.6651
ITG	-54.1129	-46.7244	-20.0624
ITG	-57.7268	-47.7561	-20.6126
ITG	-61.4304	-48.87	-20.9045
ITG	-65.2504	-49.773	-20.9684
ITG	39.0454	-4.25591	-42.3907
ITG	42.9032	-4.16072	-41.6837
ITG	46.7409	-4.14202	-41.0188
ITG	50.1092	-3.94504	-40.2894
ITG	53.9652	-3.80622	-39.5148
ITG	48.7495	-17.2181	-23.6385
ITG	42.0308	-31.886	-17.2582
ITG	45.6587	-33.6824	-17.2358
ITG	48.7675	-35.4593	-17.3253
ITG	52.284	-37.2692	-17.639
ITG	55.8704	-39.0989	-17.927
ITG	59.3635	-40.6633	-17.5769
ITG	62.3403	-42.3172	-18.0646
ITG	66.0125	-44.3153	-18.1003
ITG	-41.764	-10.8137	-27.6771
ITG	-45.8391	-10.4761	-28.3253
ITG	-49.5102	-10.1671	-28.7706
ITG	-37.2526	-9.38714	-41.3592
ITG	-41.2193	-9.0134	-40.6929
ITG	-47.104	-22.3241	-24.9075
ITG	-51.039	-22.5494	-24.847
ITG	-55.2144	-22.173	-24.6364
ITG	-59.2191	-22.3978	-24.7368
ITG	-63.2089	-22.6034	-24.2528
ITG	-42.0054	-42.1829	-11.4409
ITG	-45.6024	-42.263	-11.9011
ITG	-49.8369	-42.3143	-11.2543
ITG	-53.7419	-42.0061	-10.5436
ITG	-57.462	-41.9483	-11.0107
ITG	-61.857	-42.0846	-10.3896
ITG	-43.0216	-64.9189	-5.86794
ITG	42.4107	-12.6055	-21.4495
ITG	-41.764	-10.8137	-27.6771
ITG	-45.8391	-10.4761	-28.3253
ITG	-49.5102	-10.1671	-28.7706
ITG	-37.2526	-9.38714	-41.3592
ITG	-41.2193	-9.0134	-40.6929
ITG	-44.9552	-8.594	-40.557
ITG	-47.104	-22.3241	-24.9075
ITG	-51.039	-22.5494	-24.847
ITG	-55.2144	-22.173	-24.6364
ITG	-59.2191	-22.3978	-24.7368
ITG	-63.2089	-22.6034	-24.2528
ITG	-42.0054	-42.1829	-11.4409
ITG	-45.6024	-42.263	-11.9011
ITG	-49.8369	-42.3143	-11.2543
ITG	-53.7419	-42.0061	-10.5436
ITG	-57.462	-41.9483	-11.0107
ITG	-61.857	-42.0846	-10.3896
ITG	-43.0216	-64.9189	-5.86794
ITG	42.4107	-12.6055	-21.4495
ITG	41.1643	-15.5993	-20.2244
ITG	45.0781	-15.0843	-19.9945
ITG	53.2825	-15.2615	-20.018
ITG	45.5582	-14.8581	-31.5961
ITG	50.2225	-15.0824	-31.1103
ITG	54.5113	-14.7799	-30.6333
ITG	58.9101	-15.0254	-30.0379
ITG	62.9382	-15.1592	-29.8604
ITG	66.9601	-15.3249	-29.5536
ITG	51.4044	-34.5765	-11.0497
ITG	55.7755	-35.5292	-10.2578
ITG	51.9123	-31.3796	-21.3427
ITG	55.783	-31.0882	-20.2067
ITG	60.1941	-31.2699	-19.8701
ITG	64.5992	-31.4836	-19.4041
ITG	68.7539	-31.0752	-18.766
ITG	-43.0705	-4.72266	-24.6238
ITG	-47.2726	-3.77725	-25.1505
ITG	-51.2623	-2.92247	-25.8328
ITG	-42.9244	-10.2589	-23.5724
ITG	-47.2133	-10.0822	-23.8997
ITG	-51.3173	-9.57691	-23.4998
ITG	-55.1385	-9.14401	-24.3132
ITG	-54.8946	-24.304	-11.8515
ITG	-47.9771	-14.6255	-26.7755
ITG	-52.0871	-14.6423	-26.3376
ITG	-55.8654	-14.6196	-26.089
ITG	-60.1959	-14.0954	-25.1547
ITG	-64.4225	-14.7192	-24.9167
ITG	-47.4084	-31.9093	-12.9237
ITG	-51.8646	-32.6033	-12.3811
ITG	-49.9057	-30.2909	-21.8946
ITG	-53.9903	-30.1758	-21.9915
ITG	-57.9982	-30.2234	-21.4384
ITG	-62.093	-30.1612	-21.3214
ITG	41.1643	-15.5993	-20.2244
ITG	45.0781	-15.0843	-19.9945
ITG	53.2825	-15.2615	-20.018
ITG	45.5582	-14.8581	-31.5961
ITG	50.2225	-15.0824	-31.1103
ITG	54.5113	-14.7799	-30.6333
ITG	58.9101	-15.0254	-30.0379
ITG	62.9382	-15.1592	-29.8604
ITG	66.9601	-15.3249	-29.5536
ITG	51.4044	-34.5765	-11.0497
ITG	55.7755	-35.5292	-10.2578
ITG	51.9123	-31.3796	-21.3427
ITG	55.783	-31.0882	-20.2067
ITG	60.1941	-31.2699	-19.8701
ITG	64.5992	-31.4836	-19.4041
ITG	68.7539	-31.0752	-18.766
ITG	-43.0705	-4.72266	-24.6238
ITG	-47.2726	-3.77725	-25.1505
ITG	-51.2623	-2.92247	-25.8328
ITG	-42.9244	-10.2589	-23.5724
ITG	-47.2133	-10.0822	-23.8997
ITG	-51.3173	-9.57691	-23.4998
ITG	-55.1385	-9.14401	-24.3132
ITG	-54.8946	-24.304	-11.8515
ITG	-47.9771	-14.6255	-26.7755
ITG	-52.0871	-14.6423	-26.3376
ITG	-55.8654	-14.6196	-26.089
ITG	-60.1959	-14.0954	-25.1547
ITG	-64.4225	-14.7192	-24.9167
ITG	-47.4084	-31.9093	-12.9237
ITG	-51.8646	-32.6033	-12.3811
ITG	-49.9057	-30.2909	-21.8946
ITG	-53.9903	-30.1758	-21.9915
ITG	-57.9982	-30.2234	-21.4384
ITG	-62.093	-30.1612	-21.3214
ITG	-37.2496	1.48811	-40.7403
ITG	-40.6845	1.20614	-39.7616
ITG	-44.1638	1.47149	-38.7439
ITG	-47.7517	1.26702	-38.1638
ITG	-46.3811	-37.4475	-17.6963
ITG	-49.1222	-39.0601	-16.673
ITG	-55.2423	-42.5954	-14.624
ITG	-58.5807	-43.8799	-14.5232
ITG	40.243	-13.8895	-18.9443
ITG	33.5999	10.3103	-37.4491
ITG	34.0848	-2.27781	-42.925
ITG	37.8801	-2.44412	-41.2916
ITG	41.2084	-2.12091	-41.0813
ITG	50.507	-38.1791	-18.5991
ITG	53.8873	-39.586	-18.322
ITG	56.9566	-40.8647	-17.9709
ITG	63.4182	-44.0845	-16.3973
ITG	-37.2496	1.48811	-40.7403
ITG	-40.6845	1.20614	-39.7616
ITG	-44.1638	1.47149	-38.7439
ITG	-47.7517	1.26702	-38.1638
ITG	-46.3811	-37.4475	-17.6963
ITG	-49.1222	-39.0601	-16.673
ITG	-55.2423	-42.5954	-14.624
ITG	-58.5807	-43.8799	-14.5232
ITG	40.243	-13.8895	-18.9443
ITG	33.5999	10.3103	-37.4491
ITG	34.0848	-2.27781	-42.925
ITG	37.8801	-2.44412	-41.2916
ITG	41.2084	-2.12091	-41.0813
ITG	50.507	-38.1791	-18.5991
ITG	53.8873	-39.586	-18.322
ITG	56.9566	-40.8647	-17.9709
ITG	63.4182	-44.0845	-16.3973
ITG	43.6872	-17.21	-21.6322
ITG	47.4098	-17.5229	-22.767
ITG	51.1011	-18.1187	-22.7571
ITG	54.8237	-18.4316	-23.892
ITG	59.2422	-18.4268	-23.9861
ITG	-43.2351	-18.7085	-17.3682
ITG	42.6701	-27.8219	-16.7378
ITG	46.9115	-27.8145	-16.8286
ITG	50.6886	-27.6105	-16.9386
ITG	45.7517	-14.0799	-33.1607
ITG	49.9401	-13.7478	-34.4005
ITG	57.9684	-13.1988	-35.7536
ITG	47.5362	-38.7539	-15.2275
ITG	51.5426	-38.3455	-15.3725
ITG	55.7844	-37.8279	-16.6409
ITG	59.9242	-37.2896	-16.8079
ITG	63.7588	-37.0728	-16.921
ITG	67.1936	-36.5786	-17.0665
ITG	72.0609	-36.132	-18.3377
ITG	43.6872	-17.21	-21.6322
ITG	47.4098	-17.5229	-22.767
ITG	51.1011	-18.1187	-22.7571
ITG	-43.2351	-18.7085	-17.3682
ITG	42.6701	-27.8219	-16.7378
ITG	46.9115	-27.8145	-16.8286
ITG	50.6886	-27.6105	-16.9386
ITG	37.1225	10.0299	-35.4337
ITG	42.7023	-2.55994	-41.4099
ITG	47.1431	-2.6894	-40.3824
ITG	50.8612	-2.74257	-40.4532
ITG	45.7517	-14.0799	-33.1607
ITG	49.9401	-13.7478	-34.4005
ITG	57.9684	-13.1988	-35.7536
ITG	47.5362	-38.7539	-15.2275
ITG	51.5426	-38.3455	-15.3725
ITG	55.7844	-37.8279	-16.6409
ITG	59.9242	-37.2896	-16.8079
ITG	63.7588	-37.0728	-16.921
ITG	67.1936	-36.5786	-17.0665
ITG	72.0609	-36.132	-18.3377
ITG	-44.5698	-18.3666	-20.4178
ITG	-47.9417	-19.4455	-20.5639
ITG	-51.2927	-20.601	-20.7217
ITG	-37.6102	-8.63142	-34.129
ITG	-41.0049	-9.12865	-33.0204
ITG	-44.6688	-9.52837	-32.6727
ITG	-48.0711	-10.1914	-31.978
ITG	-39.2985	-27.9912	-24.5954
ITG	-42.365	-29.4976	-23.1759
ITG	-45.427	-31.0682	-22.0903
ITG	-48.4296	-32.4435	-20.8467
ITG	-51.708	-33.8826	-19.5053
ITG	-54.8077	-35.5236	-18.3135
ITG	-57.6775	-36.8079	-17.0945
ITG	-60.8293	-38.3974	-15.8569
ITG	43.6828	-18.2486	-23.5239
ITG	48.6384	-19.5945	-23.0336
ITG	53.5236	-20.7663	-22.9508
ITG	34.7275	5.46556	-39.759
ITG	38.0387	4.8453	-38.317
ITG	41.3623	4.29616	-36.8289
ITG	44.5119	3.89632	-35.6209
ITG	43.6648	-5.8097	-35.7882
ITG	48.6304	-5.79407	-34.7841
ITG	53.6173	-5.83807	-33.6825
ITG	58.6038	-5.68175	-32.8195
ITG	45.9032	-14.9035	-19.4381
ITG	35.4571	-2.51444	-41.1599
ITG	39.3878	-2.80022	-40.7955
ITG	43.0097	-2.96687	-40.1352
ITG	46.8998	-3.2943	-39.5227
ITG	50.5813	-3.11783	-39.2856
ITG	41.4871	-9.95944	-33.4853
ITG	45.1024	-10.1221	-33.2799
ITG	48.9561	-10.0849	-33.2609
ITG	52.7051	-10.0602	-33.176
ITG	57.0191	-10.1511	-32.6996
ITG	47.3736	-30.3453	-15.0776
ITG	51.3749	-31.0685	-14.5053
ITG	52.4764	-41.7373	-8.95234
ITG	-41.6389	-16.2702	-16.5819
ITG	-40.2001	-5.70237	-38.7831
ITG	-44.3271	-5.57824	-38.538
ITG	-43.2049	-24.7152	-24.6764
ITG	-47.2564	-24.3193	-24.9998
ITG	-51.2853	-24.091	-25.3109
ITG	-45.7322	-48.0401	-15.3562
ITG	-49.456	-49.2626	-16.3007
ITG	-53.3997	-50.6112	-16.6246
ITG	-57.2687	-51.634	-16.8443
ITG	-61.1052	-52.8314	-17.0507
ITG	-64.9664	-53.9449	-17.2642
ITG	-48.5333	-29.3095	-10.5221
ITG	-44.63	-1.15804	-36.2666
ITG	-47.7263	-0.365168	-36.0351
ITG	-50.954	0.599071	-36.252
ITG	-54.0715	1.53773	-36.578
ITG	-43.557	-14.6673	-27.8652
ITG	-46.8542	-14.3602	-27.8209
ITG	-50.0288	-13.9896	-27.75
ITG	-53.4005	-13.5228	-27.9061
ITG	-56.5852	-13.098	-27.8928
ITG	-59.7832	-12.7446	-28.2136
ITG	-40.3566	-39.7149	-14.8656
ITG	-43.6239	-39.6161	-14.8991
ITG	-46.8679	-39.5102	-15.2002
ITG	-50.3199	-39.4109	-15.5815
ITG	-53.3085	-39.4391	-15.8967
ITG	-56.7764	-39.2486	-16.3917
ITG	-60.1021	-39.1276	-16.7024
ITG	-63.1876	-38.9052	-16.7696
ITG	55.0551	-23.1649	-26.8192
ITG	58.3106	-23.4784	-26.8368
ITG	61.6745	-23.8164	-26.7893
ITG	-48.5333	-29.3095	-10.5221
ITG	-44.63	-1.15804	-36.2666
ITG	-47.7263	-0.365168	-36.0351
ITG	-50.954	0.599071	-36.252
ITG	-54.0715	1.53773	-36.578
ITG	-43.557	-14.6673	-27.8652
ITG	-46.8542	-14.3602	-27.8209
ITG	-50.0288	-13.9896	-27.75
ITG	-53.4005	-13.5228	-27.9061
ITG	-56.5852	-13.098	-27.8928
ITG	-59.7832	-12.7446	-28.2136
ITG	-40.3566	-39.7149	-14.8656
ITG	-43.6239	-39.6161	-14.8991
ITG	-46.8679	-39.5102	-15.2002
ITG	-50.3199	-39.4109	-15.5815
ITG	-53.3085	-39.4391	-15.8967
ITG	-56.7764	-39.2486	-16.3917
ITG	-60.1021	-39.1276	-16.7024
ITG	-63.1876	-38.9052	-16.7696
ITG	55.0551	-23.1649	-26.8192
ITG	58.3106	-23.4784	-26.8368
ITG	61.6745	-23.8164	-26.7893
ITG	45.7488	-17.0329	-20.4849
ITG	51.544	-17.912	-20.0144
PH	-21.8756	-32.7786	-12.4568
PH	-25.3746	-33.8432	-13.1674
PH	31.9224	-30.7523	-12.8551
PH	35.7783	-32.0375	-12.5884
PH	39.2764	-33.2412	-11.6584
PH	25.9678	-23.5305	-12.368
PH	29.0062	-23.9176	-12.5617
PH	32.9026	-24.6084	-12.6825
PH	36.9464	-25.1487	-12.5847
PH	40.7362	-25.7672	-12.7037
PH	-22.816	-28.8923	-12.8044
PH	-22.816	-28.8923	-12.8044
PH	-26.6934	-25.5231	-16.7967
PH	-31.5157	-27.4521	-16.6851
PH	28.8344	-25.0691	-16.7842
PH	32.0867	-26.9815	-16.7097
PH	35.4032	-28.332	-16.7399
PH	-31.5157	-27.4521	-16.6851
PH	28.8344	-25.0691	-16.7842
PH	32.0867	-26.9815	-16.7097
PH	35.4032	-28.332	-16.7399
PH	-23.5067	-27.358	-10.4409
PH	-29.4235	-27.1656	-11.2868
PH	-34.9223	-26.9523	-11.2468
PH	-24.2977	-23.6926	-24.6518
PH	-27.9901	-23.2542	-25.0918
PH	-23.5067	-27.358	-10.4409
PH	-29.4235	-27.1656	-11.2868
PH	-34.9223	-26.9523	-11.2468
PH	-24.2977	-23.6926	-24.6518
PH	-27.9901	-23.2542	-25.0918
PH	42.0645	-24.5853	-13.2944
PH	35.5482	-31.7021	-13.2451
PH	39.2983	-31.9209	-12.6991
PH	-26.7664	-24.5947	-15.0437
PH	-30.6772	-24.6995	-14.2685
PH	-34.4402	-24.5976	-14.3409
PH	-38.5605	-24.6672	-13.6889
PH	-23.783	-29.3188	-14.8658
PH	-27.2793	-30.0789	-14.1426
PH	-31.5111	-30.7291	-13.7978
PH	-35.3863	-30.6492	-13.7714
PH	25.5102	-24.1934	-16.0478
PH	29.8967	-24.5028	-15.1935
PH	42.0645	-24.5853	-13.2944
PH	27.6823	-29.555	-15.0506
PH	31.5848	-30.6697	-14.3956
PH	35.5482	-31.7021	-13.2451
PH	39.2983	-31.9209	-12.6991
PH	-26.7664	-24.5947	-15.0437
PH	-30.6772	-24.6995	-14.2685
PH	-34.4402	-24.5976	-14.3409
PH	-38.5605	-24.6672	-13.6889
PH	-23.783	-29.3188	-14.8658
PH	-27.2793	-30.0789	-14.1426
PH	-31.5111	-30.7291	-13.7978
PH	-35.3863	-30.6492	-13.7714
PH	-14.7	-27.7545	-11.9982
PH	-18.7596	-27.9954	-11.2953
PH	-22.813	-28.4427	-10.8186
PH	-26.6931	-28.8825	-10.6079
PH	-30.9437	-28.9961	-10.5524
PH	-34.7639	-29.7309	-10.1275
PH	29.152	-30.3118	-13.7526
PH	32.9126	-30.5777	-13.2271
PH	36.4833	-30.5831	-13.6952
PH	-14.7	-27.7545	-11.9982
PH	-18.7596	-27.9954	-11.2953
PH	-22.813	-28.4427	-10.8186
PH	-26.6931	-28.8825	-10.6079
PH	-30.9437	-28.9961	-10.5524
PH	-34.7639	-29.7309	-10.1275
PH	29.152	-30.3118	-13.7526
PH	32.9126	-30.5777	-13.2271
PH	36.4833	-30.5831	-13.6952
PH	23.2475	-27.5683	-14.1599
PH	26.9654	-27.6213	-14.2307
PH	35.0257	-27.9962	-15.4481
PH	38.7618	-28.0376	-16.6233
PH	23.2475	-27.5683	-14.1599
PH	26.9654	-27.6213	-14.2307
PH	30.6881	-27.9342	-15.3655
PH	35.0257	-27.9962	-15.4481
PH	38.7618	-28.0376	-16.6233
PH	-30.6295	-31.3904	-14.8033
PH	-34.0853	-30.7637	-12.7781
PH	28.829	-25.8703	-8.05919
PH	32.3888	-26.1021	-8.48927
PH	36.2565	-26.4269	-8.66076
PH	28.8085	-27.5885	-18.2097
PH	-35.5742	-28.105	-14.3578
PH	-39.4811	-27.9629	-14.2727
PH	-22.6053	-29.9272	-14.6713
PH	-25.8687	-30.016	-14.0647
PH	-29.1772	-30.089	-13.5951
PH	-32.2345	-29.8228	-12.9213
PH	-22.6053	-29.9272	-14.6713
PH	-25.8687	-30.016	-14.0647
PH	-29.1772	-30.089	-13.5951
PH	-32.2345	-29.8228	-12.9213
AH	-27.5729	-16.4883	-16.8574
AH	-31.4675	-16.1262	-16.0894
AH	-35.1802	-15.8404	-16.0358
AH	36.3254	-16.0914	-22.1206
AH	-33.1903	-17.3595	-19.9368
AH	-19.9103	-9.53549	-23.2783
AH	-22.267	-11.1665	-22.8664
AH	-25.4714	-12.7444	-22.3921
AH	-31.9489	-15.7619	-21.6377
AH	18.9903	-10.7095	-25.2718
AH	21.84	-11.5982	-25.2114
AH	26.0519	-12.4314	-25.0026
AH	29.8085	-13.355	-24.5536
AH	33.4853	-14.0646	-24.4782
AH	37.5678	-14.8439	-24.0754
AH	-19.9103	-9.53549	-23.2783
AH	-22.267	-11.1665	-22.8664
AH	-25.4714	-12.7444	-22.3921
AH	-31.9489	-15.7619	-21.6377
AH	18.9903	-10.7095	-25.2718
AH	21.84	-11.5982	-25.2114
AH	26.0519	-12.4314	-25.0026
AH	29.8085	-13.355	-24.5536
AH	33.4853	-14.0646	-24.4782
AH	37.5678	-14.8439	-24.0754
AH	-15.5584	-13.553	-23.3039
AH	-19.3315	-13.2461	-24.0691
AH	-23.285	-12.9133	-24.5488
AH	-26.917	-12.6183	-25.2968
AH	-30.7254	-11.995	-25.9239
AH	13.6565	-6.41667	-25.0152
AH	20.2754	-10.6186	-20.5699
AH	23.193	-10.7365	-20.208
AH	27.3013	-11.2512	-20.9059
AH	30.82	-11.8267	-21.1859
AH	-15.5584	-13.553	-23.3039
AH	-19.3315	-13.2461	-24.0691
AH	-23.285	-12.9133	-24.5488
AH	-26.917	-12.6183	-25.2968
AH	-30.7254	-11.995	-25.9239
AH	13.6565	-6.41667	-25.0152
AH	20.2754	-10.6186	-20.5699
AH	23.193	-10.7365	-20.208
AH	27.3013	-11.2512	-20.9059
AH	30.82	-11.8267	-21.1859
AH	-10.7341	-12.7471	-22.744
AH	-13.842	-12.5175	-22.9494
AH	-18.0215	-12.2689	-23.0209
AH	-22.3206	-12.1449	-23.1342
AH	-26.0856	-11.7446	-23.2017
AH	-30.6403	-11.5454	-22.2711
AH	-34.8204	-11.2717	-22.5583
AH	-27.8622	-15.1694	-29.5285
AH	-10.7341	-12.7471	-22.744
AH	-30.6403	-11.5454	-22.2711
AH	-34.8204	-11.2717	-22.5583
AH	-27.8622	-15.1694	-29.5285
AH	-24.5974	-13.0923	-16.8521
AH	24.8435	-14.2065	-19.2051
AH	29.6574	-14.1034	-19.1435
AH	-24.5974	-13.0923	-16.8521
AH	24.8435	-14.2065	-19.2051
AH	29.6574	-14.1034	-19.1435
AH	39.3495	-17.1481	-21.5496
AH	-25.8044	-17.3279	-17.9406
AH	-31.4348	-18.3338	-17.6731
AH	35.7277	-16.9412	-21.5035
AH	39.3495	-17.1481	-21.5496
AH	-25.8044	-17.3279	-17.9406
AH	-31.4348	-18.3338	-17.6731
AH	-28.0587	-12.9025	-17.7985
AH	-31.3733	-14.331	-18.5249
AH	-34.4687	-15.254	-18.8324
AH	29.1807	-14.3174	-24.4369
AH	33.9216	-15.5596	-24.3529
AH	24.1442	-12.945	-20.9812
AH	29.5494	-13.4235	-20.7289
AH	35.0322	-14.0838	-20.1856
AH	-18.9695	-15.1473	-20.4775
AH	-22.5605	-15.25	-19.7779
AH	-26.6119	-15.6176	-18.9461
AH	-30.3562	-15.8105	-18.2794
AH	-33.8708	-15.7807	-17.8011
AH	-17.2038	-13.1481	-23.4977
AH	-21.0372	-13.3361	-23.7679
AH	-25.0255	-13.3185	-24.0626
AH	-29.0645	-13.3953	-24.4296
AH	31.4262	-15.1933	-21.1395
AH	-19.5763	-13.6983	-18.9176
AH	-22.8747	-13.4971	-18.9132
AH	-26.0965	-13.5811	-18.6503
AH	-29.332	-13.4868	-18.6848
AH	-27.3793	-16.7168	-27.2349
AH	-30.6007	-16.2977	-27.4975
AH	25.5319	-13.441	-19.9398
AH	30.2528	-14.3247	-18.949
AH	-19.5763	-13.6983	-18.9176
AH	-22.8747	-13.4971	-18.9132
AH	-26.0965	-13.5811	-18.6503
AH	-29.332	-13.4868	-18.6848
AH	-27.3793	-16.7168	-27.2349
AH	-30.6007	-16.2977	-27.4975
AH	25.5319	-13.441	-19.9398
AH	30.2528	-14.3247	-18.949
AH	29.4517	-15.7337	-21.3858
Amyg	-27.5604	-0.425623	-20.3495
Amyg	-16.0177	-7.04165	-21.5322
Amyg	-19.4602	-6.9191	-20.3179
Amyg	-26.996	-6.16657	-17.3626
Amyg	-30.5495	-5.96449	-16.0815
Amyg	31.3343	0.0887219	-17.2205
Amyg	30.0676	-4.33422	-20.9912
Amyg	15.9045	-6.64367	-21.7493
Amyg	19.1664	-6.34614	-21.4886
Amyg	23.1595	-5.9166	-21.1408
Amyg	27.1486	-5.61714	-20.5028
Amyg	30.8517	-4.90462	-20.5092
Amyg	34.6559	-4.33025	-19.9041
Amyg	-16.7277	-5.18755	-25.181
Amyg	-20.8101	-5.06651	-24.3045
Amyg	-24.4905	-4.98799	-24.1456
Amyg	-28.4814	-4.82523	-22.9178
Amyg	-32.3783	-4.73755	-22.633
Amyg	20.8201	-6.15943	-29.6097
Amyg	24.8326	-6.08339	-29.7516
Amyg	28.6601	-6.01081	-29.8869
Amyg	-23.6799	-3.28182	-19.687
Amyg	-29.4655	-3.89006	-18.6269
Amyg	-34.9937	-4.61416	-17.458
Amyg	19.9813	-5.31412	-16.3171
Amyg	23.1558	-5.87533	-16.5263
Amyg	27.0411	-6.46746	-16.8921
Amyg	30.915	-6.98449	-17.4069
Amyg	34.5596	-7.5735	-18.2223
Amyg	-23.6799	-3.28182	-19.687
Amyg	-29.4655	-3.89006	-18.6269
Amyg	-34.9937	-4.61416	-17.458
Amyg	19.9813	-5.31412	-16.3171
Amyg	23.1558	-5.87533	-16.5263
Amyg	27.0411	-6.46746	-16.8921
Amyg	30.915	-6.98449	-17.4069
Amyg	34.5596	-7.5735	-18.2223
Amyg	-16.2985	-3.03167	-20.9811
Amyg	-19.9334	-3.58753	-20.3568
Amyg	-23.4712	-4.17042	-19.0495
Amyg	-27.0226	-4.63192	-18.1892
Amyg	13.7337	-3.6832	-22.7217
Amyg	17.7612	-3.5751	-22.1611
Amyg	21.2962	-3.60055	-22.1321
Amyg	24.7454	-3.67123	-22.2852
Amyg	28.4257	-3.863	-22.215
Amyg	-16.2985	-3.03167	-20.9811
Amyg	-19.9334	-3.58753	-20.3568
Amyg	-23.4712	-4.17042	-19.0495
Amyg	-27.0226	-4.63192	-18.1892
Amyg	13.7337	-3.6832	-22.7217
Amyg	17.7612	-3.5751	-22.1611
Amyg	21.2962	-3.60055	-22.1321
Amyg	24.7454	-3.67123	-22.2852
Amyg	28.4257	-3.863	-22.215
Amyg	-19.8576	-7.44572	-14.3752
Amyg	-25.1937	-7.88332	-12.8053
Amyg	-30.7387	-8.22	-11.2149
Amyg	-17.7655	-7.97659	-17.4078
Amyg	-21.5271	-7.09678	-17.3406
Amyg	-25.6263	-6.61492	-17.8294
Amyg	-29.4423	-6.15693	-18.2838
Amyg	-33.3733	-6.0545	-18.3432
Amyg	16.7732	-5.49129	-23.5615
Amyg	20.4351	-4.61677	-22.185
Amyg	23.7717	-4.30656	-21.3242
Amyg	27.4335	-3.43204	-19.9477
Amyg	31.0771	-2.551	-18.43
Amyg	-17.7655	-7.97659	-17.4078
Amyg	-21.5271	-7.09678	-17.3406
Amyg	-25.6263	-6.61492	-17.8294
Amyg	-29.4423	-6.15693	-18.2838
Amyg	-33.3733	-6.0545	-18.3432
Amyg	16.7732	-5.49129	-23.5615
Amyg	20.4351	-4.61677	-22.185
Amyg	23.7717	-4.30656	-21.3242
Amyg	27.4335	-3.43204	-19.9477
Amyg	31.0771	-2.551	-18.43
Amyg	22.9682	-10.9352	-17.3001
Amyg	27.1833	-10.3245	-18.0079
Amyg	31.5945	-10.5062	-17.6713
Amyg	-14.7577	-9.15817	-22.2127
Amyg	-18.7169	-8.46528	-22.3492
Amyg	-22.8162	-7.81871	-22.958
Amyg	-26.9332	-7.35555	-23.4291
Amyg	-31.1057	-6.57196	-23.5563
Amyg	22.9682	-10.9352	-17.3001
Amyg	27.1833	-10.3245	-18.0079
Amyg	-14.7577	-9.15817	-22.2127
Amyg	-18.7169	-8.46528	-22.3492
Amyg	-22.8162	-7.81871	-22.958
Amyg	-26.9332	-7.35555	-23.4291
Amyg	-31.1057	-6.57196	-23.5563
Amyg	-14.0909	-4.0024	-19.2604
Amyg	-17.5147	-4.16712	-18.856
Amyg	-21.188	-3.96869	-18.7601
Amyg	-25.0539	-3.81948	-18.7205
Amyg	-28.4128	-3.43003	-18.2975
Amyg	17.991	-2.09057	-21.2169
Amyg	23.2216	-2.1124	-21.4035
Amyg	28.3262	-2.43363	-21.9554
Amyg	33.5688	-2.87671	-21.8935
Amyg	-14.0909	-4.0024	-19.2604
Amyg	-17.5147	-4.16712	-18.856
Amyg	-21.188	-3.96869	-18.7601
Amyg	-25.0539	-3.81948	-18.7205
Amyg	-28.4128	-3.43003	-18.2975
Amyg	17.991	-2.09057	-21.2169
Amyg	28.3262	-2.43363	-21.9554
Amyg	33.5688	-2.87671	-21.8935
Amyg	16.4557	-2.46388	-19.9254
Amyg	19.5473	-2.64378	-19.9642
Amyg	23.5505	-2.84843	-18.9164
Amyg	27.6594	-3.35975	-18.9279
Amyg	31.262	-3.65687	-18.9602
Amyg	34.9609	-4.0976	-18.9734
Amyg	-24.6302	-4.79844	-19.8143
Amyg	-30.1612	-5.04534	-19.6609
Amyg	-35.7611	-5.43451	-19.4851
Amyg	16.4557	-2.46388	-19.9254
Amyg	19.5473	-2.64378	-19.9642
Amyg	23.5505	-2.84843	-18.9164
Amyg	27.6594	-3.35975	-18.9279
Amyg	31.262	-3.65687	-18.9602
Amyg	34.9609	-4.0976	-18.9734
Amyg	-24.6302	-4.79844	-19.8143
Amyg	-30.1612	-5.04534	-19.6609
Amyg	-35.7611	-5.43451	-19.4851
Amyg	-15.1595	-3.59931	-21.825
Amyg	-18.4277	-2.93832	-21.0724
Amyg	-21.5548	-2.22373	-20.4145
Amyg	-25.0468	-1.58918	-19.7772
Amyg	-28.7015	-0.896112	-19.125
Amyg	-32.3596	-0.231086	-18.2136
Amyg	-21.4927	-11.122	-16.7728
Amyg	19.8909	-2.60721	-22.7595
Amyg	23.371	-2.25683	-21.6184
Amyg	26.8961	-2.06362	-20.421
Amyg	30.4086	-2.16063	-19.2307
Amyg	33.768	-2.04591	-18.3571
Amyg	14.3327	-5.83226	-19.0255
Amyg	17.8932	-5.96012	-18.7859
Amyg	21.7526	-6.25374	-18.5031
Amyg	25.556	-6.4655	-18.1073
Amyg	29.245	-6.62751	-17.9094
Amyg	33.1387	-6.66553	-17.8233
Amyg	36.9947	-6.74729	-17.4817
Amyg	-12.6429	-6.82353	-23.5639
Amyg	-16.4769	-6.27978	-23.9725
Amyg	-20.3505	-5.75509	-24.6764
Amyg	-24.3504	-5.20902	-25.2441
Amyg	-28.3756	-4.81603	-26.0424
Amyg	-31.8669	-3.89966	-26.3577
Amyg	21.4216	-3.20242	-24.0533
Amyg	26.885	-3.6582	-24.6169
Amyg	32.4479	-3.81285	-24.6767
Amyg	-18.6203	-7.304	-19.0305
Amyg	-21.8426	-6.78778	-18.8195
Amyg	-25.0815	-6.38118	-18.8167
Amyg	-28.3462	-5.86307	-18.6121
Amyg	-31.587	-5.51483	-18.5511
Amyg	-34.8916	-4.93242	-18.4034
Amyg	21.3718	-5.33678	-23.4422
Amyg	26.0298	-4.86038	-24.1276
Amyg	30.9675	-4.46643	-24.7539
Amyg	-18.6203	-7.304	-19.0305
Amyg	-21.8426	-6.78778	-18.8195
Amyg	-25.0815	-6.38118	-18.8167
Amyg	-28.3462	-5.86307	-18.6121
Amyg	-31.587	-5.51483	-18.5511
Amyg	-34.8916	-4.93242	-18.4034
Amyg	21.3718	-5.33678	-23.4422
Amyg	26.0298	-4.86038	-24.1276
Amyg	30.9675	-4.46643	-24.7539
Amyg	24.6113	-5.35275	-20.5962
Amyg	29.7043	-4.57869	-21.2315
Amyg	35.2732	-4.41192	-21.5329

## Sheet: Fig 2c
Visual-responsive Chan Percentage (left)	Visual-responsive Chan Number (left)	Visual-responsive Chan Percentage (right)	Visual-responsive Chan Number (right)
72.9032	113	88	71.5447
31.7391	73	68	36.9565
31.5789	18	16	37.2093
34.375	22	25	60.9756
36.7347	36	42	53.1646

## Sheet: Fig 2d
Visual-responsive Channel Coordinates_1	Visual-responsive Channel Coordinates_2	Visual-responsive Channel Coordinates_3	Maximumly Responded ID
-36.8879	-37.3386	-50	13
29.5662	-0.648809	-50	37
44.5196	-27.2395	-50	31
41.8131	-15.8024	-50	16
47.2195	-15.6562	-50	16
-38.8168	-17.3394	-50	5
29.1133	-17.7389	-50	6
32.5581	-16.986	-50	36
36.4276	-15.7672	-50	19
27.2123	-35.3271	-50	15
30.9921	-36.7609	-50	20
34.3653	-38.1367	-50	12
38.0932	-39.7548	-50	41
41.7883	-41.2663	-50	12
45.5143	-42.8906	-50	33
49.2367	-44.6669	-50	12
52.8663	-46.0011	-50	12
56.5332	-47.647	-50	12
60.1589	-48.9057	-50	38
63.9705	-50.6597	-50	36
-38.5337	-15.767	-50	25
-42.3426	-16.8232	-50	2
-23.0066	-41.94	-50	21
-26.7281	-42.6093	-50	49
-30.2783	-42.9132	-50	13
-34.071	-43.448	-50	13
-37.9484	-43.8508	-50	13
-37.5399	-19.2475	-50	25
-44.5285	-33.958	-50	44
-59.8927	-37.4036	-50	44
-38.5337	-15.767	-50	25
-42.3426	-16.8232	-50	4
-23.0066	-41.94	-50	28
-26.7281	-42.6093	-50	31
-30.2783	-42.9132	-50	12
-34.071	-43.448	-50	14
-37.9484	-43.8508	-50	14
-52.9649	-45.646	-50	44
-38.8806	-18.8652	-50	12
-42.4396	-20.3833	-50	12
-45.9203	-21.8508	-50	12
-31.7842	-13.3389	-50	10
-35.755	-13.2244	-50	38
-39.4822	-12.981	-50	4
-43.6831	-13.383	-50	12
-37.2836	-29.6417	-50	12
-42.0396	-31.0172	-50	22
-21.0715	-37.5427	-50	12
-24.678	-38.4338	-50	24
-28.0207	-39.2515	-50	6
-31.4528	-40.2791	-50	6
-35.4907	-41.4564	-50	12
-39.5275	-42.4938	-50	12
-42.9545	-43.5916	-50	12
-46.707	-44.66	-50	24
-50.0789	-45.4423	-50	24
-54.1129	-46.7244	-50	24
-65.2504	-49.773	-50	18
24.7616	-3.83059	-50	5
27.9562	-4.05527	-50	5
41.203	-15.5524	-50	17
45.09	-16.3426	-50	2
38.7403	-30.3425	-50	12
42.0308	-31.886	-50	12
45.6587	-33.6824	-50	6
48.7675	-35.4593	-50	12
52.284	-37.2692	-50	18
55.8704	-39.0989	-50	12
59.3635	-40.6633	-50	24
62.3403	-42.3172	-50	24
-38.8806	-18.8652	-50	12
-42.4396	-20.3833	-50	12
-31.7842	-13.3389	-50	3
-35.755	-13.2244	-50	16
-39.4822	-12.981	-50	6
-43.6831	-13.383	-50	15
-47.5436	-13.1589	-50	15
-21.0715	-37.5427	-50	18
-24.678	-38.4338	-50	18
-28.0207	-39.2515	-50	33
-31.4528	-40.2791	-50	9
-35.4907	-41.4564	-50	12
-39.5275	-42.4938	-50	50
-42.9545	-43.5916	-50	12
-46.707	-44.66	-50	15
-50.0789	-45.4423	-50	16
41.203	-15.5524	-50	25
45.09	-16.3426	-50	33
38.7403	-30.3425	-50	3
45.6587	-33.6824	-50	12
48.7675	-35.4593	-50	36
52.284	-37.2692	-50	34
55.8704	-39.0989	-50	1
-32.9685	-9.96224	-50	21
-37.2526	-9.38714	-50	13
-35.8367	-22.9355	-50	15
-39.317	-23.0194	-50	12
-43.1638	-22.7881	-50	2
-22.7813	-42.4341	-50	14
-26.5481	-42.7141	-50	14
-30.4195	-42.6023	-50	14
-34.0165	-42.6826	-50	20
-37.8697	-42.3169	-50	39
-42.0054	-42.1829	-50	16
-45.6024	-42.263	-50	23
-53.7419	-42.0061	-50	20
-57.462	-41.9483	-50	12
-27.8726	-67.2564	-50	32
-31.4237	-66.7022	-50	30
-35.5294	-65.8115	-50	33
-39.1222	-65.5092	-50	33
-43.0216	-64.9189	-50	14
42.4107	-12.6055	-50	13
-45.8391	-10.4761	-50	47
-32.9685	-9.96224	-50	2
-37.2526	-9.38714	-50	27
-41.2193	-9.0134	-50	6
-35.8367	-22.9355	-50	42
-39.317	-23.0194	-50	12
-43.1638	-22.7881	-50	13
-22.7813	-42.4341	-50	30
-26.5481	-42.7141	-50	14
-30.4195	-42.6023	-50	14
-34.0165	-42.6826	-50	20
-37.8697	-42.3169	-50	33
-42.0054	-42.1829	-50	33
-45.6024	-42.263	-50	33
-53.7419	-42.0061	-50	18
-57.462	-41.9483	-50	39
-61.857	-42.0846	-50	18
-27.8726	-67.2564	-50	30
-31.4237	-66.7022	-50	30
-35.5294	-65.8115	-50	30
-39.1222	-65.5092	-50	33
-43.0216	-64.9189	-50	14
51.4044	-34.5765	-50	3
55.7755	-35.5292	-50	33
31.0397	-31.0029	-50	1
35.4478	-30.637	-50	12
39.7352	-30.7815	-50	12
43.6213	-30.9737	-50	12
51.9123	-31.3796	-50	1
60.1941	-31.2699	-50	13
-38.6758	-10.8083	-50	6
-42.9244	-10.2589	-50	21
-39.4087	-31.3345	-50	25
-43.5381	-32.0155	-50	6
-47.4084	-31.9093	-50	33
-33.4357	-29.5068	-50	21
-37.6734	-29.6247	-50	12
-41.5487	-29.5449	-50	4
-45.5761	-30.2566	-50	12
-49.9057	-30.2909	-50	33
-53.9903	-30.1758	-50	17
41.6598	-14.7297	-50	9
51.4044	-34.5765	-50	7
55.7755	-35.5292	-50	9
31.0397	-31.0029	-50	12
35.4478	-30.637	-50	12
39.7352	-30.7815	-50	12
43.6213	-30.9737	-50	12
-38.6758	-10.8083	-50	9
-42.9244	-10.2589	-50	49
-39.4087	-31.3345	-50	10
-43.5381	-32.0155	-50	49
-33.4357	-29.5068	-50	49
-37.6734	-29.6247	-50	49
-41.5487	-29.5449	-50	38
-38.9832	-15.3465	-50	40
-39.1465	-30.288	-50	40
-20.3623	2.32178	-50	40
-23.2086	2.20606	-50	32
-28.0546	-27.9126	-50	32
-30.9416	-29.6788	-50	40
-34.1769	-30.9583	-50	12
-37.4745	-32.7418	-50	15
-43.2033	-36.0731	-50	40
-46.3811	-37.4475	-50	40
-49.1222	-39.0601	-50	32
-55.2423	-42.5954	-50	40
-58.5807	-43.8799	-50	20
33.5999	10.3103	-50	40
20.4488	0.463863	-50	40
23.7583	-1.05067	-50	32
27.1899	-1.453	-50	32
34.0848	-2.27781	-50	32
28.0635	-28.3524	-50	20
34.6555	-30.8881	-50	20
37.5737	-32.1742	-50	12
40.8425	-33.6536	-50	12
44.0803	-35.2105	-50	12
50.507	-38.1791	-50	40
53.8873	-39.586	-50	40
56.9566	-40.8647	-50	45
63.4182	-44.0845	-50	45
-38.9832	-15.3465	-50	35
-39.1465	-30.288	-50	35
-20.3623	2.32178	-50	25
-23.2086	2.20606	-50	35
-26.3704	2.08587	-50	35
-30.2549	1.84587	-50	35
-33.5524	1.68724	-50	35
-37.2496	1.48811	-50	9
-47.7517	1.26702	-50	35
-28.0546	-27.9126	-50	16
-30.9416	-29.6788	-50	16
-34.1769	-30.9583	-50	26
-37.4745	-32.7418	-50	39
-43.2033	-36.0731	-50	1
-46.3811	-37.4475	-50	28
-49.1222	-39.0601	-50	35
-55.2423	-42.5954	-50	45
-58.5807	-43.8799	-50	35
40.243	-13.8895	-50	35
33.5999	10.3103	-50	35
20.4488	0.463863	-50	17
23.7583	-1.05067	-50	35
27.1899	-1.453	-50	35
34.0848	-2.27781	-50	35
28.0635	-28.3524	-50	20
34.6555	-30.8881	-50	24
37.5737	-32.1742	-50	12
40.8425	-33.6536	-50	12
44.0803	-35.2105	-50	12
50.507	-38.1791	-50	35
53.8873	-39.586	-50	35
56.9566	-40.8647	-50	35
63.4182	-44.0845	-50	41
42.6701	-27.8219	-50	22
46.9115	-27.8145	-50	12
50.6886	-27.6105	-50	12
42.4515	-14.3587	-50	12
31.3001	-40.7064	-50	32
35.5433	-40.1696	-50	14
40.0468	-39.7332	-50	1
43.7839	-39.3986	-50	14
47.5362	-38.7539	-50	12
51.5426	-38.3455	-50	12
55.7844	-37.8279	-50	12
59.9242	-37.2896	-50	10
63.7588	-37.0728	-50	41
67.1936	-36.5786	-50	47
72.0609	-36.132	-50	22
47.4098	-17.5229	-50	48
51.1011	-18.1187	-50	9
42.6701	-27.8219	-50	12
46.9115	-27.8145	-50	12
50.6886	-27.6105	-50	4
23.6853	-1.24471	-50	39
38.0871	-14.5769	-50	26
42.4515	-14.3587	-50	1
45.7517	-14.0799	-50	48
31.3001	-40.7064	-50	32
35.5433	-40.1696	-50	14
43.7839	-39.3986	-50	14
47.5362	-38.7539	-50	12
51.5426	-38.3455	-50	12
55.7844	-37.8279	-50	5
59.9242	-37.2896	-50	38
63.7588	-37.0728	-50	34
-44.5698	-18.3666	-50	6
-47.9417	-19.4455	-50	6
-23.8262	-6.45883	-50	6
-27.2122	-6.93408	-50	35
-30.374	-7.59994	-50	6
-33.6479	-7.99836	-50	6
-37.6102	-8.63142	-50	36
-30.7381	-23.8209	-50	23
-33.3519	-24.9294	-50	24
-36.6923	-26.5809	-50	33
-39.2985	-27.9912	-50	12
-42.365	-29.4976	-50	27
-45.427	-31.0682	-50	39
-48.4296	-32.4435	-50	1
-51.708	-33.8826	-50	1
38.8337	-16.8926	-50	12
43.6828	-18.2486	-50	12
40.1683	-26.6088	-50	12
43.9839	-26.9116	-50	12
27.7891	-1.65061	-50	17
31.6205	-2.07539	-50	20
35.4571	-2.51444	-50	20
39.3878	-2.80022	-50	25
43.0097	-2.96687	-50	23
46.8998	-3.2943	-50	39
50.5813	-3.11783	-50	7
29.8166	-9.93135	-50	17
33.5727	-9.9579	-50	32
36.1444	-28.4656	-50	7
40.1059	-29.1375	-50	12
43.9227	-29.8986	-50	12
47.3736	-30.3453	-50	36
51.3749	-31.0685	-50	40
31.8983	-42.0016	-50	27
36.8009	-41.7969	-50	17
42.101	-41.7505	-50	12
47.3496	-41.7608	-50	12
52.4764	-41.7373	-50	40
-41.6389	-16.2702	-50	17
-30.1889	-43.2069	-50	20
-34.007	-44.4416	-50	16
-37.9017	-45.6431	-50	15
-41.7482	-46.8889	-50	33
-45.7322	-48.0401	-50	2
-49.456	-49.2626	-50	15
-53.3997	-50.6112	-50	15
-57.2687	-51.634	-50	15
-61.1052	-52.8314	-50	15
42.8483	-15.4316	-50	15
-38.1085	-2.84138	-50	38
-37.0822	-15.3279	-50	39
-40.37	-15.0195	-50	39
-43.557	-14.6673	-50	12
-46.8542	-14.3602	-50	3
-30.8585	-40.2398	-50	1
-33.9054	-40.0968	-50	29
-37.0127	-39.8846	-50	26
-40.3566	-39.7149	-50	24
-43.6239	-39.6161	-50	24
-46.8679	-39.5102	-50	12
35.3141	-4.30392	-50	44
32.2848	-20.8109	-50	24
35.4761	-21.1817	-50	24
38.7236	-21.5146	-50	12
42.027	-21.8641	-50	12
45.2669	-22.1806	-50	12
48.5359	-22.4285	-50	12
51.7572	-22.8003	-50	48
-38.1085	-2.84138	-50	41
-37.0822	-15.3279	-50	24
-40.37	-15.0195	-50	39
-30.8585	-40.2398	-50	18
-33.9054	-40.0968	-50	29
-37.0127	-39.8846	-50	18
32.2848	-20.8109	-50	39
35.4761	-21.1817	-50	24
38.7236	-21.5146	-50	12
42.027	-21.8641	-50	12
45.2669	-22.1806	-50	12
48.5359	-22.4285	-50	12
51.7572	-22.8003	-50	7
40.401	-16.7765	-50	12

## Sheet: Fig 2f
Channel Label	Onset Latency
FG	0.1345
Amyg	0.1685
FG	0.1595
PH	0.1135
FG	0.1645
Amyg	0.1545
Amyg	0.1625
Amyg	0.1245
Amyg	0.1605
Amyg	0.1465
ITG	0.1305
ITG	0.1445
ITG	0.1405
PH	0.1465
PH	0.1225
PH	0.1295
PH	0.1405
FG	0.1445
FG	0.1435
FG	0.1405
FG	0.1145
FG	0.1065
FG	0.0765
FG	0.1065
FG	0.1405
FG	0.1545
ITG	0.1565
ITG	0.1345
ITG	0.1375
ITG	0.1605
ITG	0.1745
Amyg	0.1775
FG	0.1585
FG	0.1585
FG	0.0995
FG	0.0995
FG	0.1185
FG	0.1355
FG	0.1525
Amyg	0.1975
Amyg	0.1305
FG	0.1625
FG	0.1725
ITG	0.1555
FG	0.1535
FG	0.1555
FG	0.0985
FG	0.1025
FG	0.1145
FG	0.1485
FG	0.1505
ITG	0.1425
Amyg	0.1415
Amyg	0.1445
AH	0.1755
AH	0.1665
AH	0.1285
AH	0.1525
FG	0.1545
ITG	0.1285
ITG	0.1365
FG	0.1245
FG	0.1365
ITG	0.1525
ITG	0.1425
PH	0.1625
PH	0.1505
FG	0.1385
ITG	0.1605
FG	0.1305
FG	0.1085
FG	0.0845
FG	0.0785
ITG	0.1185
ITG	0.1295
ITG	0.1365
ITG	0.1235
ITG	0.1285
ITG	0.1865
ITG	0.1415
FG	0.1485
FG	0.1425
Amyg	0.1645
Amyg	0.1495
Amyg	0.1245
Amyg	0.1445
AH	0.1605
AH	0.1395
AH	0.1185
AH	0.1285
AH	0.1425
AH	0.1405
FG	0.1525
FG	0.1355
PH	0.1525
PH	0.1485
PH	0.1385
FG	0.1545
ITG	0.1605
ITG	0.1425
ITG	0.1165
ITG	0.1525
ITG	0.1535
ITG	0.1605
ITG	0.1505
Amyg	0.1445
AH	0.1365
AH	0.1345
FG	0.1765
ITG	0.1465
FG	0.1445
FG	0.1585
ITG	0.1545
ITG	0.1615
ITG	0.1345
PH	0.1545
FG	0.1145
FG	0.1225
FG	0.0805
FG	0.0725
ITG	0.1085
ITG	0.1195
ITG	0.1475
ITG	0.1465
ITG	0.1425
Amyg	0.1555
Amyg	0.1565
Amyg	0.1605
Amyg	0.1585
Amyg	0.1735
AH	0.1625
AH	0.1425
AH	0.1485
AH	0.1375
AH	0.1485
FG	0.1685
FG	0.1685
PH	0.1525
PH	0.1475
PH	0.1345
FG	0.1625
ITG	0.1485
ITG	0.1435
ITG	0.1425
ITG	0.1565
Amyg	0.1885
Amyg	0.1645
Amyg	0.1605
AH	0.1665
AH	0.1425
AH	0.1405
AH	0.1575
PH	0.1415
FG	0.1485
ITG	0.1585
PH	0.1445
FG	0.1145
FG	0.1205
FG	0.1565
FG	0.0805
FG	0.0885
FG	0.1085
FG	0.1115
FG	0.1185
ITG	0.1205
ITG	0.1455
ITG	0.1545
ITG	0.1625
FG	0.0625
FG	0.0655
FG	0.0705
FG	0.0725
ITG	0.0485
Amyg	0.1585
Amyg	0.1635
Amyg	0.1705
AH	0.1445
AH	0.1405
AH	0.1465
AH	0.1325
ITG	0.1465
Amyg	0.1565
AH	0.1445
AH	0.1625
AH	0.1285
AH	0.1645
ITG	0.1425
PH	0.1485
FG	0.1255
ITG	0.1665
ITG	0.1585
FG	0.1045
FG	0.1345
FG	0.1525
FG	0.0715
FG	0.0785
FG	0.0885
FG	0.1045
FG	0.1075
ITG	0.1085
ITG	0.1365
ITG	0.1395
ITG	0.1745
ITG	0.1525
FG	0.0515
FG	0.0545
FG	0.0625
FG	0.0625
ITG	0.0345
Amyg	0.1585
Amyg	0.1505
Amyg	0.1485
AH	0.1465
AH	0.1625
ITG	0.1505
ITG	0.1555
FG	0.0685
FG	0.0925
FG	0.0965
FG	0.0845
ITG	0.1675
ITG	0.1525
FG	0.1335
ITG	0.1245
PH	0.1525
PH	0.1745
FG	0.1285
FG	0.1495
ITG	0.1625
FG	0.1205
FG	0.1245
FG	0.1205
FG	0.1595
ITG	0.1345
ITG	0.1745
FG	0.1605
ITG	0.1425
ITG	0.1465
FG	0.0635
FG	0.0945
FG	0.0925
FG	0.0885
FG	0.1295
ITG	0.1505
FG	0.1445
FG	0.1625
FG	0.1565
FG	0.1565
FG	0.1325
Amyg	0.1865
Amyg	0.1785
Amyg	0.1525
FG	0.1865
PH	0.1465
PH	0.1315
PH	0.1305
FG	0.1445
FG	0.1845
FG	0.2035
FG	0.1205
FG	0.1005
FG	0.1245
FG	0.1185
FG	0.1425
ITG	0.1165
ITG	0.1525
ITG	0.1505
ITG	0.1425
Amyg	0.1785
Amyg	0.1465
AH	0.1785
ITG	0.1825
FG	0.1885
FG	0.1865
FG	0.1985
ITG	0.1845
FG	0.0865
FG	0.0985
FG	0.1015
FG	0.1085
FG	0.1205
ITG	0.1145
ITG	0.1165
ITG	0.1245
ITG	0.1445
Amyg	0.1905
Amyg	0.1965
Amyg	0.1805
Amyg	0.1425
Amyg	0.1365
FG	0.1675
PH	0.1475
PH	0.1545
PH	0.1445
PH	0.1325
PH	0.1315
FG	0.1205
FG	0.1585
FG	0.1625
FG	0.1645
FG	0.1585
FG	0.1525
ITG	0.1605
ITG	0.1645
FG	0.1065
FG	0.1025
FG	0.1305
FG	0.1185
FG	0.1645
ITG	0.1385
ITG	0.1215
ITG	0.1525
ITG	0.1305
Amyg	0.1605
Amyg	0.1665
Amyg	0.1225
AH	0.1315
ITG	0.1575
PH	0.1215
ITG	0.1685
FG	0.1565
FG	0.1565
FG	0.1685
ITG	0.1585
FG	0.0885
FG	0.1005
FG	0.1045
FG	0.1065
FG	0.1435
ITG	0.1185
ITG	0.1305
ITG	0.1145
ITG	0.1305
Amyg	0.1765
Amyg	0.1355
Amyg	0.1405
Amyg	0.1205
ITG	0.1495
ITG	0.1385
ITG	0.1525
FG	0.1765
FG	0.0965
FG	0.1115
FG	0.1145
FG	0.1225
ITG	0.1305
ITG	0.1525
ITG	0.1405
ITG	0.1365
ITG	0.1415
ITG	0.1625
ITG	0.1405
Amyg	0.1565
Amyg	0.1005
Amyg	0.1465
Amyg	0.1225
ITG	0.1415
ITG	0.1565
ITG	0.1645
ITG	0.1465
ITG	0.1525
FG	0.1665
FG	0.1745
FG	0.1585
ITG	0.1695
FG	0.0965
FG	0.1105
FG	0.1385
ITG	0.1545
ITG	0.1745
ITG	0.1645
ITG	0.1645
ITG	0.1745
Amyg	0.1765
Amyg	0.1705
Amyg	0.1655
Amyg	0.1685
Amyg	0.1635
AH	0.1835
AH	0.1595
AH	0.1435
ITG	0.1715
ITG	0.1745
PH	0.1535
PH	0.1305
FG	0.1665
FG	0.1735
FG	0.1825
FG	0.1745
ITG	0.1665
FG	0.1605
FG	0.1345
FG	0.1375
ITG	0.1245
ITG	0.1605
ITG	0.1735
ITG	0.1565
ITG	0.1685
Amyg	0.1525
AH	0.1555
AH	0.1645
FG	0.1505
ITG	0.1675
Amyg	0.1685
Amyg	0.1505
Amyg	0.2255
Amyg	0.2225
Amyg	0.1565
Amyg	0.1505
Amyg	0.1465
AH	0.1535
AH	0.1705
AH	0.1865
PH	0.1585
PH	0.1775
PH	0.1745
FG	0.1865
FG	0.1845
FG	0.1485
FG	0.1495
ITG	0.1655
ITG	0.1675
ITG	0.1635
ITG	0.1725
ITG	0.1875
FG	0.1525
FG	0.1605
PH	0.1325
FG	0.1425
FG	0.1285
FG	0.1655
ITG	0.1565
ITG	0.1545
FG	0.1445
FG	0.1385
FG	0.1305
FG	0.1545
ITG	0.1525
AH	0.1735
AH	0.1625
AH	0.1505
AH	0.1565
ITG	0.1925
Amyg	0.1725
Amyg	0.1605
FG	0.1375
FG	0.1495
FG	0.1395
FG	0.1385
ITG	0.1375
ITG	0.1525
ITG	0.1265
ITG	0.1345
ITG	0.1545
Amyg	0.1635
Amyg	0.1675
Amyg	0.1505
AH	0.1365
FG	0.1545
Amyg	0.1685
Amyg	0.1495
Amyg	0.1615
FG	0.1685
FG	0.1545
FG	0.1515
ITG	0.1885
ITG	0.1425
FG	0.1545
FG	0.1365
FG	0.1825
ITG	0.1565
ITG	0.1545
ITG	0.1565
Amyg	0.1505
Amyg	0.1605
FG	0.1685
FG	0.1265
FG	0.1485
FG	0.1565
FG	0.1465
FG	0.1345
FG	0.1345
FG	0.1625
Amyg	0.1525
Amyg	0.1505
Amyg	0.1645
AH	0.1485
FG	0.1725
FG	0.1625
FG	0.1455
FG	0.1345
FG	0.1315
FG	0.1545
FG	0.1565
FG	0.1645
FG	0.1485
FG	0.1265
FG	0.1265
FG	0.1615
FG	0.1365
FG	0.1605
ITG	0
ITG	0
ITG	0
ITG	0.1505
ITG	0
ITG	0
ITG	0.2085
ITG	0
ITG	0
ITG	0
ITG	0
ITG	0
ITG	0
ITG	0
ITG	0
ITG	0.1515
ITG	0.1665
ITG	0.1815
ITG	0.1645
ITG	0
ITG	0
ITG	0
ITG	0.1765
ITG	0.1165
ITG	0.1525
ITG	0.1505
ITG	0.1425
ITG	0.1705
ITG	0.1825
ITG	0.1845
ITG	0.1805
ITG	0.1765
ITG	0.1145
ITG	0.1165
ITG	0.1245
ITG	0.1445
ITG	0.1605
ITG	0.1595
ITG	0.1665
ITG	0.1645
ITG	0.1385
ITG	0.1215
ITG	0.1525
ITG	0.1305
ITG	0.1575
ITG	0.1685
ITG	0.1585
ITG	0
ITG	0
ITG	0.1185
ITG	0.1305
ITG	0.1145
ITG	0.1305
ITG	0.1525
ITG	0.1725
ITG	0
ITG	0.1625
ITG	0.1705
ITG	0.1565
ITG	0.1495
ITG	0.1385
ITG	0.1525
ITG	0.1585
ITG	0.1725
ITG	0.1485
ITG	0.1305
ITG	0.1525
ITG	0.1405
ITG	0.1365
ITG	0.1415
ITG	0.1625
ITG	0.1405
ITG	0.1465
ITG	0.1415
ITG	0.1565
ITG	0
ITG	0.1645
ITG	0.1465
ITG	0.1525
ITG	0
ITG	0
ITG	0
ITG	0.1465
ITG	0.1695
ITG	0.1625
ITG	0.1555
ITG	0.1545
ITG	0.1745
ITG	0.1645
ITG	0.1645
ITG	0.1745
ITG	0
ITG	0.1475
ITG	0.1715
ITG	0.1745
ITG	0
ITG	0.1665
ITG	0.1925
ITG	0
ITG	0
ITG	0.1245
ITG	0.1605
ITG	0.1735
ITG	0.1565
ITG	0.1685
ITG	0.1425
ITG	0.1465
ITG	0.1645
ITG	0.1675
ITG	0
ITG	0
ITG	0
ITG	0
ITG	0
ITG	0
ITG	0
ITG	0
ITG	0
ITG	0
ITG	0.1805
ITG	0.1655
ITG	0.1675
ITG	0.1635
ITG	0.1725
ITG	0.1875
ITG	0.1905
ITG	0
ITG	0.2005
ITG	0.2045
ITG	0
ITG	0.1565
ITG	0.1545
ITG	0.1525
ITG	0.1925
ITG	0
ITG	0.1705
ITG	0
ITG	0
ITG	0
ITG	0.1375
ITG	0.1525
ITG	0.1265
ITG	0.1345
ITG	0.1545
ITG	0.1525
ITG	0
ITG	0.1685
ITG	0
ITG	0.1805
ITG	0.1515
ITG	0.1885
ITG	0.1425
ITG	0
ITG	0.1665
ITG	0.1705
ITG	0
ITG	0.1565
ITG	0.1545
ITG	0.1565
ITG	0.1405
ITG	0.1565
ITG	0.1545
ITG	0.1665
ITG	0.1655
ITG	0.1435
ITG	0
ITG	0.1725
ITG	0
ITG	0.1825
ITG	0
ITG	0
ITG	0.1765
ITG	0.1535
ITG	0.1435
ITG	0.1465
ITG	0.1605
ITG	0
ITG	0
ITG	0.1605
ITG	0.1725
ITG	0.1955
ITG	0.1665
ITG	0.1685
ITG	0.1615
ITG	0.1585
ITG	0.1655
ITG	0.1485
ITG	0.1505
ITG	0.1455
ITG	0.1865
ITG	0.1645
PH	0
PH	0
PH	0.1385
PH	0.1285
PH	0.1135
PH	0.1465
PH	0.1405
PH	0.1225
PH	0.1295
PH	0.1405
PH	0
PH	0.1585
PH	0.1625
PH	0.1505
PH	0.1525
PH	0.1485
PH	0.1385
PH	0.1545
PH	0.1525
PH	0.1475
PH	0.1345
PH	0.1415
PH	0.1625
PH	0
PH	0.1385
PH	0.1445
PH	0.1485
PH	0
PH	0.1525
PH	0.1345
PH	0.1685
PH	0
PH	0
PH	0
PH	0.1435
PH	0
PH	0.1525
PH	0
PH	0.1645
PH	0
PH	0.1745
PH	0.1675
PH	0.1665
PH	0.1265
PH	0
PH	0.1385
PH	0.1565
PH	0
PH	0
PH	0
PH	0
PH	0
PH	0.1605
PH	0
PH	0.1545
PH	0.1445
PH	0.1325
PH	0
PH	0
PH	0.1465
PH	0.1565
PH	0.1315
PH	0.1305
PH	0.1705
PH	0.1385
PH	0.1425
PH	0.1475
PH	0.1545
PH	0.1445
PH	0.1405
PH	0.1325
PH	0.1315
PH	0.1215
PH	0.1325
PH	0.1325
PH	0.1585
PH	0
PH	0.1475
PH	0
PH	0.1685
PH	0
PH	0
PH	0.1625
PH	0.1565
PH	0.1535
PH	0.1305
PH	0.1585
PH	0.1775
PH	0.1745
PH	0.1325
PH	0
PH	0.1645
PH	0
PH	0.1455
PH	0.1125
PH	0.1165
PH	0.1415
PH	0.1335
PH	0.1305
PH	0.1345
AH	0.1415
AH	0.1625
AH	0.1345
AH	0.1425
AH	0.1345
AH	0.1755
AH	0.1665
AH	0.1285
AH	0.1525
AH	0.1605
AH	0.1395
AH	0.1185
AH	0.1285
AH	0.1425
AH	0.1405
AH	0.1675
AH	0.1365
AH	0.1345
AH	0.1565
AH	0.1625
AH	0.1565
AH	0.1425
AH	0.1485
AH	0.1375
AH	0.1485
AH	0.1665
AH	0.1425
AH	0.1405
AH	0.1575
AH	0.1275
AH	0.1335
AH	0.1445
AH	0.1405
AH	0.1465
AH	0.1325
AH	0.1445
AH	0.1625
AH	0.1285
AH	0.1645
AH	0.1635
AH	0
AH	0.1465
AH	0.1625
AH	0
AH	0.1725
AH	0.1945
AH	0
AH	0
AH	0.1505
AH	0
AH	0.1485
AH	0.1545
AH	0.1365
AH	0
AH	0
AH	0
AH	0.1315
AH	0.1785
AH	0.1785
AH	0
AH	0.1685
AH	0.1315
AH	0.1625
AH	0.1425
AH	0.1345
AH	0.1285
AH	0
AH	0.1425
AH	0.1405
AH	0.1565
AH	0.1835
AH	0.1595
AH	0.1435
AH	0.1555
AH	0.1645
AH	0.1535
AH	0.1705
AH	0.1865
AH	0.1735
AH	0.1625
AH	0.1505
AH	0.1565
AH	0.1685
AH	0.1485
AH	0
AH	0.2285
AH	0.1905
AH	0.1365
AH	0.1685
AH	0.1665
AH	0.1505
AH	0.1325
AH	0.1525
AH	0.1345
AH	0.1465
AH	0.1675
AH	0.1465
AH	0.1485
AH	0.1485
AH	0.1385
AH	0
AH	0
AH	0.1325
AH	0.1445
AH	0.1545
Amyg	0.1465
Amyg	0
Amyg	0
Amyg	0
Amyg	0
Amyg	0.1685
Amyg	0
Amyg	0
Amyg	0.1945
Amyg	0
Amyg	0.1545
Amyg	0.1625
Amyg	0.1245
Amyg	0.1855
Amyg	0
Amyg	0.1585
Amyg	0.1605
Amyg	0.1465
Amyg	0.1845
Amyg	0.1765
Amyg	0.1775
Amyg	0
Amyg	0
Amyg	0
Amyg	0
Amyg	0.1725
Amyg	0
Amyg	0.1345
Amyg	0
Amyg	0
Amyg	0
Amyg	0.1575
Amyg	0.1975
Amyg	0.1805
Amyg	0
Amyg	0.1305
Amyg	0.1525
Amyg	0.1735
Amyg	0.1625
Amyg	0.1415
Amyg	0.1445
Amyg	0.1945
Amyg	0.1645
Amyg	0.1495
Amyg	0.1245
Amyg	0.1445
Amyg	0.1805
Amyg	0
Amyg	0.1445
Amyg	0.1545
Amyg	0.1555
Amyg	0.1565
Amyg	0.1605
Amyg	0.1585
Amyg	0.1735
Amyg	0.1565
Amyg	0.1885
Amyg	0.1645
Amyg	0.1745
Amyg	0.1705
Amyg	0.1475
Amyg	0.1705
Amyg	0.1605
Amyg	0.1585
Amyg	0
Amyg	0
Amyg	0.1635
Amyg	0.1705
Amyg	0.1825
Amyg	0
Amyg	0.1545
Amyg	0.1685
Amyg	0.1565
Amyg	0.1585
Amyg	0.1545
Amyg	0.1615
Amyg	0.1505
Amyg	0.1485
Amyg	0
Amyg	0
Amyg	0
Amyg	0.1735
Amyg	0.1705
Amyg	0
Amyg	0
Amyg	0.1485
Amyg	0
Amyg	0
Amyg	0
Amyg	0
Amyg	0.1795
Amyg	0.1685
Amyg	0
Amyg	0.1865
Amyg	0
Amyg	0.1845
Amyg	0.1785
Amyg	0.1525
Amyg	0
Amyg	0
Amyg	0.1785
Amyg	0.1465
Amyg	0.1905
Amyg	0.1965
Amyg	0.1805
Amyg	0.1425
Amyg	0.1365
Amyg	0.1605
Amyg	0.1665
Amyg	0.1225
Amyg	0
Amyg	0
Amyg	0
Amyg	0
Amyg	0.1765
Amyg	0.1355
Amyg	0
Amyg	0.1405
Amyg	0.1205
Amyg	0.1785
Amyg	0.1665
Amyg	0
Amyg	0
Amyg	0.1565
Amyg	0.1005
Amyg	0
Amyg	0.1465
Amyg	0.1225
Amyg	0
Amyg	0.1765
Amyg	0.1705
Amyg	0.1655
Amyg	0.1685
Amyg	0.1635
Amyg	0.2005
Amyg	0.2005
Amyg	0.1995
Amyg	0
Amyg	0
Amyg	0.1525
Amyg	0.1685
Amyg	0.1505
Amyg	0.2255
Amyg	0.2225
Amyg	0.1565
Amyg	0.1505
Amyg	0.1465
Amyg	0.2785
Amyg	0.2245
Amyg	0
Amyg	0.1305
Amyg	0.1725
Amyg	0.1605
Amyg	0.1635
Amyg	0.1675
Amyg	0.1505
Amyg	0.1685
Amyg	0
Amyg	0.1485
Amyg	0.1495
Amyg	0.1745
Amyg	0.1615
Amyg	0.1465
Amyg	0.1505
Amyg	0.1605
Amyg	0.1525
Amyg	0
Amyg	0.1715
Amyg	0.1505
Amyg	0.1765
Amyg	0.1645
Amyg	0
Amyg	0
Amyg	0
Amyg	0.2185
Amyg	0
Amyg	0

## Sheet: Fig 2e
Row	Mean_ 1	Mean_ 2	Mean_ 3	Mean_ 4	Mean_ 5	Mean_ 6	Mean_ 7	Mean_ 8	Mean_ 9	Mean_10	Mean_11	Mean_12	Mean_13	Mean_14	Mean_15	Mean_16	Mean_17	Mean_18	Mean_19	Mean_20	Mean_21	Mean_22	Mean_23	Mean_24	Mean_25	Mean_26	Mean_27	Mean_28	Mean_29	Mean_30	Mean_31	Mean_32	Mean_33	Mean_34	Mean_35	Mean_36	Mean_37	Mean_38	Mean_39	Mean_40	Mean_41	Mean_42	Mean_43	Mean_44	Mean_45	Mean_46	Mean_47	Mean_48	Mean_49
FG	1.01808	1.01474	1.01207	1.00884	1.00602	1.00397	1.00149	0.999073	0.997306	0.995584	0.99414	0.993433	0.992842	0.992793	0.991892	0.991391	0.990657	0.990647	0.989776	0.990501	0.990557	0.990031	0.989283	0.989371	0.991189	0.997496	1.01203	1.03342	1.0581	1.08361	1.10816	1.12667	1.13912	1.14764	1.15232	1.15381	1.15231	1.14832	1.14322	1.1378	1.13205	1.12695	1.12179	1.11631	1.11011	1.10247	1.09496	1.08801	1.08185
ITG	1.0045	1.00397	1.00367	1.00357	1.00265	1.00184	1.0013	1.00048	1.00069	1.00114	1.0008	0.999751	0.998964	0.99791	0.99678	0.996536	0.996466	0.996064	0.995162	0.995505	0.996179	0.995926	0.996328	0.997606	0.998759	1.00147	1.00704	1.01378	1.01951	1.02557	1.03117	1.03563	1.03878	1.04302	1.04652	1.04881	1.04873	1.04789	1.04662	1.04377	1.04171	1.04022	1.03933	1.03853	1.03887	1.03738	1.0366	1.0353	1.03311
PH	1.00668	1.00548	1.00541	1.00391	1.00274	0.999809	0.998006	0.997548	0.998359	0.998604	0.998821	0.998052	0.994494	0.99399	0.994958	0.99596	0.997268	1.00004	0.999677	0.998769	0.998686	0.997857	0.996621	0.996661	0.998856	1.00075	1.00439	1.00931	1.01271	1.01427	1.01702	1.01947	1.02024	1.02227	1.02402	1.0248	1.0267	1.02923	1.02988	1.03031	1.02992	1.02882	1.02726	1.02803	1.02752	1.02729	1.02781	1.02607	1.02274
AH	1.00476	1.00571	1.00737	1.0067	1.00678	1.00671	1.00521	1.00314	1.00223	1.00034	0.999975	0.998455	0.996544	0.996868	0.996378	0.993295	0.993489	0.994937	0.993464	0.992834	0.99348	0.99354	0.99258	0.991709	0.991491	0.991918	0.990656	0.992002	0.994961	1.00034	1.00871	1.02026	1.02983	1.03977	1.04859	1.05361	1.05768	1.06006	1.05957	1.05542	1.05292	1.0493	1.04762	1.04567	1.0464	1.04577	1.04414	1.0417	1.04113
Amyg	1.0009	1.0008	1.00023	1.00104	1.00275	1.00406	1.00394	1.00642	1.00739	1.00588	1.00366	1.00315	1.00047	0.997663	0.996095	0.996584	0.995658	0.993947	0.99382	0.994013	0.993697	0.99247	0.993055	0.993014	0.992919	0.992999	0.99577	1.00107	1.00877	1.0177	1.02953	1.04157	1.04906	1.05507	1.05843	1.05712	1.05228	1.04659	1.04014	1.03476	1.03135	1.03029	1.03165	1.03206	1.03247	1.03333	1.0335	1.03197	1.03094
Time	-0.4495	-0.4295	-0.4095	-0.3895	-0.3695	-0.3495	-0.3295	-0.3095	-0.2895	-0.2695	-0.2495	-0.2295	-0.2095	-0.1895	-0.1695	-0.1495	-0.1295	-0.1095	-0.0895	-0.0695	-0.0495	-0.0295	-0.0095	0.0105	0.0305	0.0505	0.0705	0.0905	0.1105	0.1305	0.1505	0.1705	0.1905	0.2105	0.2305	0.2505	0.2705	0.2905	0.3105	0.3305	0.3505	0.3705	0.3905	0.4105	0.4305	0.4505	0.4705	0.4905	0.5105
[truncated: 141 more columns]
