# Supplementary material for: Computational single-neuron mechanisms of visual object coding in the human temporal lobe
Source: Nat Commun. 2026 Feb 1;17:2234. doi: 10.1038/s41467-026-68954-8 (PMC12963616; doi:10.1038/s41467-026-68954-8)
Supplement: Supplementary file 5 — Source Data for Figure 3 [file 41467_2026_68954_MOESM5_ESM.xlsx]

## Sheet: 3a
Row	Object_ 1	Object_ 2	Object_ 3	Object_ 4	Object_ 5	Object_ 6	Object_ 7	Object_ 8	Object_ 9	Object_ 10	Object_ 11	Object_ 12	Object_ 13	Object_ 14	Object_ 15	Object_ 16	Object_ 17	Object_ 18	Object_ 19	Object_ 20	Object_ 21	Object_ 22	Object_ 23	Object_ 24	Object_ 25	Object_ 26	Object_ 27	Object_ 28	Object_ 29	Object_ 30	Object_ 31	Object_ 32	Object_ 33	Object_ 34	Object_ 35	Object_ 36	Object_ 37	Object_ 38	Object_ 39	Object_ 40	Object_ 41	Object_ 42	Object_ 43	Object_ 44	Object_ 45	Object_ 46	Object_ 47	Object_ 48	Object_ 49
First PLS Component	0.0413634	0.0625735	0.0733662	0.0326917	0.0268502	0.0473765	0.0179164	0.0492622	0.0136454	0.0169657	-0.0289522	-0.045378	-0.0363248	-0.050433	-0.0451674	-0.0509519	-0.0411426	-0.0445993	-0.0486141	-0.0537835	-0.00771172	0.0143653	0.0260351	-0.0118279	-0.0160277	-0.01431	-0.0112913	0.0144334	0.00211024	-0.0211209	0.040826	0.0143875	0.0191434	0.0423832	0.0196676	0.00505138	0.0185324	0.00176755	0.046309	0.00516698	-0.00916545	-0.0312428	-0.0186487	-0.00817688	-0.0229613	-0.00185427	0.0038459	0.00529347	0.0160749
z-scored HGP	0.0413634	0.0625735	0.0733662	0.0326917	0.0268502	0.0473765	0.0179164	0.0492622	0.0136454	0.0169657	-0.0289522	-0.045378	-0.0363248	-0.050433	-0.0451674	-0.0509519	-0.0411426	-0.0445993	-0.0486141	-0.0537835	-0.00771172	0.0143653	0.0260351	-0.0118279	-0.0160277	-0.01431	-0.0112913	0.0144334	0.00211024	-0.0211209	0.040826	0.0143875	0.0191434	0.0423832	0.0196676	0.00505138	0.0185324	0.00176755	0.046309	0.00516698	-0.00916545	-0.0312428	-0.0186487	-0.00817688	-0.0229613	-0.00185427	0.0038459	0.00529347	0.0160749
Category Label	20	20	20	20	20	20	20	20	20	20	10	10	10	10	10	10	10	10	10	10	28	28	28	28	28	28	28	28	28	28	39	39	39	39	39	39	39	39	39	39	35	35	35	35	35	35	35	35	35
[truncated: 451 more columns]

## Sheet: 3b
Row	Object_ 1	Object_ 2	Object_ 3	Object_ 4	Object_ 5	Object_ 6	Object_ 7	Object_ 8	Object_ 9	Object_ 10	Object_ 11	Object_ 12	Object_ 13	Object_ 14	Object_ 15	Object_ 16	Object_ 17	Object_ 18	Object_ 19	Object_ 20	Object_ 21	Object_ 22	Object_ 23	Object_ 24	Object_ 25	Object_ 26	Object_ 27	Object_ 28	Object_ 29	Object_ 30	Object_ 31	Object_ 32	Object_ 33	Object_ 34	Object_ 35	Object_ 36	Object_ 37	Object_ 38	Object_ 39	Object_ 40	Object_ 41	Object_ 42	Object_ 43	Object_ 44	Object_ 45	Object_ 46	Object_ 47	Object_ 48	Object_ 49
First PLS Component	0.0161593	0.0117332	-0.00963543	0.0480126	-0.00247572	0.0281766	0.011378	-0.00618192	-0.0106176	0.000972657	0.0175691	-0.0167412	0.00781954	0.00337787	-0.00438912	0.00170844	-0.040953	-0.0339575	0.00963595	-0.0380856	-0.0400806	0.0839004	0.015647	-0.0473664	-0.0213757	-0.0360935	-0.0233561	-0.0298935	-0.0197017	-0.0236421	0.0437889	0.0310941	0.0857574	0.0302443	0.0299013	-0.0347357	0.0135488	0.0561243	0.0476079	-0.000461849	-0.021747	-0.0604949	-0.0455334	-0.0380515	-0.0434376	-0.0334975	-0.027349	-0.00556422	-0.00367065
z-scored HGP	-0.0544338	-0.295452	-1.1368	2.95661	-0.333489	1.41656	-1.97195	0.616508	0.959838	1.9289	1.26823	-0.0493158	0.552933	0.465563	-0.28328	0.0223286	-0.5974	0.794452	0.237454	-0.507618	-0.459006	1.33588	-0.537669	-1.07355	-0.332696	-1.08344	-0.294807	-0.770004	0.209777	-0.218814	-0.584902	0.425054	2.4236	0.272564	0.976503	-0.237632	-0.326558	4.38329	-0.0481551	-0.233001	0.209415	-0.126637	-0.747246	-0.376715	-0.765113	0.696462	-0.496713	0.11764	1.03259
Category Label	20	20	20	20	20	20	20	20	20	20	10	10	10	10	10	10	10	10	10	10	28	28	28	28	28	28	28	28	28	28	39	39	39	39	39	39	39	39	39	39	35	35	35	35	35	35	35	35	35
[truncated: 451 more columns]

## Sheet: Fig 3c
Axis-coding Chan Percentage (left)	Axis-coding Chan Chan Number (left)	Axis-coding Chan Percentage (right)	Axis-coding Chan Number (right)
40.8696	47	44.186	38
24.6575	18	7.35294	5
11.1111	2	6.25	1
18.1818	4	16	4
2.94118	1	4.54545	2

## Sheet: Fig 3d-e
Chan Label	Side	Chan Coordinates_1	Chan Coordinates_2	Chan Coordinates_3	Axis-coding Strength
FG	L	-36.8879	-37.3386	-12.4126	-0.0414517
FG	R	29.5662	-0.648809	-42.444	0.051041
FG	R	44.5196	-27.2395	-22.1782	0.0159141
ITG	R	41.8131	-15.8024	-22.389	-0.0209576
ITG	R	47.2195	-15.6562	-22.6817	0.0634077
ITG	L	-38.8168	-17.3394	-18.7549	-0.031723
FG	R	29.1133	-17.7389	-33.0451	0.0528004
FG	R	32.5581	-16.986	-33.3227	-0.0190713
FG	R	36.4276	-15.7672	-34.2651	0.0386268
FG	R	27.2123	-35.3271	-19.7481	0.207892
FG	R	30.9921	-36.7609	-19.4379	0.353145
FG	R	34.3653	-38.1367	-18.8799	0.227556
FG	R	38.0932	-39.7548	-18.2985	0.0944948
FG	R	41.7883	-41.2663	-17.7081	0.0426607
FG	R	45.5143	-42.8906	-17.8297	-0.0159569
ITG	R	49.2367	-44.6669	-17.3734	0.0255925
ITG	R	52.8663	-46.0011	-17.5426	0.0438689
ITG	R	56.5332	-47.647	-17.1955	0.000782178
ITG	R	60.1589	-48.9057	-17.4654	0.0230213
ITG	R	63.9705	-50.6597	-17.1538	-0.0143994
FG	L	-38.5337	-15.767	-29.9596	0.0179513
FG	L	-42.3426	-16.8232	-29.8166	-0.00902295
FG	L	-23.0066	-41.94	-12.7725	-0.00617604
FG	L	-26.7281	-42.6093	-11.6843	0.0598811
FG	L	-30.2783	-42.9132	-11.2771	0.167153
FG	L	-34.071	-43.448	-10.9738	0.0988154
FG	L	-37.9484	-43.8508	-9.90217	0.0707955
FG	L	-37.5399	-19.2475	-19.3622	-0.01966
FG	L	-44.5285	-33.958	-13.4078	-0.047679
ITG	L	-59.8927	-37.4036	-14.9657	-0.0218915
FG	L	-38.5337	-15.767	-29.9596	0.155477
FG	L	-42.3426	-16.8232	-29.8166	0.0996911
FG	L	-23.0066	-41.94	-12.7725	0.0931504
FG	L	-26.7281	-42.6093	-11.6843	0.219829
FG	L	-30.2783	-42.9132	-11.2771	0.252683
FG	L	-34.071	-43.448	-10.9738	0.122435
FG	L	-37.9484	-43.8508	-9.90217	0.0443821
ITG	L	-52.9649	-45.646	-7.8884	-0.0283967
FG	L	-38.8806	-18.8652	-21.1304	0.100273
ITG	L	-42.4396	-20.3833	-20.8608	0.128536
ITG	L	-45.9203	-21.8508	-20.4256	0.0741775
FG	L	-31.7842	-13.3389	-35.2004	0.19532
FG	L	-35.755	-13.2244	-35.248	0.0640248
ITG	L	-39.4822	-12.981	-35.5331	0.0525465
ITG	L	-43.6831	-13.383	-35.9236	-0.0468129
FG	L	-37.2836	-29.6417	-16.5343	0.14113
ITG	L	-42.0396	-31.0172	-15.5889	0.0342902
FG	L	-21.0715	-37.5427	-17.6003	0.121162
FG	L	-24.678	-38.4338	-17.866	0.0961213
FG	L	-28.0207	-39.2515	-18.2026	0.188782
FG	L	-31.4528	-40.2791	-18.2023	0.361286
ITG	L	-35.4907	-41.4564	-18.6558	0.252859
ITG	L	-39.5275	-42.4938	-19.0044	0.192312
ITG	L	-42.9545	-43.5916	-19.1667	0.244107
ITG	L	-46.707	-44.66	-19.601	0.185206
ITG	L	-50.0789	-45.4423	-19.6651	0.0475577
ITG	L	-54.1129	-46.7244	-20.0624	0.135563
ITG	L	-65.2504	-49.773	-20.9684	0.00583871
FG	R	24.7616	-3.83059	-44.6928	-0.0527443
FG	R	27.9562	-4.05527	-44.1775	-0.0740103
FG	R	41.203	-15.5524	-23.8516	-0.00400915
FG	R	45.09	-16.3426	-23.5745	-0.0560395
FG	R	38.7403	-30.3425	-17.1214	0.0430786
ITG	R	42.0308	-31.886	-17.2582	0.126113
ITG	R	45.6587	-33.6824	-17.2358	0.115479
ITG	R	48.7675	-35.4593	-17.3253	-0.0332823
ITG	R	52.284	-37.2692	-17.639	-0.0179568
ITG	R	55.8704	-39.0989	-17.927	-0.00850451
ITG	R	59.3635	-40.6633	-17.5769	-0.0248257
ITG	R	62.3403	-42.3172	-18.0646	0.00879114
FG	L	-38.8806	-18.8652	-21.1304	0.0243527
ITG	L	-42.4396	-20.3833	-20.8608	0.086049
FG	L	-31.7842	-13.3389	-35.2004	0.110401
FG	L	-35.755	-13.2244	-35.248	0.0432088
ITG	L	-39.4822	-12.981	-35.5331	0.0962418
ITG	L	-43.6831	-13.383	-35.9236	-0.0417803
ITG	L	-47.5436	-13.1589	-36.0174	0.038416
FG	L	-21.0715	-37.5427	-17.6003	0.0703351
FG	L	-24.678	-38.4338	-17.866	0.125791
FG	L	-28.0207	-39.2515	-18.2026	0.225678
FG	L	-31.4528	-40.2791	-18.2023	0.386663
ITG	L	-35.4907	-41.4564	-18.6558	0.109378
ITG	L	-39.5275	-42.4938	-19.0044	0.123121
ITG	L	-42.9545	-43.5916	-19.1667	0.0954961
ITG	L	-46.707	-44.66	-19.601	0.129267
ITG	L	-50.0789	-45.4423	-19.6651	0.000205873
FG	R	41.203	-15.5524	-23.8516	-0.0271205
FG	R	45.09	-16.3426	-23.5745	-0.0783217
FG	R	38.7403	-30.3425	-17.1214	0.0789494
ITG	R	45.6587	-33.6824	-17.2358	0.0488302
ITG	R	48.7675	-35.4593	-17.3253	-0.0578657
ITG	R	52.284	-37.2692	-17.639	0.0250944
ITG	R	55.8704	-39.0989	-17.927	0.0210069
FG	L	-32.9685	-9.96224	-41.4968	0.0650951
ITG	L	-37.2526	-9.38714	-41.3592	0.0854452
FG	L	-35.8367	-22.9355	-24.8792	0.0632221
FG	L	-39.317	-23.0194	-25.1101	0.106439
FG	L	-43.1638	-22.7881	-24.6115	0.103835
FG	L	-22.7813	-42.4341	-13.7669	0.447864
FG	L	-26.5481	-42.7141	-13.0751	0.550709
FG	L	-30.4195	-42.6023	-12.3723	0.506652
FG	L	-34.0165	-42.6826	-12.8325	0.322803
FG	L	-37.8697	-42.3169	-12.1116	0.316081
ITG	L	-42.0054	-42.1829	-11.4409	0.241257
ITG	L	-45.6024	-42.263	-11.9011	-0.0165084
ITG	L	-53.7419	-42.0061	-10.5436	0.0273254
ITG	L	-57.462	-41.9483	-11.0107	0.0548389
FG	L	-27.8726	-67.2564	-5.28191	0.445755
FG	L	-31.4237	-66.7022	-5.69686	0.432076
FG	L	-35.5294	-65.8115	-5.53289	0.363473
FG	L	-39.1222	-65.5092	-5.96876	0.387278
ITG	L	-43.0216	-64.9189	-5.86794	0.240137
ITG	R	42.4107	-12.6055	-21.4495	-0.00389897
ITG	L	-45.8391	-10.4761	-28.3253	-0.0862245
FG	L	-32.9685	-9.96224	-41.4968	0.0607173
ITG	L	-37.2526	-9.38714	-41.3592	0.0733949
ITG	L	-41.2193	-9.0134	-40.6929	-0.012216
FG	L	-35.8367	-22.9355	-24.8792	0.0780092
FG	L	-39.317	-23.0194	-25.1101	0.110662
FG	L	-43.1638	-22.7881	-24.6115	0.0453418
FG	L	-22.7813	-42.4341	-13.7669	0.53853
FG	L	-26.5481	-42.7141	-13.0751	0.597604
FG	L	-30.4195	-42.6023	-12.3723	0.515407
FG	L	-34.0165	-42.6826	-12.8325	0.336683
FG	L	-37.8697	-42.3169	-12.1116	0.357461
ITG	L	-42.0054	-42.1829	-11.4409	0.156024
ITG	L	-45.6024	-42.263	-11.9011	0.110806
ITG	L	-53.7419	-42.0061	-10.5436	0.0482624
ITG	L	-57.462	-41.9483	-11.0107	0.0684782
ITG	L	-61.857	-42.0846	-10.3896	0.0439099
FG	L	-27.8726	-67.2564	-5.28191	0.421045
FG	L	-31.4237	-66.7022	-5.69686	0.426124
FG	L	-35.5294	-65.8115	-5.53289	0.429855
FG	L	-39.1222	-65.5092	-5.96876	0.367942
ITG	L	-43.0216	-64.9189	-5.86794	0.237715
ITG	R	51.4044	-34.5765	-11.0497	-0.0553696
ITG	R	55.7755	-35.5292	-10.2578	-0.0356529
FG	R	31.0397	-31.0029	-23.6461	0.288686
FG	R	35.4478	-30.637	-22.8588	0.178456
FG	R	39.7352	-30.7815	-22.6616	0.0916426
FG	R	43.6213	-30.9737	-22.2352	0.333574
ITG	R	51.9123	-31.3796	-21.3427	0.199422
ITG	R	60.1941	-31.2699	-19.8701	-0.0292315
FG	L	-38.6758	-10.8083	-22.7573	-0.00978089
ITG	L	-42.9244	-10.2589	-23.5724	0.0260104
FG	L	-39.4087	-31.3345	-13.3032	0.0262842
FG	L	-43.5381	-32.0155	-12.8431	-0.047277
ITG	L	-47.4084	-31.9093	-12.9237	-0.0439357
FG	L	-33.4357	-29.5068	-23.8825	-0.0036472
FG	L	-37.6734	-29.6247	-23.0248	0.0534532
FG	L	-41.5487	-29.5449	-22.9983	0.178602
FG	L	-45.5761	-30.2566	-22.4232	0.191522
ITG	L	-49.9057	-30.2909	-21.8946	-0.0116491
ITG	L	-53.9903	-30.1758	-21.9915	-0.0353378
FG	R	41.6598	-14.7297	-31.7636	0.104354
ITG	R	51.4044	-34.5765	-11.0497	0.0108382
ITG	R	55.7755	-35.5292	-10.2578	0.000786321
FG	R	31.0397	-31.0029	-23.6461	0.213532
FG	R	35.4478	-30.637	-22.8588	0.211496
FG	R	39.7352	-30.7815	-22.6616	0.0712934
FG	R	43.6213	-30.9737	-22.2352	0.16915
FG	L	-38.6758	-10.8083	-22.7573	0.0573591
ITG	L	-42.9244	-10.2589	-23.5724	0.0540858
FG	L	-39.4087	-31.3345	-13.3032	0.0561567
FG	L	-43.5381	-32.0155	-12.8431	-0.0126419
FG	L	-33.4357	-29.5068	-23.8825	0.0632535
FG	L	-37.6734	-29.6247	-23.0248	0.042136
FG	L	-41.5487	-29.5449	-22.9983	0.134068
FG	L	-38.9832	-15.3465	-15.6786	0.0272838
FG	L	-39.1465	-30.288	-10.641	-0.0352425
FG	L	-20.3623	2.32178	-42.8392	0.0015433
FG	L	-23.2086	2.20606	-42.6072	-0.0462309
FG	L	-28.0546	-27.9126	-21.9459	0.079852
FG	L	-30.9416	-29.6788	-20.9436	0.112766
FG	L	-34.1769	-30.9583	-20.8552	0.0442709
FG	L	-37.4745	-32.7418	-19.8037	0.128756
FG	L	-43.2033	-36.0731	-17.7525	-0.0271179
ITG	L	-46.3811	-37.4475	-17.6963	0.0016019
ITG	L	-49.1222	-39.0601	-16.673	0.000189535
ITG	L	-55.2423	-42.5954	-14.624	-0.0205012
ITG	L	-58.5807	-43.8799	-14.5232	0.0152997
ITG	R	33.5999	10.3103	-37.4491	-0.0353593
FG	R	20.4488	0.463863	-42.5608	-0.0421232
FG	R	23.7583	-1.05067	-42.9302	-0.0544485
FG	R	27.1899	-1.453	-43.2816	-0.0683992
ITG	R	34.0848	-2.27781	-42.925	-0.0678814
FG	R	28.0635	-28.3524	-22.8763	0.159562
FG	R	34.6555	-30.8881	-22.2275	0.00754391
FG	R	37.5737	-32.1742	-21.8585	0.158055
FG	R	40.8425	-33.6536	-20.4994	0.278998
FG	R	44.0803	-35.2105	-20.2429	0.115506
ITG	R	50.507	-38.1791	-18.5991	-0.0432345
ITG	R	53.8873	-39.586	-18.322	0.0227165
ITG	R	56.9566	-40.8647	-17.9709	0.0559549
ITG	R	63.4182	-44.0845	-16.3973	-0.0409363
FG	L	-38.9832	-15.3465	-15.6786	0.0082101
FG	L	-39.1465	-30.288	-10.641	-0.0444481
FG	L	-20.3623	2.32178	-42.8392	0.019885
FG	L	-23.2086	2.20606	-42.6072	0.027976
FG	L	-26.3704	2.08587	-42.3899	-0.00576793
FG	L	-30.2549	1.84587	-41.6707	-0.00323625
FG	L	-33.5524	1.68724	-41.2811	-0.00956162
ITG	L	-37.2496	1.48811	-40.7403	0.0303913
ITG	L	-47.7517	1.26702	-38.1638	-0.0286236
FG	L	-28.0546	-27.9126	-21.9459	0.0632672
FG	L	-30.9416	-29.6788	-20.9436	0.194976
FG	L	-34.1769	-30.9583	-20.8552	0.0906606
FG	L	-37.4745	-32.7418	-19.8037	0.0719985
FG	L	-43.2033	-36.0731	-17.7525	0.00385745
ITG	L	-46.3811	-37.4475	-17.6963	0.00853588
ITG	L	-49.1222	-39.0601	-16.673	0.010567
ITG	L	-55.2423	-42.5954	-14.624	-0.0542948
ITG	L	-58.5807	-43.8799	-14.5232	-0.050663
ITG	R	40.243	-13.8895	-18.9443	-0.0106334
ITG	R	33.5999	10.3103	-37.4491	-0.0356473
FG	R	20.4488	0.463863	-42.5608	0.0226403
FG	R	23.7583	-1.05067	-42.9302	-0.0436202
FG	R	27.1899	-1.453	-43.2816	-0.00817645
ITG	R	34.0848	-2.27781	-42.925	-0.000647159
FG	R	28.0635	-28.3524	-22.8763	0.169049
FG	R	34.6555	-30.8881	-22.2275	0.0638499
FG	R	37.5737	-32.1742	-21.8585	0.173055
FG	R	40.8425	-33.6536	-20.4994	0.28653
FG	R	44.0803	-35.2105	-20.2429	0.0893394
ITG	R	50.507	-38.1791	-18.5991	-0.0112958
ITG	R	53.8873	-39.586	-18.322	0.00419793
ITG	R	56.9566	-40.8647	-17.9709	0.0147738
ITG	R	63.4182	-44.0845	-16.3973	-0.00153696
ITG	R	42.6701	-27.8219	-16.7378	0.0544422
ITG	R	46.9115	-27.8145	-16.8286	0.0221904
ITG	R	50.6886	-27.6105	-16.9386	0.0185978
FG	R	42.4515	-14.3587	-33.0497	0.111745
FG	R	31.3001	-40.7064	-13.4937	0.469613
FG	R	35.5433	-40.1696	-13.6627	0.218816
FG	R	40.0468	-39.7332	-14.9246	0.0614773
FG	R	43.7839	-39.3986	-15.053	0.224493
ITG	R	47.5362	-38.7539	-15.2275	0.177361
ITG	R	51.5426	-38.3455	-15.3725	0.0980567
ITG	R	55.7844	-37.8279	-16.6409	0.0386683
ITG	R	59.9242	-37.2896	-16.8079	-0.0186256
ITG	R	63.7588	-37.0728	-16.921	0.0139795
ITG	R	67.1936	-36.5786	-17.0665	-0.0211768
ITG	R	72.0609	-36.132	-18.3377	-0.0375253
ITG	R	47.4098	-17.5229	-22.767	-0.0103164
ITG	R	51.1011	-18.1187	-22.7571	0.000396129
ITG	R	42.6701	-27.8219	-16.7378	0.121321
ITG	R	46.9115	-27.8145	-16.8286	0.0220265
ITG	R	50.6886	-27.6105	-16.9386	-0.0201567
FG	R	23.6853	-1.24471	-42.3042	0.058362
FG	R	38.0871	-14.5769	-32.0985	0.0829026
FG	R	42.4515	-14.3587	-33.0497	0.149506
ITG	R	45.7517	-14.0799	-33.1607	0.0501309
FG	R	31.3001	-40.7064	-13.4937	0.56825
FG	R	35.5433	-40.1696	-13.6627	0.290643
FG	R	43.7839	-39.3986	-15.053	0.221685
ITG	R	47.5362	-38.7539	-15.2275	0.0687484
ITG	R	51.5426	-38.3455	-15.3725	0.0459908
ITG	R	55.7844	-37.8279	-16.6409	0.0042525
ITG	R	59.9242	-37.2896	-16.8079	0.0323518
ITG	R	63.7588	-37.0728	-16.921	0.0779691
ITG	L	-44.5698	-18.3666	-20.4178	0.0345613
ITG	L	-47.9417	-19.4455	-20.5639	0.0351948
FG	L	-23.8262	-6.45883	-37.7662	-0.0150708
FG	L	-27.2122	-6.93408	-36.8643	0.255122
FG	L	-30.374	-7.59994	-35.8768	0.00150154
FG	L	-33.6479	-7.99836	-35.2201	-0.0502701
ITG	L	-37.6102	-8.63142	-34.129	-0.0953239
FG	L	-30.7381	-23.8209	-28.6634	-0.000334623
FG	L	-33.3519	-24.9294	-27.5014	0.132485
FG	L	-36.6923	-26.5809	-26.1548	0.105974
ITG	L	-39.2985	-27.9912	-24.5954	0.312649
ITG	L	-42.365	-29.4976	-23.1759	0.0753914
ITG	L	-45.427	-31.0682	-22.0903	0.131932
ITG	L	-48.4296	-32.4435	-20.8467	0.00173431
ITG	L	-51.708	-33.8826	-19.5053	0.0384304
FG	R	38.8337	-16.8926	-23.7343	0.131139
ITG	R	43.6828	-18.2486	-23.5239	0.046302
FG	R	40.1683	-26.6088	-8.75728	0.0122364
FG	R	43.9839	-26.9116	-8.9173	-0.0831748
FG	R	27.7891	-1.65061	-41.1138	0.0833239
FG	R	31.6205	-2.07539	-41.3381	0.0540948
ITG	R	35.4571	-2.51444	-41.1599	0.0191596
ITG	R	39.3878	-2.80022	-40.7955	0.0174552
ITG	R	43.0097	-2.96687	-40.1352	0.0350148
ITG	R	46.8998	-3.2943	-39.5227	0.0311293
ITG	R	50.5813	-3.11783	-39.2856	0.00309934
FG	R	29.8166	-9.93135	-34.2174	-0.00404373
FG	R	33.5727	-9.9579	-33.9325	0.0617937
FG	R	36.1444	-28.4656	-17.1132	0.252933
FG	R	40.1059	-29.1375	-16.2379	0.219246
FG	R	43.9227	-29.8986	-15.6266	0.0477158
ITG	R	47.3736	-30.3453	-15.0776	0.0188321
ITG	R	51.3749	-31.0685	-14.5053	0.0649504
FG	R	31.8983	-42.0016	-14.8695	0.137126
FG	R	36.8009	-41.7969	-13.5024	-0.0599585
FG	R	42.101	-41.7505	-11.9729	0.00775434
FG	R	47.3496	-41.7608	-10.3524	-0.0257892
ITG	R	52.4764	-41.7373	-8.95234	0.0069802
ITG	L	-41.6389	-16.2702	-16.5819	0.0428771
FG	L	-30.1889	-43.2069	-14.1941	0.20941
FG	L	-34.007	-44.4416	-14.3966	0.0351684
FG	L	-37.9017	-45.6431	-14.6069	-0.0164797
FG	L	-41.7482	-46.8889	-14.8109	0.148051
ITG	L	-45.7322	-48.0401	-15.3562	0.281659
ITG	L	-49.456	-49.2626	-16.3007	0.0570714
ITG	L	-53.3997	-50.6112	-16.6246	0.0221158
ITG	L	-57.2687	-51.634	-16.8443	0.0178955
ITG	L	-61.1052	-52.8314	-17.0507	-0.006132
FG	R	42.8483	-15.4316	-20.7805	-0.0539086
FG	L	-38.1085	-2.84138	-35.8547	0.0232881
FG	L	-37.0822	-15.3279	-27.8875	0.116954
FG	L	-40.37	-15.0195	-27.9288	0.206669
ITG	L	-43.557	-14.6673	-27.8652	0.0431966
ITG	L	-46.8542	-14.3602	-27.8209	-0.0252471
FG	L	-30.8585	-40.2398	-14.0107	0.0618801
FG	L	-33.9054	-40.0968	-14.2761	0.266894
FG	L	-37.0127	-39.8846	-14.398	-0.0205492
ITG	L	-40.3566	-39.7149	-14.8656	0.00863656
ITG	L	-43.6239	-39.6161	-14.8991	0.154669
ITG	L	-46.8679	-39.5102	-15.2002	0.0101494
FG	R	35.3141	-4.30392	-25.1023	0.00723501
FG	R	32.2848	-20.8109	-26.825	0.066926
FG	R	35.4761	-21.1817	-26.8956	0.174365
FG	R	38.7236	-21.5146	-26.9	0.13187
FG	R	42.027	-21.8641	-26.9	0.199744
FG	R	45.2669	-22.1806	-26.9904	0.237937
FG	R	48.5359	-22.4285	-26.9718	0.169779
FG	R	51.7572	-22.8003	-26.9205	0.0709285
FG	L	-38.1085	-2.84138	-35.8547	-0.00772887
FG	L	-37.0822	-15.3279	-27.8875	0.016809
FG	L	-40.37	-15.0195	-27.9288	0.0891177
FG	L	-30.8585	-40.2398	-14.0107	0.0563067
FG	L	-33.9054	-40.0968	-14.2761	0.0845532
FG	L	-37.0127	-39.8846	-14.398	0.0215639
FG	R	32.2848	-20.8109	-26.825	0.124149
FG	R	35.4761	-21.1817	-26.8956	-0.0447258
FG	R	38.7236	-21.5146	-26.9	0.0788444
FG	R	42.027	-21.8641	-26.9	0.205918
FG	R	45.2669	-22.1806	-26.9904	0.240001
FG	R	48.5359	-22.4285	-26.9718	0.130929
FG	R	51.7572	-22.8003	-26.9205	0.0169645
FG	R	40.401	-16.7765	-20.7521	0.266308
Amyg	R	31.3343	0.0887219	-17.2205	0.0214773
PH	R	39.2764	-33.2412	-11.6584	0.0172814
Amyg	R	27.1486	-5.61714	-20.5028	-0.0289806
Amyg	R	30.8517	-4.90462	-20.5092	-0.0551569
Amyg	R	34.6559	-4.33025	-19.9041	0.0514727
Amyg	L	-28.4814	-4.82523	-22.9178	-0.00298939
Amyg	L	-32.3783	-4.73755	-22.633	0.0412938
PH	R	25.9678	-23.5305	-12.368	0.0545587
PH	R	32.9026	-24.6084	-12.6825	0.0344999
PH	R	36.9464	-25.1487	-12.5847	-0.0606617
PH	R	40.7362	-25.7672	-12.7037	-0.0409421
Amyg	R	28.6601	-6.01081	-29.8869	-0.037613
Amyg	R	19.9813	-5.31412	-16.3171	0.0904404
Amyg	R	30.915	-6.98449	-17.4069	0.080969
Amyg	L	-23.4712	-4.17042	-19.0495	-0.0469238
Amyg	L	-27.0226	-4.63192	-18.1892	0.0175716
AH	L	-19.9103	-9.53549	-23.2783	0.106156
AH	L	-22.267	-11.1665	-22.8664	0.0885695
AH	L	-25.4714	-12.7444	-22.3921	0.0964283
AH	L	-31.9489	-15.7619	-21.6377	0.0897974
PH	L	-26.6934	-25.5231	-16.7967	0.0474389
PH	L	-31.5157	-27.4521	-16.6851	0.0333787
Amyg	R	17.7612	-3.5751	-22.1611	-0.0779472
Amyg	R	21.2962	-3.60055	-22.1321	0.0190589
Amyg	R	24.7454	-3.67123	-22.2852	0.00842597
Amyg	R	28.4257	-3.863	-22.215	-0.0189408
AH	R	18.9903	-10.7095	-25.2718	0.0825568
AH	R	21.84	-11.5982	-25.2114	0.0139322
AH	R	26.0519	-12.4314	-25.0026	0.126025
AH	R	29.8085	-13.355	-24.5536	0.104644
AH	R	33.4853	-14.0646	-24.4782	-0.00475737
AH	R	37.5678	-14.8439	-24.0754	-0.00520171
PH	R	28.8344	-25.0691	-16.7842	0.0589507
PH	R	32.0867	-26.9815	-16.7097	0.0216675
PH	R	35.4032	-28.332	-16.7399	-0.00814088
Amyg	L	-23.4712	-4.17042	-19.0495	0.055973
AH	L	-22.267	-11.1665	-22.8664	0.0233788
AH	L	-25.4714	-12.7444	-22.3921	0.0328235
PH	L	-31.5157	-27.4521	-16.6851	-0.06108
Amyg	R	13.7337	-3.6832	-22.7217	0.018588
Amyg	R	17.7612	-3.5751	-22.1611	0.0397448
Amyg	R	21.2962	-3.60055	-22.1321	-0.046476
Amyg	R	24.7454	-3.67123	-22.2852	0.0337709
Amyg	R	28.4257	-3.863	-22.215	0.0506996
AH	R	18.9903	-10.7095	-25.2718	0.116249
AH	R	26.0519	-12.4314	-25.0026	0.0748523
AH	R	29.8085	-13.355	-24.5536	0.10971
AH	R	33.4853	-14.0646	-24.4782	0.041967
AH	R	37.5678	-14.8439	-24.0754	0.0470155
PH	R	28.8344	-25.0691	-16.7842	0.0622894
PH	R	32.0867	-26.9815	-16.7097	0.0185238
PH	R	35.4032	-28.332	-16.7399	0.0143238
Amyg	L	-25.1937	-7.88332	-12.8053	-0.0292394
Amyg	L	-30.7387	-8.22	-11.2149	-0.0173829
Amyg	L	-33.3733	-6.0545	-18.3432	-0.0452769
AH	L	-15.5584	-13.553	-23.3039	0.0841103
AH	L	-19.3315	-13.2461	-24.0691	0.0959836
AH	L	-23.285	-12.9133	-24.5488	0.0533428
AH	L	-26.917	-12.6183	-25.2968	0.049876
PH	L	-23.5067	-27.358	-10.4409	0.136509
PH	L	-27.9901	-23.2542	-25.0918	0.0284148
Amyg	R	16.7732	-5.49129	-23.5615	0.00432138
Amyg	R	27.4335	-3.43204	-19.9477	0.0128707
Amyg	R	31.0771	-2.551	-18.43	-0.0227964
AH	R	20.2754	-10.6186	-20.5699	0.0200096
AH	R	23.193	-10.7365	-20.208	-0.00260877
AH	R	27.3013	-11.2512	-20.9059	0.0448934
AH	R	30.82	-11.8267	-21.1859	0.0334819
Amyg	L	-33.3733	-6.0545	-18.3432	0.018408
AH	L	-15.5584	-13.553	-23.3039	0.0876464
AH	L	-19.3315	-13.2461	-24.0691	0.0545736
AH	L	-23.285	-12.9133	-24.5488	0.00672264
AH	L	-26.917	-12.6183	-25.2968	0.0303616
PH	L	-23.5067	-27.358	-10.4409	-0.0407588
Amyg	R	16.7732	-5.49129	-23.5615	-0.0403738
Amyg	R	27.4335	-3.43204	-19.9477	-0.0518108
Amyg	R	31.0771	-2.551	-18.43	-0.00908938
AH	R	20.2754	-10.6186	-20.5699	0.0514796
AH	R	23.193	-10.7365	-20.208	-0.0360449
PH	L	-34.4402	-24.5976	-14.3409	-0.0814229
PH	L	-31.5111	-30.7291	-13.7978	-0.0381973
Amyg	L	-14.0909	-4.0024	-19.2604	-0.005081
Amyg	L	-25.0539	-3.81948	-18.7205	-0.0353088
Amyg	L	-28.4128	-3.43003	-18.2975	-0.00544161
PH	L	-22.813	-28.4427	-10.8186	0.126616
PH	L	-30.9437	-28.9961	-10.5524	0.00903665
PH	L	-34.7639	-29.7309	-10.1275	-0.0200408
Amyg	R	28.3262	-2.43363	-21.9554	-0.0174269
Amyg	R	33.5688	-2.87671	-21.8935	0.0232916
AH	R	24.8435	-14.2065	-19.2051	0.163359
Amyg	L	-14.0909	-4.0024	-19.2604	-0.0322657
Amyg	L	-17.5147	-4.16712	-18.856	0.00601603
Amyg	L	-21.188	-3.96869	-18.7601	-0.0486427
Amyg	L	-25.0539	-3.81948	-18.7205	0.0689873
Amyg	L	-28.4128	-3.43003	-18.2975	0.0377572
PH	L	-14.7	-27.7545	-11.9982	-0.00162865
PH	L	-18.7596	-27.9954	-11.2953	0.0551029
PH	L	-22.813	-28.4427	-10.8186	0.00230276
PH	L	-30.9437	-28.9961	-10.5524	-0.0351427
PH	L	-34.7639	-29.7309	-10.1275	-0.0337733
Amyg	R	17.991	-2.09057	-21.2169	0.0810319
Amyg	R	28.3262	-2.43363	-21.9554	-0.00344273
Amyg	R	33.5688	-2.87671	-21.8935	-0.0222468
AH	R	24.8435	-14.2065	-19.2051	0.0858884
PH	R	29.152	-30.3118	-13.7526	-0.0166894
Amyg	R	31.262	-3.65687	-18.9602	-0.0277159
Amyg	R	34.9609	-4.0976	-18.9734	-0.0502832
Amyg	L	-30.1612	-5.04534	-19.6609	0.000871112
Amyg	L	-35.7611	-5.43451	-19.4851	0.0843556
Amyg	R	31.262	-3.65687	-18.9602	-0.0355366
Amyg	R	34.9609	-4.0976	-18.9734	0.0858628
Amyg	L	-30.1612	-5.04534	-19.6609	-0.048985
Amyg	L	-35.7611	-5.43451	-19.4851	0.0307856
Amyg	L	-18.4277	-2.93832	-21.0724	-0.0324728
Amyg	L	-21.5548	-2.22373	-20.4145	-0.0318221
Amyg	L	-25.0468	-1.58918	-19.7772	0.00520073
Amyg	L	-28.7015	-0.896112	-19.125	0.0348847
Amyg	L	-32.3596	-0.231086	-18.2136	0.0116102
AH	L	-28.0587	-12.9025	-17.7985	-0.00558666
AH	L	-31.3733	-14.331	-18.5249	0.0153403
AH	L	-34.4687	-15.254	-18.8324	0.0464457
PH	L	-30.6295	-31.3904	-14.8033	0.0705473
PH	L	-34.0853	-30.7637	-12.7781	-0.0359256
Amyg	R	33.768	-2.04591	-18.3571	-0.0103976
AH	R	29.1807	-14.3174	-24.4369	0.0563585
AH	R	33.9216	-15.5596	-24.3529	-0.0476825
Amyg	R	14.3327	-5.83226	-19.0255	0.166647
Amyg	R	17.8932	-5.96012	-18.7859	0.095813
Amyg	R	21.7526	-6.25374	-18.5031	0.0729055
Amyg	R	25.556	-6.4655	-18.1073	0.0795009
Amyg	R	29.245	-6.62751	-17.9094	0.139733
Amyg	R	33.1387	-6.66553	-17.8233	0.0710762
Amyg	R	36.9947	-6.74729	-17.4817	0.0491767
AH	R	24.1442	-12.945	-20.9812	0.070321
AH	R	29.5494	-13.4235	-20.7289	0.0875433
AH	R	35.0322	-14.0838	-20.1856	0.0724614
PH	R	28.829	-25.8703	-8.05919	0.0321121
PH	R	32.3888	-26.1021	-8.48927	0.157008
PH	R	36.2565	-26.4269	-8.66076	0.0222349
PH	R	28.8085	-27.5885	-18.2097	0.0187696
AH	L	-18.9695	-15.1473	-20.4775	0.169772
AH	L	-22.5605	-15.25	-19.7779	0.170341
AH	L	-26.6119	-15.6176	-18.9461	0.206343
AH	L	-30.3562	-15.8105	-18.2794	0.077392
Amyg	L	-28.3756	-4.81603	-26.0424	0.0629119
Amyg	L	-31.8669	-3.89966	-26.3577	0.023537
Amyg	R	21.4216	-3.20242	-24.0533	-0.0356519
Amyg	R	26.885	-3.6582	-24.6169	-0.0600184
Amyg	R	32.4479	-3.81285	-24.6767	-0.0751966
AH	R	31.4262	-15.1933	-21.1395	-0.0373271
Amyg	L	-18.6203	-7.304	-19.0305	0.00774872
Amyg	L	-28.3462	-5.86307	-18.6121	0.0293405
Amyg	L	-34.8916	-4.93242	-18.4034	0.103802
Amyg	R	26.0298	-4.86038	-24.1276	0.0227186
Amyg	R	30.9675	-4.46643	-24.7539	-0.093798
Amyg	L	-18.6203	-7.304	-19.0305	0.0176955
Amyg	L	-28.3462	-5.86307	-18.6121	-0.038878
Amyg	L	-34.8916	-4.93242	-18.4034	0.0384714
AH	L	-22.8747	-13.4971	-18.9132	0.0837533

## Sheet: 3f
Row	Axis-coding Strength (mean)_ 1	Axis-coding Strength (mean)_ 2	Axis-coding Strength (mean)_ 3	Axis-coding Strength (mean)_ 4	Axis-coding Strength (mean)_ 5	Axis-coding Strength (mean)_ 6	Axis-coding Strength (mean)_ 7	Axis-coding Strength (mean)_ 8	Axis-coding Strength (mean)_ 9	Axis-coding Strength (mean)_10	Axis-coding Strength (mean)_11	Axis-coding Strength (mean)_12	Axis-coding Strength (mean)_13	Axis-coding Strength (mean)_14	Axis-coding Strength (mean)_15	Axis-coding Strength (mean)_16	Axis-coding Strength (mean)_17	Axis-coding Strength (mean)_18	Axis-coding Strength (mean)_19	Axis-coding Strength (mean)_20	Axis-coding Strength (mean)_21	Axis-coding Strength (mean)_22	Axis-coding Strength (mean)_23	Axis-coding Strength (mean)_24	Axis-coding Strength (mean)_25	Axis-coding Strength (mean)_26	Axis-coding Strength (mean)_27	Axis-coding Strength (mean)_28	Axis-coding Strength (mean)_29	Axis-coding Strength (mean)_30	Axis-coding Strength (mean)_31	Axis-coding Strength (mean)_32	Axis-coding Strength (mean)_33	Axis-coding Strength (mean)_34	Axis-coding Strength (mean)_35	Axis-coding Strength (mean)_36	Axis-coding Strength (mean)_37	Axis-coding Strength (mean)_38	Axis-coding Strength (mean)_39	Axis-coding Strength (mean)_40	Axis-coding Strength (mean)_41	Axis-coding Strength (mean)_42	Axis-coding Strength (mean)_43	Axis-coding Strength (mean)_44	Axis-coding Strength (mean)_45	Axis-coding Strength (mean)_46	Axis-coding Strength (mean)_47	Axis-coding Strength (mean)_48	Axis-coding Strength (mean)_49
FG	-0.413427	-0.246214	-0.236247	-0.116566	-0.0494974	0.0822395	0.182317	0.139281	0.0251335	-0.0976055	-0.151014	0.124141	0.0978545	0.17042	0.129151	0.166419	0.00710831	0.186509	0.0829477	0.215429	0.339578	0.292847	0.330623	0.33479	0.422599	0.342618	0.276144	0.42273	0.807135	1.15098	1.55136	2.05015	2.35383	2.40599	2.66197	2.75449	2.62763	2.55392	2.65556	2.7369	3.01556	2.85928	2.81364	2.8532	2.78807	2.56493	2.47737	2.38298	2.14894
ITG	0.428701	0.196299	-0.171912	-0.196849	-0.152141	0.0714559	0.0968677	0.172623	0.177492	0.0226155	-0.115704	0.0328513	-0.0779139	-0.0213404	0.0740292	-0.0754707	-0.235007	-0.226596	0.0726106	0.100585	0.144245	0.183369	-0.0498998	-0.168421	-0.0617039	0.120044	0.199743	0.249984	0.353938	0.66363	1.0329	1.15415	1.47591	1.45261	1.62482	1.69228	1.68714	1.70608	1.59908	1.51297	1.59282	1.66667	1.68271	1.65339	1.45276	1.49962	1.66093	1.55707	1.37849
AH	-0.222679	0.00440183	-0.0926347	-0.276992	-0.295163	-0.129004	0.123245	-0.110209	-0.0625575	0.0712058	0.0584118	0.107707	0.555537	0.809042	0.591035	-0.342178	-0.235538	-0.553628	-0.410194	-0.26809	0.349021	0.606228	0.413856	0.352552	0.275008	-0.0753256	-0.618314	-0.532602	-0.162525	-0.0402073	1.00342	0.65632	0.313101	0.0888784	0.759247	0.825509	0.921643	0.669295	0.639185	0.484942	0.792198	1.24241	1.04107	1.43241	1.71392	1.75624	2.13983	2.49479	2.11602
Time	-0.4495	-0.4295	-0.4095	-0.3895	-0.3695	-0.3495	-0.3295	-0.3095	-0.2895	-0.2695	-0.2495	-0.2295	-0.2095	-0.1895	-0.1695	-0.1495	-0.1295	-0.1095	-0.0895	-0.0695	-0.0495	-0.0295	-0.0095	0.0105	0.0305	0.0505	0.0705	0.0905	0.1105	0.1305	0.1505	0.1705	0.1905	0.2105	0.2305	0.2505	0.2705	0.2905	0.3105	0.3305	0.3505	0.3705	0.3905	0.4105	0.4305	0.4505	0.4705	0.4905	0.5105
[truncated: 141 more columns]

## Sheet: Fig 3g
Y(Posterior-Anterior)	Axis-coding Latency
-35.3271	0
-36.7609	0
-38.1367	-0.02
-42.9132	0
-15.767	0.16
-42.6093	-0.04
-42.9132	0
-13.3389	-0.08
-29.6417	0.2
-37.5427
-39.2515	0.04
-40.2791	0
-13.3389
-38.4338
-39.2515	0.24
-40.2791	0
-23.0194	0.22
-22.7881	0.12
-42.4341	0.02
-42.7141	0
-42.6023	0.04
-42.6826	0
-42.3169	0.02
-67.2564	-0.06
-66.7022	-0.04
-65.8115	0.12
-65.5092	0.02
-23.0194
-42.4341	0
-42.7141	0
-42.6023	0
-42.6826	-0.02
-42.3169	-0.06
-67.2564	-0.08
-66.7022	-0.04
-65.8115	0.1
-65.5092	0
-31.0029	0.06
-30.637	-0.04
-30.9737	0
-29.5449	0.02
-30.2566	0.08
-31.0029	0
-30.637	0.04
-30.9737
-29.5449
-29.6788	0.08
-32.7418
-28.3524	0.42
-32.1742	0.38
-33.6536	0
-35.2105	0.18
-29.6788	0.42
-28.3524	0.08
-32.1742	0.48
-33.6536	0
-14.3587	0.16
-40.7064	0
-40.1696	0.04
-39.3986	0.02
-14.3587	0.22
-40.7064	0
-40.1696	0.08
-39.3986	0.18
-6.93408	0
-24.9294	-0.02
-16.8926	0.22
-28.4656	0
-29.1375	-0.44
-42.0016
-43.2069	0
-46.8889	0.08
-15.3279	0.18
-15.0195	-0.02
-40.0968	0
-21.1817	0.14
-21.5146	0.04
-21.8641	0.16
-22.1806	0.04
-22.4285	0.28
-20.8109
-21.8641	0.04
-22.1806	0
-22.4285
-16.7765	0

## Sheet: 3h
Channel Label	Object Response_ 1	Object Response_ 2	Object Response_ 3	Object Response_ 4	Object Response_ 5	Object Response_ 6	Object Response_ 7	Object Response_ 8	Object Response_ 9	Object Response_ 10	Object Response_ 11	Object Response_ 12	Object Response_ 13	Object Response_ 14	Object Response_ 15	Object Response_ 16	Object Response_ 17	Object Response_ 18	Object Response_ 19	Object Response_ 20	Object Response_ 21	Object Response_ 22	Object Response_ 23	Object Response_ 24	Object Response_ 25	Object Response_ 26	Object Response_ 27	Object Response_ 28	Object Response_ 29	Object Response_ 30	Object Response_ 31	Object Response_ 32	Object Response_ 33	Object Response_ 34	Object Response_ 35	Object Response_ 36	Object Response_ 37	Object Response_ 38	Object Response_ 39	Object Response_ 40	Object Response_ 41	Object Response_ 42	Object Response_ 43	Object Response_ 44	Object Response_ 45	Object Response_ 46	Object Response_ 47	Object Response_ 48	Object Response_ 49
FG	1.17014	1.10446	1.14852	1.12904	1.40759	1.02747	1.04096	1.21052	1.25718	1.04442	0.999509	1	0.891302	1.00101	1.14935	1.04799	0.984151	1.08992	1.02108	1	1.05169	1.04723	1.12687	1.22061	1.20148	1.11873	1.07015	1.18002	1.02938	1.13869	0.801756	1.15361	1.10939	1.32577	1.04143	1.08558	0.960783	1.16048	0.900171	1	1.31439	1.02447	0.94589	1.17227	1.09011	0.967651	1.09267	1.02594	1.10339
FG	1.32916	1.13157	0.97145	1.04519	1.09765	1.16784	0.981859	1.2088	1.12346	1.03589	0.965053	1	1.00268	1.0117	1.12272	0.909723	1.04947	1.20443	1.2472	1.26799	1.02035	0.992331	0.954943	1.12525	1.0299	1.04108	1.17035	1.01959	1.02176	1.1081	0.895966	1.01986	0.87686	0.963824	1.09078	0.956991	1.07689	1.13138	1.3346	1	1.09395	1.01024	1.22797	1.15966	1.03737	1.00795	1.22896	0.985408	1.18863
FG	1.56938	1.24089	1.23851	1.37072	1.3538	1.34605	1.33715	1.23978	1.34519	1.13392	1.3236	1	1.08675	1.27598	1.2796	1.23304	1.44234	1.53663	1.1235	1.40635	1.38189	1.58661	1.23169	1.18177	1.3557	1.46765	1.08644	1.32433	1.09456	1.19627	1.12796	1.26543	1.24754	1.14944	1.59359	1.19551	1.19952	1.05913	1.47038	1.31206	1.26396	1.29814	1.26439	1.24222	1.04517	1.32252	1.63939	1.32948	1.63483
FG	1.25058	1.30998	0.943748	1.16221	1.53436	1.60953	1.31684	1.16533	0.610902	1.07572	1.09009	1	1	1.16688	0.865544	1.4586	1.44579	1.06119	1.32465	1	1.035	1.23792	1.32811	1.00567	1.07056	0.627032	1.32214	1.26157	1.17959	0.571003	1.15928	1.19803	0.652175	1.13136	1.20884	1	1.14898	1.27095	1.14626	1.15522	1.16215	1.23379	0.809037	1.23121	1.10479	0.5975	1.4333	1.19828	0.783013
FG	0.863225	0.971369	1.29413	1.08111	1.02547	1.13599	0.97201	1.18921	1	1	0.981006	0.966374	1.10357	1.33068	1.04392	1.1487	1.21509	1	0.816575	0.971242	0.952068	0.963562	0.980846	0.962258	0.832959	0.961135	0.993494	1.03777	0.841685	1.1929	1.04069	0.823187	1.02544	1	1.23121	1.05335	1.63727	0.991821	1.08092	1.45375	0.996823	0.980492	0.864218	1.05793	1.17648	1.02726	1.17192	1.46183	0.983739
FG	1.37349	1.47583	1.12536	1.20844	1	1.19505	1.16103	1.40408	1.17181	1	0.830486	1.12587	1.29532	1.31356	1.25516	1.32782	1.11458	1	1.38615	1.62485	1.21051	1.41219	0.981584	0.989242	1.12403	1.29627	1.13913	1.00793	1.20698	1.54426	1.10287	1.4096	1.16563	1.02224	1.35306	1.1393	1.56163	1.21163	1.10481	1.35488	1.15128	1.1806	1.25216	1.03407	1.23062	1.13978	1.10619	1.3165	1.07788
FG	1.38137	1.36164	1	1.19832	1	1.25643	1.12418	1.37285	1.12647	1	0.913234	1.10965	0.904737	1.18257	1.14811	1.56159	1.14331	1.88546	1.4368	1.35914	1.07663	1.17435	1.09414	0.982391	1.02342	1.02113	1.10717	1.03569	1.17817	1.30727	1.09429	1.13601	1.1551	0.992923	1.2937	1.03586	1.59734	0.987726	1.18397	0.993896	1.03976	1.14635	0.982609	0.98544	1.02781	1.06702	1.16871	1.40889	1.01134
FG	1.11683	1.18819	1.3	1.14653	1.24671	1.01723	1.09015	1.08461	1.17574	1.0274	1.1463	1.14862	1.19773	1.18926	1.13103	1.06288	1.09078	1.06773	1.14078	1.02245	1.15302	1.23516	0.995025	1.22506	1.05997	1.20072	1.24037	0.898188	1.06154	0.941307	0.914026	1.1831	1.27917	1.02676	1.03902	1.27558	1.14139	1.06485	0.99662	1.02154	1.07763	1.15752	1.13936	1.17122	1.31968	1.11937	1.20447	0.961891	0.987645
FG	1.11719	1.11414	1.03056	1.10977	1.1278	1.11287	1.1157	0.995264	1.17788	1.13095	1.0898	1.11366	1.05045	1.19408	1.23018	0.982776	0.972114	1.2804	0.875776	1.09467	1.10008	1.02859	1.01398	1.1822	0.924459	1.0306	1.11398	1.00779	1.054	1.00694	1.1374	1.29365	1.03657	1.00335	1.01342	1.14594	1.14934	1.0729	1.0909	1.10086	1.07315	1.10531	0.987532	0.938807	1.02149	0.962742	0.99977	0.895364	0.919134
FG	1.06806	1.22414	1.01963	0.950308	1.2611	0.951518	1.10536	0.902457	1.09705	1.22239	0.891056	1.10156	1.05205	1.04502	1.24209	1.09681	1.07538	0.889969	0.996965	1.17119	0.986768	1.06212	0.972518	1.13761	1.11139	1.09992	1.0286	1.05474	0.979425	1.2182	1.21023	0.965485	0.96024	1.03337	1.2036	0.905241	0.913813	1.14598	1.30609	1.11235	1.00008	0.997505	1.108	0.888041	1.10042	1.10581	0.885417	0.85254	0.990497
FG	1.17523	1.05517	1.21963	1.18558	1.30254	1.23047	1.13503	1.22723	1.39103	1.39063	1.17578	1.01967	1.14903	1.32262	2.04836	1.24773	1.31768	1.02702	1.31843	1.37456	1.26917	1.30831	1.51152	1.40498	1.48387	1.20889	1.35271	1.21618	1.06177	1.21401	1.17674	1.16061	1.27493	1.11534	1.43758	1.22137	1.21564	1.07654	1.58085	1.57501	1.11822	0.947719	1.27476	1.38646	1.22909	1.12274	1.1338	1.29774	0.984335
FG	1.48716	1.57373	1.41346	1.39197	1.28038	1.37696	1.62415	1.2312	1.34429	1.23666	1.4463	1.46592	1.33069	1.62702	1.92236	1.30865	1.47589	1.20326	1.22614	1.36303	1.27602	1.44931	1.50719	1.31682	1.51994	1.59198	1.37222	1.65154	1.09343	1.81284	1.44678	1.20676	1.12944	1	1.35341	1.29995	1.32913	1.33745	1.43863	1.41456	1.31219	1.35431	1.31844	1.63864	1.20079	1.39958	1.40148	1.4463	1.23365
FG	1	0.965437	0.950864	0.968747	1.15797	1.14121	1.40877	1.13731	1.07939	1.00208	1.07576	1.17008	0.941849	1.12274	1.11177	1.14351	1.22044	0.985538	1.02466	1.28214	1.22488	1.24092	1.15242	1.07386	1.27229	1.06453	1.24497	1.0352	0.934893	1.01425	0.916674	1.18904	0.905686	0.895836	0.910564	1.07149	0.951924	1.33401	1.1589	1.20531	1.12252	1.04716	0.87948	1.09064	1.01492	0.980622	1.2734	0.987312	1.09443
FG	1	1.16548	0.993515	1.15895	1.1912	0.971165	1.02483	1.09287	0.992132	1.06822	0.851459	0.843683	1.11465	1.00375	1.11871	0.885049	1.04515	1.00253	0.816225	1.2887	1.10032	1.03281	1.06252	0.879898	0.941506	0.959757	1	0.950712	1.03576	0.979479	1.08529	1.02572	0.938151	0.915126	0.951232	1.14306	1.0711	1.02924	0.905613	0.856896	0.955609	1.09835	0.901906	0.852881	0.981431	1.02979	1.31069	1.04717	1.01858
FG	1	1.15304	1.1041	1.21983	1.14612	1.15364	1.24222	1.52206	1.21806	1.29476	1.10912	1.03238	1.35289	1.21745	1.52865	1.21883	1.25422	1.26465	1.15976	1.44714	1.28996	1.40496	1.28224	1.32081	1.22751	1.2675	1	1.17149	1.0882	1.1932	1.16968	1.06945	1.10893	0.951366	1.20891	1.33565	1.12747	1.28912	1.20606	1.09046	1.02402	1.16883	1.03364	1	0.914086	0.986307	1.4982	1.4301	1.29612
FG	1	1.48146	1.43218	1.30428	1.42787	1.08777	1.51799	1.5324	1.47409	1.27371	1.57402	1.10491	1.17916	1.1374	1.94622	1.3418	1.47319	1.42431	1.27917	1.44851	1.38799	1.80496	1.27382	1.44669	1.31673	1.56468	1.28789	1.33683	1.14526	1.3716	1.28754	1.19988	1.22383	1.10066	1.24541	1.7041	1.1088	1.40525	1.62365	1.49026	1.24565	1.27437	1.04649	1.71025	1.28638	1.32235	1.8757	1.51742	1.5267
FG	1.10911	1.10684	0.965235	1.24916	1.03409	1.13291	1.09909	1.00199	1.10819	1.02876	1.07162	1.11064	1.08539	0.935057	1.299	1.11815	1.12196	1.17799	0.887273	1.3177	1.30508	1.00526	1.01828	0.887197	0.924057	1.10238	0.926986	0.891464	1.14247	1.19307	1.10639	0.885702	1.05415	0.989667	1.37782	0.797757	0.991713	0.870248	0.892598	1.09971	1.05449	1.03662	1.00806	0.911505	0.981736	1.22022	0.994671	0.829513	1.08522
FG	1.00724	1.15547	0.842483	1.0073	1.18176	0.996106	1.10371	1.12237	1.14369	0.936149	1.23587	1.04216	1.2441	0.997745	1.19262	1.03142	0.937591	1.25036	1.18547	1.15967	0.869535	0.94502	0.751382	1.10818	1.02817	1.1074	1.04681	0.846103	0.860443	1.27443	1.03725	1.06422	1.03293	0.976289	1.06067	0.806196	0.868671	0.989424	0.973707	0.914072	0.891435	0.818101	0.925738	0.990706	0.868995	1.18078	0.993512	0.907175	0.896883
FG	1.42256	1	1.40115	1.2963	2.12773	1.28107	1.27943	1.72466	1.45127	1.40596	1.55536	1.61035	1.44286	1.16428	1.69137	1.58501	1.72594	1.51761	1.88782	1.69879	1.58448	1.27707	1.53983	1.49272	1.97353	1.23783	1.6471	1.50887	1.22535	1.4833	1.40208	1.32332	1.49167	1.26489	1.67931	1.12925	1.28845	1.50557	1.31281	1.21897	1.54411	1.18022	1.76878	1.39823	1.12524	1.61476	1.59379	1.40035	1.59296
FG	1.2747	1.64348	1.16565	1.12575	1.90675	1.34871	1.47331	1.64016	1.19006	1.41416	1.40285	1.3357	1.25692	1.29431	1.5706	1.37703	1.92221	1.38989	1.43745	1.87562	1.40193	1.2422	1.77954	1.36083	1.28494	1.09232	1.34557	1.37279	1.09721	1.55802	1.23049	1.06507	1.30457	1.05646	1.34866	0.920017	1.28478	1.36023	1.12743	1.03575	1.29384	1.31846	1.43135	1.2078	1.13305	1.57849	1.24226	1.2859	1.25549
FG	1.30843	1.3571	1.17119	1.05957	1.51469	1.13866	1.17144	1.65135	1.07601	1.37167	1.2751	1.43146	1.29424	1.17483	1.36114	1.25209	1.25064	1.25334	1.34359	1.44459	1.33087	1.11792	1.59721	1.21522	1.14823	1.1017	1.31664	1.27482	1.17369	1.48411	1.19044	1.04439	1.23888	1.09212	1.19134	1.23351	1.31414	1.2579	1.16808	0.98809	1.14738	1.29108	1.27507	1.13366	1.22061	1.34885	1.11485	1.23251	1.24391
FG	1.13574	1.2868	1.20288	1.1231	1.23868	1.01808	1.27766	1.18744	1.04596	1.27953	1.268	1.54329	1.22797	1.21533	1.47817	1.38196	1.08949	1.29432	1.43305	1.15523	1.3742	1.26265	1.24025	1.26904	1.09452	1.24094	1.26975	1.11623	1.20331	1.57036	1.15669	0.983016	1.21078	1.04182	1.09034	1.46386	1.33227	1.15202	1.25927	0.995964	1.12505	1.35623	1.05129	1.13297	1.12158	1.3891	1.12295	1.09298	1.31942
FG	1.04132	1.25508	1.13136	1.17097	1.18317	1.26768	1.22749	1.09651	1.21398	1.18141	1.19131	1.15389	1.0866	1.15201	2.17486	1.77283	0.923911	1.2992	1.03909	1.13763	1.34575	1.19085	1.08662	1.11101	1.16311	1.40094	1.25613	1.13035	1.36672	1.24294	1.40065	1	1.21277	1.17416	1.16357	1.19519	1.11102	1.2464	1.17253	1.04194	1.29223	1.26842	1.22919	1.0931	1.09089	1.17553	1.14131	0.970781	1.05302
FG	1.29004	1.78203	1.25449	1.4863	1.80064	1.44234	1.80919	1.4128	1.47649	1.65314	1.43177	1.13098	1.34718	1.48102	1.75354	1.52672	1.33824	1.31274	2.0923	1.85548	1.6151	1.69425	1.31171	1.44337	1.33934	1.69987	1.57727	1.62653	1.63258	1.72179	1.70229	1.09961	1.71405	1.74758	1.95677	1.5126	1.75814	1.83469	1.23641	1.26222	2.18334	1.20908	1.9405	1.38624	1.4284	1.78535	1.55322	1.69841	1.8247
FG	1.43005	1.58488	1.23808	1.46332	1.64154	1.68304	1.44706	1.29816	1.36301	1.45869	1.38322	1.26254	1.19411	1.20581	1.53068	1.67547	1.3152	1.12337	1.71284	1.75503	1.45938	1.59943	1.31522	1.25678	1.30818	1.56498	1.53414	1.57076	1.30474	1.51553	1.54488	1.13331	1.55888	1.4092	1.63208	1.34894	1.49535	1.26603	1.37989	1.12828	1.3908	1.25875	1.797	1.4946	1.36463	1.36762	1.54108	1.65058	1.97435
FG	1.29665	1.29456	1.10396	1.48163	1.63071	1.57826	1.18652	1.32177	1.45247	1.43305	1.35695	1.2447	1.26716	1.12245	2.05043	1.72591	1.28052	1.22212	1.41556	1.47935	1.32167	1.50053	1.40318	1.32652	1.14304	1.36136	1.68434	1.50432	1.24287	1.40457	1.42667	1.10569	1.36428	1.1857	1.59208	1.18902	1.41294	1.16097	1.19887	1.29443	1	1.3886	1.57269	1.49023	1.10962	1.29339	1.0816	1.54213	2.05464
FG	1.25909	1.29296	0.966379	1.24274	1.3629	1.32927	1.06469	1.24955	1.17637	1.34558	1.16843	1.23855	1.21189	1.19478	2.02104	2.23734	1.01382	1.1001	1.45537	1.29974	0.964699	1.24543	1.46221	1.10226	1.01719	1.15588	1.3822	1.15884	1.14737	1.06057	1.25861	0.867573	1.13008	1.18577	1.36787	1.07905	1.38988	1.06537	1.28977	1.15054	1.09837	1	1.18241	1.25446	0.974985	1.18923	0.956788	1.26497	1.65855
FG	1.10485	1.30202	1.17662	1.15822	1.38494	0.950365	1.09896	1.21588	0.907823	1.03347	1.09186	1.31847	1.10843	1.09085	1.17695	1.28333	1.15926	1.21566	0.951379	1.35335	1.10082	0.945513	1.12841	1.03801	0.859197	1.13511	1.10888	1.08383	0.936043	1.07757	1.11392	1.01272	1.06718	1.08979	1.27052	1.02603	0.933532	1.05969	0.992216	1.0972	1.04502	1.04982	0.846442	1.08656	1.14056	1.15689	0.910576	1.1902	1.05312
FG	1.6512	1.63582	1.88336	1.67904	2.21494	1.41519	1.34202	1.50088	1.25918	1.38494	1.22937	1.41735	1.54959	1.44003	1.86961	1.71039	1.77205	1.37796	1.60923	1.71621	1.56351	1.56358	1.48479	1.58796	1.30311	1.32731	2.31489	1.33855	1.038	1.24745	1.28851	1.08914	1.29421	1.25717	1.59681	1.08528	1.29279	1.86092	1.5155	1.49367	1.59625	1.32096	1.62367	1.20597	1.40661	1.42154	1.11784	1.45039	1.91126
FG	1.77916	1.22786	1.64006	1.6648	1.98954	1.14693	1.01473	1.79217	1.23739	1.19552	1.24529	1.20538	1.51517	1.51178	1.76467	1.42711	1.68566	1.1003	1.4929	1.78271	1.32947	1.49921	1.18919	1.37634	1.27987	1.46083	2.04904	1.28361	1.213	1.32945	1.43194	0.981232	1.27229	1.21643	1.53142	1.36329	1.1302	1.68824	1.37966	1.18854	1.66618	1.48107	1.67669	1.2285	1.35806	1.23219	0.99876	1.19076	1.43747
FG	1.78667	1.19239	1.34344	1.35992	2.06058	1.10578	1.02194	1.52774	1.14287	1.22369	1.25006	1.36057	1.39475	1.34459	1.6556	1.3944	1.44711	1.18793	1.29025	1.57587	1.25063	1.43423	1.43857	1.20038	1.21805	1.38813	2.10108	1.21636	1.13549	1.63295	1.45938	1.02881	1.2097	1.25064	1.38223	1.25603	1.08846	1.2833	1.34367	1.15263	1.40338	1.35161	1.5645	1.04763	1.14203	1.21835	0.960967	1.25757	1.15392
FG	1.57172	1.1355	1.28643	1.25471	1.73082	1.20427	1.0494	1.4994	1.02713	1.21981	1.26639	1.47431	1.28092	1.37951	1.9149	1.61976	1.13851	1.31805	1.31059	1.46224	1.08158	1.45158	1.17756	1.0475	1.43094	1.43789	1.77097	1.14449	1.26088	1.58658	1.2164	1.16266	1.24787	1.16095	1.32958	1.20706	1.24571	1.15282	1.22482	1.31666	1.21354	1.18128	1.3418	1.0195	1.04006	1.19844	1.04153	1.09714	1.04293
FG	1.29769	1.20576	1.31225	1.32495	1.60723	1.1971	1.06068	1.33128	1.1194	1.18786	1.38973	1.21494	1.17011	1.42842	1.96572	1.98634	0.945511	1.24429	1.14943	1.28045	1.07897	1.24717	1.27558	1.11572	0.959787	1.29485	1.40762	1.03746	1.26597	1.26203	1.08154	1.13645	1.21957	1.09249	1.25979	1.35063	1.10123	1.10569	1.49469	1.14747	0.930812	1.15207	1.29872	1.15415	1.44086	1.01134	1.08425	1.0374	1.0947
FG	1.49407	1.80147	1.86569	1.6803	1.81378	1.72792	1.67203	1.69342	1.38098	1.4841	2.35017	1.44707	1.60058	1.70646	1.89353	2.18044	1.33324	1.71005	1.65513	1.6107	1.57809	1.51839	1.7217	1.49938	1.61369	1.586	2.22626	1.52587	1.43986	1.59095	1.71587	1.34828	1.40175	1.42573	2.01234	1.51325	1.28575	1.82862	1.69851	1.55223	2.50284	1.18453	1.57703	1.73118	1.76664	1.59467	1.67745	1.73502	1.68855
FG	1.35555	1.4848	2.41784	1.80402	1.83853	1.76598	1.64466	1.50997	1.36578	1.3753	1.93358	1.52511	1.65392	1.49491	1.90698	2.22866	1.61759	1.28683	1.31614	1.87724	1.52279	1.2172	1.49096	1.38151	1.40859	1.62128	1.88087	1.30144	1.4808	1.45828	1.52256	1.14876	1.47168	1.35976	1.66001	1.30132	1.38358	1.39315	1.70729	1.47117	2.18049	1.16866	1.58555	1.74014	1.32914	1.22932	1.25867	1.28927	1.72238
FG	1.02812	1.51608	2.19248	1.75045	2.17215	1.54881	1.45641	1.69128	1.25181	1.16309	1.86148	1.28175	1.6213	1.19658	1.89399	2.378	1.59771	1.16625	1.37595	1.61433	1.09366	1.3826	1.69448	1.21448	1.3511	1.19119	2.58275	1.06	1.12399	1.17695	1.84708	1.21379	1.46313	1.3711	1.38454	1.2105	1.38387	1.45715	1.11816	1.33866	1.53506	1.05158	1.37845	1.44574	1.63875	1.28777	1.21993	0.960294	1.60925
FG	1.04563	1.32663	1.53895	1.34384	1.86322	1.26809	1.18054	1.62619	1.28356	1.12176	1.25987	1.22709	1.3327	1.18193	2.87863	2.08666	1.35724	1.07026	1.35278	1.44708	1.05292	1.19291	1.55604	1.04094	1.28804	1.25493	1.64314	1.03204	1.21733	1.16604	1.42667	0.990992	1.21341	1.18818	1.08477	0.993273	1.33767	1.3238	1.31349	1.14524	1.43431	1.19528	1.20775	1.3542	1.56192	1.1069	1.39186	1.00672	1.36567
FG	1.63476	1.6293	1.33959	1.68623	1.60447	1.22131	1.29571	2.34102	1.124	1.94052	1.88973	1.75971	1.22631	1.60846	1	1.26588	1.42791	1.33523	1.07057	1.15161	1.39425	1.59837	1.36428	1.51322	1.28656	1.49538	1.4966	1.19861	1.51552	1.55575	1.23974	1.26249	1.73906	1.44134	1.29107	1.39094	0.971491	1.6386	1.24777	1.04821	1.3163	1.59336	1.2607	1.32522	1.07998	1.6437	1.33508	1.00743	1.03233
FG	1.55344	1.19446	1.33364	1.21107	1	1.12643	0.977307	1.74024	1.24816	1.29681	1.21347	1.30993	1.12958	1.35901	1	1.27744	1.19133	1.10574	1.19541	1.18183	1.09053	1.5808	1.2598	1.44669	1.3251	1.03931	1.20102	1.1379	1.06035	1.00127	1.01911	1.37665	1.14158	1.38246	1.32839	1.4476	1.09464	1.45644	1.1296	1.06622	1.01969	1.31943	1.1499	1.34052	0.979934	1.53938	1.13704	0.923439	1.06306
FG	1.41392	1.35813	1.1073	1.55377	1.2769	1.13801	1.45531	1.50064	0.957936	1.35049	1.60094	1.73051	1.17351	1.7219	1	1.48322	1.29612	1.11426	1.18572	1.43725	1.18804	1.90698	1.23163	1.93657	1.12273	1.46358	1.34972	1.26546	1	1.41384	1.30102	1.30527	1.15917	1.27276	1.40383	1.52883	1.0579	1.54838	1.11954	1.01697	1.22355	1.24473	1.0922	1.18023	1	1.35473	1.06659	1.01527	1.0841
FG	0.944552	0.995265	0.907307	1.13347	1.16261	1.03536	1.03628	1.59154	1.19385	1.22431	1.12247	0.878779	1.28338	1.27375	1	1.13493	1.05964	0.928286	1.09353	0.995595	0.997054	1.13148	1.13948	1.22711	1.02433	1.10353	0.997196	1.11274	1.27244	1.15811	1.26036	1.2249	1.26376	1.12421	1.09304	1.31037	1.12485	1.08945	1.33002	1.07168	1.13709	1.00014	0.973161	1.0317	1.14411	1.46535	0.884429	1.25129	1.02566
FG	1.05378	0.992258	1.1081	1.04594	1.33304	1.01302	0.901619	1.09521	0.914555	1.17295	1.03989	0.981173	0.938837	0.917505	1	1.11289	0.963467	1.0988	1.00644	0.841044	0.889358	1.13477	0.833118	0.930463	1.26921	0.920905	1.16168	1.18892	0.898433	1.11831	0.952259	0.850617	1.05772	1.03785	0.898049	1.39235	0.927599	0.841008	1.14743	1.11598	0.94406	0.921649	0.908537	1.0503	1.01549	1.45195	0.788583	0.837295	1.0213
FG	1.26441	1.36314	1.4378	1.60805	1.43134	1.58492	1.18402	1.34316	1.52284	1.23614	1.26838	1.79208	1.15272	1.2477	1	1.53269	1.19346	1.5992	0.994087	1.0935	1.261	1.41143	1.31018	1.92978	1.28849	1.27264	1.05046	1.18453	1.118	1.53432	1.24408	1.10816	1.50558	1.16172	1.28435	1.57408	1.23172	1.16704	1.44456	1.07755	1.59646	1.39662	1.17409	1.25377	1.7319	0.929291	1.31913	0.926008	0.941815
FG	1.13849	1.06723	1.29351	1.1924	1.13743	1.16543	1.19215	1.33545	1.2038	1.05716	1.19777	1.59114	1.15061	1.16851	1.38251	1.29691	0.98761	1.22229	1.25971	1.37649	1.61456	0.982261	1.39791	1.35721	1.20479	1.29434	1.3395	1.24214	0.999385	1.31211	1.06724	1.1649	1.35475	1.02254	1.1077	1.54389	1	0.942289	1.45302	1.01893	1.2522	1.07875	1.05432	1.08453	1.18756	0.849921	1.10581	0.909863	1.02284
FG	1.51401	1.39444	1.24757	1.27532	1.5214	1.14753	1.4032	1.49368	1.28838	1.37945	1.41399	1.50114	1.0897	1.10353	1.17386	1.17719	1.19746	1.08789	0.983475	1.23795	1.17942	1.17051	1.16611	1.70417	1.16519	1.59541	1.31851	1.43171	1.13402	1.23909	1.46547	1.38558	1.30791	1.14253	1.26945	1.17981	0.990855	1.13608	1.34271	0.989601	0.980785	1.03439	1.11758	0.964664	1.14063	0.927377	1.13856	0.924421	1.17088
FG	1	1.0199	1.03694	0.976754	1	1.16431	1.20366	1.22901	1.15564	0.96424	1.17685	1.2368	0.949228	1.03059	1.0102	1.30883	0.954995	1.21499	0.964643	1.25291	1.24375	0.929805	1.0658	1.19571	1.11969	1.36444	0.957281	1.14803	1.07441	0.893983	0.935668	1	1.08736	1.0889	1.00885	1	1.03779	1.0416	1.19665	0.854197	1.112	1.03148	0.979652	0.973283	1.05232	0.96699	1.11817	0.99704	1.10476
FG	1.39026	1.1448	1	0.916626	1.24818	1.06344	0.874868	1.13759	0.978136	1.06722	1.15033	1.10999	1.01534	0.986529	1.50548	1.1087	1	0.978431	1.00932	1.02773	1	1.20922	1.09552	1.01379	1	0.932567	1	1.18592	1.06277	1	1.1782	0.885988	1.02743	1.18833	1.37502	0.976754	1.22864	0.925641	1.07167	1.03202	1.05495	0.957615	0.99119	0.96666	1.04444	1.03506	1.14249	1.09258	1.11639
FG	1.2952	1.04165	1.44517	1.20909	1	1.17851	0.930724	1.54281	1.05377	1.03373	1.31498	1.26609	0.980505	1.17536	1.19548	1.18633	1	1.18604	1.16769	1.27571	1.23074	1.18255	0.953692	1.13146	0.992105	1.22826	0.916431	1.09184	1.11184	0.928336	0.991336	1.18044	1.03325	1.30413	1.20509	1.21677	0.842377	1.07212	1.44639	0.880826	1.14083	0.991153	0.943977	1.02629	0.932816	0.95284	1.13339	1.12493	1.07617
FG	1.08816	0.954817	1.08427	0.98299	1.34111	1	1.05392	1.39603	1.25908	1.01633	1.30938	1	1.32492	1.23189	1.21348	1.27707	1.22062	1.4044	1.23172	1.17739	1	1.24752	1.07061	1.12371	0.918262	0.982786	1.17888	1.13723	0.985237	1.15585	1.18977	0.952154	1.20508	1.0522	1.12333	1.07847	1.03852	1.08041	1.24653	0.914801	1.29795	1.04685	1.14941	1.44856	1	1.18941	1.04134	1.10415	1.31439
FG	1.5261	1.29287	1.31935	1.54482	1.10282	1.24499	1.0426	1.57057	0.958211	1.17071	1.48102	1.37662	0.932478	1.18756	1.0815	1.33296	1.49659	1.29919	1.14771	1.32268	1	1.33636	1.1752	1.23492	1.15294	1.13542	1.23584	1	1.06811	1.25724	1.26738	1.1579	1.10102	1.2505	1.57967	1.40182	1.24261	1.09485	1.37923	1.02868	1.09032	1.18857	1.00196	1.40042	1.05929	1.12024	1.23269	0.948083	1.10457
FG	1.2778	1.58317	1.32158	1.50703	1.41777	0.908759	1.08257	1.43983	1.24742	1.33224	1	1.38026	1.16398	1.19182	1.3725	1.30901	1.48073	1.67672	1	1.30882	1.23158	1.22581	0.994659	1.1543	1.01414	1.48465	1.45657	1.27298	1.24509	1.19214	1.3642	1.08102	1.41543	1.08983	1.34917	1	1.22027	1.36365	1.42085	1.12404	1.35795	1.17738	1.08627	1.51574	0.994365	1.0326	1.18329	1.24872	0.940747
FG	1.23626	1.25827	1.07341	1.07955	1	0.945818	1.02222	1.32877	1.07317	0.970738	0.98872	1.19215	1.0178	1.07774	1.31465	1.01753	1	1.09067	1.0697	1.16033	1.00463	1.16417	1.14466	0.979139	1.16277	1.04176	1.17061	1.2832	1.18002	1.05975	1.25824	1.10087	1.11094	1.17368	1.01234	1.0561	0.900384	1.06398	1.22177	1.08858	1.0299	1.05123	0.968909	1.09538	1.16926	0.776665	0.953984	1.12135	0.961702
FG	1.08897	1.11064	0.995031	1.02163	1.20676	0.935222	0.95974	1.16455	1.11855	0.931147	1	1	1.12205	1.13698	1.17458	1.16576	1.11028	1.02356	0.924988	1.09844	0.986981	1.0525	1.01224	1	1.03883	1.12815	1.06818	1.12051	1	1.11744	1.09134	1.10584	1.02059	1.09219	1.02878	1.13113	1.06933	1	1.02381	1.01826	1.06392	1.188	1.13882	1.02372	1.17969	1.03835	1.07014	1.2159	1.25267
FG	0.943061	1.32698	1.25536	1.12256	1.14602	1.17593	1.07113	1.24739	1.29492	1.13006	1.15998	1.40848	1.1387	1.42994	1	1.21214	1.36873	0.974754	1.09594	1	0.941995	1.13287	1.21816	1.24405	1.05217	0.986767	1.34634	1.21349	1.09046	1.14328	1.18283	0.978661	1.17007	1.24832	1.0478	1.06121	1.17666	1.24826	1.33695	0.867256	1.39939	1.08082	1.2226	1.4219	1.11974	1.14283	1.17887	1.42321	1.21425
FG	1.09586	1.28445	1.25618	1.0364	1.0772	1.22664	1.26741	1.15284	1.18181	1	1	1.47681	1.25101	1.44775	1	1.3612	1.39634	1.39987	0.941981	1.36427	1.07946	1	1.15644	1.08945	1.11623	1.10195	1.23172	1.06104	1.28711	1.36672	1.21195	1.11127	1.23765	1.04301	1.13405	1.24602	1.23263	1.08302	1	1.20063	1.19571	1.18873	1.08358	1.18332	1.10796	1.11875	1.22587	1.15585	1.10517
FG	1.46801	1.50528	1.2725	1.28205	1.15196	1.27808	1.23845	1.29054	1.14197	1.46338	1.11015	1.14838	1.2519	1.22217	1.22885	1.1256	1.09827	1.50205	1	1.60603	1.23371	1.31847	1.46511	1.03991	1.2141	1.28818	1.22662	1.15998	1.35832	1.21169	1.201	1.11072	1.06233	1.14776	1.05796	1.34523	1.26702	1.22609	1.08878	1.18831	1.10101	1.13542	1.20341	1.13563	1.13723	1.11153	1.14933	1.03125	1.42659
FG	1.18175	1.13547	1.21334	0.880911	1.37805	0.915341	1.377	1.47896	1.07418	0.927302	1.30324	1.05579	1.26936	1.20358	0.992116	0.949059	1.06458	0.908221	0.969692	1.29562	1.13424	0.873224	1.20538	1.19718	0.987068	1.0574	0.991315	1.26553	1.23788	1.30139	0.937863	1.01264	1.36281	1.02935	0.828649	1.29349	1	1.17147	0.941499	1.22076	1.01911	1.12423	1.36819	0.93937	1.24951	0.91409	1.05619	0.872864	1
FG	1.3921	1.49849	1.32455	1.22342	1.45231	1.09334	1	1.55343	1.15485	1.13023	1.02293	1.26946	1.10264	1.43071	1.40997	1.18004	1.70637	1.26269	1.73617	1.07383	1.35847	1.35203	1.06039	1.02274	1.05125	1.20035	1.48961	1.13971	1.05598	1.561	1.34529	0.892382	1.29836	1.35902	1.16177	0.874047	1	1.30882	1.21553	1.27127	1.14382	0.944902	1.32708	1.39868	1.39685	1.37112	0.985393	1.33953	1.38258
FG	1.53941	1.3791	1.19026	1.10118	1.25882	1.13978	1.06188	1.39152	1.22636	1.04964	1.21824	0.989262	1.16091	1.08278	1.36272	1.15311	1.08956	1.1382	1.21771	1.20045	1.09123	1.09367	1.0012	1.39326	1.34657	1.01581	1.31728	1.16587	1.17269	1.28777	0.936511	1.08415	1.34088	1.091	1.02893	1	1	1.11063	1.0032	1.06635	1.14958	1.03529	1.29157	1.25022	0.978158	1	1.10694	1	1.27638
FG	1.29202	1.09086	1.21071	1.237	1.21913	1.13186	1.0932	1.5349	1.1979	0.894941	1.05688	0.901013	0.924264	1.10546	1.36699	0.982677	1.20927	1.03509	1.07057	1.07393	1.03935	1.24094	1	1.12614	1.28246	0.937463	1.09027	1.1528	1.11853	1.17791	1.02864	0.944451	1.03422	1.39246	1.19544	0.901663	1	1.10709	0.989639	1.08637	0.979604	0.985398	1.04452	1.23748	1.16153	1.39806	0.910386	1.13252	1
FG	0.884424	1.32214	1.20224	1.46975	1.37905	1.20375	1.16721	1.40344	1.64611	1.0969	1.13116	1.07477	1.02519	0.898728	1.17468	1.54506	1.01931	1.04559	1.11312	1	1.48683	0.895647	1.04327	0.939478	1.139	1.08864	1.15653	0.953898	1.14495	1	1.0829	1.1555	1.64304	1.11567	1.06929	1.23093	1.06936	1.23406	1.07629	1.02992	1.12281	0.880185	1.14817	0.936446	1.23225	1.14386	1.15258	0.849479	1.03379
FG	1.67608	1.57182	1	1.24016	1.57932	1.21094	1.2843	1.43375	0.934876	1.08715	1.16858	1.30725	1.01215	1.20184	0.985212	1.17143	1.5042	1.28674	1.71136	1.1735	1.40209	1.09289	0.884297	1.32457	1.04769	0.969397	1.42709	1.24939	0.998821	1	0.970053	0.9346	1.25219	1.0538	1.21866	1.1429	1.2052	1.2709	1.18413	1.33381	1.40726	0.987947	1.19307	1.0084	1.40608	1.43072	0.951127	1.37403	1.24898
FG	1.16768	1.14121	0.99677	1.02189	1.1339	0.893847	0.978435	1.54582	1.07267	1.25589	1.10052	1.18693	1.06907	1.12858	1.13889	1.22088	1.03538	1.08964	1.22674	1.01914	0.962367	1.0003	1.08495	1.31208	1.14942	1.13151	1.299	1.11207	1.04746	1	1.01766	0.945948	1.37235	1.01342	1.04344	1.05059	1.32765	0.939857	1.08452	0.999976	1.11215	1.04183	1.05155	1.1901	0.99651	1.34397	1.00404	1.23059	1.09653
FG	1.26657	1.23654	1.03985	0.963302	1.08356	1.40437	1.19272	1.06775	0.992811	1.12064	1.05862	0.988133	1.16821	1.1699	1.20376	1.25533	1.09613	1.00512	1.29485	1.09481	1.24047	0.856673	1.05939	1.17052	1.24597	1.157	0.949976	0.986952	0.946112	1	1.23242	1.04832	1.25466	1.07468	1.16347	1.23651	1.09862	1.13174	1.15005	1.14944	1.33038	1.17108	0.972048	0.906266	1.20715	1.36672	1.12924	1.02909	1.15986
FG	1.2473	0.949273	0.999867	0.849043	1.00347	1.18186	0.98588	1.00363	0.824808	0.945407	1.08136	1.15859	1.13881	0.909347	0.958713	0.968795	0.96911	1.04423	0.967884	0.930255	1.87387	0.890139	1.00701	1.22823	0.980584	0.982943	1.05116	0.901474	0.914884	1.13564	1.04991	0.966196	0.96858	1.10574	1.13459	1.3237	1	0.962361	1.354	1.17637	1.08649	0.81647	0.945579	0.905031	1.09663	1.0715	1.00817	1.02803	0.987028
FG	1.30971	1.07514	1.30772	0.819503	1.28409	1.29834	1.00762	1.2429	1	0.849224	1.22192	0.70191	1.25824	0.887106	1.02487	1.37684	1.10665	1.0155	1.03355	0.92827	1.32568	1.22888	0.966088	0.921143	1.01532	0.944325	1.09891	0.959584	0.942951	1	1.20062	0.845822	1.14714	1.24307	1.02189	0.958122	1	0.987903	0.962473	0.992754	0.905228	1.07496	1.04231	1.22545	1.02522	0.889439	1.24887	0.9206	0.873088
FG	1.53767	1.30876	0.944294	1.12484	1.00701	1.66204	1.46253	1.04343	1.18941	1.02186	1.14047	1.10265	1.61089	1.30656	1.18704	1.3159	1.44081	1.07758	1.18986	1.179	1.74894	1.07014	1.17682	1.01105	1.17114	0.902622	1.60543	0.99615	1.32427	1.1693	1.06905	1.10445	0.978396	0.665688	1.09901	1.35114	1.02321	1.04243	1.29371	1.04735	0.938369	1.13532	1.37567	0.947536	0.958678	0.865565	1.12711	0.955902	1.30605
FG	0.996757	1.15902	0.888306	1.08508	0.948006	1.38358	1.04726	1.01657	1.04822	1.15962	1.07003	1.10608	1.23636	1.18707	1.08085	1.24609	1.00992	1.1323	0.954567	1.21551	1.13882	1.20308	1	1	1.19941	1	1.21216	1.01925	1.39362	1.26826	1.01235	0.936846	0.942071	1.36323	1.27883	0.997168	0.970884	1.33984	0.939592	1.30947	1.13198	1.04494	0.959047	1.12819	1.51841	1.14733	1.03985	1.00294	0.849573
FG	1.10962	1.12158	1.21879	0.957248	0.950279	0.908942	0.993592	1.27065	1.13493	1.02183	1.13577	1.12849	0.999485	1.04495	0.957863	0.998789	1.41946	1.07893	0.968549	1.22106	0.960117	1.02095	1.15995	1	1.04637	1.09189	1.20633	1.09857	0.955768	1.48852	1.12792	1.04409	0.947736	1.12549	0.97994	1.32074	0.961895	1.35249	1.0505	1.33287	0.868378	1.01018	1.07284	1.04324	1.06359	0.944955	1.28126	0.93458	1.00027
FG	1.04349	1.05489	0.934027	0.961797	1.37885	0.800152	0.916158	1.24436	0.975698	1.08291	0.960807	0.93312	0.976764	1.09284	1.02799	1.26637	1.10463	0.969735	1.35288	1.30969	1.11968	0.860382	1.15378	1.00932	1.06068	1.12109	1.01212	1.21567	1.12661	1.05265	0.989563	0.98831	1.11926	0.886953	1.14881	1.03005	1.10705	1.01977	1.13774	0.914341	1.04924	0.967145	0.980237	1.08437	0.903577	0.836345	1.09513	1.12217	0.97247
FG	1.3986	1.3974	0.895734	0.928753	1.10004	1.02997	0.945017	0.89948	1.55912	1.00253	0.965933	0.975001	1.04947	1.02062	1.0755	1	0.957616	0.907526	1.35821	1.21868	0.932207	1.02032	1.0663	1.08329	1.02588	1.05342	1.03402	0.880195	1.21103	0.93269	0.92628	1.05066	1.02586	0.971759	0.909624	1.31592	1.09985	0.89079	1.06166	1	1.14317	0.969432	1	1.02464	1.08072	1	0.972137	1.12355	0.917838
FG	1.0797	1.11924	1.25947	1.17503	1.01414	1.01674	1.18396	1.08336	1.12375	1.21735	1.23917	1.14859	1.20036	1.21882	1.20183	1.51865	0.93415	1.06137	1.21485	0.972326	0.96545	1.26804	0.929941	1.06866	1.08526	1.22642	1.20341	1.31986	1.16498	1.22514	0.986321	1.03944	1.21788	1.16348	1.02626	1.05971	1.24042	1.14354	1.18507	0.877737	1.24693	1.18336	1.11377	0.932981	1.15609	1.10033	1.01724	1.07975	1.03403
FG	0.869304	0.938494	1.0351	0.883942	1.03404	1.20336	1.06476	1.23961	0.988516	1.09816	1.19225	0.990142	1.02407	0.977345	1.21772	1.11676	1.03211	1.08438	1.01862	1.15351	1.13088	1.26773	0.95111	1.18892	1.23401	1.02295	1.10569	1.27219	1.1024	0.920469	0.995353	0.896988	0.974238	0.936642	1.08587	1.01414	1.23269	0.882464	1.07704	1.06034	0.985882	0.965005	0.985374	1.00896	0.985578	1.06657	0.851416	0.830574	0.771132
FG	1.01552	0.847848	0.985369	0.884569	1.03553	1.06838	1.07993	1.16786	1.16305	0.991185	0.981441	0.988135	1.15601	0.906671	1.03003	1.01306	1.07987	0.888392	0.986337	1.01047	1.09184	1.0964	1.04015	1.08606	1.08004	0.960591	1.0689	1.05312	0.971367	0.939343	0.975875	0.989016	0.98869	0.915071	1.12827	1.05979	1.04309	0.9241	1.03721	1.13741	0.974199	1.05815	1.19315	0.990876	1.012	1.04209	1.18214	1.05334	1.02796
FG	1.15289	1.3141	1.28149	0.926219	1.0187	1.12623	1.0712	1.15608	1.30901	1.12881	0.892047	0.920583	1.04795	1.00607	0.989074	1.05307	1.00056	0.927327	1.02409	0.977841	0.934162	0.875407	0.910975	0.947119	1.06311	0.82634	1.04885	0.925321	0.912366	0.836011	1.07244	1.08189	1.16304	1.01389	1.27363	0.880498	1.26171	1.11177	1.01438	0.952406	1.00652	0.888736	0.99458	1.01312	0.793939	1.24464	1.08898	1.05844	1.09428
FG	1.1295	0.978267	0.967537	0.955646	0.995375	0.976648	1.12015	1.01384	0.929439	0.923324	0.868268	1.23852	1.02126	1.03992	1.00244	1.07863	1.0931	0.973075	0.984876	0.788691	1.08424	0.901855	0.921004	0.987496	0.957137	0.871946	1.15117	1.19139	0.904543	0.9642	0.960036	0.898127	1.07523	1.04279	1.13343	0.927308	1.12534	0.982876	0.960085	0.877862	1.19276	1.00012	0.876945	1.1022	0.952047	0.997915	1.10395	0.957177	1.01138
FG	1.14427	0.890861	0.993388	1.03806	1.10996	0.899332	1.02541	1.26537	1.03617	1.02938	0.856207	1.28042	1.10347	1.05947	0.964709	1.12074	1.03493	1.17106	1.04283	0.929108	1.02896	1.01077	0.880664	1.04391	0.992667	0.900153	1.26508	1.1834	1.00779	0.927263	1.18377	1.04391	1.04484	0.989832	1.19843	0.88869	1.18796	0.981175	1.0212	0.926565	0.993734	0.984412	0.95041	1.09576	1.03347	1.06205	1.32551	1.04604	1.07291
FG	1.40533	0.919868	1.04054	1.11038	1.05922	0.946606	1.10714	1.13857	1.00402	1.03386	0.935882	1.29991	1.18509	1.10394	1.05256	1.27523	1.05327	1.07885	1.17291	1.05778	1.15693	1.19856	0.993374	1.22649	0.977879	1.00013	1.12037	1.28458	0.989631	1.01831	1.49389	0.908232	0.983798	1.00146	1.27352	1.00464	1.30413	0.947409	1.29869	1.08913	1.10816	0.868693	0.986106	1.06322	1.06971	1.25985	1.43493	1.01452	1.17291
FG	1.48716	1.37643	1.03767	1.21392	1.16718	0.937566	1.26562	1.28593	0.989058	1.0822	0.962384	1.42838	1.12792	1.26374	1.14935	1.24315	1.01448	1.44446	1.21705	1.1788	1.24925	1.26371	1.02507	1.0938	1.12519	1.12227	1.22044	1.40874	1.00829	1.23359	1.22827	1.17951	0.943621	1.04626	1.64733	1.01112	1.3546	1.12826	1.49073	0.98866	0.94573	0.994039	1.08385	1.11831	1.01876	1.20163	1.29178	1.08869	1.17553
FG	1.5366	1.42927	1.0259	0.90581	1.08895	0.850313	1.38076	1.4511	1.11549	0.992913	1.19805	1.24242	1.14927	1.17721	1.00522	1.33746	1.1015	1.17023	1.14185	1.17426	1.19204	1.04164	1.00418	1.15538	1.11336	1.19291	1.08878	1.48052	1.10324	1.16574	1.20458	1.07175	0.929015	0.998134	1.35898	1.01589	1.23471	1.26455	1.01801	0.918778	1.21866	0.981884	1.06035	1.17629	1.04399	1.00741	1.32594	1.05838	1.2209
FG	1.38727	1.12207	0.885294	1.06446	1.12182	1.08901	0.940141	1.00382	0.959045	0.899967	1.05349	1.16213	1.22182	1.03832	1.00556	0.940905	1.15103	0.896273	1.03646	1.06979	1.0806	0.917542	1.0419	0.893614	1.28019	1.07909	1.11737	1.03367	1.2165	0.893433	1.17968	1.11027	0.912266	0.917725	1.05457	0.95096	0.881965	1.07481	1.12559	1.00145	0.934203	0.957491	1.04609	1.01488	0.925417	0.894745	0.935472	1.23291	0.815197
FG	1.96169	1.05802	0.994051	1.00422	1.11611	0.994519	0.936564	1.19313	1.14397	0.962234	1.34561	1.22497	1.16101	1.30771	1.07551	1.25384	1.18683	1.04033	1.314	1.19406	1.06141	1.35517	0.968286	0.85398	1.41419	1.29391	1.04368	1.03425	1.29139	1.05842	1.28639	1.12852	0.954638	1.30448	1.22273	1.04567	1.02369	0.972831	1.46573	1.16928	1.05987	0.89504	1.11606	0.940407	1.07379	0.893601	1.52172	1.04327	1.07034
FG	1.84168	1.27816	1.15959	0.943497	1.0883	1.06696	1.14919	1.16634	1.07432	0.787303	1.36341	1.3925	1.27523	1.55362	1.22622	1.11746	1.35946	1.15723	1.4065	1.03685	1.23219	1.49156	0.929185	0.98303	1.4624	1.24032	0.887735	0.963799	1.13094	1.25903	1.3487	1.227	0.961724	1.36784	1.14702	1.0382	1.15155	1.25087	1.42602	1.09311	0.822051	1.00437	1.12759	1.05458	0.98921	0.787316	1.43921	1.0926	1.11935
FG	1.43808	1.25861	1.15946	1.05294	1.01596	1.21815	0.959351	1.06259	0.947459	0.963816	1.33691	1.14426	1.06885	1.42366	1.05369	1.0957	1.26211	0.966864	1.16175	0.95531	1.04163	1.32424	0.913592	1.09917	1.31405	1.24337	0.981544	1.12598	1.15736	1.15387	1.13938	1.10837	0.975974	0.957522	0.940128	1.16927	1.11413	1.10478	1.1922	0.925244	0.848239	0.972168	1.14706	0.922744	1.18008	0.856488	1.31263	1.11656	1.00584
FG	1.18138	1.01011	0.931913	1.00534	1.02717	0.835154	1.12845	1.18704	0.887838	0.875289	0.92053	0.948282	1.13717	1.04571	1.21416	1	1.0133	0.982262	0.94614	0.869855	1.11497	1.01568	0.906274	0.923123	0.982489	0.808085	1.10907	1.0372	1	0.952341	1.06291	1.15461	0.861732	0.96923	1.09576	1.14614	0.957274	1.11922	0.952203	0.893216	0.887202	0.930341	0.85712	1.06106	1.10317	0.961078	0.901124	1.15623	1.1516
PH	1.13839	0.931767	0.959589	1.08781	0.894301	1.00643	0.957873	1.00157	0.93354	1.29942	0.9151	1.24169	1.10064	1.01147	0.885087	0.927093	1.04174	0.978449	0.993446	0.879984	0.845364	1.00498	1.13785	1.00688	1.16078	1.00108	1.01918	1.0186	0.969461	0.91663	1.10066	0.905235	0.909384	0.827698	1.00034	0.986707	0.996327	1.13052	1.13024	0.83667	0.939154	0.892215	0.930463	0.953845	0.999967	1.07811	1.03718	0.821563	1.07188
PH	1.09418	1	1.06959	0.968556	1.03287	0.892736	1	1.06825	0.936531	0.881473	1.04842	0.933538	0.966575	0.876955	1.05264	0.772189	0.831824	0.766891	0.869565	1.13689	1.21726	1.13114	1.12615	1.19369	1.23145	0.964218	1.05268	1.34052	0.94988	0.707073	0.892575	1.17293	0.93369	0.795029	0.994183	1.04636	1.06683	0.684272	1	0.809437	0.840459	1.11464	0.965193	0.94983	0.949425	0.964821	0.933064	0.784152	1.02259
PH	1.07559	0.904949	0.93682	1.096	1.04038	1.01619	0.755425	1.05165	1.00411	0.963466	1.0579	1.07495	0.736232	0.996772	0.758384	0.789797	0.986938	0.822238	0.75233	1.0343	1.18795	1.23494	1.17798	0.895339	1	0.929581	1.00428	1	1.09369	0.831352	0.954117	1.13365	0.952774	0.924872	1.00213	0.913875	1.09939	0.817804	1	0.750254	0.992163	1.12531	0.919755	1.04058	1.19006	0.941099	0.96439	0.939815	1.40108
PH	1.1287	0.892918	0.939814	1.00375	1.05152	1.14371	0.91001	1.08554	1.06345	0.832495	1.21676	0.919676	0.782227	0.890975	0.899329	1.00789	1	1.00152	1.15203	1.23351	0.979931	0.814847	1.29352	1.19076	1.11325	1.09942	0.981836	0.942975	0.928873	0.923343	1.00933	1	1.22518	0.932136	1.13158	0.997747	1.12623	1.04653	1.06522	0.938313	0.896931	0.956892	0.98973	1.01345	1.12379	0.877367	1.00443	1.09906	0.940601
PH	0.902715	0.889455	1	0.886046	1.07996	1.07125	1.02757	0.783884	1.15155	1.22195	1.05712	0.890397	0.839709	1.13277	0.93999	1.15073	0.829017	0.910997	1.00577	1.26383	1.1261	0.919525	1.12255	0.915877	1.05444	0.973739	0.88405	1.26891	0.801972	0.827897	1.19086	1.00051	0.958501	0.977861	1.07757	0.9736	0.938044	0.901246	0.977237	0.857546	0.941946	1	1.00268	0.956439	1	1.04773	1.02631	0.936456	0.963284
PH	1.0858	1.1096	1	0.965744	1.10873	1.00039	1.09765	0.989605	1.04475	0.939842	1.16453	0.989029	0.833357	1.08671	0.995868	1.19293	0.618972	0.974134	0.937474	1.04324	1.12629	1.2426	1.06693	1.0244	1.00007	0.889982	1.09213	1.39159	0.921581	0.895157	1.0488	1.1215	1.0451	1.08833	1.16606	1.01783	0.866023	1.14935	0.905012	0.894382	1.04851	0.942846	0.880992	0.963576	1	0.873341	0.826885	0.915225	1.09099
PH	1.33209	1.09648	0.983909	0.706536	0.809226	1.24335	1.19929	1.05405	1.18444	1.4671	1.00742	0.831855	1.15288	0.790812	0.87554	0.938608	1.25943	1.03962	0.960519	1.03923	0.962079	0.91487	1	0.913326	0.868843	0.998907	0.816637	0.682172	1.02977	1.21088	0.971181	1.04569	0.967208	1.09563	1.05825	0.868985	1.14356	0.861215	0.754528	0.824278	0.972355	1.04108	0.952077	0.840833	0.869313	0.9477	0.952458	0.967678	1.13796
PH	1.04118	1.14979	1.17215	0.86502	0.953795	0.97871	0.930444	1.08185	1	1.09889	1.08477	1.13203	1.20772	1.07677	1.16342	1	1.031	0.842329	1.19786	0.865826	1.00772	0.99143	0.984881	0.951479	0.849912	0.86969	0.879002	0.950061	1.0932	0.837195	0.9309	1.07594	1	0.999624	1.01485	1.1988	0.951446	0.97926	1.14273	0.811954	0.990564	0.974204	1.4644	1.0227	0.873589	1	1	0.975224	0.825396
AH	1.21903	0.906766	1.30571	0.897373	1.00615	0.972137	1.0598	1.14098	0.951346	1.11719	0.943904	0.98577	1.05874	0.907652	1.09719	0.993834	0.966784	0.996714	0.796667	1.18503	0.972086	1.09213	1.20342	1.18474	1.06486	0.867477	0.97076	1.00944	1.07877	1.0133	1.16047	1.11619	1.22075	0.989308	1.38486	1.12595	0.979807	1.02305	0.966019	1.19562	1.08564	0.909328	1.22581	1.00624	0.853055	1.16424	0.968059	1.11979	0.931355
AH	1.34768	0.870601	1.12087	1.0284	1.00845	0.928078	1.33913	1.16732	0.94152	1.08118	0.967744	0.992981	1.11235	1.01313	1.0017	0.949609	0.899473	1.10402	0.882177	1.09286	1.16322	0.960717	1.19146	1.06167	0.990118	1.00611	0.977335	1.07165	0.808095	0.917114	1.11297	0.879947	1.15203	0.866013	0.982508	1	1.09006	0.98897	1.08765	0.90862	0.805382	0.952209	1.08139	1.22925	1.12746	1.04967	1.05381	1.25571	0.934376
AH	1.06728	1.13078	1.04566	1.04365	1.10037	1.02519	1.09498	0.978125	1.02209	0.986805	1.01792	1.0636	0.963518	1.069	1.13255	1.00646	1.21729	1.36497	1.09314	1.27844	1.09599	1.08636	0.960543	1.0786	1.24226	1.20514	0.879678	1.08029	0.89926	1.09478	1.12126	1.09927	1.2147	1.05033	1.3026	1.08451	1.0078	1.06291	1.22776	1.05478	1.11917	1.01012	1.09991	0.931967	1.22076	1.01855	1.37082	1.174	1.07489
AH	1.08303	0.877084	1.01407	1.12679	1.33743	1.03945	1.0592	0.965279	1.12002	1.04094	0.997795	1.09577	1.104	1.1474	1.16956	0.986703	1.12813	1.36821	1.18374	1.22968	1.10697	1.05852	1.12927	1.32739	1.15686	1.08587	0.826138	1.01084	0.960257	1.1226	1.19184	1.10845	1.21081	1.03479	1.3013	0.978872	0.926395	1.07858	1.13925	1.11135	1.09271	1.03428	0.974874	1.00707	1.17284	1.01578	1.2629	1.10868	0.885981
AH	1	1.2183	0.918925	1.02538	1.02804	0.959369	1.02666	1.03432	1.01964	1.0998	1.1269	1.21687	0.87501	0.988987	0.921235	0.96933	0.944562	1.41858	1.78748	1.10153	1.21765	0.925614	1.2159	0.887403	0.920094	0.909346	0.901195	0.965564	0.816145	1.06452	0.976911	0.866232	0.91028	1.15552	1.06455	0.884453	1.04998	1.16096	1.04278	0.903369	0.90658	1.06094	0.901231	1.04349	0.954266	0.935283	1.19632	0.967178	0.966169
AH	1	1.14535	0.825276	0.969064	1.02627	1.00614	0.995443	0.977179	1.00309	1.05323	1.21198	1.10514	0.885914	1.1285	0.944077	0.968979	1.03982	1.32301	1.4369	1.08798	1.26408	1.00682	1.22003	1.02224	1.10819	0.869183	0.990418	1.03927	0.72417	0.920502	0.996584	0.765607	0.98437	1.18585	0.922893	0.921775	1.26587	1.20175	0.991987	0.87263	0.7301	1.13138	1.06109	1.05099	0.951753	0.98697	1.11288	0.989324	0.898598
AH	1.16663	0.842682	1.10783	1.0016	0.955405	0.89913	0.846866	0.971802	1.07932	0.993334	0.917904	1.11214	1.00371	0.998024	1.06152	1.08524	0.839469	0.957484	1.07798	1.10163	1.11852	1.08163	1.13834	1.20115	1.21978	1.20731	0.99372	1.15002	0.808657	0.919402	0.931034	0.967703	1.29861	1.08014	1.31632	1.03999	1.12492	0.992077	1.21095	1.0527	0.858571	0.958515	1.15724	1.09634	0.911096	1.36151	1.02281	1.06269	0.93693
AH	1.12139	1.28519	0.793455	0.844167	1.08325	1.04121	0.906102	0.924604	0.824495	1.18156	1.4631	1.38522	1.20879	0.797444	0.946601	0.890887	0.843696	0.967694	1.19896	1.08094	1.25739	1.11307	0.824123	0.783965	0.985014	0.827985	0.953322	0.915399	1.06496	1.06907	0.959327	0.758502	0.983564	1.34194	1.17322	0.953891	1.06915	0.798097	0.822127	0.994085	0.763904	0.846331	0.988595	0.993289	0.863602	0.833755	0.831701	0.908196	0.952674
AH	0.921345	1.0379	0.977962	0.966567	1.02564	0.893652	1.10967	1.08424	1.03672	1.12864	1.34883	1.24343	1.01082	1.06629	0.971197	0.854919	0.912158	1.01468	1.15291	1.11039	0.854657	0.920246	0.949068	0.991368	0.868326	0.962391	0.999743	0.881644	1.06606	1.2028	0.798475	0.896481	1.10014	0.894615	1.20763	1.00275	0.977254	1.15818	0.928992	0.886275	1.10711	0.829524	0.835861	0.956446	0.985032	0.969195	1.03546	1.04015	1.03274
AH	1.11904	1.0642	1.02655	0.974065	0.718919	1.01987	1.1561	0.778243	1.13493	1.13496	1.25187	1.08591	1.17223	0.89568	1.06516	0.849136	0.989809	0.893557	1.24601	1.14913	0.943769	0.984487	0.989903	1.03334	0.956436	0.847031	0.935594	0.90072	1.03904	1.04626	0.98046	0.889048	1.3414	0.954914	1.20557	0.943246	1.02753	1.01669	1.0492	1.05551	0.954427	0.841413	0.831012	0.998601	0.933903	1.06422	0.975774	1.04344	0.924494
AH	0.968173	1.04186	0.987049	0.939296	0.849754	1.06706	1.20444	0.806867	0.980004	1.17234	1.39319	0.9764	1.06274	0.965303	1.00188	0.907744	0.85587	1.27257	1.01913	1.15973	1.09516	1.17306	0.928642	1.0289	0.983335	1.07106	1.23069	0.84213	0.702314	1.0009	1.04241	0.859237	1.29978	0.974998	0.982557	1.06368	1.04873	0.912206	0.924554	1.11598	1.0522	0.842682	0.889619	1.11523	0.979003	1.01843	0.964895	0.8035	0.873918
AH	0.99273	0.840751	0.863652	1.02806	1.05784	0.820046	0.878066	0.853014	1.02191	0.952075	0.977507	1.06578	1.30958	0.99132	0.982552	1.00336	0.961016	1.10938	1.22382	0.967242	1.07063	0.841813	0.820625	0.802189	0.949587	0.949923	0.876414	0.917081	1.06089	0.858825	0.921656	0.790675	1.12237	1.44892	1.20146	0.885449	0.868668	0.950102	0.802495	1.19344	1.02582	0.847376	0.90256	1.02289	0.84043	0.892045	0.89563	0.888232	0.914263
AH	1.10122	0.918574	1.05588	0.95897	1.18777	0.909072	0.801664	1.2043	0.934083	1.06043	0.908414	1.02724	0.66622	0.803523	0.996687	0.957186	1.0547	0.745747	0.66782	1.19607	1.0318	1.04289	1.07205	1.02283	0.986411	0.838853	1.32804	0.872058	0.71982	1.00442	1.12373	1.03188	0.999797	0.85556	1.06179	0.823709	0.869654	1.11129	0.936307	1.25017	1.06131	0.813163	0.975505	0.830884	0.719971	0.807777	1.65742	0.814391	0.945122
AH	0.941947	0.999293	1.14202	1.04333	1.16408	0.958997	1.03999	1.30861	1.05625	1.06023	0.852776	1.13296	1.04405	0.92324	0.904648	0.895895	0.967122	1.08445	0.854566	1.15926	1.08181	1.00896	1.04954	0.866496	1.08502	0.711604	1.08831	1.24748	0.871001	1.11375	0.983393	0.960035	1.06126	0.968589	0.947324	0.963266	0.922582	1.15784	0.930201	1.1797	0.975224	1.07007	1.04543	0.927968	0.949475	0.777097	1.52012	1.0875	0.987434
AH	1.14865	0.859472	1.03133	0.879216	1.06932	1.13099	1.0842	1.13294	1.21568	0.968926	0.983433	1.19267	1.12024	0.966726	1.09352	1.12222	1.01515	1.06351	0.852359	1.16785	1.20461	1.02169	0.824752	1.29005	1.12119	0.793494	1.17285	1.10305	0.998971	0.85288	1.0501	0.913277	0.950058	1.07571	0.895234	0.894935	0.899191	0.843619	0.979932	1.07935	0.978532	1.22585	0.951875	0.835219	0.872966	0.795521	1.07349	1.02942	1.04653
AH	0.960036	1.07351	1	1.03914	1.16793	0.980219	0.98868	0.999192	0.989972	0.924086	1.34048	0.878263	0.87278	1.28583	0.87066	1.23636	0.587424	0.972162	1.12291	1.01069	1.01295	0.981272	0.97595	0.938646	0.951207	0.963971	1.27759	1.11487	0.960671	0.778334	1.04036	0.983989	0.859213	0.96148	0.987432	0.989587	1.04844	0.832066	0.987517	0.963135	0.930985	1.22369	0.996955	1.07925	1	1.0674	0.945377	1.07068	1.04801
AH	0.94033	0.893372	0.678736	1.0077	1.05312	0.919014	1.02933	1.00822	1	1.08971	0.978576	0.802061	0.955506	0.978801	0.975976	1.14358	0.924859	0.658483	0.923431	0.955144	0.724279	0.933323	1	1.39321	0.906308	1	0.920763	0.919795	0.705262	0.9777	1.02115	0.945911	0.973035	1	1.00596	0.910574	0.948766	0.857202	0.868812	1	0.746997	1.09484	0.9846	0.82127	1.00134	0.853341	0.791014	0.959655	0.954613
AH	1.02414	0.818601	0.821206	0.854407	1.04623	0.879577	0.983703	1.09851	1	1.20919	0.891249	0.812393	0.941	1.18728	0.962927	1.16204	1.16883	0.712894	0.878269	0.878613	0.88952	0.824997	1	0.931738	1.16043	1	0.925369	1.09059	0.89175	1.08707	0.909262	1.21255	1.01862	1.19794	1.02184	0.911028	0.86249	0.949028	0.949684	0.846181	0.795157	1.00141	1.0966	0.850424	0.99995	0.848531	1.04243	0.857078	0.860733
AH	1.17358	0.902215	0.989348	0.999077	1.19954	1.03196	0.95516	1.08497	1.01517	1.54862	0.962829	0.982699	1.12871	1.04566	0.838333	0.931066	1.56705	0.936154	1.13906	1.01953	1.06482	0.939073	0.879436	1.27832	0.949988	1.06223	0.775285	0.882891	1.11727	1.03816	1.22892	0.964225	0.992842	1.17537	0.87594	0.993707	1.01691	1.30091	0.93985	1.13244	1.04177	0.910085	0.980507	1.12261	1.20948	1.07052	1.16643	0.841971	0.796334
AH	1.20283	0.972019	1.05304	0.895281	1.06169	1.02745	0.831519	1.10218	0.932753	1.62224	1.16853	1.06469	1.10922	1.05735	1.13745	0.921473	1.55524	1.00953	1.00055	1.10186	1.13331	0.929623	0.92207	1.33157	0.909221	0.955214	0.864836	1.02825	1.14601	1.10336	1.04357	1.14082	0.989081	1.11187	1.03852	1.01958	0.980681	1.04929	1.02183	1.10697	1.06462	0.790387	1.07065	1.03756	1.0324	1.25429	0.999228	0.977284	0.989778
AH	1.28888	1.03664	0.988391	1.13378	0.889851	1.15539	0.93574	1.0314	1.09726	1.08073	1.22294	1.21264	1.51882	1.03397	1.01974	1.02318	1.71003	0.940469	1.14756	0.961743	0.949702	0.859433	1.11837	1.28977	1.09439	1.15204	0.922265	0.896594	1.23987	1.13813	0.91574	1.18074	0.844544	1.19951	1.12127	0.898471	1.13549	1.14262	1.05001	1.03921	1.02007	0.937029	0.914493	0.824553	1.22566	1.05897	0.878125	0.985021	1.01966
AH	0.944021	0.975374	0.961633	0.993962	0.985909	0.942252	0.771095	1.17575	1.13319	0.855877	0.911411	0.910994	1.16035	0.767787	0.960556	0.75795	0.755663	0.711168	1.29075	1.11038	0.798316	0.959617	0.994524	0.846994	0.677619	0.854012	0.792486	0.862708	1.07373	0.88797	0.9674	1.07437	1.50532	1.1067	1.1295	0.794895	0.9013	0.90284	0.970845	0.837913	0.939837	0.879161	0.918956	0.927761	0.737886	0.895382	0.7696	0.826924	0.825381
AH	0.991207	1.00812	1.19285	1.14917	1.10204	0.850548	0.827372	0.997113	0.917663	1.04738	0.76108	0.942611	1.12153	0.748373	0.935965	1.0581	0.843906	0.936242	0.974962	0.933099	0.993848	0.865125	0.951965	0.875835	0.969056	0.934623	1.10038	1	1.06671	0.932537	1.03386	0.843195	1.05445	0.974661	1.27931	0.864591	1.01909	0.919732	0.922741	1.13872	0.837543	0.82319	0.85484	0.940575	0.85721	1.06958	0.998458	0.839259	0.798448
AH	1.14986	0.923009	0.899027	1.20744	0.995341	1.03119	0.94363	1.2175	1.21223	1.06618	0.893759	1.20258	0.975285	1.07777	0.853848	1.092	1.06292	1.11458	0.949799	1.05966	0.916149	0.929007	1.26842	1.05064	0.903406	0.915887	1.01072	1.19193	1.15221	0.886881	0.944068	1.01443	1	1.39281	1.14002	1.09772	1.07663	0.877408	1.12498	0.836711	0.893293	0.901794	1.25172	1.01887	1.03173	1.02846	1.22814	0.981612	0.871732
Amyg	1.5397	1.21885	1.14385	1.0062	0.798068	1.08234	1.18674	0.885114	0.924707	1.03347	1.00018	1.04739	0.823934	1.07864	1.24607	0.965851	0.929991	1.06221	1.50485	0.919318	1.17511	0.923564	1.17727	1.02593	1.03972	0.978679	1.13621	0.948013	0.990033	1.07177	0.935139	1.0288	1.0717	0.944609	1.20798	0.97838	0.924993	0.912509	1.19248	1.17463	0.89224	1.04955	0.934621	1.00493	0.941142	0.985885	1.06711	1.03368	0.926598
Amyg	1.19021	1.43377	0.853872	0.991835	0.895655	1.09758	0.953915	1.12971	0.88003	1.15928	1.07601	0.904832	1.22673	0.975684	0.885477	1.24638	1.02981	1.01517	1.07253	1.03149	1.04109	1.11575	0.778417	1.11816	0.947662	0.842096	1.02039	0.789753	1.34083	1.08212	0.897565	0.976803	1.2146	0.868143	1.07873	1.16294	1.21398	0.826323	0.832859	0.955658	0.973735	1.00885	0.840289	0.874509	0.962443	0.93663	1.05043	1.10302	1.04428
Amyg	1.10673	0.943747	0.942001	1.05007	0.953715	0.897964	1.09074	0.832656	1.00813	1.02508	1.17606	1.02886	1.25264	0.878341	0.87473	0.928664	0.949159	1.02268	1.00686	0.901	1.04055	0.832636	0.809292	1.1368	0.85649	0.850301	1.02612	0.800436	1.15844	1.03007	0.894376	0.880291	1.14502	0.929603	1.03203	1.01379	0.834753	0.93741	0.845767	1.15314	0.944879	1.07962	0.774492	0.97783	1.04486	0.990813	0.994858	0.871837	0.955342
Amyg	1.23666	0.924357	0.828861	1.09039	0.878968	0.927374	1.15028	0.93999	1.01733	1.07876	1.157	0.988574	1.20206	0.830916	1.03179	0.964863	0.918282	0.879744	0.955365	0.775537	1.17581	0.906218	0.848143	1.15952	0.781364	0.888785	0.926788	0.837237	1.03796	1.00659	0.920128	1.0281	1.13177	1.18588	0.978842	0.890023	0.955513	1.03361	0.937891	1.17679	0.965007	1.08827	0.795959	1.08005	0.801588	0.931343	0.993905	0.969051	0.881631
Amyg	1.07425	0.970302	0.801826	1.23877	1.25377	1.18006	1.24655	0.794195	0.957253	0.979471	1.11252	1.10237	1.37327	1.13121	0.891753	0.989118	0.986824	0.867289	1.10283	0.879145	1.00699	0.930994	0.81344	1.13531	0.879818	0.841199	0.988825	0.856535	1.04319	0.826499	0.951988	0.912504	0.854963	1.0243	1.07258	0.950889	1.17627	0.966763	0.814167	1.1306	0.969654	0.807836	1.07287	0.881974	0.880991	1.05383	0.679865	0.716457	0.871497
Amyg	1.1417	0.960662	0.848463	1.07344	1.13036	1.03617	0.87509	1.13362	0.856175	1.04674	1.0757	0.921013	0.878284	1.0627	0.968939	0.852146	1.01845	1.07568	0.768398	1.01411	1.07533	1.08299	1.07959	0.942218	1.15168	0.935369	1.0822	0.901446	0.789211	0.95628	1.00745	1.0011	0.920398	1.09673	1.07453	1.09973	1.03305	1.0084	1.12977	1.30368	0.873344	1.19276	0.74018	0.946807	0.937758	0.980315	1.16553	0.878424	0.942075
Amyg	1.01933	1.0229	1.11589	0.887878	1.09023	1.20848	1	1.71793	0.833427	2.43178	1.05275	0.979579	1.28896	1	1	0.946511	1.10582	0.877712	1	0.985675	0.958679	1.03291	0.993499	0.826253	0.673141	0.81332	0.994632	0.9775	0.888957	0.774792	1.31109	0.84295	0.791026	1.2342	1	1.43213	0.581598	1.56275	0.826963	0.859399	1	1.13921	0.879288	0.892241	0.927051	1.05539	0.759171	0.80552	0.708394
Amyg	0.879283	1.08635	1.17001	1.15053	1.23275	0.920267	1.05866	1.11102	0.953329	1.02567	1.1692	0.897233	1.0341	1.0836	1.1662	1.22485	1.33671	0.909571	1.08255	1.1513	1.01308	1.28157	0.976551	0.959338	0.853875	0.842082	0.925565	1.17457	1.18668	0.832023	1.17774	1.04127	1.07498	0.942982	1.08023	0.986366	1.04304	1.09871	1.10472	0.934412	1.42823	1	0.931289	1	0.988946	1.19974	1.11642	0.954208	0.891117
Amyg	1.32675	0.697446	0.986162	1.03112	0.836783	0.749558	0.889139	1.06672	0.808796	0.814239	0.903804	1.05421	0.758489	0.72859	0.865974	2.06235	1.05621	1	0.894103	0.833329	0.882604	0.715242	1.05727	0.766148	1.018	0.731555	0.961468	0.941727	0.84405	1	0.996339	1.09092	0.93444	0.955196	0.952007	1.19933	0.994829	1.43006	1.2369	1.17304	0.731229	0.789738	1.07988	0.901146	0.91208	0.988156	0.785001	1.02843	0.854729
Amyg	1.12256	0.89051	1.20343	0.92176	0.920503	0.915622	0.935994	0.971089	0.97249	0.967895	0.716806	0.944376	0.902738	0.953498	1.03719	1.46045	1.07725	0.996745	0.851913	0.967326	0.995381	0.879668	1.31226	0.849428	0.924486	0.897973	0.898847	0.875804	0.867606	1	0.993286	1	1.55779	1	1.08337	1.00126	1.00366	1.46294	0.983286	0.997363	0.730099	0.822913	0.792971	0.883965	0.764772	1.21216	0.910718	0.819066	0.902359
Amyg	1.07393	1.19759	0.933088	0.987229	1.21513	0.869286	0.98376	0.927604	1	1.05673	0.837071	0.763145	1.12249	0.955212	1.2345	0.976585	1.01077	0.72176	0.80484	1.06533	0.986906	0.813294	1	1.01275	0.754695	1.0904	1.16776	1.08776	1.01491	1.15403	0.874051	1.05819	0.826917	1.12033	1.09902	0.87383	0.986229	0.809258	1.20619	1	0.920957	1.01092	1.25006	0.968524	0.983052	0.848179	1.05914	0.850298	1.21748
Amyg	1.04121	1.18995	0.825235	0.826234	1.06377	1.04678	1.16859	1.02995	1	1.07256	0.911195	0.916901	1.01512	1.18817	1.30056	1.01487	0.800296	0.747416	0.954869	0.843464	1.07826	0.983431	1	1.19107	0.810033	1.05469	1.12357	1.01137	0.998466	1.17143	0.824122	1.02328	0.888409	1.12853	1.19903	0.915164	1.15312	0.775268	1.20541	1	0.988201	1.11928	1.30617	0.993553	1.03189	0.919727	1.15371	0.854313	1.06552
Amyg	0.819995	0.835474	0.903856	0.808953	1.07155	0.831449	0.884777	0.52638	1	0.905325	0.848502	0.727515	0.994643	1.12807	1.58458	1.72634	1.17708	0.720001	0.908111	0.834986	1.00749	0.807179	1	1.37224	0.779432	1.16395	1.2974	0.907344	0.546159	0.741674	1.18527	1.23176	1.06472	1.12956	1.59818	1.24754	0.677807	0.537404	0.920855	0.754963	1.05422	1.30668	0.629946	0.627413	1.08366	0.842915	1.2989	0.748657	0.532609
Amyg	1.03657	1.08933	0.788116	0.82027	1.08041	1.01663	1.09337	0.958336	0.772811	1.18001	1.0086	0.927168	1.1062	1.25412	1.40665	1.35303	1.17225	0.736721	0.864986	0.965716	0.956918	0.958389	1	1.24643	0.890329	1.11892	1.14861	1.00626	0.825722	0.948786	1.06117	1.1078	1.0236	1.10748	1.25557	1.12276	1.02347	0.69889	1.25185	0.873612	1.01687	1.08876	1.27651	0.995665	1.21827	0.84729	1.09529	0.851005	0.702287
Amyg	0.822571	1.06192	1.06699	1.00447	1.22153	0.901391	0.993432	0.922411	1.08953	0.953383	0.873606	0.861826	1.02503	1	1.091	0.964359	1.06339	0.995886	1.04368	1.0461	0.867981	0.939033	1.11914	0.969293	0.962108	0.819073	0.880334	1.19397	1.10747	1.06332	0.873631	1.08987	1.08232	0.949049	1.08034	1.27452	0.996703	1.00714	0.9545	0.962052	0.85219	1.31388	1.06972	0.983939	1.0864	1.19707	0.997268	0.896447	1.13725
Amyg	0.898854	0.885563	1.10423	0.961992	0.930734	1.1754	1.01166	1.02157	0.975547	1.0611	1.03261	1.02649	1.00486	0.93447	0.997976	1.04045	0.972923	0.969993	1.05587	1.05116	1.09003	0.97657	0.967472	1.0154	0.993673	0.927175	0.983334	0.997516	0.888871	0.938895	0.969655	1.07442	0.997298	0.964049	1.19032	1.18664	1.00462	0.944198	1.01293	1.03683	1.02536	1.01055	1.01108	1.16054	0.98487	1.06168	0.829687	1.17887	0.99031
Amyg	1.02386	0.940803	0.99558	1.01482	1.22376	0.932359	1.09753	1.18593	0.911975	1.04718	1.10291	0.951028	0.962692	1.10158	0.998345	1	1.17449	1.06759	1.02842	1.06021	1.02922	1.32852	1.19308	1.2823	0.919507	1.07471	0.963388	1.07106	1.07721	1.02247	1.12873	1.09061	0.876295	1.06867	0.990626	0.771505	1.02004	1.06745	1.09319	0.981205	1.13588	1.03705	0.981201	1.13817	1.10987	0.8801	0.880432	1.12602	0.913026
Amyg	1.2539	1.01932	0.87391	1.03009	1.15277	0.853182	1.38885	0.967276	0.831261	1.06339	0.823044	0.940802	0.9232	1.13572	0.966677	1	1.08056	1.05924	0.888445	0.919353	1.01957	1.16142	1.15837	1.21516	1.00946	1.00017	0.826423	0.967299	0.971066	0.891854	1.07556	0.877923	0.83177	0.836469	1.02534	0.898884	0.989572	0.716968	1.12358	0.834941	1.09233	0.812529	1.00429	1.06009	0.872894	0.851521	0.865853	0.834936	0.927406
ITG	1.24414	1.00993	1.06931	1.14146	1.1199	1	1.14211	1.05966	0.928135	1.07925	0.821143	1.16375	0.880431	1.09388	1.18421	0.916622	1.11172	1.08121	1.0615	1.06164	1.11272	1.09044	1.05257	1.04333	0.947082	0.935422	1.1646	0.967736	0.94104	1.06796	1.0094	0.996148	1.04544	0.840985	0.992762	1.03474	1.03551	1.11592	0.9758	1.16507	1.02179	1.01245	0.975783	0.87974	1.16007	0.996424	1.00957	1.05892	0.894997
ITG	1.50408	1.28838	1.08342	1.16861	1.22889	1.14985	1.33913	1.3012	1.16139	1.12963	1.10878	1.26663	1.16203	1.36378	1.40277	1.05219	1.0766	1.17163	1.07464	1.08322	0.994398	1.17094	1.06334	1.1323	1.1302	1.14344	1.16867	1.10138	1.21048	1.12775	1.31789	1.31913	1.17817	1.08711	1.2529	1.49545	1.11375	1.44752	1.37942	1.12505	1.04252	1.24228	1.07641	1.09647	0.990098	1.01533	1.25574	0.813331	1.13556
ITG	1.65779	1.48749	0.982054	0.890447	1.12416	1.12509	1.02372	1.10806	0.975804	1.03774	1.01957	1.08563	1.09937	1.1781	1.22266	1.2136	1.31076	1.1829	0.797899	1.04453	1.13274	1.19556	1.05718	1.09096	1.09943	1.06964	1.09722	1.19858	0.932302	1.21225	1.19755	1.25389	1.08907	1.08945	1.18694	1.09133	0.926434	1.22094	1.57546	1.01797	1.1461	1.14552	1.11175	0.991363	1.07204	0.942766	1.15249	1.22401	1.26582
ITG	1.18527	1.20609	1.12652	1.1637	1.02944	1.0534	1.12874	1.08706	1.16132	1.00198	1.04894	1.14729	1.03997	1.26273	1.07798	1.02896	1.20234	1.03871	1.13654	1.20039	1.12731	1.51445	1.17232	1.10058	0.886916	1.17183	1.18482	1.02219	1.05613	1.46116	1.38098	1.10677	1.20798	0.923692	1.14736	1.16181	1.30952	0.945338	1.36529	1.02359	1.14897	1.16619	1.17475	1.14056	1.06953	1.25807	1.10948	1.09933	1.22296
ITG	1.15307	1.13357	1.09863	1.10824	0.932811	1.05828	1.24771	1.04223	0.953738	1.06479	1.0689	1.06281	1.15089	1.20638	1.18609	1.27078	1.3555	1.18683	1.14853	1.20425	1.08269	1.18763	1.16147	1.12993	1.09408	1.17488	1.03041	1.2507	1.04641	1.14701	1.11017	1.1896	1.1553	0.971204	1.28154	1.07676	1.07671	1.01567	1.05417	1.13937	1.10422	1.22644	1.06644	0.905421	1.19925	1.03677	1.32198	0.799951	1.12135
ITG	0.902355	0.912757	0.955365	0.929816	1.28035	0.967955	0.999747	0.904339	1.10069	1.04324	0.997946	0.927953	1.00897	0.958502	1.0729	1.17713	1.11947	1.00521	0.92926	0.917069	0.915132	1.38279	1.06291	0.917562	0.96699	0.850302	0.965787	1.06923	0.971701	0.91961	1.00453	1.07012	1.19784	0.926285	1.06466	0.928649	1.05167	1.07229	0.920388	1.11048	0.981421	0.97916	0.944719	0.949415	0.939561	1.04629	1.1146	0.89956	0.912602
ITG	1.00912	1.25302	1.00037	0.966905	1.11592	1.20358	1.2129	0.936057	1.10261	0.996425	1.14609	0.969313	1.24157	1.13333	1.18873	0.907566	1.19147	1.04059	0.980696	1.21769	1.18307	0.861122	1.00835	1.01902	0.903315	1.07308	0.956544	1.01979	0.971726	1.36426	0.976867	1.06931	1.03293	1.01173	1.11906	0.987513	1.05813	1.16282	1.25423	1.25832	0.910036	1.20877	1.04321	0.8703	0.965022	1.04054	1.07582	0.904099	1.17233
ITG	1.24553	1.25889	1.0077	1.17231	1.12772	0.968735	1.05814	1.00442	1.40428	1.09733	0.958138	1.08898	1.09079	1.09863	1.2257	1.08923	1.11914	0.958076	1.13095	1.095	1.04876	1.16121	1.09488	1.17275	1.14196	1.12752	1.17776	1.07398	1.12081	1.10913	0.951439	1.14959	1.16996	1.00974	1.06527	1.32917	1.14619	1.1141	1.23185	1.11903	1.05097	1.24356	0.972259	0.852802	1.22547	1.17	1.14868	1.04084	1.07252
ITG	1.68137	1.12518	1.16183	1.31922	1.25824	1.0143	1.41043	1.26316	1.07257	1.14978	1.10816	1.10034	0.989686	1.10676	1.27599	0.996969	1.22702	1.29428	1.15258	1.28236	1.06486	1.54881	1.1383	0.965175	1.00982	1.15017	1.19752	1.29608	1.02477	1.29053	0.965846	1.14003	1.13532	1.04608	1.22071	1.25256	1.1142	1.03889	1.35122	1.17301	1.01301	0.940485	1.08894	0.97424	1.05105	1.06955	1.41237	1.21541	1.18314
ITG	1.32596	1.02025	0.962964	1.0799	1.11315	1.33021	1.08083	1.23894	1.13265	0.973571	1.15264	1.12315	1.21861	1.00623	1.18367	1.34429	1.16037	1.1509	1.0803	0.854636	1.07174	1.48265	1.1536	1.19356	1.06374	1.01878	1.14409	1.05277	1.13344	1.21357	1.12741	1.08389	0.962738	0.926082	1.16938	1.26377	1.09097	1.08017	1.65813	1.13506	0.923996	0.923801	0.889619	1.04998	0.9764	1.01841	1.37054	1.07745	0.924234
ITG	1.19693	1.06658	0.991717	1.32934	1.14149	1.14439	0.933886	1.25207	1.01418	1.12063	0.958216	1.15376	1.03559	1.1307	1.02061	1.09201	1.08213	1.04676	1.2707	1.11987	1.20522	1.13493	1.25327	1.15204	1.16552	1.15056	1.11333	0.978012	0.892067	1.28622	1	1.1659	0.9976	0.990046	1.11098	1.098	1.14819	1.00012	1.12708	1.13032	0.824498	0.945707	1.00372	1.15323	0.892453	1.04516	1.21206	1.06274	0.850852
ITG	1.255	1.16483	1.09811	1.06995	1.329	1.18861	0.925594	1.2574	1.36742	0.967629	1.09759	1.24863	1.05468	1.01103	1.60355	1.61299	1.23305	1.02596	1.04602	1.21863	1.40943	1.41562	0.980296	1.15383	1.33684	1.09054	1.22286	1.01801	1.08261	1.15917	1.34351	1	1.09663	1.29013	1.33487	0.899841	1.23369	1.20641	1.22825	1.06871	1.22139	1	1.00012	1.01804	1.14472	1.09676	1.07055	1.13823	1.11381
ITG	1.49251	1.3705	1.27524	1.04522	1.40291	1.37514	1.2327	1.1308	1.1223	1.38431	1.27226	1.11296	1.04369	1.21286	1.30464	1.46272	1.17385	1.30694	1.36466	1.5046	1.02084	1.41177	1.4546	1.09597	1.12581	1.16076	1.60752	1.10835	1.01173	0.950905	1.39385	0.953434	1.13295	1.2531	1.44354	1.07253	1.30845	1.03717	1.36909	1.17913	1.17039	1	1.07314	1.23886	1.10135	1.26923	1.02815	0.929543	1.5451
ITG	1.1756	1.10834	0.950463	1.37547	1.49872	1.05558	0.885563	1.35578	0.995212	1.10719	1.09819	1.46323	1.30012	1.23285	1.89811	1.5377	0.900737	1.10286	1.23229	1.46738	1.27102	1.29629	1.22991	1.01615	1.17184	1.40881	1.40595	1.02817	1.06678	0.978695	1.11778	1.16058	1.23987	1.03775	1.08423	1.29216	0.885371	1.10286	1.23451	1.14248	1.02054	1.02577	1.21527	1.1091	1.23609	0.901842	1.11886	0.962121	1.26761
ITG	1.09653	1.1334	1.00354	1.24034	1.20167	0.966869	1.08121	1.2786	0.977778	0.85019	0.91844	1.26813	0.980139	0.998708	1.21565	1.19201	1.01714	1.02128	1.02231	1.24414	1.36393	1.08271	1.07308	1.123	1.1876	1.14791	1.04439	0.974928	0.995306	1.00698	1.10305	0.896785	1.01817	1.18821	0.882561	0.947981	0.914881	1.11639	1.03772	1.14197	0.920915	1.02799	1.15644	1.00781	1.18568	0.901313	0.999433	0.979253	1.21969
ITG	1.07608	1.36529	1.38232	1.34079	1.40013	1.36368	1.19273	1.55029	1.07497	1.10806	1.09688	1.08956	1.48155	1.37833	1.82382	1.61901	1.28231	1.13146	1.2823	1.44225	1.20909	1.14943	1.54292	1.10347	1.30621	1.29976	1.47548	1.07164	1.20128	1.08321	1.35063	1.17188	1.2084	1.04086	1.1212	1.11425	1.2344	1.54529	1.20582	1.24804	1.6461	1.35241	1.18708	1.22027	1.41179	1.15257	1.77736	1.07838	1.484
ITG	1.0743	1.14927	1.35495	1.56027	1.25279	0.997941	1.19737	1.43692	0.986231	1.56175	1.24803	1	1.13049	1.31347	1	0.900621	0.968698	1.20936	1.01726	1.21697	1.05282	1.4616	1.13063	1.1996	1.27428	1.27555	1.17965	0.915215	1.31145	1.33691	1.08996	1.1517	1.17672	1.21359	0.883563	1.37146	1.07243	1.14955	1.21164	0.898612	1.17567	1.19257	1.01729	0.974845	1	1.18209	0.971859	1.02708	1.01868
ITG	1.46957	1.00455	1.16695	1.00774	1.35192	1.11633	1.13153	1.24214	1.24642	1.0519	0.914807	1.12679	1.057	1.38156	1.15714	0.990941	1.19154	1.04821	0.916427	1.20375	1.20659	1.28177	1.19158	1.12106	1.08113	0.922002	1.20824	1.02007	1.11251	1.02044	0.98197	0.931931	1.10023	1.17847	1.09791	1.11997	1	1.07201	1.04656	1.01623	1.13072	1.05209	1.14386	1.16393	1.18813	1.09827	0.984091	1.10799	1
ITG	1.13246	1.09245	0.875497	1.00494	1.06869	1.04014	0.921979	1.04627	0.913969	0.92227	0.877802	0.832507	1.17725	1.10111	1.00992	0.869998	1.11241	0.84096	1.04011	0.847645	1.14442	0.976782	0.853875	1.08722	1.16505	1.03845	1.07084	0.915004	0.950305	1	1.04882	1.09999	1.02856	0.870496	0.832204	1.12746	1	0.871338	1.13522	1.15051	0.892833	0.933157	0.899478	0.906107	1.07467	1.07959	0.968552	0.959414	0.957033
ITG	1.53401	1.38132	1.16964	1.49847	1.12771	1.87478	1.5277	1.55424	1.38788	1.23651	1.8372	1.25207	1.61574	1.56012	1.28262	1.89056	1.44187	1.82368	1.15764	1.25014	1.85652	1.56618	1.15456	1.28463	1.3121	1.32385	1.69804	1.31891	1.31261	1.59822	1.27734	1.15869	1.25105	0.898941	1.72492	1.81182	1	1.49077	1.16551	1.41964	0.909614	1.62491	1.30433	1.50521	1.16306	1.29089	1.44803	1.35384	1.24624
ITG	1.15176	0.978671	1.37424	1.04442	1.01712	1.52204	1.00398	1.00195	0.937093	0.94615	1.28313	0.852571	1.14128	1.01163	1.40962	1.3	1.19013	1.08548	1.02606	0.940572	1.25816	0.92461	0.960145	1.05043	1.01231	0.969089	1.10725	0.909991	0.97881	1.08354	1.13156	1.13884	0.889277	0.946521	1.11154	1.15666	1.09984	1.26887	1.07707	0.939169	0.946793	0.990329	1.07933	1.01414	1.02239	0.929904	1.21702	1.09029	0.922003
ITG	1.29247	1.30637	1.14905	1.29263	1.15716	1.24631	1.00697	1.20605	1.17667	1.36107	1.43672	1.31057	1.21356	1.34189	1.36305	1.48838	1.09414	1.15091	1.41408	1.16721	1.22706	1.26828	1.20062	1.33712	1.16917	1.64868	1.0929	1	1.07577	1.30572	1.19726	1.15884	1.42712	1.1917	1.03549	0.9649	1.2985	1.1784	1.34429	1.15574	1.22328	1.48856	1.30086	1.09205	1.09653	1.17486	1.0338	0.959047	0.913287
ITG	0.814523	0.978938	1.19327	0.98943	1.06815	0.889777	1.03063	1.17606	1	0.94985	1.00866	0.922714	0.973878	1.00966	1.08179	1.11276	0.888933	0.846852	0.938986	1.14241	1.09506	0.963659	1.02634	1.04748	0.919651	1.02417	0.947216	0.791483	0.838185	0.878431	1.03932	1.10374	0.961182	0.933615	0.937926	0.927208	0.976492	1.06158	1.02361	0.862909	0.956865	1.10224	0.920521	0.978345	0.996845	1.02086	1.07982	0.883666	0.959463
[truncated: 451 more columns]
