# Supplementary material for: Computational single-neuron mechanisms of visual object coding in the human temporal lobe
Source: Nat Commun. 2026 Feb 1;17:2234. doi: 10.1038/s41467-026-68954-8 (PMC12963616; doi:10.1038/s41467-026-68954-8)
Supplement: Supplementary file 6 — Source Data for Figure 4 [file 41467_2026_68954_MOESM6_ESM.xlsx]

## Sheet: Fig 4a
Object Label	VTC Neural Feature Sapce Dimension 1	VTC Neural Feature Sapce Dimension 2
battery	13.2236	-24.3542
battery	25.312	-10.104
battery	29.6668	-12.3044
battery	14.4648	-12.3165
battery	2.35057	-9.24269
battery	19.477	-7.44364
battery	11.2783	6.67168
battery	17.5812	-15.7881
battery	0.775844	-13.7786
battery	2.86326	-15.7745
arachnid	-3.46697	9.11249
arachnid	-31.0382	4.91847
arachnid	-21.4177	15.2094
arachnid	-21.7226	16.2617
arachnid	-18.1288	11.6559
arachnid	-16.573	12.1343
arachnid	-25.2888	2.21715
arachnid	-20.0763	3.33968
arachnid	-24.8541	20.5095
arachnid	-31.4518	5.73104
bark	-0.922913	-7.05023
bark	25.5991	17.926
bark	19.9393	3.062
bark	0.47683	-9.39623
bark	5.61203	1.39312
bark	3.51589	-3.57129
bark	0.10904	-3.48618
bark	16.7111	-8.48018
bark	11.9153	0.703141
bark	-4.77684	-3.89625
beverage	23.5816	3.71663
beverage	16.101	-1.20787
beverage	14.3776	6.06736
beverage	22.145	-5.89452
beverage	12.0834	-3.31309
beverage	-9.7645	-13.9848
beverage	-3.75974	-1.9817
beverage	6.97207	8.14141
beverage	20.1349	2.02102
beverage	0.0065116	-1.53489
board	-28.4735	-11.4067
board	-34.4595	-18.8776
board	-27.5799	-15.6024
board	-18.2726	-13.9958
board	-27.5598	-10.7517
board	-18.0293	-15.9863
board	-22.9113	-20.4749
board	-10.7507	-4.01743
board	-4.47256	-5.96685
board	-13.5127	-16.3443
bread	-3.75437	-2.24253
bread	3.24315	-4.46771
bread	-15.6772	13.9591
bread	-14.4524	-2.33893
bread	-2.07262	-4.57842
bread	-35.3474	-0.199431
bread	-17.4577	2.57782
bread	-25.1717	-7.16403
bread	-17.9254	1.54091
bread	-6.56157	-19.7977
brier	-31.2512	19.2978
brier	-38.5293	-12.0439
brier	-34.9467	-9.5411
brier	-26.2916	13.1091
brier	-12.5939	27.7921
brier	-26.1145	-7.62437
brier	-23.215	-7.53905
brier	-22.1371	-4.44889
brier	-47.9921	-13.2679
brier	-39.5169	3.09836
building	35.7314	-14.0357
building	34.9124	-15.3643
building	9.36625	-10.9133
building	37.7789	-27.672
building	10.8847	-3.95801
building	7.21599	-15.0769
building	36.8208	2.72081
building	19.0723	-12.7223
building	8.74065	-3.48407
building	15.4605	4.437
car	8.24273	4.59147
car	20.3199	5.51926
car	15.0944	3.08083
car	10.2963	5.85017
car	32.1447	9.31277
car	33.7702	2.59939
car	24.6024	5.8931
car	35.6103	1.91881
car	17.9115	0.181698
car	22.3391	-1.31284
cat	35.9496	51.2316
cat	14.0391	29.4068
cat	4.81336	10.4248
cat	-11.4241	8.91386
cat	45.2648	18.8935
cat	1.594	31.1753
cat	13.5981	27.7004
cat	-0.00660415	16.052
cat	-2.32486	8.71392
cat	2.86362	16.4898
collection	11.3613	-15.3753
collection	23.1062	-26.2428
collection	-12.9197	5.50981
collection	25.6716	-13.8784
collection	-10.7621	-22.3705
collection	30.5989	-23.0079
collection	10.6545	-20.0733
collection	-5.23156	-18.9212
collection	-20.293	-17.6398
collection	-0.243336	-17.8086
crustacean	-2.35193	18.2344
crustacean	-28.9004	25.3642
crustacean	-26.7065	14.5972
crustacean	-27.6501	26.2221
crustacean	-16.5791	12.2863
crustacean	-26.101	38.0959
crustacean	-15.197	18.9362
crustacean	-26.4989	25.0738
crustacean	-18.3344	6.70236
crustacean	-32.5245	22.3785
dainty	-32.5692	-9.15934
dainty	-42.1694	-16.6219
dainty	-17.6144	-8.67594
dainty	-46.1589	-16.9227
dainty	-24.4661	-11.4122
dainty	-19.1306	-10.9962
dainty	-26.8073	-13.5343
dainty	-10.6895	-11.3496
dainty	-30.2587	-21.9943
dainty	-34.8423	-9.49681
dog	-6.33048	28.6833
dog	9.53488	47.1502
dog	-0.613685	16.1182
dog	9.44924	31.3475
dog	20.4834	39.8334
dog	16.1724	37.1483
dog	29.4257	33.8735
dog	11.046	25.6661
dog	25.7054	39.3587
dog	41.9024	42.7741
electrical device	37.6826	-4.45697
electrical device	6.47061	-8.18117
electrical device	-1.85568	-7.63213
electrical device	31.0064	7.98861
electrical device	30.3085	2.29965
electrical device	18.896	-7.87743
electrical device	31.6212	-19.4151
electrical device	26.3844	-11.0766
electrical device	30.885	-16.5224
electrical device	62.9858	-12.7974
electronic device	21.3621	-4.47382
electronic device	-1.79484	-16.6842
electronic device	21.2859	-21.2598
electronic device	27.4989	-26.2653
electronic device	7.91794	-18.0624
electronic device	23.8187	-17.961
electronic device	11.8066	-17.5822
electronic device	16.2568	-20.3703
electronic device	28.484	-21.5717
electronic device	24.3416	-14.4416
equipment	24.2915	-15.5781
equipment	46.2954	-8.55283
equipment	49.3144	-13.0094
equipment	33.5308	-8.1915
equipment	32.0879	-11.1677
equipment	28.3237	-13.8964
equipment	20.608	8.71513
equipment	29.2561	-11.0978
equipment	56.7324	-4.37733
equipment	35.2187	-8.53194
fare	-19.7008	-15.6067
fare	-9.90908	0.960625
fare	-14.8861	-22.2788
fare	-21.9696	-12.21
fare	-21.8313	-6.51595
fare	-26.4406	0.42706
fare	-25.5022	-9.68254
fare	-35.9015	-9.29313
fare	-32.0737	-6.70591
fare	-24.7935	1.19283
fern	-10.0993	-19.2911
fern	-27.1447	-14.4919
fern	-36.6411	-12.5241
fern	-25.4752	-17.9709
fern	-23.1119	-17.9227
fern	-40.5748	-19.3307
fern	-35.1951	-25.7657
fern	-38.6489	-10.943
fern	-34.0814	4.19829
fern	-28.9929	-19.6569
fish	-30.0365	24.9621
fish	-30.3132	13.5213
fish	-17.819	8.62268
fish	-19.8943	11.3986
fish	-21.5837	20.36
fish	-25.0276	7.32122
fish	-19.2967	24.2301
fish	-18.4316	4.58305
fish	-17.9363	16.7481
fish	-28.6503	4.6146
flower	-34.1787	-4.96437
flower	-13.9763	-6.19745
flower	-34.8141	-8.13283
flower	-36.5534	-8.25377
flower	-35.1842	-16.1584
flower	-40.1325	-13.5875
flower	-31.4209	-0.750996
flower	-41.0586	-8.12248
flower	-29.7886	-4.5432
flower	-44.3573	-11.4598
frog	-18.9396	10.8757
frog	-19.6365	33.2669
frog	-20.1846	12.7219
frog	-18.1551	14.1137
frog	-16.1547	15.8217
frog	-19.9836	12.2428
frog	-25.7887	26.9758
frog	-29.4012	20.0587
frog	-11.7708	15.7675
frog	-39.2194	3.89644
fruit	-20.8412	-8.38887
fruit	-36.384	-7.58296
fruit	-26.9533	-11.2355
fruit	-23.9461	-12.9226
fruit	-35.5854	-11.5521
fruit	-29.9515	-0.0222732
fruit	-40.8816	0.844672
fruit	-40.2364	-14.9301
fruit	-30.8259	-8.78129
fruit	-29.5207	-1.08727
fungus	-31.113	-0.0830092
fungus	-3.96127	14.6992
fungus	-30.6461	14.2233
fungus	-18.2037	2.61921
fungus	-37.1296	-3.83414
fungus	-3.00408	-1.64432
fungus	-29.8961	-5.119
fungus	-19.5674	5.30526
fungus	-29.0494	-8.74888
fungus	-26.9216	-3.61972
furniture	62.5669	-14.8624
furniture	59.0972	-11.1115
furniture	28.0566	-25.0047
furniture	28.1822	-5.89559
furniture	25.0044	-14.558
furniture	21.4955	-12.3852
furniture	30.4541	-18.5545
furniture	35.8256	-7.08147
furniture	38.0478	-13.2202
furniture	16.634	4.47384
game bird	-23.1979	12.1813
game bird	-22.9136	17.2685
game bird	-11.2133	20.061
game bird	-6.56029	2.39285
game bird	-16.2097	31.1221
game bird	-12.4812	25.1275
game bird	-15.6965	25.8495
game bird	-32.0898	19.3085
game bird	-19.9907	15.7071
game bird	-21.0016	24.5405
gymnast	67.8195	41.6518
gymnast	44.4805	45.023
gymnast	61.7437	37.178
gymnast	61.8351	34.3334
gymnast	62.553	15.5269
gymnast	56.3915	64.5082
gymnast	66.5796	53.8673
gymnast	36.8442	36.467
gymnast	44.6419	36.6121
gymnast	36.7716	40.1107
herb	-40.1446	-19.1553
herb	-43.6476	-12.704
herb	-39.6233	-15.9896
herb	-28.6837	-15.7599
herb	-38.11	-12.7658
herb	-29.9926	-9.39294
herb	-28.3472	-7.77301
herb	-31.5396	-12.2767
herb	-31.7358	-7.79433
herb	-30.8438	-6.40437
hole	-25.1666	0.906765
hole	-18.6157	6.29054
hole	-5.77392	19.1842
hole	-19.9272	-1.02842
hole	-15.5274	22.07
hole	-28.4854	-1.05663
hole	-15.3285	-2.54511
hole	-2.65816	14.0798
hole	-33.1858	-2.45602
hole	-26.7624	-0.922148
insect	18.5054	4.65137
insect	-20.2156	32.9283
insect	-10.5902	21.3365
insect	11.287	19.5123
insect	-8.67756	4.30125
insect	-18.089	6.24813
insect	-30.8429	7.74006
insect	-25.8975	10.1359
insect	-33.5659	8.34788
insect	17.0859	5.17631
light	26.7257	-2.32322
light	12.4926	-17.2173
light	24.1976	-1.48124
light	39.599	10.0977
light	4.71506	-4.3327
light	-15.5228	-5.50452
light	13.0307	-0.185533
light	28.8614	-12.1945
light	6.22724	-9.44172
light	14.7539	-3.0501
man clothing	49.2224	28.629
man clothing	26.5008	-6.68784
man clothing	53.4411	23.1962
man clothing	43.7362	-6.00942
man clothing	5.03006	-5.04131
man clothing	29.9393	-5.80817
man clothing	25.4204	13.4503
man clothing	24.6857	11.1556
man clothing	53.6698	26.3015
man clothing	22.9529	5.67307
moped	1.8011	9.91123
moped	-2.66677	-2.74108
moped	1.30487	14.0799
moped	20.4369	7.08509
moped	21.378	4.65857
moped	26.0983	8.85767
moped	1.26691	3.45652
moped	14.7463	13.0678
moped	29.1186	17.999
moped	6.96322	0.507945
musical instrument	23.7737	-10.2459
musical instrument	20.5744	-0.241904
musical instrument	26.5571	-19.2069
musical instrument	26.772	-0.745476
musical instrument	60.0867	-24.8021
musical instrument	19.536	-20.3363
musical instrument	22.3265	-11.5847
musical instrument	9.4306	-22.3017
musical instrument	34.4667	-2.02352
musical instrument	42.9486	-26.7512
needlework	6.81569	3.55046
needlework	-32.7853	-3.38524
needlework	-19.4175	-1.45795
needlework	-23.0392	-22.9633
needlework	-24.2075	-13.3944
needlework	2.28123	-18.6713
needlework	-16.5701	-24.6921
needlework	4.52103	-21.4423
needlework	-1.70672	-18.6768
needlework	-28.0713	-21.8547
nest	50.5453	-24.3822
nest	18.8886	-12.7169
nest	34.0094	-21.0619
nest	21.3627	-21.957
nest	22.6222	-20.0327
nest	21.8503	-19.1174
nest	42.5554	-24.7045
nest	36.656	-22.2365
nest	32.0392	-15.1336
nest	45.8115	-23.7943
plate	11.3938	-11.6019
plate	18.0951	-15.894
plate	9.94095	-18.159
plate	11.5871	-11.6937
plate	17.8936	-15.292
plate	-26.892	-30.8251
plate	-21.9062	-10.9984
plate	-10.4784	-24.0819
plate	-6.46509	-6.02539
plate	-3.29576	-13.5479
reptile	-7.45893	51.0407
reptile	-19.8785	21.8616
reptile	-29.3278	5.71086
reptile	-12.0586	28.0087
reptile	-16.8131	41.4242
reptile	-4.78279	37.1479
reptile	-12.2181	27.1537
reptile	-18.7053	16.6678
reptile	-20.5165	10.7727
reptile	-8.10293	8.4925
ridge	28.1091	-19.7039
ridge	34.8242	-9.08216
ridge	38.2544	-18.5904
ridge	41.7383	-11.8046
ridge	47.8599	10.6656
ridge	49.6956	-27.5468
ridge	29.5866	-6.24855
ridge	31.8725	-29.9516
ridge	21.8101	-23.0888
ridge	9.43821	-21.4166
rock	-33.8123	1.75719
rock	-0.0628402	12.9741
rock	10.6078	13.326
rock	-3.64717	5.35303
rock	-17.4274	5.01971
rock	-24.6317	8.83967
rock	-14.7941	7.10266
rock	-29.3957	3.89651
rock	-3.25963	11.7856
rock	-19.533	-3.13636
rodent	6.10762	33.4036
rodent	2.15375	28.8997
rodent	-9.29181	17.7102
rodent	-16.5234	30.3808
rodent	4.73033	41.8745
rodent	-3.88047	37.5772
rodent	3.00383	52.5826
rodent	-7.14508	31.5514
rodent	-14.6578	25.9301
rodent	0.947277	20.6806
star	-25.0598	-7.44058
star	-27.2535	7.87215
star	-20.0935	5.35806
star	-23.6715	6.30779
star	-16.3031	-1.89818
star	-30.4486	-2.43359
star	-8.83805	6.6489
star	-27.3493	6.74556
star	-29.7331	16.1735
star	-12.0655	8.80464
sugar maple	-50.195	-20.1651
sugar maple	-46.3444	-15.6725
sugar maple	-45.9091	-2.11216
sugar maple	-14.0945	-11.5345
sugar maple	-45.8353	-14.665
sugar maple	-42.5478	-9.18757
sugar maple	-43.1871	-11.0748
sugar maple	-22.6748	-8.62157
sugar maple	-46.0181	-15.6749
sugar maple	-28.8973	-17.1344
support	40.3256	-12.7845
support	3.82997	1.15626
support	37.8875	-11.3076
support	44.3868	-21.7577
support	24.0969	-15.5564
support	16.298	-16.2304
support	14.8478	-16.1963
support	21.4416	-6.32384
support	45.1581	-17.1349
support	32.6052	-18.392
tool	51.1622	-6.10552
tool	39.3026	-19.0925
tool	17.5097	4.41722
tool	21.0994	-14.4272
tool	2.66326	-18.0357
tool	38.5638	-24.3097
tool	23.9799	-9.60212
tool	26.5085	-15.8911
tool	25.8008	-29.7304
tool	35.9892	15.785
utensil	5.29651	-15.9289
utensil	9.19236	-14.3505
utensil	25.1534	-15.6108
utensil	-2.15558	-6.15709
utensil	19.3707	-20.4075
utensil	10.0556	-16.0223
utensil	-10.0273	-9.55816
utensil	-11.4116	-8.27022
utensil	2.59877	-3.56895
utensil	10.0266	-6.45907
vegetable	-40.5157	-12.1188
vegetable	-19.1016	-10.7284
vegetable	-17.5538	7.54364
vegetable	-31.9312	-2.59748
vegetable	-5.66814	-14.6474
vegetable	-11.4726	-6.23404
vegetable	-14.6714	1.35185
vegetable	-5.92907	-19.1588
vegetable	-17.3699	-15.6284
vegetable	-12.3706	-7.13255
vessel	2.26657	-5.28206
vessel	18.5525	-4.71577
vessel	1.14527	-5.1486
vessel	13.396	-7.63162
vessel	42.0412	-11.2067
vessel	15.9024	-6.58798
vessel	9.10163	-9.38459
vessel	19.3003	-10.6926
vessel	6.16714	0.730226
vessel	4.76895	-5.27256
weapon	27.3125	11.0872
weapon	18.2657	9.5458
weapon	47.1163	-3.46725
weapon	29.9468	-0.278231
weapon	35.7303	-0.0586613
weapon	18.358	-10.0735
weapon	4.74715	-10.7612
weapon	15.3715	-3.67993
weapon	38.4294	2.85375
weapon	29.0509	10.4913
young mammal	5.02948	31.3583
young mammal	-7.22318	15.2023
young mammal	-3.09546	16.2976
young mammal	-9.84486	34.8034
young mammal	-7.95944	18.4615
young mammal	0.0226939	56.2816
young mammal	-12.8609	51.902
young mammal	1.33814	15.4276
young mammal	-6.4198	13.6159
young mammal	-13.2636	35.2653

## Sheet: 4b_Raster_TimeStamp
timestampsOfCell_586
1.62818e+15
1.62818e+15
1628182713984323
1.62818e+15
1.62818e+15
1.62818e+15
1.62818e+15
1.62818e+15
1.62818e+15
1.62818e+15
1628182759492304
1.62818e+15
1.62818e+15
1.62818e+15
1.62818e+15
1628182760164179
1.62818e+15
1.62818e+15
1.62818e+15
1628182760284554
1.62818e+15
1628182761100554
1.62818e+15
1.62818e+15
1.62818e+15
1628182807667410
1.62818e+15
1628182807704035
1.62818e+15
1.62818e+15
1628182807973785
1.62818e+15
1.62818e+15
1.62818e+15
1.62818e+15
1628182808604785
1628182808623160
1628182808649785
1.62818e+15
1.62818e+15
1628182818220031
1.62818e+15
1628182818252531
1.62818e+15
1.62818e+15
1.62818e+15
1.62818e+15
1.62818e+15
1.62818e+15
1.62818e+15
1628182818623781
1628182818671406
1.62818e+15
1.62818e+15
1.62818e+15
1.62818e+15
1.62818e+15
1.62818e+15
1.62818e+15
1.62818e+15
1.62818e+15
1.62818e+15
1.62818e+15
1.62818e+15
1.62818e+15
1.62818e+15
1.62818e+15
1628182907561870
1.62818e+15
1.62818e+15
1.62818e+15
1628182908508495
1628182908520620
1.62818e+15
1.62818e+15
1628182916839241
1.62818e+15
1.62818e+15
1628182952819602
1.62818e+15
1.62818e+15
1.62818e+15
1628182952875602
1628182952901602
1628182952921977
1628182952946477
1.62818e+15
1.62818e+15
1.62818e+15
1.62818e+15
1.62818e+15
1628183134802154
1628183134805654
1.62818e+15
1.62818e+15
1.62818e+15
1.62818e+15
1628183134904279
1628183134914904
1.62818e+15
1.62818e+15
1.62818e+15
1628183135303028
1628183135535778
1.62818e+15
1.62818e+15
1628183191332131
1628183191337006
1.62818e+15
1.62818e+15
1628183191424756
1.62818e+15
1.62818e+15
1.62818e+15
1.62818e+15
1.62818e+15
1.62818e+15
1.62818e+15
1628183191549256
1628183191629631
1.62818e+15
1.62818e+15
1.62818e+15
1.62818e+15
1628183192707005
1628183192749630
1.62818e+15
1628183199813628
1.62818e+15
1628183282541219
1.62818e+15
1.62818e+15
1628183318975330
1.62818e+15
1.62818e+15
1.62818e+15
1628183319037705
1.62818e+15
1.62818e+15
1628183319282580
1628183319411330
1628183319463330
1.62818e+15
1.62818e+15
1.62818e+15
1.62818e+15
1.62818e+15
1.62818e+15
1.62818e+15
1.62818e+15
1.62818e+15
1628183320628454
1.62818e+15
1.62818e+15
1.62818e+15
1.62818e+15
1.62818e+15
1.62818e+15
1.62818e+15
1.62818e+15
1.62818e+15
1628183357751689
1.62818e+15
1.62818e+15
1.62818e+15
1.62818e+15
1628183358121439
1.62818e+15
1.62818e+15
1.62818e+15
1628183364772186
1.62818e+15
1628183364809311
1.62818e+15
1.62818e+15
1628183365048686
1.62818e+15
1.62818e+15
1.62818e+15
1628183366493186
1.62818e+15
1.62818e+15
1.62818e+15
1628183366817935
1628183366929185
1.62818e+15
1.62818e+15
1628183389162927
1.62818e+15
1628183389190927
1.62818e+15
1.62818e+15
1628183505748630
1.62818e+15
1.62818e+15
1.62818e+15
1.62819e+15

## Sheet: 4b_Raster_Periods_FiringRate
Object Label	Label Index	Trial Index (sorted by label)	Periods_2	Periods_3	Firing Rate
battery	20	462	1628183465813817	1628183467813817	0
battery	20	504	1628183539939256	1628183541939256	0
battery	20	65	1628182756782477	1628182758782477	0
battery	20	510	1628183550419314	1628183552419314	0
battery	20	356	1628183275976831	1628183277976831	0
battery	20	48	1628182725476333	1628182727476333	0
battery	20	163	1628182932940594	1628182934940594	0
battery	20	311	1628183195686801	1628183197686801	0
battery	20	534	1628183592788360	1628183594788360	0
battery	20	542	1628183606766917	1628183608766917	0
arachnid	10	83	1628182787472464	1628182789472464	0
arachnid	10	544	1628183610232603	1628183612232603	0
arachnid	10	533	1628183591055642	1628183593055642	0
arachnid	10	275	1628183130675108	1628183132675108	0
arachnid	10	454	1628183451568510	1628183453568510	0
arachnid	10	73	1628182770411534	1628182772411534	0
arachnid	10	230	1628183051567921	1628183053567921	0
arachnid	10	511	1628183552135220	1628183554135220	0
arachnid	10	447	1628183439489296	1628183441489296	0
arachnid	10	538	1628183599719388	1628183601719388	0
bark	28	374	1628183307683037	1628183309683037	0
bark	28	16	1628182669811574	1628182671811574	0
bark	28	483	1628183503151365	1628183505151365	0
bark	28	521	1628183569829369	1628183571829369	0
bark	28	387	1628183330558590	1628183332558590	0
bark	28	432	1628183412999120	1628183414999120	0
bark	28	423	1628183395337283	1628183397337283	0
bark	28	217	1628183028892117	1628183030892117	0
bark	28	373	1628183305916944	1628183307916944	0
bark	28	95	1628182812413986	1628182814413986	0
beverage	39	407	1628183367629731	1628183369629731	0
beverage	39	12	1628182663013889	1628182665013889	0
beverage	39	162	1628182931174719	1628182933174719	0
beverage	39	22	1628182680174664	1628182682174664	0
beverage	39	47	1628182723743459	1628182725743459	0
beverage	39	471	1628183481708592	1628183483708592	0
beverage	39	397	1628183347836333	1628183349836333	0
beverage	39	180	1628182962381050	1628182964381050	0
beverage	39	530	1628183585673925	1628183587673925	0
beverage	39	15	1628182668078794	1628182670078794	0
board	35	246	1628183079709003	1628183081709003	0
board	35	211	1628183018395715	1628183020395715	0
board	35	434	1628183416363681	1628183418363681	0
board	35	451	1628183446503544	1628183448503544	0
board	35	106	1628182831391103	1628182833391103	0
board	35	281	1628183140955854	1628183142955854	0
board	35	251	1628183088789062	1628183090789062	0
board	35	363	1628183288256076	1628183290256076	0
board	35	409	1628183371028636	1628183373028636	0
board	35	430	1628183409715715	1628183411715715	0
bread	38	161	1628182929508532	1628182931508532	0
bread	38	391	1628183337556462	1628183339556462	0
bread	38	372	1628183304184882	1628183306184882	0
bread	38	86	1628182792737306	1628182794737306	0
bread	38	60	1628182748135449	1628182750135449	0
bread	38	285	1628183148102632	1628183150102632	0
bread	38	539	1628183601568856	1628183603568856	0
bread	38	191	1628182981841293	1628182983841293	0
bread	38	331	1628183232474754	1628183234474754	0
bread	38	120	1628182857165811	1628182859165811	0
brier	46	428	1628183406283716	1628183408283716	0
brier	46	144	1628182897986076	1628182899986076	0
brier	46	289	1628183155200161	1628183157200161	0
brier	46	403	1628183360432109	1628183362432109	0
brier	46	496	1628183525893855	1628183527893855	0
brier	46	536	1628183596237171	1628183598237171	0
brier	46	313	1628183199085612	1628183201085612	1
brier	46	72	1628182768795347	1628182770795347	0
brier	46	76	1628182775576188	1628182777576188	0
brier	46	146	1628182901434481	1628182903434481	0
building	32	478	1628183494304618	1628183496304618	0
building	32	142	1628182894536765	1628182896536765	0
building	32	461	1628183464064537	1628183466064537	0
building	32	138	1628182887722393	1628182889722393	0
building	32	519	1628183566230495	1628183568230495	0
building	32	195	1628182988705477	1628182990705477	0
building	32	114	1628182846969347	1628182848969347	0
building	32	140	1628182891271423	1628182893271423	0
building	32	346	1628183258432744	1628183260432744	0
building	32	270	1628183121944549	1628183123944549	0
car	26	200	1628182997252755	1628182999252755	0
car	26	475	1628183488940277	1628183490940277	0
car	26	330	1628183230708411	1628183232708411	0
car	26	315	1628183202751235	1628183204751235	0
car	26	514	1628183557466655	1628183559466655	0
car	26	165	1628182936522936	1628182938522936	0
car	26	431	1628183411348683	1628183413348683	0
car	26	429	1628183407916872	1628183409916872	0
car	26	210	1628183016679435	1628183018679435	0
car	26	320	1628183213214450	1628183215214450	0
cat	1	33	1628182699151656	1628182701151656	0
cat	1	26	1628182686906692	1628182688906692	0
cat	1	302	1628183177892776	1628183179892776	0
cat	1	442	1628183430558987	1628183432558987	0
cat	1	522	1628183571595368	1628183573595368	0
cat	1	67	1628182760414788	1628182762414788	0
cat	1	321	1628183214947199	1628183216947199	0
cat	1	264	1628183111681584	1628183113681584	0
cat	1	4	1628182647102552	1628182649102552	0
cat	1	187	1628182974577077	1628182976577077	0
collection	23	85	1628182790887901	1628182792887901	0
collection	23	448	1628183441305233	1628183443305233	0
collection	23	177	1628182957249177	1628182959249177	0
collection	23	301	1628183176209933	1628183178209933	0
collection	23	88	1628182798185523	1628182800185523	0
collection	23	338	1628183244554031	1628183246554031	0
collection	23	154	1628182917379350	1628182919379350	0
collection	23	370	1628183300535477	1628183302535477	0
collection	23	396	1628183346170303	1628183348170303	0
collection	23	427	1628183404467529	1628183406467529	0
crustacean	9	254	1628183094070466	1628183096070466	0
crustacean	9	39	1628182709448277	1628182711448277	0
crustacean	9	126	1628182867395776	1628182869395776	0
crustacean	9	509	1628183548686409	1628183550686409	0
crustacean	9	79	1628182780774655	1628182782774655	0
crustacean	9	474	1628183487090027	1628183489090027	0
crustacean	9	307	1628183188739085	1628183190739085	0
crustacean	9	554	1628183627976564	1628183629976564	0
crustacean	9	35	1628182702683811	1628182704683811	0
crustacean	9	250	1628183086989625	1628183088989625	0
dainty	36	54	1628182737655641	1628182739655641	0
dainty	36	540	1628183603234793	1628183605234793	0
dainty	36	2	1628182643786960	1628182645786960	0
dainty	36	437	1628183421561897	1628183423561897	0
dainty	36	463	1628183467596660	1628183469596660	0
dainty	36	487	1628183510015799	1628183512015799	0
dainty	36	40	1628182711064526	1628182713064526	0
dainty	36	220	1628183033973803	1628183035973803	0
dainty	36	148	1628182904883230	1628182906883230	0
dainty	36	453	1628183449935730	1628183451935730	0
dog	2	241	1628183071061819	1628183073061819	0
dog	2	506	1628183543454661	1628183545454661	0
dog	2	100	1628182820945920	1628182822945920	0
dog	2	155	1628182919145287	1628182921145287	0
dog	2	75	1628182773943407	1628182775943407	0
dog	2	70	1628182765513098	1628182767513098	0
dog	2	489	1628183513481267	1628183515481267	0
dog	2	326	1628183223644258	1628183225644258	0
dog	2	317	1628183208032671	1628183210032671	0
dog	2	74	1628182772244064	1628182774244064	0
electrical device	18	484	1628183504900739	1628183506900739	2
electrical device	18	350	1628183265597054	1628183267597054	0
electrical device	18	199	1628182995469818	1628182997469818	0
electrical device	18	294	1628183163880751	1628183165880751	0
electrical device	18	221	1628183035673146	1628183037673146	0
electrical device	18	34	1628182700834437	1628182702834437	0
electrical device	18	132	1628182877459210	1628182879459210	0
electrical device	18	64	1628182755084040	1628182757084040	0
electrical device	18	104	1628182827943479	1628182829943479	0
electrical device	18	134	1628182880958021	1628182882958021	0
electronic device	19	228	1628183047902610	1628183049902610	0
electronic device	19	24	1628182683606975	1628182685606975	0
electronic device	19	500	1628183532958103	1628183534958103	0
electronic device	19	528	1628183582258552	1628183584258552	0
electronic device	19	283	1628183144487196	1628183146487196	0
electronic device	19	279	1628183137372793	1628183139372793	0
electronic device	19	188	1628182976326264	1628182978326264	0
electronic device	19	499	1628183531175478	1628183533175478	0
electronic device	19	206	1628183009881750	1628183011881750	0
electronic device	19	58	1628182744653169	1628182746653169	0
equipment	17	444	1628183434241111	1628183436241111	0
equipment	17	215	1628183025276588	1628183027276588	0
equipment	17	136	1628182884440144	1628182886440144	0
equipment	17	223	1628183039088895	1628183041088895	0
equipment	17	45	1628182720061491	1628182722061491	0
equipment	17	68	1628182762164068	1628182764164068	0
equipment	17	525	1628183577027710	1628183579027710	0
equipment	17	532	1628183589189455	1628183591189455	0
equipment	17	322	1628183216580011	1628183218580011	0
equipment	17	28	1628182690488128	1628182692488128	0
fare	37	129	1628182872444180	1628182874444180	0
fare	37	201	1628182999118786	1628183001118786	0
fare	37	470	1628183480075718	1628183482075718	0
fare	37	5	1628182648886020	1628182650886020	0
fare	37	21	1628182678341977	1628182680341977	0
fare	37	91	1628182803400333	1628182805400333	0
fare	37	367	1628183295053917	1628183297053917	0
fare	37	420	1628183390055722	1628183392055722	0
fare	37	365	1628183291605074	1628183293605074	0
fare	37	255	1628183095886653	1628183097886653	0
fern	44	312	1628183197369519	1628183199369519	0
fern	44	171	1628182946852744	1628182948852744	0
fern	44	426	1628183402668249	1628183404668249	0
fern	44	108	1628182834774383	1628182836774383	0
fern	44	395	1628183344521678	1628183346521678	0
fern	44	102	1628182824510106	1628182826510106	0
fern	44	204	1628183006199595	1628183008199595	0
fern	44	354	1628183272511238	1628183274511238	0
fern	44	443	1628183432408299	1628183434408299	0
fern	44	37	1628182706216028	1628182708216028	0
fish	8	520	1628183568079901	1628183570079901	0
fish	8	439	1628183425227365	1628183427227365	0
fish	8	276	1628183132307732	1628183134307732	0
fish	8	245	1628183077992504	1628183079992504	0
fish	8	252	1628183090488374	1628183092488374	0
fish	8	175	1628182953750366	1628182955750366	0
fish	8	291	1628183158699034	1628183160699034	0
fish	8	292	1628183160448440	1628183162448440	0
fish	8	466	1628183472894845	1628183474894845	0
fish	8	449	1628183443021482	1628183445021482	0
flower	42	360	1628183282858203	1628183284858203	0
flower	42	209	1628183015013404	1628183017013404	0
flower	42	460	1628183462331756	1628183464331756	0
flower	42	306	1628183187122991	1628183189122991	0
flower	42	197	1628182992170945	1628182994170945	0
flower	42	523	1628183573378149	1628183575378149	0
flower	42	491	1628183516996796	1628183518996796	0
flower	42	318	1628183209748732	1628183211748732	0
flower	42	351	1628183267429772	1628183269429772	0
flower	42	333	1628183235990253	1628183237990253	0
frog	5	117	1628182852017532	1628182854017532	0
frog	5	173	1628182950218180	1628182952218180	0
frog	5	265	1628183113430834	1628183115430834	0
frog	5	127	1628182869161775	1628182871161775	0
frog	5	481	1628183499502741	1628183501502741	0
frog	5	113	1628182845353035	1628182847353035	0
frog	5	123	1628182862247497	1628182864247497	0
frog	5	92	1628182805133020	1628182807133020	0
frog	5	125	1628182865729839	1628182867729839	0
frog	5	244	1628183076376567	1628183078376567	0
fruit	40	176	1628182955416428	1628182957416428	0
fruit	40	517	1628183562714903	1628183564714903	0
fruit	40	240	1628183069278851	1628183071278851	0
fruit	40	105	1628182829658385	1628182831658385	0
fruit	40	503	1628183538239725	1628183540239725	0
fruit	40	548	1628183617263537	1628183619263537	0
fruit	40	247	1628183081557940	1628183083557940	0
fruit	40	57	1628182742820701	1628182744820701	0
fruit	40	147	1628182903150480	1628182905150480	0
fruit	40	225	1628183042620987	1628183044620987	0
fungus	43	336	1628183241088470	1628183243088470	0
fungus	43	152	1628182913763664	1628182915763664	0
fungus	43	340	1628183247970155	1628183249970155	0
fungus	43	410	1628183372678167	1628183374678167	0
fungus	43	119	1628182855499687	1628182857499687	0
fungus	43	59	1628182746435981	1628182748435981	0
fungus	43	172	1628182948535587	1628182950535587	0
fungus	43	181	1628182964230393	1628182966230393	0
fungus	43	235	1628183060664980	1628183062664980	0
fungus	43	290	1628183156966347	1628183158966347	0
furniture	13	41	1628182712830463	1628182714830463	5
furniture	13	153	1628182915563163	1628182917563163	2
furniture	13	456	1628183455234196	1628183457234196	1
furniture	13	10	1628182659564828	1628182661564828	0
furniture	13	518	1628183564597871	1628183566597871	0
furniture	13	419	1628183388389754	1628183390389754	3
furniture	13	277	1628183134007357	1628183136007357	15
furniture	13	325	1628183221811446	1628183223811446	0
furniture	13	131	1628182875826273	1628182877826273	0
furniture	13	260	1628183104633712	1628183106633712	0
game bird	7	541	1628183605084667	1628183607084667	0
game bird	7	310	1628183194037270	1628183196037270	0
game bird	7	297	1628183169279717	1628183171279717	0
game bird	7	128	1628182870811431	1628182872811431	0
game bird	7	278	1628183135723450	1628183137723450	0
game bird	7	353	1628183270895302	1628183272895302	0
game bird	7	389	1628183334125276	1628183336125276	0
game bird	7	218	1628183030691398	1628183032691398	0
game bird	7	202	1628183000801473	1628183002801473	0
game bird	7	553	1628183626193846	1628183628193846	0
gymnast	12	18	1628182673177104	1628182675177104	0
gymnast	12	494	1628183522261669	1628183524261669	0
gymnast	12	508	1628183546936816	1628183548936816	0
gymnast	12	452	1628183448303043	1628183450303043	0
gymnast	12	49	1628182727092770	1628182729092770	0
gymnast	12	151	1628182911930946	1628182913930946	0
gymnast	12	186	1628182972877359	1628182974877359	0
gymnast	12	392	1628183339355743	1628183341355743	0
gymnast	12	71	1628182767145629	1628182769145629	0
gymnast	12	415	1628183381258538	1628183383258538	0
herb	45	55	1628182739454921	1628182741454921	0
herb	45	368	1628183296836479	1628183298836479	0
herb	45	284	1628183146269789	1628183148269789	0
herb	45	441	1628183428726238	1628183430726238	0
herb	45	412	1628183376060384	1628183378060384	0
herb	45	501	1628183534757633	1628183536757633	0
herb	45	497	1628183527609980	1628183529609980	0
herb	45	185	1628182971128016	1628182973128016	0
herb	45	402	1628183358716141	1628183360716141	0
herb	45	115	1628182848701940	1628182850701940	0
hole	49	11	1628182661181015	1628182663181015	0
hole	49	425	1628183400818749	1628183402818749	0
hole	49	286	1628183149802006	1628183151802006	0
hole	49	272	1628183125426766	1628183127426766	0
hole	49	502	1628183536456976	1628183538456976	0
hole	49	343	1628183253084309	1628183255084309	0
hole	49	349	1628183263864179	1628183265864179	0
hole	49	486	1628183508316487	1628183510316487	0
hole	49	459	1628183460615663	1628183462615663	0
hole	49	324	1628183220128603	1628183222128603	0
insect	11	101	1628182822660607	1628182824660607	0
insect	11	133	1628182879208615	1628182881208615	0
insect	11	495	1628183524061169	1628183526061169	0
insect	11	9	1628182657749048	1628182659749048	0
insect	11	282	1628183142804384	1628183144804384	0
insect	11	90	1628182801550896	1628182803550896	0
insect	11	547	1628183615513976	1628183617513976	0
insect	11	411	1628183374410916	1628183376410916	0
insect	11	288	1628183153467442	1628183155467442	0
insect	11	267	1628183116946395	1628183118946395	0
light	21	27	1628182688721879	1628182690721879	0
light	21	393	1628183340988711	1628183342988711	0
light	21	19	1628182674993166	1628182676993166	0
light	21	32	1628182697452282	1628182699452282	0
light	21	298	1628183170944935	1628183172944935	0
light	21	46	1628182721911772	1628182723911772	0
light	21	468	1628183476526938	1628183478526938	0
light	21	464	1628183469462534	1628183471462534	0
light	21	417	1628183384774131	1628183386774131	0
light	21	77	1628182777275843	1628182779275843	0
man clothing	15	377	1628183313031285	1628183315031285	0
man clothing	15	296	1628183167446093	1628183169446093	0
man clothing	15	545	1628183612081852	1628183614081852	0
man clothing	15	366	1628183293387793	1628183295387793	0
man clothing	15	455	1628183453418072	1628183455418072	0
man clothing	15	256	1628183097502590	1628183099502590	0
man clothing	15	243	1628183074610380	1628183076610380	0
man clothing	15	473	1628183485224153	1628183487224153	0
man clothing	15	38	1628182707832184	1628182709832184	0
man clothing	15	69	1628182763896755	1628182765896755	1
moped	27	96	1628182814013360	1628182816013360	0
moped	27	216	1628183027127149	1628183029127149	0
moped	27	476	1628183490622370	1628183492622370	0
moped	27	458	1628183458749570	1628183460749570	0
moped	27	29	1628182692220909	1628182694220909	0
moped	27	219	1628183032324397	1628183034324397	0
moped	27	299	1628183172777685	1628183174777685	0
moped	27	227	1628183046236423	1628183048236423	0
moped	27	375	1628183309532442	1628183311532442	0
moped	27	355	1628183274144207	1628183276144207	0
musical instrument	22	169	1628182943503777	1628182945503777	0
musical instrument	22	242	1628183072777725	1628183074777725	0
musical instrument	22	6	1628182650568394	1628182652568394	0
musical instrument	22	552	1628183624294347	1628183626294347	0
musical instrument	22	89	1628182799818147	1628182801818147	0
musical instrument	22	52	1628182734173361	1628182736173361	0
musical instrument	22	207	1628183011614843	1628183013614843	0
musical instrument	22	116	1628182850401502	1628182852401502	0
musical instrument	22	280	1628183139205511	1628183141205511	0
musical instrument	22	190	1628182980025075	1628182982025075	0
needlework	16	531	1628183587473268	1628183589473268	0
needlework	16	516	1628183561033279	1628183563033279	0
needlework	16	25	1628182685256443	1628182687256443	0
needlework	16	421	1628183391854972	1628183393854972	0
needlework	16	160	1628182927825752	1628182929825752	0
needlework	16	231	1628183053384108	1628183055384108	0
needlework	16	314	1628183200918298	1628183202918298	0
needlework	16	526	1628183578892865	1628183580892865	0
needlework	16	229	1628183049735172	1628183051735172	0
needlework	16	551	1628183622578504	1628183624578504	0
nest	14	174	1628182952084336	1628182954084336	11
nest	14	405	1628183364047545	1628183366047545	6
nest	14	380	1628183318212908	1628183320212908	14
nest	14	308	1628183190588428	1628183192588428	14
nest	14	401	1628183356950048	1628183358950048	10
nest	14	381	1628183319962376	1628183321962376	5
nest	14	98	1628182817478921	1628182819478921	16
nest	14	66	1628182758632632	1628182760632632	15
nest	14	555	1628183629776095	1628183631776095	3
nest	14	93	1628182806882644	1628182808882644	14
plate	33	13	1628182664829764	1628182666829764	0
plate	33	319	1628183211414982	1628183213414982	0
plate	33	493	1628183520529014	1628183522529014	0
plate	33	383	1628183323644468	1628183325644468	0
plate	33	109	1628182836439351	1628182838439351	0
plate	33	205	1628183008048970	1628183010048970	0
plate	33	261	1628183106283180	1628183108283180	0
plate	33	549	1628183619062974	1628183621062974	0
plate	33	82	1628182785839621	1628182787839621	0
plate	33	485	1628183506683488	1628183508683488	0
reptile	6	362	1628183286389952	1628183288389952	0
reptile	6	208	1628183013347311	1628183015347311	0
reptile	6	110	1628182838222100	1628182840222100	0
reptile	6	239	1628183067662664	1628183069662664	0
reptile	6	273	1628183127192984	1628183129192984	0
reptile	6	62	1628182751684291	1628182753684291	0
reptile	6	334	1628183237622877	1628183239622877	0
reptile	6	124	1628182863913840	1628182865913840	0
reptile	6	212	1628183020078621	1628183022078621	0
reptile	6	327	1628183225343726	1628183227343726	0
ridge	30	141	1628182892903953	1628182894903953	0
ridge	30	168	1628182941804465	1628182943804465	0
ridge	30	348	1628183262131368	1628183264131368	0
ridge	30	156	1628182920978067	1628182922978067	0
ridge	30	472	1628183483541216	1628183485541216	0
ridge	30	550	1628183620862255	1628183622862255	0
ridge	30	418	1628183386573505	1628183388573505	0
ridge	30	193	1628182985139948	1628182987139948	0
ridge	30	328	1628183227109819	1628183229109819	0
ridge	30	56	1628182741120983	1628182743120983	0
rock	48	505	1628183541671912	1628183543671912	0
rock	48	492	1628183518662858	1628183520662858	0
rock	48	467	1628183474662345	1628183476662345	0
rock	48	149	1628182906532667	1628182908532667	4
rock	48	335	1628183239438970	1628183241438970	0
rock	48	8	1628182656016267	1628182658016267	0
rock	48	237	1628183064197166	1628183066197166	0
rock	48	178	1628182959015271	1628182961015271	0
rock	48	84	1628182789221714	1628182791221714	0
rock	48	99	1628182819245233	1628182821245233	0
rodent	3	232	1628183055233419	1628183057233419	0
rodent	3	44	1628182718313180	1628182720313180	0
rodent	3	337	1628183242804407	1628183244804407	0
rodent	3	266	1628183115080083	1628183117080083	0
rodent	3	399	1628183351368582	1628183353368582	0
rodent	3	404	1628183362264765	1628183364264765	0
rodent	3	359	1628183281142110	1628183283142110	2
rodent	3	14	1628182666429232	1628182668429232	0
rodent	3	31	1628182695602814	1628182697602814	0
rodent	3	182	1628182966062924	1628182968062924	0
star	50	304	1628183183491118	1628183185491118	0
star	50	371	1628183302384914	1628183304384914	0
star	50	224	1628183040771581	1628183042771581	0
star	50	469	1628183478209812	1628183480209812	0
star	50	413	1628183377759821	1628183379759821	0
star	50	543	1628183608533104	1628183610533104	0
star	50	305	1628183185306867	1628183187306867	0
star	50	184	1628182969478548	1628182971478548	0
star	50	51	1628182732425049	1628182734425049	0
star	50	344	1628183254917277	1628183256917277	0
sugar maple	47	440	1628183426926708	1628183428926708	0
sugar maple	47	233	1628183057082794	1628183059082794	0
sugar maple	47	42	1628182714629900	1628182716629900	0
sugar maple	47	157	1628182922760785	1628182924760785	0
sugar maple	47	81	1628182784140278	1628182786140278	0
sugar maple	47	164	1628182934773437	1628182936773437	0
sugar maple	47	249	1628183085240220	1628183087240220	0
sugar maple	47	300	1628183174427247	1628183176427247	0
sugar maple	47	257	1628183099235527	1628183101235527	0
sugar maple	47	490	1628183515180860	1628183517180860	0
support	31	295	1628183165730000	1628183167730000	0
support	31	527	1628183580609021	1628183582609021	0
support	31	358	1628183279409111	1628183281409111	0
support	31	535	1628183594437797	1628183596437797	0
support	31	135	1628182882723926	1628182884723926	0
support	31	386	1628183328842528	1628183330842528	0
support	31	167	1628182939988403	1628182941988403	0
support	31	384	1628183325493655	1628183327493655	0
support	31	398	1628183349685770	1628183351685770	0
support	31	30	1628182693986658	1628182695986658	0
tool	25	143	1628182896337389	1628182898337389	0
tool	25	121	1628182858998592	1628182860998592	0
tool	25	382	1628183321745062	1628183323745062	0
tool	25	482	1628183501302022	1628183503302022	0
tool	25	194	1628182986989478	1628182988989478	0
tool	25	445	1628183435973829	1628183437973829	0
tool	25	385	1628183327159810	1628183329159810	0
tool	25	3	1628182645402896	1628182647402896	0
tool	25	339	1628183246220124	1628183248220124	0
tool	25	213	1628183021744558	1628183023744558	0
utensil	34	513	1628183555817218	1628183557817218	0
utensil	34	1	1628182642109585	1628182644109585	0
utensil	34	263	1628183109865272	1628183111865272	0
utensil	34	236	1628183062414448	1628183064414448	0
utensil	34	262	1628183108132586	1628183110132586	0
utensil	34	435	1628183418163055	1628183420163055	0
utensil	34	183	1628182967729267	1628182969729267	0
utensil	34	446	1628183437656610	1628183439656610	0
utensil	34	268	1628183118645675	1628183120645675	0
utensil	34	17	1628182671577667	1628182673577667	0
vegetable	41	97	1628182815679609	1628182817679609	0
vegetable	41	416	1628183382974757	1628183384974757	0
vegetable	41	271	1628183123644079	1628183125644079	0
vegetable	41	80	1628182782407154	1628182784407154	0
vegetable	41	192	1628182983490636	1628182985490636	0
vegetable	41	342	1628183251368247	1628183253368247	0
vegetable	41	111	1628182839839350	1628182841839350	0
vegetable	41	422	1628183393671034	1628183395671034	0
vegetable	41	137	1628182886089456	1628182888089456	0
vegetable	41	515	1628183559249873	1628183561249873	0
vessel	29	158	1628182924376878	1628182926376878	0
vessel	29	433	1628183414714244	1628183416714244	0
vessel	29	107	1628182833073946	1628182835073946	0
vessel	29	166	1628182938372185	1628182940372185	0
vessel	29	43	1628182716462555	1628182718462555	0
vessel	29	323	1628183218362698	1628183220362698	0
vessel	29	394	1628183342854554	1628183344854554	0
vessel	29	309	1628183192287927	1628183194287927	0
vessel	29	238	1628183065979946	1628183067979946	0
vessel	29	361	1628183284574015	1628183286574015	1
weapon	24	364	1628183289905513	1628183291905513	0
weapon	24	388	1628183332391527	1628183334391527	0
weapon	24	357	1628183277709549	1628183279709549	0
weapon	24	529	1628183584024645	1628183586024645	0
weapon	24	118	1628182853700469	1628182855700469	0
weapon	24	408	1628183369295918	1628183371295918	0
weapon	24	130	1628182874193617	1628182876193617	0
weapon	24	61	1628182750018229	1628182752018229	0
weapon	24	341	1628183249635654	1628183251635654	0
weapon	24	253	1628183092237686	1628183094237686	0
young mammal	4	259	1628183102867557	1628183104867557	0
young mammal	4	378	1628183314663940	1628183316663940	0
young mammal	4	436	1628183419862398	1628183421862398	0
young mammal	4	196	1628182990421664	1628182992421664	0
young mammal	4	379	1628183316496783	1628183318496783	0
young mammal	4	226	1628183044420424	1628183046420424	0
young mammal	4	479	1628183496070617	1628183498070617	0
young mammal	4	477	1628183492455088	1628183494455088	0
young mammal	4	145	1628182899768419	1628182901768419	0
young mammal	4	345	1628183256566526	1628183258566526	0

## Sheet: 4b_RegionMask
RegionMask_ 1	RegionMask_ 2	RegionMask_ 3	RegionMask_ 4	RegionMask_ 5	RegionMask_ 6	RegionMask_ 7	RegionMask_ 8	RegionMask_ 9	RegionMask_ 10	RegionMask_ 11	RegionMask_ 12	RegionMask_ 13	RegionMask_ 14	RegionMask_ 15	RegionMask_ 16	RegionMask_ 17	RegionMask_ 18	RegionMask_ 19	RegionMask_ 20	RegionMask_ 21	RegionMask_ 22	RegionMask_ 23	RegionMask_ 24	RegionMask_ 25	RegionMask_ 26	RegionMask_ 27	RegionMask_ 28	RegionMask_ 29	RegionMask_ 30	RegionMask_ 31	RegionMask_ 32	RegionMask_ 33	RegionMask_ 34	RegionMask_ 35	RegionMask_ 36	RegionMask_ 37	RegionMask_ 38	RegionMask_ 39	RegionMask_ 40	RegionMask_ 41	RegionMask_ 42	RegionMask_ 43	RegionMask_ 44	RegionMask_ 45	RegionMask_ 46	RegionMask_ 47	RegionMask_ 48	RegionMask_ 49	RegionMask_ 50
0	0	0	0	0	0	0	0	0	0	0	0	0	0	0	0	0	0	0	0	0	0	0	0	0	0	0	0	0	0	0	0	0	0	0	0	0	0	0	0	0	0	0	0	0	0	0	0	0	0
0	0	0	0	0	0	0	0	0	0	0	0	0	0	0	0	0	0	0	0	0	0	0	0	0	0	0	0	0	0	0	0	0	0	0	0	0	0	0	0	0	0	0	0	0	0	0	0	0	0
0	0	0	0	0	0	0	0	0	0	0	0	0	0	0	0	0	0	0	0	0	0	0	0	0	0	0	0	0	0	0	0	0	0	0	0	0	0	0	0	0	0	0	0	0	0	0	0	0	0
0	0	0	0	0	0	0	0	0	0	0	0	0	0	0	0	0	0	0	0	0	0	0	0	0	0	0	0	0	0	0	0	0	0	0	0	0	0	0	0	0	0	0	0	0	0	0	0	0	0
0	0	0	0	0	0	0	0	0	0	0	0	0	0	0	0	0	0	0	0	0	0	0	0	0	0	0	0	0	0	0	0	0	0	0	0	0	0	0	0	0	0	0	0	0	0	0	0	0	0
0	0	0	0	0	0	0	0	0	0	0	0	0	0	0	0	0	0	0	0	0	0	0	0	0	0	0	0	0	0	0	0	0	0	0	0	0	0	0	0	0	0	0	0	0	0	0	0	0	0
0	0	0	0	0	0	0	0	0	0	0	0	0	0	0	0	0	0	0	0	0	0	0	0	0	0	0	0	0	0	0	0	0	0	0	0	0	0	0	0	0	0	0	0	0	0	0	0	0	0
0	0	0	0	0	0	0	0	0	0	0	0	0	0	0	0	0	0	0	0	0	0	0	0	0	0	0	0	0	0	0	0	0	0	0	0	0	0	0	0	0	0	0	0	0	0	0	0	0	0
0	0	0	0	0	0	0	0	0	0	0	0	0	0	0	0	0	0	0	0	0	0	0	0	0	0	0	0	0	0	0	0	0	0	0	0	0	0	0	0	0	0	0	0	0	0	0	0	0	0
0	0	0	0	0	0	0	0	0	0	0	0	0	0	0	0	0	0	0	0	0	0	0	0	0	0	0	0	0	0	0	0	0	0	0	0	0	0	0	0	0	0	0	0	0	0	0	0	0	0
0	0	0	0	0	0	0	0	0	0	0	0	0	0	0	0	0	0	0	0	0	0	0	0	0	0	0	0	0	0	0	0	0	0	0	0	0	0	0	0	0	0	0	0	0	0	0	0	0	0
0	0	0	0	0	0	0	0	0	0	0	0	0	0	0	0	0	0	0	0	0	0	0	0	0	0	0	0	0	0	0	0	0	0	0	0	0	0	0	0	0	0	0	0	0	0	0	0	0	0
0	0	0	0	0	0	0	0	0	0	0	0	0	0	0	0	0	0	0	0	0	0	0	0	0	0	0	0	0	0	0	0	0	0	0	0	0	0	0	0	0	0	0	0	0	0	0	0	0	0
0	0	0	0	0	0	0	0	0	0	0	0	0	0	0	0	0	0	0	0	0	0	0	0	0	0	0	0	0	0	0	0	0	0	0	0	0	0	0	0	0	0	0	0	0	0	0	0	0	0
0	0	0	0	0	0	0	0	0	0	0	0	0	0	0	0	0	0	0	0	0	0	0	0	0	0	0	0	0	0	0	0	0	0	0	0	0	0	0	0	0	0	0	0	0	0	0	0	0	0
0	0	0	0	0	0	0	0	0	0	0	0	0	0	0	0	0	0	0	0	0	0	0	0	0	0	0	0	0	0	0	0	0	0	0	0	0	0	0	0	0	0	0	0	0	0	0	0	0	0
0	0	0	0	0	0	0	0	0	0	0	0	0	0	0	0	0	0	0	0	0	0	0	0	0	0	0	0	0	0	0	0	0	0	0	0	0	0	0	0	0	0	0	0	0	0	0	0	0	0
0	0	0	0	0	0	0	0	0	0	0	0	0	0	0	0	0	0	0	0	0	0	0	0	0	0	0	0	0	0	0	0	0	0	0	0	0	0	0	0	0	0	0	0	0	0	0	0	0	0
0	0	0	0	0	0	0	0	0	0	0	0	0	0	0	0	0	0	0	0	0	0	0	0	0	0	0	0	0	0	0	0	0	0	0	0	0	0	0	0	0	0	0	0	0	0	0	0	0	0
0	0	0	0	0	0	0	0	0	0	0	0	0	0	0	0	0	0	0	0	0	0	0	0	0	0	0	0	0	0	0	0	0	0	0	0	0	0	0	0	0	0	0	0	0	0	0	0	0	0
0	0	0	0	0	0	0	0	0	0	0	0	0	0	0	0	0	0	0	0	0	0	0	0	0	0	0	0	0	0	0	0	0	0	0	0	0	0	0	0	0	0	0	0	0	0	0	0	0	0
0	0	0	0	0	0	0	0	0	0	0	0	0	0	0	0	0	0	0	0	0	0	0	0	0	0	0	0	0	0	0	0	0	0	0	0	0	0	0	0	0	0	0	0	0	0	0	0	0	0
0	0	0	0	0	0	0	0	0	0	0	0	0	0	0	0	0	0	0	0	0	0	0	0	0	0	0	0	0	0	0	0	0	0	0	0	0	0	0	0	0	0	0	0	0	0	0	0	0	0
0	0	0	0	0	0	0	0	0	0	0	0	0	0	0	0	0	0	0	0	0	0	0	0	0	0	0	0	0	0	0	0	0	0	0	0	0	0	0	0	0	0	0	0	0	0	0	0	0	0
0	0	0	0	0	0	0	0	0	0	0	0	0	0	0	0	0	0	0	0	0	0	0	0	0	0	0	0	0	0	0	0	0	0	0	0	0	0	0	0	0	0	0	0	0	0	0	0	0	0
0	0	0	0	0	0	0	0	0	0	0	0	0	0	0	0	0	0	0	0	0	0	0	0	0	0	0	0	0	0	0	0	0	0	0	0	0	0	0	0	0	0	0	0	0	0	0	0	0	0
0	0	0	0	0	0	0	0	0	0	0	0	0	0	0	0	0	0	0	0	0	0	0	0	0	0	0	0	0	0	0	0	0	0	0	0	0	0	0	0	0	0	0	0	0	0	0	0	0	0
0	0	0	0	0	0	0	0	0	0	0	0	0	0	0	0	0	0	0	0	0	0	0	0	0	0	0	0	0	0	0	0	0	0	0	0	0	0	0	0	0	0	0	0	0	0	0	0	0	0
0	0	0	0	0	0	0	0	0	0	0	0	0	0	0	0	0	0	0	0	0	0	0	0	0	0	0	0	0	0	0	0	0	0	0	0	0	0	0	0	0	0	0	0	0	0	0	0	0	0
0	0	0	0	0	0	0	0	0	0	0	0	0	0	0	0	0	0	0	0	0	0	0	0	0	0	0	0	0	0	0	0	0	0	0	0	0	0	0	0	0	0	0	0	0	0	0	0	0	0
0	0	0	0	0	0	0	0	0	0	0	0	0	0	0	0	0	0	0	0	0	0	0	0	0	0	0	0	0	0	0	0	0	0	0	0	0	0	0	0	0	0	0	0	0	0	0	0	0	0
0	0	0	0	0	0	0	0	0	0	0	0	0	0	0	0	0	0	0	0	0	0	0	0	0	0	0	0	0	0	0	0	0	0	0	0	0	0	0	0	0	0	0	0	0	0	0	0	0	0
0	0	0	0	0	0	0	0	0	0	0	0	0	0	0	0	0	0	0	0	0	0	0	0	0	0	0	0	0	0	0	0	0	0	0	0	0	0	0	0	0	0	0	0	0	0	0	0	0	0
0	0	0	0	0	0	0	0	0	0	0	0	0	0	0	0	0	0	0	0	0	0	0	0	0	0	0	0	0	0	0	0	0	0	0	0	0	0	0	0	0	0	0	0	0	0	0	0	0	0
0	0	0	0	0	0	0	0	0	0	0	0	0	0	0	0	0	0	0	0	0	0	0	0	0	0	0	0	0	0	0	0	0	0	0	0	0	0	0	0	0	0	0	0	0	0	0	0	0	0
0	0	0	0	0	0	0	0	0	0	0	0	0	0	0	0	0	0	0	0	0	0	0	0	0	0	0	0	0	0	0	0	0	0	0	0	0	0	0	0	0	0	0	0	0	0	0	0	0	0
0	0	0	0	0	0	0	0	0	0	0	0	0	0	0	0	0	0	0	0	0	0	0	0	0	0	0	0	0	0	0	0	0	0	0	0	0	0	0	0	0	0	0	0	0	0	0	0	0	0
0	0	0	0	0	0	0	0	0	0	0	0	0	0	0	0	0	0	0	0	0	0	0	0	0	0	0	0	0	0	0	0	0	0	0	0	0	0	0	0	0	0	0	0	0	0	0	0	0	0
0	0	0	0	0	0	0	0	0	0	0	0	0	0	0	0	0	0	0	0	0	0	0	0	0	0	0	0	0	0	0	0	0	0	0	0	0	0	0	0	0	0	0	0	0	0	0	0	0	0
0	0	0	0	0	0	0	0	0	0	0	0	0	0	0	0	0	0	0	0	0	0	0	0	0	0	0	0	0	0	0	0	0	0	0	0	0	0	0	0	0	0	0	0	0	0	0	0	0	0
0	0	0	0	0	0	0	0	0	0	0	0	0	0	0	0	0	0	0	0	0	0	0	0	0	0	0	0	0	0	0	0	0	0	0	0	0	0	0	0	0	0	0	0	0	0	0	0	0	0
0	0	0	0	0	0	0	0	0	0	0	0	0	0	0	0	0	0	0	0	0	0	0	0	0	0	0	0	0	0	0	0	0	0	0	0	0	0	0	0	0	0	0	0	0	0	0	0	0	0
0	0	0	0	0	0	0	0	0	0	0	0	0	0	0	0	0	0	0	0	0	0	0	0	0	0	0	0	0	0	0	0	0	0	0	0	0	0	0	0	0	0	0	0	0	0	0	0	0	0
0	0	0	0	0	0	0	0	0	0	0	0	0	0	0	0	0	0	0	0	0	0	0	0	0	0	0	0	0	0	0	0	0	0	0	0	0	0	0	0	0	0	0	0	0	0	0	0	0	0
0	0	0	0	0	0	0	0	0	0	0	0	0	0	0	0	0	0	0	0	0	0	0	0	0	0	0	0	0	0	0	0	0	0	0	0	0	0	0	0	0	0	0	0	0	0	0	0	0	0
0	0	0	0	0	0	0	0	0	0	0	0	0	0	0	0	0	0	0	0	0	0	0	0	0	0	0	0	0	0	0	0	0	0	0	0	0	0	0	0	0	0	0	0	0	0	0	0	0	0
0	0	0	0	0	0	0	0	0	0	0	0	0	0	0	0	0	0	0	0	0	0	0	0	0	0	0	0	0	0	0	0	0	0	0	0	0	0	0	0	0	0	0	0	0	0	0	0	0	0
0	0	0	0	0	0	0	0	0	0	0	0	0	0	0	0	0	0	0	0	0	0	0	0	0	0	0	0	0	0	0	0	0	0	0	0	0	0	0	0	0	0	0	0	0	0	0	0	0	0
0	0	0	0	0	0	0	0	0	0	0	0	0	0	0	0	0	0	0	0	0	0	0	0	0	0	0	0	0	0	0	0	0	0	0	0	0	0	0	0	0	0	0	0	0	0	0	0	0	0
0	0	0	0	0	0	0	0	0	0	0	0	0	0	0	0	0	0	0	0	0	0	0	0	0	0	0	0	0	0	0	0	0	0	0	0	0	0	0	0	0	0	0	0	0	0	0	0	0	0
0	0	0	0	0	0	0	0	0	0	0	0	0	0	0	0	0	0	0	0	0	0	0	0	0	0	0	0	0	0	0	0	0	0	0	0	0	0	0	0	0	0	0	0	0	0	0	0	0	0
0	0	0	0	0	0	0	0	0	0	0	0	0	0	0	0	0	0	0	0	0	0	0	0	0	0	0	0	0	0	0	0	0	0	0	0	0	0	0	0	0	0	0	0	0	0	0	0	0	0
0	0	0	0	0	0	0	0	0	0	0	0	0	0	0	0	0	0	0	0	0	0	0	0	0	0	0	0	0	0	0	0	0	0	0	0	0	0	0	0	0	0	0	0	0	0	0	0	0	0
0	0	0	0	0	0	0	0	0	0	0	0	0	0	0	0	0	0	0	0	0	0	0	0	0	0	0	0	0	0	0	0	0	0	0	0	0	0	0	0	0	0	0	0	0	0	0	0	0	0
0	0	0	0	0	0	0	0	0	0	0	0	0	0	0	0	0	0	0	0	0	0	0	0	0	0	0	0	0	0	0	0	0	0	0	0	0	0	0	0	0	0	0	0	0	0	0	0	0	0
0	0	0	0	0	0	0	0	0	0	0	0	0	0	0	0	0	0	0	0	0	0	0	0	0	0	0	0	0	0	0	0	0	0	0	0	0	0	0	0	0	0	0	0	0	0	0	0	0	0
0	0	0	0	0	0	0	0	0	0	0	0	0	0	0	0	0	0	0	0	0	0	0	0	0	0	0	0	0	0	0	0	0	0	0	0	0	0	0	0	0	0	0	0	0	0	0	0	0	0
0	0	0	0	0	0	0	0	0	0	0	0	0	0	0	0	0	0	0	0	0	0	0	0	0	0	0	0	0	0	0	0	0	0	0	0	0	0	0	0	0	0	0	0	0	0	0	0	0	0
0	0	0	0	0	0	0	0	0	0	0	0	0	0	0	0	0	0	0	0	0	0	0	0	0	0	0	0	0	0	0	0	0	0	0	0	0	0	0	0	0	0	0	0	0	0	0	0	0	0
0	0	0	0	0	0	0	0	0	0	0	0	0	0	0	0	0	0	0	0	0	0	0	0	0	0	0	0	0	0	0	0	0	0	0	0	0	0	0	0	0	0	0	0	0	0	0	0	0	0
0	0	0	0	0	0	0	0	0	0	0	0	0	0	0	0	0	0	0	0	0	0	0	0	0	0	0	0	0	0	0	0	0	0	0	0	0	0	0	0	0	0	0	0	0	0	0	0	0	0
0	0	0	0	0	0	0	0	0	0	0	0	0	0	0	0	0	0	0	0	0	0	0	0	0	0	0	0	0	0	0	0	0	0	0	0	0	0	0	0	0	0	0	0	0	0	0	0	0	0
0	0	0	0	0	0	0	0	0	0	0	0	0	0	0	0	0	0	0	0	0	0	0	0	0	0	0	0	0	0	0	0	0	0	0	0	0	0	0	0	0	0	0	0	0	0	0	0	0	0
0	0	0	0	0	0	0	0	0	0	0	0	0	0	0	0	0	0	0	0	0	0	0	0	0	0	0	0	0	0	0	0	0	0	0	0	0	0	0	0	0	0	0	0	0	0	0	0	0	0
0	0	0	0	0	0	0	0	0	0	0	0	0	0	0	0	0	0	0	0	0	0	0	0	0	0	0	0	0	0	0	0	0	0	0	0	0	0	0	0	0	0	0	0	0	0	0	0	0	0
0	0	0	0	0	0	0	0	0	0	0	0	0	0	0	0	0	0	0	0	0	0	0	0	0	0	0	0	0	0	0	0	0	0	0	0	0	0	0	0	0	0	0	0	0	0	0	0	0	0
0	0	0	0	0	0	0	0	0	0	0	0	0	0	0	0	0	0	0	0	0	0	0	0	0	0	0	0	0	0	0	0	0	0	0	0	0	0	0	0	0	0	0	0	0	0	0	0	0	0
0	0	0	0	0	0	0	0	0	0	0	0	0	0	0	0	0	0	0	0	0	0	0	0	0	0	0	0	0	0	0	0	0	0	0	0	0	0	0	0	0	0	0	0	0	0	0	0	0	0
0	0	0	0	0	0	0	0	0	0	0	0	0	0	0	0	0	0	0	0	0	0	0	0	0	0	0	0	0	0	0	0	0	0	0	0	0	0	0	0	0	0	0	0	0	0	0	0	0	0
0	0	0	0	0	0	0	0	0	0	0	0	0	0	0	0	0	0	0	0	0	0	0	0	0	0	0	0	0	0	0	0	0	0	0	0	0	0	0	0	0	0	0	0	0	0	0	0	0	0
0	0	0	0	0	0	0	0	0	0	0	0	0	0	0	0	0	0	0	0	0	0	0	0	0	0	0	0	0	0	0	0	0	0	0	0	0	0	0	0	0	0	0	0	0	0	0	0	0	0
0	0	0	0	0	0	0	0	0	0	0	0	0	0	0	0	0	0	0	0	0	0	0	0	0	0	0	0	0	0	0	0	0	0	0	0	0	0	0	0	0	0	0	0	0	0	0	0	0	0
0	0	0	0	0	0	0	0	0	0	0	0	0	0	0	0	0	0	0	0	0	0	0	0	0	0	0	0	0	0	0	0	0	0	0	0	0	0	0	0	0	0	0	0	0	0	0	0	0	0
0	0	0	0	0	0	0	0	0	0	0	0	0	0	0	0	0	0	0	0	0	0	0	0	0	0	0	0	0	0	0	0	0	0	0	0	0	0	0	0	0	0	0	0	0	0	0	0	0	0
0	0	0	0	0	0	0	0	0	0	0	0	0	0	0	0	0	0	0	0	0	0	0	0	0	0	0	0	0	0	0	0	0	0	0	0	0	0	0	0	0	0	0	0	0	0	0	0	0	0
0	0	0	0	0	0	0	0	0	0	0	0	0	0	0	0	0	0	0	0	0	0	0	0	0	0	0	0	0	0	0	0	0	0	0	0	0	0	0	0	0	0	0	0	0	0	0	0	0	0
0	0	0	0	0	0	0	0	0	0	0	0	0	0	0	0	0	0	0	0	0	0	0	0	0	0	0	0	0	0	0	0	0	0	0	0	0	0	0	0	0	0	0	0	0	0	0	0	0	0
0	0	0	0	0	0	0	0	0	0	0	0	0	0	0	0	0	0	0	0	0	0	0	0	0	0	0	0	0	0	0	0	0	0	0	0	0	0	0	0	0	0	0	0	0	0	0	0	0	0
0	0	0	0	0	0	0	0	0	0	0	0	0	0	0	0	0	0	0	0	0	0	0	0	0	0	0	0	0	0	0	0	0	0	0	0	0	0	0	0	0	0	0	0	0	0	0	0	0	0
0	0	0	0	0	0	0	0	0	0	0	0	0	0	0	0	0	0	0	0	0	0	0	0	0	0	0	0	0	0	0	0	0	0	0	0	0	0	0	0	0	0	0	0	0	0	0	0	0	0
0	0	0	0	0	0	0	0	0	0	0	0	0	0	0	0	0	0	0	0	0	0	0	0	0	0	0	0	0	0	0	0	0	0	0	0	0	0	0	0	0	0	0	0	0	0	0	0	0	0
0	0	0	0	0	0	0	0	0	0	0	0	0	0	0	0	0	0	0	0	0	0	0	0	0	0	0	0	0	0	0	0	0	0	0	0	0	0	0	0	0	0	0	0	0	0	0	0	0	0
0	0	0	0	0	0	0	0	0	0	0	0	0	0	0	0	0	0	0	0	0	0	0	0	0	0	0	0	0	0	0	0	0	0	0	0	0	0	0	0	0	0	0	0	0	0	0	0	0	0
0	0	0	0	0	0	0	0	0	0	0	0	0	0	0	0	0	0	0	0	0	0	0	0	0	0	0	0	0	0	0	0	0	0	0	0	0	0	0	0	0	0	0	0	0	0	0	0	0	0
0	0	0	0	0	0	0	0	0	0	0	0	0	0	0	0	0	0	0	0	0	0	0	0	0	0	0	0	0	0	0	0	0	0	0	0	0	0	0	0	0	0	0	0	0	0	0	0	0	0
0	0	0	0	0	0	0	0	0	0	0	0	0	0	0	0	0	0	0	0	0	0	0	0	0	0	0	0	0	0	0	0	0	0	0	0	0	0	0	0	0	0	0	0	0	0	0	0	0	0
0	0	0	0	0	0	0	0	0	0	0	0	0	0	0	0	0	0	0	0	0	0	0	0	0	0	0	0	0	0	0	0	0	0	0	0	0	0	0	0	0	0	0	0	0	0	0	0	0	0
0	0	0	0	0	0	0	0	0	0	0	0	0	0	0	0	0	0	0	0	0	0	0	0	0	0	0	0	0	0	0	0	0	0	0	0	0	0	0	0	0	0	0	0	0	0	0	0	0	0
0	0	0	0	0	0	0	0	0	0	0	0	0	0	0	0	0	0	0	0	0	0	0	0	0	0	0	0	0	0	0	0	0	0	0	0	0	0	0	0	0	0	0	0	0	0	0	0	0	0
0	0	0	0	0	0	0	0	0	0	0	0	0	0	0	0	0	0	0	0	0	0	0	0	0	0	0	0	0	0	0	0	0	0	0	0	0	0	0	0	0	0	0	0	0	0	0	0	0	0
0	0	0	0	0	0	0	0	0	0	0	0	0	0	0	0	0	0	0	0	0	0	0	0	0	0	0	0	0	0	0	0	0	0	0	0	0	0	0	0	0	0	0	0	0	0	0	0	0	0
0	0	0	0	0	0	0	0	0	0	0	0	0	0	0	0	0	0	0	0	0	0	0	0	0	0	0	0	0	0	0	0	0	0	0	0	0	0	0	0	0	0	0	0	0	0	0	0	0	0
0	0	0	0	0	0	0	0	0	0	0	0	0	0	0	0	0	0	0	0	0	0	0	0	0	0	0	0	0	0	0	0	0	0	0	0	0	0	0	0	0	0	0	0	0	0	0	0	0	0
0	0	0	0	0	0	0	0	0	0	0	0	0	0	0	0	0	0	0	0	0	0	0	0	0	0	0	0	0	0	0	0	0	0	0	0	0	0	0	0	0	0	0	0	0	0	0	0	0	0
0	0	0	0	0	0	0	0	0	0	0	0	0	0	0	0	0	0	0	0	0	0	0	0	0	0	0	0	0	0	0	0	0	0	0	0	0	0	0	0	0	0	0	0	0	0	0	0	0	0
0	0	0	0	0	0	0	0	0	0	0	0	0	0	0	0	0	0	0	0	0	0	0	0	0	0	0	0	0	0	0	0	0	0	0	0	0	0	0	0	0	0	0	0	0	0	0	0	0	0
0	0	0	0	0	0	0	0	0	0	0	0	0	0	0	0	0	0	0	0	0	0	0	0	0	0	0	0	0	0	0	0	0	0	0	0	0	0	0	0	0	0	0	0	0	0	0	0	0	0
[truncated: 70 more columns]

## Sheet: 4b_RegionCodingData
Object Index	InRegion	Object Label	VTC Neural Feature Space Dimension 1	VTC Neural Feature Space Dimension 2
1	0	battery	13.2236	-24.3542
2	0	battery	25.312	-10.104
3	1	battery	29.6668	-12.3044
4	0	battery	14.4648	-12.3165
5	0	battery	2.35057	-9.24269
6	0	battery	19.477	-7.44364
7	0	battery	11.2783	6.67168
8	0	battery	17.5812	-15.7881
9	0	battery	0.775844	-13.7786
10	0	battery	2.86326	-15.7745
11	0	arachnid	-3.46697	9.11249
12	0	arachnid	-31.0382	4.91847
13	0	arachnid	-21.4177	15.2094
14	0	arachnid	-21.7226	16.2617
15	0	arachnid	-18.1288	11.6559
16	0	arachnid	-16.573	12.1343
17	0	arachnid	-25.2888	2.21715
18	0	arachnid	-20.0763	3.33968
19	0	arachnid	-24.8541	20.5095
20	0	arachnid	-31.4518	5.73104
21	0	bark	-0.922913	-7.05023
22	0	bark	25.5991	17.926
23	0	bark	19.9393	3.062
24	0	bark	0.47683	-9.39623
25	0	bark	5.61203	1.39312
26	0	bark	3.51589	-3.57129
27	0	bark	0.10904	-3.48618
28	0	bark	16.7111	-8.48018
29	0	bark	11.9153	0.703141
30	0	bark	-4.77684	-3.89625
31	0	beverage	23.5816	3.71663
32	0	beverage	16.101	-1.20787
33	0	beverage	14.3776	6.06736
34	0	beverage	22.145	-5.89452
35	0	beverage	12.0834	-3.31309
36	0	beverage	-9.7645	-13.9848
37	0	beverage	-3.75974	-1.9817
38	0	beverage	6.97207	8.14141
39	0	beverage	20.1349	2.02102
40	0	beverage	0.0065116	-1.53489
41	0	board	-28.4735	-11.4067
42	0	board	-34.4595	-18.8776
43	0	board	-27.5799	-15.6024
44	0	board	-18.2726	-13.9958
45	0	board	-27.5598	-10.7517
46	0	board	-18.0293	-15.9863
47	0	board	-22.9113	-20.4749
48	0	board	-10.7507	-4.01743
49	0	board	-4.47256	-5.96685
50	0	board	-13.5127	-16.3443
51	0	bread	-3.75437	-2.24253
52	0	bread	3.24315	-4.46771
53	0	bread	-15.6772	13.9591
54	0	bread	-14.4524	-2.33893
55	0	bread	-2.07262	-4.57842
56	0	bread	-35.3474	-0.199431
57	0	bread	-17.4577	2.57782
58	0	bread	-25.1717	-7.16403
59	0	bread	-17.9254	1.54091
60	0	bread	-6.56157	-19.7977
61	0	brier	-31.2512	19.2978
62	0	brier	-38.5293	-12.0439
63	0	brier	-34.9467	-9.5411
64	0	brier	-26.2916	13.1091
65	0	brier	-12.5939	27.7921
66	0	brier	-26.1145	-7.62437
67	0	brier	-23.215	-7.53905
68	0	brier	-22.1371	-4.44889
69	0	brier	-47.9921	-13.2679
70	0	brier	-39.5169	3.09836
71	1	building	35.7314	-14.0357
72	1	building	34.9124	-15.3643
73	0	building	9.36625	-10.9133
74	1	building	37.7789	-27.672
75	0	building	10.8847	-3.95801
76	0	building	7.21599	-15.0769
77	0	building	36.8208	2.72081
78	0	building	19.0723	-12.7223
79	0	building	8.74065	-3.48407
80	0	building	15.4605	4.437
81	0	car	8.24273	4.59147
82	0	car	20.3199	5.51926
83	0	car	15.0944	3.08083
84	0	car	10.2963	5.85017
85	0	car	32.1447	9.31277
86	0	car	33.7702	2.59939
87	0	car	24.6024	5.8931
88	0	car	35.6103	1.91881
89	0	car	17.9115	0.181698
90	0	car	22.3391	-1.31284
91	0	cat	35.9496	51.2316
92	0	cat	14.0391	29.4068
93	0	cat	4.81336	10.4248
94	0	cat	-11.4241	8.91386
95	0	cat	45.2648	18.8935
96	0	cat	1.594	31.1753
97	0	cat	13.5981	27.7004
98	0	cat	-0.00660415	16.052
99	0	cat	-2.32486	8.71392
100	0	cat	2.86362	16.4898
101	0	collection	11.3613	-15.3753
102	1	collection	23.1062	-26.2428
103	0	collection	-12.9197	5.50981
104	1	collection	25.6716	-13.8784
105	0	collection	-10.7621	-22.3705
106	1	collection	30.5989	-23.0079
107	0	collection	10.6545	-20.0733
108	0	collection	-5.23156	-18.9212
109	0	collection	-20.293	-17.6398
110	0	collection	-0.243336	-17.8086
111	0	crustacean	-2.35193	18.2344
112	0	crustacean	-28.9004	25.3642
113	0	crustacean	-26.7065	14.5972
114	0	crustacean	-27.6501	26.2221
115	0	crustacean	-16.5791	12.2863
116	0	crustacean	-26.101	38.0959
117	0	crustacean	-15.197	18.9362
118	0	crustacean	-26.4989	25.0738
119	0	crustacean	-18.3344	6.70236
120	0	crustacean	-32.5245	22.3785
121	0	dainty	-32.5692	-9.15934
122	0	dainty	-42.1694	-16.6219
123	0	dainty	-17.6144	-8.67594
124	0	dainty	-46.1589	-16.9227
125	0	dainty	-24.4661	-11.4122
126	0	dainty	-19.1306	-10.9962
127	0	dainty	-26.8073	-13.5343
128	0	dainty	-10.6895	-11.3496
129	0	dainty	-30.2587	-21.9943
130	0	dainty	-34.8423	-9.49681
131	0	dog	-6.33048	28.6833
132	0	dog	9.53488	47.1502
133	0	dog	-0.613685	16.1182
134	0	dog	9.44924	31.3475
135	0	dog	20.4834	39.8334
136	0	dog	16.1724	37.1483
137	0	dog	29.4257	33.8735
138	0	dog	11.046	25.6661
139	0	dog	25.7054	39.3587
140	0	dog	41.9024	42.7741
141	0	electrical device	37.6826	-4.45697
142	0	electrical device	6.47061	-8.18117
143	0	electrical device	-1.85568	-7.63213
144	0	electrical device	31.0064	7.98861
145	0	electrical device	30.3085	2.29965
146	0	electrical device	18.896	-7.87743
147	1	electrical device	31.6212	-19.4151
148	0	electrical device	26.3844	-11.0766
149	1	electrical device	30.885	-16.5224
150	0	electrical device	62.9858	-12.7974
151	0	electronic device	21.3621	-4.47382
152	0	electronic device	-1.79484	-16.6842
153	1	electronic device	21.2859	-21.2598
154	1	electronic device	27.4989	-26.2653
155	0	electronic device	7.91794	-18.0624
156	1	electronic device	23.8187	-17.961
157	0	electronic device	11.8066	-17.5822
158	0	electronic device	16.2568	-20.3703
159	1	electronic device	28.484	-21.5717
160	1	electronic device	24.3416	-14.4416
161	1	equipment	24.2915	-15.5781
162	0	equipment	46.2954	-8.55283
163	0	equipment	49.3144	-13.0094
164	0	equipment	33.5308	-8.1915
165	0	equipment	32.0879	-11.1677
166	1	equipment	28.3237	-13.8964
167	0	equipment	20.608	8.71513
168	0	equipment	29.2561	-11.0978
169	0	equipment	56.7324	-4.37733
170	0	equipment	35.2187	-8.53194
171	0	fare	-19.7008	-15.6067
172	0	fare	-9.90908	0.960625
173	0	fare	-14.8861	-22.2788
174	0	fare	-21.9696	-12.21
175	0	fare	-21.8313	-6.51595
176	0	fare	-26.4406	0.42706
177	0	fare	-25.5022	-9.68254
178	0	fare	-35.9015	-9.29313
179	0	fare	-32.0737	-6.70591
180	0	fare	-24.7935	1.19283
181	0	fern	-10.0993	-19.2911
182	0	fern	-27.1447	-14.4919
183	0	fern	-36.6411	-12.5241
184	0	fern	-25.4752	-17.9709
185	0	fern	-23.1119	-17.9227
186	0	fern	-40.5748	-19.3307
187	0	fern	-35.1951	-25.7657
188	0	fern	-38.6489	-10.943
189	0	fern	-34.0814	4.19829
190	0	fern	-28.9929	-19.6569
191	0	fish	-30.0365	24.9621
192	0	fish	-30.3132	13.5213
193	0	fish	-17.819	8.62268
194	0	fish	-19.8943	11.3986
195	0	fish	-21.5837	20.36
196	0	fish	-25.0276	7.32122
197	0	fish	-19.2967	24.2301
198	0	fish	-18.4316	4.58305
199	0	fish	-17.9363	16.7481
200	0	fish	-28.6503	4.6146
201	0	flower	-34.1787	-4.96437
202	0	flower	-13.9763	-6.19745
203	0	flower	-34.8141	-8.13283
204	0	flower	-36.5534	-8.25377
205	0	flower	-35.1842	-16.1584
206	0	flower	-40.1325	-13.5875
207	0	flower	-31.4209	-0.750996
208	0	flower	-41.0586	-8.12248
209	0	flower	-29.7886	-4.5432
210	0	flower	-44.3573	-11.4598
211	0	frog	-18.9396	10.8757
212	0	frog	-19.6365	33.2669
213	0	frog	-20.1846	12.7219
214	0	frog	-18.1551	14.1137
215	0	frog	-16.1547	15.8217
216	0	frog	-19.9836	12.2428
217	0	frog	-25.7887	26.9758
218	0	frog	-29.4012	20.0587
219	0	frog	-11.7708	15.7675
220	0	frog	-39.2194	3.89644
221	0	fruit	-20.8412	-8.38887
222	0	fruit	-36.384	-7.58296
223	0	fruit	-26.9533	-11.2355
224	0	fruit	-23.9461	-12.9226
225	0	fruit	-35.5854	-11.5521
226	0	fruit	-29.9515	-0.0222732
227	0	fruit	-40.8816	0.844672
228	0	fruit	-40.2364	-14.9301
229	0	fruit	-30.8259	-8.78129
230	0	fruit	-29.5207	-1.08727
231	0	fungus	-31.113	-0.0830092
232	0	fungus	-3.96127	14.6992
233	0	fungus	-30.6461	14.2233
234	0	fungus	-18.2037	2.61921
235	0	fungus	-37.1296	-3.83414
236	0	fungus	-3.00408	-1.64432
237	0	fungus	-29.8961	-5.119
238	0	fungus	-19.5674	5.30526
239	0	fungus	-29.0494	-8.74888
240	0	fungus	-26.9216	-3.61972
241	0	furniture	62.5669	-14.8624
242	0	furniture	59.0972	-11.1115
243	1	furniture	28.0566	-25.0047
244	0	furniture	28.1822	-5.89559
245	1	furniture	25.0044	-14.558
246	0	furniture	21.4955	-12.3852
247	1	furniture	30.4541	-18.5545
248	0	furniture	35.8256	-7.08147
249	1	furniture	38.0478	-13.2202
250	0	furniture	16.634	4.47384
251	0	game bird	-23.1979	12.1813
252	0	game bird	-22.9136	17.2685
253	0	game bird	-11.2133	20.061
254	0	game bird	-6.56029	2.39285
255	0	game bird	-16.2097	31.1221
256	0	game bird	-12.4812	25.1275
257	0	game bird	-15.6965	25.8495
258	0	game bird	-32.0898	19.3085
259	0	game bird	-19.9907	15.7071
260	0	game bird	-21.0016	24.5405
261	0	gymnast	67.8195	41.6518
262	0	gymnast	44.4805	45.023
263	0	gymnast	61.7437	37.178
264	0	gymnast	61.8351	34.3334
265	0	gymnast	62.553	15.5269
266	0	gymnast	56.3915	64.5082
267	0	gymnast	66.5796	53.8673
268	0	gymnast	36.8442	36.467
269	0	gymnast	44.6419	36.6121
270	0	gymnast	36.7716	40.1107
271	0	herb	-40.1446	-19.1553
272	0	herb	-43.6476	-12.704
273	0	herb	-39.6233	-15.9896
274	0	herb	-28.6837	-15.7599
275	0	herb	-38.11	-12.7658
276	0	herb	-29.9926	-9.39294
277	0	herb	-28.3472	-7.77301
278	0	herb	-31.5396	-12.2767
279	0	herb	-31.7358	-7.79433
280	0	herb	-30.8438	-6.40437
281	0	hole	-25.1666	0.906765
282	0	hole	-18.6157	6.29054
283	0	hole	-5.77392	19.1842
284	0	hole	-19.9272	-1.02842
285	0	hole	-15.5274	22.07
286	0	hole	-28.4854	-1.05663
287	0	hole	-15.3285	-2.54511
288	0	hole	-2.65816	14.0798
289	0	hole	-33.1858	-2.45602
290	0	hole	-26.7624	-0.922148
291	0	insect	18.5054	4.65137
292	0	insect	-20.2156	32.9283
293	0	insect	-10.5902	21.3365
294	0	insect	11.287	19.5123
295	0	insect	-8.67756	4.30125
296	0	insect	-18.089	6.24813
297	0	insect	-30.8429	7.74006
298	0	insect	-25.8975	10.1359
299	0	insect	-33.5659	8.34788
300	0	insect	17.0859	5.17631
301	0	light	26.7257	-2.32322
302	0	light	12.4926	-17.2173
303	0	light	24.1976	-1.48124
304	0	light	39.599	10.0977
305	0	light	4.71506	-4.3327
306	0	light	-15.5228	-5.50452
307	0	light	13.0307	-0.185533
308	1	light	28.8614	-12.1945
309	0	light	6.22724	-9.44172
310	0	light	14.7539	-3.0501
311	0	man clothing	49.2224	28.629
312	0	man clothing	26.5008	-6.68784
313	0	man clothing	53.4411	23.1962
314	0	man clothing	43.7362	-6.00942
315	0	man clothing	5.03006	-5.04131
316	0	man clothing	29.9393	-5.80817
317	0	man clothing	25.4204	13.4503
318	0	man clothing	24.6857	11.1556
319	0	man clothing	53.6698	26.3015
320	0	man clothing	22.9529	5.67307
321	0	moped	1.8011	9.91123
322	0	moped	-2.66677	-2.74108
323	0	moped	1.30487	14.0799
324	0	moped	20.4369	7.08509
325	0	moped	21.378	4.65857
326	0	moped	26.0983	8.85767
327	0	moped	1.26691	3.45652
328	0	moped	14.7463	13.0678
329	0	moped	29.1186	17.999
330	0	moped	6.96322	0.507945
331	0	musical instrument	23.7737	-10.2459
332	0	musical instrument	20.5744	-0.241904
333	1	musical instrument	26.5571	-19.2069
334	0	musical instrument	26.772	-0.745476
335	0	musical instrument	60.0867	-24.8021
336	1	musical instrument	19.536	-20.3363
337	0	musical instrument	22.3265	-11.5847
338	0	musical instrument	9.4306	-22.3017
339	0	musical instrument	34.4667	-2.02352
340	1	musical instrument	42.9486	-26.7512
341	0	needlework	6.81569	3.55046
342	0	needlework	-32.7853	-3.38524
343	0	needlework	-19.4175	-1.45795
344	0	needlework	-23.0392	-22.9633
345	0	needlework	-24.2075	-13.3944
346	0	needlework	2.28123	-18.6713
347	0	needlework	-16.5701	-24.6921
348	0	needlework	4.52103	-21.4423
349	0	needlework	-1.70672	-18.6768
350	0	needlework	-28.0713	-21.8547
351	1	nest	50.5453	-24.3822
352	0	nest	18.8886	-12.7169
353	1	nest	34.0094	-21.0619
354	1	nest	21.3627	-21.957
355	1	nest	22.6222	-20.0327
356	1	nest	21.8503	-19.1174
357	1	nest	42.5554	-24.7045
358	1	nest	36.656	-22.2365
359	1	nest	32.0392	-15.1336
360	1	nest	45.8115	-23.7943
361	0	plate	11.3938	-11.6019
362	0	plate	18.0951	-15.894
363	0	plate	9.94095	-18.159
364	0	plate	11.5871	-11.6937
365	0	plate	17.8936	-15.292
366	0	plate	-26.892	-30.8251
367	0	plate	-21.9062	-10.9984
368	0	plate	-10.4784	-24.0819
369	0	plate	-6.46509	-6.02539
370	0	plate	-3.29576	-13.5479
371	0	reptile	-7.45893	51.0407
372	0	reptile	-19.8785	21.8616
373	0	reptile	-29.3278	5.71086
374	0	reptile	-12.0586	28.0087
375	0	reptile	-16.8131	41.4242
376	0	reptile	-4.78279	37.1479
377	0	reptile	-12.2181	27.1537
378	0	reptile	-18.7053	16.6678
379	0	reptile	-20.5165	10.7727
380	0	reptile	-8.10293	8.4925
381	1	ridge	28.1091	-19.7039
382	0	ridge	34.8242	-9.08216
383	1	ridge	38.2544	-18.5904
384	0	ridge	41.7383	-11.8046
385	0	ridge	47.8599	10.6656
386	1	ridge	49.6956	-27.5468
387	0	ridge	29.5866	-6.24855
388	1	ridge	31.8725	-29.9516
389	1	ridge	21.8101	-23.0888
390	0	ridge	9.43821	-21.4166
391	0	rock	-33.8123	1.75719
392	0	rock	-0.0628402	12.9741
393	0	rock	10.6078	13.326
394	0	rock	-3.64717	5.35303
395	0	rock	-17.4274	5.01971
396	0	rock	-24.6317	8.83967
397	0	rock	-14.7941	7.10266
398	0	rock	-29.3957	3.89651
399	0	rock	-3.25963	11.7856
400	0	rock	-19.533	-3.13636
401	0	rodent	6.10762	33.4036
402	0	rodent	2.15375	28.8997
403	0	rodent	-9.29181	17.7102
404	0	rodent	-16.5234	30.3808
405	0	rodent	4.73033	41.8745
406	0	rodent	-3.88047	37.5772
407	0	rodent	3.00383	52.5826
408	0	rodent	-7.14508	31.5514
409	0	rodent	-14.6578	25.9301
410	0	rodent	0.947277	20.6806
411	0	star	-25.0598	-7.44058
412	0	star	-27.2535	7.87215
413	0	star	-20.0935	5.35806
414	0	star	-23.6715	6.30779
415	0	star	-16.3031	-1.89818
416	0	star	-30.4486	-2.43359
417	0	star	-8.83805	6.6489
418	0	star	-27.3493	6.74556
419	0	star	-29.7331	16.1735
420	0	star	-12.0655	8.80464
421	0	sugar maple	-50.195	-20.1651
422	0	sugar maple	-46.3444	-15.6725
423	0	sugar maple	-45.9091	-2.11216
424	0	sugar maple	-14.0945	-11.5345
425	0	sugar maple	-45.8353	-14.665
426	0	sugar maple	-42.5478	-9.18757
427	0	sugar maple	-43.1871	-11.0748
428	0	sugar maple	-22.6748	-8.62157
429	0	sugar maple	-46.0181	-15.6749
430	0	sugar maple	-28.8973	-17.1344
431	0	support	40.3256	-12.7845
432	0	support	3.82997	1.15626
433	0	support	37.8875	-11.3076
434	1	support	44.3868	-21.7577
435	1	support	24.0969	-15.5564
436	0	support	16.298	-16.2304
437	0	support	14.8478	-16.1963
438	0	support	21.4416	-6.32384
439	1	support	45.1581	-17.1349
440	1	support	32.6052	-18.392
441	0	tool	51.1622	-6.10552
442	1	tool	39.3026	-19.0925
443	0	tool	17.5097	4.41722
444	0	tool	21.0994	-14.4272
445	0	tool	2.66326	-18.0357
446	1	tool	38.5638	-24.3097
447	0	tool	23.9799	-9.60212
448	1	tool	26.5085	-15.8911
449	0	tool	25.8008	-29.7304
450	0	tool	35.9892	15.785
451	0	utensil	5.29651	-15.9289
452	0	utensil	9.19236	-14.3505
453	1	utensil	25.1534	-15.6108
454	0	utensil	-2.15558	-6.15709
455	1	utensil	19.3707	-20.4075
456	0	utensil	10.0556	-16.0223
457	0	utensil	-10.0273	-9.55816
458	0	utensil	-11.4116	-8.27022
459	0	utensil	2.59877	-3.56895
460	0	utensil	10.0266	-6.45907
461	0	vegetable	-40.5157	-12.1188
462	0	vegetable	-19.1016	-10.7284
463	0	vegetable	-17.5538	7.54364
464	0	vegetable	-31.9312	-2.59748
465	0	vegetable	-5.66814	-14.6474
466	0	vegetable	-11.4726	-6.23404
467	0	vegetable	-14.6714	1.35185
468	0	vegetable	-5.92907	-19.1588
469	0	vegetable	-17.3699	-15.6284
470	0	vegetable	-12.3706	-7.13255
471	0	vessel	2.26657	-5.28206
472	0	vessel	18.5525	-4.71577
473	0	vessel	1.14527	-5.1486
474	0	vessel	13.396	-7.63162
475	0	vessel	42.0412	-11.2067
476	0	vessel	15.9024	-6.58798
477	0	vessel	9.10163	-9.38459
478	0	vessel	19.3003	-10.6926
479	0	vessel	6.16714	0.730226
480	0	vessel	4.76895	-5.27256
481	0	weapon	27.3125	11.0872
482	0	weapon	18.2657	9.5458
483	0	weapon	47.1163	-3.46725
484	0	weapon	29.9468	-0.278231
485	0	weapon	35.7303	-0.0586613
486	0	weapon	18.358	-10.0735
487	0	weapon	4.74715	-10.7612
488	0	weapon	15.3715	-3.67993
489	0	weapon	38.4294	2.85375
490	0	weapon	29.0509	10.4913
491	0	young mammal	5.02948	31.3583
492	0	young mammal	-7.22318	15.2023
493	0	young mammal	-3.09546	16.2976
494	0	young mammal	-9.84486	34.8034
495	0	young mammal	-7.95944	18.4615
496	0	young mammal	0.0226939	56.2816
497	0	young mammal	-12.8609	51.902
498	0	young mammal	1.33814	15.4276
499	0	young mammal	-6.4198	13.6159
500	0	young mammal	-13.2636	35.2653

## Sheet: 4c_Raster_TimeStamp
timestampsOfCell_630
1.62818e+15
1.62818e+15
1628182631081856
1.62818e+15
1.62818e+15
1628182633871480
1.62818e+15
1.62818e+15
1.62818e+15
1.62818e+15
1.62818e+15
1.62818e+15
1628182644377976
1628182644384226
1.62818e+15
1.62818e+15
1.62818e+15
1.62818e+15
1.62818e+15
1628182645940350
1.62818e+15
1.62818e+15
1.62818e+15
1.62818e+15
1628182656090096
1.62818e+15
1.62818e+15
1628182657157970
1.62818e+15
1.62818e+15
1.62818e+15
1.62818e+15
1.62818e+15
1.62818e+15
1.62818e+15
1.62818e+15
1628182660697969
1628182661178344
1.62818e+15
1.62818e+15
1.62818e+15
1.62818e+15
1.62818e+15
1.62818e+15
1.62818e+15
1.62818e+15
1.62818e+15
1.62818e+15
1.62818e+15
1.62818e+15
1.62818e+15
1.62818e+15
1.62818e+15
1.62818e+15
1.62818e+15
1628182679358962
1.62818e+15
1.62818e+15
1.62818e+15
1628182679491711
1.62818e+15
1.62818e+15
1628182679925711
1.62818e+15
1628182682378460
1.62818e+15
1628182684142460
1.62818e+15
1.62818e+15
1.62818e+15
1.62818e+15
1.62818e+15
1.62818e+15
1.62818e+15
1628182687486083
1.62818e+15
1.62818e+15
1.62818e+15
1.62818e+15
1.62818e+15
1628182691161207
1.62818e+15
1.62818e+15
1628182697860954
1.62818e+15
1628182703229827
1.62818e+15
1.62818e+15
1.62818e+15
1.62818e+15
1.62818e+15
1.62818e+15
1.62818e+15
1628182706170451
1.62818e+15
1.62818e+15
1628182707040825
1.62818e+15
1628182707900825
1.62818e+15
1.62818e+15
1.62818e+15
1.62818e+15
1628182710671949
1.62818e+15
1628182711389199
1628182712816573
1.62818e+15
1.62818e+15
1.62818e+15
1.62818e+15
1628182721448945
1.62818e+15
1.62818e+15
1628182723693819
1628182723699319
1.62818e+15
1.62818e+15
1.62818e+15
1.62818e+15
1.62818e+15
1.62818e+15
1.62818e+15
1628182733303190
1.62818e+15
1628182733894315
1.62818e+15
1.62818e+15
1628182739300312
1.62818e+15
1.62818e+15
1.62818e+15
1.62818e+15
1.62818e+15
1.62818e+15
1.62818e+15
1.62818e+15
1628182747729309
1.62818e+15
1.62818e+15
1628182749087559
1.62818e+15
1628182753721307
1628182754222931
1.62818e+15
1628182755022681
1.62818e+15
1.62818e+15
1.62818e+15
1.62818e+15
1628182759858679
1.62818e+15
1.62818e+15
1.62818e+15
1.62818e+15
1.62818e+15
1.62818e+15
1.62818e+15
1.62818e+15
1.62818e+15
1.62818e+15
1628182779032421
1628182779937546
1.62818e+15
1628182782571295
1.62818e+15
1628182782785295
1.62818e+15
1.62818e+15
1.62818e+15
1.62818e+15
1.62818e+15
1.62818e+15
1.62818e+15
1.62818e+15
1.62818e+15
1.62818e+15
1628182790218917
1628182790281417
1.62818e+15
1.62818e+15
1.62818e+15
1.62818e+15
1.62818e+15
1628182790955167
1.62818e+15
1628182796459915
1.62818e+15
1.62818e+15
1.62818e+15
1.62818e+15
1.62818e+15
1.62818e+15
1.62818e+15
1.62818e+15
1.62818e+15
1628182818242031
1628182818327031
1.62818e+15
1.62818e+15
1628182819530905
1.62818e+15
1.62818e+15
1.62818e+15
1.62818e+15
1.62818e+15
1.62818e+15
1.62818e+15
1.62818e+15
1.62818e+15
1.62818e+15
1.62818e+15
1.62818e+15
1.62818e+15
1.62818e+15
1.62818e+15
1.62818e+15
1.62818e+15
1.62818e+15
1628182837494773
1.62818e+15
1.62818e+15
1.62818e+15
1628182838953522
1.62818e+15
1628182839266647
1.62818e+15
1.62818e+15
1.62818e+15
1.62818e+15
1.62818e+15
1.62818e+15
1628182852014267
1.62818e+15
1.62818e+15
1.62818e+15
1.62818e+15
1.62818e+15
1.62818e+15
1.62818e+15
1.62818e+15
1.62818e+15
1628182866564011
1.62818e+15
1628182868230136
1.62818e+15
1.62818e+15
1628182868908510
1.62818e+15
1628182869468510
1628182871179634
1.62818e+15
1628182872968634
1.62818e+15
1628182875822758
1.62818e+15
1.62818e+15
1.62818e+15
1.62818e+15
1.62818e+15
1.62818e+15
1628182883653004
1.62818e+15
1.62818e+15
1.62818e+15
1.62818e+15
1628182885090879
1.62818e+15
1628182889704252
1.62818e+15
1.62818e+15
1.62818e+15
1.62818e+15
1628182893695000
1628182893702250
1.62818e+15
1628182893780875
1628182894755125
1.62818e+15
1628182895030750
1628182895036250
1.62818e+15
1628182895232500
1628182895454500
1.62818e+15
1.62818e+15
1.62818e+15
1.62818e+15
1.62818e+15
1.62818e+15
1.62818e+15
1.62818e+15
1628182899528373
1.62818e+15
1.62818e+15
1.62818e+15
1.62818e+15
1.62818e+15
1.62818e+15
1628182910431494
1628182910508994
1.62818e+15
1.62818e+15
1.62818e+15
1.62818e+15
1.62818e+15
1.62818e+15
1.62818e+15
1.62818e+15
1628182917797616
1.62818e+15
1628182919816490
1.62818e+15
1.62818e+15
1.62818e+15
1.62818e+15
1.62818e+15
1.62818e+15
1.62818e+15
1628182929038611
1.62818e+15
1628182929201861
1.62818e+15
1628182931535235
1.62818e+15
1628182941238606
1.62818e+15
1628182941658981
1.62818e+15
1.62818e+15
1.62818e+15
1628182943646105
1.62818e+15
1.62818e+15
1.62818e+15
1.62818e+15
1.62818e+15
1.62818e+15
1.62818e+15
1.62818e+15
1628182954647851
1.62818e+15
1.62818e+15
1628182954930601
1628182954969351
1628182954994226
1.62818e+15
1.62818e+15
1628182955100476
1.62818e+15
1.62818e+15
1.62818e+15
1.62818e+15
1.62818e+15
1628182957671475
1.62818e+15
1.62818e+15
1.62818e+15
1.62818e+15
1628182959629724
1.62818e+15
1.62818e+15
1628182960384349
1.62818e+15
1628182962630973
1628182962642473
1628182962663223
1.62818e+15
1.62818e+15
1628182965617847
1.62818e+15
1.62818e+15
1.62818e+15
1.62818e+15
1.62818e+15
1.62818e+15
1.62818e+15
1.62818e+15
1.62818e+15
1.62818e+15
1628182979806591
1.62818e+15
1.62818e+15
1.62818e+15
1628182984317464
1.62818e+15
1628182986963213
1.62818e+15
1628182987942963
1628182988182088
1.62818e+15
1.62818e+15
1.62818e+15
1.62818e+15
1628182990924586
1.62818e+15
1.62818e+15
1.62818e+15
1.62818e+15
1.62818e+15
1628183001166332
1.62818e+15
1.62818e+15
1.62818e+15
1.62818e+15
1.62818e+15
1628183007009205
1.62818e+15
1.62818e+15
1.62818e+15
1.62818e+15
1.62818e+15
1.62818e+15
1628183019994825
1.62818e+15
1.62818e+15
1.62818e+15
1.62818e+15
1.62818e+15
1.62818e+15
1.62818e+15
1.62818e+15
1628183022578449
1.62818e+15
1.62818e+15
1628183026420447
1.62818e+15
1.62818e+15
1.62818e+15
1628183035520194
1.62818e+15
1.62818e+15
1628183036279693
1628183037213943
1.62818e+15
1.62818e+15
1628183037654068
1.62818e+15
1.62818e+15
1.62818e+15
1.62818e+15
1.62818e+15
1.62818e+15
1.62818e+15
1.62818e+15
1628183050898312
1.62818e+15
1.62818e+15
1628183051439687
1.62818e+15
1.62818e+15
1.62818e+15
1.62818e+15
1.62818e+15
1.62818e+15
1628183057432060
1.62818e+15
1.62818e+15
1.62818e+15
1.62818e+15
1.62818e+15
1628183063911932
1628183065360557
1.62818e+15
1.62818e+15
1.62818e+15
1.62818e+15
1.62818e+15
1628183071200679
1628183076202052
1.62818e+15
1.62818e+15
1.62818e+15
1628183078765801
1.62818e+15
1.62818e+15
1.62818e+15
1.62818e+15
1.62818e+15
1.62818e+15
1.62818e+15
1.62818e+15
1.62818e+15
1.62818e+15
1.62818e+15
1.62818e+15
1.62818e+15
1.62818e+15
1.62818e+15
1628183092112046
1628183092729796
1.62818e+15
1.62818e+15
1.62818e+15
1.62818e+15
1.62818e+15
1.62818e+15
1.62818e+15
1628183095520919
1.62818e+15
1628183098884793
1.62818e+15
1.62818e+15
1.62818e+15
1.62818e+15
1.62818e+15
1628183107049415
1.62818e+15
1.62818e+15
1628183107492415
1.62818e+15
1.62818e+15
1.62818e+15
1.62818e+15
1628183109389914
1.62818e+15
1.62818e+15
1628183109888539
1.62818e+15
1.62818e+15
1.62818e+15
1.62818e+15
1.62818e+15
1.62818e+15
1628183117326286
1628183117495286
1.62818e+15
1.62818e+15
1.62818e+15
1.62818e+15
1.62818e+15
1.62818e+15
1.62818e+15
1628183132003405
1.62818e+15
1.62818e+15
1628183133079154
1.62818e+15
1.62818e+15
1.62818e+15
1628183134150029
1628183134380904
1.62818e+15
1.62818e+15
1.62818e+15
1.62818e+15
1.62818e+15
1628183139974652
1.62818e+15
1.62818e+15
1628183140344651
1628183140352651
1628183140455901
1.62818e+15
1.62818e+15
1.62818e+15
1.62818e+15
1.62818e+15
1.62818e+15
1628183141181526
1.62818e+15
1628183141349526
1.62818e+15
1.62818e+15
1.62818e+15
1.62818e+15
1.62818e+15
1.62818e+15
1628183146668274
1.62818e+15
1628183150602147
1.62818e+15
1.62818e+15
1.62818e+15
1628183156396520
1.62818e+15
1.62818e+15
1628183156935145
1.62818e+15
1.62818e+15
1628183157995394
1.62818e+15
1.62818e+15
1.62818e+15
1.62818e+15
1.62818e+15
1.62818e+15
1.62818e+15
1.62818e+15
1628183159013894
1.62818e+15
1.62818e+15
1.62818e+15
1.62818e+15
1628183161347518
1.62818e+15
1.62818e+15
1.62818e+15
1.62818e+15
1628183162190143
1.62818e+15
1.62818e+15
1.62818e+15
1.62818e+15
1.62818e+15
1.62818e+15
1.62818e+15
1.62818e+15
1.62818e+15
1628183164964267
1.62818e+15
1.62818e+15
1.62818e+15
1.62818e+15
1.62818e+15
1.62818e+15
1628183168496890
1.62818e+15
1.62818e+15
1628183169732890
1628183169739390
1.62818e+15
1.62818e+15
1628183173140638
1.62818e+15
1.62818e+15
1.62818e+15
1.62818e+15
1628183185923883
1.62818e+15
1.62818e+15
1628183188178257
1.62818e+15
1.62818e+15
1.62818e+15
1.62818e+15
1.62818e+15
1.62818e+15
1.62818e+15
1628183195376504
1628183196184004
1.62818e+15
1.62818e+15
1.62818e+15
1628183198115628
1.62818e+15
1.62818e+15
1.62818e+15
1.62818e+15
1.62818e+15
1.62818e+15
1.62818e+15
1.62818e+15
1.62818e+15
1.62818e+15
1.62818e+15
1.62818e+15
1.62818e+15
1.62818e+15
1628183221100744
1.62818e+15
1628183221286619
1628183221465619
1628183221509619
1628183221623744
1.62818e+15
1628183221793994
1.62818e+15
1628183226130242
1.62818e+15
1.62818e+15
1.62818e+15
1628183228830366
1.62818e+15
1.62818e+15
1.62818e+15
1.62818e+15
1628183232232865
1.62818e+15
1.62818e+15
1.62818e+15
1.62818e+15
1.62818e+15
1.62818e+15
1.62818e+15
1628183235189113
1628183235201863
1.62818e+15
1628183235768363
1.62818e+15
1.62818e+15
1.62818e+15
1.62818e+15
1.62818e+15
1.62818e+15
1.62818e+15
1.62818e+15
1.62818e+15
1.62818e+15
1628183243087985
1.62818e+15
1.62818e+15
1.62818e+15
1628183248000108
1.62818e+15
1.62818e+15
1.62818e+15
1.62818e+15
1.62818e+15
1.62818e+15
1.62818e+15
1.62818e+15
1.62818e+15
1.62818e+15
1.62818e+15
1.62818e+15
1.62818e+15
1628183254239106
1.62818e+15
1.62818e+15
1.62818e+15
1.62818e+15
1.62818e+15
1.62818e+15
1.62818e+15
1.62818e+15
1628183257341104
1.62818e+15
1.62818e+15
1628183260838103
1.62818e+15
1.62818e+15
1.62818e+15
1.62818e+15
1628183264320977
1.62818e+15
1628183264737226
1.62818e+15
1628183266445601
1.62818e+15
1.62818e+15
1.62818e+15
1628183272941723
1.62818e+15
1.62818e+15
1.62818e+15
1.62818e+15
1.62818e+15
1.62818e+15
1.62818e+15
1.62818e+15
1.62818e+15
1628183281532970
1.62818e+15
1.62818e+15
1.62818e+15
1.62818e+15
1.62818e+15
1628183292794340
1.62818e+15
1628183296233464
1.62818e+15
1628183300864837
1.62818e+15
1.62818e+15
1628183308793459
1.62818e+15
1.62818e+15
1.62818e+15
1.62818e+15
1.62818e+15
1628183321967454
1628183321975454
1.62818e+15
1.62818e+15
1.62818e+15
1628183324419328
1628183325211077
1.62818e+15
1.62818e+15
1.62818e+15
1.62818e+15
1.62818e+15
1628183333551199
1628183333558574
1.62818e+15
1.62818e+15
1.62818e+15
1628183341867821
1.62818e+15
1.62818e+15
1.62818e+15
1.62818e+15
1.62818e+15
1.62818e+15
1.62818e+15
1628183357739314
1.62818e+15
1.62818e+15
1.62818e+15
1.62818e+15
1628183365295061
1.62818e+15
1628183365309436
1628183365608561
1.62818e+15
1.62818e+15
1628183368298435
1.62818e+15
1.62818e+15
1.62818e+15
1628183373999933
1.62818e+15
1.62818e+15
1628183374920182
1.62818e+15
1.62818e+15
1.62818e+15
1628183381027055
1.62818e+15
1.62818e+15
1628183385999053
1628183389163927
1.62818e+15
1628183392437925
1.62818e+15
1.62818e+15
1.62818e+15
1.62818e+15
1628183393123300
1.62818e+15
1.62818e+15
1628183393248300
1628183393282175
1.62818e+15
1.62818e+15
1.62818e+15
1.62818e+15
1628183395364299
1.62818e+15
1628183397178173
1628183397187048
1628183398757298
1.62818e+15
1628183401730046
1.62818e+15
1.62818e+15
1628183403961671
1.62818e+15
1628183403982296
1628183406827044
1.62818e+15
1628183409181418
1.62818e+15
1628183412006792
1.62818e+15
1628183417180040
1.62818e+15
1.62818e+15
1.62818e+15
1.62818e+15
1.62818e+15
1.62818e+15
1.62818e+15
1.62818e+15
1.62818e+15
1.62818e+15
1628183418948915
1628183418958165
1.62818e+15
1.62818e+15
1.62818e+15
1.62818e+15
1628183420423539
1.62818e+15
1.62818e+15
1628183424593287
1628183425947662
1.62818e+15
1.62818e+15
1.62818e+15
1.62818e+15
1628183426907911
1.62818e+15
1.62818e+15
1.62818e+15
1.62818e+15
1628183433408659
1.62818e+15
1628183438062032
1628183438072782
1.62818e+15
1.62818e+15
1.62818e+15
1.62818e+15
1.62818e+15
1.62818e+15
1.62818e+15
1628183443908530
1.62818e+15
1.62818e+15
1.62818e+15
1628183444953029
1628183444985654
1628183447124278
1.62818e+15
1.62818e+15
1628183453714526
1.62818e+15
1628183461421148
1.62818e+15
1.62818e+15
1.62818e+15
1.62818e+15
1.62818e+15
1628183469823519
1628183469958894
1628183470038019
1.62818e+15
1.62818e+15
1.62818e+15
1.62818e+15
1.62818e+15
1.62818e+15
1.62818e+15
1.62818e+15
1.62818e+15
1.62818e+15
1.62818e+15
1.62818e+15
1.62818e+15
1.62818e+15
1628183486356262
1.62818e+15
1.62818e+15
1.62818e+15
1628183492961385
1628183492977385
1628183494686634
1.62818e+15
1628183496614383
1628183498550633
1.62818e+15
1.62818e+15
1.62818e+15
1628183513085252
1.62818e+15
1628183515815376
1628183517683375
1.62818e+15
1.62818e+15
1.62818e+15
1628183519535249
1628183519985499
1.62818e+15
1628183525981372
1628183526682371
1.62818e+15
1.62818e+15
1628183526988996
1628183529118495
1.62818e+15
1628183532055619
1.62818e+15
1628183535146118
1.62818e+15
1.62818e+15
1.62818e+15
1628183537015117
1628183537235117
1.62818e+15
1.62818e+15
1628183549438362
1628183550266362
1.62818e+15
1628183554235485
1628183554242235
1628183555500610
1628183556638484
1.62818e+15
1.62818e+15
1.62818e+15
1.62818e+15
1.62818e+15
1.62818e+15
1.62818e+15
1.62818e+15
1.62818e+15
1.62818e+15
1.62818e+15
1628183572952228
1.62818e+15
1628183578924100
1.62818e+15
1.62818e+15
1.62818e+15
1628183580069225
1628183580127350
1628183580686225
1628183580807725
1.62818e+15
1.62818e+15
1.62818e+15
1.62818e+15
1.62818e+15
1628183597048468
1.62818e+15
1.62818e+15
1.62818e+15
1.62818e+15
1.62818e+15
1.62818e+15
1.62818e+15
1.62818e+15
1.62818e+15
1.62818e+15
1.62818e+15
1628183607356464
1.62818e+15
1628183611253962
1.62818e+15
1.62818e+15
1.62818e+15
1.62818e+15
1628183621740458
1.62818e+15
1.62818e+15
1628183623861207
1.62818e+15
1628183625286457
1.62818e+15
1.62818e+15
1.62818e+15
1.62818e+15
1.62818e+15
1.62818e+15
1.62818e+15
1.62818e+15
1.62818e+15
1.62818e+15
1.62818e+15
1.62818e+15
1628183834015373
1.62818e+15
1628183836065247
1.62818e+15
1.62818e+15
1628183837034622
1.62818e+15
1628183840041745
1.62818e+15
1.62818e+15
1.62818e+15
1.62818e+15
1.62818e+15
1.62818e+15
1.62818e+15
1.62818e+15
1.62818e+15
1.62818e+15
1.62818e+15
1628183858826863
1.62818e+15
1.62818e+15
1.62818e+15
1.62818e+15
1.62818e+15
1.62818e+15
1.62818e+15
1.62818e+15
1628183879506230
1.62818e+15
1.62818e+15
1.62818e+15
1628183881623604
1.62818e+15
1.62818e+15
1.62818e+15
1.62818e+15
1.62818e+15
1628183886971102
1.62818e+15
1.62818e+15
1628183893878974
1628183893893724
1.62818e+15
1.62818e+15
1.62818e+15
1.62818e+15
1.62818e+15
1628183903138345
1628183908434093
1.62818e+15
1.62818e+15
1.62818e+15
1.62818e+15
1.62818e+15
1.62818e+15
1.62818e+15
1.62818e+15
1.62818e+15
1628183914252841
1628183914258966
1.62818e+15
1.62818e+15
1.62818e+15
1628183918940214
1.62818e+15
1.62818e+15
1.62818e+15
1.62818e+15
1.62818e+15
1628183932283083
1.62818e+15
1.62818e+15
1.62818e+15
1.62818e+15
1.62818e+15
1.62818e+15
1.62818e+15
1.62818e+15
1.62818e+15
1628183952013576
1.62818e+15
1.62818e+15
1.62818e+15
1.62818e+15
1.62818e+15
1628183958294698
1628183958299948
1.62818e+15
1.62818e+15
1628183967457069
1628183967676069
1.62818e+15
1.62818e+15
1.62818e+15
1.62818e+15
1.62818e+15
1628183983558938
1.62818e+15
1628183992451434
1.62818e+15
1.62818e+15
1.62818e+15
1.62818e+15
1.62818e+15
1.62818e+15
1.62818e+15
1.62818e+15
1.62818e+15
1.62818e+15
1.62818e+15
1.62818e+15
1.62818e+15
1628184009611052
1.62818e+15
1.62818e+15
1.62818e+15
1628184018000299
1.62818e+15
1.62818e+15
1628184028101045
1.62818e+15
1628184028131295
1.62818e+15
1.62818e+15
1628184032394043
1.62818e+15
1.62818e+15
1.62818e+15
1.62818e+15
1628184039103166
1.62818e+15
1.62818e+15
1628184051197411
1.62818e+15
1628184060413157
1628184061847906
1628184067221904
1.62818e+15
1.62818e+15
1628184071032903
1.62818e+15
1628184076582276
1.62818e+15
1.62818e+15
1.62818e+15
1.62818e+15
1.62818e+15
1.62818e+15
1628184093896644
1.62818e+15
1628184097674892
1628184102537765
1.62818e+15
1628184108286263
1.62818e+15
1.62818e+15
1628184113577761
1.62818e+15
1.62818e+15
1.62818e+15
1628184138590376
1.62818e+15
1.62818e+15
1.62818e+15
1.62818e+15
1628184154211994
1.62818e+15
1.62818e+15
1.62818e+15
1.62818e+15
1.62818e+15
1628184174429986
1.62818e+15
1.62818e+15
1.62818e+15
1628184184051982
1.62818e+15
1.62818e+15
1628184188744355
1.62818e+15
1.62818e+15
1.62818e+15
1.62818e+15
1.62818e+15
1.62818e+15
1628184234063587
1.62818e+15
1.62818e+15
1.62818e+15
1628184239381960
1628184240160710
1628184240804335
1628184242074459
1628184246814332
1.62818e+15
1.62818e+15
1.62818e+15
1628184254509454
1.62818e+15
1.62818e+15
1.62818e+15
1.62818e+15
1.62818e+15
1.62818e+15
1.62818e+15
1.62818e+15
1.62818e+15
1.62818e+15
1.62818e+15
1.62818e+15
1.62818e+15
1628184309615057
1.62818e+15
1.62818e+15
1.62818e+15
1628184321833052
1.62818e+15
1.62818e+15
1.62818e+15
1628184342981669
1.62818e+15
1628184344054543
1.62818e+15
1.62818e+15
1.62818e+15
1.62818e+15
1.62818e+15
1.62818e+15
1.62818e+15
1.62818e+15
1.62818e+15
1.62818e+15
1.62818e+15
1628184368062033
1628184368388033
1.62818e+15
1.62818e+15
1.62818e+15
1.62818e+15
1.62818e+15
1.62818e+15
1.62818e+15
1628184399274896
1.62818e+15
1.62818e+15
1628184400177771
1.62818e+15
1.62818e+15
1.62818e+15
1.62818e+15
1628184415905889
1628184422074137
1628184423870136
1.62818e+15
1.62818e+15
1.62818e+15
1628184446304877
1.62818e+15
1.62818e+15
1.62818e+15
1.62818e+15
1.62818e+15
1.62818e+15
1.62818e+15
1.62818e+15
1.62818e+15
1628184483871862
1.62818e+15
1.62818e+15
1.62818e+15
1.62818e+15
1628184509842977
1.62818e+15
1.62818e+15
1.62818e+15
1.62818e+15
1.62818e+15
1628184529568469
1.62818e+15
1.62818e+15
1.62818e+15
1.62818e+15
1.62818e+15
1.62818e+15
1.62818e+15
1.62818e+15
1.62818e+15
1.62818e+15
1.62818e+15
1.62818e+15
1.62818e+15
1628184572156452
1.62818e+15
1.62818e+15
1.62818e+15
1628184578916574
1.62818e+15
1.62818e+15
1.62818e+15
1.62818e+15
1628184584631197
1.62818e+15
1.62818e+15
1.62818e+15
1.62818e+15
1.62818e+15
1.62818e+15
1.62818e+15
1628184610317811
1.62818e+15
1.62818e+15
1.62818e+15
1.62818e+15
1.62818e+15
1628184616140559
1.62818e+15
1.62818e+15
1.62818e+15
1.62818e+15
1.62818e+15
1.62818e+15
1.62818e+15
1.62818e+15
1.62818e+15
1.62818e+15
1.62818e+15
1.62818e+15
1628184632287177
1.62818e+15
1.62818e+15
1628184635412551
1628184636005926
1.62818e+15
1628184640967799
1628184641439424
1628184646114422
1628184646133297
1628184652069044
1628184663611915
1.62818e+15
1.62818e+15
1628184668730413
1.62818e+15
1.62818e+15
1.62818e+15
1.62818e+15
1628184682067782
1.62818e+15
1628184695043027
1.62818e+15
1.62818e+15
1.62818e+15
1.62818e+15
1.62818e+15
1628184724155016
1.62818e+15
1.62818e+15
1.62818e+15
1.62818e+15
1.62818e+15
1.62818e+15
1.62818e+15
1.62818e+15
1.62818e+15
1.62818e+15
1.62818e+15
1.62818e+15
1.62818e+15
1.62818e+15
1.62818e+15
1628184764806874
1628184764812374
1.62818e+15
1.62818e+15
1.62818e+15
1.62818e+15
1628184767150873
1.62818e+15
1.62818e+15
1.62818e+15
1.62818e+15
1.62818e+15
1628184784925241
1.62818e+15
1.62818e+15
1.62818e+15
1.62818e+15
1628184803220859
1.62818e+15
1.62818e+15
1.62818e+15
1.62818e+15
1.62818e+15
1628184814121979
1.62818e+15
1.62818e+15
1.62818e+15
1.62818e+15
1628184826877224
1.62818e+15
1.62818e+15
1.62818e+15
1.62818e+15
1628184831237598
1.62818e+15
1628184832828847
1.62818e+15
1628184837365845
1628184837385095
1628184839428344
1628184839580469
1.62818e+15
1.62818e+15
1628184840967969
1.62818e+15
1628184841309718
1.62818e+15
1.62818e+15
1.62818e+15
1.62818e+15
1.62818e+15
1.62818e+15
1.62818e+15
1.62818e+15
1.62818e+15
1.62818e+15
1.62818e+15
1.62818e+15
1628184886411575
1.62818e+15
1.62818e+15
1628184893334073
1628184893468448
1.62818e+15
1.62818e+15
1628184901223319
1.62818e+15
1.62818e+15
1628184911450440
1.62818e+15
1628184912584565
1628184914932189
1.62818e+15
1.62818e+15
1.62818e+15
1.62818e+15
1.62818e+15
1.62818e+15
1.62818e+15
1.62818e+15
1.62818e+15
1.62818e+15
1628184950841175
1628184950848050
1.62818e+15
1628184953339049
1.62818e+15
1.62818e+15
1.62818e+15
1.62818e+15
1.62818e+15
1628184980241288
1.62818e+15
1628184981746412
1628184994066407
1.62818e+15
1.62818e+15
1.62819e+15
1.62819e+15
1.62819e+15
1628185011454400
1.62819e+15
1.62819e+15
1.62819e+15
1628185017499648
1.62819e+15
1628185022946521
1628185025093520
1.62819e+15
1.62819e+15
1.62819e+15
1.62819e+15
1.62819e+15
1.62819e+15
1.62819e+15
1.62819e+15
1628185031021017
1.62819e+15
1.62819e+15
1.62819e+15
1.62819e+15
1.62819e+15
1.62819e+15
1.62819e+15
1.62819e+15
1628185044193637
1628185048937385
1.62819e+15
1.62819e+15
1.62819e+15
1.62819e+15
1.62819e+15
1.62819e+15
1.62819e+15
1628185077435749
1.62819e+15
1.62819e+15
1.62819e+15
1.62819e+15
1628185086978620
1.62819e+15
1628185088724244
1628185089154744
1.62819e+15
1628185091176743
1.62819e+15
1.62819e+15
1.62819e+15
1.62819e+15
1.62819e+15
1.62819e+15
1.62819e+15
1.62819e+15
1.62819e+15
1628185110446360
1.62819e+15
1.62819e+15
1.62819e+15
1628185128297728
1.62819e+15
1.62819e+15
1628185134961601
1628185135456850
1628185139637099
1.62819e+15
1.62819e+15
1628185143283847
1.62819e+15
1.62819e+15
1.62819e+15
1628185144188847
1.62819e+15
1.62819e+15
1.62819e+15
1.62819e+15
1.62819e+15
1628185162528840
1.62819e+15
1.62819e+15
1.62819e+15
1.62819e+15
1.62819e+15
1.62819e+15
1.62819e+15
1.62819e+15
1628185177145459
1.62819e+15
1628185181135832
1628185181143582
1.62819e+15
1.62819e+15
1.62819e+15
1.62819e+15
1628185195926076
1.62819e+15
1.62819e+15
1.62819e+15
1628185196835076
1628185196918826
1.62819e+15
1.62819e+15
1.62819e+15
1.62819e+15
1.62819e+15
1.62819e+15
1.62819e+15
1.62819e+15
1628185215787693
1.62819e+15
1628185218938317
1.62819e+15
1.62819e+15
1.62819e+15
1.62819e+15
1628185235682935
1.62819e+15
1.62819e+15
1.62819e+15
1.62819e+15
1628185253653178
1.62819e+15
1628185261900675
1.62819e+15
1.62819e+15
1628185271067796
1.62819e+15
1.62819e+15
1.62819e+15
1.62819e+15
1.62819e+15
1.62819e+15
1.62819e+15
1.62819e+15
1.62819e+15
1628185288539789
1628185290484163
1.62819e+15
1628185292557537
1628185292565037
1.62819e+15
1628185298533035
1628185300195534
1628185300963909
1.62819e+15
1.62819e+15
1.62819e+15
1.62819e+15
1628185306808157
1.62819e+15
1.62819e+15
1.62819e+15
1.62819e+15
1628185325937399
1.62819e+15
1.62819e+15
1628185338757644
1.62819e+15
1628185339070644
1.62819e+15
1.62819e+15
1.62819e+15
1.62819e+15
1.62819e+15
1.62819e+15
1.62819e+15
1.62819e+15
1.62819e+15
1.62819e+15
1.62819e+15
1628185373713130
1.62819e+15
1628185378187128
1628185379555127
1.62819e+15
1.62819e+15
1628185388285874
1.62819e+15
1.62819e+15
1.62819e+15
1.62819e+15
1.62819e+15
1.62819e+15
1.62819e+15
1.62819e+15
1.62819e+15
1.62819e+15
1.62819e+15
1.62819e+15
1628185421100861
1.62819e+15
1628185426250609
1.62819e+15
1.62819e+15
1.62819e+15
1.62819e+15
1628185439331103
1.62819e+15
1.62819e+15
1.62819e+15
1.62819e+15
1628185460144595
1.62819e+15
1.62819e+15
1628185462613469
1.62819e+15
1.62819e+15
1.62819e+15
1.62819e+15
1.62819e+15
1.62819e+15
1.62819e+15
1.62819e+15
1.62819e+15
1.62819e+15
1628185481384086
1.62819e+15
1628185483446461
1.62819e+15
1.62819e+15
1.62819e+15
1628185490220083
1.62819e+15
1.62819e+15
1628185501316828
1628185501882203
1628185502533703
1628185503894952
1.62819e+15
1.62819e+15
1.62819e+15
1.62819e+15
1628185518647697
1.62819e+15
1.62819e+15
1.62819e+15
1628185525591569
1.62819e+15
1.62819e+15
1.62819e+15
1628185536274689
1.62819e+15
1628185537135064
1628185538161689
1.62819e+15
1.62819e+15
1628185540909313
1.62819e+15
1.62819e+15
1.62819e+15
1628185558965430
1.62819e+15
1.62819e+15
1.62819e+15
1.62819e+15
1.62819e+15
1.62819e+15
1628185567887052
1.62819e+15
1628185569651426
1628185571535800
1.62819e+15
1628185575378549
1628185575386299
1.62819e+15
1.62819e+15
1.62819e+15
1628185579405297
1628185584034170
1.62819e+15
1.62819e+15
1.62819e+15
1.62819e+15
1628185588346044
1.62819e+15
1.62819e+15
1.62819e+15
1.62819e+15
1.62819e+15
1.62819e+15
1.62819e+15
1.62819e+15
1.62819e+15
1628185598186165
1.62819e+15
1.62819e+15
1628185600470414
1628185600507164
1628185600898039
1.62819e+15
1628185603746287
1.62819e+15
1.62819e+15
1628185607506161
1.62819e+15
1.62819e+15
1628185612304159
1.62819e+15
1.62819e+15
1.62819e+15
1.62819e+15
1.62819e+15
1.62819e+15
1.62819e+15
1.62819e+15
1.62819e+15
1628185643194522
1.62819e+15
1.62819e+15
1.62819e+15
1.62819e+15
1.62819e+15
1628185660538015
1.62819e+15
1628185660834889
1.62819e+15
1.62819e+15
1.62819e+15
1.62819e+15
1.62819e+15
1.62819e+15
1.62819e+15
1.62819e+15
1.62819e+15
1.62819e+15
1.62819e+15
1.62819e+15
1628185693401376
1.62819e+15
1628185696570875
1.62819e+15
1628185703721372
1.62819e+15
1.62819e+15
1.62819e+15
1628185720741740
1.62819e+15
1.62819e+15
1.62819e+15
1628185728002737
1.62819e+15
1.62819e+15
1628185729927612
1628185731670111
1.62819e+15
1.62819e+15
1628185737793484
1.62819e+15
1.62819e+15
1.62819e+15
1.62819e+15
1.62819e+15
1.62819e+15
1.62819e+15
1628185766440597
1.62819e+15
1.62819e+15
1628185775937968

## Sheet: 4c_Raster_Periods_FiringRate
Object Label	Label Index	Periods_1	Periods_2	Periods_3	Firing Rate
battery	20	462	1628183465813817	1628183467813817	0
battery	20	504	1628183539939256	1628183541939256	0
battery	20	65	1628182756782477	1628182758782477	0
battery	20	510	1628183550419314	1628183552419314	0
battery	20	356	1628183275976831	1628183277976831	0
battery	20	48	1628182725476333	1628182727476333	0
battery	20	163	1628182932940594	1628182934940594	0
battery	20	311	1628183195686801	1628183197686801	1
battery	20	534	1628183592788360	1628183594788360	0
battery	20	542	1628183606766917	1628183608766917	0
arachnid	10	83	1628182787472464	1628182789472464	0
arachnid	10	544	1628183610232603	1628183612232603	1
arachnid	10	533	1628183591055642	1628183593055642	1
arachnid	10	275	1628183130675108	1628183132675108	2
arachnid	10	454	1628183451568510	1628183453568510	0
arachnid	10	73	1628182770411534	1628182772411534	0
arachnid	10	230	1628183051567921	1628183053567921	0
arachnid	10	511	1628183552135220	1628183554135220	0
arachnid	10	447	1628183439489296	1628183441489296	0
arachnid	10	538	1628183599719388	1628183601719388	0
bark	28	374	1628183307683037	1628183309683037	2
bark	28	16	1628182669811574	1628182671811574	0
bark	28	483	1628183503151365	1628183505151365	0
bark	28	521	1628183569829369	1628183571829369	1
bark	28	387	1628183330558590	1628183332558590	1
bark	28	432	1628183412999120	1628183414999120	0
bark	28	423	1628183395337283	1628183397337283	0
bark	28	217	1628183028892117	1628183030892117	0
bark	28	373	1628183305916944	1628183307916944	0
bark	28	95	1628182812413986	1628182814413986	0
beverage	39	407	1628183367629731	1628183369629731	1
beverage	39	12	1628182663013889	1628182665013889	0
beverage	39	162	1628182931174719	1628182933174719	0
beverage	39	22	1628182680174664	1628182682174664	1
beverage	39	47	1628182723743459	1628182725743459	1
beverage	39	471	1628183481708592	1628183483708592	0
beverage	39	397	1628183347836333	1628183349836333	0
beverage	39	180	1628182962381050	1628182964381050	0
beverage	39	530	1628183585673925	1628183587673925	0
beverage	39	15	1628182668078794	1628182670078794	0
board	35	246	1628183079709003	1628183081709003	1
board	35	211	1628183018395715	1628183020395715	1
board	35	434	1628183416363681	1628183418363681	11
board	35	451	1628183446503544	1628183448503544	0
board	35	106	1628182831391103	1628182833391103	1
board	35	281	1628183140955854	1628183142955854	0
board	35	251	1628183088789062	1628183090789062	0
board	35	363	1628183288256076	1628183290256076	1
board	35	409	1628183371028636	1628183373028636	2
board	35	430	1628183409715715	1628183411715715	0
bread	38	161	1628182929508532	1628182931508532	0
bread	38	391	1628183337556462	1628183339556462	0
bread	38	372	1628183304184882	1628183306184882	0
bread	38	86	1628182792737306	1628182794737306	0
bread	38	60	1628182748135449	1628182750135449	2
bread	38	285	1628183148102632	1628183150102632	0
bread	38	539	1628183601568856	1628183603568856	0
bread	38	191	1628182981841293	1628182983841293	1
bread	38	331	1628183232474754	1628183234474754	6
bread	38	120	1628182857165811	1628182859165811	0
brier	46	428	1628183406283716	1628183408283716	0
brier	46	144	1628182897986076	1628182899986076	6
brier	46	289	1628183155200161	1628183157200161	4
brier	46	403	1628183360432109	1628183362432109	0
brier	46	496	1628183525893855	1628183527893855	4
brier	46	536	1628183596237171	1628183598237171	3
brier	46	313	1628183199085612	1628183201085612	0
brier	46	72	1628182768795347	1628182770795347	1
brier	46	76	1628182775576188	1628182777576188	1
brier	46	146	1628182901434481	1628182903434481	3
building	32	478	1628183494304618	1628183496304618	1
building	32	142	1628182894536765	1628182896536765	4
building	32	461	1628183464064537	1628183466064537	0
building	32	138	1628182887722393	1628182889722393	0
building	32	519	1628183566230495	1628183568230495	0
building	32	195	1628182988705477	1628182990705477	1
building	32	114	1628182846969347	1628182848969347	0
building	32	140	1628182891271423	1628182893271423	0
building	32	346	1628183258432744	1628183260432744	0
building	32	270	1628183121944549	1628183123944549	0
car	26	200	1628182997252755	1628182999252755	0
car	26	475	1628183488940277	1628183490940277	0
car	26	330	1628183230708411	1628183232708411	1
car	26	315	1628183202751235	1628183204751235	0
car	26	514	1628183557466655	1628183559466655	0
car	26	165	1628182936522936	1628182938522936	0
car	26	431	1628183411348683	1628183413348683	0
car	26	429	1628183407916872	1628183409916872	1
car	26	210	1628183016679435	1628183018679435	0
car	26	320	1628183213214450	1628183215214450	0
cat	1	33	1628182699151656	1628182701151656	0
cat	1	26	1628182686906692	1628182688906692	0
cat	1	302	1628183177892776	1628183179892776	0
cat	1	442	1628183430558987	1628183432558987	1
cat	1	522	1628183571595368	1628183573595368	1
cat	1	67	1628182760414788	1628182762414788	0
cat	1	321	1628183214947199	1628183216947199	0
cat	1	264	1628183111681584	1628183113681584	0
cat	1	4	1628182647102552	1628182649102552	1
cat	1	187	1628182974577077	1628182976577077	0
collection	23	85	1628182790887901	1628182792887901	0
collection	23	448	1628183441305233	1628183443305233	0
collection	23	177	1628182957249177	1628182959249177	3
collection	23	301	1628183176209933	1628183178209933	0
collection	23	88	1628182798185523	1628182800185523	0
collection	23	338	1628183244554031	1628183246554031	0
collection	23	154	1628182917379350	1628182919379350	0
collection	23	370	1628183300535477	1628183302535477	0
collection	23	396	1628183346170303	1628183348170303	0
collection	23	427	1628183404467529	1628183406467529	0
crustacean	9	254	1628183094070466	1628183096070466	6
crustacean	9	39	1628182709448277	1628182711448277	4
crustacean	9	126	1628182867395776	1628182869395776	6
crustacean	9	509	1628183548686409	1628183550686409	3
crustacean	9	79	1628182780774655	1628182782774655	1
crustacean	9	474	1628183487090027	1628183489090027	0
crustacean	9	307	1628183188739085	1628183190739085	0
crustacean	9	554	1628183627976564	1628183629976564	3
crustacean	9	35	1628182702683811	1628182704683811	4
crustacean	9	250	1628183086989625	1628183088989625	3
dainty	36	54	1628182737655641	1628182739655641	1
dainty	36	540	1628183603234793	1628183605234793	1
dainty	36	2	1628182643786960	1628182645786960	4
dainty	36	437	1628183421561897	1628183423561897	2
dainty	36	463	1628183467596660	1628183469596660	0
dainty	36	487	1628183510015799	1628183512015799	0
dainty	36	40	1628182711064526	1628182713064526	0
dainty	36	220	1628183033973803	1628183035973803	2
dainty	36	148	1628182904883230	1628182906883230	0
dainty	36	453	1628183449935730	1628183451935730	2
dog	2	241	1628183071061819	1628183073061819	0
dog	2	506	1628183543454661	1628183545454661	1
dog	2	100	1628182820945920	1628182822945920	0
dog	2	155	1628182919145287	1628182921145287	0
dog	2	75	1628182773943407	1628182775943407	0
dog	2	70	1628182765513098	1628182767513098	0
dog	2	489	1628183513481267	1628183515481267	0
dog	2	326	1628183223644258	1628183225644258	1
dog	2	317	1628183208032671	1628183210032671	1
dog	2	74	1628182772244064	1628182774244064	0
electrical device	18	484	1628183504900739	1628183506900739	0
electrical device	18	350	1628183265597054	1628183267597054	1
electrical device	18	199	1628182995469818	1628182997469818	1
electrical device	18	294	1628183163880751	1628183165880751	2
electrical device	18	221	1628183035673146	1628183037673146	2
electrical device	18	34	1628182700834437	1628182702834437	0
electrical device	18	132	1628182877459210	1628182879459210	0
electrical device	18	64	1628182755084040	1628182757084040	1
electrical device	18	104	1628182827943479	1628182829943479	1
electrical device	18	134	1628182880958021	1628182882958021	0
electronic device	19	228	1628183047902610	1628183049902610	0
electronic device	19	24	1628182683606975	1628182685606975	0
electronic device	19	500	1628183532958103	1628183534958103	0
electronic device	19	528	1628183582258552	1628183584258552	0
electronic device	19	283	1628183144487196	1628183146487196	0
electronic device	19	279	1628183137372793	1628183139372793	1
electronic device	19	188	1628182976326264	1628182978326264	0
electronic device	19	499	1628183531175478	1628183533175478	3
electronic device	19	206	1628183009881750	1628183011881750	0
electronic device	19	58	1628182744653169	1628182746653169	2
equipment	17	444	1628183434241111	1628183436241111	0
equipment	17	215	1628183025276588	1628183027276588	1
equipment	17	136	1628182884440144	1628182886440144	0
equipment	17	223	1628183039088895	1628183041088895	0
equipment	17	45	1628182720061491	1628182722061491	1
equipment	17	68	1628182762164068	1628182764164068	1
equipment	17	525	1628183577027710	1628183579027710	0
equipment	17	532	1628183589189455	1628183591189455	0
equipment	17	322	1628183216580011	1628183218580011	0
equipment	17	28	1628182690488128	1628182692488128	0
fare	37	129	1628182872444180	1628182874444180	0
fare	37	201	1628182999118786	1628183001118786	0
fare	37	470	1628183480075718	1628183482075718	0
fare	37	5	1628182648886020	1628182650886020	0
fare	37	21	1628182678341977	1628182680341977	9
fare	37	91	1628182803400333	1628182805400333	0
fare	37	367	1628183295053917	1628183297053917	2
fare	37	420	1628183390055722	1628183392055722	0
fare	37	365	1628183291605074	1628183293605074	2
fare	37	255	1628183095886653	1628183097886653	0
fern	44	312	1628183197369519	1628183199369519	1
fern	44	171	1628182946852744	1628182948852744	0
fern	44	426	1628183402668249	1628183404668249	3
fern	44	108	1628182834774383	1628182836774383	1
fern	44	395	1628183344521678	1628183346521678	2
fern	44	102	1628182824510106	1628182826510106	1
fern	44	204	1628183006199595	1628183008199595	3
fern	44	354	1628183272511238	1628183274511238	0
fern	44	443	1628183432408299	1628183434408299	2
fern	44	37	1628182706216028	1628182708216028	3
fish	8	520	1628183568079901	1628183570079901	2
fish	8	439	1628183425227365	1628183427227365	5
fish	8	276	1628183132307732	1628183134307732	6
fish	8	245	1628183077992504	1628183079992504	8
fish	8	252	1628183090488374	1628183092488374	3
fish	8	175	1628182953750366	1628182955750366	13
fish	8	291	1628183158699034	1628183160699034	4
fish	8	292	1628183160448440	1628183162448440	6
fish	8	466	1628183472894845	1628183474894845	3
fish	8	449	1628183443021482	1628183445021482	4
flower	42	360	1628183282858203	1628183284858203	2
flower	42	209	1628183015013404	1628183017013404	0
flower	42	460	1628183462331756	1628183464331756	0
flower	42	306	1628183187122991	1628183189122991	1
flower	42	197	1628182992170945	1628182994170945	0
flower	42	523	1628183573378149	1628183575378149	0
flower	42	491	1628183516996796	1628183518996796	0
flower	42	318	1628183209748732	1628183211748732	0
flower	42	351	1628183267429772	1628183269429772	0
flower	42	333	1628183235990253	1628183237990253	1
frog	5	117	1628182852017532	1628182854017532	0
frog	5	173	1628182950218180	1628182952218180	0
frog	5	265	1628183113430834	1628183115430834	0
frog	5	127	1628182869161775	1628182871161775	0
frog	5	481	1628183499502741	1628183501502741	0
frog	5	113	1628182845353035	1628182847353035	0
frog	5	123	1628182862247497	1628182864247497	0
frog	5	92	1628182805133020	1628182807133020	0
frog	5	125	1628182865729839	1628182867729839	1
frog	5	244	1628183076376567	1628183078376567	0
fruit	40	176	1628182955416428	1628182957416428	2
fruit	40	517	1628183562714903	1628183564714903	1
fruit	40	240	1628183069278851	1628183071278851	0
fruit	40	105	1628182829658385	1628182831658385	0
fruit	40	503	1628183538239725	1628183540239725	0
fruit	40	548	1628183617263537	1628183619263537	0
fruit	40	247	1628183081557940	1628183083557940	0
fruit	40	57	1628182742820701	1628182744820701	0
fruit	40	147	1628182903150480	1628182905150480	0
fruit	40	225	1628183042620987	1628183044620987	0
fungus	43	336	1628183241088470	1628183243088470	3
fungus	43	152	1628182913763664	1628182915763664	2
fungus	43	340	1628183247970155	1628183249970155	2
fungus	43	410	1628183372678167	1628183374678167	1
fungus	43	119	1628182855499687	1628182857499687	1
fungus	43	59	1628182746435981	1628182748435981	3
fungus	43	172	1628182948535587	1628182950535587	0
fungus	43	181	1628182964230393	1628182966230393	3
fungus	43	235	1628183060664980	1628183062664980	1
fungus	43	290	1628183156966347	1628183158966347	10
furniture	13	41	1628182712830463	1628182714830463	1
furniture	13	153	1628182915563163	1628182917563163	2
furniture	13	456	1628183455234196	1628183457234196	1
furniture	13	10	1628182659564828	1628182661564828	2
furniture	13	518	1628183564597871	1628183566597871	2
furniture	13	419	1628183388389754	1628183390389754	2
furniture	13	277	1628183134007357	1628183136007357	1
furniture	13	325	1628183221811446	1628183223811446	0
furniture	13	131	1628182875826273	1628182877826273	0
furniture	13	260	1628183104633712	1628183106633712	0
game bird	7	541	1628183605084667	1628183607084667	0
game bird	7	310	1628183194037270	1628183196037270	1
game bird	7	297	1628183169279717	1628183171279717	1
game bird	7	128	1628182870811431	1628182872811431	0
game bird	7	278	1628183135723450	1628183137723450	1
game bird	7	353	1628183270895302	1628183272895302	1
game bird	7	389	1628183334125276	1628183336125276	0
game bird	7	218	1628183030691398	1628183032691398	1
game bird	7	202	1628183000801473	1628183002801473	1
game bird	7	553	1628183626193846	1628183628193846	0
gymnast	12	18	1628182673177104	1628182675177104	2
gymnast	12	494	1628183522261669	1628183524261669	0
gymnast	12	508	1628183546936816	1628183548936816	0
gymnast	12	452	1628183448303043	1628183450303043	0
gymnast	12	49	1628182727092770	1628182729092770	0
gymnast	12	151	1628182911930946	1628182913930946	1
gymnast	12	186	1628182972877359	1628182974877359	0
gymnast	12	392	1628183339355743	1628183341355743	1
gymnast	12	71	1628182767145629	1628182769145629	0
gymnast	12	415	1628183381258538	1628183383258538	0
herb	45	55	1628182739454921	1628182741454921	2
herb	45	368	1628183296836479	1628183298836479	0
herb	45	284	1628183146269789	1628183148269789	1
herb	45	441	1628183428726238	1628183430726238	0
herb	45	412	1628183376060384	1628183378060384	0
herb	45	501	1628183534757633	1628183536757633	1
herb	45	497	1628183527609980	1628183529609980	1
herb	45	185	1628182971128016	1628182973128016	1
herb	45	402	1628183358716141	1628183360716141	0
herb	45	115	1628182848701940	1628182850701940	0
hole	49	11	1628182661181015	1628182663181015	3
hole	49	425	1628183400818749	1628183402818749	1
hole	49	286	1628183149802006	1628183151802006	1
hole	49	272	1628183125426766	1628183127426766	0
hole	49	502	1628183536456976	1628183538456976	1
hole	49	343	1628183253084309	1628183255084309	9
hole	49	349	1628183263864179	1628183265864179	2
hole	49	486	1628183508316487	1628183510316487	0
hole	49	459	1628183460615663	1628183462615663	2
hole	49	324	1628183220128603	1628183222128603	11
insect	11	101	1628182822660607	1628182824660607	0
insect	11	133	1628182879208615	1628182881208615	1
insect	11	495	1628183524061169	1628183526061169	0
insect	11	9	1628182657749048	1628182659749048	4
insect	11	282	1628183142804384	1628183144804384	4
insect	11	90	1628182801550896	1628182803550896	1
insect	11	547	1628183615513976	1628183617513976	2
insect	11	411	1628183374410916	1628183376410916	1
insect	11	288	1628183153467442	1628183155467442	2
insect	11	267	1628183116946395	1628183118946395	2
light	21	27	1628182688721879	1628182690721879	0
light	21	393	1628183340988711	1628183342988711	1
light	21	19	1628182674993166	1628182676993166	0
light	21	32	1628182697452282	1628182699452282	0
light	21	298	1628183170944935	1628183172944935	0
light	21	46	1628182721911772	1628182723911772	0
light	21	468	1628183476526938	1628183478526938	0
light	21	464	1628183469462534	1628183471462534	0
light	21	417	1628183384774131	1628183386774131	1
light	21	77	1628182777275843	1628182779275843	0
man clothing	15	377	1628183313031285	1628183315031285	1
man clothing	15	296	1628183167446093	1628183169446093	3
man clothing	15	545	1628183612081852	1628183614081852	0
man clothing	15	366	1628183293387793	1628183295387793	0
man clothing	15	455	1628183453418072	1628183455418072	0
man clothing	15	256	1628183097502590	1628183099502590	1
man clothing	15	243	1628183074610380	1628183076610380	1
man clothing	15	473	1628183485224153	1628183487224153	2
man clothing	15	38	1628182707832184	1628182709832184	0
man clothing	15	69	1628182763896755	1628182765896755	0
moped	27	96	1628182814013360	1628182816013360	0
moped	27	216	1628183027127149	1628183029127149	1
moped	27	476	1628183490622370	1628183492622370	1
moped	27	458	1628183458749570	1628183460749570	0
moped	27	29	1628182692220909	1628182694220909	0
moped	27	219	1628183032324397	1628183034324397	0
moped	27	299	1628183172777685	1628183174777685	0
moped	27	227	1628183046236423	1628183048236423	2
moped	27	375	1628183309532442	1628183311532442	0
moped	27	355	1628183274144207	1628183276144207	0
musical instrument	22	169	1628182943503777	1628182945503777	2
musical instrument	22	242	1628183072777725	1628183074777725	0
musical instrument	22	6	1628182650568394	1628182652568394	0
musical instrument	22	552	1628183624294347	1628183626294347	1
musical instrument	22	89	1628182799818147	1628182801818147	0
musical instrument	22	52	1628182734173361	1628182736173361	1
musical instrument	22	207	1628183011614843	1628183013614843	2
musical instrument	22	116	1628182850401502	1628182852401502	2
musical instrument	22	280	1628183139205511	1628183141205511	9
musical instrument	22	190	1628182980025075	1628182982025075	0
needlework	16	531	1628183587473268	1628183589473268	2
needlework	16	516	1628183561033279	1628183563033279	5
needlework	16	25	1628182685256443	1628182687256443	4
needlework	16	421	1628183391854972	1628183393854972	10
needlework	16	160	1628182927825752	1628182929825752	6
needlework	16	231	1628183053384108	1628183055384108	2
needlework	16	314	1628183200918298	1628183202918298	1
needlework	16	526	1628183578892865	1628183580892865	5
needlework	16	229	1628183049735172	1628183051735172	7
needlework	16	551	1628183622578504	1628183624578504	2
nest	14	174	1628182952084336	1628182954084336	1
nest	14	405	1628183364047545	1628183366047545	5
nest	14	380	1628183318212908	1628183320212908	1
nest	14	308	1628183190588428	1628183192588428	0
nest	14	401	1628183356950048	1628183358950048	3
nest	14	381	1628183319962376	1628183321962376	2
nest	14	98	1628182817478921	1628182819478921	4
nest	14	66	1628182758632632	1628182760632632	3
nest	14	555	1628183629776095	1628183631776095	2
nest	14	93	1628182806882644	1628182808882644	0
plate	33	13	1628182664829764	1628182666829764	0
plate	33	319	1628183211414982	1628183213414982	0
plate	33	493	1628183520529014	1628183522529014	0
plate	33	383	1628183323644468	1628183325644468	2
plate	33	109	1628182836439351	1628182838439351	4
plate	33	205	1628183008048970	1628183010048970	0
plate	33	261	1628183106283180	1628183108283180	9
plate	33	549	1628183619062974	1628183621062974	0
plate	33	82	1628182785839621	1628182787839621	0
plate	33	485	1628183506683488	1628183508683488	0
reptile	6	362	1628183286389952	1628183288389952	1
reptile	6	208	1628183013347311	1628183015347311	1
reptile	6	110	1628182838222100	1628182840222100	4
reptile	6	239	1628183067662664	1628183069662664	2
reptile	6	273	1628183127192984	1628183129192984	1
reptile	6	62	1628182751684291	1628182753684291	1
reptile	6	334	1628183237622877	1628183239622877	1
reptile	6	124	1628182863913840	1628182865913840	4
reptile	6	212	1628183020078621	1628183022078621	6
reptile	6	327	1628183225343726	1628183227343726	3
ridge	30	141	1628182892903953	1628182894903953	4
ridge	30	168	1628182941804465	1628182943804465	0
ridge	30	348	1628183262131368	1628183264131368	0
ridge	30	156	1628182920978067	1628182922978067	1
ridge	30	472	1628183483541216	1628183485541216	1
ridge	30	550	1628183620862255	1628183622862255	4
ridge	30	418	1628183386573505	1628183388573505	0
ridge	30	193	1628182985139948	1628182987139948	0
ridge	30	328	1628183227109819	1628183229109819	2
ridge	30	56	1628182741120983	1628182743120983	1
rock	48	505	1628183541671912	1628183543671912	0
rock	48	492	1628183518662858	1628183520662858	4
rock	48	467	1628183474662345	1628183476662345	2
rock	48	149	1628182906532667	1628182908532667	0
rock	48	335	1628183239438970	1628183241438970	2
rock	48	8	1628182656016267	1628182658016267	3
rock	48	237	1628183064197166	1628183066197166	2
rock	48	178	1628182959015271	1628182961015271	2
rock	48	84	1628182789221714	1628182791221714	10
rock	48	99	1628182819245233	1628182821245233	1
rodent	3	232	1628183055233419	1628183057233419	0
rodent	3	44	1628182718313180	1628182720313180	0
rodent	3	337	1628183242804407	1628183244804407	0
rodent	3	266	1628183115080083	1628183117080083	0
rodent	3	399	1628183351368582	1628183353368582	0
rodent	3	404	1628183362264765	1628183364264765	1
rodent	3	359	1628183281142110	1628183283142110	0
rodent	3	14	1628182666429232	1628182668429232	0
rodent	3	31	1628182695602814	1628182697602814	1
rodent	3	182	1628182966062924	1628182968062924	0
star	50	304	1628183183491118	1628183185491118	0
star	50	371	1628183302384914	1628183304384914	1
star	50	224	1628183040771581	1628183042771581	0
star	50	469	1628183478209812	1628183480209812	0
star	50	413	1628183377759821	1628183379759821	0
star	50	543	1628183608533104	1628183610533104	0
star	50	305	1628183185306867	1628183187306867	1
star	50	184	1628182969478548	1628182971478548	0
star	50	51	1628182732425049	1628182734425049	3
star	50	344	1628183254917277	1628183256917277	0
sugar maple	47	440	1628183426926708	1628183428926708	1
sugar maple	47	233	1628183057082794	1628183059082794	2
sugar maple	47	42	1628182714629900	1628182716629900	0
sugar maple	47	157	1628182922760785	1628182924760785	3
sugar maple	47	81	1628182784140278	1628182786140278	1
sugar maple	47	164	1628182934773437	1628182936773437	0
sugar maple	47	249	1628183085240220	1628183087240220	1
sugar maple	47	300	1628183174427247	1628183176427247	0
sugar maple	47	257	1628183099235527	1628183101235527	0
sugar maple	47	490	1628183515180860	1628183517180860	0
support	31	295	1628183165730000	1628183167730000	1
support	31	527	1628183580609021	1628183582609021	0
support	31	358	1628183279409111	1628183281409111	3
support	31	535	1628183594437797	1628183596437797	0
support	31	135	1628182882723926	1628182884723926	5
support	31	386	1628183328842528	1628183330842528	2
support	31	167	1628182939988403	1628182941988403	5
support	31	384	1628183325493655	1628183327493655	0
support	31	398	1628183349685770	1628183351685770	0
support	31	30	1628182693986658	1628182695986658	1
tool	25	143	1628182896337389	1628182898337389	1
tool	25	121	1628182858998592	1628182860998592	1
tool	25	382	1628183321745062	1628183323745062	1
tool	25	482	1628183501302022	1628183503302022	0
tool	25	194	1628182986989478	1628182988989478	4
tool	25	445	1628183435973829	1628183437973829	1
tool	25	385	1628183327159810	1628183329159810	0
tool	25	3	1628182645402896	1628182647402896	0
tool	25	339	1628183246220124	1628183248220124	0
tool	25	213	1628183021744558	1628183023744558	1
utensil	34	513	1628183555817218	1628183557817218	1
utensil	34	1	1628182642109585	1628182644109585	0
utensil	34	263	1628183109865272	1628183111865272	2
utensil	34	236	1628183062414448	1628183064414448	3
utensil	34	262	1628183108132586	1628183110132586	3
utensil	34	435	1628183418163055	1628183420163055	4
utensil	34	183	1628182967729267	1628182969729267	2
utensil	34	446	1628183437656610	1628183439656610	5
utensil	34	268	1628183118645675	1628183120645675	0
utensil	34	17	1628182671577667	1628182673577667	2
vegetable	41	97	1628182815679609	1628182817679609	2
vegetable	41	416	1628183382974757	1628183384974757	0
vegetable	41	271	1628183123644079	1628183125644079	0
vegetable	41	80	1628182782407154	1628182784407154	0
vegetable	41	192	1628182983490636	1628182985490636	1
vegetable	41	342	1628183251368247	1628183253368247	4
vegetable	41	111	1628182839839350	1628182841839350	0
vegetable	41	422	1628183393671034	1628183395671034	2
vegetable	41	137	1628182886089456	1628182888089456	0
vegetable	41	515	1628183559249873	1628183561249873	0
vessel	29	158	1628182924376878	1628182926376878	0
vessel	29	433	1628183414714244	1628183416714244	0
vessel	29	107	1628182833073946	1628182835073946	0
vessel	29	166	1628182938372185	1628182940372185	0
vessel	29	43	1628182716462555	1628182718462555	0
vessel	29	323	1628183218362698	1628183220362698	0
vessel	29	394	1628183342854554	1628183344854554	0
vessel	29	309	1628183192287927	1628183194287927	0
vessel	29	238	1628183065979946	1628183067979946	0
vessel	29	361	1628183284574015	1628183286574015	0
weapon	24	364	1628183289905513	1628183291905513	0
weapon	24	388	1628183332391527	1628183334391527	3
weapon	24	357	1628183277709549	1628183279709549	2
weapon	24	529	1628183584024645	1628183586024645	0
weapon	24	118	1628182853700469	1628182855700469	1
weapon	24	408	1628183369295918	1628183371295918	0
weapon	24	130	1628182874193617	1628182876193617	2
weapon	24	61	1628182750018229	1628182752018229	0
weapon	24	341	1628183249635654	1628183251635654	1
weapon	24	253	1628183092237686	1628183094237686	1
young mammal	4	259	1628183102867557	1628183104867557	1
young mammal	4	378	1628183314663940	1628183316663940	0
young mammal	4	436	1628183419862398	1628183421862398	0
young mammal	4	196	1628182990421664	1628182992421664	0
young mammal	4	379	1628183316496783	1628183318496783	1
young mammal	4	226	1628183044420424	1628183046420424	0
young mammal	4	479	1628183496070617	1628183498070617	0
young mammal	4	477	1628183492455088	1628183494455088	0
young mammal	4	145	1628182899768419	1628182901768419	0
young mammal	4	345	1628183256566526	1628183258566526	4

## Sheet: 4c_RegionMask
RegionMask_ 1	RegionMask_ 2	RegionMask_ 3	RegionMask_ 4	RegionMask_ 5	RegionMask_ 6	RegionMask_ 7	RegionMask_ 8	RegionMask_ 9	RegionMask_ 10	RegionMask_ 11	RegionMask_ 12	RegionMask_ 13	RegionMask_ 14	RegionMask_ 15	RegionMask_ 16	RegionMask_ 17	RegionMask_ 18	RegionMask_ 19	RegionMask_ 20	RegionMask_ 21	RegionMask_ 22	RegionMask_ 23	RegionMask_ 24	RegionMask_ 25	RegionMask_ 26	RegionMask_ 27	RegionMask_ 28	RegionMask_ 29	RegionMask_ 30	RegionMask_ 31	RegionMask_ 32	RegionMask_ 33	RegionMask_ 34	RegionMask_ 35	RegionMask_ 36	RegionMask_ 37	RegionMask_ 38	RegionMask_ 39	RegionMask_ 40	RegionMask_ 41	RegionMask_ 42	RegionMask_ 43	RegionMask_ 44	RegionMask_ 45	RegionMask_ 46	RegionMask_ 47	RegionMask_ 48	RegionMask_ 49	RegionMask_ 50
0	0	0	0	0	0	0	0	0	0	0	0	0	0	0	0	0	0	0	0	0	0	0	0	0	0	0	0	0	0	0	0	0	0	0	0	0	0	0	0	0	0	0	0	0	0	0	0	0	0
0	0	0	0	0	0	0	0	0	0	0	0	0	0	0	0	0	0	0	0	0	0	0	0	0	0	0	0	0	0	0	0	0	0	0	0	0	0	0	0	0	0	0	0	0	0	0	0	0	0
0	0	0	0	0	0	0	0	0	0	0	0	0	0	0	0	0	0	0	0	0	0	0	0	0	0	0	0	0	0	0	0	0	0	0	0	0	0	0	0	0	0	0	0	0	0	0	0	0	0
0	0	0	0	0	0	0	0	0	0	0	0	0	0	0	0	0	0	0	0	0	0	0	0	0	0	0	0	0	0	0	0	0	0	0	0	0	0	0	0	0	0	0	0	0	0	0	0	0	0
0	0	0	0	0	0	0	0	0	0	0	0	0	0	0	0	0	0	0	0	0	0	0	0	0	0	0	0	0	0	0	0	0	0	0	0	0	0	0	0	0	0	0	0	0	0	0	0	0	0
0	0	0	0	0	0	0	0	0	0	0	0	0	0	0	0	0	0	0	0	0	0	0	0	0	0	0	0	0	0	0	0	0	0	0	0	0	0	0	0	0	0	0	0	0	0	0	0	0	0
0	0	0	0	0	0	0	0	0	0	0	0	0	0	0	0	0	0	0	0	0	0	0	0	0	0	0	0	0	0	0	0	0	0	0	0	0	0	0	0	0	0	0	0	0	0	0	0	0	0
0	0	0	0	0	0	0	0	0	0	0	0	0	0	0	0	0	0	0	0	0	0	0	0	0	0	0	0	0	0	0	0	0	0	0	0	0	0	0	0	0	0	0	0	0	0	0	0	0	0
0	0	0	0	0	0	0	0	0	0	0	0	0	0	0	0	0	0	0	0	0	0	0	0	0	0	0	0	0	0	0	0	0	0	0	0	0	0	0	0	0	0	0	0	0	0	0	0	0	0
0	0	0	0	0	0	0	0	0	0	0	0	0	0	0	0	0	0	0	0	0	0	0	0	0	0	0	0	0	0	0	0	0	0	0	0	0	0	0	0	0	0	0	0	0	0	0	0	0	0
0	0	0	0	0	0	0	0	0	0	0	0	0	0	0	0	0	0	0	0	0	0	0	0	0	0	0	0	0	0	0	0	0	0	0	0	0	0	0	0	0	0	0	0	0	0	0	0	0	0
0	0	0	0	0	0	0	0	0	0	0	0	0	0	0	0	0	0	0	0	0	0	0	0	0	0	0	0	0	0	0	0	0	0	0	0	0	0	0	0	0	0	0	0	0	0	0	0	0	0
0	0	0	0	0	0	0	0	0	0	0	0	0	0	0	0	0	0	0	0	0	0	0	0	0	0	0	0	0	0	0	0	0	0	0	0	0	0	0	0	0	0	0	0	0	0	0	0	0	0
0	0	0	0	0	0	0	0	0	0	0	0	0	0	0	0	0	0	0	0	0	0	0	0	0	0	0	0	0	0	0	0	0	0	0	0	0	0	0	0	0	0	0	0	0	0	0	0	0	0
0	0	0	0	0	0	0	0	0	0	0	0	0	0	0	0	0	0	0	0	0	0	0	0	0	0	0	0	0	0	0	0	0	0	0	0	0	0	0	0	0	0	0	0	0	0	0	0	0	0
0	0	0	0	0	0	0	0	0	0	0	0	0	0	0	0	0	0	0	0	0	0	0	0	0	0	0	0	0	0	0	0	0	0	0	0	0	0	0	0	0	0	0	0	0	0	0	0	0	0
0	0	0	0	0	0	0	0	0	0	0	0	0	0	0	0	0	0	0	0	0	0	0	0	0	0	0	0	0	0	0	0	0	0	0	0	0	0	0	0	0	0	0	0	0	0	0	0	0	0
0	0	0	0	0	0	0	0	0	0	0	0	0	0	0	0	0	0	0	0	0	0	0	0	0	0	0	0	0	0	0	0	0	0	0	0	0	0	0	0	0	0	0	0	0	0	0	0	0	0
0	0	0	0	0	0	0	0	0	0	0	0	0	0	0	0	0	0	0	0	0	0	0	0	0	0	0	0	0	0	0	0	0	0	0	0	0	0	0	0	0	0	0	0	0	0	0	0	0	0
0	0	0	0	0	0	0	0	0	0	0	0	0	0	0	0	0	0	0	0	0	0	0	0	0	0	0	0	0	0	0	0	0	0	0	0	0	0	0	0	0	0	0	0	0	0	0	0	0	0
0	0	0	0	0	0	0	0	0	0	0	0	0	0	0	0	0	0	0	0	0	0	0	0	0	1	1	1	1	1	1	0	0	0	0	0	0	0	0	0	0	0	0	0	0	0	0	0	0	0
0	0	0	0	0	0	0	0	0	0	0	0	0	0	0	0	0	0	0	0	0	0	0	0	1	1	1	1	1	1	1	0	0	0	0	0	0	0	0	0	0	0	0	0	0	0	0	0	0	0
0	0	0	0	0	0	0	0	0	0	0	0	0	0	0	0	0	0	0	0	0	0	0	1	1	1	1	1	1	1	1	1	0	0	0	0	0	0	0	0	0	0	0	0	0	0	0	0	0	0
0	0	0	0	0	0	0	0	0	0	0	0	0	0	0	0	0	0	0	0	0	0	1	1	1	1	1	1	1	1	1	1	1	0	0	0	0	0	0	0	0	0	0	0	0	0	0	0	0	0
0	0	0	0	0	0	0	0	0	0	0	0	0	0	0	0	0	0	0	0	0	1	1	1	1	1	1	1	1	1	1	1	1	1	0	0	0	0	0	0	0	0	0	0	0	0	0	0	0	0
0	0	0	0	0	0	0	0	0	0	0	0	0	0	0	0	0	0	0	0	0	1	1	1	1	1	1	1	1	1	1	1	1	1	0	0	0	0	0	0	0	0	0	0	0	0	0	0	0	0
0	0	0	0	0	0	0	0	0	0	0	0	0	0	0	0	0	0	0	0	1	1	1	1	1	1	1	1	1	1	1	1	1	1	1	0	0	0	0	0	0	0	0	0	0	0	0	0	0	0
0	0	0	0	0	0	0	0	0	0	0	0	0	0	0	0	0	0	0	1	1	1	1	1	1	1	1	1	1	1	1	1	1	1	1	0	0	0	0	0	0	0	0	0	0	0	0	0	0	0
0	0	0	0	0	0	0	0	0	0	0	0	0	0	0	0	0	0	1	1	1	1	1	1	1	1	1	1	1	1	1	1	1	1	1	0	0	0	0	0	0	0	0	0	0	0	0	0	0	0
0	0	0	0	0	0	0	0	0	0	0	0	0	0	0	0	0	0	1	1	1	1	1	1	1	1	1	1	1	1	1	1	1	1	1	1	0	0	0	0	0	0	0	0	0	0	0	0	0	0
0	0	0	0	0	0	0	0	0	0	0	0	0	0	0	0	0	1	1	1	1	1	1	1	1	1	1	1	1	1	1	1	1	1	1	1	0	0	0	0	0	0	0	0	0	0	0	0	0	0
0	0	0	0	0	0	0	0	0	0	0	0	0	0	0	0	0	1	1	1	1	1	1	1	1	1	1	1	1	1	1	1	1	1	1	1	0	0	0	0	0	0	0	0	0	0	0	0	0	0
0	0	0	0	0	0	0	0	0	0	0	0	0	0	0	0	0	1	1	1	1	1	1	1	1	1	1	1	1	1	1	1	1	1	1	1	0	0	0	0	0	0	0	0	0	0	0	0	0	0
0	0	0	0	0	0	0	0	0	0	0	0	0	0	0	0	0	1	1	1	1	1	1	1	1	1	1	1	1	1	1	1	1	1	1	1	0	0	0	0	0	0	0	0	0	0	0	0	0	0
0	0	0	0	0	0	0	0	0	0	0	0	0	0	0	0	0	1	1	1	1	1	1	1	1	1	1	1	1	1	1	1	1	1	1	1	0	0	0	0	0	0	0	0	0	0	0	0	0	0
0	0	0	0	0	0	0	0	0	0	0	0	0	0	0	0	1	1	1	1	1	1	1	1	1	1	1	1	1	1	1	1	1	1	1	1	0	0	0	0	0	0	0	0	0	0	0	0	0	0
0	0	0	0	0	0	0	0	0	0	0	0	0	0	0	0	1	1	1	1	1	1	1	1	1	1	1	1	1	1	1	1	1	1	1	1	1	0	0	0	0	0	0	0	0	0	0	0	0	0
0	0	0	0	0	0	0	0	0	0	0	0	0	0	0	0	1	1	1	1	1	1	1	1	1	1	1	1	1	1	1	1	1	1	1	1	0	0	0	0	0	0	0	0	0	0	0	0	0	0
0	0	0	0	0	0	0	0	0	0	0	0	0	0	0	1	1	1	1	1	1	1	1	1	1	1	1	1	1	1	1	1	1	1	1	1	1	0	0	0	0	0	0	0	0	0	0	0	0	0
0	0	0	0	0	0	0	0	0	0	0	0	0	0	0	1	1	1	1	1	1	1	1	1	1	1	1	1	1	1	1	1	1	1	1	1	0	0	0	0	0	0	0	0	0	0	0	0	0	0
0	0	0	0	0	0	0	0	0	0	0	0	0	0	1	1	1	1	1	1	1	1	1	1	1	1	1	1	1	1	1	1	1	1	1	1	0	0	0	0	0	0	0	0	0	0	0	0	0	0
0	0	0	0	0	0	0	0	0	0	0	0	0	0	1	1	1	1	1	1	1	1	1	1	1	1	1	1	1	1	1	1	1	1	1	1	0	0	0	0	0	0	0	0	0	0	0	0	0	0
0	0	0	0	0	0	0	0	0	0	0	0	0	0	1	1	1	1	1	1	1	1	1	1	1	1	1	1	1	1	1	1	1	1	1	0	0	0	0	0	0	0	0	0	0	0	0	0	0	0
0	0	0	0	0	0	0	0	0	0	0	0	0	1	1	1	1	1	1	1	1	1	1	1	1	1	1	1	1	1	1	1	1	1	0	0	0	0	0	0	0	0	0	0	0	0	0	0	0	0
0	0	0	0	0	0	0	0	0	0	0	0	0	1	1	1	1	1	1	1	1	1	1	1	1	1	1	1	1	1	1	1	0	0	0	0	0	0	0	0	0	0	0	0	0	0	0	0	0	0
0	0	0	0	0	0	0	0	0	0	0	0	0	0	1	1	1	1	1	1	1	1	1	1	1	1	1	1	1	1	1	0	0	0	0	0	0	0	0	0	0	0	0	0	0	0	0	0	0	0
0	0	0	0	0	0	0	0	0	0	0	0	0	0	0	1	1	1	1	1	1	1	1	1	1	1	1	1	1	1	1	0	0	0	0	0	0	0	0	0	0	0	0	0	0	0	0	0	0	0
0	0	0	0	0	0	0	0	0	0	0	0	0	0	0	0	0	1	1	1	1	1	1	1	1	1	1	1	1	1	0	0	0	0	0	0	0	0	0	0	0	0	0	0	0	0	0	0	0	0
0	0	0	0	0	0	0	0	0	0	0	0	0	0	0	0	0	0	0	1	1	1	1	1	1	1	1	1	1	0	0	0	0	0	0	0	0	0	0	0	0	0	0	0	0	0	0	0	0	0
0	0	0	0	0	0	0	0	0	0	0	0	0	0	0	0	0	0	0	0	1	1	1	1	1	1	1	0	0	0	0	0	0	0	0	0	0	0	0	0	0	0	0	0	0	0	0	0	0	0
0	0	0	0	0	0	0	0	0	0	0	0	0	0	0	0	0	0	0	0	0	1	1	1	1	1	0	0	0	0	0	0	0	0	0	0	0	0	0	0	0	0	0	0	0	0	0	0	0	0
0	0	0	0	0	0	0	0	0	0	0	0	0	0	0	0	0	0	0	0	0	0	0	0	0	0	0	0	0	0	0	0	0	0	0	0	0	0	0	0	0	0	0	0	0	0	0	0	0	0
0	0	0	0	0	0	0	0	0	0	0	0	0	0	0	0	0	0	0	0	0	0	0	0	0	0	0	0	0	0	0	0	0	0	0	0	0	0	0	0	0	0	0	0	0	0	0	0	0	0
0	0	0	0	0	0	0	0	0	0	0	0	0	0	0	0	0	0	0	0	0	0	0	0	0	0	0	0	0	0	0	0	0	0	0	0	0	0	0	0	0	0	0	0	0	0	0	0	0	0
0	0	0	0	0	0	0	0	0	0	0	0	0	0	0	0	0	0	0	0	0	0	0	0	0	0	0	0	0	0	0	0	0	0	0	0	0	0	0	0	0	0	0	0	0	0	0	0	0	0
0	0	0	0	0	0	0	0	0	0	0	0	0	0	0	0	0	0	0	0	0	0	0	0	0	0	0	0	0	0	0	0	0	0	0	0	0	0	0	0	0	0	0	0	0	0	0	0	0	0
0	0	0	0	0	0	0	0	0	0	0	0	0	0	0	0	0	0	0	0	0	0	0	0	0	0	0	0	0	0	0	0	0	0	0	0	0	0	0	0	0	0	0	0	0	0	0	0	0	0
0	0	0	0	0	0	0	0	0	0	0	0	0	0	0	0	0	0	0	0	0	0	0	0	0	0	0	0	0	0	0	0	0	0	0	0	0	0	0	0	0	0	0	0	0	0	0	0	0	0
0	0	0	0	0	0	0	0	0	0	0	0	0	0	0	0	0	0	0	0	0	0	0	0	0	0	0	0	0	0	0	0	0	0	0	0	0	0	0	0	0	0	0	0	0	0	0	0	0	0
0	0	0	0	0	0	0	0	0	0	0	0	0	0	0	0	0	0	0	0	0	0	0	0	0	0	0	0	0	0	0	0	0	0	0	0	0	0	0	0	0	0	0	0	0	0	0	0	0	0
0	0	0	0	0	0	0	0	0	0	0	0	0	0	0	0	0	0	0	0	0	0	0	0	0	0	0	0	0	0	0	0	0	0	0	0	0	0	0	0	0	0	0	0	0	0	0	0	0	0
0	0	0	0	0	0	0	0	0	0	0	0	0	0	0	0	0	0	0	0	0	0	0	0	0	0	0	0	0	0	0	0	0	0	0	0	0	0	0	0	0	0	0	0	0	0	0	0	0	0
0	0	0	0	0	0	0	0	0	0	0	0	0	0	0	0	0	0	0	0	0	0	0	0	0	0	0	0	0	0	0	0	0	0	0	0	0	0	0	0	0	0	0	0	0	0	0	0	0	0
0	0	0	0	0	0	0	0	0	0	0	0	0	0	0	0	0	0	0	0	0	0	0	0	0	0	0	0	0	0	0	0	0	0	0	0	0	0	0	0	0	0	0	0	0	0	0	0	0	0
0	0	0	0	0	0	0	0	0	0	0	0	0	0	0	0	0	0	0	0	0	0	0	0	0	0	0	0	0	0	0	0	0	0	0	0	0	0	0	0	0	0	0	0	0	0	0	0	0	0
0	0	0	0	0	0	0	0	0	0	0	0	0	0	0	0	0	0	0	0	0	0	0	0	0	0	0	0	0	0	0	0	0	0	0	0	0	0	0	0	0	0	0	0	0	0	0	0	0	0
0	0	0	0	0	0	0	0	0	0	0	0	0	0	0	0	0	0	0	0	0	0	0	0	0	0	0	0	0	0	0	0	0	0	0	0	0	0	0	0	0	0	0	0	0	0	0	0	0	0
0	0	0	0	0	0	0	0	0	0	0	0	0	0	0	0	0	0	0	0	0	0	0	0	0	0	0	0	0	0	0	0	0	0	0	0	0	0	0	0	0	0	0	0	0	0	0	0	0	0
0	0	0	0	0	0	0	0	0	0	0	0	0	0	0	0	0	0	0	0	0	0	0	0	0	0	0	0	0	0	0	0	0	0	0	0	0	0	0	0	0	0	0	0	0	0	0	0	0	0
0	0	0	0	0	0	0	0	0	0	0	0	0	0	0	0	0	0	0	0	0	0	0	0	0	0	0	0	0	0	0	0	0	0	0	0	0	0	0	0	0	0	0	0	0	0	0	0	0	0
0	0	0	0	0	0	0	0	0	0	0	0	0	0	0	0	0	0	0	0	0	0	0	0	0	0	0	0	0	0	0	0	0	0	0	0	0	0	0	0	0	0	0	0	0	0	0	0	0	0
0	0	0	0	0	0	0	0	0	0	0	0	0	0	0	0	0	0	0	0	0	0	0	0	0	0	0	0	0	0	0	0	0	0	0	0	0	0	0	0	0	0	0	0	0	0	0	0	0	0
0	0	0	0	0	0	0	0	0	0	0	0	0	0	0	0	0	0	0	0	0	0	0	0	0	0	0	0	0	0	0	0	0	0	0	0	0	0	0	0	0	0	0	0	0	0	0	0	0	0
0	0	0	0	0	0	0	0	0	0	0	0	0	0	0	0	0	0	0	0	0	0	0	0	0	0	0	0	0	0	0	0	0	0	0	0	0	0	0	0	0	0	0	0	0	0	0	0	0	0
0	0	0	0	0	0	0	0	0	0	0	0	0	0	0	0	0	0	0	0	0	0	0	0	0	0	0	0	0	0	0	0	0	0	0	0	0	0	0	0	0	0	0	0	0	0	0	0	0	0
0	0	0	0	0	0	0	0	0	0	0	0	0	0	0	0	0	0	0	0	0	0	0	0	0	0	0	0	0	0	0	0	0	0	0	0	0	0	0	0	0	0	0	0	0	0	0	0	0	0
0	0	0	0	0	0	0	0	0	0	0	0	0	0	0	0	0	0	0	0	0	0	0	0	0	0	0	0	0	0	0	0	0	0	0	0	0	0	0	0	0	0	0	0	0	0	0	0	0	0
0	0	0	0	0	0	0	0	0	0	0	0	0	0	0	0	0	0	0	0	0	0	0	0	0	0	0	0	0	0	0	0	0	0	0	0	0	0	0	0	0	0	0	0	0	0	0	0	0	0
0	0	0	0	0	0	0	0	0	0	0	0	0	0	0	0	0	0	0	0	0	0	0	0	0	0	0	0	0	0	0	0	0	0	0	0	0	0	0	0	0	0	0	0	0	0	0	0	0	0
0	0	0	0	0	0	0	0	0	0	0	0	0	0	0	0	0	0	0	0	0	0	0	0	0	0	0	0	0	0	0	0	0	0	0	0	0	0	0	0	0	0	0	0	0	0	0	0	0	0
0	0	0	0	0	0	0	0	0	0	0	0	0	0	0	0	0	0	0	0	0	0	0	0	0	0	0	0	0	0	0	0	0	0	0	0	0	0	0	0	0	0	0	0	0	0	0	0	0	0
0	0	0	0	0	0	0	0	0	0	0	0	0	0	0	0	0	0	0	0	0	0	0	0	0	0	0	0	0	0	0	0	0	0	0	0	0	0	0	0	0	0	0	0	0	0	0	0	0	0
0	0	0	0	0	0	0	0	0	0	0	0	0	0	0	0	0	0	0	0	0	0	0	0	0	0	0	0	0	0	0	0	0	0	0	0	0	0	0	0	0	0	0	0	0	0	0	0	0	0
0	0	0	0	0	0	0	0	0	0	0	0	0	0	0	0	0	0	0	0	0	0	0	0	0	0	0	0	0	0	0	0	0	0	0	0	0	0	0	0	0	0	0	0	0	0	0	0	0	0
0	0	0	0	0	0	0	0	0	0	0	0	0	0	0	0	0	0	0	0	0	0	0	0	0	0	0	0	0	0	0	0	0	0	0	0	0	0	0	0	0	0	0	0	0	0	0	0	0	0
0	0	0	0	0	0	0	0	0	0	0	0	0	0	0	0	0	0	0	0	0	0	0	0	0	0	0	0	0	0	0	0	0	0	0	0	0	0	0	0	0	0	0	0	0	0	0	0	0	0
0	0	0	0	0	0	0	0	0	0	0	0	0	0	0	0	0	0	0	0	0	0	0	0	0	0	0	0	0	0	0	0	0	0	0	0	0	0	0	0	0	0	0	0	0	0	0	0	0	0
0	0	0	0	0	0	0	0	0	0	0	0	0	0	0	0	0	0	0	0	0	0	0	0	0	0	0	0	0	0	0	0	0	0	0	0	0	0	0	0	0	0	0	0	0	0	0	0	0	0
0	0	0	0	0	0	0	0	0	0	0	0	0	0	0	0	0	0	0	0	0	0	0	0	0	0	0	0	0	0	0	0	0	0	0	0	0	0	0	0	0	0	0	0	0	0	0	0	0	0
0	0	0	0	0	0	0	0	0	0	0	0	0	0	0	0	0	0	0	0	0	0	0	0	0	0	0	0	0	0	0	0	0	0	0	0	0	0	0	0	0	0	0	0	0	0	0	0	0	0
0	0	0	0	0	0	0	0	0	0	0	0	0	0	0	0	0	0	0	0	0	0	0	0	0	0	0	0	0	0	0	0	0	0	0	0	0	0	0	0	0	0	0	0	0	0	0	0	0	0
0	0	0	0	0	0	0	0	0	0	0	0	0	0	0	0	0	0	0	0	0	0	0	0	0	0	0	0	0	0	0	0	0	0	0	0	0	0	0	0	0	0	0	0	0	0	0	0	0	0
0	0	0	0	0	0	0	0	0	0	0	0	0	0	0	0	0	0	0	0	0	0	0	0	0	0	0	0	0	0	0	0	0	0	0	0	0	0	0	0	0	0	0	0	0	0	0	0	0	0
0	0	0	0	0	0	0	0	0	0	0	0	0	0	0	0	0	0	0	0	0	0	0	0	0	0	0	0	0	0	0	0	0	0	0	0	0	0	0	0	0	0	0	0	0	0	0	0	0	0
0	0	0	0	0	0	0	0	0	0	0	0	0	0	0	0	0	0	0	0	0	0	0	0	0	0	0	0	0	0	0	0	0	0	0	0	0	0	0	0	0	0	0	0	0	0	0	0	0	0
0	0	0	0	0	0	0	0	0	0	0	0	0	0	0	0	0	0	0	0	0	0	0	0	0	0	0	0	0	0	0	0	0	0	0	0	0	0	0	0	0	0	0	0	0	0	0	0	0	0
0	0	0	0	0	0	0	0	0	0	0	0	0	0	0	0	0	0	0	0	0	0	0	0	0	0	0	0	0	0	0	0	0	0	0	0	0	0	0	0	0	0	0	0	0	0	0	0	0	0
[truncated: 70 more columns]

## Sheet: 4c_RegionCodingData
Object Index	InRegion	Object Label	VTC Neural Feature Space Dimension 1	VTC Neural Feature Space Dimension 2
1	0	battery	13.2236	-24.3542
2	0	battery	25.312	-10.104
3	0	battery	29.6668	-12.3044
4	0	battery	14.4648	-12.3165
5	0	battery	2.35057	-9.24269
6	0	battery	19.477	-7.44364
7	0	battery	11.2783	6.67168
8	0	battery	17.5812	-15.7881
9	0	battery	0.775844	-13.7786
10	0	battery	2.86326	-15.7745
11	0	arachnid	-3.46697	9.11249
12	1	arachnid	-31.0382	4.91847
13	1	arachnid	-21.4177	15.2094
14	1	arachnid	-21.7226	16.2617
15	1	arachnid	-18.1288	11.6559
16	1	arachnid	-16.573	12.1343
17	1	arachnid	-25.2888	2.21715
18	1	arachnid	-20.0763	3.33968
19	0	arachnid	-24.8541	20.5095
20	1	arachnid	-31.4518	5.73104
21	0	bark	-0.922913	-7.05023
22	0	bark	25.5991	17.926
23	0	bark	19.9393	3.062
24	0	bark	0.47683	-9.39623
25	0	bark	5.61203	1.39312
26	0	bark	3.51589	-3.57129
27	0	bark	0.10904	-3.48618
28	0	bark	16.7111	-8.48018
29	0	bark	11.9153	0.703141
30	0	bark	-4.77684	-3.89625
31	0	beverage	23.5816	3.71663
32	0	beverage	16.101	-1.20787
33	0	beverage	14.3776	6.06736
34	0	beverage	22.145	-5.89452
35	0	beverage	12.0834	-3.31309
36	0	beverage	-9.7645	-13.9848
37	0	beverage	-3.75974	-1.9817
38	0	beverage	6.97207	8.14141
39	0	beverage	20.1349	2.02102
40	0	beverage	0.0065116	-1.53489
41	0	board	-28.4735	-11.4067
42	0	board	-34.4595	-18.8776
43	0	board	-27.5799	-15.6024
44	0	board	-18.2726	-13.9958
45	0	board	-27.5598	-10.7517
46	0	board	-18.0293	-15.9863
47	0	board	-22.9113	-20.4749
48	0	board	-10.7507	-4.01743
49	0	board	-4.47256	-5.96685
50	0	board	-13.5127	-16.3443
51	0	bread	-3.75437	-2.24253
52	0	bread	3.24315	-4.46771
53	0	bread	-15.6772	13.9591
54	0	bread	-14.4524	-2.33893
55	0	bread	-2.07262	-4.57842
56	0	bread	-35.3474	-0.199431
57	1	bread	-17.4577	2.57782
58	1	bread	-25.1717	-7.16403
59	1	bread	-17.9254	1.54091
60	0	bread	-6.56157	-19.7977
61	0	brier	-31.2512	19.2978
62	0	brier	-38.5293	-12.0439
63	0	brier	-34.9467	-9.5411
64	1	brier	-26.2916	13.1091
65	0	brier	-12.5939	27.7921
66	1	brier	-26.1145	-7.62437
67	1	brier	-23.215	-7.53905
68	1	brier	-22.1371	-4.44889
69	0	brier	-47.9921	-13.2679
70	0	brier	-39.5169	3.09836
71	0	building	35.7314	-14.0357
72	0	building	34.9124	-15.3643
73	0	building	9.36625	-10.9133
74	0	building	37.7789	-27.672
75	0	building	10.8847	-3.95801
76	0	building	7.21599	-15.0769
77	0	building	36.8208	2.72081
78	0	building	19.0723	-12.7223
79	0	building	8.74065	-3.48407
80	0	building	15.4605	4.437
81	0	car	8.24273	4.59147
82	0	car	20.3199	5.51926
83	0	car	15.0944	3.08083
84	0	car	10.2963	5.85017
85	0	car	32.1447	9.31277
86	0	car	33.7702	2.59939
87	0	car	24.6024	5.8931
88	0	car	35.6103	1.91881
89	0	car	17.9115	0.181698
90	0	car	22.3391	-1.31284
91	0	cat	35.9496	51.2316
92	0	cat	14.0391	29.4068
93	0	cat	4.81336	10.4248
94	0	cat	-11.4241	8.91386
95	0	cat	45.2648	18.8935
96	0	cat	1.594	31.1753
97	0	cat	13.5981	27.7004
98	0	cat	-0.00660415	16.052
99	0	cat	-2.32486	8.71392
100	0	cat	2.86362	16.4898
101	0	collection	11.3613	-15.3753
102	0	collection	23.1062	-26.2428
103	0	collection	-12.9197	5.50981
104	0	collection	25.6716	-13.8784
105	0	collection	-10.7621	-22.3705
106	0	collection	30.5989	-23.0079
107	0	collection	10.6545	-20.0733
108	0	collection	-5.23156	-18.9212
109	0	collection	-20.293	-17.6398
110	0	collection	-0.243336	-17.8086
111	0	crustacean	-2.35193	18.2344
112	0	crustacean	-28.9004	25.3642
113	1	crustacean	-26.7065	14.5972
114	0	crustacean	-27.6501	26.2221
115	1	crustacean	-16.5791	12.2863
116	0	crustacean	-26.101	38.0959
117	0	crustacean	-15.197	18.9362
118	0	crustacean	-26.4989	25.0738
119	1	crustacean	-18.3344	6.70236
120	0	crustacean	-32.5245	22.3785
121	0	dainty	-32.5692	-9.15934
122	0	dainty	-42.1694	-16.6219
123	0	dainty	-17.6144	-8.67594
124	0	dainty	-46.1589	-16.9227
125	0	dainty	-24.4661	-11.4122
126	0	dainty	-19.1306	-10.9962
127	0	dainty	-26.8073	-13.5343
128	0	dainty	-10.6895	-11.3496
129	0	dainty	-30.2587	-21.9943
130	0	dainty	-34.8423	-9.49681
131	0	dog	-6.33048	28.6833
132	0	dog	9.53488	47.1502
133	0	dog	-0.613685	16.1182
134	0	dog	9.44924	31.3475
135	0	dog	20.4834	39.8334
136	0	dog	16.1724	37.1483
137	0	dog	29.4257	33.8735
138	0	dog	11.046	25.6661
139	0	dog	25.7054	39.3587
140	0	dog	41.9024	42.7741
141	0	electrical device	37.6826	-4.45697
142	0	electrical device	6.47061	-8.18117
143	0	electrical device	-1.85568	-7.63213
144	0	electrical device	31.0064	7.98861
145	0	electrical device	30.3085	2.29965
146	0	electrical device	18.896	-7.87743
147	0	electrical device	31.6212	-19.4151
148	0	electrical device	26.3844	-11.0766
149	0	electrical device	30.885	-16.5224
150	0	electrical device	62.9858	-12.7974
151	0	electronic device	21.3621	-4.47382
152	0	electronic device	-1.79484	-16.6842
153	0	electronic device	21.2859	-21.2598
154	0	electronic device	27.4989	-26.2653
155	0	electronic device	7.91794	-18.0624
156	0	electronic device	23.8187	-17.961
157	0	electronic device	11.8066	-17.5822
158	0	electronic device	16.2568	-20.3703
159	0	electronic device	28.484	-21.5717
160	0	electronic device	24.3416	-14.4416
161	0	equipment	24.2915	-15.5781
162	0	equipment	46.2954	-8.55283
163	0	equipment	49.3144	-13.0094
164	0	equipment	33.5308	-8.1915
165	0	equipment	32.0879	-11.1677
166	0	equipment	28.3237	-13.8964
167	0	equipment	20.608	8.71513
168	0	equipment	29.2561	-11.0978
169	0	equipment	56.7324	-4.37733
170	0	equipment	35.2187	-8.53194
171	0	fare	-19.7008	-15.6067
172	0	fare	-9.90908	0.960625
173	0	fare	-14.8861	-22.2788
174	0	fare	-21.9696	-12.21
175	1	fare	-21.8313	-6.51595
176	1	fare	-26.4406	0.42706
177	1	fare	-25.5022	-9.68254
178	0	fare	-35.9015	-9.29313
179	0	fare	-32.0737	-6.70591
180	1	fare	-24.7935	1.19283
181	0	fern	-10.0993	-19.2911
182	0	fern	-27.1447	-14.4919
183	0	fern	-36.6411	-12.5241
184	0	fern	-25.4752	-17.9709
185	0	fern	-23.1119	-17.9227
186	0	fern	-40.5748	-19.3307
187	0	fern	-35.1951	-25.7657
188	0	fern	-38.6489	-10.943
189	1	fern	-34.0814	4.19829
190	0	fern	-28.9929	-19.6569
191	0	fish	-30.0365	24.9621
192	1	fish	-30.3132	13.5213
193	1	fish	-17.819	8.62268
194	1	fish	-19.8943	11.3986
195	0	fish	-21.5837	20.36
196	1	fish	-25.0276	7.32122
197	0	fish	-19.2967	24.2301
198	1	fish	-18.4316	4.58305
199	0	fish	-17.9363	16.7481
200	1	fish	-28.6503	4.6146
201	0	flower	-34.1787	-4.96437
202	0	flower	-13.9763	-6.19745
203	0	flower	-34.8141	-8.13283
204	0	flower	-36.5534	-8.25377
205	0	flower	-35.1842	-16.1584
206	0	flower	-40.1325	-13.5875
207	1	flower	-31.4209	-0.750996
208	0	flower	-41.0586	-8.12248
209	1	flower	-29.7886	-4.5432
210	0	flower	-44.3573	-11.4598
211	1	frog	-18.9396	10.8757
212	0	frog	-19.6365	33.2669
213	1	frog	-20.1846	12.7219
214	0	frog	-18.1551	14.1137
215	0	frog	-16.1547	15.8217
216	1	frog	-19.9836	12.2428
217	0	frog	-25.7887	26.9758
218	0	frog	-29.4012	20.0587
219	0	frog	-11.7708	15.7675
220	0	frog	-39.2194	3.89644
221	1	fruit	-20.8412	-8.38887
222	0	fruit	-36.384	-7.58296
223	0	fruit	-26.9533	-11.2355
224	0	fruit	-23.9461	-12.9226
225	0	fruit	-35.5854	-11.5521
226	1	fruit	-29.9515	-0.0222732
227	0	fruit	-40.8816	0.844672
228	0	fruit	-40.2364	-14.9301
229	0	fruit	-30.8259	-8.78129
230	1	fruit	-29.5207	-1.08727
231	1	fungus	-31.113	-0.0830092
232	0	fungus	-3.96127	14.6992
233	1	fungus	-30.6461	14.2233
234	1	fungus	-18.2037	2.61921
235	0	fungus	-37.1296	-3.83414
236	0	fungus	-3.00408	-1.64432
237	0	fungus	-29.8961	-5.119
238	1	fungus	-19.5674	5.30526
239	0	fungus	-29.0494	-8.74888
240	1	fungus	-26.9216	-3.61972
241	0	furniture	62.5669	-14.8624
242	0	furniture	59.0972	-11.1115
243	0	furniture	28.0566	-25.0047
244	0	furniture	28.1822	-5.89559
245	0	furniture	25.0044	-14.558
246	0	furniture	21.4955	-12.3852
247	0	furniture	30.4541	-18.5545
248	0	furniture	35.8256	-7.08147
249	0	furniture	38.0478	-13.2202
250	0	furniture	16.634	4.47384
251	1	game bird	-23.1979	12.1813
252	1	game bird	-22.9136	17.2685
253	0	game bird	-11.2133	20.061
254	0	game bird	-6.56029	2.39285
255	0	game bird	-16.2097	31.1221
256	0	game bird	-12.4812	25.1275
257	0	game bird	-15.6965	25.8495
258	0	game bird	-32.0898	19.3085
259	1	game bird	-19.9907	15.7071
260	0	game bird	-21.0016	24.5405
261	0	gymnast	67.8195	41.6518
262	0	gymnast	44.4805	45.023
263	0	gymnast	61.7437	37.178
264	0	gymnast	61.8351	34.3334
265	0	gymnast	62.553	15.5269
266	0	gymnast	56.3915	64.5082
267	0	gymnast	66.5796	53.8673
268	0	gymnast	36.8442	36.467
269	0	gymnast	44.6419	36.6121
270	0	gymnast	36.7716	40.1107
271	0	herb	-40.1446	-19.1553
272	0	herb	-43.6476	-12.704
273	0	herb	-39.6233	-15.9896
274	0	herb	-28.6837	-15.7599
275	0	herb	-38.11	-12.7658
276	0	herb	-29.9926	-9.39294
277	0	herb	-28.3472	-7.77301
278	0	herb	-31.5396	-12.2767
279	0	herb	-31.7358	-7.79433
280	0	herb	-30.8438	-6.40437
281	1	hole	-25.1666	0.906765
282	1	hole	-18.6157	6.29054
283	0	hole	-5.77392	19.1842
284	1	hole	-19.9272	-1.02842
285	0	hole	-15.5274	22.07
286	1	hole	-28.4854	-1.05663
287	1	hole	-15.3285	-2.54511
288	0	hole	-2.65816	14.0798
289	0	hole	-33.1858	-2.45602
290	1	hole	-26.7624	-0.922148
291	0	insect	18.5054	4.65137
292	0	insect	-20.2156	32.9283
293	0	insect	-10.5902	21.3365
294	0	insect	11.287	19.5123
295	0	insect	-8.67756	4.30125
296	1	insect	-18.089	6.24813
297	1	insect	-30.8429	7.74006
298	1	insect	-25.8975	10.1359
299	1	insect	-33.5659	8.34788
300	0	insect	17.0859	5.17631
301	0	light	26.7257	-2.32322
302	0	light	12.4926	-17.2173
303	0	light	24.1976	-1.48124
304	0	light	39.599	10.0977
305	0	light	4.71506	-4.3327
306	0	light	-15.5228	-5.50452
307	0	light	13.0307	-0.185533
308	0	light	28.8614	-12.1945
309	0	light	6.22724	-9.44172
310	0	light	14.7539	-3.0501
311	0	man clothing	49.2224	28.629
312	0	man clothing	26.5008	-6.68784
313	0	man clothing	53.4411	23.1962
314	0	man clothing	43.7362	-6.00942
315	0	man clothing	5.03006	-5.04131
316	0	man clothing	29.9393	-5.80817
317	0	man clothing	25.4204	13.4503
318	0	man clothing	24.6857	11.1556
319	0	man clothing	53.6698	26.3015
320	0	man clothing	22.9529	5.67307
321	0	moped	1.8011	9.91123
322	0	moped	-2.66677	-2.74108
323	0	moped	1.30487	14.0799
324	0	moped	20.4369	7.08509
325	0	moped	21.378	4.65857
326	0	moped	26.0983	8.85767
327	0	moped	1.26691	3.45652
328	0	moped	14.7463	13.0678
329	0	moped	29.1186	17.999
330	0	moped	6.96322	0.507945
331	0	musical instrument	23.7737	-10.2459
332	0	musical instrument	20.5744	-0.241904
333	0	musical instrument	26.5571	-19.2069
334	0	musical instrument	26.772	-0.745476
335	0	musical instrument	60.0867	-24.8021
336	0	musical instrument	19.536	-20.3363
337	0	musical instrument	22.3265	-11.5847
338	0	musical instrument	9.4306	-22.3017
339	0	musical instrument	34.4667	-2.02352
340	0	musical instrument	42.9486	-26.7512
341	0	needlework	6.81569	3.55046
342	0	needlework	-32.7853	-3.38524
343	1	needlework	-19.4175	-1.45795
344	0	needlework	-23.0392	-22.9633
345	0	needlework	-24.2075	-13.3944
346	0	needlework	2.28123	-18.6713
347	0	needlework	-16.5701	-24.6921
348	0	needlework	4.52103	-21.4423
349	0	needlework	-1.70672	-18.6768
350	0	needlework	-28.0713	-21.8547
351	0	nest	50.5453	-24.3822
352	0	nest	18.8886	-12.7169
353	0	nest	34.0094	-21.0619
354	0	nest	21.3627	-21.957
355	0	nest	22.6222	-20.0327
356	0	nest	21.8503	-19.1174
357	0	nest	42.5554	-24.7045
358	0	nest	36.656	-22.2365
359	0	nest	32.0392	-15.1336
360	0	nest	45.8115	-23.7943
361	0	plate	11.3938	-11.6019
362	0	plate	18.0951	-15.894
363	0	plate	9.94095	-18.159
364	0	plate	11.5871	-11.6937
365	0	plate	17.8936	-15.292
366	0	plate	-26.892	-30.8251
367	0	plate	-21.9062	-10.9984
368	0	plate	-10.4784	-24.0819
369	0	plate	-6.46509	-6.02539
370	0	plate	-3.29576	-13.5479
371	0	reptile	-7.45893	51.0407
372	0	reptile	-19.8785	21.8616
373	1	reptile	-29.3278	5.71086
374	0	reptile	-12.0586	28.0087
375	0	reptile	-16.8131	41.4242
376	0	reptile	-4.78279	37.1479
377	0	reptile	-12.2181	27.1537
378	0	reptile	-18.7053	16.6678
379	1	reptile	-20.5165	10.7727
380	0	reptile	-8.10293	8.4925
381	0	ridge	28.1091	-19.7039
382	0	ridge	34.8242	-9.08216
383	0	ridge	38.2544	-18.5904
384	0	ridge	41.7383	-11.8046
385	0	ridge	47.8599	10.6656
386	0	ridge	49.6956	-27.5468
387	0	ridge	29.5866	-6.24855
388	0	ridge	31.8725	-29.9516
389	0	ridge	21.8101	-23.0888
390	0	ridge	9.43821	-21.4166
391	0	rock	-33.8123	1.75719
392	0	rock	-0.0628402	12.9741
393	0	rock	10.6078	13.326
394	0	rock	-3.64717	5.35303
395	1	rock	-17.4274	5.01971
396	1	rock	-24.6317	8.83967
397	1	rock	-14.7941	7.10266
398	1	rock	-29.3957	3.89651
399	0	rock	-3.25963	11.7856
400	1	rock	-19.533	-3.13636
401	0	rodent	6.10762	33.4036
402	0	rodent	2.15375	28.8997
403	0	rodent	-9.29181	17.7102
404	0	rodent	-16.5234	30.3808
405	0	rodent	4.73033	41.8745
406	0	rodent	-3.88047	37.5772
407	0	rodent	3.00383	52.5826
408	0	rodent	-7.14508	31.5514
409	0	rodent	-14.6578	25.9301
410	0	rodent	0.947277	20.6806
411	1	star	-25.0598	-7.44058
412	1	star	-27.2535	7.87215
413	1	star	-20.0935	5.35806
414	1	star	-23.6715	6.30779
415	1	star	-16.3031	-1.89818
416	1	star	-30.4486	-2.43359
417	0	star	-8.83805	6.6489
418	1	star	-27.3493	6.74556
419	1	star	-29.7331	16.1735
420	0	star	-12.0655	8.80464
421	0	sugar maple	-50.195	-20.1651
422	0	sugar maple	-46.3444	-15.6725
423	0	sugar maple	-45.9091	-2.11216
424	0	sugar maple	-14.0945	-11.5345
425	0	sugar maple	-45.8353	-14.665
426	0	sugar maple	-42.5478	-9.18757
427	0	sugar maple	-43.1871	-11.0748
428	1	sugar maple	-22.6748	-8.62157
429	0	sugar maple	-46.0181	-15.6749
430	0	sugar maple	-28.8973	-17.1344
431	0	support	40.3256	-12.7845
432	0	support	3.82997	1.15626
433	0	support	37.8875	-11.3076
434	0	support	44.3868	-21.7577
435	0	support	24.0969	-15.5564
436	0	support	16.298	-16.2304
437	0	support	14.8478	-16.1963
438	0	support	21.4416	-6.32384
439	0	support	45.1581	-17.1349
440	0	support	32.6052	-18.392
441	0	tool	51.1622	-6.10552
442	0	tool	39.3026	-19.0925
443	0	tool	17.5097	4.41722
444	0	tool	21.0994	-14.4272
445	0	tool	2.66326	-18.0357
446	0	tool	38.5638	-24.3097
447	0	tool	23.9799	-9.60212
448	0	tool	26.5085	-15.8911
449	0	tool	25.8008	-29.7304
450	0	tool	35.9892	15.785
451	0	utensil	5.29651	-15.9289
452	0	utensil	9.19236	-14.3505
453	0	utensil	25.1534	-15.6108
454	0	utensil	-2.15558	-6.15709
455	0	utensil	19.3707	-20.4075
456	0	utensil	10.0556	-16.0223
457	0	utensil	-10.0273	-9.55816
458	0	utensil	-11.4116	-8.27022
459	0	utensil	2.59877	-3.56895
460	0	utensil	10.0266	-6.45907
461	0	vegetable	-40.5157	-12.1188
462	0	vegetable	-19.1016	-10.7284
463	1	vegetable	-17.5538	7.54364
464	1	vegetable	-31.9312	-2.59748
465	0	vegetable	-5.66814	-14.6474
466	0	vegetable	-11.4726	-6.23404
467	1	vegetable	-14.6714	1.35185
468	0	vegetable	-5.92907	-19.1588
469	0	vegetable	-17.3699	-15.6284
470	0	vegetable	-12.3706	-7.13255
471	0	vessel	2.26657	-5.28206
472	0	vessel	18.5525	-4.71577
473	0	vessel	1.14527	-5.1486
474	0	vessel	13.396	-7.63162
475	0	vessel	42.0412	-11.2067
476	0	vessel	15.9024	-6.58798
477	0	vessel	9.10163	-9.38459
478	0	vessel	19.3003	-10.6926
479	0	vessel	6.16714	0.730226
480	0	vessel	4.76895	-5.27256
481	0	weapon	27.3125	11.0872
482	0	weapon	18.2657	9.5458
483	0	weapon	47.1163	-3.46725
484	0	weapon	29.9468	-0.278231
485	0	weapon	35.7303	-0.0586613
486	0	weapon	18.358	-10.0735
487	0	weapon	4.74715	-10.7612
488	0	weapon	15.3715	-3.67993
489	0	weapon	38.4294	2.85375
490	0	weapon	29.0509	10.4913
491	0	young mammal	5.02948	31.3583
492	0	young mammal	-7.22318	15.2023
493	0	young mammal	-3.09546	16.2976
494	0	young mammal	-9.84486	34.8034
495	0	young mammal	-7.95944	18.4615
496	0	young mammal	0.0226939	56.2816
497	0	young mammal	-12.8609	51.902
498	0	young mammal	1.33814	15.4276
499	0	young mammal	-6.4198	13.6159
500	0	young mammal	-13.2636	35.2653

## Sheet: 4d
Row	Region-coding Chan Percentage (left)	Region-coding Chan Percentage (right)
PH	7.69231	16.6667
AH	7.57576	14.6067
Amyg	12.3656	13.9706

[truncated: 5 more sheets: 4e, 4f, 4g_PH, 4h_AH, 4i_Amyg]
