# Supplementary material for: Computational single-neuron mechanisms of visual object coding in the human temporal lobe
Source: Nat Commun. 2026 Feb 1;17:2234. doi: 10.1038/s41467-026-68954-8 (PMC12963616; doi:10.1038/s41467-026-68954-8)
Supplement: Supplementary file 7 — Source Data for Figure 5 [file 41467_2026_68954_MOESM7_ESM.xlsx]

## Sheet: 5a
Row	Object_ 1	Object_ 2	Object_ 3	Object_ 4	Object_ 5	Object_ 6	Object_ 7	Object_ 8	Object_ 9	Object_ 10	Object_ 11	Object_ 12	Object_ 13	Object_ 14	Object_ 15	Object_ 16	Object_ 17	Object_ 18	Object_ 19	Object_ 20	Object_ 21	Object_ 22	Object_ 23	Object_ 24	Object_ 25	Object_ 26	Object_ 27	Object_ 28	Object_ 29	Object_ 30	Object_ 31	Object_ 32	Object_ 33	Object_ 34	Object_ 35	Object_ 36	Object_ 37	Object_ 38	Object_ 39	Object_ 40	Object_ 41	Object_ 42	Object_ 43	Object_ 44	Object_ 45	Object_ 46	Object_ 47	Object_ 48	Object_ 49
First PLS Component	-0.0127706	-0.0105455	0.00673324	-0.0324727	0.0287775	-0.0521482	-0.103723	-0.0152431	-0.0302458	-0.0317688	-0.0336787	-0.0347977	-0.0407113	-0.0506388	-0.0347911	-0.0329548	-0.116666	-0.0092217	-0.0698816	-0.0235566	-0.0318825	0.0767391	-0.060404	-0.0130837	-0.0767727	-0.00353593	0.016664	0.0030956	-0.0185469	0.0262505	-0.0917203	-0.0210706	-0.0193964	-0.0529016	-0.0527928	-0.0412194	0.00472166	-0.0641312	-0.0579711	-0.038746	-0.0410269	-0.0268341	0.00369696	-0.0245556	-0.0637773	-0.0141476	-0.0171632	-0.00687518	-0.0356505
z-scored HGP	-0.255495	-0.965937	0.0270191	0.158503	5.02374	-0.445319	0.0270191	-0.46026	2.62698	-0.607574	2.86955	0.0352882	-0.208327	0.0270191	0.343219	0.429728	0.0270191	-0.488126	-0.711592	-0.729216	0.0956525	7.91971	0.0270191	0.427771	-0.460435	0.0270191	-0.663127	-0.490249	-0.161775	0.0270191	0.166436	-0.628487	0.431195	1.41339	-0.389373	-0.631889	-0.295255	0.548335	-0.0807687	0.00663467	-0.0597243	-0.296382	-0.105183	0.55344	-0.371054	1.14265	0.18287	-0.21423	-0.365861
Category Label	1	1	1	1	1	1	1	1	1	1	1	1	1	1	1	1	1	1	1	1	1	1	1	1	1	1	1	1	1	1	1	1	1	1	1	1	1	1	1	1	1	1	1	1	1	1	1	1	1
ImageName	airplane-01.jpg	airplane-02.jpg	airplane-03.jpg	airplane-04.jpg	airplane-05.jpg	airplane-06.jpg	airplane-07.jpg	airplane-08.jpg	airplane-09.jpg	airplane-10.jpg	airplane-11.jpg	airplane-12.jpg	airplane-13.jpg	airplane-14.jpg	airplane-15.jpg	airplane-16.jpg	airplane-17.jpg	airplane-18.jpg	airplane-19.jpg	airplane-20.jpg	airplane-21.jpg	airplane-22.jpg	airplane-23.jpg	airplane-24.jpg	airplane-25.jpg	airplane-26.jpg	airplane-27.jpg	airplane-28.jpg	airplane-29.jpg	airplane-30.jpg	airplane-31.jpg	airplane-32.jpg	airplane-33.jpg	airplane-34.jpg	airplane-35.jpg	airplane-36.jpg	airplane-37.jpg	airplane-38.jpg	airplane-39.jpg	airplane-40.jpg	airplane-41.jpg	airplane-42.jpg	airplane-43.jpg	airplane-44.jpg	airplane-45.jpg	airplane-46.jpg	airplane-47.jpg	airplane-48.jpg	airplane-49.jpg
[truncated: 451 more columns]

## Sheet: 5b
Axis-coding Chan Percentage (left)	Axis-coding Chan Chan Number (left)	Axis-coding Chan Percentage (right)	Axis-coding Chan Number (right)
34.7826	32	50	23
26.7857	15	23.6364	13
5.55556	1	0	0
26.3158	5	15.7895	3
10.3448	3	6.06061	2

## Sheet: 5c
Chan Label	Side	Axis-coding Strength
ITG	R	-0.0205711
ITG	R	-0.0256071
ITG	L	0.0041954
FG	R	-0.0453715
FG	R	-0.040684
FG	R	-0.052253
FG	R	0.230074
FG	R	0.349514
FG	R	0.153823
FG	R	0.0761954
FG	R	0.0524459
FG	R	-0.0159901
ITG	R	0.0096593
ITG	R	-0.0464895
ITG	R	-0.0840161
ITG	R	-0.105575
ITG	R	-0.0398501
FG	L	0.0298997
FG	L	-0.0103291
FG	L	-0.0296923
FG	L	-0.0243283
FG	L	-0.019304
FG	L	0.0472163
FG	L	0.189229
FG	L	0.0605587
FG	L	0.0824637
FG	L	0.00731679
FG	L	0.0368792
FG	L	-0.0223797
FG	L	0.00903688
FG	L	0.0252995
FG	L	0.127578
FG	L	0.011558
FG	L	0.0871343
FG	L	0.179398
FG	L	0.15612
FG	L	0.056951
ITG	L	0.00768279
FG	L	-0.00404213
ITG	L	0.0341831
ITG	L	-0.102891
FG	L	0.0729478
FG	L	0.0173497
ITG	L	0.011193
ITG	L	0.0467601
FG	L	0.138585
ITG	L	0.0919526
FG	L	0.211217
FG	L	0.148684
FG	L	0.0674806
FG	L	0.159455
ITG	L	0.233196
ITG	L	0.13099
ITG	L	0.228494
ITG	L	-0.00161683
ITG	L	-0.0335121
ITG	L	-0.00776819
ITG	L	0.0683849
FG	R	-0.0574466
FG	R	-0.0202494
FG	R	-0.0699297
FG	R	-0.0233655
ITG	R	-0.0107605
FG	R	0.142063
ITG	R	0.123329
ITG	R	0.0472871
ITG	R	-0.0233796
ITG	R	0.000668214
FG	L	-0.0738609
ITG	L	-0.0848319
ITG	L	-0.0381649
FG	L	-0.0171171
FG	L	-0.0435613
ITG	L	-0.0415118
FG	L	0.0406262
ITG	L	-0.00558255
FG	L	0.0358747
FG	L	0.058459
FG	L	0.0166826
FG	L	0.153795
ITG	L	0.176036
ITG	L	0.127641
ITG	L	0.209092
ITG	L	0.00683617
ITG	L	-0.0527244
FG	R	0.0540647
FG	R	0.0062867
FG	R	-0.0093432
FG	R	0.0116686
FG	R	0.077103
ITG	R	0.206127
ITG	R	0.0572899
ITG	R	0.0124471
ITG	R	0.0343648
FG	L	-0.0649891
ITG	L	0.0379789
FG	L	-0.0352824
FG	L	0.0260481
FG	L	0.0217753
FG	L	0.307821
FG	L	0.406535
FG	L	0.304098
FG	L	0.053474
FG	L	0.099221
ITG	L	-0.0553979
ITG	L	-0.0475826
ITG	L	0.0153186
ITG	L	0.0593581
FG	L	0.329117
FG	L	0.312838
FG	L	0.147344
FG	L	0.0459417
ITG	L	0.0452033
ITG	R	-0.0215309
ITG	L	0.00131191
FG	L	0.0474185
FG	L	0.175495
ITG	L	0.0869847
FG	L	0.0309636
FG	L	0.0515723
FG	L	0.0135408
ITG	L	-0.0371267
FG	L	0.205005
FG	L	0.321183
FG	L	0.280421
FG	L	0.066825
FG	L	0.117395
ITG	L	0.0882127
ITG	L	0.0312726
ITG	L	-0.107574
ITG	L	0.00301439
ITG	L	-0.0441987
FG	L	0.168406
FG	L	0.211827
FG	L	0.198762
FG	L	0.136099
ITG	L	0.193947
FG	L	-0.00205365
FG	L	0.0116041
FG	L	0.045011
FG	L	-0.00251891
FG	L	-0.0301821
FG	L	0.0624378
FG	L	-0.00192727
FG	L	0.0469188
FG	L	0.121442
FG	L	-0.024531
ITG	L	-0.02009
ITG	L	-0.0139239
ITG	L	0.0410377
ITG	R	-0.0222748
ITG	R	0.0294322
FG	R	0.0407773
FG	R	0.0071323
FG	R	-0.0223196
ITG	R	-0.011832
FG	R	0.0919746
FG	R	0.105327
FG	R	0.158814
FG	R	0.273691
FG	R	0.178715
ITG	R	0.0601836
ITG	R	0.0479229
ITG	R	0.0211969
ITG	R	-0.106045
FG	L	0.0452022
FG	L	-0.0269916
FG	L	-0.0349122
FG	L	0.0317381
FG	L	0.0393935
FG	L	0.0150803
FG	L	0.0336408
ITG	L	0.00676052
ITG	L	0.0202768
ITG	L	0.072493
FG	L	0.123948
FG	L	0.192072
FG	L	0.0103913
FG	L	0.0180691
FG	L	0.0234305
ITG	L	-0.0106945
ITG	L	-0.0607388
ITG	L	0.0574055
ITG	R	-0.0136179
ITG	R	-0.0217269
FG	R	0.0561551
FG	R	0.0255377
FG	R	0.0138729
ITG	R	-0.0151372
ITG	R	0.04723
FG	R	0.156026
FG	R	0.0350806
FG	R	0.171321
FG	R	0.217549
FG	R	0.194682
ITG	R	0.0618444
ITG	R	0.103968
ITG	R	0.0947407
ITG	R	-0.00541291
ITG	R	0.194448
ITG	R	0.0876472
ITG	R	0.025378
FG	R	0.113138
FG	R	0.493469
FG	R	0.165856
FG	R	-0.0227772
FG	R	0.13035
ITG	R	0.138112
ITG	R	0.119869
ITG	R	0.0169165
ITG	R	-0.0210978
ITG	R	-0.0769349
ITG	R	-0.0743723
ITG	R	0.00943887
ITG	R	-0.0235833
ITG	R	-0.00811128
ITG	R	0.235589
ITG	R	0.194732
ITG	R	0.101841
FG	R	0.0297936
FG	R	0.507566
FG	R	0.214209
FG	R	0.0814453
ITG	R	0.136253
ITG	R	0.0568256
ITG	R	0.00962165
ITG	R	0.00327527
ITG	R	-0.0644174
ITG	R	-0.0382217
ITG	L	0.106933
ITG	L	0.0914361
FG	L	0.0211331
FG	L	0.105081
FG	L	0.0250094
FG	L	0.016378
ITG	L	0.0253451
ITG	L	-0.0254471
FG	L	0.0266274
FG	L	0.0736888
FG	L	0.0447525
ITG	L	0.335465
ITG	L	-0.01484
ITG	L	0.136131
ITG	L	0.147309
ITG	L	-0.00357216
FG	R	0.223061
ITG	R	0.305632
ITG	R	0.0231282
FG	R	0.026326
Amyg	R	0.0309386
Amyg	R	-0.0107007
Amyg	R	0.0430112
Amyg	L	0.0508065
Amyg	L	0.0309061
AH	R	-0.0411562
PH	R	-0.121845
PH	R	0.00294632
PH	R	-0.0154652
PH	R	0.0287026
PH	R	-0.0354782
Amyg	R	-0.043742
Amyg	R	0.103151
Amyg	L	-0.0541954
Amyg	R	-0.0858717
Amyg	R	-0.0741712
Amyg	L	0.00853371
Amyg	L	-0.0523214
AH	L	0.0823523
AH	L	0.0365295
AH	L	0.0100874
AH	L	0.0142012
PH	L	0.0686979
PH	L	0.0233577
Amyg	R	0.0183994
Amyg	R	0.00626812
Amyg	R	-0.0764185
Amyg	R	-0.0324646
AH	R	0.0922085
AH	R	0.0706396
AH	R	0.0341174
AH	R	0.0733486
AH	R	-0.0714859
AH	R	0.0105739
PH	R	-0.00856785
PH	R	-0.0423236
PH	R	-0.0578991
Amyg	L	0.03843
AH	L	0.00813226
AH	L	0.00674994
PH	L	-0.00228205
Amyg	R	-0.0438373
Amyg	R	-0.0151067
Amyg	R	0.0154384
Amyg	R	-0.0792637
AH	R	-0.052152
AH	R	0.0842191
AH	R	0.0357543
AH	R	-0.0424051
AH	R	0.0265353
PH	R	-0.142047
Amyg	L	0.043623
Amyg	L	-0.00119677
Amyg	L	-0.00788816
Amyg	L	-0.0634229
AH	L	0.120574
AH	L	0.0689039
AH	L	0.0789483
AH	L	0.06522
PH	L	0.0721273
Amyg	R	-0.0128183
Amyg	R	0.0595425
Amyg	R	0.00379543
AH	R	0.0423816
AH	R	-0.0593217
Amyg	L	-0.0172944
AH	L	0.101212
AH	L	0.0847051
AH	L	0.00145659
AH	L	0.00957165
PH	L	0.0115981
PH	L	0.0620402
Amyg	R	0.0531771
Amyg	R	0.0408229
Amyg	L	0.0942678
Amyg	L	0.0955467
Amyg	L	0.0666297
AH	L	0.0301523
PH	L	0.0496775
PH	L	-0.0253469
PH	L	-0.0273164
PH	L	0.00640247
Amyg	R	0.0227575
Amyg	R	0.0703182
Amyg	R	0.00319892
Amyg	R	0.00868522
AH	R	0.0572251
PH	R	0.05274
Amyg	L	0.0541635
Amyg	L	0.00606103
Amyg	L	0.0764191
Amyg	L	0.0379716
Amyg	L	0.0429909
AH	L	-0.0145579
PH	L	0.0502941
PH	L	0.0595506
PH	L	-0.153715
PH	L	0.0369015
PH	L	0.0622916
PH	L	0.00134507
Amyg	R	-0.0438669
Amyg	R	0.134612
Amyg	R	-0.00805664
AH	R	-0.00673016
AH	R	-0.0204925
PH	R	-0.0184029
Amyg	R	-0.0211878
Amyg	L	-0.0130029
Amyg	L	0.00937433
Amyg	R	0.0256805
Amyg	L	0.0217336
Amyg	L	0.133208
Amyg	L	-0.0091129
Amyg	L	0.0446789
Amyg	L	-0.00124678
Amyg	L	-0.00386555
Amyg	L	-0.000657482
Amyg	L	-0.0717447
AH	L	0.0104453
AH	L	-0.0188765
AH	L	0.0257234
PH	L	0.0166294
PH	L	0.0388761
Amyg	R	0.00726309
Amyg	R	0.056251
Amyg	R	0.0651416
Amyg	R	-0.0127351
AH	R	0.033432
AH	R	-0.0887615

## Sheet: Fig 5d
Object Label	VTC Neural Feature Sapce Dimension 1	VTC Neural Feature Sapce Dimension 2
battery	24.1218	-8.33788
battery	24.4291	8.21762
battery	4.72754	-3.03389
battery	27.0581	-12.4581
battery	5.23009	-7.41292
battery	10.0649	-6.13377
battery	-5.34054	-9.46109
battery	21.4572	0.308892
battery	15.5	-4.51894
battery	3.27501	-10.7544
arachnid	-5.12141	-6.22025
arachnid	-15.1801	-7.98773
arachnid	-8.46802	1.21602
arachnid	-18.2198	-6.00702
arachnid	-5.50429	-13.43
arachnid	-13.1547	-4.62551
arachnid	-10.1511	-11.0507
arachnid	-6.57738	-10.4207
arachnid	-16.7528	1.13073
arachnid	-14.2326	-8.23675
bark	18.2455	-4.58394
bark	11.9901	-0.145917
bark	11.0762	-0.716454
bark	21.5974	-1.41682
bark	7.92624	-3.17322
bark	10.7063	-1.56973
bark	8.03355	-1.84661
bark	21.8513	2.31523
bark	14.898	0.341835
bark	1.84088	3.08962
beverage	1.28123	10.217
beverage	12.2725	-6.48914
beverage	8.52283	-10.2149
beverage	9.25402	-12.1614
beverage	26.4155	3.16648
beverage	1.26211	-6.74688
beverage	-7.83836	-4.0093
beverage	16.9923	0.781777
beverage	5.29416	-6.03876
beverage	-4.93356	-10.9872
board	0.380949	-12.9361
board	1.38051	-16.7442
board	-2.95177	-17.7502
board	1.7855	-11.3859
board	0.332485	-11.7397
board	-2.72804	-16.533
board	6.01289	-8.73098
board	-7.21353	-15.2333
board	1.57155	-6.02573
board	7.25483	-6.49395
bread	-1.45715	-10.6734
bread	6.86814	-1.63289
bread	-7.70101	-8.90129
bread	-0.668319	-14.0049
bread	-3.46177	-8.3464
bread	-14.0706	-13.0265
bread	-1.90061	-9.87672
bread	-5.71272	-3.7603
bread	-7.92683	-12.8015
bread	-1.20156	-14.0731
brier	-9.45721	-6.49086
brier	-0.981699	-8.747
brier	-18.8374	-6.07134
brier	-7.66377	-5.48577
brier	-10.2825	5.05994
brier	2.09453	-6.07128
brier	9.15193	-9.50662
brier	-2.94349	-8.26198
brier	-11.6263	-16.5887
brier	-2.27021	-11.4933
building	11.3808	-4.01044
building	7.54064	-4.20965
building	24.1242	-2.47588
building	15.6058	-9.31027
building	23.6114	-0.463673
building	21.2241	-0.813922
building	19.9549	1.66533
building	21.7902	-5.07969
building	16.1508	0.0711286
building	11.5342	-4.27721
car	10.1625	5.07769
car	14.2035	11.1091
car	9.36734	9.4362
car	23.5647	12.2539
car	9.04059	7.40319
car	11.4967	5.50543
car	14.9097	9.73811
car	15.3957	3.46317
car	18.2252	7.95812
car	23.9728	5.70755
cat	-4.12482	8.78447
cat	-16.2491	8.84289
cat	-12.233	7.16792
cat	-4.1375	1.92157
cat	14.5995	1.39639
cat	-10.6821	-6.45797
cat	-14.8122	7.08322
cat	-2.39084	-3.13988
cat	-21.1508	9.66242
cat	-12.9387	7.35396
collection	33.6241	0.538953
collection	50.246	-4.78744
collection	1.44505	0.661765
collection	38.4408	0.226537
collection	20.0189	-8.43523
collection	37.5727	-2.4157
collection	34.9048	-1.00772
collection	31.0451	-1.77096
collection	10.6899	-16.9478
collection	19.8019	-6.90674
crustacean	-6.03829	4.12095
crustacean	-15.9083	-6.34031
crustacean	-12.8697	-3.80915
crustacean	-17.0344	-6.6866
crustacean	-6.47275	-5.7267
crustacean	-15.132	-7.73873
crustacean	1.96606	-9.05527
crustacean	-22.5671	-8.61722
crustacean	-7.76781	-12.0276
crustacean	-21.1715	-2.35207
dainty	-11.7949	-16.7724
dainty	-6.44029	-11.4207
dainty	3.33451	-12.6901
dainty	-0.448609	-18.2254
dainty	-6.50315	-17.2095
dainty	-2.22816	-15.1854
dainty	-1.45463	-15.9027
dainty	-4.22894	-8.60465
dainty	4.46908	-15.8405
dainty	-8.06855	-16.0281
dog	-11.9291	1.68409
dog	-14.231	19.1631
dog	-21.5958	18.1251
dog	-16.0923	21.6933
dog	-10.8275	10.7475
dog	-20.3871	11.3192
dog	-6.39533	23.5312
dog	-16.1285	14.2052
dog	-3.77864	8.81338
dog	-9.25252	17.4854
electricaldevice	16.1809	3.77783
electricaldevice	12.1094	-9.76877
electricaldevice	3.02717	-13.4418
electricaldevice	-3.40121	-11.9308
electricaldevice	7.4007	-4.01741
electricaldevice	9.68721	-6.79384
electricaldevice	17.3554	-1.75973
electricaldevice	9.86107	-2.84424
electricaldevice	25.2565	6.27875
electricaldevice	26.8962	3.06835
electronicdevice	7.92199	-3.47025
electronicdevice	19.908	-12.1047
electronicdevice	25.3956	-4.31492
electronicdevice	29.5567	-0.991021
electronicdevice	20.9695	-10.9462
electronicdevice	21.9847	-2.0856
electronicdevice	32.1202	-8.1432
electronicdevice	8.46602	-8.6066
electronicdevice	16.6906	-5.59779
electronicdevice	18.0068	-1.53348
equipment	31.2469	-2.40244
equipment	26.8092	2.48027
equipment	30.2914	2.91139
equipment	32.7592	-1.69002
equipment	35.0607	4.5252
equipment	38.3372	4.89576
equipment	14.6334	4.22324
equipment	22.2479	1.87709
equipment	24.4389	10.0455
equipment	32.3882	6.52463
fare	-0.041783	-14.4148
fare	1.59202	-4.51565
fare	4.85337	-11.1646
fare	1.46735	-14.4179
fare	-15.2355	-6.91903
fare	-15.9771	-9.01871
fare	-6.32041	-14.0103
fare	-12.0227	-13.8885
fare	-13.5288	-14.5819
fare	-2.57705	-10.4785
fern	2.65293	-8.03892
fern	-7.59228	-12.6788
fern	-11.6053	-8.77783
fern	-1.97338	-16.147
fern	-1.18206	-13.6708
fern	-9.64318	-11.2106
fern	-5.87602	-12.2945
fern	-6.90073	-14.0316
fern	-11.0069	-11.7547
fern	-9.37938	-15.0266
fish	-14.5546	-10.8033
fish	-6.21152	-13.5446
fish	-2.72715	-9.16674
fish	-9.52578	-10.1203
fish	-7.85668	-6.89608
fish	2.93061	-6.02109
fish	-13.0304	-3.69668
fish	-6.50014	-8.25899
fish	-9.76165	-8.97827
fish	-1.11948	-8.2353
flower	-5.621	-6.9768
flower	-9.73921	-7.41159
flower	-15.2747	-13.6889
flower	-14.0428	-9.6698
flower	-14.0342	-12.1782
flower	-10.465	-14.0511
flower	-8.16143	-12.5456
flower	-10.9512	-13.5093
flower	-9.10257	-7.67744
flower	-16.1624	-12.314
frog	-1.73359	-5.87959
frog	-11.0504	-2.0795
frog	-8.26479	-6.32846
frog	-16.9963	-2.8569
frog	-10.6073	-5.95517
frog	-3.93859	-9.21738
frog	-16.4138	-7.67896
frog	-4.12157	-9.78682
frog	-2.96897	-5.01097
frog	-14.3256	-12.5728
fruit	-12.7056	-18.3899
fruit	-12.9049	-14.248
fruit	-2.58825	-8.20281
fruit	-11.2143	-17.1754
fruit	-24.7916	-17.9665
fruit	-10.3061	-8.29157
fruit	-16.8915	-11.4659
fruit	-7.89707	-19.8034
fruit	-12.5289	-21.117
fruit	-4.1592	-10.8227
fungus	-8.86095	-2.03562
fungus	-4.18565	0.873264
fungus	-7.67253	-7.17282
fungus	-17.6889	-4.46985
fungus	-14.86	-3.96692
fungus	3.77063	-9.90692
fungus	-6.88427	-1.78395
fungus	-11.8414	5.64321
fungus	-1.57993	-9.87782
fungus	-6.71032	-7.60159
furniture	21.5687	0.366412
furniture	31.4408	7.65874
furniture	11.3374	1.21346
furniture	37.8854	4.83647
furniture	30.9688	4.81572
furniture	19.9681	-3.02593
furniture	21.1737	-1.99712
furniture	24.4159	5.29426
furniture	25.2278	-3.13868
furniture	19.7622	-0.641418
gamebird	-14.0146	-2.64087
gamebird	-17.1509	-6.9972
gamebird	-13.4994	6.09994
gamebird	-12.8921	4.89709
gamebird	-13.8175	-6.01318
gamebird	-11.3691	-5.63967
gamebird	-12.8212	-8.79749
gamebird	-11.0098	-9.45528
gamebird	-19.8938	-0.22379
gamebird	-15.1122	-1.71317
gymnast	8.22104	1.8173
gymnast	3.54656	10.1793
gymnast	12.009	7.26805
gymnast	29.4711	13.5689
gymnast	20.3981	19.3277
gymnast	0.384895	9.71312
gymnast	12.1715	15.7572
gymnast	14.4327	7.34741
gymnast	11.466	20.2577
gymnast	1.85863	6.4896
herb	-9.03993	-14.5772
herb	-10.9712	-15.9396
herb	-5.80963	-14.7755
herb	-7.40656	-18.081
herb	-10.6104	-11.0276
herb	-7.15067	-12.6665
herb	-6.526	-11.2868
herb	-6.40219	-12.8996
herb	-8.30234	-15.2198
herb	-8.10661	-14.7272
hole	-11.8399	-2.93153
hole	-11.159	-8.07964
hole	-12.8366	3.64785
hole	-6.47001	-11.0109
hole	-20.367	4.54449
hole	-11.2491	-6.85722
hole	-12.4693	3.27077
hole	-8.84357	-8.99541
hole	-10.2327	-5.18861
hole	-2.2043	-17.3565
insect	7.17587	-5.19829
insect	-11.2361	-8.71613
insect	-6.00456	-9.15055
insect	-9.335	-2.4692
insect	-10.0524	-7.62409
insect	-12.8906	-9.17784
insect	-12.6416	-10.4996
insect	-14.1728	-8.1576
insect	-18.9688	-1.74419
insect	11.1323	-2.13187
light	4.04504	-9.50428
light	-0.928044	-3.4312
light	11.3308	6.89533
light	5.07358	-4.24145
light	1.82415	-8.60467
light	-10.1967	-12.5194
light	6.92992	-2.41953
light	15.7383	-6.42891
light	2.09251	-6.15186
light	4.65173	-2.60359
manclothing	7.69888	5.50976
manclothing	13.6712	-4.53994
manclothing	8.71404	9.81375
manclothing	11.3456	4.97426
manclothing	8.96915	-10.1166
manclothing	5.3985	-11.9465
manclothing	-1.03021	3.0393
manclothing	15.2729	-5.82414
manclothing	22.6379	9.76972
manclothing	11.0363	-0.552643
moped	0.767633	4.85507
moped	-10.0824	3.86979
moped	-1.82408	5.28766
moped	11.1516	0.867258
moped	15.7734	5.16501
moped	16.371	2.92323
moped	13.7362	3.1906
moped	6.01683	8.98247
moped	10.2259	4.03252
moped	-3.62738	-1.3319
musicalinstrument	16.9235	-5.58153
musicalinstrument	1.9365	-8.86275
musicalinstrument	5.54925	-6.82079
musicalinstrument	14.6763	-0.520517
musicalinstrument	1.40223	-10.169
musicalinstrument	15.2018	-8.03802
musicalinstrument	14.9058	-8.00649
musicalinstrument	8.50205	-8.03375
musicalinstrument	19.1275	9.43489
musicalinstrument	10.9569	-7.52055
needlework	1.5863	-4.56109
needlework	-6.3515	-2.86444
needlework	-6.02849	-8.66506
needlework	0.732342	-22.4573
needlework	-9.42415	-11.5839
needlework	2.01824	-15.2676
needlework	3.44102	-9.48355
needlework	9.22876	-9.71248
needlework	9.3447	-13.163
needlework	-4.03876	-20.0239
nest	18.9686	-2.34421
nest	18.2515	-0.402482
nest	18.1828	-2.91546
nest	20.1391	-6.9337
nest	23.3274	-2.52078
nest	23.638	-2.72051
nest	19.9128	-4.62629
nest	23.6511	0.995295
nest	10.99	0.729781
nest	35.4115	2.48517
plate	12.724	-13.7303
plate	14.619	-11.3585
plate	16.9651	-18.2024
plate	7.80512	-17.9774
plate	11.4078	-11.5639
plate	0.580978	-19.9748
plate	-1.72754	-17.5169
plate	0.171616	-16.8327
plate	-13.1987	-15.8536
plate	-1.43972	-14.5445
reptile	-17.8369	2.17336
reptile	-13.3031	-6.6472
reptile	-16.1024	-16.6663
reptile	-6.89325	-5.57106
reptile	-12.1375	-10.2768
reptile	-5.06548	-3.81437
reptile	-11.4038	2.51182
reptile	-6.94559	-3.32035
reptile	-2.29638	-11.8499
reptile	-9.92877	-11.6794
ridge	4.02807	-9.54131
ridge	11.3483	-2.33491
ridge	14.8953	-3.92712
ridge	12.1001	-2.22958
ridge	15.6408	11.4452
ridge	20.6751	-4.74992
ridge	16.3444	2.52619
ridge	23.4594	-6.68552
ridge	24.9975	-2.42164
ridge	6.08722	-7.75512
rock	-14.5941	-3.8833
rock	-5.09088	-7.32323
rock	-10.6033	0.650475
rock	-8.4847	-5.38135
rock	-8.99619	-7.45771
rock	-6.65282	-6.8296
rock	-6.99069	-8.63198
rock	-13.5955	-7.66455
rock	-2.6611	-3.98926
rock	-6.66048	-7.04037
rodent	-17.6774	22.686
rodent	-22.9471	23.054
rodent	-29.0192	3.1388
rodent	-15.3775	6.99593
rodent	-21.6021	11.3149
rodent	-21.6697	11.1581
rodent	-13.5487	7.84511
rodent	-18.8337	9.45782
rodent	-24.8941	27.613
rodent	-18.0629	25.9872
star	-6.27405	-11.3063
star	-13.5777	-14.6295
star	-8.73358	-13.999
star	-8.38834	-12.1133
star	-6.97719	-12.1902
star	-10.3826	-15.5877
star	-6.53132	-9.58893
star	-13.313	-15.1699
star	-13.0019	-12.5109
star	-5.86721	-10.5234
sugarmaple	-10.4339	-10.6057
sugarmaple	-3.86192	-7.81246
sugarmaple	-6.77135	-12.8935
sugarmaple	-4.327	-6.31085
sugarmaple	-11.9566	-6.23869
sugarmaple	-8.90192	-9.42444
sugarmaple	-6.11787	3.3925
sugarmaple	-8.21108	-9.57997
sugarmaple	-6.97571	-13.8623
sugarmaple	3.10124	-16.9585
support	21.4406	4.82269
support	-9.60036	-3.24701
support	17.6885	-4.57077
support	39.7711	-5.83866
support	10.8233	-6.48408
support	11.7438	-1.06817
support	6.79067	-6.5701
support	8.55963	-9.07495
support	8.4214	-5.73759
support	15.8982	-2.69518
tool	33.1391	-6.22317
tool	22.3811	-6.29359
tool	0.0864285	-0.00600301
tool	24.7246	6.18393
tool	9.06071	-9.51983
tool	34.5929	-3.46816
tool	18.3541	0.95256
tool	12.7901	-3.26688
tool	16.2383	-13.5048
tool	20.656	9.43362
utensil	16.6806	-8.1057
utensil	10.7812	-3.26079
utensil	9.2995	-6.42454
utensil	1.57559	-3.37582
utensil	14.4311	-8.58599
utensil	19.7874	-3.68268
utensil	-2.13784	-9.51573
utensil	11.8718	-3.37628
utensil	9.46271	-9.21179
utensil	3.37438	-11.3166
vegetable	-4.20314	-18.0202
vegetable	-1.15428	-9.49752
vegetable	13.9094	2.00479
vegetable	-11.4924	-11.1747
vegetable	14.1765	4.8588
vegetable	2.17975	-9.7506
vegetable	-9.78396	-9.49636
vegetable	4.06447	-10.3982
vegetable	1.35465	-13.3467
vegetable	10.9897	-5.96589
vessel	7.26554	-0.099391
vessel	16.7484	7.09182
vessel	7.39456	-1.9445
vessel	30.1467	4.00785
vessel	21.9219	-0.273941
vessel	21.3314	6.03395
vessel	17.0358	1.97841
vessel	21.7835	3.85316
vessel	7.80673	1.70339
vessel	14.5976	-1.05434
weapon	8.65688	2.19392
weapon	14.7626	2.37937
weapon	18.6105	-4.87998
weapon	6.22728	0.311456
weapon	16.4946	-0.850198
weapon	16.3401	3.6249
weapon	-8.58831	-1.69971
weapon	6.44081	-2.0791
weapon	21.5339	-4.28562
weapon	0.118345	-5.80606
youngmammal	-17.1135	7.30466
youngmammal	-26.683	9.73939
youngmammal	-19.4092	14.0227
youngmammal	-22.24	8.46769
youngmammal	-16.96	22.4853
youngmammal	-18.7172	12.9482
youngmammal	-14.471	-1.34984
youngmammal	-10.2617	5.35763
youngmammal	-12.2072	-1.0687
youngmammal	-10.2467	-6.85591
airplane	-5.10634	-6.45692
airplane	1.39807	-3.78821
airplane	22.0875	0.540844
airplane	0.17	2.65895
airplane	-10.1872	-5.17522
airplane	20.2216	2.54725
airplane	-2.98268	-3.38855
airplane	14.876	0.494238
airplane	3.46841	-6.64611
airplane	4.34641	2.92473
airplane	-6.41847	-8.56152
airplane	4.50487	1.41028
airplane	-2.10163	-12.4801
airplane	4.20561	-6.58803
airplane	-5.39777	-2.01774
airplane	18.4889	6.74086
airplane	19.44	-11.5018
airplane	7.34081	-2.50358
airplane	-7.53597	-11.0003
airplane	-3.14252	-4.66076
airplane	0.748964	-3.9568
airplane	5.19038	1.49268
airplane	19.9708	2.02411
airplane	-4.94907	0.621912
airplane	4.85169	2.42418
airplane	8.99051	-3.6124
airplane	-0.686341	3.84664
airplane	-10.0653	-4.14669
airplane	1.4945	-7.12735
airplane	7.28571	-5.22167
airplane	-0.754679	-6.76233
airplane	-4.06892	-5.89146
airplane	-5.97686	-8.45988
airplane	-8.34724	-4.30115
airplane	-3.61182	-8.13755
airplane	-4.73794	-8.94125
airplane	-5.26185	-2.51272
airplane	-5.05895	-2.01376
airplane	5.75448	-0.594479
airplane	-7.38455	-1.79724
airplane	7.07222	-2.57144
airplane	7.09662	6.36405
airplane	-4.27472	-10.7984
airplane	-8.76652	-7.99893
airplane	-5.8459	-8.23754
airplane	11.6809	-3.02738
airplane	8.9896	1.11235
airplane	5.21986	8.53915
airplane	-14.4615	0.388837
airplane	-2.39894	1.00658
apple	-18.7831	-18.035
apple	5.03383	-5.4871
apple	-13.8814	-10.2355
apple	-5.41734	-10.8637
apple	-6.25733	-17.0761
apple	-17.1367	-17.8444
apple	-14.2893	-13.0763
apple	-10.0619	-12.3392
apple	-12.0365	-13.9712
apple	-15.029	-15.4777
apple	-6.96679	-30.0255
apple	-6.45358	-12.5061
apple	4.29515	-7.88228
apple	-7.64202	-15.9605
apple	-6.91869	-16.3748
apple	-1.69221	-0.348479
apple	-12.7641	-12.8994
apple	24.8171	-5.39253
apple	-0.719369	-9.2244
apple	-10.3686	-18.113
apple	-8.93482	-3.42607
apple	-20.3214	-11.411
apple	-4.44513	-21.0483
apple	9.59641	-5.01802
apple	15.8271	-18.624
apple	-10.0805	-11.1645
apple	-23.0085	-18.607
apple	-9.8417	-13.8571
apple	-11.1976	-8.12168
apple	5.9888	-10.607
apple	-4.11393	-5.28831
apple	6.62261	-1.92381
apple	-18.7716	-4.72373
apple	6.15486	-8.922
apple	-6.11454	-4.94024
apple	-0.137932	-15.3641
apple	-13.1573	-11.3948
apple	-13.2649	-25.0414
apple	-0.638001	-25.1767
apple	21.2041	-2.98521
apple	6.4588	-9.83971
apple	-11.2639	-17.848
apple	-18.2399	-21.2808
apple	-13.1249	-11.8419
apple	-17.2561	-14.2068
apple	17.2944	2.8962
apple	-11.3439	-14.1712
apple	-15.4846	-14.083
apple	-11.2769	-12.0243
apple	-13.913	-7.51191
bear	-14.3496	4.65609
bear	-34.257	17.0939
bear	-25.214	5.02265
bear	-6.9795	-1.34999
bear	-18.8292	8.24454
bear	-20.773	19.0265
bear	-8.43818	-0.621842
bear	-32.1521	11.2677
bear	-10.2547	-4.1392
bear	-15.1082	7.17906
bear	-31.309	23.0963
bear	-30.5726	9.57631
bear	-12.1077	3.79306
bear	-14.3325	9.29265
bear	-22.8826	5.13946
bear	-20.8166	9.50783
bear	-21.0788	2.26937
bear	-16.6493	-0.996018
bear	-12.2828	8.98794
bear	-25.8027	15.3304
bear	-16.1605	7.16948
bear	-27.266	5.38233
bear	-14.2982	0.93593
bear	-37.9143	22.8745
bear	-25.8286	6.14871
bear	-15.2081	8.02749
bear	-13.9713	13.3937
bear	-15.7885	1.57931
bear	-21.2311	1.97917
bear	-10.9641	-3.13991
bear	-27.1125	3.72042
bear	-28.2306	12.2059
bear	-33.273	19.1136
bear	-26.2769	10.0777
bear	-35.5483	26.8748
bear	-3.82668	6.23305
bear	-20.2814	25.3588
bear	-15.0925	-5.00861
bear	-14.827	0.385335
bear	-28.8606	20.4279
bear	-33.2582	22.1788
bear	-17.9048	8.20915
bear	-21.1396	13.8772
bear	-8.98953	11.0231
bear	-8.071	10.0253
bear	-22.052	1.43624
bear	-13.658	-4.06179
bear	-28.0868	17.0771
bear	-22.7666	13.0839
bear	-11.2362	17.1409
bird	-9.71364	17.607
bird	-12.7103	2.73943
bird	-7.02438	2.05118
bird	13.2445	5.82765
bird	-7.95122	-0.985809
bird	-9.9773	-3.34209
bird	-17.7738	-4.51784
bird	-16.4511	1.88354
bird	-16.8202	-3.98077
bird	-8.4073	11.0695
bird	-10.6477	1.3925
bird	-8.84958	3.60358
bird	-2.25349	7.28807
bird	1.52698	-0.249011
bird	-17.0753	-5.73609
bird	-1.76433	6.07999
bird	8.0645	-6.3218
bird	-13.5459	3.49907
bird	-5.66817	-4.78592
bird	-19.3495	2.43193
bird	-8.27772	2.84371
bird	9.38191	5.88168
bird	-9.573	-3.7439
bird	-0.34179	-2.89064
bird	-17.2399	-3.38787
bird	-7.6194	-0.0746835
bird	-8.29195	2.11033
bird	-10.5965	7.01333
bird	-11.6534	-4.22798
bird	-10.6379	-5.47973
bird	-9.08588	-5.92511
bird	-9.7123	-0.378711
bird	-5.66574	-11.9075
bird	-10.1074	-2.61163
bird	-4.23048	-1.89678
bird	-17.8019	3.35892
bird	-8.40548	3.5909
bird	3.72171	13.7475
bird	-4.381	-2.4755
bird	2.37914	2.96488
bird	-9.35809	-6.74569
bird	2.66171	-3.47544
bird	-11.5951	-2.31912
bird	-13.8406	-5.79085
bird	-14.6988	6.19217
bird	-9.99123	-7.2415
bird	9.50718	3.30988
bird	-6.09093	-1.29891
bird	-4.57176	1.14347
bird	1.79699	-4.27923
car	8.66523	8.98893
car	15.6472	10.2272
car	27.4975	6.1207
car	34.6195	12.373
car	8.03629	4.25252
car	29.773	9.31496
car	30.4107	7.61118
car	35.7506	5.15841
car	8.39484	3.33521
car	21.044	10.3135
car	10.0803	2.87004
car	27.134	2.02384
car	21.8233	15.1622
car	19.464	1.17216
car	27.2263	-0.182139
car	15.8546	13.2241
car	28.3819	12.7998
car	12.4447	-4.49068
car	18.4382	10.9917
car	12.6388	1.55288
car	18.0551	4.18543
car	22.0908	7.92907
car	2.92258	-4.71685
car	23.6716	5.81964
car	21.6341	9.70628
car	22.7918	3.57392
car	21.7659	2.85926
car	18.576	0.468012
car	14.0096	3.17968
car	13.6233	3.51827
car	5.61762	-2.83712
car	17.9738	7.68566
car	19.8599	2.5967
car	17.015	1.61033
car	13.8185	9.5615
car	24.148	14.4071
car	23.2603	4.07552
car	14.1542	1.43971
car	0.359981	8.8348
car	18.1497	9.59977
car	26.8637	1.4594
car	30.2919	3.84479
car	16.2402	-1.88685
car	16.5004	-3.95808
car	5.50501	-3.14864
car	22.5651	8.1017
car	19.1538	5.37437
car	22.6423	3.40616
car	17.9732	4.67489
car	5.81519	0.92516
chair	25.8354	0.110704
chair	18.6443	4.04803
chair	25.9182	6.85843
chair	11.5909	6.72953
chair	26.7498	4.66662
chair	20.7084	6.8559
chair	17.4801	10.3035
chair	26.4391	8.17497
chair	34.3633	8.27748
chair	27.1354	2.20151
chair	17.2539	11.9832
chair	26.3397	4.09133
chair	32.5313	6.80924
chair	10.4117	3.89979
chair	27.2854	5.055
chair	45.2673	6.38521
chair	28.1497	8.2098
chair	27.0152	0.775167
chair	29.2276	6.12288
chair	24.3324	13.4539
chair	31.6943	7.54942
chair	21.367	11.2379
chair	26.1219	8.01381
chair	31.1515	7.8364
chair	24.8219	5.76164
chair	30.1872	5.23528
chair	18.6003	1.4055
chair	3.19935	1.01444
chair	37.8527	5.25919
chair	24.9431	-1.00223
chair	15.9289	3.71558
chair	22.7931	1.39878
chair	22.3458	-0.307888
chair	26.9546	3.24306
chair	17.8513	-0.325859
chair	39.8406	10.9347
chair	21.7394	3.61294
chair	23.6761	-2.81621
chair	27.3408	9.75382
chair	14.0388	6.5888
chair	29.7444	11.0391
chair	11.0007	-1.75769
chair	20.3439	6.85992
chair	24.2343	-0.580932
chair	36.4928	17.6706
chair	25.6062	3.09315
chair	26.2049	9.66516
chair	23.4362	10.0777
chair	16.6285	0.231166
chair	16.4176	5.90087
dog	-7.26115	8.17124
dog	11.5986	-0.812354
dog	-9.94177	10.7287
dog	-7.84985	1.25799
dog	-0.183636	17.7665
dog	9.47335	7.82085
dog	-0.702619	10.2717
dog	-9.22117	6.82023
dog	5.741	8.31185
dog	-13.8285	13.7068
dog	-5.07794	9.86881
dog	-3.01034	4.50615
dog	-6.06803	13.3535
dog	-13.3314	2.77051
dog	-10.3458	17.4247
dog	-0.881376	7.91215
dog	-20.3064	18.5575
dog	-10.2599	11.9281
dog	-6.18892	9.73278
dog	1.15397	14.4633
dog	0.930427	9.93054
dog	-16.4619	17.5709
dog	-17.7023	8.22679
dog	-6.42405	11.7265
dog	-14.8746	10.2843
dog	-8.21333	2.47237
dog	-3.20174	16.7035
dog	-4.36589	13.1457
dog	-8.7313	18.8712
dog	2.35932	8.42998
dog	-9.60276	5.80077
dog	-9.89713	17.0743
dog	-27.4815	17.825
dog	-0.170255	9.06413
dog	-5.01185	11.553
dog	-0.687652	7.96609
dog	27.9198	2.71749
dog	-18.3344	10.7891
dog	-17.8006	14.5551
dog	8.69632	13.8989
dog	-3.06537	3.72127
dog	-14.1702	23.1551
dog	-7.15015	0.831119
dog	-2.60166	6.50194
dog	-9.13012	18.3389
dog	-2.28839	4.81122
dog	5.16849	15.7936
dog	-9.34717	5.71072
dog	5.28086	10.5885
dog	-20.8841	21.7264
elephant	-21.1433	19.0807
elephant	-16.5805	12.2706
elephant	-16.9743	9.37041
elephant	-32.1867	17.1831
elephant	-22.9371	11.8029
elephant	-14.7877	12.6478
elephant	-14.1671	19.4011
elephant	-21.8028	27.0925
elephant	-11.7702	14.3546
elephant	-23.6958	3.31094
elephant	-18.859	7.06272
elephant	-12.3718	5.4947
elephant	-24.7058	6.83465
elephant	-16.8881	-3.34628
elephant	-35.4505	17.5938
elephant	-23.4572	15.9561
elephant	-21.6649	10.7289
elephant	-21.7408	6.09503
elephant	-20.9941	4.74961
elephant	-17.4477	11.5123
elephant	-24.7172	20.4043
elephant	-21.4961	10.176
elephant	-10.4973	9.34519
elephant	-19.8877	6.00461
elephant	-15.1109	7.83872
elephant	-19.8403	5.96972
elephant	-21.1353	14.8666
elephant	-3.54041	19.4561
elephant	-18.7503	13.3113
elephant	-13.5478	15.5359
elephant	-13.5362	10.6053
elephant	-8.06141	5.83973
elephant	-12.1381	15.0306
elephant	-18.813	8.53215
elephant	-24.6396	7.28092
elephant	-17.7111	16.6197
elephant	-21.2805	21.1558
elephant	-18.1946	16.4909
elephant	-16.3171	10.7653
elephant	-6.36807	17.6061
elephant	-19.8422	9.38463
elephant	-8.13495	9.3667
elephant	-19.9227	2.35605
elephant	-9.57541	-3.28339
elephant	-29.7988	16.8378
elephant	-6.35478	13.6734
elephant	-19.7947	12.9338
elephant	-19.7633	16.1839
elephant	-9.43918	7.89636
elephant	-25.6608	17.7528
person	21.4444	14.7687
person	2.22001	14.7566
person	8.89772	21.2104
person	-5.76093	21.6578
person	-3.693	25.1743
person	12.6538	14.3173
person	9.02504	15.0459
person	15.1447	21.2779
person	12.2826	27.8207
person	0.718619	7.88011
person	2.84881	10.7225
person	9.00307	12.771
person	1.24636	15.7901
person	15.8521	15.0171
person	-0.982184	0.640646
person	-3.31281	6.21733
person	-0.778569	9.11255
person	-15.6505	27.2855
person	0.452364	25.5424
person	21.7755	14.476
person	10.871	29.5125
person	-4.72313	16.794
person	16.3527	9.10282
person	-4.3805	22.463
person	-2.00566	13.2608
person	-2.77593	12.2363
person	3.78616	20.1368
person	5.49915	15.9475
person	13.651	9.42406
person	6.88805	15.2118
person	-3.70834	26.6363
person	17.7476	18.5607
person	5.13083	19.4887
person	1.75375	11.3312
person	7.92259	6.72235
person	-2.60469	18.6071
person	-1.29334	7.8741
person	-5.45024	-4.20153
person	2.53415	20.6284
person	9.87294	19.836
person	9.93848	3.94773
person	1.46977	11.8402
person	5.90788	17.5212
person	-1.9806	8.11722
person	-2.72343	5.45101
person	0.816404	26.1432
person	-7.5504	-2.29283
person	1.02137	-5.04427
person	3.90275	11.879
person	-2.32845	7.46215
zebra	-11.3909	-6.22605
zebra	0.462218	7.65463
zebra	-12.0946	1.9452
zebra	-5.42906	-4.03737
zebra	-14.8873	5.09447
zebra	-18.7266	-2.89906
zebra	-13.8668	-0.260852
zebra	-17.0403	3.34901
zebra	-20.6946	8.8981
zebra	-9.14303	-4.20395
zebra	-20.6795	4.25622
zebra	-22.1606	-2.10971
zebra	-16.3668	13.2535
zebra	-8.59136	-6.39661
zebra	-5.23468	-7.5209
zebra	-7.01787	5.05567
zebra	-14.4967	7.60918
zebra	-18.4192	6.8479
zebra	-16.5165	4.21548
zebra	-16.7099	-4.23871
zebra	-6.70949	9.99839
zebra	-6.72577	-2.26807
zebra	-3.66698	-2.6706
zebra	-8.59321	2.92662
zebra	-9.92873	3.11599
zebra	-15.3163	6.93981
zebra	-8.47135	-4.75479
zebra	-8.30695	-4.57594
zebra	-13.701	-6.17322
zebra	-21.4561	14.4971
zebra	-6.60338	-4.89108
zebra	-1.66507	0.488179
zebra	-19.2988	9.17549
zebra	-10.1125	-1.1674
zebra	-18.9779	4.38776
zebra	-19.7206	4.62582
zebra	5.52209	-9.89561
zebra	3.4301	3.37244
zebra	-11.5443	-2.93602
zebra	-4.94814	3.88211
zebra	-13.1311	-5.72969
zebra	-9.61836	-3.73668
zebra	-15.3767	-7.24487
zebra	-13.6179	-1.38196
zebra	-10.6974	-6.03575
zebra	-14.135	-5.03958
zebra	-16.7904	6.54589
zebra	-12.0687	-3.50123
zebra	-22.9912	6.08809
zebra	-17.9058	-2.48521

## Sheet: 5e_Raster_TimeStamp
timestampsOfCell
1.62361e+15
1623606551874133
1.62361e+15
1.62361e+15
1.62361e+15
1.62361e+15
1.62361e+15
1.62361e+15
1.62361e+15
1.62361e+15
1623606562509504
1.62361e+15
1623606573153000
1.62361e+15
1.62361e+15
1.62361e+15
1.62361e+15
1.62361e+15
1.62361e+15
1.62361e+15
1.62361e+15
1.62361e+15
1.62361e+15
1.62361e+15
1.62361e+15
1.62361e+15
1.62361e+15
1.62361e+15
1623606608471861
1.62361e+15
1623606612062359
1623606617019107
1623606619001356
1623606620892481
1.62361e+15
1.62361e+15
1.62361e+15
1.62361e+15
1.62361e+15
1.62361e+15
1.62361e+15
1.62361e+15
1623606639589848
1623606639624223
1.62361e+15
1.62361e+15
1623606641057723
1.62361e+15
1623606646633970
1.62361e+15
1.62361e+15
1.62361e+15
1.62361e+15
1.62361e+15
1.62361e+15
1623606672880335
1.62361e+15
1.62361e+15
1623606687898204
1.62361e+15
1.62361e+15
1.62361e+15
1.62361e+15
1.62361e+15
1.62361e+15
1623606696350700
1623606701457073
1.62361e+15
1.62361e+15
1.62361e+15
1.62361e+15
1623606720454941
1.62361e+15
1623606733426185
1.62361e+15
1.62361e+15
1.62361e+15
1623606767314547
1.62361e+15
1.62361e+15
1.62361e+15
1623606767800672
1.62361e+15
1.62361e+15
1.62361e+15
1.62361e+15
1.62361e+15
1.62361e+15
1.62361e+15
1.62361e+15
1.62361e+15
1.62361e+15
1623606851439638
1.62361e+15
1.62361e+15
1.62361e+15
1.62361e+15
1.62361e+15
1623606874763879
1623606875832128
1623606876355503
1623606876376003
1.62361e+15
1.62361e+15
1.62361e+15
1.62361e+15
1.62361e+15
1.62361e+15
1.62361e+15
1623606920516610
1.62361e+15
1623606937480729
1.62361e+15
1.62361e+15
1.62361e+15
1623606955100346
1.62361e+15
1.62361e+15
1.62361e+15
1.62361e+15
1.62361e+15
1.62361e+15
1.62361e+15
1.62361e+15
1.62361e+15
1.62361e+15
1.62361e+15
1623606989180208
1.62361e+15
1.62361e+15
1.62361e+15
1.62361e+15
1.62361e+15
1623607010551199
1.62361e+15
1.62361e+15
1.62361e+15
1.62361e+15
1.62361e+15
1623607031683066
1623607041352437
1.62361e+15
1623607056470181
1623607058087180
1.62361e+15
1.62361e+15
1.62361e+15
1.62361e+15
1.62361e+15
1.62361e+15
1.62361e+15
1623607109455159
1.62361e+15
1623607109477409
1.62361e+15
1.62361e+15
1.62361e+15
1623607179230506
1.62361e+15
1.62361e+15
1623607191371127
1.62361e+15
1623607199131498
1623607208811870
1623607208823995
1.62361e+15
1.62361e+15
1623607222722489
1.62361e+15
1.62361e+15
1623607247374229
1.62361e+15
1.62361e+15
1.62361e+15
1623607272672469
1.62361e+15
1.62361e+15
1.62361e+15
1623607289927337
1623607298381459
1.62361e+15
1.62361e+15
1.62361e+15
1.62361e+15
1623607339419567
1.62361e+15
1.62361e+15
1.62361e+15
1.62361e+15
1623607355578811
1.62361e+15
1.62361e+15
1.62361e+15
1.62361e+15
1.62361e+15
1.62361e+15
1.62361e+15
1.62361e+15
1.62361e+15
1.62361e+15
1.62361e+15
1.62361e+15
1623607471104014
1.62361e+15
1.62361e+15
1.62361e+15
1.62361e+15
1.62361e+15

## Sheet: 5e_Raster_Periods_FiringRate
Object Label	Label Index	Trial Index (sorted by Label)	Periods_2	Periods_3	Firing Rate
airplane	1	462	1623607362005229	1623607364005229	0
airplane	1	504	1623607438480605	1623607440480605	1
airplane	1	65	1623606656656356	1623606658656356	0
airplane	1	510	1623607449643413	1623607451643413	0
airplane	1	356	1623607171235306	1623607173235306	0
airplane	1	48	1623606625367150	1623606627367150	0
airplane	1	163	1623606827283007	1623606829283007	0
airplane	1	311	1623607092544775	1623607094544775	0
airplane	1	534	1623607494661082	1623607496661082	0
airplane	1	542	1623607508589889	1623607510589889	0
airplane	1	83	1623606687613094	1623606689613094	1
airplane	1	544	1623607512222107	1623607514222107	0
airplane	1	533	1623607492995239	1623607494995239	1
airplane	1	275	1623607027916270	1623607029916270	0
airplane	1	454	1623607347576798	1623607349576798	0
airplane	1	73	1623606670551851	1623606672551851	1
airplane	1	230	1623606947359677	1623606949359677	0
airplane	1	511	1623607451492725	1623607453492725	0
airplane	1	447	1623607335297646	1623607337297646	0
airplane	1	538	1623607501692486	1623607503692486	0
airplane	1	374	1623607202591575	1623607204591575	0
airplane	1	16	1623606568852235	1623606570852235	0
airplane	1	483	1623607399209683	1623607401209683	0
airplane	1	521	1623607470669061	1623607472669061	0
airplane	1	387	1623607226966940	1623607228966940	0
airplane	1	432	1623607307773251	1623607309773251	0
airplane	1	423	1623607291895445	1623607293895445	0
airplane	1	217	1623606922884437	1623606924884437	0
airplane	1	373	1623607200809357	1623607202809357	0
airplane	1	95	1623606708972179	1623606710972179	0
airplane	1	407	1623607264021456	1623607266021456	0
airplane	1	12	1623606561821238	1623606563821238	0
airplane	1	162	1623606825550476	1623606827550476	0
airplane	1	22	1623606579332231	1623606581332231	1
airplane	1	47	1623606623501182	1623606625501182	0
airplane	1	471	1623607378416473	1623607380416473	0
airplane	1	397	1623607244744245	1623607246744245	0
airplane	1	180	1623606857572776	1623606859572776	0
airplane	1	530	1623607487448429	1623607489448429	0
airplane	1	15	1623606567152861	1623606569152861	0
airplane	1	246	1623606975167135	1623606977167135	0
airplane	1	211	1623606912238004	1623606914238004	0
airplane	1	434	1623607311089000	1623607313089000	0
airplane	1	451	1623607342512081	1623607344512081	0
airplane	1	106	1623606728282515	1623606730282515	0
airplane	1	281	1623607038429453	1623607040429453	0
airplane	1	251	1623606984264225	1623606986264225	0
airplane	1	363	1623607183581270	1623607185581270	0
airplane	1	409	1623607267353424	1623607269353424	0
airplane	1	430	1623607304208034	1623607306208034	0
apple	2	161	1623606823884008	1623606825884008	0
apple	2	391	1623607234331062	1623607236331062	0
apple	2	372	1623607199159482	1623607201159482	0
apple	2	86	1623606692611092	1623606694611092	0
apple	2	60	1623606647542704	1623606649542704	1
apple	2	285	1623607045210575	1623607047210575	0
apple	2	539	1623607503424954	1623607505424954	0
apple	2	191	1623606877032955	1623606879032955	0
apple	2	331	1623607127233355	1623607129233355	0
apple	2	120	1623606752491037	1623606754491037	0
apple	2	428	1623607300775629	1623607302775629	0
apple	2	144	1623606794610395	1623606796610395	0
apple	2	289	1623607052324822	1623607054324822	0
apple	2	403	1623607256990178	1623607258990178	0
apple	2	496	1623607422368580	1623607424368580	0
apple	2	536	1623607497960144	1623607499960144	0
apple	2	313	1623607096043742	1623607098043742	0
apple	2	72	1623606668802351	1623606670802351	1
apple	2	76	1623606675767536	1623606677767536	0
apple	2	146	1623606798026050	1623606800026050	0
apple	2	478	1623607390529218	1623607392529218	0
apple	2	142	1623606791211646	1623606793211646	1
apple	2	461	1623607360339136	1623607362339136	0
apple	2	138	1623606784197211	1623606786197211	0
apple	2	519	1623607467137062	1623607469137062	0
apple	2	195	1623606883880734	1623606885880734	0
apple	2	114	1623606742177885	1623606744177885	1
apple	2	140	1623606787679366	1623606789679366	0
apple	2	346	1623607153358001	1623607155358001	0
apple	2	270	1623607019236242	1623607021236242	0
apple	2	200	1623606892911043	1623606894911043	0
apple	2	475	1623607385397626	1623607387397626	0
apple	2	330	1623607125550606	1623607127550606	0
apple	2	315	1623607099442897	1623607101442897	0
apple	2	514	1623607458573378	1623607460573378	0
apple	2	165	1623606830631787	1623606832631787	0
apple	2	431	1623607305957346	1623607307957346	0
apple	2	429	1623607302391785	1623607304391785	0
apple	2	210	1623606910538598	1623606912538598	0
apple	2	320	1623607108339862	1623607110339862	6
apple	2	33	1623606598593505	1623606600593505	0
apple	2	26	1623606586463135	1623606588463135	0
apple	2	302	1623607076833313	1623607078833313	0
apple	2	442	1623607326616994	1623607328616994	0
apple	2	522	1623607472501841	1623607474501841	0
apple	2	67	1623606660105199	1623606662105199	0
apple	2	321	1623607110005581	1623607112005581	0
apple	2	264	1623607006739903	1623607008739903	0
apple	2	4	1623606547426463	1623606549426463	0
apple	2	187	1623606869568865	1623606871568865	0
bear	3	85	1623606690945061	1623606692945061	0
bear	3	448	1623607337047052	1623607339047052	0
bear	3	177	1623606852124653	1623606854124653	0
bear	3	301	1623607074984188	1623607076984188	0
bear	3	88	1623606696343028	1623606698343028	0
bear	3	338	1623607139362944	1623607141362944	0
bear	3	154	1623606811754794	1623606813754794	0
bear	3	370	1623607195710984	1623607197710984	0
bear	3	396	1623607243129340	1623607245129340	0
bear	3	427	1623607299043005	1623607301043005	0
bear	3	254	1623606989412379	1623606991412379	0
bear	3	39	1623606609457188	1623606611457188	0
bear	3	126	1623606762987532	1623606764987532	0
bear	3	509	1623607447993507	1623607449993507	0
bear	3	79	1623606681031503	1623606683031503	1
bear	3	474	1623607383598096	1623607385598096	0
bear	3	307	1623607085630372	1623607087630372	0
bear	3	554	1623607530982568	1623607532982568	0
bear	3	35	1623606601976003	1623606603976003	0
bear	3	250	1623606982414819	1623606984414819	1
bear	3	54	1623606636946177	1623606638946177	1
bear	3	540	1623607505107672	1623607507107672	0
bear	3	2	1623606543894277	1623606545894277	0
bear	3	437	1623607316170904	1623607318170904	0
bear	3	463	1623607363838135	1623607365838135	0
bear	3	487	1623607406040587	1623607408040587	0
bear	3	40	1623606611174375	1623606613174375	1
bear	3	220	1623606928116060	1623606930116060	0
bear	3	148	1623606801508236	1623606803508236	0
bear	3	453	1623607345910548	1623607347910548	0
bear	3	241	1623606966819919	1623606968819919	0
bear	3	506	1623607441911979	1623607443911979	0
bear	3	100	1623606717686051	1623606719686051	0
bear	3	155	1623606813504137	1623606815504137	0
bear	3	75	1623606674050599	1623606676050599	0
bear	3	70	1623606665353259	1623606667353259	0
bear	3	489	1623607409939679	1623607411939679	0
bear	3	326	1623607118452952	1623607120452952	0
bear	3	317	1623607102874771	1623607104874771	0
bear	3	74	1623606672384475	1623606674384475	0
bear	3	484	1623607400859151	1623607402859151	0
bear	3	350	1623607160805498	1623607162805498	0
bear	3	199	1623606891178325	1623606893178325	0
bear	3	294	1623607062904599	1623607064904599	0
bear	3	221	1623606929882309	1623606931882309	0
bear	3	34	1623606600309848	1623606602309848	1
bear	3	132	1623606773584153	1623606775584153	0
bear	3	64	1623606654840201	1623606656840201	0
bear	3	104	1623606724733642	1623606726733642	0
bear	3	134	1623606777032964	1623606779032964	0
bird	4	228	1623606943961022	1623606945961022	0
bird	4	24	1623606582881105	1623606584881105	0
bird	4	500	1623607431233358	1623607433233358	2
bird	4	528	1623607483981493	1623607485981493	0
bird	4	283	1623607041861639	1623607043861639	0
bird	4	279	1623607034814080	1623607036814080	0
bird	4	188	1623606871218333	1623606873218333	0
bird	4	499	1623607429432984	1623607431432984	1
bird	4	206	1623606903690976	1623606905690976	0
bird	4	58	1623606644060424	1623606646060424	0
bird	4	444	1623607329949274	1623607331949274	0
bird	4	215	1623606919418907	1623606921418907	1
bird	4	136	1623606780498400	1623606782498400	0
bird	4	223	1623606935330307	1623606937330307	0
bird	4	45	1623606619902840	1623606621902840	2
bird	4	68	1623606661854886	1623606663854886	0
bird	4	525	1623607478833089	1623607480833089	0
bird	4	532	1623607491162303	1623607493162303	1
bird	4	322	1623607111638424	1623607113638424	0
bird	4	28	1623606589911883	1623606591911883	1
bird	4	129	1623606768219249	1623606770219249	0
bird	4	201	1623606894744198	1623606896744198	0
bird	4	470	1623607376733848	1623607378733848	0
bird	4	5	1623606549209618	1623606551209618	0
bird	4	21	1623606577515951	1623606579515951	0
bird	4	91	1623606701491432	1623606703491432	0
bird	4	367	1623607190362580	1623607192362580	1
bird	4	420	1623607286863978	1623607288863978	0
bird	4	365	1623607186980175	1623607188980175	0
bird	4	255	1623606991128472	1623606993128472	0
bird	4	312	1623607094361056	1623607096361056	0
bird	4	171	1623606841262001	1623606843262001	0
bird	4	426	1623607297393599	1623607299393599	1
bird	4	108	1623606731614826	1623606733614826	0
bird	4	395	1623607241262059	1623607243262059	0
bird	4	102	1623606721051768	1623606723051768	0
bird	4	204	1623606900275571	1623606902275571	0
bird	4	354	1623607167919870	1623607169919870	0
bird	4	443	1623607328249837	1623607330249837	0
bird	4	37	1623606605908345	1623606607908345	0
bird	4	520	1623607468986343	1623607470986343	0
bird	4	439	1623607321502246	1623607323502246	0
bird	4	276	1623607029648988	1623607031648988	0
bird	4	245	1623606973567542	1623606975567542	0
bird	4	252	1623606986080505	1623606988080505	1
bird	4	175	1623606848710217	1623606850710217	0
bird	4	291	1623607055856946	1623607057856946	0
bird	4	292	1623607057573227	1623607059573227	0
bird	4	466	1623607369519539	1623607371519539	0
bird	4	449	1623607338829645	1623607340829645	1
car	5	360	1623607178283022	1623607180283022	1
car	5	209	1623606908905911	1623606910905911	0
car	5	460	1623607358573012	1623607360573012	0
car	5	306	1623607083814372	1623607085814372	0
car	5	197	1623606887362889	1623606889362889	0
car	5	523	1623607474235247	1623607476235247	0
car	5	491	1623607413488084	1623607415488084	0
car	5	318	1623607104690958	1623607106690958	0
car	5	351	1623607162488466	1623607164488466	0
car	5	333	1623607130832072	1623607132832072	0
car	5	117	1623606747392914	1623606749392914	1
car	5	173	1623606845043624	1623606847043624	0
car	5	265	1623607008489340	1623607010489340	0
car	5	127	1623606764753750	1623606766753750	0
car	5	481	1623607395810685	1623607397810685	0
car	5	113	1623606740411729	1623606742411729	0
car	5	123	1623606758006128	1623606760006128	0
car	5	92	1623606703290744	1623606705290744	0
car	5	125	1623606761321502	1623606763321502	0
car	5	244	1623606971934855	1623606973934855	0
car	5	176	1623606850508685	1623606852508685	1
car	5	517	1623607463654751	1623607465654751	0
car	5	240	1623606964970545	1623606966970545	0
car	5	105	1623606726483235	1623606728483235	0
car	5	503	1623607436663762	1623607438663762	0
car	5	548	1623607520252635	1623607522252635	0
car	5	247	1623606976883322	1623606978883322	0
car	5	57	1623606642261143	1623606644261143	0
car	5	147	1623606799742236	1623606801742236	1
car	5	225	1623606938879087	1623606940879087	0
car	5	336	1623607135947070	1623607137947070	0
car	5	152	1623606808522608	1623606810522608	0
car	5	340	1623607142811567	1623607144811567	0
car	5	410	1623607269169610	1623607271169610	0
car	5	119	1623606750825069	1623606752825069	0
car	5	59	1623606645776673	1623606647776673	1
car	5	172	1623606843110938	1623606845110938	0
car	5	181	1623606859272275	1623606861272275	0
car	5	235	1623606956056799	1623606958056799	1
car	5	290	1623607054041103	1623607056041103	0
car	5	41	1623606612905436	1623606614905436	0
car	5	153	1623606810121920	1623606812121920	0
car	5	456	1623607350975890	1623607352975890	1
car	5	10	1623606558189583	1623606560189583	1
car	5	518	1623607465287500	1623607467287500	0
car	5	419	1623607285197635	1623607287197635	0
car	5	277	1623607031381831	1623607033381831	0
car	5	325	1623607116620203	1623607118620203	0
car	5	131	1623606771801435	1623606773801435	0
car	5	260	1623606999959219	1623607001959219	0
chair	6	541	1623607506857077	1623607508857077	0
chair	6	310	1623607090745526	1623607092745526	0
chair	6	297	1623607068153035	1623607070153035	2
chair	6	128	1623606766569687	1623606768569687	6
chair	6	278	1623607033164705	1623607035164705	0
chair	6	353	1623607166287152	1623607168287152	0
chair	6	389	1623607230432313	1623607232432313	0
chair	6	218	1623606924667124	1623606926667124	0
chair	6	202	1623606896593291	1623606898593291	0
chair	6	553	1623607529183006	1623607531183006	0
chair	6	18	1623606572351203	1623606574351203	5
chair	6	494	1623607418753144	1623607420753144	0
chair	6	508	1623607446243977	1623607448243977	0
chair	6	452	1623607344194487	1623607346194487	0
chair	6	49	1623606627166493	1623606629166493	3
chair	6	151	1623606806789702	1623606808789702	0
chair	6	186	1623606867802834	1623606869802834	2
chair	6	392	1623607236097280	1623607238097280	1
chair	6	71	1623606667186040	1623606669186040	0
chair	6	415	1623607278100044	1623607280100044	1
chair	6	55	1623606638778957	1623606640778957	4
chair	6	368	1623607192011798	1623607194011798	0
chair	6	284	1623607043544389	1623607045544389	0
chair	6	441	1623607324901338	1623607326901338	0
chair	6	412	1623607272618422	1623607274618422	0
chair	6	501	1623607433081795	1623607435081795	0
chair	6	497	1623607424151236	1623607426151236	0
chair	6	185	1623606866103304	1623606868103304	0
chair	6	402	1623607255140960	1623607257140960	2
chair	6	115	1623606743810696	1623606745810696	0
chair	6	11	1623606560021958	1623606562021958	4
chair	6	425	1623607295644069	1623607297644069	0
chair	6	286	1623607046893387	1623607048893387	0
chair	6	272	1623607022518022	1623607024518022	0
chair	6	502	1623607434797700	1623607436797700	0
chair	6	343	1623607147993034	1623607149993034	0
chair	6	349	1623607159122842	1623607161122842	0
chair	6	486	1623607404358806	1623607406358806	1
chair	6	459	1623607356773794	1623607358773794	0
chair	6	324	1623607115005047	1623607117005047	0
chair	6	101	1623606719318925	1623606721318925	6
chair	6	133	1623606775350246	1623606777350246	1
chair	6	495	1623607420569081	1623607422569081	0
chair	6	9	1623606556489897	1623606558489897	2
chair	6	282	1623607040196671	1623607042196671	2
chair	6	90	1623606699841902	1623606701841902	1
chair	6	547	1623607518436604	1623607520436604	0
chair	6	411	1623607270969953	1623607272969953	2
chair	6	288	1623607050592229	1623607052592229	0
chair	6	267	1623607011988401	1623607013988401	2
dog	7	27	1623606588279946	1623606590279946	0
dog	7	393	1623607237796748	1623607239796748	0
dog	7	19	1623606574135264	1623606576135264	0
dog	7	32	1623606596894974	1623606598894974	0
dog	7	298	1623607069785878	1623607071785878	0
dog	7	46	1623606621735183	1623606623735183	0
dog	7	468	1623607373068256	1623607375068256	0
dog	7	464	1623607365504197	1623607367504197	0
dog	7	417	1623607281632105	1623607283632105	0
dog	7	77	1623606677499473	1623606679499473	0
dog	7	377	1623607209555947	1623607211555947	0
dog	7	296	1623607066470098	1623607068470098	0
dog	7	545	1623607513921543	1623607515921543	0
dog	7	366	1623607188629674	1623607190629674	0
dog	7	455	1623607349310641	1623607351310641	0
dog	7	256	1623606992894690	1623606994894690	0
dog	7	243	1623606970221730	1623606972221730	0
dog	7	473	1623607381715690	1623607383715690	0
dog	7	38	1623606607607532	1623606609607532	2
dog	7	69	1623606663587322	1623606665587322	0
dog	7	96	1623606710638335	1623606712638335	0
dog	7	216	1623606921168438	1623606923168438	0
dog	7	476	1623607387047063	1623607389047063	0
dog	7	458	1623607354957701	1623607356957701	1
dog	7	29	1623606591677976	1623606593677976	1
dog	7	219	1623606926316686	1623606928316686	0
dog	7	299	1623607071485065	1623607073485065	0
dog	7	227	1623606942178085	1623606944178085	0
dog	7	375	1623607204207762	1623607206207762	0
dog	7	355	1623607169535994	1623607171535994	0
dog	7	169	1623606837429440	1623606839429440	0
dog	7	242	1623606968502606	1623606970502606	0
dog	7	6	1623606550874868	1623606552874868	1
dog	7	552	1623607527433600	1623607529433600	0
dog	7	89	1623606698075840	1623606700075840	0
dog	7	52	1623606632781147	1623606634781147	0
dog	7	207	1623606905524694	1623606907524694	0
dog	7	116	1623606745576789	1623606747576789	0
dog	7	280	1623607036580141	1623607038580141	0
dog	7	190	1623606875200487	1623606877200487	2
dog	7	531	1623607489312960	1623607491312960	0
dog	7	516	1623607461888627	1623607463888627	0
dog	7	25	1623606584680323	1623606586680323	0
dog	7	421	1623607288529853	1623607290529853	2
dog	7	160	1623606822217884	1623606824217884	1
dog	7	231	1623606949125708	1623606951125708	0
dog	7	314	1623607097659836	1623607099659836	0
dog	7	526	1623607480549182	1623607482549182	0
dog	7	229	1623606945743678	1623606947743678	1
dog	7	551	1623607525700914	1623607527700914	0
elephant	8	174	1623606846876467	1623606848876467	0
elephant	8	405	1623607260439239	1623607262439239	0
elephant	8	380	1623607214904507	1623607216904507	0
elephant	8	308	1623607087363308	1623607089363308	0
elephant	8	401	1623607253374711	1623607255374711	0
elephant	8	381	1623607216603788	1623607218603788	0
elephant	8	98	1623606714070458	1623606716070458	0
elephant	8	66	1623606658455856	1623606660455856	0
elephant	8	555	1623607532681817	1623607534681817	0
elephant	8	93	1623606705073649	1623606707073649	0
elephant	8	13	1623606563604081	1623606565604081	0
elephant	8	319	1623607106506957	1623607108506957	0
elephant	8	493	1623607416987114	1623607418987114	0
elephant	8	383	1623607220269193	1623607222269193	0
elephant	8	109	1623606733264169	1623606735264169	0
elephant	8	205	1623606901908102	1623606903908102	0
elephant	8	261	1623607001675124	1623607003675124	2
elephant	8	549	1623607522102165	1623607524102165	0
elephant	8	82	1623606685946720	1623606687946720	0
elephant	8	485	1623607402541744	1623607404541744	0
elephant	8	362	1623607181965270	1623607183965270	0
elephant	8	208	1623606907239787	1623606909239787	0
elephant	8	110	1623606734963575	1623606736963575	0
elephant	8	239	1623606963271139	1623606965271139	1
elephant	8	273	1623607024234271	1623607026234271	1
elephant	8	62	1623606651124890	1623606653124890	0
elephant	8	334	1623607132464947	1623607134464947	0
elephant	8	124	1623606759705315	1623606761705315	0
elephant	8	212	1623606913954222	1623606915954222	0
elephant	8	327	1623607120235670	1623607122235670	0
elephant	8	141	1623606789395678	1623606791395678	0
elephant	8	168	1623606835713409	1623606837713409	0
elephant	8	348	1623607157273593	1623607159273593	0
elephant	8	156	1623606815320168	1623606817320168	0
elephant	8	472	1623607380082816	1623607382082816	0
elephant	8	550	1623607523853008	1623607525853008	0
elephant	8	418	1623607283364855	1623607285364855	0
elephant	8	193	1623606880448548	1623606882448548	0
elephant	8	328	1623607121918545	1623607123918545	0
elephant	8	56	1623606640461832	1623606642461832	0
elephant	8	505	1623607440112636	1623607442112636	0
elephant	8	492	1623607415304302	1623607417304302	1
elephant	8	467	1623607371252194	1623607373252194	0
elephant	8	149	1623606803240735	1623606805240735	0
elephant	8	335	1623607134231165	1623607136231165	0
elephant	8	8	1623606554690210	1623606556690210	1
elephant	8	237	1623606959688891	1623606961688891	0
elephant	8	178	1623606853840902	1623606855840902	0
elephant	8	84	1623606689347687	1623606691347687	0
elephant	8	99	1623606715853176	1623606717853176	0
person	9	232	1623606950958582	1623606952958582	0
person	9	44	1623606618119966	1623606620119966	1
person	9	337	1623607137563226	1623607139563226	0
person	9	266	1623607010189027	1623607012189027	0
person	9	399	1623607248010025	1623607250010025	0
person	9	404	1623607258723115	1623607260723115	0
person	9	359	1623607176433554	1623607178433554	0
person	9	14	1623606565336737	1623606567336737	0
person	9	31	1623606595143506	1623606597143506	0
person	9	182	1623606861005212	1623606863005212	0
person	9	304	1623607080332155	1623607082332155	0
person	9	371	1623607197493295	1623607199493295	1
person	9	224	1623606937113025	1623606939113025	0
person	9	469	1623607374884287	1623607376884287	0
person	9	413	1623607274451358	1623607276451358	0
person	9	543	1623607510456076	1623607512456076	0
person	9	305	1623607082131498	1623607084131498	0
person	9	184	1623606864470429	1623606866470429	0
person	9	51	1623606631081710	1623606633081710	0
person	9	344	1623607149825752	1623607151825752	0
person	9	440	1623607323118245	1623607325118245	0
person	9	233	1623606952608050	1623606954608050	0
person	9	42	1623606614571186	1623606616571186	0
person	9	157	1623606817019761	1623606819019761	0
person	9	81	1623606684313814	1623606686313814	0
person	9	164	1623606829015600	1623606831015600	0
person	9	249	1623606980765164	1623606982765164	0
person	9	300	1623607073084689	1623607075084689	0
person	9	257	1623606994527564	1623606996527564	0
person	9	490	1623607411672147	1623607413672147	0
person	9	295	1623607064720880	1623607066720880	0
person	9	527	1623607482282150	1623607484282150	0
person	9	358	1623607174601086	1623607176601086	0
person	9	535	1623607496327269	1623607498327269	0
person	9	135	1623606778849089	1623606780849089	0
person	9	386	1623607225303784	1623607227303784	0
person	9	167	1623606833980691	1623606835980691	1
person	9	384	1623607221885192	1623607223885192	2
person	9	398	1623607246393838	1623607248393838	1
person	9	30	1623606593477225	1623606595477225	0
person	9	143	1623606793010989	1623606795010989	0
person	9	121	1623606754190630	1623606756190630	0
person	9	382	1623607218419787	1623607220419787	0
person	9	482	1623607397543465	1623607399543465	0
person	9	194	1623606882248078	1623606884248078	0
person	9	445	1623607331765742	1623607333765742	0
person	9	385	1623607223667941	1623607225667941	0
person	9	3	1623606545693807	1623606547693807	0
person	9	339	1623607141178724	1623607143178724	0
person	9	213	1623606915670159	1623606917670159	0
zebra	10	513	1623607456873973	1623607458873973	0
zebra	10	1	1623606542164871	1623606544164871	0
zebra	10	263	1623607005023841	1623607007023841	0
zebra	10	236	1623606957872767	1623606959872767	0
zebra	10	262	1623607003309248	1623607005309248	1
zebra	10	435	1623607312905249	1623607314905249	0
zebra	10	183	1623606862770961	1623606864770961	0
zebra	10	446	1623607333481460	1623607335481460	0
zebra	10	268	1623607013687744	1623607015687744	0
zebra	10	17	1623606570552047	1623606572552047	0
zebra	10	97	1623606712304459	1623606714304459	0
zebra	10	416	1623607279849200	1623607281849200	0
zebra	10	271	1623607020835304	1623607022835304	0
zebra	10	80	1623606682647721	1623606684647721	0
zebra	10	192	1623606878732455	1623606880732455	0
zebra	10	342	1623607146310316	1623607148310316	0
zebra	10	111	1623606736629793	1623606738629793	0
zebra	10	422	1623607290195789	1623607292195789	0
zebra	10	137	1623606782365681	1623606784365681	0
zebra	10	515	1623607460205909	1623607462205909	0
zebra	10	158	1623606818719198	1623606820719198	0
zebra	10	433	1623607309389469	1623607311389469	1
zebra	10	107	1623606729998671	1623606731998671	0
zebra	10	166	1623606832281786	1623606834281786	0
zebra	10	43	1623606616337873	1623606618337873	0
zebra	10	323	1623607113338017	1623607115338017	0
zebra	10	394	1623607239562966	1623607241562966	0
zebra	10	309	1623607089130339	1623607091130339	0
zebra	10	238	1623606961521640	1623606963521640	0
zebra	10	361	1623607180115677	1623607182115677	1
zebra	10	364	1623607185197363	1623607187197363	0
zebra	10	388	1623607228649658	1623607230649658	0
zebra	10	357	1623607172901618	1623607174901618	0
zebra	10	529	1623607485664242	1623607487664242	0
zebra	10	118	1623606749058913	1623606751058913	0
zebra	10	408	1623607265704049	1623607267704049	0
zebra	10	130	1623606769968655	1623606771968655	0
zebra	10	61	1623606649325453	1623606651325453	0
zebra	10	341	1623607144477598	1623607146477598	0
zebra	10	253	1623606987779598	1623606989779598	2
zebra	10	259	1623606998126282	1623607000126282	1
zebra	10	378	1623607211338915	1623607213338915	0
zebra	10	436	1623607314520967	1623607316520967	0
zebra	10	196	1623606885680171	1623606887680171	0
zebra	10	379	1623607213154852	1623607215154852	0
zebra	10	226	1623606940528586	1623606942528586	0
zebra	10	479	1623607392145217	1623607394145217	0
zebra	10	477	1623607388846375	1623607390846375	0
zebra	10	145	1623606796276613	1623606798276613	0
zebra	10	345	1623607151625158	1623607153625158	0

## Sheet: 5e_RegionMask
RegionMask_ 1	RegionMask_ 2	RegionMask_ 3	RegionMask_ 4	RegionMask_ 5	RegionMask_ 6	RegionMask_ 7	RegionMask_ 8	RegionMask_ 9	RegionMask_10	RegionMask_11	RegionMask_12	RegionMask_13	RegionMask_14	RegionMask_15	RegionMask_16	RegionMask_17	RegionMask_18	RegionMask_19	RegionMask_20	RegionMask_21	RegionMask_22	RegionMask_23	RegionMask_24	RegionMask_25	RegionMask_26	RegionMask_27	RegionMask_28	RegionMask_29	RegionMask_30	RegionMask_31	RegionMask_32	RegionMask_33	RegionMask_34	RegionMask_35	RegionMask_36	RegionMask_37	RegionMask_38	RegionMask_39	RegionMask_40	RegionMask_41	RegionMask_42	RegionMask_43	RegionMask_44	RegionMask_45	RegionMask_46	RegionMask_47	RegionMask_48	RegionMask_49	RegionMask_50
0	0	0	0	0	0	0	0	0	0	0	0	0	0	0	0	0	0	0	0	0	0	0	0	0	0	0	0	0	0	0	0	0	0	0	0	0	0	0	0	0	0	0	0	0	0	0	0	0	0
0	0	0	0	0	0	0	0	0	0	0	0	0	0	0	0	0	0	0	0	0	0	0	0	0	0	0	0	0	0	0	0	0	0	0	0	0	0	0	0	0	0	0	0	0	0	0	0	0	0
0	0	0	0	0	0	0	0	0	0	0	0	0	0	0	0	0	0	0	0	0	0	0	0	0	0	0	0	0	0	0	0	0	0	0	0	0	0	0	0	0	0	0	0	0	0	0	0	0	0
0	0	0	0	0	0	0	0	0	0	0	0	0	0	0	0	0	0	0	0	0	0	0	0	0	0	0	0	0	0	0	0	0	0	0	0	0	0	0	0	0	0	0	0	0	0	0	0	0	0
0	0	0	0	0	0	0	0	0	0	0	0	0	0	0	0	0	0	0	0	0	0	0	0	0	0	0	0	0	0	0	0	0	0	0	0	0	0	0	0	0	0	0	0	0	0	0	0	0	0
0	0	0	0	0	0	0	0	0	0	0	0	0	0	0	0	0	0	0	0	0	0	0	0	0	0	0	0	0	0	0	0	0	0	0	0	0	0	0	0	0	0	0	0	0	0	0	0	0	0
0	0	0	0	0	0	0	0	0	0	0	0	0	0	0	0	0	0	0	0	0	0	0	0	0	0	0	0	0	0	0	0	0	0	0	0	0	0	0	0	0	0	0	0	0	0	0	0	0	0
0	0	0	0	0	0	0	0	0	0	0	0	0	0	0	0	0	0	0	0	0	0	0	0	0	0	0	0	0	0	0	0	0	0	0	0	0	0	0	0	0	0	0	0	0	0	0	0	0	0
0	0	0	0	0	0	0	0	0	0	0	0	0	0	0	0	0	0	0	0	0	0	0	0	0	0	0	0	0	0	0	0	0	0	0	0	0	0	0	0	0	0	0	0	0	0	0	0	0	0
0	0	0	0	0	0	0	0	0	0	0	0	0	0	0	0	0	0	0	0	0	0	0	0	0	0	0	0	0	0	0	0	0	0	0	0	0	0	0	0	0	0	0	0	0	0	0	0	0	0
0	0	0	0	0	0	0	0	0	0	0	0	0	0	0	0	0	0	0	0	0	0	0	0	0	0	0	0	0	0	0	0	0	0	0	0	0	0	0	0	0	0	0	0	0	0	0	0	0	0
0	0	0	0	0	0	0	0	0	0	0	0	0	0	0	0	0	0	0	0	0	0	0	0	0	0	0	0	0	0	0	0	0	0	0	0	0	0	0	0	0	0	0	0	0	0	0	0	0	0
0	0	0	0	0	0	0	0	0	0	0	0	0	0	0	0	0	0	0	0	0	0	0	0	0	0	0	0	0	0	0	0	0	0	0	0	0	0	0	0	0	0	0	0	0	0	0	0	0	0
0	0	0	0	0	0	0	0	0	0	0	0	0	0	0	0	0	0	0	0	0	0	0	0	0	0	0	0	0	0	0	0	0	0	0	0	0	0	0	0	0	0	0	0	0	0	0	0	0	0
0	0	0	0	0	0	0	0	0	0	0	0	0	0	0	0	0	0	0	0	0	0	0	0	0	0	0	0	0	0	0	0	0	0	0	0	0	0	0	0	0	0	0	0	0	0	0	0	0	0
0	0	0	0	0	0	0	0	0	0	0	0	0	0	0	0	0	0	0	0	0	0	0	0	0	0	0	0	0	0	0	0	0	0	0	0	0	0	0	0	0	0	0	0	0	0	0	0	0	0
0	0	0	0	0	0	0	0	0	0	0	0	0	0	0	0	0	0	0	0	0	0	0	0	0	0	0	0	0	0	0	0	0	0	0	0	0	0	0	0	0	0	0	0	0	0	0	0	0	0
0	0	0	0	0	0	0	0	0	0	0	0	0	0	0	0	0	0	0	0	0	0	0	0	0	0	0	0	0	0	0	0	0	0	0	0	0	0	0	0	0	0	0	0	0	0	0	0	0	0
0	0	0	0	0	0	0	0	0	0	0	0	0	0	0	0	0	0	0	0	0	0	0	0	0	0	0	0	0	0	0	0	0	0	0	0	0	0	0	0	0	0	0	0	0	0	0	0	0	0
0	0	0	0	0	0	0	0	0	0	0	0	0	0	0	0	0	0	0	0	0	0	0	0	0	0	0	0	0	0	0	0	0	0	0	0	0	0	0	0	0	0	0	0	0	0	0	0	0	0
0	0	0	0	0	0	0	0	0	0	0	0	0	0	0	0	0	0	0	0	0	0	0	0	0	0	0	0	0	0	0	0	0	0	0	0	0	0	0	0	0	0	0	0	0	0	0	0	0	0
0	0	0	0	0	0	0	0	0	0	0	0	0	0	0	0	0	0	0	0	0	0	0	0	0	0	0	0	0	0	0	0	0	0	0	0	0	0	0	0	0	0	0	0	0	0	0	0	0	0
0	0	0	0	0	0	0	0	0	0	0	0	0	0	0	0	0	0	0	0	0	0	0	0	0	0	0	0	0	0	0	0	0	0	0	0	0	0	0	0	0	0	0	0	0	0	0	0	0	0
0	0	0	0	0	0	0	0	0	0	0	0	0	0	0	0	0	0	0	0	0	0	0	0	0	0	0	0	0	0	0	0	0	0	0	0	0	0	0	0	0	0	0	0	0	0	0	0	0	0
0	0	0	0	0	0	0	0	0	0	0	0	0	0	0	0	0	0	0	0	0	0	0	0	0	0	0	0	0	0	0	0	0	0	0	0	0	0	0	0	0	0	0	0	0	0	0	0	0	0
0	0	0	0	0	0	0	0	0	0	0	0	0	0	0	0	0	0	0	0	0	0	0	0	0	0	0	0	0	0	0	0	0	0	0	0	0	0	0	0	0	0	0	0	0	0	0	0	0	0
0	0	0	0	0	0	0	0	0	0	0	0	0	0	0	0	0	0	0	0	0	0	0	0	0	0	0	0	0	0	0	0	0	0	0	0	0	0	0	0	0	0	0	0	0	0	0	0	0	0
0	0	0	0	0	0	0	0	0	0	0	0	0	0	0	0	0	0	0	0	0	0	0	0	0	0	0	0	0	0	0	0	0	0	0	0	0	0	0	0	0	0	0	0	0	0	0	0	0	0
0	0	0	0	0	0	0	0	0	0	0	0	0	0	0	0	0	0	0	0	0	0	0	0	0	0	0	0	0	0	0	0	0	0	0	0	0	0	0	0	0	0	0	0	0	0	0	0	0	0
0	0	0	0	0	0	0	0	0	0	0	0	0	0	0	0	0	0	0	0	0	0	0	0	0	0	0	0	0	0	0	0	0	0	0	0	0	0	0	0	0	0	0	0	0	0	0	0	0	0
0	0	0	0	0	0	0	0	0	0	0	0	0	0	0	0	0	0	0	0	0	0	0	0	0	0	0	0	0	0	0	0	0	0	0	0	0	0	0	0	0	0	0	0	0	0	0	0	0	0
0	0	0	0	0	0	0	0	0	0	0	0	0	0	0	0	0	0	0	0	0	0	0	0	0	0	0	0	0	0	0	0	0	0	0	0	0	0	0	0	0	0	0	0	0	0	0	0	0	0
0	0	0	0	0	0	0	0	0	0	0	0	0	0	0	0	0	0	0	0	0	0	0	0	0	0	0	0	0	0	0	0	0	0	0	0	0	0	0	0	0	0	0	0	0	0	0	0	0	0
0	0	0	0	0	0	0	0	0	0	0	0	0	0	0	0	0	0	0	0	0	0	0	0	0	0	0	0	0	0	0	0	0	0	0	0	0	0	0	0	0	0	0	0	0	0	0	0	0	0
0	0	0	0	0	0	0	0	0	0	0	0	0	0	0	0	0	0	0	0	0	0	0	0	0	0	0	0	0	0	0	0	0	0	0	0	0	0	0	0	0	0	0	0	0	0	0	0	0	0
0	0	0	0	0	0	0	0	0	0	0	0	0	0	0	0	0	0	0	0	0	0	0	0	0	0	0	0	0	0	0	0	0	0	0	0	0	0	0	0	0	0	0	0	0	0	0	0	0	0
0	0	0	0	0	0	0	0	0	0	0	0	0	0	0	0	0	0	0	0	0	0	0	0	0	0	0	0	0	0	0	0	0	0	0	0	0	0	0	0	0	0	0	0	0	0	0	0	0	0
0	0	0	0	0	0	0	0	0	0	0	0	0	0	0	0	0	0	0	0	0	0	0	0	0	0	0	0	0	0	0	0	0	0	0	0	0	0	0	0	0	0	0	0	0	0	0	0	0	0
0	0	0	0	0	0	0	0	0	0	0	0	0	0	0	0	0	0	0	0	0	0	0	0	0	0	0	0	0	0	0	0	0	0	0	0	0	0	0	0	0	0	0	0	0	0	0	0	0	1
0	0	0	0	0	0	0	0	0	0	0	0	0	0	0	0	0	0	0	0	0	0	0	0	0	0	0	0	0	0	0	0	0	0	0	0	0	0	0	0	0	0	0	0	0	0	0	0	0	1
0	0	0	0	0	0	0	0	0	0	0	0	0	0	0	0	0	0	0	0	0	0	0	0	0	0	0	0	0	0	0	0	0	0	0	0	0	0	0	0	0	0	0	0	0	0	0	0	0	1
0	0	0	0	0	0	0	0	0	0	0	0	0	0	0	0	0	0	0	0	0	0	0	0	0	0	0	0	0	0	0	0	0	0	0	0	0	0	0	0	0	0	0	0	0	0	0	0	0	1
0	0	0	0	0	0	0	0	0	0	0	0	0	0	0	0	0	0	0	0	0	0	0	0	0	0	0	0	0	0	0	0	0	0	0	0	0	0	0	0	0	0	0	0	0	0	0	0	0	1
0	0	0	0	0	0	0	0	0	0	0	0	0	0	0	0	0	0	0	0	0	0	0	0	0	0	0	0	0	0	0	0	0	0	0	0	0	0	0	0	0	0	0	0	0	0	0	0	0	0
0	0	0	0	0	0	0	0	0	0	0	0	0	0	0	0	0	0	0	0	0	0	0	0	0	0	0	0	0	0	0	0	0	0	0	0	0	0	0	0	0	0	0	0	0	0	0	0	0	0
0	0	0	0	0	0	0	0	0	0	0	0	0	0	0	0	0	0	0	0	0	0	0	0	0	0	0	0	0	0	0	0	0	0	0	0	0	0	0	0	0	0	0	0	0	0	0	0	0	0
0	0	0	0	0	0	0	0	0	0	0	0	0	0	0	0	0	0	0	0	0	0	0	0	0	0	0	0	0	0	0	0	0	0	0	0	0	0	0	0	0	0	0	0	0	0	0	0	0	0
0	0	0	0	0	0	0	0	0	0	0	0	0	0	0	0	0	0	0	0	0	0	0	0	0	0	0	0	0	0	0	0	0	0	0	0	0	0	0	0	0	0	0	0	0	0	0	0	0	0
0	0	0	0	0	0	0	0	0	0	0	0	0	0	0	0	0	0	0	0	0	0	0	0	0	0	0	0	0	0	0	0	0	0	0	0	0	0	0	0	0	0	0	0	0	0	0	0	0	0
0	0	0	0	0	0	0	0	0	0	0	0	0	0	0	0	0	0	0	0	0	0	0	0	0	0	0	0	0	0	0	0	0	0	0	0	0	0	0	0	0	0	0	0	0	0	0	0	0	0
0	0	0	0	0	0	0	0	0	0	0	0	0	0	0	0	0	0	0	0	0	0	0	0	0	0	0	0	0	0	0	0	0	0	0	0	0	0	0	0	0	0	0	0	0	0	0	0	0	0
0	0	0	0	0	0	0	0	0	0	0	0	0	0	0	0	0	0	0	0	0	0	0	0	0	0	0	0	0	0	0	0	0	0	0	0	0	0	0	0	0	0	0	0	0	0	0	0	0	0
0	0	0	0	0	0	0	0	0	0	0	0	0	0	0	0	0	0	0	0	0	0	0	0	0	0	0	0	0	0	0	0	0	0	0	0	0	0	0	0	0	0	0	0	0	0	0	0	0	0
0	0	0	0	0	0	0	0	0	0	0	0	0	0	0	0	0	0	0	0	0	0	0	0	0	0	0	0	0	0	0	0	0	0	0	0	0	0	0	0	0	0	0	0	0	0	0	0	0	0
0	0	0	0	0	0	0	0	0	0	0	0	0	0	0	0	0	0	0	0	0	0	0	0	0	0	0	0	0	0	0	0	0	0	0	0	0	0	0	0	0	0	0	0	0	0	0	0	0	0
0	0	0	0	0	0	0	0	0	0	0	0	0	0	0	0	0	0	0	0	0	0	0	0	0	0	0	0	0	0	0	0	0	0	0	0	0	0	0	0	0	0	0	0	0	0	0	0	0	0
0	0	0	0	0	0	0	0	0	0	0	0	0	0	0	0	0	0	0	0	0	0	0	0	0	0	0	0	0	0	0	0	0	0	0	0	0	0	0	0	0	0	0	0	0	0	0	0	0	0
0	0	0	0	0	0	0	0	0	0	0	0	0	0	0	0	0	0	0	0	0	0	0	0	0	0	0	0	0	0	0	0	0	0	0	0	0	0	0	0	0	0	0	0	0	0	0	0	0	0
0	0	0	0	0	0	0	0	0	0	0	0	0	0	0	0	0	0	0	0	0	0	0	0	0	0	0	0	0	0	0	0	0	0	0	0	0	0	0	0	0	0	0	0	0	0	0	0	0	0
0	0	0	0	0	0	0	0	0	0	0	0	0	0	0	0	0	0	0	0	0	0	0	0	0	0	0	0	0	0	0	0	0	0	0	0	0	0	0	0	0	0	0	0	0	0	0	0	0	0
0	0	0	0	0	0	0	0	0	0	0	0	0	0	0	0	0	0	0	0	0	0	0	0	0	0	0	0	0	0	0	0	0	0	0	0	0	0	0	0	0	0	0	0	0	0	0	0	0	0
[truncated: 35 more columns]

## Sheet: 5e_RegionCodingData
Object Index	InRegion	Object Label	VTC Neural Feature Space Dimension 1	VTC Neural Feature Space Dimension 2
1	0	airplane	-5.10634	-6.45692
2	0	airplane	1.39807	-3.78821
3	1	airplane	22.0875	0.540844
4	0	airplane	0.17	2.65895
5	0	airplane	-10.1872	-5.17522
6	1	airplane	20.2216	2.54725
7	0	airplane	-2.98268	-3.38855
8	0	airplane	14.876	0.494238
9	0	airplane	3.46841	-6.64611
10	0	airplane	4.34641	2.92473
11	0	airplane	-6.41847	-8.56152
12	0	airplane	4.50487	1.41028
13	0	airplane	-2.10163	-12.4801
14	0	airplane	4.20561	-6.58803
15	0	airplane	-5.39777	-2.01774
16	1	airplane	18.4889	6.74086
17	0	airplane	19.44	-11.5018
18	0	airplane	7.34081	-2.50358
19	0	airplane	-7.53597	-11.0003
20	0	airplane	-3.14252	-4.66076
21	0	airplane	0.748964	-3.9568
22	0	airplane	5.19038	1.49268
23	1	airplane	19.9708	2.02411
24	0	airplane	-4.94907	0.621912
25	0	airplane	4.85169	2.42418
26	0	airplane	8.99051	-3.6124
27	0	airplane	-0.686341	3.84664
28	0	airplane	-10.0653	-4.14669
29	0	airplane	1.4945	-7.12735
30	0	airplane	7.28571	-5.22167
31	0	airplane	-0.754679	-6.76233
32	0	airplane	-4.06892	-5.89146
33	0	airplane	-5.97686	-8.45988
34	0	airplane	-8.34724	-4.30115
35	0	airplane	-3.61182	-8.13755
36	0	airplane	-4.73794	-8.94125
37	0	airplane	-5.26185	-2.51272
38	0	airplane	-5.05895	-2.01376
39	0	airplane	5.75448	-0.594479
40	0	airplane	-7.38455	-1.79724
41	0	airplane	7.07222	-2.57144
42	0	airplane	7.09662	6.36405
43	0	airplane	-4.27472	-10.7984
44	0	airplane	-8.76652	-7.99893
45	0	airplane	-5.8459	-8.23754
46	0	airplane	11.6809	-3.02738
47	0	airplane	8.9896	1.11235
48	0	airplane	5.21986	8.53915
49	0	airplane	-14.4615	0.388837
50	0	airplane	-2.39894	1.00658
51	0	apple	-18.7831	-18.035
52	0	apple	5.03383	-5.4871
53	0	apple	-13.8814	-10.2355
54	0	apple	-5.41734	-10.8637
55	0	apple	-6.25733	-17.0761
56	0	apple	-17.1367	-17.8444
57	0	apple	-14.2893	-13.0763
58	0	apple	-10.0619	-12.3392
59	0	apple	-12.0365	-13.9712
60	0	apple	-15.029	-15.4777
61	0	apple	-6.96679	-30.0255
62	0	apple	-6.45358	-12.5061
63	0	apple	4.29515	-7.88228
64	0	apple	-7.64202	-15.9605
65	0	apple	-6.91869	-16.3748
66	0	apple	-1.69221	-0.348479
67	0	apple	-12.7641	-12.8994
68	1	apple	24.8171	-5.39253
69	0	apple	-0.719369	-9.2244
70	0	apple	-10.3686	-18.113
71	0	apple	-8.93482	-3.42607
72	0	apple	-20.3214	-11.411
73	0	apple	-4.44513	-21.0483
74	0	apple	9.59641	-5.01802
75	0	apple	15.8271	-18.624
76	0	apple	-10.0805	-11.1645
77	0	apple	-23.0085	-18.607
78	0	apple	-9.8417	-13.8571
79	0	apple	-11.1976	-8.12168
80	0	apple	5.9888	-10.607
81	0	apple	-4.11393	-5.28831
82	0	apple	6.62261	-1.92381
83	0	apple	-18.7716	-4.72373
84	0	apple	6.15486	-8.922
85	0	apple	-6.11454	-4.94024
86	0	apple	-0.137932	-15.3641
87	0	apple	-13.1573	-11.3948
88	0	apple	-13.2649	-25.0414
89	0	apple	-0.638001	-25.1767
90	1	apple	21.2041	-2.98521
91	0	apple	6.4588	-9.83971
92	0	apple	-11.2639	-17.848
93	0	apple	-18.2399	-21.2808
94	0	apple	-13.1249	-11.8419
95	0	apple	-17.2561	-14.2068
96	1	apple	17.2944	2.8962
97	0	apple	-11.3439	-14.1712
98	0	apple	-15.4846	-14.083
99	0	apple	-11.2769	-12.0243
100	0	apple	-13.913	-7.51191
101	0	bear	-14.3496	4.65609
102	0	bear	-34.257	17.0939
103	0	bear	-25.214	5.02265
104	0	bear	-6.9795	-1.34999
105	0	bear	-18.8292	8.24454
106	0	bear	-20.773	19.0265
107	0	bear	-8.43818	-0.621842
108	0	bear	-32.1521	11.2677
109	0	bear	-10.2547	-4.1392
110	0	bear	-15.1082	7.17906
111	0	bear	-31.309	23.0963
112	0	bear	-30.5726	9.57631
113	0	bear	-12.1077	3.79306
114	0	bear	-14.3325	9.29265
115	0	bear	-22.8826	5.13946
116	0	bear	-20.8166	9.50783
117	0	bear	-21.0788	2.26937
118	0	bear	-16.6493	-0.996018
119	0	bear	-12.2828	8.98794
120	0	bear	-25.8027	15.3304
121	0	bear	-16.1605	7.16948
122	0	bear	-27.266	5.38233
123	0	bear	-14.2982	0.93593
124	0	bear	-37.9143	22.8745
125	0	bear	-25.8286	6.14871
126	0	bear	-15.2081	8.02749
127	0	bear	-13.9713	13.3937
128	0	bear	-15.7885	1.57931
129	0	bear	-21.2311	1.97917
130	0	bear	-10.9641	-3.13991
131	0	bear	-27.1125	3.72042
132	0	bear	-28.2306	12.2059
133	0	bear	-33.273	19.1136
134	0	bear	-26.2769	10.0777
135	0	bear	-35.5483	26.8748
136	0	bear	-3.82668	6.23305
137	0	bear	-20.2814	25.3588
138	0	bear	-15.0925	-5.00861
139	0	bear	-14.827	0.385335
140	0	bear	-28.8606	20.4279
141	0	bear	-33.2582	22.1788
142	0	bear	-17.9048	8.20915
143	0	bear	-21.1396	13.8772
144	0	bear	-8.98953	11.0231
145	0	bear	-8.071	10.0253
146	0	bear	-22.052	1.43624
147	0	bear	-13.658	-4.06179
148	0	bear	-28.0868	17.0771
149	0	bear	-22.7666	13.0839
150	0	bear	-11.2362	17.1409
151	0	bird	-9.71364	17.607
152	0	bird	-12.7103	2.73943
153	0	bird	-7.02438	2.05118
154	1	bird	13.2445	5.82765
155	0	bird	-7.95122	-0.985809
156	0	bird	-9.9773	-3.34209
157	0	bird	-17.7738	-4.51784
158	0	bird	-16.4511	1.88354
159	0	bird	-16.8202	-3.98077
160	0	bird	-8.4073	11.0695
161	0	bird	-10.6477	1.3925
162	0	bird	-8.84958	3.60358
163	0	bird	-2.25349	7.28807
164	0	bird	1.52698	-0.249011
165	0	bird	-17.0753	-5.73609
166	0	bird	-1.76433	6.07999
167	0	bird	8.0645	-6.3218
168	0	bird	-13.5459	3.49907
169	0	bird	-5.66817	-4.78592
170	0	bird	-19.3495	2.43193
171	0	bird	-8.27772	2.84371
172	0	bird	9.38191	5.88168
173	0	bird	-9.573	-3.7439
174	0	bird	-0.34179	-2.89064
175	0	bird	-17.2399	-3.38787
176	0	bird	-7.6194	-0.0746835
177	0	bird	-8.29195	2.11033
178	0	bird	-10.5965	7.01333
179	0	bird	-11.6534	-4.22798
180	0	bird	-10.6379	-5.47973
181	0	bird	-9.08588	-5.92511
182	0	bird	-9.7123	-0.378711
183	0	bird	-5.66574	-11.9075
184	0	bird	-10.1074	-2.61163
185	0	bird	-4.23048	-1.89678
186	0	bird	-17.8019	3.35892
187	0	bird	-8.40548	3.5909
188	0	bird	3.72171	13.7475
189	0	bird	-4.381	-2.4755
190	0	bird	2.37914	2.96488
191	0	bird	-9.35809	-6.74569
192	0	bird	2.66171	-3.47544
193	0	bird	-11.5951	-2.31912
194	0	bird	-13.8406	-5.79085
195	0	bird	-14.6988	6.19217
196	0	bird	-9.99123	-7.2415
197	0	bird	9.50718	3.30988
198	0	bird	-6.09093	-1.29891
199	0	bird	-4.57176	1.14347
200	0	bird	1.79699	-4.27923
201	0	car	8.66523	8.98893
202	1	car	15.6472	10.2272
203	1	car	27.4975	6.1207
204	1	car	34.6195	12.373
205	0	car	8.03629	4.25252
206	1	car	29.773	9.31496
207	1	car	30.4107	7.61118
208	1	car	35.7506	5.15841
209	0	car	8.39484	3.33521
210	1	car	21.044	10.3135
211	0	car	10.0803	2.87004
212	1	car	27.134	2.02384
213	1	car	21.8233	15.1622
214	1	car	19.464	1.17216
215	1	car	27.2263	-0.182139
216	1	car	15.8546	13.2241
217	1	car	28.3819	12.7998
218	0	car	12.4447	-4.49068
219	1	car	18.4382	10.9917
220	0	car	12.6388	1.55288
221	1	car	18.0551	4.18543
222	1	car	22.0908	7.92907
223	0	car	2.92258	-4.71685
224	1	car	23.6716	5.81964
225	1	car	21.6341	9.70628
226	1	car	22.7918	3.57392
227	1	car	21.7659	2.85926
228	1	car	18.576	0.468012
229	0	car	14.0096	3.17968
230	0	car	13.6233	3.51827
231	0	car	5.61762	-2.83712
232	1	car	17.9738	7.68566
233	1	car	19.8599	2.5967
234	1	car	17.015	1.61033
235	1	car	13.8185	9.5615
236	1	car	24.148	14.4071
237	1	car	23.2603	4.07552
238	0	car	14.1542	1.43971
239	0	car	0.359981	8.8348
240	1	car	18.1497	9.59977
241	1	car	26.8637	1.4594
242	1	car	30.2919	3.84479
243	0	car	16.2402	-1.88685
244	0	car	16.5004	-3.95808
245	0	car	5.50501	-3.14864
246	1	car	22.5651	8.1017
247	1	car	19.1538	5.37437
248	1	car	22.6423	3.40616
249	1	car	17.9732	4.67489
250	0	car	5.81519	0.92516
251	1	chair	25.8354	0.110704
252	1	chair	18.6443	4.04803
253	1	chair	25.9182	6.85843
254	0	chair	11.5909	6.72953
255	1	chair	26.7498	4.66662
256	1	chair	20.7084	6.8559
257	1	chair	17.4801	10.3035
258	1	chair	26.4391	8.17497
259	1	chair	34.3633	8.27748
260	1	chair	27.1354	2.20151
261	1	chair	17.2539	11.9832
262	1	chair	26.3397	4.09133
263	1	chair	32.5313	6.80924
264	0	chair	10.4117	3.89979
265	1	chair	27.2854	5.055
266	0	chair	45.2673	6.38521
267	1	chair	28.1497	8.2098
268	1	chair	27.0152	0.775167
269	1	chair	29.2276	6.12288
270	1	chair	24.3324	13.4539
271	1	chair	31.6943	7.54942
272	1	chair	21.367	11.2379
273	1	chair	26.1219	8.01381
274	1	chair	31.1515	7.8364
275	1	chair	24.8219	5.76164
276	1	chair	30.1872	5.23528
277	1	chair	18.6003	1.4055
278	0	chair	3.19935	1.01444
279	1	chair	37.8527	5.25919
280	1	chair	24.9431	-1.00223
281	1	chair	15.9289	3.71558
282	1	chair	22.7931	1.39878
283	1	chair	22.3458	-0.307888
284	1	chair	26.9546	3.24306
285	1	chair	17.8513	-0.325859
286	1	chair	39.8406	10.9347
287	1	chair	21.7394	3.61294
288	1	chair	23.6761	-2.81621
289	1	chair	27.3408	9.75382
290	1	chair	14.0388	6.5888
291	1	chair	29.7444	11.0391
292	0	chair	11.0007	-1.75769
293	1	chair	20.3439	6.85992
294	1	chair	24.2343	-0.580932
295	1	chair	36.4928	17.6706
296	1	chair	25.6062	3.09315
297	1	chair	26.2049	9.66516
298	1	chair	23.4362	10.0777
299	1	chair	16.6285	0.231166
300	1	chair	16.4176	5.90087
301	0	dog	-7.26115	8.17124
302	0	dog	11.5986	-0.812354
303	0	dog	-9.94177	10.7287
304	0	dog	-7.84985	1.25799
305	0	dog	-0.183636	17.7665
306	0	dog	9.47335	7.82085
307	0	dog	-0.702619	10.2717
308	0	dog	-9.22117	6.82023
309	0	dog	5.741	8.31185
310	0	dog	-13.8285	13.7068
311	0	dog	-5.07794	9.86881
312	0	dog	-3.01034	4.50615
313	0	dog	-6.06803	13.3535
314	0	dog	-13.3314	2.77051
315	0	dog	-10.3458	17.4247
316	0	dog	-0.881376	7.91215
317	0	dog	-20.3064	18.5575
318	0	dog	-10.2599	11.9281
319	0	dog	-6.18892	9.73278
320	0	dog	1.15397	14.4633
321	0	dog	0.930427	9.93054
322	0	dog	-16.4619	17.5709
323	0	dog	-17.7023	8.22679
324	0	dog	-6.42405	11.7265
325	0	dog	-14.8746	10.2843
326	0	dog	-8.21333	2.47237
327	0	dog	-3.20174	16.7035
328	0	dog	-4.36589	13.1457
329	0	dog	-8.7313	18.8712
330	0	dog	2.35932	8.42998
331	0	dog	-9.60276	5.80077
332	0	dog	-9.89713	17.0743
333	0	dog	-27.4815	17.825
334	0	dog	-0.170255	9.06413
335	0	dog	-5.01185	11.553
336	0	dog	-0.687652	7.96609
337	1	dog	27.9198	2.71749
338	0	dog	-18.3344	10.7891
339	0	dog	-17.8006	14.5551
340	0	dog	8.69632	13.8989
341	0	dog	-3.06537	3.72127
342	0	dog	-14.1702	23.1551
343	0	dog	-7.15015	0.831119
344	0	dog	-2.60166	6.50194
345	0	dog	-9.13012	18.3389
346	0	dog	-2.28839	4.81122
347	0	dog	5.16849	15.7936
348	0	dog	-9.34717	5.71072
349	0	dog	5.28086	10.5885
350	0	dog	-20.8841	21.7264
351	0	elephant	-21.1433	19.0807
352	0	elephant	-16.5805	12.2706
353	0	elephant	-16.9743	9.37041
354	0	elephant	-32.1867	17.1831
355	0	elephant	-22.9371	11.8029
356	0	elephant	-14.7877	12.6478
357	0	elephant	-14.1671	19.4011
358	0	elephant	-21.8028	27.0925
359	0	elephant	-11.7702	14.3546
360	0	elephant	-23.6958	3.31094
361	0	elephant	-18.859	7.06272
362	0	elephant	-12.3718	5.4947
363	0	elephant	-24.7058	6.83465
364	0	elephant	-16.8881	-3.34628
365	0	elephant	-35.4505	17.5938
366	0	elephant	-23.4572	15.9561
367	0	elephant	-21.6649	10.7289
368	0	elephant	-21.7408	6.09503
369	0	elephant	-20.9941	4.74961
370	0	elephant	-17.4477	11.5123
371	0	elephant	-24.7172	20.4043
372	0	elephant	-21.4961	10.176
373	0	elephant	-10.4973	9.34519
374	0	elephant	-19.8877	6.00461
375	0	elephant	-15.1109	7.83872
376	0	elephant	-19.8403	5.96972
377	0	elephant	-21.1353	14.8666
378	0	elephant	-3.54041	19.4561
379	0	elephant	-18.7503	13.3113
380	0	elephant	-13.5478	15.5359
381	0	elephant	-13.5362	10.6053
382	0	elephant	-8.06141	5.83973
383	0	elephant	-12.1381	15.0306
384	0	elephant	-18.813	8.53215
385	0	elephant	-24.6396	7.28092
386	0	elephant	-17.7111	16.6197
387	0	elephant	-21.2805	21.1558
388	0	elephant	-18.1946	16.4909
389	0	elephant	-16.3171	10.7653
390	0	elephant	-6.36807	17.6061
391	0	elephant	-19.8422	9.38463
392	0	elephant	-8.13495	9.3667
393	0	elephant	-19.9227	2.35605
394	0	elephant	-9.57541	-3.28339
395	0	elephant	-29.7988	16.8378
396	0	elephant	-6.35478	13.6734
397	0	elephant	-19.7947	12.9338
398	0	elephant	-19.7633	16.1839
399	0	elephant	-9.43918	7.89636
400	0	elephant	-25.6608	17.7528
401	1	person	21.4444	14.7687
402	0	person	2.22001	14.7566
403	0	person	8.89772	21.2104
404	0	person	-5.76093	21.6578
405	0	person	-3.693	25.1743
406	0	person	12.6538	14.3173
407	0	person	9.02504	15.0459
408	0	person	15.1447	21.2779
409	0	person	12.2826	27.8207
410	0	person	0.718619	7.88011
411	0	person	2.84881	10.7225
412	0	person	9.00307	12.771
413	0	person	1.24636	15.7901
414	1	person	15.8521	15.0171
415	0	person	-0.982184	0.640646
416	0	person	-3.31281	6.21733
417	0	person	-0.778569	9.11255
418	0	person	-15.6505	27.2855
419	0	person	0.452364	25.5424
420	1	person	21.7755	14.476
421	0	person	10.871	29.5125
422	0	person	-4.72313	16.794
423	1	person	16.3527	9.10282
424	0	person	-4.3805	22.463
425	0	person	-2.00566	13.2608
426	0	person	-2.77593	12.2363
427	0	person	3.78616	20.1368
428	0	person	5.49915	15.9475
429	1	person	13.651	9.42406
430	0	person	6.88805	15.2118
431	0	person	-3.70834	26.6363
432	0	person	17.7476	18.5607
433	0	person	5.13083	19.4887
434	0	person	1.75375	11.3312
435	0	person	7.92259	6.72235
436	0	person	-2.60469	18.6071
437	0	person	-1.29334	7.8741
438	0	person	-5.45024	-4.20153
439	0	person	2.53415	20.6284
440	0	person	9.87294	19.836
441	0	person	9.93848	3.94773
442	0	person	1.46977	11.8402
443	0	person	5.90788	17.5212
444	0	person	-1.9806	8.11722
445	0	person	-2.72343	5.45101
446	0	person	0.816404	26.1432
447	0	person	-7.5504	-2.29283
448	0	person	1.02137	-5.04427
449	0	person	3.90275	11.879
450	0	person	-2.32845	7.46215
451	0	zebra	-11.3909	-6.22605
452	0	zebra	0.462218	7.65463
453	0	zebra	-12.0946	1.9452
454	0	zebra	-5.42906	-4.03737
455	0	zebra	-14.8873	5.09447
456	0	zebra	-18.7266	-2.89906
457	0	zebra	-13.8668	-0.260852
458	0	zebra	-17.0403	3.34901
459	0	zebra	-20.6946	8.8981
460	0	zebra	-9.14303	-4.20395
461	0	zebra	-20.6795	4.25622
462	0	zebra	-22.1606	-2.10971
463	0	zebra	-16.3668	13.2535
464	0	zebra	-8.59136	-6.39661
465	0	zebra	-5.23468	-7.5209
466	0	zebra	-7.01787	5.05567
467	0	zebra	-14.4967	7.60918
468	0	zebra	-18.4192	6.8479
469	0	zebra	-16.5165	4.21548
470	0	zebra	-16.7099	-4.23871
471	0	zebra	-6.70949	9.99839
472	0	zebra	-6.72577	-2.26807
473	0	zebra	-3.66698	-2.6706
474	0	zebra	-8.59321	2.92662
475	0	zebra	-9.92873	3.11599
476	0	zebra	-15.3163	6.93981
477	0	zebra	-8.47135	-4.75479
478	0	zebra	-8.30695	-4.57594
479	0	zebra	-13.701	-6.17322
480	0	zebra	-21.4561	14.4971
481	0	zebra	-6.60338	-4.89108
482	0	zebra	-1.66507	0.488179
483	0	zebra	-19.2988	9.17549
484	0	zebra	-10.1125	-1.1674
485	0	zebra	-18.9779	4.38776
486	0	zebra	-19.7206	4.62582
487	0	zebra	5.52209	-9.89561
488	0	zebra	3.4301	3.37244
489	0	zebra	-11.5443	-2.93602
490	0	zebra	-4.94814	3.88211
491	0	zebra	-13.1311	-5.72969
492	0	zebra	-9.61836	-3.73668
493	0	zebra	-15.3767	-7.24487
494	0	zebra	-13.6179	-1.38196
495	0	zebra	-10.6974	-6.03575
496	0	zebra	-14.135	-5.03958
497	0	zebra	-16.7904	6.54589
498	0	zebra	-12.0687	-3.50123
499	0	zebra	-22.9912	6.08809
500	0	zebra	-17.9058	-2.48521

## Sheet: 5f
Row	Region-coding Chan Percentage (left)	Region-coding Chan Percentage (right)
PH	11.8182	16.6667
AH	15.3846	29.1667
Amyg	21.3904	23.5294

## Sheet: 5g_PH
Tuning Region_ 1	Tuning Region_ 2	Tuning Region_ 3	Tuning Region_ 4	Tuning Region_ 5	Tuning Region_ 6	Tuning Region_ 7	Tuning Region_ 8	Tuning Region_ 9	Tuning Region_10	Tuning Region_11	Tuning Region_12	Tuning Region_13	Tuning Region_14	Tuning Region_15	Tuning Region_16	Tuning Region_17	Tuning Region_18	Tuning Region_19	Tuning Region_20	Tuning Region_21	Tuning Region_22	Tuning Region_23	Tuning Region_24	Tuning Region_25	Tuning Region_26	Tuning Region_27	Tuning Region_28	Tuning Region_29	Tuning Region_30	Tuning Region_31	Tuning Region_32	Tuning Region_33	Tuning Region_34	Tuning Region_35	Tuning Region_36	Tuning Region_37	Tuning Region_38	Tuning Region_39	Tuning Region_40	Tuning Region_41	Tuning Region_42	Tuning Region_43	Tuning Region_44	Tuning Region_45	Tuning Region_46	Tuning Region_47	Tuning Region_48	Tuning Region_49	Tuning Region_50
0	0	0	0	0	0	0	0	0	0	0	0	0	0	0	0	0	0	0	0	0	0	0	0	0	0	0	0	0	0	0	0	0	0	0	0	0	0	0	0	0	0	0	0	0	0	0	0	0	0
0	0	0	0	0	0	0	0	0	0	0	0	0	0	0	0	0	0	0	0	0	0	0	0	0	0	0	0	0	0	0	0	0	0	0	0	0	0	0	0	0	0	0	0	0	0	0	0	0	0
0	0	0	0	0	0	0	0	0	0	0	0	0	0	0	0	0	0	0	0	0	0	0	0	0	0	0	0	0	0	0	0	0	0	0	0	0	0	0	0	0	0	0	0	0	0	0	0	0	0
0	0	0	0	0	0	0	0	0	0	0	0	0	0	0	0	0	0	0	0	0	0	0	0	0	0	0	0	0	0	0	0	0	0	0	0	0	0	0	0	0	0	0	0	0	0	0	0	0	0
0	0	0	0	0	0	0	0	0	0	0	0	0	0	0	0	0	0	0	0	0	0	0	0	0	0	0	0	0	0	0	0	0	0	0	0	0	0	0	0	0	0	0	0	0	0	0	0	0	0
0	0	0	0	0	0	0	0	0	0	0	0	0	0	0	0	0	0	0	0	0	0	0	0	0	0	0	0	0	0	0	0	0	0	0	0	0	0	0	0	0	0	0	0	0	0	0	0	0	0
0	0	0	0	0	0	0	0	0	0	0	0	0	0	0	0	0	0	0	0	0	0	0	0	0	0	0	0	0	0	0	0	0	0	0	0	0	0	0	0	0	0	0	0	0	0	0	0	0	0
0	0	0	0	0	0	0	0	0	0	0	0	0	0	0	0	0	0	0	0	0	0	0	0	0	0	0	0	0	0	0	0	0	0	0	0	0	0	0	0	0	0	0	0	0	0	0	0	0	0
0	0	0	0	0	0	0	0	0	0	0	0	0	0	0	0	0	0	0	0	0	0	0	0	0	0	0	0	0	0	0	0	0	0	0	0	0	0	0	0	0	0	0	0	0	0	0	0	0	0
0	0	0	0	0	0	0	0	0	0	0	0	0	0	0	0	0	0	0	0	0	0	0	0	0	0	0	0	0	0	0	0	0	0	0	0	0	0	0	0	0	0	0	0	0	0	0	0	0	0
0	0	0	0	0	0	0	0	0	0	0	0	0	0	0	0	0	0	0	0	0	0	0	0	0	0	0	0	0	0	0	0	0	0	0	0	0	0	0	0	0	0	0	0	0	0	0	0	0	0
0	0	0	0	0	0	0	0	0	0	0	0	0	0	0	0	0	0	0	0	0	0	0	0	0	0	0	0	0	0	0	0	0	0	0	0	0	0	0	0	0	0	0	0	0	0	0	0	0	0
0	0	0	0	0	0	0	0	0	0	0	0	0	0	0	0	0	0	0	0	0	0	0	0	0	0	0	0	0	0	0	0	0	0	0	0	0	0	0	0	0	0	0	0	0	0	0	0	0	0
0	0	0	0	0	0	0	0	0	0	0	0	0	0	0	0	0	0	0	0	0	0	0	0	0	0	0	0	0	0	0	0	0	0	0	0	0	0	0	0	0	0	0	0	0	0	1	1	1	0
0	0	0	0	0	0	0	0	0	0	0	0	0	0	0	0	0	0	0	0	0	0	0	0	0	0	0	0	0	0	0	0	0	0	0	0	0	0	0	0	0	0	0	0	0	1	1	1	1	1
0	0	0	0	0	0	0	0	0	0	0	0	0	0	0	0	0	0	0	0	0	0	0	0	0	0	0	0	0	0	0	0	0	0	0	0	0	0	0	0	0	0	0	0	0	1	1	1	1	1
0	0	0	0	0	0	0	0	0	0	0	0	0	0	0	0	0	0	0	0	0	0	0	0	0	0	0	0	0	0	0	0	0	0	0	0	0	0	0	0	0	0	0	0	1	1	1	1	1	1
0	0	0	0	0	0	0	0	0	0	0	0	0	0	0	0	0	0	0	0	0	0	0	0	0	0	0	0	0	0	0	0	0	0	0	0	0	0	0	0	0	0	0	1	1	1	1	1	1	1
0	0	0	0	0	0	0	0	0	0	0	0	0	0	0	0	0	0	0	0	0	0	0	0	0	0	0	0	0	0	0	0	0	0	0	0	0	0	0	0	0	0	0	1	1	1	1	1	1	1
0	0	0	0	0	0	0	0	0	0	0	0	0	0	0	0	0	0	0	0	0	0	0	0	0	0	0	0	0	0	0	0	0	0	0	0	0	0	0	0	0	0	1	1	1	1	1	1	1	1
0	0	0	0	0	0	0	0	0	0	0	0	0	0	0	0	0	0	0	0	0	0	0	1	1	1	1	1	1	0	0	0	0	0	0	0	0	0	0	0	0	1	1	1	1	1	1	1	1	1
0	0	0	0	0	0	0	0	0	0	0	0	0	0	0	0	0	0	0	0	0	0	1	1	1	1	1	1	1	1	0	0	0	0	0	0	0	0	0	0	0	0	1	1	1	1	1	1	1	1
0	0	0	0	0	0	0	0	0	0	0	0	0	0	0	0	0	0	0	0	0	1	1	1	1	1	1	1	1	1	1	0	0	0	0	1	1	0	0	0	0	0	1	1	1	1	1	1	1	1
0	0	0	0	0	0	0	0	0	0	0	0	0	0	0	0	1	1	0	0	0	1	1	1	1	1	1	1	1	1	1	1	1	1	1	1	1	1	1	0	0	0	1	1	1	1	1	1	1	1
0	0	0	0	0	0	0	0	0	0	0	0	0	0	1	1	1	1	1	0	0	1	1	1	1	1	1	1	1	2	1	1	1	1	1	1	1	1	1	0	0	1	1	1	1	1	1	1	1	1
0	0	0	0	0	0	0	0	0	0	0	0	0	1	1	1	1	1	1	1	2	1	1	1	1	1	1	1	2	2	1	1	1	1	1	1	1	1	1	0	0	0	1	1	1	1	1	1	1	1
0	0	0	0	0	0	0	0	0	0	0	0	1	1	1	2	2	1	1	1	2	2	1	1	1	1	1	2	2	1	1	1	1	1	1	1	1	1	1	0	0	1	1	1	1	1	1	1	1	1
0	0	0	0	0	0	0	0	0	0	0	0	0	2	2	2	2	2	2	2	3	3	2	1	1	1	1	2	1	1	1	2	2	2	2	2	1	1	1	0	1	1	1	2	2	2	2	1	1	1
0	0	0	0	0	0	0	0	0	0	0	0	0	1	2	2	2	2	2	2	3	3	3	3	1	1	2	2	1	1	2	2	2	2	2	2	2	1	0	0	1	1	1	2	2	2	2	2	1	1
0	0	0	0	0	0	0	0	0	0	0	0	0	1	2	2	2	2	2	2	3	3	3	3	3	1	2	1	1	2	2	2	2	2	2	2	2	2	0	0	1	1	1	1	2	2	2	2	2	1
0	0	0	0	0	0	0	0	0	0	0	0	0	0	2	2	2	2	2	2	2	3	3	3	3	2	1	1	2	2	2	2	2	2	2	2	2	1	1	1	1	1	1	1	2	2	2	2	2	2
0	0	0	0	0	0	0	0	0	0	0	0	0	0	0	2	2	2	2	2	2	2	3	2	2	2	2	1	2	2	2	2	2	2	2	2	1	1	1	2	1	1	1	1	1	2	2	2	2	2
0	0	0	0	0	0	0	0	0	0	0	0	0	0	0	0	2	2	2	2	2	2	2	2	2	2	2	2	2	2	2	2	2	2	1	1	1	1	1	2	1	1	1	1	1	1	2	2	3	3
0	0	0	0	0	0	0	0	0	0	0	0	0	0	0	0	1	2	2	2	2	2	2	2	2	2	2	2	2	2	2	2	1	1	1	1	1	1	1	2	1	1	1	1	1	1	2	2	3	3
0	0	0	0	0	0	0	0	0	0	0	0	0	0	0	0	0	0	2	2	2	2	2	2	2	2	2	1	0	1	1	1	1	1	1	1	1	1	1	2	1	1	1	1	1	1	1	2	3	3
0	0	0	0	0	0	0	0	0	0	0	0	0	0	0	0	0	0	0	2	2	2	2	2	2	2	2	1	0	1	1	1	1	1	1	1	1	1	1	2	1	1	1	1	1	1	1	2	2	2
0	0	0	0	0	0	0	0	0	0	0	0	0	0	0	0	0	0	0	0	0	1	2	2	2	2	1	0	0	0	0	1	1	1	1	1	1	1	1	1	1	1	1	1	1	1	2	2	2	2
0	0	0	0	0	0	0	0	0	0	0	0	0	0	0	0	0	0	0	0	0	0	1	1	1	1	0	0	0	0	0	0	0	0	1	1	0	0	0	0	1	1	1	1	1	1	1	2	2	2
0	0	0	0	0	0	0	0	0	0	0	0	0	0	0	0	0	0	0	0	0	0	0	0	0	0	0	0	0	0	0	0	0	0	0	0	0	0	0	0	1	1	1	1	1	1	1	2	2	2
0	0	0	0	0	0	0	0	0	0	0	0	0	0	0	0	0	0	0	0	0	0	0	0	0	0	0	0	0	0	0	0	0	0	0	1	1	0	0	0	0	1	1	1	1	1	1	1	2	2
0	0	0	0	0	0	0	0	0	0	0	0	0	0	0	0	0	0	0	0	0	0	0	0	0	0	0	0	0	0	0	0	1	1	1	1	1	1	1	1	0	0	1	1	1	1	1	1	1	2
0	0	0	0	0	0	0	0	0	0	0	0	0	0	0	0	0	0	0	0	0	0	0	0	0	0	0	0	1	1	2	2	2	2	1	1	1	1	1	1	0	0	1	1	1	1	1	1	1	1
0	0	0	0	0	0	0	0	0	0	0	0	0	0	0	0	0	0	0	0	0	0	0	0	0	0	1	1	1	2	2	2	2	2	2	1	1	1	1	1	1	0	0	1	1	1	1	1	1	1
0	0	0	0	0	0	0	0	0	0	0	0	0	0	0	0	0	0	0	0	0	0	0	0	0	1	1	1	2	2	2	2	2	2	2	2	1	1	1	1	1	0	0	0	1	1	1	1	1	1
0	0	0	0	0	0	0	0	0	0	0	0	0	0	0	0	0	0	0	0	0	0	0	0	0	1	1	2	2	2	2	2	2	2	2	2	1	1	1	1	1	0	0	0	0	0	0	1	1	1
0	0	0	0	0	0	0	0	0	0	0	0	0	0	0	0	0	0	0	0	0	0	0	0	1	1	2	2	2	2	2	2	2	2	2	2	2	1	1	1	1	0	0	0	0	0	0	0	0	0
0	0	0	0	0	0	0	0	0	0	0	0	0	0	0	0	0	0	0	0	0	0	0	0	1	1	2	2	2	2	2	2	2	2	2	2	2	2	1	1	0	0	0	0	0	0	0	0	0	0
0	0	0	0	0	0	0	0	0	0	0	0	0	0	0	0	0	0	0	0	0	0	0	0	0	1	2	2	2	2	2	2	2	2	2	2	2	2	1	1	0	0	0	0	0	0	0	0	0	0
0	0	0	0	0	0	0	0	0	0	0	0	0	0	0	0	0	0	0	0	0	0	0	0	0	1	2	2	2	2	2	2	2	2	2	2	2	2	1	1	0	0	0	0	0	0	0	0	0	0
0	0	0	0	0	0	0	0	0	0	0	0	0	0	0	0	0	0	0	0	0	0	0	0	0	1	1	2	2	3	3	3	3	2	2	2	2	2	2	0	0	0	0	0	0	0	0	0	0	0
0	0	0	0	0	0	0	0	0	0	0	0	0	0	0	0	0	0	0	0	0	0	0	0	0	1	1	2	3	3	3	3	3	3	3	3	2	2	2	1	0	0	0	0	0	0	0	0	0	0
0	0	0	0	0	0	0	0	0	0	0	0	0	0	0	0	0	0	0	0	0	0	0	0	0	1	2	2	3	3	3	3	3	3	3	3	3	3	1	1	0	0	0	0	0	0	0	0	0	0
0	0	0	0	0	0	0	0	0	0	0	0	0	0	0	0	0	0	0	0	0	0	0	1	1	2	2	2	2	3	3	3	3	3	3	3	3	2	2	2	0	0	0	0	0	0	0	0	0	0
0	0	0	0	0	0	0	0	0	0	0	0	0	0	0	0	0	0	0	0	0	0	1	1	1	1	2	2	2	2	3	3	3	3	3	3	2	2	2	2	1	0	0	0	0	0	0	0	0	0
0	0	0	0	0	0	0	0	0	0	0	0	0	0	0	0	0	0	0	0	0	1	1	1	1	1	1	2	2	2	2	2	2	2	2	2	2	2	2	2	1	1	0	0	0	0	0	0	0	0
0	0	0	0	0	0	0	0	0	0	0	0	0	0	0	0	0	0	0	0	0	1	1	1	1	1	1	1	2	2	2	2	2	2	2	2	2	2	2	2	1	2	0	0	0	0	0	0	0	0
0	0	0	0	0	0	0	0	0	0	0	0	0	0	0	0	0	0	0	0	1	1	1	1	1	1	1	1	2	2	2	2	2	2	2	2	2	2	2	2	2	1	0	1	1	0	0	0	0	0
0	0	0	0	0	0	0	0	0	0	0	0	0	0	0	0	0	0	0	0	1	1	1	1	1	1	1	1	1	2	2	2	2	2	2	2	2	2	2	2	1	1	0	0	1	1	0	0	0	0
0	0	0	0	0	0	0	0	0	0	0	0	0	0	0	0	0	0	0	0	1	1	1	1	1	1	1	1	1	1	1	2	2	2	2	2	2	2	2	2	1	1	0	1	1	1	1	1	0	0
0	0	0	0	0	0	0	0	0	0	0	0	0	0	0	0	0	0	0	0	1	1	1	1	1	1	1	1	1	1	1	2	2	2	2	1	2	2	2	2	1	2	1	1	1	1	1	1	0	0
0	0	0	0	0	0	0	0	0	0	0	0	0	0	0	0	0	0	0	1	1	1	1	1	1	1	1	1	1	1	1	1	2	1	1	2	2	2	2	2	2	2	1	1	0	0	0	0	0	0
[truncated: 35 more columns]

[truncated: 2 more sheets: 5g_AH, 5g_Amyg]
