# Supplementary material for: Computational single-neuron mechanisms of visual object coding in the human temporal lobe
Source: Nat Commun. 2026 Feb 1;17:2234. doi: 10.1038/s41467-026-68954-8 (PMC12963616; doi:10.1038/s41467-026-68954-8)
Supplement: Supplementary file 8 — Source Data for Figure 6 [file 41467_2026_68954_MOESM8_ESM.xlsx]

## Sheet: 6a
Area1	Area2	plsInd	vSideCoh	coh_ 1	coh_ 2	coh_ 3	coh_ 4	coh_ 5	coh_ 6	coh_ 7	coh_ 8	coh_ 9	coh_10	coh_11	coh_12	coh_13	coh_14	coh_15	coh_16	coh_17	coh_18	coh_19	coh_20	coh_21	coh_22	coh_23	coh_24	coh_25	coh_26	coh_27	coh_28	coh_29	coh_30	coh_31	coh_32	coh_33	coh_34	coh_35	coh_36	coh_37	coh_38	coh_39	coh_40	coh_41	coh_42	coh_43	coh_44	coh_45	coh_46
FG	AH	0	L	0.155138	0.152429	0.124605	0.0942969	0.115969	0.0890426	0.0416678	0.0588398	0.0389661	0.0369937	0.0310959	0.0262778	0.0362293	0.0334679	0.0276616	0.0384071	0.0313227	0.0111561	0.0187611	0.0161312	0.0230182	0.0328389	0.0402382	0.0335624	0.0223051	0.0434076	0.0462592	0.0227262	0.021942	0.0250843	0.0232449	0.0138796	0.0194269	0.0168639	0.0179765	0.0265809	0.0281437	0.0295276	0.0201825	0.0207732	0.0221808	0.0206921	0.0233345	0.0241322	0.0258448	0.0242321
FG	AH	0	L	0.119259	0.122189	0.0946551	0.0604411	0.0411913	0.0447933	0.0682511	0.0847097	0.0830858	0.0793247	0.109749	0.111771	0.120215	0.116211	0.095488	0.0796015	0.0860492	0.0545303	0.0342787	0.0225248	0.0136345	0.022664	0.0408194	0.0336303	0.0295224	0.020143	0.0202828	0.0325877	0.0259706	0.0234672	0.0147383	0.0159428	0.0132294	0.0145365	0.0139738	0.0160557	0.0163341	0.0116143	0.0111657	0.00787447	0.0105763	0.0221	0.0125665	0.00710086	0.0112912	0.00789854
ITG	AH	1	L	0.232484	0.212705	0.166701	0.156423	0.157242	0.154946	0.125129	0.10752	0.119698	0.111559	0.0850876	0.0941637	0.0583824	0.0422869	0.0201184	0.0130356	0.0160972	0.0113592	0.0121313	0.0146123	0.0283137	0.0493025	0.0473293	0.0519429	0.0298468	0.0328433	0.0548067	0.0651429	0.051783	0.0322206	0.0251666	0.0151086	0.0169793	0.0124788	0.013541	0.0182334	0.0189722	0.0124085	0.0137486	0.00755503	0.0283269	0.0267863	0.0176459	0.0106432	0.0139344	0.0198238
ITG	AH	1	L	0.13374	0.109309	0.0753142	0.0487392	0.0660405	0.0842501	0.0741167	0.0424765	0.0203748	0.0293628	0.0273819	0.0213932	0.0130179	0.0126236	0.0306598	0.0608914	0.0620138	0.0451583	0.0187589	0.0125852	0.024785	0.03395	0.0507726	0.0674389	0.0576776	0.0392666	0.0302047	0.0359272	0.0408921	0.0144709	0.0149098	0.0278617	0.0182914	0.0232532	0.0300486	0.0327127	0.0325657	0.0145841	0.016378	0.00995369	0.0213974	0.0241165	0.018935	0.0141375	0.0227348	0.028471
ITG	AH	0	L	0.0692905	0.0859249	0.0968115	0.131454	0.120561	0.0929732	0.0990289	0.083725	0.0719838	0.049733	0.0246788	0.0431469	0.0354709	0.0395426	0.0193932	0.0342406	0.0296929	0.0292321	0.0265616	0.025469	0.0237947	0.0469568	0.032055	0.0351625	0.0172141	0.0190636	0.0236928	0.018319	0.0225923	0.0256524	0.0323346	0.0346206	0.0192743	0.0121842	0.0126603	0.0160435	0.0216244	0.0231249	0.0233227	0.0129728	0.00737042	0.0114839	0.0117584	0.011999	0.00748091	0.0168441
ITG	AH	0	L	0.115516	0.139631	0.148533	0.124285	0.14566	0.144702	0.126329	0.164344	0.160701	0.153972	0.122541	0.109268	0.101626	0.0985116	0.0772692	0.0599975	0.0390364	0.0353673	0.0377771	0.0233727	0.0198385	0.016135	0.0136146	0.0134872	0.0212542	0.037669	0.0329443	0.0187796	0.0128934	0.0105791	0.016063	0.0318021	0.0232252	0.0115258	0.014526	0.0176051	0.0149408	0.0176979	0.0192876	0.0150321	0.0164271	0.0211301	0.0303138	0.030909	0.0176127	0.0267621
FG	AH	1	L	0.198717	0.200502	0.209536	0.209045	0.216737	0.199799	0.1886	0.160364	0.162829	0.158185	0.147907	0.14738	0.144807	0.12817	0.103925	0.0908837	0.080148	0.085329	0.0903259	0.104737	0.0837835	0.0949865	0.0808387	0.047452	0.0417812	0.0638679	0.0609528	0.0620051	0.0622353	0.0428327	0.0259882	0.0151047	0.0270795	0.0207767	0.0212762	0.0185718	0.0203925	0.0178139	0.0159428	0.0210108	0.0338466	0.0365606	0.0383883	0.0294849	0.00908984	0.00580178
FG	AH	1	L	0.14255	0.145404	0.122645	0.0804105	0.0812723	0.105282	0.108176	0.0866195	0.0670858	0.0342251	0.0377124	0.0509223	0.0272834	0.0215818	0.0376881	0.0327426	0.0309576	0.0417136	0.044211	0.0482818	0.0619421	0.0483199	0.0457763	0.052242	0.0573022	0.0777413	0.0818178	0.0801147	0.0743842	0.0678992	0.0533968	0.0366447	0.0180549	0.0103122	0.0311019	0.032935	0.0231837	0.0145879	0.0052456	0.00740549	0.0111892	0.0134522	0.0111858	0.0159331	0.0149389	0.00759567
FG	AH	1	L	0.20262	0.218046	0.193475	0.178804	0.143038	0.132915	0.0934984	0.100187	0.0887275	0.097025	0.100976	0.12021	0.123158	0.125572	0.0907368	0.0643066	0.0515626	0.0568131	0.050891	0.0446839	0.0366753	0.0430086	0.0289176	0.0290187	0.0251954	0.0189322	0.035963	0.0476491	0.0510467	0.0407667	0.0335223	0.0108504	0.028197	0.0334247	0.00974853	0.0162459	0.010614	0.00947713	0.0125261	0.0139828	0.0211728	0.0250073	0.0239757	0.0177577	0.0139315	0.00642778
FG	AH	0	L	0.311752	0.288551	0.254751	0.267136	0.296572	0.267315	0.259443	0.241067	0.239122	0.236598	0.234717	0.27109	0.292967	0.274619	0.24328	0.243493	0.229292	0.220372	0.213675	0.207184	0.1843	0.149698	0.130555	0.105517	0.110622	0.109402	0.111729	0.110462	0.109581	0.0848569	0.0544856	0.0362314	0.0402998	0.0424787	0.0509313	0.0515964	0.0418966	0.0329843	0.0275047	0.0185104	0.0268866	0.0391795	0.042944	0.037866	0.0254733	0.0128884
FG	AH	0	L	0.147131	0.122721	0.097253	0.119883	0.126095	0.121513	0.0838301	0.0613533	0.0721916	0.103645	0.111642	0.0765052	0.0675336	0.045907	0.0200055	0.0226611	0.0288825	0.0211049	0.0269919	0.0239501	0.0308192	0.0353781	0.0210286	0.0211668	0.0384181	0.0434232	0.0545733	0.060363	0.0444295	0.0323099	0.0215931	0.0138487	0.0163794	0.0418176	0.0442728	0.0429014	0.0274794	0.0149154	0.00870781	0.011858	0.0257761	0.0207122	0.0136135	0.011824	0.0116869	0.00985262
FG	AH	0	L	0.142038	0.139854	0.119513	0.0730463	0.0468824	0.060628	0.0594206	0.0161676	0.0455642	0.0600415	0.0956158	0.117193	0.0982826	0.0889485	0.0515876	0.0254898	0.0247987	0.0326653	0.0286732	0.0379904	0.0447966	0.0435545	0.0490677	0.039016	0.0317231	0.0221797	0.0112198	0.0175851	0.0191338	0.0239579	0.0189507	0.0206509	0.0222049	0.0278411	0.0364638	0.0324688	0.0275016	0.0206517	0.0216738	0.0182067	0.0102464	0.0118203	0.0108565	0.0126652	0.0182039	0.0174481
ITG	AH	0	L	0.159702	0.135279	0.101377	0.0811675	0.0952594	0.106388	0.123599	0.149038	0.163046	0.204138	0.217281	0.246827	0.258282	0.241232	0.218563	0.197651	0.170552	0.172568	0.146191	0.101409	0.0793294	0.0722256	0.0638109	0.0576928	0.0481366	0.0464958	0.0499158	0.0461928	0.0632989	0.0566945	0.0496734	0.0456932	0.0267098	0.0211985	0.0189396	0.0182038	0.0205134	0.0339867	0.0516894	0.0512338	0.0373477	0.0246426	0.00801334	0.0102926	0.0302953	0.0442843
ITG	AH	0	L	0.0443834	0.054993	0.0606323	0.021735	0.0601149	0.066703	0.0572309	0.0301041	0.018865	0.046911	0.100458	0.0875559	0.0704495	0.051771	0.0510984	0.0479877	0.043802	0.0455614	0.0648369	0.0533101	0.0500935	0.052725	0.0544618	0.0412973	0.0319312	0.0311554	0.0401509	0.0602536	0.0653541	0.0740891	0.0613167	0.0567253	0.0435205	0.0340166	0.0209637	0.0254862	0.0288231	0.0363809	0.018594	0.0180227	0.0199416	0.0203363	0.0217375	0.0118492	0.00845412	0.00744144
ITG	AH	0	L	0.0850402	0.0658375	0.0479004	0.0677602	0.0549014	0.0722057	0.0375351	0.0681674	0.0695852	0.0712042	0.11634	0.144782	0.144288	0.160602	0.149867	0.108912	0.0701221	0.042571	0.0216355	0.0166991	0.0125045	0.0315384	0.0145488	0.0132045	0.0269308	0.0216615	0.0145519	0.0135181	0.0222567	0.0237767	0.0249387	0.0140089	0.0168025	0.0350773	0.019289	0.0174145	0.0263164	0.0235697	0.0153457	0.0139992	0.0179253	0.0193279	0.0126032	0.00798684	0.0115607	0.0102148
ITG	AH	0	L	0.208377	0.187833	0.147278	0.13131	0.154269	0.166409	0.153323	0.126129	0.129212	0.162861	0.206588	0.231118	0.247976	0.248132	0.226471	0.207267	0.193241	0.177885	0.17328	0.16922	0.153179	0.153059	0.141132	0.119302	0.124948	0.138347	0.136796	0.124603	0.0971165	0.0713226	0.0615049	0.0457764	0.035646	0.0266278	0.0266271	0.0201062	0.0257759	0.0181894	0.0226774	0.0179737	0.0238104	0.0165947	0.0154836	0.0135499	0.0161595	0.0142486
ITG	AH	0	L	0.117168	0.0953204	0.0684258	0.0770359	0.0891393	0.137081	0.132632	0.110804	0.100283	0.105931	0.11962	0.117647	0.110848	0.0927831	0.0660882	0.0555354	0.0392673	0.0430367	0.064884	0.0499289	0.0529258	0.0535275	0.0516238	0.0386951	0.0330271	0.0387116	0.0591032	0.0774955	0.0834037	0.0750607	0.0623091	0.0466791	0.0195108	0.0142665	0.0251962	0.0291345	0.0412098	0.0386879	0.028838	0.0152584	0.0122579	0.0233025	0.0207508	0.00856457	0.00609683	0.00473108
ITG	AH	0	L	0.0513426	0.0382208	0.0213659	0.0537563	0.0892954	0.115456	0.0994941	0.109413	0.14253	0.155355	0.165917	0.182186	0.166167	0.15415	0.12539	0.0818572	0.0507609	0.0528531	0.0369944	0.0341559	0.0235789	0.0292436	0.032043	0.0312153	0.0218662	0.0139252	0.0325664	0.0368704	0.0381727	0.0389888	0.0310362	0.0155476	0.0136721	0.015855	0.0127101	0.0198043	0.0122445	0.0256515	0.0264906	0.0271532	0.0174468	0.00712594	0.00642529	0.0164202	0.0124555	0.00995394
FG	AH	1	L	0.333797	0.341655	0.337166	0.347292	0.337704	0.314204	0.301662	0.306051	0.267355	0.255561	0.263094	0.293734	0.299221	0.283303	0.262577	0.26011	0.246718	0.242506	0.209636	0.167198	0.147751	0.137311	0.160438	0.159529	0.15146	0.135481	0.114801	0.110386	0.113144	0.115675	0.121497	0.115718	0.107486	0.106452	0.102101	0.102379	0.096723	0.0844881	0.0971164	0.112314	0.12048	0.122202	0.127436	0.131166	0.116021	0.108531
FG	AH	1	L	0.189527	0.172679	0.156981	0.201296	0.206043	0.159887	0.114072	0.118499	0.134053	0.126574	0.0933736	0.0941088	0.0826152	0.0795284	0.070261	0.0752477	0.082797	0.0971477	0.097595	0.0623521	0.0599291	0.0538806	0.0475274	0.042319	0.0191907	0.0233493	0.0295681	0.0256458	0.015037	0.0157251	0.0215751	0.0342437	0.0256775	0.0214162	0.0204278	0.0352269	0.0366101	0.0248986	0.0275856	0.0230185	0.0248503	0.026878	0.0296785	0.0342268	0.0231423	0.0144406
FG	AH	1	L	0.0462944	0.0550848	0.0381333	0.0293949	0.0469881	0.041633	0.0418335	0.0609291	0.0807966	0.0769873	0.107434	0.135495	0.149012	0.154203	0.127575	0.0872942	0.0413814	0.0377967	0.0215493	0.0148756	0.0177058	0.0148194	0.0246608	0.0302572	0.0255859	0.011867	0.0192641	0.0232757	0.0247383	0.0152256	0.0170871	0.0230453	0.0189766	0.0217519	0.0188642	0.025702	0.011807	0.0104568	0.0081433	0.0155357	0.0245448	0.0264952	0.0216786	0.0187506	0.0130411	0.011502
ITG	AH	0	L	0.147638	0.105503	0.0668219	0.0789916	0.0731319	0.0503752	0.0359613	0.0277182	0.042185	0.0389597	0.0528418	0.093691	0.129077	0.11048	0.0912069	0.0725704	0.0439571	0.0511673	0.0464997	0.0505947	0.0649963	0.0568772	0.0387666	0.0223624	0.0128871	0.0164136	0.0227637	0.0274019	0.0193367	0.021264	0.0100647	0.0147158	0.0149907	0.0238797	0.0141958	0.0154198	0.0356722	0.0427134	0.03345	0.0248125	0.0334671	0.0450834	0.0523095	0.0555123	0.0518577	0.0591446
ITG	AH	0	L	0.125525	0.0899681	0.047746	0.0344182	0.0218055	0.0163995	0.0184216	0.0231318	0.0346609	0.0368527	0.0427737	0.0408297	0.0367855	0.0346843	0.0449526	0.0446006	0.0578038	0.0641125	0.0527509	0.0353824	0.0221372	0.0116347	0.0277772	0.0268447	0.0220504	0.0157526	0.0210016	0.0241945	0.0387467	0.02394	0.0260937	0.0202799	0.0174155	0.0165358	0.00825877	0.0145255	0.0124815	0.0118671	0.0174128	0.0186983	0.0147632	0.0235083	0.0155574	0.0087399	0.0101996	0.0181278
ITG	AH	0	L	0.0897821	0.0850037	0.0606693	0.0283102	0.017601	0.0179541	0.0378608	0.0433418	0.0260635	0.0428638	0.0829728	0.118839	0.128555	0.129506	0.0927301	0.0661501	0.0526419	0.0511435	0.0273301	0.0214433	0.022157	0.0256604	0.0583685	0.0536303	0.0301739	0.0227647	0.0260781	0.0141982	0.013394	0.0165147	0.00978415	0.0194148	0.0250459	0.0256131	0.0222375	0.0113564	0.0138368	0.0102498	0.0161977	0.0161357	0.0177126	0.0164713	0.0106492	0.00765975	0.01285	0.00663869
FG	AH	1	L	0.0598528	0.0608798	0.0333573	0.0198749	0.047279	0.0739102	0.0860132	0.0976834	0.105148	0.105262	0.100711	0.129189	0.12412	0.124374	0.140032	0.104362	0.0665151	0.0521147	0.043961	0.0391809	0.0341277	0.0340655	0.0196733	0.0126304	0.0126693	0.0249907	0.050075	0.0549606	0.0484839	0.0487047	0.0414357	0.0394566	0.0311644	0.03657	0.0300151	0.0315549	0.0179602	0.0165313	0.0180482	0.0241111	0.0379932	0.0490849	0.0473732	0.0370033	0.0186427	0.012985
FG	AH	1	L	0.0362781	0.0220304	0.0366361	0.0651305	0.0676337	0.0643523	0.0619728	0.077555	0.071782	0.0890588	0.0784204	0.0554703	0.0490067	0.0337152	0.0272962	0.00982851	0.0247757	0.0376308	0.0276492	0.0202798	0.0282433	0.0250369	0.0239625	0.0224138	0.0184081	0.0167551	0.0129535	0.0113161	0.0143967	0.0134871	0.0128888	0.0109338	0.0180764	0.0229329	0.023255	0.0260355	0.0260292	0.0217395	0.0194434	0.0211501	0.0295549	0.0243522	0.018831	0.0110504	0.00676506	0.0141973
FG	AH	1	L	0.02062	0.026022	0.0217289	0.0457569	0.0373214	0.0340621	0.0215137	0.0412905	0.0642726	0.11488	0.12771	0.0871209	0.0712682	0.0677428	0.0521295	0.0560344	0.027598	0.0134256	0.0424987	0.0344341	0.0243054	0.0137309	0.0211707	0.0315156	0.0302876	0.038478	0.0288435	0.0247987	0.0239	0.0173854	0.0120546	0.0196057	0.0166981	0.0269836	0.0197657	0.0153819	0.0263683	0.0198417	0.014431	0.0103833	0.00978761	0.00744654	0.0100322	0.0271906	0.0130569	0.0113256
FG	AH	0	L	0.150112	0.143344	0.165435	0.195825	0.205612	0.178861	0.164203	0.170197	0.173878	0.170406	0.131483	0.111606	0.111541	0.132662	0.1341	0.0944381	0.0757223	0.0559093	0.059315	0.0344436	0.0339891	0.04694	0.0431203	0.0503074	0.0505142	0.0569662	0.0473759	0.0482845	0.0459282	0.0333467	0.037946	0.02142	0.0142664	0.0274459	0.0416957	0.0409121	0.0284365	0.0257301	0.0267047	0.0292333	0.0289528	0.0312827	0.0310428	0.03711	0.0265122	0.0191256
FG	AH	0	L	0.134947	0.109283	0.0935535	0.0959966	0.0914879	0.0842808	0.088064	0.0902213	0.099061	0.0969084	0.0365908	0.016462	0.0363076	0.0485026	0.0353375	0.0387207	0.0538104	0.0510932	0.0458712	0.0351817	0.0352154	0.0452962	0.0257021	0.0315516	0.0278954	0.0141066	0.0144475	0.0194169	0.0280648	0.0441648	0.0451908	0.0294818	0.0206742	0.0104146	0.0073285	0.00960874	0.00989636	0.00888758	0.00856826	0.00668011	0.00574155	0.0137362	0.0232227	0.0242994	0.0268586	0.0257699
FG	AH	0	L	0.152163	0.145111	0.135553	0.0929469	0.0907835	0.0645464	0.0520984	0.0479362	0.0401359	0.0182766	0.0320721	0.0504501	0.0974416	0.0960871	0.0552363	0.0149791	0.0248122	0.0254865	0.0151064	0.011382	0.0216688	0.0466056	0.0594398	0.0524675	0.0424866	0.0367192	0.0285381	0.0312069	0.0367667	0.0349494	0.0316357	0.0282415	0.0185268	0.0175768	0.0100919	0.0114531	0.0123054	0.0223883	0.0281665	0.0184268	0.0246228	0.0336471	0.028656	0.0200693	0.00963912	0.0112463
FG	AH	1	L	0.040709	0.0680614	0.0594799	0.0316104	0.0344122	0.0439781	0.0503095	0.0682938	0.0806066	0.0570921	0.0611363	0.0516711	0.0714996	0.0904961	0.088161	0.0675031	0.0787554	0.105686	0.114488	0.0736364	0.0432602	0.0355473	0.0383233	0.0325579	0.0339942	0.0204379	0.018416	0.0307062	0.0161874	0.0137869	0.0107362	0.0139619	0.00561497	0.0120578	0.00974729	0.0297415	0.0424881	0.0442243	0.038441	0.032924	0.0393866	0.0406855	0.0349251	0.0400868	0.040383	0.0367736
FG	AH	1	L	0.145568	0.153375	0.163616	0.159678	0.14343	0.114359	0.111	0.143876	0.130093	0.140508	0.136117	0.144718	0.117096	0.0944003	0.0644213	0.0491275	0.0414413	0.029849	0.0476548	0.0466178	0.0199438	0.0187528	0.0273761	0.0333303	0.0292031	0.0149971	0.0151805	0.0279357	0.0273473	0.022806	0.0236753	0.0234301	0.0156716	0.0182598	0.0261361	0.0282008	0.0257396	0.0142433	0.0159148	0.0158995	0.0127393	0.0173396	0.013304	0.00875361	0.00629073	0.0156663
FG	AH	1	L	0.1816	0.166375	0.15135	0.163301	0.145683	0.116801	0.125642	0.160021	0.162427	0.172059	0.145787	0.128887	0.0987262	0.0956719	0.090113	0.0573821	0.042051	0.0413712	0.0633205	0.0760738	0.0775914	0.0475908	0.0261931	0.0259694	0.0385777	0.0257069	0.0169964	0.0151546	0.0261902	0.0340831	0.039522	0.032456	0.0195579	0.0158149	0.0254257	0.0198804	0.0262781	0.0193167	0.024823	0.0386618	0.0352589	0.0283899	0.0142497	0.0136005	0.0151753	0.00958062
FG	AH	1	L	0.099876	0.103277	0.101329	0.101583	0.0976919	0.104114	0.12902	0.138964	0.10463	0.0857847	0.094418	0.0937651	0.11967	0.112102	0.106495	0.0990528	0.0945575	0.109175	0.109348	0.0695595	0.0359257	0.030362	0.0561416	0.061969	0.0500997	0.0318852	0.0283714	0.0208005	0.0169865	0.0326703	0.0441575	0.0407405	0.0332143	0.013475	0.028902	0.0299291	0.0211535	0.0154323	0.0160242	0.0155553	0.0156911	0.0181177	0.0182234	0.0161292	0.0210373	0.0253746
FG	AH	1	L	0.110644	0.107518	0.127483	0.15429	0.138351	0.13717	0.129012	0.124927	0.125445	0.111216	0.113738	0.105853	0.0961112	0.0903361	0.102134	0.0935281	0.0832995	0.0887356	0.0871737	0.0667003	0.0622661	0.0479276	0.0560355	0.0466326	0.0386866	0.0208564	0.019767	0.0149247	0.0121841	0.0165625	0.0178293	0.0101406	0.018723	0.0174043	0.0106591	0.00948918	0.00902551	0.013379	0.0127371	0.0223385	0.0312401	0.0371484	0.0358068	0.0303371	0.0223964	0.0160149
FG	AH	1	L	0.0855432	0.0822126	0.0987612	0.0922361	0.0749914	0.0703812	0.0761564	0.0585538	0.0549991	0.0878951	0.101755	0.0725983	0.0556064	0.0514796	0.0253472	0.016453	0.0134773	0.019872	0.0449796	0.0513021	0.0490083	0.0403084	0.0447801	0.0379298	0.019328	0.0260281	0.0316929	0.0254164	0.0250623	0.017159	0.0163768	0.0108284	0.0158997	0.0264295	0.0255603	0.0190295	0.0125091	0.0200925	0.031975	0.0377625	0.0373019	0.0293041	0.0201962	0.00871524	0.0148721	0.0181799
ITG	AH	1	L	0.153529	0.126062	0.120437	0.137782	0.124987	0.0767691	0.0633601	0.0615288	0.0807999	0.0669129	0.0320801	0.0462202	0.0497463	0.0313231	0.0461721	0.0565072	0.0632779	0.0538081	0.0376261	0.0330604	0.0224223	0.032075	0.0369904	0.0286476	0.0212751	0.0190586	0.0128509	0.0362928	0.0403274	0.039825	0.0376273	0.0318536	0.0361026	0.0313001	0.014023	0.0129363	0.0212485	0.0176892	0.0127492	0.00915622	0.0163762	0.0242601	0.0292954	0.034088	0.0362257	0.0342317
ITG	AH	1	L	0.158704	0.124784	0.0958958	0.0755829	0.0918625	0.0975231	0.0777876	0.0741506	0.070402	0.0522002	0.0479963	0.0502493	0.0569811	0.0688423	0.0658778	0.0585806	0.0620194	0.0543531	0.0288337	0.0147635	0.0284652	0.031394	0.0182758	0.0180907	0.0273354	0.0295777	0.0139206	0.0151958	0.0177945	0.0201194	0.0107872	0.0281245	0.043025	0.0539342	0.0518728	0.0249911	0.0114576	0.00795546	0.0095976	0.0120401	0.0213382	0.0281879	0.0332671	0.0307461	0.0212182	0.015261
ITG	AH	1	L	0.121097	0.0775163	0.0489234	0.0275738	0.0468764	0.0590507	0.0401271	0.0378613	0.017192	0.0239554	0.0163005	0.0428854	0.0487459	0.0608299	0.0243492	0.0267865	0.0511696	0.0550349	0.0342125	0.0301925	0.0350066	0.00889849	0.0135873	0.0290141	0.0147171	0.0180865	0.0139616	0.0244896	0.0141239	0.0124773	0.0145787	0.0203229	0.0193009	0.0296285	0.0393252	0.0276229	0.0237111	0.0192537	0.0158865	0.0140843	0.00889221	0.0272948	0.0331454	0.0281527	0.0143444	0.00662352
ITG	AH	1	L	0.113679	0.0907696	0.0625781	0.0560252	0.0588062	0.0775948	0.0678689	0.0263587	0.0234564	0.0196156	0.0156846	0.0402244	0.0568113	0.0306243	0.0211922	0.0546621	0.0577456	0.0571316	0.0361803	0.0133379	0.033987	0.0438804	0.0338315	0.0220379	0.0163466	0.0104211	0.0175451	0.043244	0.0448045	0.0397319	0.0333162	0.030459	0.0180999	0.0246354	0.0164551	0.025632	0.0213056	0.0130247	0.0125329	0.0182776	0.0136513	0.0188463	0.0169878	0.0167712	0.0104009	0.00969629
ITG	AH	1	L	0.0487031	0.0426557	0.0228658	0.016419	0.0225882	0.0126904	0.0253805	0.0361111	0.0202639	0.00959756	0.0164833	0.0297954	0.0376534	0.0555366	0.0508703	0.0264752	0.0184624	0.0323671	0.0313968	0.0276443	0.0433922	0.0268048	0.0147869	0.0126597	0.0187429	0.0172089	0.0190389	0.0227672	0.0310752	0.012353	0.0227495	0.021711	0.0347822	0.029555	0.0179368	0.010242	0.0193237	0.0167706	0.0171913	0.0145858	0.0118379	0.00798216	0.0190764	0.0261381	0.0210389	0.0196654
ITG	AH	1	L	0.0694241	0.0863738	0.0657313	0.0705985	0.0786582	0.0693537	0.0166726	0.0183294	0.0381933	0.0642486	0.0469766	0.0333188	0.0226232	0.0326448	0.0212258	0.0421336	0.0512193	0.0416787	0.0330958	0.0250196	0.0249052	0.0642632	0.051811	0.0319373	0.0107103	0.011993	0.015318	0.0141879	0.0149967	0.017545	0.0393329	0.0368356	0.028188	0.0144437	0.0224691	0.0311107	0.026389	0.0248151	0.0225899	0.0253935	0.0160514	0.0162855	0.0206542	0.0271846	0.0114848	0.00955211
ITG	AH	1	L	0.0403946	0.0729473	0.0726879	0.0847948	0.0690268	0.0299975	0.052856	0.0734504	0.0499735	0.0243085	0.0153659	0.0352427	0.041037	0.0238375	0.0450623	0.0502792	0.026808	0.0351324	0.0307693	0.0380885	0.0259149	0.0313859	0.0276974	0.0224963	0.0188517	0.0143714	0.0219695	0.0252509	0.025999	0.0212471	0.0302308	0.0258061	0.0307031	0.0351447	0.0204119	0.0133395	0.0341803	0.0501425	0.0487248	0.0466505	0.0313391	0.016264	0.00743687	0.0175011	0.0240892	0.016209
ITG	AH	1	L	0.0545364	0.0444869	0.0373522	0.0315019	0.063732	0.0866769	0.077558	0.0652562	0.0192547	0.0297307	0.0404403	0.0310393	0.0287714	0.0139627	0.0387726	0.0558367	0.0597286	0.0558926	0.0224298	0.0318103	0.0286454	0.0175614	0.0194502	0.0247013	0.0427243	0.0448313	0.0281985	0.0282426	0.0320511	0.0374535	0.018103	0.025803	0.0308938	0.0356	0.0308212	0.025767	0.0136699	0.00990648	0.010932	0.00900751	0.00716463	0.0122797	0.0117121	0.0096797	0.0106416	0.0188201
ITG	AH	1	L	0.105389	0.104385	0.085007	0.0781292	0.0768713	0.0989645	0.0617667	0.0267638	0.0225992	0.0224304	0.0237663	0.0283713	0.0286986	0.050993	0.0319631	0.0241151	0.0139015	0.0175285	0.0145315	0.0139636	0.0221535	0.0309303	0.0287766	0.0190114	0.0245255	0.0296756	0.0264906	0.0179407	0.00839721	0.0115497	0.0114151	0.0238478	0.0222	0.0271468	0.0236844	0.0102703	0.0138999	0.0105273	0.0121512	0.00989943	0.00803979	0.00972595	0.0175817	0.0184723	0.0143386	0.0075926
ITG	AH	1	L	0.051273	0.0540307	0.0705886	0.0835914	0.0920668	0.0827222	0.0780555	0.0623947	0.0346055	0.0231892	0.0117385	0.0122421	0.0295497	0.0543393	0.0616	0.0510387	0.0449857	0.0695056	0.0755224	0.0543425	0.020929	0.0294053	0.0345462	0.0217891	0.0342858	0.0353702	0.0422795	0.0464332	0.0292823	0.0229051	0.0286158	0.0364741	0.0339837	0.0295999	0.00775202	0.0103559	0.0193583	0.0141138	0.00883564	0.0189015	0.0308068	0.0235055	0.0214324	0.020967	0.0213481	0.0129989
ITG	AH	1	L	0.0871145	0.0827172	0.0603395	0.0756087	0.105543	0.10246	0.0799761	0.0856662	0.0674359	0.0633673	0.0532576	0.0644001	0.0471658	0.0628285	0.0531566	0.0381292	0.0387038	0.0215523	0.0339446	0.0301011	0.0121853	0.0239895	0.0174372	0.0158935	0.0195987	0.0249024	0.0252015	0.0127577	0.0275542	0.0235774	0.0197278	0.0188318	0.0245505	0.0290389	0.0199625	0.00996411	0.0225523	0.0101724	0.0202304	0.0209068	0.0292775	0.0273592	0.013759	0.0162128	0.0137128	0.0147247
ITG	AH	1	L	0.041755	0.0415173	0.0305754	0.0299428	0.067056	0.0515769	0.0157802	0.0229418	0.0198924	0.0304441	0.0270594	0.051912	0.0478655	0.0396003	0.0365698	0.0438267	0.0258158	0.0185332	0.0158623	0.0190008	0.0133697	0.0300197	0.0441792	0.0250014	0.0187986	0.0157648	0.0166451	0.0155428	0.0229388	0.0318822	0.0247334	0.0286923	0.0277805	0.0146426	0.00988695	0.00706054	0.0191618	0.0141603	0.00859265	0.0121855	0.0240602	0.0236805	0.0143924	0.0119841	0.00779389	0.0150212
ITG	AH	0	L	0.165442	0.170619	0.128006	0.0916081	0.0771426	0.0567435	0.0529543	0.0535836	0.0604667	0.0806509	0.0739932	0.0415574	0.0339848	0.0262982	0.0164538	0.0299469	0.0271535	0.0336282	0.0414449	0.0247441	0.0173273	0.0514171	0.0627738	0.0594642	0.0519216	0.055986	0.0368482	0.0140548	0.00896706	0.015866	0.020832	0.027737	0.0340258	0.0395048	0.025183	0.015105	0.00799752	0.0106392	0.0167448	0.0202492	0.0192513	0.0176887	0.0109845	0.0232546	0.025541	0.0333223
ITG	AH	0	L	0.132865	0.132287	0.113389	0.0957546	0.0713579	0.0674672	0.0698866	0.0466966	0.0477185	0.0446498	0.0339216	0.0338311	0.0538145	0.0810614	0.0556491	0.027423	0.0284259	0.0195498	0.0158335	0.0127627	0.0181007	0.025539	0.0319337	0.0165941	0.0100955	0.0128141	0.0190276	0.0296491	0.0379674	0.0355978	0.0183816	0.013917	0.0206157	0.0167562	0.0103892	0.0160396	0.0215552	0.0301168	0.0167494	0.00839255	0.0112778	0.0110058	0.0118482	0.0134163	0.0239562	0.0222653
ITG	AH	0	L	0.0770525	0.0549423	0.041809	0.0506421	0.0621287	0.084049	0.0661353	0.0418421	0.0326848	0.0220134	0.0295008	0.0408797	0.0621897	0.0710803	0.0490579	0.0307637	0.0364258	0.0404538	0.0387807	0.0201324	0.0189216	0.0162822	0.023278	0.0250476	0.0367049	0.0274936	0.0135586	0.0152505	0.0246909	0.0291928	0.011814	0.0118839	0.0226643	0.0278323	0.0263782	0.0182063	0.0200403	0.0106215	0.0148712	0.0156706	0.0118133	0.00771912	0.0142234	0.014696	0.0143149	0.00542906
ITG	AH	1	L	0.061181	0.0901888	0.069498	0.0527704	0.0228176	0.0237842	0.033355	0.0202994	0.0480671	0.0521617	0.0562348	0.050712	0.0369998	0.0673581	0.104949	0.116381	0.113845	0.0825179	0.0508019	0.0292509	0.0173939	0.0260073	0.0417946	0.0389349	0.0230073	0.0193876	0.0228092	0.0201725	0.0172356	0.0281485	0.0209825	0.0211814	0.012284	0.0237949	0.0259928	0.0157426	0.00883552	0.00933254	0.0125344	0.0178053	0.00592823	0.0111779	0.00694013	0.00871706	0.012299	0.00976123
ITG	AH	1	L	0.149724	0.148143	0.0963443	0.0252298	0.022371	0.0194588	0.0440782	0.0715714	0.0691123	0.0687453	0.0433752	0.0307974	0.0208714	0.0148225	0.0256021	0.028241	0.035921	0.0474326	0.039416	0.0310131	0.0338135	0.030707	0.0115119	0.0161243	0.0228183	0.0168084	0.019115	0.0218047	0.01819	0.012751	0.0161235	0.019177	0.0173814	0.0134741	0.0239869	0.0241851	0.0187688	0.0329639	0.0460722	0.0444839	0.03897	0.0417982	0.0390946	0.0302827	0.0261639	0.0177663
ITG	AH	1	L	0.167971	0.137339	0.11782	0.093684	0.0819691	0.0804672	0.0856263	0.0802635	0.0565192	0.0652433	0.0943892	0.0988427	0.0830676	0.0915367	0.0912481	0.0807734	0.0682544	0.0509021	0.0427577	0.0605144	0.0315962	0.0178052	0.0179609	0.0294905	0.0223425	0.0183631	0.0305336	0.0470501	0.0437758	0.044571	0.0439835	0.0311741	0.0166371	0.0128851	0.0132638	0.0187879	0.0177248	0.0230914	0.0256636	0.0128557	0.0122857	0.0247804	0.0185859	0.0052088	0.010951	0.00953789
ITG	AH	0	L	0.0337095	0.0478501	0.0604579	0.099603	0.095123	0.0610335	0.0333442	0.0334569	0.0251245	0.0361898	0.0314845	0.0268037	0.0262005	0.0316679	0.0501734	0.058633	0.0799423	0.0793263	0.0587864	0.0546984	0.0332216	0.0271999	0.0348818	0.0316672	0.0266599	0.0184081	0.00994391	0.0111192	0.0146416	0.00961242	0.014559	0.0170498	0.0219782	0.0204758	0.0199596	0.0236964	0.025655	0.0265677	0.0247584	0.0116289	0.0129703	0.0083834	0.0141479	0.0241382	0.0231474	0.0143721
ITG	AH	0	L	0.105117	0.109832	0.0839234	0.0810778	0.0835227	0.0527263	0.0496976	0.0468774	0.0310724	0.0330699	0.0152461	0.0157605	0.0184351	0.0181182	0.0422258	0.0432453	0.0605337	0.0593224	0.0501827	0.0207614	0.0122261	0.00974934	0.0208673	0.0262111	0.0207926	0.0202167	0.0186767	0.0116153	0.0124756	0.0329812	0.0319967	0.0274783	0.0220783	0.0145127	0.0114986	0.0172218	0.0424952	0.0503487	0.0401282	0.041771	0.0314761	0.0242998	0.0183005	0.0115866	0.0166771	0.0104587
ITG	AH	0	L	0.165456	0.151419	0.129507	0.110955	0.0834955	0.0957563	0.102028	0.0898103	0.0884388	0.083746	0.102333	0.0767553	0.0515509	0.0317328	0.0393347	0.0459137	0.0440983	0.0361815	0.0454675	0.0306145	0.0243869	0.0383763	0.0417536	0.0334515	0.0121823	0.0266092	0.0490342	0.0385805	0.00920837	0.0146702	0.0259111	0.023475	0.0269919	0.0213585	0.0308613	0.0436602	0.0401303	0.0256233	0.0247041	0.0233837	0.0242628	0.0254879	0.0231393	0.0204017	0.0166233	0.017653
FG	AH	0	R	0.137571	0.150175	0.170711	0.191114	0.185465	0.149386	0.144536	0.113272	0.101885	0.107313	0.114317	0.119884	0.121702	0.103877	0.0781208	0.0635128	0.0728805	0.0711355	0.0701458	0.0512813	0.0355487	0.0534313	0.0525618	0.038605	0.0151659	0.0395143	0.0360105	0.0456862	0.0500028	0.0419783	0.0352453	0.0342652	0.039576	0.0358794	0.0223871	0.0133724	0.0120305	0.0142037	0.00796238	0.0135576	0.0127883	0.0152997	0.014327	0.0182655	0.0159012	0.0133151
FG	AH	0	R	0.0954248	0.104078	0.124184	0.111893	0.0846962	0.0808388	0.0643797	0.0487894	0.0763469	0.0728182	0.0547858	0.0236054	0.0235757	0.0461629	0.0744918	0.0537926	0.0376341	0.0293941	0.0231903	0.0248482	0.0211718	0.0317815	0.0347498	0.0239926	0.0186344	0.0237197	0.0146105	0.0206169	0.0232743	0.0218461	0.0237786	0.0265391	0.0214754	0.0151911	0.0125473	0.0193856	0.0153405	0.0212676	0.0356092	0.0274619	0.0188734	0.0159859	0.0133534	0.0113126	0.0172449	0.0189209
FG	AH	0	R	0.225521	0.260684	0.232613	0.216335	0.234346	0.251801	0.245655	0.2024	0.167577	0.144694	0.12767	0.122601	0.149802	0.128427	0.127072	0.115968	0.119848	0.120801	0.110374	0.129024	0.10536	0.0916901	0.0731015	0.083474	0.0743428	0.0622953	0.0642601	0.0521356	0.039533	0.0386292	0.0418586	0.0383072	0.0334698	0.0191927	0.0238509	0.0117538	0.00989749	0.00915511	0.00826642	0.00855798	0.0175064	0.0177322	0.0132965	0.00676392	0.0151945	0.0238909
FG	AH	0	R	0.148186	0.114258	0.124395	0.153717	0.170609	0.139454	0.125066	0.12385	0.105032	0.107341	0.100746	0.0710033	0.0436125	0.0591179	0.0733591	0.0882167	0.0926317	0.0948085	0.0948522	0.0617289	0.0481888	0.055643	0.0490771	0.0462566	0.0581938	0.0459341	0.0321258	0.0288516	0.02054	0.019704	0.0225379	0.0249876	0.0208514	0.0165691	0.0182415	0.0156289	0.0180952	0.0105991	0.00907565	0.0145909	0.016586	0.0228371	0.0219901	0.0177046	0.0154627	0.00833801
FG	AH	0	R	0.106951	0.105854	0.115272	0.118444	0.0963413	0.068364	0.0683464	0.0682477	0.0825541	0.099707	0.0729125	0.0737918	0.0693712	0.0694881	0.0762123	0.0743674	0.056221	0.0529106	0.0434768	0.0329405	0.0163375	0.0345263	0.0511631	0.0230642	0.018151	0.0174134	0.023325	0.0167348	0.0248172	0.0275296	0.0159202	0.0202836	0.0177581	0.0136623	0.00676125	0.0119517	0.0208105	0.0234423	0.0119974	0.00656389	0.00839702	0.0147396	0.0186976	0.0184402	0.0119439	0.00781124
FG	AH	0	R	0.27838	0.290182	0.285557	0.277664	0.277115	0.273981	0.280912	0.245414	0.195081	0.186464	0.187431	0.18195	0.16306	0.145014	0.150864	0.160049	0.153889	0.17028	0.178768	0.161717	0.152619	0.153706	0.12849	0.11998	0.109565	0.107801	0.0990453	0.100243	0.0863358	0.0665004	0.0589063	0.0518634	0.0359607	0.022617	0.0133439	0.0104302	0.0103158	0.00719598	0.0112485	0.0195956	0.0245656	0.0267229	0.0255299	0.0103861	0.0103994	0.00951433
FG	AH	0	R	0.162841	0.157362	0.152153	0.136309	0.129345	0.153125	0.149517	0.144587	0.138227	0.133167	0.125877	0.11331	0.122632	0.119043	0.126697	0.13974	0.148235	0.175611	0.186497	0.21066	0.189496	0.163665	0.154799	0.114813	0.0813103	0.0570153	0.0135197	0.0231007	0.0428403	0.0324309	0.0423883	0.0610697	0.0666248	0.0760456	0.109966	0.135947	0.155922	0.157696	0.165839	0.187656	0.20461	0.215021	0.227815	0.219225	0.201546	0.166953
FG	AH	0	R	0.110477	0.128304	0.109174	0.117728	0.122745	0.125841	0.135366	0.142593	0.125471	0.116041	0.140987	0.134261	0.116979	0.133903	0.129059	0.102051	0.0592702	0.0551914	0.0757058	0.0769004	0.0573074	0.0670045	0.0917867	0.11438	0.119725	0.121172	0.122216	0.107019	0.110357	0.109681	0.10995	0.0970368	0.0932819	0.103278	0.107161	0.125151	0.141801	0.146925	0.174635	0.198462	0.218647	0.239414	0.259752	0.260733	0.249767	0.219862
ITG	AH	1	R	0.0932885	0.0538946	0.0245951	0.0225524	0.0212933	0.0569061	0.0524021	0.0413852	0.0185069	0.0371093	0.0674305	0.0713095	0.0433986	0.0281613	0.018761	0.0309921	0.0267623	0.0221457	0.021583	0.0100786	0.0119349	0.0250714	0.0475137	0.0526628	0.0493752	0.026553	0.0188993	0.032627	0.0494907	0.0559673	0.0415494	0.0364542	0.0219417	0.0143233	0.019516	0.015732	0.014418	0.0122585	0.0195821	0.0222183	0.0264283	0.0328589	0.0325274	0.0250032	0.0153319	0.011854
ITG	AH	1	R	0.119412	0.0940084	0.0828851	0.0404779	0.0396853	0.0395955	0.0791348	0.0922748	0.112976	0.100009	0.117968	0.12332	0.114936	0.128199	0.11618	0.083475	0.0790646	0.0724288	0.0539682	0.046565	0.0377199	0.0554413	0.0657412	0.0535139	0.0223371	0.0147413	0.0195938	0.0200199	0.0178451	0.0285555	0.0220978	0.0277528	0.0315687	0.0251798	0.0218307	0.0259427	0.0347499	0.0266024	0.0338233	0.0283022	0.0244244	0.0171423	0.0192882	0.0139173	0.0143294	0.0299373
ITG	AH	1	R	0.100188	0.113387	0.100987	0.0902975	0.0846258	0.0721276	0.0711065	0.0818675	0.103515	0.11852	0.143289	0.143962	0.146701	0.144058	0.119964	0.0919701	0.0579709	0.0385948	0.0413213	0.0213898	0.0212345	0.0164382	0.0137253	0.0191378	0.0358974	0.0345893	0.0455057	0.0542877	0.053247	0.0288902	0.0219979	0.0133107	0.0133048	0.0336928	0.0327535	0.0125416	0.0122881	0.0301789	0.0326249	0.0324733	0.0280446	0.0345836	0.0330977	0.0256197	0.0433976	0.0583531
ITG	AH	1	R	0.06929	0.0621251	0.0597402	0.0566535	0.0687108	0.0893452	0.0796394	0.0563289	0.0219581	0.0470058	0.073461	0.0537707	0.0251335	0.0286071	0.0396882	0.0347067	0.0410164	0.0472512	0.0539036	0.0282682	0.0219861	0.0194023	0.0377552	0.0351471	0.0319884	0.0149111	0.0180453	0.0267337	0.0363115	0.0452745	0.0399509	0.0275578	0.0266728	0.0136664	0.0100826	0.00990373	0.0114277	0.0089097	0.00902114	0.017997	0.00763302	0.00615341	0.015694	0.0165716	0.0214825	0.0214195
ITG	AH	1	R	0.149892	0.108423	0.0803053	0.0545745	0.0309581	0.0177687	0.0269199	0.043729	0.0438441	0.0286818	0.0567716	0.0744079	0.0684813	0.0801286	0.083505	0.0719246	0.0504069	0.0524332	0.0304519	0.0230541	0.0166607	0.016777	0.0200344	0.0220314	0.0150093	0.0336353	0.0418423	0.027021	0.0156947	0.0266512	0.0278425	0.00893944	0.0101075	0.0123515	0.0178043	0.0287834	0.0215967	0.0290884	0.0311416	0.0402734	0.0463996	0.0560489	0.0661599	0.0664871	0.0537605	0.0204838
ITG	AH	1	R	0.15053	0.147634	0.143481	0.102875	0.0886093	0.076951	0.0761732	0.0674793	0.0664596	0.0743569	0.0883126	0.1041	0.127578	0.104736	0.10682	0.117507	0.0988195	0.0840317	0.0697397	0.026925	0.0202004	0.0344374	0.0316792	0.0354794	0.0466605	0.0384134	0.0530685	0.0550661	0.0559264	0.0586331	0.0555722	0.0503107	0.035707	0.0344042	0.04391	0.0457981	0.0441093	0.0383083	0.0469643	0.0413582	0.0446966	0.049407	0.0530434	0.0670356	0.0472174	0.025761
ITG	AH	0	R	0.0594578	0.0469868	0.0215141	0.0310143	0.0396616	0.026116	0.0493786	0.0457742	0.0384812	0.0413805	0.0326894	0.0293504	0.00981159	0.0212998	0.0309507	0.0256659	0.0285017	0.0436013	0.039484	0.0385672	0.0279414	0.024675	0.0194909	0.0392715	0.0381064	0.0382806	0.0271396	0.0233767	0.0220778	0.0266885	0.0295795	0.0255374	0.0193327	0.0209994	0.0274849	0.0232411	0.00811632	0.0253238	0.0218187	0.0306119	0.0382237	0.0459304	0.0325241	0.0260746	0.0132082	0.0102663
ITG	AH	0	R	0.0972024	0.104101	0.113867	0.105259	0.12089	0.105457	0.0910325	0.0854628	0.0672864	0.0427641	0.070413	0.109204	0.0848873	0.0519244	0.0239327	0.0177062	0.0162631	0.0445918	0.0642788	0.0584571	0.0454223	0.045556	0.0630037	0.055416	0.0506242	0.0429614	0.0236573	0.0269409	0.0349448	0.0443706	0.0559915	0.0650399	0.0718382	0.0832967	0.0711024	0.0605426	0.0641429	0.081289	0.0824404	0.0840281	0.0923029	0.0954841	0.0911307	0.0873242	0.0704652	0.0592266
ITG	AH	0	R	0.170822	0.207405	0.194868	0.187185	0.178901	0.193281	0.184812	0.19009	0.185473	0.181564	0.187321	0.206979	0.183424	0.179759	0.151491	0.0915134	0.0418763	0.0227145	0.0230538	0.0264216	0.0333337	0.0455855	0.0841077	0.103055	0.104001	0.082463	0.0895409	0.0906595	0.0757293	0.0604894	0.0471387	0.0362862	0.0457484	0.0493073	0.0603514	0.055723	0.0499397	0.0576631	0.0667826	0.0751962	0.0921683	0.0963562	0.0920493	0.0897049	0.0840898	0.0776219
ITG	AH	0	R	0.034855	0.0333269	0.0379332	0.0377315	0.0402455	0.0274137	0.0314028	0.0464734	0.0618549	0.0679589	0.063051	0.0369905	0.0275795	0.0498691	0.05287	0.058051	0.0841727	0.0808255	0.0700728	0.0586849	0.037516	0.041706	0.0357457	0.0274691	0.0308145	0.0297944	0.0197339	0.0236596	0.0148903	0.0191344	0.0392213	0.0350533	0.0375873	0.0242318	0.0168753	0.0110303	0.0106749	0.0183828	0.0269551	0.024943	0.0227561	0.00796377	0.0106489	0.00592415	0.00828025	0.0112834
ITG	AH	0	R	0.0691223	0.0536505	0.0340718	0.0164442	0.0311201	0.046852	0.0711475	0.0681011	0.0808792	0.104345	0.0996364	0.0968289	0.0832737	0.0761188	0.0592252	0.0582591	0.0569459	0.0704575	0.062584	0.0477108	0.0501711	0.0292787	0.0185751	0.0330482	0.0299393	0.0341748	0.0444122	0.0409835	0.0144041	0.0146018	0.0177783	0.0108449	0.00835497	0.0153407	0.0129297	0.00924498	0.0210405	0.0236335	0.00951836	0.00835268	0.00904115	0.0207829	0.0228281	0.0217748	0.0210161	0.0306427
ITG	AH	0	R	0.143821	0.129368	0.113423	0.0993228	0.0953601	0.0807364	0.0855212	0.101807	0.121246	0.108878	0.0967458	0.080722	0.0782477	0.0549003	0.0318587	0.0216814	0.0480824	0.0664765	0.0578069	0.0454929	0.0319682	0.0265715	0.0119474	0.0272208	0.0309613	0.0375672	0.0430012	0.0418285	0.0322711	0.0218398	0.011119	0.0111803	0.0173404	0.0112463	0.0155132	0.0251086	0.0207933	0.00782001	0.0199791	0.0189956	0.0261969	0.0352665	0.0462699	0.0417052	0.0467634	0.0391368
ITG	AH	0	R	0.0641568	0.104065	0.100925	0.0846274	0.0937142	0.088137	0.0946204	0.0890929	0.0620411	0.0246963	0.0364875	0.0313853	0.0510025	0.0630633	0.0688436	0.078481	0.0750176	0.0638117	0.0658726	0.0652489	0.0326592	0.0213159	0.00932588	0.010228	0.0255126	0.0208814	0.0213835	0.0220117	0.0209581	0.0102161	0.0137966	0.0228553	0.0208054	0.00994953	0.0292555	0.0389109	0.0276719	0.0154835	0.0059701	0.00799144	0.0134649	0.0103272	0.0080797	0.0232446	0.0278056	0.0263683
ITG	AH	0	R	0.0520422	0.0780018	0.0736595	0.0716841	0.072136	0.0807132	0.0733069	0.0653022	0.0646835	0.0645775	0.0811452	0.0668134	0.0762745	0.086595	0.0845663	0.0665995	0.0554333	0.078091	0.0722572	0.0338718	0.0233061	0.0162978	0.0217461	0.0209556	0.0187845	0.0196349	0.0212699	0.016369	0.0119157	0.0221767	0.0206731	0.0146432	0.0106618	0.0134462	0.0210346	0.0284903	0.0348298	0.0232108	0.013855	0.012194	0.0229363	0.0159158	0.0174459	0.015609	0.0118777	0.0115753
ITG	AH	0	R	0.0339424	0.0515161	0.0488849	0.0689624	0.111302	0.107022	0.104744	0.122387	0.151741	0.135622	0.112698	0.0978626	0.0797268	0.0752226	0.0628412	0.0377128	0.0379204	0.0338488	0.033606	0.0409223	0.0455972	0.0187687	0.0202375	0.0408923	0.0571651	0.0561241	0.0391059	0.0230273	0.0229314	0.0435778	0.0424612	0.0331359	0.0158581	0.0153233	0.0166249	0.0148726	0.0142053	0.0209657	0.0170675	0.0106269	0.0126407	0.0094207	0.01941	0.0263469	0.0251622	0.0196751
ITG	AH	0	R	0.0626897	0.0415808	0.0353569	0.0580061	0.0433451	0.0209883	0.014673	0.0330464	0.0168891	0.0352619	0.039269	0.0227568	0.021183	0.0398836	0.0351803	0.0215131	0.023628	0.027751	0.0235059	0.0211984	0.0266889	0.0317208	0.0292538	0.0292547	0.0256884	0.0128071	0.0142559	0.0250312	0.0194479	0.0119029	0.0101692	0.0141083	0.0398479	0.0396691	0.0260675	0.0145614	0.0200879	0.0212074	0.0158073	0.0102535	0.0266983	0.0159963	0.00876408	0.0145611	0.0155137	0.0186384
ITG	AH	0	R	0.0841398	0.0558528	0.0612876	0.0913005	0.0790071	0.0718813	0.054656	0.0613683	0.0444336	0.0547857	0.0671043	0.051662	0.0431811	0.0309182	0.027996	0.0317753	0.016506	0.0159003	0.0234438	0.0246043	0.0332094	0.0182836	0.0215715	0.0231391	0.010666	0.0151051	0.0345887	0.0377036	0.0209444	0.0132156	0.0183036	0.0376163	0.0375854	0.0251549	0.0175939	0.0207463	0.0209524	0.0286486	0.0219438	0.0253621	0.028178	0.0369126	0.0440889	0.0317808	0.0130033	0.0102479
ITG	AH	0	R	0.0901566	0.0876144	0.0925718	0.125665	0.129549	0.101844	0.0664507	0.0524167	0.0663169	0.0571395	0.0758186	0.0748834	0.06747	0.0476667	0.0359207	0.0412703	0.0435756	0.0297314	0.0468368	0.0246986	0.0181325	0.0184287	0.0192067	0.0140671	0.0195384	0.0253566	0.011997	0.0123131	0.0110655	0.0207179	0.0345521	0.0338182	0.0237927	0.019374	0.0139834	0.0243352	0.0198373	0.00991114	0.0115984	0.0133013	0.0201096	0.017382	0.0208241	0.0215524	0.0196532	0.00989962
ITG	AH	0	R	0.0502935	0.0257296	0.0149518	0.0146357	0.0388952	0.045973	0.0502054	0.0402669	0.0256395	0.059892	0.0594659	0.0385838	0.0284556	0.022853	0.0243967	0.0455204	0.0426849	0.0462357	0.0406489	0.0341154	0.0233423	0.0148658	0.0145095	0.0254143	0.0129866	0.0134841	0.0120921	0.0189402	0.0349046	0.0271037	0.0140633	0.0177494	0.0322305	0.0365895	0.0283349	0.022145	0.0163817	0.0251926	0.0292248	0.0116452	0.0102646	0.0102427	0.0161366	0.0104276	0.00521642	0.00851336
ITG	AH	0	R	0.0463394	0.0467902	0.030196	0.0297452	0.0198849	0.0236251	0.0279442	0.0515688	0.0665721	0.0855129	0.0922854	0.0781342	0.045509	0.0403057	0.0344206	0.0239594	0.0303869	0.0388546	0.0184199	0.0161447	0.0234376	0.0191409	0.0139445	0.0116611	0.0183928	0.0204588	0.0223996	0.0282876	0.021055	0.0215892	0.0277968	0.0237332	0.0300999	0.0156074	0.0138629	0.0184157	0.0336445	0.0292025	0.0212435	0.00847549	0.0198476	0.0254646	0.0182477	0.0168554	0.0186992	0.0217287
ITG	AH	0	R	0.0221392	0.0293753	0.0222067	0.0299158	0.0522903	0.03974	0.0611637	0.0928069	0.102143	0.110927	0.101796	0.091695	0.0797049	0.0812464	0.0502154	0.0366238	0.0430903	0.0401038	0.0289377	0.046545	0.0405743	0.0294579	0.0178005	0.010324	0.01355	0.0171823	0.0172472	0.0171786	0.0337736	0.0361963	0.0489243	0.0447962	0.0313387	0.0281739	0.0255545	0.0253625	0.00986943	0.0157172	0.0145417	0.0206082	0.0338136	0.0388425	0.0244892	0.0102539	0.0076504	0.0126462
FG	Amyg	0	L	0.129061	0.176107	0.19063	0.180387	0.162825	0.15457	0.128458	0.10179	0.0545355	0.0353736	0.058362	0.0770298	0.093824	0.117477	0.129851	0.116776	0.120943	0.095799	0.0757452	0.0762894	0.0598866	0.0391912	0.0318756	0.0357791	0.0463182	0.0565511	0.061862	0.0321505	0.0133351	0.0235084	0.0269639	0.0222303	0.019046	0.0253144	0.0288933	0.0237419	0.0147555	0.0206782	0.0275544	0.0383103	0.0237862	0.0221063	0.0181793	0.0113277	0.00984975	0.0116114
FG	AH	0	L	0.186644	0.190748	0.176495	0.166401	0.124761	0.096529	0.0872042	0.0868687	0.0610862	0.074775	0.0702462	0.0501503	0.0370952	0.0351066	0.031817	0.0290449	0.0401444	0.0540835	0.0605303	0.0435505	0.0425957	0.0507947	0.0502387	0.0230317	0.0324399	0.0568953	0.0556913	0.037891	0.0463829	0.0307763	0.0219935	0.016926	0.0175829	0.0183402	0.0173891	0.01489	0.0151375	0.0236449	0.0162001	0.00832297	0.0137128	0.0204999	0.00698178	0.0139018	0.0182054	0.0218827
FG	AH	0	L	0.0536766	0.0566661	0.0733965	0.0743642	0.0377142	0.013185	0.0257495	0.0377336	0.0272443	0.0198879	0.0335229	0.0381707	0.0396384	0.0537366	0.0394425	0.0404908	0.0305713	0.0364028	0.0399655	0.0338608	0.0486955	0.0527282	0.0396754	0.0464158	0.0447302	0.040813	0.0347172	0.0392826	0.0199827	0.00896576	0.0131061	0.0113675	0.0176087	0.022149	0.0179802	0.0128931	0.00817509	0.0124147	0.0126701	0.0104157	0.012118	0.0189768	0.0108385	0.00658543	0.0106785	0.0213545
FG	AH	0	L	0.177693	0.178395	0.164381	0.142041	0.116576	0.0942294	0.0845672	0.0810642	0.0536266	0.0292478	0.0487755	0.0602835	0.0646351	0.0919224	0.106164	0.103557	0.0842311	0.0715123	0.0687744	0.0708929	0.0764773	0.0738865	0.0578068	0.0373374	0.0325058	0.0432501	0.0305062	0.0312495	0.0335404	0.0273616	0.0281997	0.0154275	0.0159899	0.0211173	0.0198526	0.0137623	0.0158207	0.0394747	0.0388603	0.0150433	0.0153526	0.0214405	0.0259453	0.0209254	0.0120473	0.010986
ITG	Amyg	0	L	0.161941	0.153583	0.177634	0.185454	0.176585	0.151796	0.130472	0.115416	0.089264	0.0916282	0.0741976	0.0718918	0.0871735	0.103051	0.122285	0.125772	0.107317	0.0752147	0.0462973	0.0284088	0.0211738	0.0153724	0.0150026	0.0160383	0.0323422	0.0471228	0.0610693	0.0416573	0.0257092	0.0109869	0.0159899	0.0304433	0.0272931	0.0150278	0.0234505	0.0282595	0.0412178	0.0308119	0.0245574	0.0170148	0.0122759	0.0102843	0.0166721	0.0187455	0.0129432	0.0145368
ITG	AH	0	L	0.179237	0.168573	0.158397	0.151563	0.14225	0.139966	0.110182	0.0920655	0.0964109	0.0819062	0.0927355	0.0878878	0.0529568	0.0279202	0.032493	0.0627711	0.0710827	0.087171	0.0708634	0.0593146	0.0639876	0.0750949	0.0596193	0.03331	0.038769	0.0465419	0.0497177	0.0435316	0.0322064	0.0349122	0.0322663	0.0297662	0.0290903	0.0251797	0.0186454	0.0181872	0.0188777	0.0138339	0.00871328	0.00996174	0.0267207	0.0171892	0.00679827	0.00827479	0.00923499	0.0139803
ITG	AH	0	L	0.0600422	0.0411042	0.0567716	0.082389	0.0716739	0.0761963	0.0571395	0.0551187	0.0360118	0.0171771	0.0248607	0.0325175	0.030378	0.0598478	0.0652334	0.0759375	0.088996	0.0945531	0.0777325	0.0427434	0.0515307	0.0602691	0.0486488	0.0544686	0.048595	0.0405034	0.0303148	0.0331026	0.0202817	0.0176961	0.0200686	0.033347	0.0345991	0.027279	0.0184826	0.0130019	0.0129695	0.0136412	0.0222596	0.0163108	0.0165092	0.0199384	0.0137713	0.0115297	0.0212921	0.0224154
ITG	AH	0	L	0.156081	0.169099	0.142124	0.116209	0.113225	0.105887	0.103814	0.123843	0.121992	0.0967068	0.0907328	0.0837462	0.053513	0.0475513	0.086241	0.0963712	0.0856408	0.08104	0.0659228	0.0498522	0.0540687	0.066938	0.0580306	0.0475835	0.029918	0.034729	0.0519149	0.0429792	0.0205457	0.0258436	0.0316944	0.0191831	0.011615	0.0250107	0.0223483	0.0185448	0.0138441	0.00746835	0.0131326	0.0128936	0.0180437	0.0193354	0.015882	0.0068857	0.0070835	0.0118854
FG	Amyg	1	L	0.184919	0.163863	0.164532	0.191365	0.185081	0.168029	0.147887	0.122169	0.0884318	0.0902578	0.0753791	0.0779258	0.0841351	0.0975017	0.102847	0.11601	0.107367	0.0936281	0.0931254	0.0765737	0.0678236	0.0518351	0.0498228	0.0380859	0.0290647	0.0332108	0.0308883	0.0182733	0.0117601	0.0229559	0.0318322	0.0257241	0.0156133	0.0180623	0.0247119	0.0201225	0.0194817	0.0170628	0.0240075	0.0174979	0.0149944	0.0228401	0.0308144	0.018514	0.0133008	0.00956769
FG	AH	1	L	0.159472	0.138673	0.109323	0.128015	0.12646	0.112861	0.0944672	0.0861558	0.096347	0.109101	0.0987285	0.0914077	0.0924491	0.111218	0.0809425	0.0457325	0.0230605	0.0184534	0.0189856	0.015481	0.0231527	0.0327435	0.0260584	0.0230592	0.0306301	0.0323391	0.034132	0.0443951	0.0540898	0.0530264	0.0507465	0.0430844	0.0255933	0.0157616	0.0107742	0.031315	0.035352	0.0235527	0.00731669	0.0131346	0.0172015	0.0122886	0.0162758	0.0252039	0.0333827	0.0248075
FG	AH	1	L	0.0744673	0.0419623	0.0340165	0.0476854	0.0639423	0.10377	0.101145	0.0897134	0.0730548	0.0866908	0.107335	0.082321	0.0826123	0.0773849	0.0591608	0.0370455	0.0273744	0.0217004	0.0277927	0.0355819	0.0370686	0.0495635	0.0425646	0.0260865	0.0161446	0.0225849	0.0211289	0.0122367	0.0235672	0.037279	0.0650959	0.0706379	0.0535224	0.0375525	0.0230251	0.0419176	0.0493316	0.0345158	0.0211636	0.0167295	0.0119436	0.00855055	0.0124209	0.0210918	0.0235967	0.0128914
FG	AH	1	L	0.135749	0.107604	0.0925938	0.0946192	0.0960829	0.0599519	0.0533349	0.0268975	0.0475686	0.0608602	0.0569103	0.0550294	0.0596766	0.0507937	0.0439422	0.0291006	0.0282343	0.0226637	0.0219256	0.0170432	0.0299735	0.0564651	0.0575419	0.061115	0.0232587	0.0179581	0.0192163	0.013695	0.0219197	0.0388729	0.0336336	0.0424207	0.0378987	0.0423211	0.0450125	0.0339759	0.0283185	0.0226174	0.025176	0.0189226	0.00529936	0.0159033	0.0174241	0.0233636	0.0175994	0.0106059
FG	Amyg	0	L	0.0930792	0.131074	0.150725	0.172836	0.156989	0.168996	0.162711	0.177453	0.159781	0.129661	0.137312	0.140511	0.130156	0.138745	0.145476	0.143123	0.140024	0.130717	0.145413	0.135556	0.107195	0.0664636	0.044592	0.0472817	0.048201	0.0380936	0.0386498	0.0246611	0.0239006	0.0204405	0.0153644	0.0270153	0.0352153	0.0306521	0.0186205	0.00798709	0.00818007	0.00747284	0.00732606	0.00831963	0.0148345	0.0146681	0.0163719	0.0167137	0.00950051	0.0135319
FG	AH	0	L	0.0960218	0.1081	0.101592	0.110864	0.0940562	0.0860907	0.0777502	0.09583	0.128861	0.141514	0.141499	0.119571	0.0881346	0.085659	0.0821041	0.072558	0.0583719	0.0616414	0.0439179	0.0434139	0.0300589	0.016205	0.0298309	0.0247704	0.0257577	0.0180931	0.0242173	0.029821	0.04139	0.0335797	0.036406	0.0347182	0.0362569	0.0254087	0.0256942	0.016489	0.019036	0.00893238	0.00890203	0.00631995	0.00758204	0.0101266	0.00705589	0.00947682	0.0134868	0.0145286
FG	AH	0	L	0.0630514	0.0829873	0.0862152	0.114252	0.110412	0.100759	0.0974658	0.0695187	0.0512814	0.0665022	0.073413	0.0823465	0.103769	0.10018	0.0743477	0.054413	0.0346473	0.0161988	0.0210706	0.0428019	0.0342223	0.0405919	0.032315	0.0447678	0.0347928	0.0230494	0.016084	0.0139697	0.0110494	0.010375	0.00982564	0.013319	0.0250297	0.0145368	0.00777649	0.0093897	0.00861498	0.00931654	0.00639137	0.00764852	0.0110735	0.00918798	0.0113881	0.0173088	0.0128149	0.0139096
FG	AH	0	L	0.0917153	0.1201	0.154883	0.152343	0.158053	0.155157	0.161913	0.178652	0.172317	0.160874	0.131287	0.11302	0.103101	0.0922877	0.0671916	0.0703248	0.0823751	0.089584	0.0913647	0.0797102	0.0857989	0.0448084	0.0416408	0.0452497	0.0445449	0.0338342	0.0346624	0.030965	0.0223939	0.0153317	0.00988709	0.0171406	0.0282413	0.0266686	0.0120277	0.00652387	0.00723086	0.00695903	0.0144981	0.0153318	0.0116708	0.0182998	0.0117053	0.0118546	0.0189095	0.0158245
ITG	Amyg	0	L	0.0452875	0.0298367	0.0323308	0.0430831	0.0618002	0.0704513	0.0751508	0.0891244	0.0479105	0.0269734	0.0302235	0.0589579	0.0719776	0.109652	0.135829	0.145883	0.147673	0.147126	0.150728	0.127137	0.0873683	0.0600966	0.0615952	0.0549082	0.0413425	0.0216674	0.0205403	0.0317564	0.0312913	0.0281446	0.0157162	0.00846847	0.00960035	0.0179092	0.0207448	0.0158911	0.0203474	0.0180115	0.0236648	0.0125902	0.0177045	0.0244902	0.0433459	0.0382431	0.0374844	0.0218937
ITG	AH	0	L	0.0366414	0.0688857	0.0582041	0.0298155	0.0111204	0.0209167	0.0447689	0.0435046	0.0396722	0.0581298	0.0903116	0.119647	0.105882	0.119248	0.115244	0.105118	0.0892656	0.0651152	0.0636548	0.0728606	0.0706393	0.0505274	0.0342006	0.0204781	0.0294533	0.0290284	0.0341287	0.0269569	0.0113168	0.0122499	0.0109792	0.0112586	0.00625538	0.0124902	0.0133909	0.0178936	0.0337683	0.0278187	0.0125535	0.0142868	0.00591249	0.0116735	0.0187394	0.0122961	0.0111323	0.0134065
ITG	AH	0	L	0.0512107	0.0497669	0.044351	0.0484046	0.0715544	0.0675762	0.0282983	0.0210935	0.0364782	0.0624193	0.100371	0.0957312	0.0917073	0.0973645	0.0729123	0.0776317	0.070684	0.04408	0.0364398	0.0166748	0.0162982	0.0195314	0.0104904	0.0236859	0.040463	0.0300162	0.0495529	0.0579509	0.0639003	0.042576	0.0214695	0.013922	0.014185	0.0143996	0.0301318	0.0333302	0.0184067	0.0118622	0.0114979	0.00986611	0.0100878	0.0118565	0.0115743	0.0202323	0.0270868	0.0150247
ITG	AH	0	L	0.0245832	0.0344117	0.0257382	0.0245622	0.0385661	0.040473	0.0413441	0.0535821	0.0567867	0.0686609	0.0842187	0.103634	0.0809297	0.0871595	0.0997215	0.0883026	0.0904349	0.0754578	0.0687406	0.0711265	0.0625783	0.0537105	0.0348941	0.0231618	0.0414626	0.0339105	0.024351	0.0268794	0.0275242	0.0225506	0.0275657	0.0307078	0.0367687	0.0278648	0.0174181	0.0194563	0.0163234	0.0189168	0.0159835	0.0132942	0.0226717	0.0229599	0.0127068	0.0109389	0.0173895	0.00853998
ITG	Amyg	0	L	0.116132	0.117582	0.118863	0.133964	0.130314	0.12416	0.141555	0.16305	0.155821	0.13317	0.137356	0.160485	0.156105	0.16508	0.185004	0.17909	0.163715	0.159839	0.156976	0.142133	0.106179	0.0534446	0.033643	0.0456019	0.037886	0.0358554	0.0406063	0.0145627	0.0098969	0.0134819	0.0107634	0.0169849	0.0191547	0.0173726	0.0119034	0.0169425	0.0252965	0.017962	0.0140106	0.0120316	0.0116909	0.0188189	0.0205724	0.0192384	0.00904847	0.00725047
ITG	AH	0	L	0.111309	0.116937	0.147348	0.131811	0.120621	0.105134	0.110545	0.1329	0.166791	0.159761	0.135109	0.113767	0.101619	0.0908166	0.0937965	0.0992297	0.0811342	0.0728263	0.0752584	0.0711639	0.0464215	0.0355272	0.0246954	0.010964	0.0106739	0.0229954	0.0299156	0.0236159	0.0405955	0.0509308	0.028459	0.0336925	0.0515725	0.0359872	0.014049	0.0135595	0.010346	0.016984	0.0233072	0.0190076	0.0258177	0.0136286	0.0102996	0.0112483	0.0133848	0.00699581
ITG	AH	0	L	0.0293322	0.0492631	0.0369468	0.065451	0.0659697	0.0777412	0.0876832	0.0862838	0.0592157	0.0877214	0.086723	0.0933496	0.10691	0.112026	0.109967	0.0943903	0.0702962	0.0348655	0.0117284	0.011249	0.0187208	0.0378507	0.0392849	0.0379184	0.0330129	0.0395217	0.0315666	0.0262612	0.0190085	0.0159126	0.0120369	0.00658505	0.0188341	0.0115685	0.0187832	0.0240176	0.0210008	0.0184741	0.0289025	0.0147207	0.00676194	0.0182171	0.0276661	0.023885	0.0122605	0.00572302
ITG	AH	0	L	0.127276	0.150571	0.164253	0.167571	0.147237	0.143435	0.157147	0.180301	0.171441	0.160126	0.101907	0.0983647	0.0879283	0.087399	0.0840783	0.072247	0.0828786	0.0871817	0.105237	0.095427	0.0821789	0.0504281	0.0428656	0.0367514	0.0477419	0.0458967	0.0579799	0.0514002	0.0371256	0.0241618	0.0230143	0.0266742	0.0479869	0.0307628	0.0214822	0.0215484	0.0278702	0.0253379	0.0174261	0.0199556	0.0181532	0.0105029	0.0116491	0.0201476	0.0142444	0.00518244
ITG	Amyg	0	L	0.0916497	0.0544237	0.061993	0.102854	0.115321	0.111377	0.109351	0.120721	0.121167	0.0804448	0.0812068	0.111346	0.123407	0.145406	0.176055	0.171365	0.161036	0.160956	0.170862	0.152447	0.111301	0.088544	0.0721959	0.0605733	0.057134	0.0524007	0.0400089	0.0211315	0.028042	0.0355793	0.0360851	0.0127361	0.0209557	0.0372381	0.0293508	0.0304679	0.0331209	0.0291958	0.0245311	0.0257942	0.0261603	0.0240988	0.0162351	0.0156009	0.0285898	0.0260461
ITG	AH	0	L	0.0467374	0.0129257	0.0356494	0.0675476	0.0575311	0.042416	0.0672184	0.0828485	0.0975241	0.0957024	0.102665	0.129293	0.119929	0.118553	0.120499	0.11878	0.0874305	0.0733291	0.0726959	0.0989636	0.0889285	0.0826568	0.0680963	0.0376189	0.024968	0.034276	0.0303161	0.0216816	0.0269418	0.0303996	0.0188999	0.00877154	0.0222047	0.0189146	0.00986136	0.0198245	0.0191492	0.00968064	0.00692206	0.00873912	0.0144904	0.0188228	0.00819895	0.0133141	0.0141512	0.0166278
ITG	AH	0	L	0.0350113	0.0278692	0.0255525	0.0170969	0.0278613	0.0393727	0.0612264	0.0703645	0.0307263	0.0578157	0.0661512	0.0889223	0.0995503	0.093143	0.106534	0.0972869	0.0731917	0.0404516	0.0240593	0.00909578	0.0199903	0.0310997	0.0184677	0.0245235	0.0357686	0.0687317	0.0789714	0.082464	0.0538774	0.0226052	0.0122424	0.00997204	0.0193698	0.038339	0.0322645	0.0278303	0.0219143	0.0183433	0.0228396	0.0185183	0.0143905	0.0213864	0.0222008	0.0258047	0.0318765	0.0279484
ITG	AH	0	L	0.0774998	0.0554077	0.0628	0.0974358	0.107406	0.0895099	0.110104	0.152358	0.134559	0.118707	0.107581	0.109493	0.109165	0.112385	0.107975	0.101348	0.0870474	0.0842685	0.0868575	0.104784	0.100726	0.0732169	0.0633114	0.048793	0.0444474	0.0554463	0.0380178	0.0320697	0.020207	0.0137966	0.0189133	0.027829	0.0364216	0.027872	0.0209464	0.00745478	0.0174492	0.0158888	0.00745441	0.0106662	0.0104836	0.0125715	0.0117914	0.0189627	0.023081	0.0168873
FG	Amyg	0	L	0.146164	0.133775	0.160006	0.177807	0.177575	0.166317	0.141239	0.110122	0.0939596	0.0912209	0.114048	0.127715	0.145441	0.136123	0.150651	0.130444	0.111691	0.0922345	0.0993071	0.09308	0.088322	0.0647913	0.0530534	0.0461129	0.0385116	0.0374505	0.0454867	0.0413993	0.042447	0.0256556	0.0249337	0.0110027	0.0215339	0.0245627	0.0357168	0.0177978	0.0147189	0.0155584	0.0166044	0.0225858	0.0274254	0.0288547	0.0304338	0.0248289	0.0155736	0.0211445
FG	AH	0	L	0.150704	0.158377	0.192415	0.192832	0.173235	0.156462	0.142244	0.112844	0.135719	0.129905	0.126797	0.0936401	0.0621811	0.0427433	0.0414263	0.036752	0.037857	0.0175325	0.011072	0.0139301	0.00965188	0.0115682	0.00879838	0.0158427	0.0244826	0.0177284	0.021681	0.0278442	0.0290973	0.0353876	0.0252107	0.0121497	0.0209144	0.027276	0.0249035	0.0288487	0.0270182	0.0372627	0.0271081	0.0249281	0.0244777	0.0312445	0.027533	0.0262595	0.0357328	0.019712
FG	AH	0	L	0.0860627	0.102081	0.114023	0.114097	0.0781114	0.0711196	0.0628322	0.03814	0.0436863	0.0391303	0.0491426	0.0619314	0.0663123	0.0629794	0.062707	0.053664	0.0423237	0.0198827	0.0133486	0.0119876	0.0254699	0.0402491	0.0421823	0.0488723	0.0350878	0.0221215	0.0199618	0.0111438	0.0196309	0.0297811	0.0349451	0.048575	0.039325	0.0243544	0.00858019	0.00895751	0.0243835	0.0320036	0.0248661	0.0266749	0.0210667	0.0110742	0.0181982	0.0207945	0.010502	0.0132787
FG	AH	0	L	0.106763	0.144477	0.180418	0.189141	0.17005	0.154704	0.133606	0.0958112	0.0819952	0.0787993	0.05801	0.0517968	0.061346	0.0505737	0.044778	0.0322357	0.0323144	0.0278081	0.0378324	0.0420018	0.0561271	0.0279657	0.0258816	0.0279779	0.0352836	0.0538453	0.0593765	0.0376271	0.0226746	0.0514908	0.0667895	0.0447015	0.0283653	0.0126798	0.0172886	0.0166385	0.0133516	0.0146845	0.00884437	0.0227443	0.0185714	0.0118953	0.0152381	0.0260806	0.014808	0.0137966
FG	Amyg	1	L	0.158698	0.140292	0.125953	0.139305	0.139855	0.123842	0.0888692	0.0509391	0.0441196	0.0537889	0.0481114	0.0286081	0.0461372	0.0738668	0.0802621	0.06042	0.031091	0.0138949	0.0153288	0.0326402	0.0576814	0.0495111	0.0338636	0.0310312	0.0480266	0.0381316	0.0326718	0.0295086	0.0162154	0.014954	0.0277804	0.0368433	0.0244562	0.00891302	0.0186916	0.0266465	0.0134597	0.0142351	0.0133134	0.0106338	0.0115851	0.0082134	0.0105684	0.0143879	0.0164929	0.0223884
FG	AH	1	L	0.148129	0.116844	0.0758431	0.0792966	0.0580929	0.0434117	0.0529379	0.0723325	0.0734957	0.0531169	0.0659844	0.0682331	0.0588058	0.0436595	0.0334565	0.0317188	0.030185	0.0128562	0.0153192	0.0170721	0.0148082	0.00955411	0.00871877	0.0423615	0.0429879	0.0338143	0.0386376	0.0334843	0.0200216	0.0196185	0.0420561	0.0341604	0.0382112	0.0346978	0.0310093	0.0416573	0.0336926	0.0238034	0.0193846	0.00956271	0.0128571	0.019962	0.0190492	0.0162993	0.0160019	0.00795118
FG	AH	1	L	0.0788924	0.0926875	0.10396	0.118764	0.106726	0.0955074	0.0740383	0.0617818	0.0653948	0.0518016	0.0372922	0.0105283	0.0273342	0.0368117	0.0439041	0.0321888	0.00785958	0.0190558	0.015127	0.0514182	0.0529857	0.0394329	0.0246143	0.0204297	0.0159676	0.0135904	0.0237528	0.0265582	0.0439496	0.0500981	0.0474247	0.0295518	0.0180244	0.0126408	0.00957703	0.0158872	0.0247608	0.0234033	0.0171293	0.0192973	0.0168464	0.0248588	0.0288285	0.019523	0.0235768	0.0270709
FG	AH	1	L	0.156551	0.133442	0.0939923	0.109419	0.101385	0.076093	0.066443	0.071617	0.0640414	0.0469164	0.0422993	0.051193	0.0656261	0.0904683	0.0597956	0.03517	0.0326136	0.0428651	0.054827	0.0535943	0.0483948	0.0395244	0.0368035	0.0257628	0.0214772	0.0142739	0.0486119	0.0443977	0.0394764	0.035406	0.0402393	0.0369224	0.0252707	0.031625	0.0211912	0.0260455	0.0213256	0.0181621	0.0220737	0.0167708	0.0188128	0.0241789	0.0390798	0.0361869	0.0201629	0.0100531
FG	Amyg	1	L	0.0421364	0.0226455	0.0499826	0.0857483	0.0954462	0.089076	0.120005	0.0977127	0.0727442	0.0725972	0.0782837	0.0942642	0.0857864	0.0840943	0.0962904	0.0741312	0.066647	0.0567636	0.0562431	0.0591722	0.0709848	0.0618887	0.0466107	0.0351956	0.0256814	0.0211776	0.0207679	0.0185845	0.0202678	0.0291643	0.027809	0.0242097	0.0219986	0.0321343	0.0240469	0.017484	0.0110648	0.0181889	0.027227	0.0191609	0.0139259	0.0188939	0.0120956	0.0176779	0.0192592	0.0179956
FG	AH	1	L	0.0517302	0.0522978	0.0248088	0.00965049	0.0181925	0.0236266	0.0366408	0.0461516	0.0439237	0.0120088	0.0426357	0.0656858	0.0640033	0.0634759	0.0567981	0.0548312	0.0615122	0.0439875	0.0624404	0.0599922	0.0526603	0.0799958	0.0722269	0.0517467	0.0366824	0.0316092	0.0312138	0.0192393	0.0141781	0.0204436	0.0267324	0.0251608	0.0250881	0.0246142	0.0279795	0.0171718	0.0170002	0.0187531	0.020873	0.0179384	0.0152893	0.0172546	0.0246709	0.0330761	0.0369579	0.0303264
FG	AH	1	L	0.081531	0.0957621	0.102121	0.0892189	0.0856475	0.0682866	0.0539559	0.0484639	0.0685915	0.0904282	0.0891926	0.0775702	0.08213	0.0738016	0.0757041	0.0745207	0.0599829	0.0492515	0.0536851	0.0683659	0.0822975	0.0657228	0.0589312	0.0604548	0.04683	0.0444592	0.0529462	0.0575698	0.0485645	0.0457556	0.0313964	0.0155277	0.011842	0.0079972	0.00959081	0.0182814	0.024708	0.0332866	0.013804	0.00754265	0.018476	0.00713995	0.0147117	0.0239871	0.0463001	0.0414024
FG	AH	1	L	0.0213644	0.0277288	0.0388255	0.0448633	0.0449174	0.0495923	0.064674	0.0558457	0.0494288	0.0204276	0.0330313	0.0452983	0.0493177	0.0330878	0.021793	0.0124661	0.0247001	0.0304178	0.0237635	0.02664	0.0264308	0.0157773	0.0134999	0.0228857	0.0345424	0.0213903	0.0119455	0.0149392	0.0226453	0.040192	0.0493735	0.0273844	0.00920549	0.0130346	0.0316333	0.0144762	0.00957767	0.0102537	0.00941521	0.0105837	0.0114397	0.0174411	0.0312941	0.0327061	0.0156254	0.00913551
FG	Amyg	1	L	0.0316372	0.0363623	0.0243546	0.0307206	0.0556339	0.0682632	0.0761215	0.0486666	0.0198184	0.0482362	0.0514998	0.07489	0.0820065	0.0787759	0.0862731	0.0852161	0.0788171	0.0657038	0.047992	0.0552271	0.0722214	0.053809	0.0501887	0.0399638	0.0406339	0.0431137	0.0415047	0.0327192	0.0263399	0.025131	0.027734	0.0277907	0.0230154	0.0182395	0.0257248	0.0319956	0.0386932	0.0371359	0.0433026	0.0332346	0.0233172	0.0188515	0.0135002	0.00775302	0.0102438	0.0144517
FG	AH	1	L	0.0818707	0.10369	0.134779	0.113612	0.129503	0.127829	0.144075	0.133606	0.132097	0.117179	0.117946	0.109295	0.100201	0.0973836	0.0865828	0.0731529	0.0855137	0.0973369	0.0787611	0.0495337	0.0595235	0.0677967	0.0495481	0.0278474	0.0317234	0.0401565	0.0299158	0.0165591	0.0101634	0.0129008	0.0321922	0.0425261	0.045425	0.0365455	0.0437436	0.0349031	0.0442091	0.04351	0.032205	0.0129393	0.0160487	0.0158784	0.0152123	0.016581	0.0108499	0.00760075
FG	AH	1	L	0.091688	0.0802239	0.0962267	0.0886135	0.0878505	0.0988744	0.077079	0.0499728	0.0446198	0.0829124	0.0743087	0.0879995	0.0838663	0.0712059	0.0618495	0.0277764	0.0222586	0.0125457	0.0149508	0.0276037	0.0440221	0.0461494	0.0645776	0.0587894	0.0402222	0.036235	0.0407572	0.0363938	0.0442717	0.0623074	0.072757	0.0575743	0.0325729	0.0442437	0.047142	0.045676	0.0260286	0.0152014	0.0108958	0.0118917	0.0210857	0.0272409	0.0394982	0.0339828	0.028831	0.0255274
FG	AH	1	L	0.101802	0.145196	0.141401	0.137682	0.143872	0.15468	0.171488	0.156029	0.142043	0.115433	0.0913656	0.0886115	0.0989027	0.0756125	0.0570677	0.0469457	0.0737461	0.0794106	0.0702399	0.0556529	0.0470549	0.0534462	0.0367754	0.0325399	0.0397858	0.0341484	0.0114174	0.0191687	0.0301073	0.0377446	0.0545566	0.0599833	0.0472709	0.0446498	0.0346696	0.0215709	0.0227675	0.0205434	0.0344992	0.0315851	0.0280979	0.0314998	0.0347924	0.0328414	0.0179005	0.0118903
ITG	Amyg	1	L	0.1939	0.153836	0.114715	0.073453	0.106531	0.103404	0.0853308	0.0702041	0.0835636	0.0713764	0.0710472	0.0803983	0.099258	0.0860269	0.0898064	0.0791275	0.0509413	0.0418269	0.0424829	0.0483373	0.0228474	0.0388549	0.0592527	0.0705381	0.0744253	0.0826096	0.0668229	0.0412551	0.0233577	0.0141755	0.0134916	0.0169655	0.0201665	0.0356095	0.0465477	0.0449936	0.0313953	0.028961	0.0317818	0.0166988	0.0182467	0.0205477	0.0290181	0.0358062	0.0402462	0.0240641
ITG	AH	1	L	0.164962	0.110606	0.0685009	0.0482118	0.0576597	0.0675577	0.0753673	0.0741135	0.0705956	0.0597292	0.0514355	0.0200408	0.0135694	0.0264705	0.0304659	0.0495761	0.0623603	0.047712	0.0299393	0.0285456	0.0292432	0.0394942	0.0550516	0.0478304	0.0380367	0.0478186	0.0448459	0.0327709	0.03258	0.0286667	0.0409662	0.0336691	0.0181845	0.0141867	0.0284011	0.0203981	0.0184621	0.0110098	0.0137239	0.0204549	0.0208836	0.0225753	0.0259601	0.0226826	0.00607169	0.015262
ITG	AH	1	L	0.0442412	0.0459209	0.0594943	0.0614282	0.0679881	0.0686485	0.0407151	0.0170994	0.0586728	0.0696521	0.0504559	0.0276539	0.036969	0.0628455	0.0606898	0.0589472	0.0608402	0.0492832	0.0167228	0.0180705	0.0351935	0.03908	0.0439575	0.0307828	0.0297607	0.0240899	0.0165255	0.00860217	0.0217905	0.0226293	0.0209197	0.0186048	0.0286231	0.0422855	0.0415096	0.0428423	0.0200138	0.0130431	0.0174721	0.0265467	0.0313784	0.0168456	0.00998049	0.0132936	0.0309793	0.0312387
ITG	AH	1	L	0.140674	0.127205	0.104099	0.069173	0.0415294	0.0577238	0.0437325	0.02157	0.0187228	0.0247143	0.0347599	0.0488963	0.0418818	0.0377777	0.0243749	0.0166999	0.0193872	0.0196038	0.0332057	0.0340268	0.0350839	0.0225616	0.0190294	0.0308008	0.0294859	0.0467808	0.0401086	0.0336192	0.0174008	0.0279284	0.018841	0.0133557	0.0262904	0.0227039	0.00864039	0.0232648	0.0241911	0.0121012	0.0383073	0.0378861	0.016297	0.0117747	0.00621875	0.00620607	0.0119278	0.0119248
ITG	Amyg	1	L	0.0535137	0.0606015	0.0525289	0.0548167	0.0801388	0.079056	0.0592508	0.0652053	0.0568912	0.0501464	0.0365676	0.0322967	0.0291391	0.0235614	0.0286372	0.0400811	0.0293442	0.0113364	0.018708	0.0389323	0.0573603	0.0579859	0.0411236	0.0176796	0.0152454	0.0375205	0.0387847	0.0259767	0.0276304	0.0177797	0.0164011	0.00699829	0.0125913	0.0220858	0.0245846	0.0396696	0.0309184	0.0251786	0.00924924	0.0128263	0.0159382	0.011436	0.0248047	0.0319115	0.0335374	0.0256356
ITG	AH	1	L	0.0308689	0.0237661	0.052298	0.0616645	0.0352959	0.0204035	0.0175995	0.0217155	0.0323994	0.0420844	0.0562934	0.0322867	0.0283569	0.0218417	0.0422851	0.0393154	0.0307742	0.0264773	0.0281416	0.0283393	0.0215589	0.0227843	0.0220075	0.0189125	0.0290849	0.0425103	0.0265434	0.0113905	0.0178641	0.0242745	0.0286074	0.019451	0.0117704	0.0143979	0.0270533	0.0176367	0.00752335	0.00710993	0.00803994	0.0126053	0.0169903	0.0234051	0.0197476	0.00679953	0.0148399	0.0199586
ITG	AH	1	L	0.0619162	0.0792534	0.0739544	0.0902184	0.0775022	0.0518156	0.019565	0.0192693	0.0598529	0.0509837	0.0283283	0.0302332	0.0144817	0.0157704	0.0181497	0.0285266	0.0159759	0.0139927	0.0174968	0.0261411	0.0464545	0.0483964	0.0533784	0.0556106	0.0456522	0.0495837	0.0520002	0.0405734	0.0422527	0.0331402	0.0257285	0.0149437	0.0189741	0.0162756	0.01068	0.0173644	0.0305168	0.0470254	0.0262012	0.00789823	0.0146647	0.024725	0.0236232	0.0156781	0.0174372	0.0120625
ITG	AH	1	L	0.0469657	0.0425779	0.046955	0.0550534	0.0424476	0.0164057	0.0274049	0.0297689	0.0272442	0.030463	0.0286076	0.0175464	0.0208765	0.0393219	0.0183577	0.0310145	0.0257156	0.0276047	0.0480133	0.0551857	0.0414721	0.0173977	0.0118427	0.0139881	0.0205244	0.0150049	0.020921	0.0276482	0.0328096	0.0315773	0.0389273	0.050092	0.0288878	0.00670178	0.0162826	0.0301708	0.0297516	0.0215413	0.0134685	0.0100451	0.0116276	0.0245097	0.021069	0.0155281	0.00968978	0.0115467
ITG	Amyg	0	L	0.106092	0.0982328	0.0559014	0.0761872	0.119551	0.107154	0.0875365	0.0626415	0.0517358	0.0553154	0.0334304	0.0506467	0.0570055	0.0536384	0.0589706	0.04435	0.0186587	0.0249604	0.0359358	0.0422958	0.0414711	0.0155491	0.0152812	0.0401056	0.060494	0.0802013	0.0699559	0.0501117	0.0301842	0.0293167	0.0321514	0.0211663	0.0159776	0.0145912	0.01005	0.0166151	0.0140901	0.0154389	0.0270876	0.0196651	0.0193955	0.0160068	0.025287	0.0297037	0.0306706	0.0248992
ITG	AH	0	L	0.0914773	0.0827308	0.0660061	0.0522474	0.0127375	0.0139185	0.0140612	0.0316993	0.0453396	0.0242712	0.0151771	0.0241603	0.0212762	0.0493316	0.0411277	0.0301273	0.0204151	0.0469444	0.0353663	0.0328848	0.0341518	0.0314145	0.0259945	0.0181547	0.0277857	0.042516	0.052704	0.0399061	0.0290843	0.0261451	0.0274143	0.0172502	0.0134453	0.0220452	0.0237194	0.0162283	0.0100637	0.00841056	0.0156781	0.0273157	0.0270872	0.0164075	0.015842	0.0218982	0.0213155	0.0165996
ITG	AH	0	L	0.0564017	0.0668369	0.0486071	0.0508618	0.0764969	0.102004	0.0692768	0.0490854	0.0559775	0.0402796	0.0413358	0.0530434	0.0404156	0.0324658	0.0465054	0.0571208	0.0495714	0.0281855	0.0117746	0.0256554	0.0567488	0.0475165	0.0361399	0.0373379	0.0312082	0.0301666	0.0374587	0.023415	0.0366945	0.0317163	0.0237265	0.00809129	0.0227485	0.0176361	0.00957785	0.017696	0.0273674	0.0280408	0.0233046	0.0112894	0.00987107	0.0114534	0.0120318	0.0185293	0.0335014	0.0292019
ITG	AH	0	L	0.0856135	0.0961609	0.0800516	0.0716604	0.0376861	0.0340994	0.0333701	0.0469795	0.0496991	0.0489626	0.0222151	0.0140271	0.0146419	0.0237854	0.0255476	0.0111599	0.0509682	0.0571178	0.0551792	0.0519965	0.0527145	0.0422188	0.0490445	0.0300506	0.0204312	0.0480537	0.0627636	0.0389844	0.0324746	0.0388433	0.0316304	0.0177326	0.0173671	0.0308938	0.0291761	0.0219794	0.0176328	0.0190112	0.0243467	0.0116092	0.00712178	0.00774796	0.00909283	0.0309059	0.0315404	0.0290358
ITG	Amyg	1	L	0.0975151	0.0731642	0.0516317	0.032513	0.0339872	0.0378316	0.0419358	0.0252285	0.0198706	0.0321004	0.0519977	0.0627526	0.076812	0.0899592	0.10439	0.109206	0.0861104	0.0713715	0.0802964	0.0774942	0.0806076	0.0639134	0.0563473	0.0409223	0.0305669	0.0245053	0.0348855	0.0403197	0.037056	0.0236465	0.013775	0.014567	0.0314919	0.0504583	0.0612765	0.0679101	0.0469392	0.04415	0.0458752	0.0358338	0.0280243	0.0262912	0.0203357	0.0166988	0.0272221	0.017187
ITG	AH	1	L	0.0859582	0.0560321	0.0253607	0.0525119	0.0889287	0.0838013	0.0625893	0.0707125	0.0680018	0.0556888	0.0475104	0.0254743	0.0243022	0.0155262	0.0202984	0.0224929	0.0304249	0.0430951	0.0352285	0.0376746	0.0283693	0.0380263	0.050721	0.0453219	0.0329145	0.033519	0.0357736	0.0187033	0.0163846	0.00982146	0.0176321	0.0244066	0.0103378	0.0079393	0.0102129	0.0301742	0.0316213	0.0299816	0.0222263	0.00854682	0.00907518	0.0153364	0.00841331	0.0104331	0.0131889	0.0176978
ITG	AH	1	L	0.089449	0.0681673	0.0534949	0.0664228	0.0866704	0.0782924	0.0844529	0.0719944	0.0550227	0.0597668	0.0636617	0.0662691	0.0517111	0.0387705	0.0413375	0.0247552	0.0227753	0.0248607	0.0165034	0.0170089	0.0118615	0.0248203	0.0161561	0.0135813	0.0163669	0.0320523	0.0544446	0.067453	0.0667885	0.0447553	0.023977	0.0305744	0.0361379	0.0337633	0.0250865	0.0227081	0.0180816	0.00638982	0.0124374	0.00587953	0.0168651	0.0169111	0.0172119	0.0162147	0.0137834	0.0175625
ITG	AH	1	L	0.0623017	0.0456743	0.0132131	0.0184531	0.0594577	0.047824	0.0405505	0.0653551	0.0779562	0.0761433	0.055683	0.0673293	0.0808766	0.0875121	0.079669	0.0759373	0.0470437	0.0476128	0.0593349	0.0367979	0.0234612	0.0202397	0.0269512	0.0225247	0.0388742	0.0524326	0.0319756	0.0112713	0.0285349	0.0413694	0.0543705	0.0437987	0.0430622	0.038246	0.0297407	0.0201986	0.0103854	0.0074134	0.00917293	0.0123296	0.0160137	0.0320345	0.0238067	0.013922	0.0122362	0.00404993
ITG	Amyg	0	L	0.0669366	0.0920152	0.0718057	0.0312611	0.0335472	0.0482956	0.0510163	0.0627552	0.0884243	0.0471935	0.0119254	0.0532678	0.0810805	0.0909701	0.110868	0.0989719	0.0884317	0.0516758	0.0296764	0.0320601	0.0258632	0.0212531	0.0369098	0.0295757	0.0309996	0.0302399	0.0270487	0.0180844	0.0138634	0.016203	0.0331594	0.0418202	0.0355902	0.0193835	0.0130937	0.0211365	0.0162834	0.0328379	0.0387082	0.0325017	0.0315719	0.0344653	0.0229225	0.0164257	0.0146701	0.00977296
ITG	AH	0	L	0.0264997	0.0373182	0.0323329	0.0506179	0.0477949	0.0551383	0.0634422	0.0521616	0.0682726	0.0831788	0.059713	0.0413836	0.0446354	0.0379547	0.0464505	0.0501941	0.0189474	0.0180762	0.0171997	0.0186143	0.0149942	0.0131843	0.0196942	0.0516232	0.0641164	0.0497602	0.0521093	0.0531773	0.0365072	0.0318411	0.0269965	0.0320347	0.0350919	0.0286914	0.0205463	0.0246158	0.0178973	0.0110145	0.0126406	0.00641109	0.0166118	0.0195182	0.0200806	0.0137653	0.00684021	0.0188082
ITG	AH	0	L	0.0475922	0.0697356	0.0751756	0.0711673	0.0521214	0.0259943	0.0177739	0.031976	0.0465708	0.031886	0.035784	0.0577935	0.0710396	0.0699968	0.0369772	0.0312703	0.0423739	0.0406449	0.0334627	0.0426078	0.0442619	0.0550156	0.0651795	0.055688	0.0289324	0.0135845	0.0195036	0.0302942	0.0432415	0.0567515	0.0571879	0.0525297	0.0365823	0.0221263	0.02019	0.00557981	0.0100358	0.015184	0.0285044	0.0153528	0.0116943	0.012961	0.0124904	0.0268783	0.0223414	0.0151607
ITG	AH	0	L	0.030939	0.0404675	0.0624985	0.080719	0.0653995	0.0751929	0.0520333	0.0374021	0.0503554	0.059811	0.0589548	0.0453753	0.0604633	0.0699373	0.0680713	0.0498284	0.034825	0.0281584	0.0217896	0.0147722	0.012795	0.0235765	0.0299617	0.0347233	0.041147	0.0404687	0.0368287	0.0462507	0.0491541	0.0613272	0.0785283	0.0560262	0.0390279	0.0317475	0.0133794	0.0120177	0.0167883	0.00723593	0.00952996	0.0267123	0.0201593	0.0154527	0.0107096	0.00592518	0.00695836	0.0150579
FG	Amyg	0	R	0.220021	0.218018	0.262361	0.230257	0.193305	0.169818	0.146642	0.151046	0.136847	0.108736	0.094068	0.0699936	0.0599788	0.053815	0.0546425	0.0500983	0.0433838	0.0446328	0.0343942	0.0149229	0.0284341	0.0314755	0.0471569	0.046827	0.0414105	0.0359627	0.0455456	0.0454924	0.0126431	0.0113893	0.0210591	0.0256282	0.0385983	0.0535906	0.04205	0.0332113	0.0137669	0.00987415	0.0185248	0.0238819	0.0260673	0.0343782	0.0428357	0.0456843	0.0423981	0.0484795
FG	AH	0	R	0.284222	0.299745	0.307693	0.303375	0.273627	0.266313	0.251616	0.269097	0.278697	0.260602	0.25306	0.217945	0.18047	0.163611	0.15471	0.156009	0.115376	0.104987	0.118078	0.140163	0.147647	0.149869	0.129695	0.0976076	0.0686357	0.0631472	0.0609723	0.0647986	0.0650485	0.0554383	0.0577627	0.0751784	0.0963186	0.107115	0.111954	0.126828	0.139816	0.162687	0.166861	0.184186	0.204889	0.214591	0.218806	0.225698	0.230318	0.227387
FG	AH	0	R	0.160669	0.16621	0.171284	0.185002	0.201473	0.241691	0.27562	0.286916	0.280551	0.262866	0.230486	0.236753	0.220246	0.204191	0.211716	0.232839	0.224799	0.212495	0.176315	0.166896	0.186504	0.196452	0.194935	0.192244	0.191566	0.199035	0.198692	0.182745	0.164963	0.148955	0.152609	0.16634	0.176624	0.18541	0.180664	0.18913	0.182523	0.195275	0.206698	0.215852	0.236766	0.252578	0.267895	0.27623	0.275726	0.271202
FG	AH	0	R	0.248416	0.254182	0.252901	0.23591	0.23127	0.236117	0.238837	0.246507	0.236846	0.230421	0.220291	0.201511	0.174449	0.175642	0.165251	0.146653	0.138111	0.144914	0.159274	0.182108	0.204459	0.204666	0.190077	0.161943	0.136972	0.110411	0.0860028	0.0868189	0.0587206	0.0415157	0.0305779	0.0471475	0.0648605	0.105448	0.10822	0.121886	0.145432	0.148022	0.153953	0.142744	0.142775	0.155797	0.1522	0.15538	0.14336	0.142169
FG	Amyg	0	R	0.199234	0.21116	0.245	0.24181	0.195291	0.176231	0.15069	0.119635	0.0780399	0.07166	0.0667127	0.0560374	0.0456374	0.0567909	0.085262	0.0994017	0.103465	0.131449	0.159483	0.151552	0.112635	0.0802377	0.0788398	0.0716015	0.0663824	0.0599999	0.0590801	0.0432111	0.0340836	0.019778	0.0248115	0.0313171	0.0425338	0.0346654	0.0259435	0.0215838	0.0114479	0.0158911	0.0242979	0.027023	0.0310131	0.0400399	0.0395379	0.0261935	0.0212641	0.0231741
FG	AH	0	R	0.281271	0.26746	0.254681	0.263508	0.265075	0.263915	0.227404	0.213007	0.222025	0.21498	0.222243	0.166267	0.13746	0.105253	0.0896891	0.106558	0.0993611	0.0997104	0.108367	0.0935877	0.0835753	0.0908818	0.0913624	0.0797693	0.08565	0.0792137	0.0709466	0.070158	0.0621615	0.0469136	0.0371153	0.0488041	0.0810285	0.0974074	0.1037	0.114033	0.116716	0.131661	0.134829	0.149047	0.165581	0.166978	0.169128	0.166101	0.168802	0.165892
FG	AH	0	R	0.260873	0.258308	0.262939	0.267319	0.222678	0.219069	0.234478	0.233712	0.247185	0.230392	0.197878	0.169685	0.156482	0.146687	0.131864	0.127604	0.133691	0.123025	0.110442	0.122125	0.1232	0.145131	0.142166	0.144837	0.164205	0.160719	0.147237	0.13131	0.111625	0.104242	0.107428	0.0918629	0.101594	0.12497	0.13252	0.153238	0.153452	0.153399	0.161268	0.170903	0.183364	0.179307	0.18829	0.188097	0.196301	0.192576
FG	AH	0	R	0.269166	0.291356	0.291139	0.274815	0.276798	0.275817	0.20733	0.181976	0.188939	0.185828	0.172028	0.141192	0.111042	0.102935	0.07314	0.0793046	0.113543	0.137702	0.149656	0.120769	0.128937	0.13645	0.132444	0.131343	0.118974	0.0874293	0.0782374	0.0637352	0.0358734	0.0249727	0.0199702	0.0106872	0.0308482	0.0657799	0.0801788	0.0943151	0.0990596	0.107079	0.103577	0.108779	0.121945	0.129725	0.144283	0.139203	0.12239	0.123147
FG	Amyg	0	R	0.053513	0.0399791	0.0213624	0.0179401	0.0400133	0.0488119	0.0862956	0.106208	0.118993	0.106097	0.11721	0.138998	0.168793	0.174628	0.153493	0.13539	0.0841362	0.0737081	0.0769401	0.0645042	0.0382649	0.0271087	0.0287509	0.0304733	0.0358882	0.0308381	0.0295172	0.0367824	0.0464383	0.0393212	0.0211112	0.0199666	0.0107341	0.021399	0.0149949	0.0169564	0.0177246	0.0182529	0.0286651	0.029197	0.0159394	0.0226556	0.0338904	0.0346387	0.0266871	0.0317247
FG	AH	0	R	0.177636	0.173674	0.11691	0.0422501	0.0409139	0.0411001	0.0156388	0.0461516	0.0471141	0.0412531	0.0277448	0.0166137	0.0387432	0.0634733	0.0806533	0.0920454	0.101198	0.112136	0.120659	0.107657	0.100978	0.0727266	0.0640796	0.0345729	0.0274539	0.0266969	0.0279432	0.0511544	0.0656917	0.0796625	0.0734103	0.0965366	0.111081	0.131124	0.14496	0.169083	0.195237	0.216249	0.236809	0.245334	0.242335	0.244846	0.245155	0.235412	0.213563	0.176295
FG	AH	0	R	0.0968972	0.151216	0.195745	0.19664	0.183473	0.19149	0.208818	0.226532	0.234996	0.209275	0.211086	0.200156	0.20235	0.210827	0.221032	0.211563	0.189893	0.181061	0.171103	0.168457	0.164878	0.162219	0.170024	0.174968	0.169202	0.139366	0.110226	0.10137	0.0992485	0.103428	0.112952	0.120653	0.121316	0.132538	0.150474	0.16331	0.172465	0.189691	0.205987	0.216613	0.217713	0.230098	0.244003	0.243592	0.230364	0.205046
FG	AH	0	R	0.247769	0.21322	0.180752	0.149126	0.156189	0.162872	0.136649	0.128281	0.113471	0.120464	0.121283	0.147616	0.166569	0.169765	0.178454	0.171219	0.184321	0.204992	0.210668	0.22963	0.2124	0.183547	0.174525	0.172686	0.181711	0.164063	0.137902	0.126379	0.116772	0.10806	0.108291	0.100576	0.0949185	0.0975543	0.0962152	0.084257	0.0908218	0.100503	0.113543	0.129702	0.128562	0.124311	0.13356	0.133117	0.130745	0.128831
ITG	Amyg	0	R	0.158775	0.168623	0.152919	0.103248	0.0538953	0.0535843	0.0739485	0.101297	0.125459	0.126909	0.149831	0.191666	0.22138	0.243862	0.243264	0.284146	0.308805	0.326779	0.331588	0.301912	0.232072	0.155107	0.0898905	0.0635311	0.0376183	0.03261	0.0219801	0.0221561	0.0186203	0.0236763	0.0492693	0.0533291	0.0564535	0.0293504	0.0239402	0.0203811	0.00971137	0.0129302	0.0215267	0.0131144	0.0164375	0.00725598	0.0181179	0.00819586	0.0105099	0.0179919
ITG	AH	0	R	0.104128	0.111558	0.114721	0.0723976	0.0758464	0.111147	0.11604	0.122988	0.0799593	0.0373009	0.0321576	0.0202221	0.0594649	0.0896551	0.105462	0.0969897	0.109716	0.117273	0.096131	0.0648508	0.052102	0.065512	0.0476353	0.0428924	0.033477	0.0305008	0.0284487	0.0131208	0.0234312	0.0197933	0.0329881	0.0388867	0.0337067	0.0199618	0.0243865	0.0224532	0.016029	0.0334546	0.0326633	0.0338736	0.0497697	0.0579816	0.0510322	0.0473761	0.0432594	0.0452616
ITG	AH	0	R	0.0626724	0.0517477	0.0525723	0.0531512	0.094607	0.126916	0.131866	0.132752	0.109627	0.0794737	0.0763048	0.0452527	0.0308921	0.0267966	0.0100928	0.0335205	0.0747007	0.105499	0.107357	0.0985349	0.0948108	0.0739328	0.0449692	0.0442304	0.0550806	0.0639464	0.0498188	0.0459133	0.0515113	0.0582956	0.0615179	0.0556876	0.042837	0.0178344	0.0156177	0.0153813	0.0162835	0.0219599	0.0366163	0.0465193	0.0470996	0.0431618	0.0325508	0.0281561	0.0269884	0.0217162
ITG	AH	0	R	0.0427301	0.0375842	0.0268091	0.0288648	0.0486222	0.0661553	0.0405377	0.0300625	0.020589	0.035872	0.0355067	0.0532074	0.0874924	0.105687	0.133992	0.135931	0.13848	0.145201	0.141805	0.137609	0.075981	0.0286897	0.0190706	0.0464097	0.048993	0.0394623	0.032386	0.0220875	0.0379504	0.0529279	0.0622224	0.051549	0.0391023	0.0201634	0.0106727	0.0125537	0.0241078	0.0334117	0.0235968	0.00758612	0.0280963	0.0256843	0.0178904	0.0130526	0.0111656	0.0223042
ITG	Amyg	0	R	0.032731	0.0276353	0.0358248	0.0401746	0.0473733	0.0819689	0.0896762	0.0587583	0.0551067	0.0663507	0.0690078	0.0727264	0.0971446	0.0962651	0.0993598	0.0686935	0.0565758	0.0447475	0.0600959	0.0773906	0.0719381	0.0749673	0.068059	0.0536734	0.0545046	0.0632268	0.0656137	0.0434732	0.024952	0.0125709	0.00822926	0.0092666	0.0124052	0.019132	0.0158413	0.0145432	0.0119485	0.0099399	0.0163138	0.0300695	0.0219661	0.0211544	0.0121951	0.0107161	0.00992031	0.00560654
ITG	AH	0	R	0.105608	0.0983055	0.112334	0.146203	0.129157	0.0861684	0.0878039	0.0986487	0.0925671	0.0874144	0.0557046	0.0447403	0.0588677	0.040516	0.0438344	0.0459284	0.0261867	0.0502409	0.0678239	0.0593342	0.0368216	0.0127038	0.0187405	0.0226449	0.0381078	0.0395102	0.0298369	0.014575	0.0277939	0.0316987	0.0205942	0.0171665	0.0327172	0.0378021	0.0575521	0.0840331	0.0994891	0.104998	0.105382	0.0961876	0.0827029	0.064389	0.0685124	0.0647412	0.051212	0.0310756
ITG	AH	0	R	0.141204	0.146294	0.15669	0.156141	0.140548	0.136742	0.117145	0.108397	0.100437	0.130416	0.135766	0.155926	0.1502	0.160192	0.141053	0.103377	0.0820729	0.0644833	0.063847	0.046798	0.0617826	0.07695	0.0840474	0.113628	0.116587	0.0898314	0.0702745	0.0606499	0.0309514	0.0111366	0.0170859	0.0316035	0.0263277	0.0172226	0.0307537	0.0550344	0.0694321	0.0906719	0.0946682	0.0867551	0.0729507	0.0593316	0.0592268	0.0598049	0.0489347	0.0469627
ITG	AH	0	R	0.0849898	0.0635493	0.076324	0.0938754	0.0861214	0.104079	0.0849497	0.0808302	0.083541	0.074845	0.0443387	0.0440327	0.0513318	0.0416699	0.0266156	0.0294245	0.0124884	0.0268294	0.0363015	0.0379899	0.0139047	0.017765	0.0131757	0.0141842	0.0271592	0.0398328	0.0290647	0.0183715	0.0257462	0.0191844	0.0253222	0.00757065	0.0207669	0.0252223	0.0364568	0.0345085	0.041378	0.0406748	0.0546929	0.0607033	0.0522647	0.0325146	0.0155037	0.0104991	0.0180471	0.0114185
ITG	Amyg	0	R	0.0481545	0.0471921	0.0353812	0.0161903	0.0255574	0.0275747	0.0126221	0.0146152	0.0183469	0.0250784	0.0465367	0.0677781	0.0865312	0.0973148	0.112856	0.123371	0.136642	0.149619	0.13222	0.102395	0.071598	0.0496874	0.0524936	0.0539897	0.0404004	0.0302501	0.0175353	0.0172902	0.0188189	0.0200142	0.0261183	0.0327872	0.0223698	0.0192497	0.0209206	0.0229293	0.0106055	0.0119754	0.0216703	0.0211975	0.0207804	0.0291107	0.0276897	0.0406952	0.034802	0.0157135
ITG	AH	0	R	0.0607911	0.0462934	0.0427418	0.040562	0.0460277	0.077435	0.0761408	0.0674769	0.0611971	0.0244235	0.0259724	0.0567249	0.100819	0.144504	0.170525	0.177016	0.161216	0.153336	0.138345	0.104839	0.0752847	0.0577993	0.0352933	0.042341	0.0447007	0.0222946	0.0278372	0.0418843	0.0410617	0.0378353	0.0483771	0.0531669	0.035451	0.0167711	0.0151728	0.0219005	0.0121309	0.00948382	0.0130578	0.0183171	0.0132901	0.0108452	0.0166631	0.0136598	0.0119424	0.0174151
ITG	AH	0	R	0.0677617	0.0607119	0.0522769	0.0627638	0.0687964	0.104984	0.107104	0.0838814	0.0519644	0.0458204	0.0521658	0.0725778	0.0931016	0.0913481	0.100232	0.116738	0.11114	0.0851003	0.0736567	0.0493686	0.026221	0.0278016	0.0206861	0.0216343	0.0399465	0.0395935	0.0258107	0.0213572	0.0291975	0.0165265	0.0174086	0.0159436	0.0182896	0.0130933	0.0204285	0.0187477	0.0179118	0.0136296	0.0190764	0.0317811	0.021252	0.0131472	0.00985997	0.0177408	0.0138296	0.00911953
ITG	AH	0	R	0.0885936	0.0588231	0.0472657	0.0212657	0.0447745	0.0704048	0.0565224	0.0357804	0.0411166	0.0257958	0.0356582	0.0491801	0.0772466	0.110916	0.14487	0.161393	0.183413	0.183431	0.173815	0.145102	0.105514	0.0859308	0.0767333	0.0777984	0.0568688	0.0595308	0.0570701	0.0583949	0.0502566	0.0355668	0.0482808	0.0575958	0.0565891	0.0338676	0.0297808	0.0293473	0.0254317	0.0272713	0.0225302	0.0161299	0.0266496	0.0349154	0.0334178	0.0332811	0.0382072	0.0378772
ITG	Amyg	0	R	0.0577714	0.0844781	0.0899339	0.0765278	0.0528598	0.0585584	0.0574155	0.0629218	0.0739118	0.102641	0.131065	0.124698	0.147434	0.152636	0.152428	0.141961	0.127257	0.142836	0.135763	0.116491	0.0854903	0.0681189	0.0454663	0.0434977	0.0329718	0.0187517	0.0212033	0.039626	0.0306726	0.024835	0.0176853	0.0127994	0.00895455	0.0158598	0.0233661	0.0372814	0.0219252	0.00604584	0.0263265	0.027283	0.0386362	0.0409599	0.0392899	0.018404	0.0129329	0.0160565
ITG	AH	0	R	0.106178	0.103374	0.093168	0.0912487	0.069525	0.0897868	0.101657	0.106576	0.100695	0.0881442	0.0771726	0.0782553	0.0793569	0.111045	0.134092	0.131044	0.130063	0.132392	0.110689	0.10443	0.074843	0.0512742	0.0434109	0.049016	0.0414428	0.0444185	0.0261152	0.0160724	0.0140912	0.0179728	0.0210692	0.0253449	0.0213553	0.0152794	0.0186375	0.0218391	0.0166449	0.00871195	0.015127	0.0229285	0.0180597	0.0130616	0.0133851	0.0130662	0.0156558	0.0114215
ITG	AH	0	R	0.0324497	0.0403077	0.0452447	0.0425434	0.086384	0.0690397	0.0527167	0.0412226	0.036408	0.0462916	0.0417397	0.05608	0.0512718	0.0728691	0.0931718	0.0847207	0.0658644	0.0556728	0.0506104	0.0355635	0.0149313	0.0164253	0.0219367	0.019601	0.0261956	0.0215851	0.0137297	0.0215831	0.0342447	0.040203	0.0247462	0.0175433	0.00957151	0.0103372	0.0167252	0.0253768	0.00628327	0.0157153	0.0214806	0.0220289	0.0258107	0.0151385	0.0145864	0.0135715	0.0110839	0.0211281
ITG	AH	0	R	0.124471	0.113572	0.115586	0.0914187	0.101085	0.102605	0.0837242	0.0676159	0.0709987	0.0565393	0.0648211	0.0815105	0.0695173	0.0905923	0.115172	0.134554	0.148654	0.134034	0.121041	0.117455	0.101088	0.0748113	0.0714695	0.0496636	0.032089	0.0144723	0.0169285	0.0272872	0.0313347	0.0279696	0.0306619	0.0262669	0.0114623	0.00802853	0.0124601	0.0214331	0.0318194	0.0250646	0.00934031	0.00831036	0.00862329	0.00835125	0.0105032	0.0111861	0.0141856	0.0154915
FG	Amyg	0	L	0.0654064	0.0410411	0.0481833	0.0817711	0.0680599	0.0788624	0.0730461	0.0874796	0.0839889	0.0736391	0.0714888	0.0489616	0.0409073	0.0472868	0.0597939	0.0785242	0.0732309	0.0469383	0.0438263	0.072913	0.0679534	0.0590579	0.065969	0.0921103	0.0998728	0.0818214	0.053873	0.0556983	0.0539855	0.0583977	0.0644272	0.0569404	0.0474624	0.0681099	0.0732615	0.0603794	0.0384202	0.0317422	0.0226586	0.0254311	0.0286684	0.027933	0.0166025	0.0084944	0.00836205	0.0178932
FG	Amyg	0	L	0.0564931	0.045639	0.0541023	0.0957461	0.066532	0.0571936	0.0629199	0.0718362	0.0665505	0.062471	0.0741995	0.0650134	0.0356576	0.0385458	0.0526862	0.0657054	0.0475708	0.0196793	0.0192467	0.0349607	0.0368673	0.0357801	0.039095	0.0517708	0.0559412	0.0420032	0.0202498	0.0226148	0.012685	0.0401976	0.0558792	0.0572696	0.0277544	0.0254889	0.0230698	0.00999906	0.0146031	0.0188074	0.0219614	0.0399607	0.0334224	0.0277989	0.0282499	0.0247416	0.0179222	0.00652466
FG	Amyg	0	L	0.065586	0.0508298	0.0821918	0.0776387	0.0744904	0.0655783	0.0528627	0.0360859	0.0350023	0.0169465	0.0343503	0.024422	0.027622	0.0339419	0.0496032	0.0521606	0.027572	0.0232815	0.0380468	0.045423	0.0678828	0.0615686	0.046011	0.0472661	0.0406371	0.028536	0.0302453	0.0289225	0.0350651	0.0398256	0.0409926	0.0548284	0.0412777	0.0304886	0.0334154	0.0287696	0.0227993	0.0204348	0.0143871	0.0352672	0.0482086	0.0529509	0.0495721	0.0400911	0.0181251	0.0149809
FG	AH	0	L	0.0334957	0.0276147	0.038347	0.0629862	0.0598932	0.0497285	0.0736558	0.0761127	0.0593358	0.0183612	0.0326055	0.0475102	0.0372555	0.0259001	0.0235645	0.0160537	0.0241323	0.0373811	0.0380306	0.025414	0.0164372	0.0168239	0.0274485	0.0321924	0.030668	0.0217035	0.0231138	0.0407941	0.0261329	0.019901	0.01872	0.0140737	0.010718	0.0219847	0.0254303	0.0198201	0.0295353	0.023607	0.0137877	0.0101791	0.0162977	0.0165938	0.0129894	0.005283	0.0174494	0.0205446
FG	AH	0	L	0.0476773	0.0434395	0.0362287	0.0506144	0.0456328	0.0415002	0.0155009	0.0199265	0.0230212	0.0183923	0.039852	0.0418959	0.0240272	0.0166593	0.0288196	0.0341407	0.0457722	0.0540505	0.0596411	0.0476028	0.0305068	0.0283332	0.0272785	0.0146855	0.00967986	0.0257391	0.0456371	0.0491003	0.0499236	0.0204122	0.0149788	0.0210308	0.0235424	0.00947672	0.014119	0.0161933	0.0279309	0.0114924	0.0147105	0.012823	0.00903635	0.0211647	0.0178167	0.0180005	0.0217379	0.0220448
FG	AH	0	L	0.031071	0.0256827	0.0133355	0.0397942	0.0436996	0.0288363	0.0194965	0.0280762	0.0241255	0.0216188	0.030064	0.0334638	0.028133	0.042178	0.0248875	0.0140073	0.0174988	0.0353779	0.0476649	0.038035	0.0228109	0.0198499	0.0115469	0.0105984	0.0180974	0.0290706	0.0397189	0.0359444	0.0350601	0.0383798	0.0372916	0.0382179	0.0464334	0.0549556	0.0445167	0.0374496	0.021315	0.0120102	0.010287	0.00757278	0.00949244	0.0163694	0.0281486	0.0229602	0.0178819	0.0193664
FG	AH	0	L	0.0481357	0.0296759	0.0396793	0.0597392	0.0484791	0.0236854	0.0257408	0.026979	0.0509721	0.0351528	0.0255682	0.0210856	0.0372891	0.0182677	0.0125284	0.0167329	0.0180879	0.0182136	0.0193027	0.0492812	0.0335591	0.0330162	0.0294923	0.0368269	0.0634779	0.0630574	0.0534954	0.0302229	0.034956	0.0435318	0.0386032	0.0129724	0.0139718	0.0197058	0.0223338	0.0218637	0.0110071	0.00870951	0.0153393	0.0244785	0.0290971	0.0291472	0.035009	0.0260579	0.0193396	0.0224653
FG	Amyg	0	L	0.0822716	0.0700042	0.0558336	0.0575659	0.0622434	0.0667738	0.0967031	0.0690919	0.0389981	0.0326962	0.0427606	0.0426009	0.042031	0.0286612	0.0241973	0.0347756	0.0480834	0.0315355	0.0283941	0.0364063	0.0199853	0.0308737	0.0289402	0.0302803	0.0264516	0.0435441	0.0421165	0.0484791	0.0303633	0.0155233	0.0108393	0.0119852	0.00824673	0.0217666	0.019308	0.0110307	0.0205758	0.0178659	0.0100014	0.00772106	0.0117274	0.0145457	0.00897479	0.0138213	0.0145907	0.0112487
ITG	Amyg	0	L	0.0482631	0.0491492	0.0744811	0.0866174	0.0965938	0.0850949	0.0586512	0.0711351	0.0859458	0.0961944	0.107251	0.0854253	0.0703219	0.0688084	0.0630675	0.0612396	0.0437564	0.0305551	0.0256203	0.020605	0.0218484	0.0249057	0.0505218	0.0536058	0.0765372	0.0983067	0.0935736	0.0884305	0.0763854	0.0701017	0.0524191	0.0475178	0.0419675	0.0442951	0.0328917	0.0272852	0.0403409	0.0219445	0.0258597	0.0254908	0.0275749	0.0336842	0.0288428	0.0173322	0.0123243	0.0167829
ITG	Amyg	0	L	0.0596355	0.0531031	0.0685718	0.0594298	0.0401152	0.0407892	0.0212601	0.0211839	0.0308815	0.0494506	0.0502418	0.0509615	0.060105	0.0554702	0.062542	0.0369275	0.030406	0.0187497	0.0221665	0.0192112	0.01138	0.0332484	0.0571624	0.0660763	0.0798504	0.0732898	0.0580545	0.0382061	0.0308447	0.0318878	0.0271827	0.0241647	0.021308	0.0292329	0.0289825	0.039223	0.0188272	0.00742607	0.0111647	0.00911353	0.0134687	0.0166805	0.0220469	0.0259161	0.024155	0.024381
ITG	Amyg	0	L	0.0437664	0.0284463	0.0519085	0.0675182	0.0896491	0.0683067	0.0424988	0.0470522	0.0455701	0.0517677	0.0275252	0.0197582	0.0252613	0.0226165	0.0394319	0.0428987	0.0451049	0.0549945	0.0564359	0.0371974	0.0397082	0.0316063	0.0229177	0.036589	0.0359333	0.0565237	0.0579036	0.0668633	0.0753012	0.0929424	0.0939191	0.0798801	0.0680569	0.0722078	0.0606753	0.0591367	0.0403253	0.0235993	0.027917	0.0255693	0.0239123	0.00903059	0.01075	0.0121571	0.0237555	0.0284126
ITG	AH	0	L	0.0963954	0.0882968	0.0799877	0.0673208	0.068561	0.0617705	0.065146	0.0856185	0.0868316	0.0978883	0.0820026	0.0564691	0.0417129	0.0706341	0.064229	0.0574977	0.0578243	0.0500158	0.0463483	0.0475432	0.0451411	0.0539929	0.0835123	0.0906289	0.0806875	0.0884946	0.0909773	0.0769374	0.0562497	0.0461836	0.0166961	0.0116371	0.00773655	0.00948094	0.00920487	0.0111708	0.0101531	0.00914146	0.0156965	0.0217462	0.0300074	0.0206259	0.023286	0.0131625	0.00890253	0.0073705
ITG	AH	0	L	0.0413426	0.0621174	0.0945842	0.117418	0.118474	0.103462	0.0808605	0.0766762	0.0799685	0.0866137	0.0725335	0.0885407	0.0898956	0.0917765	0.0488516	0.0467226	0.0456499	0.0309535	0.0176591	0.0179334	0.0183926	0.0131266	0.0189801	0.0298257	0.038207	0.0582924	0.0741032	0.0816408	0.0769998	0.0813732	0.0828607	0.0539689	0.0302815	0.0126627	0.00979733	0.0134258	0.0184476	0.020851	0.0189283	0.0123261	0.0104766	0.0134664	0.0158809	0.00769576	0.0125771	0.0186644
ITG	AH	0	L	0.0495408	0.0647805	0.0771081	0.0865267	0.0883459	0.0673602	0.0756513	0.0804365	0.0993212	0.108264	0.0920715	0.10012	0.0811824	0.0677283	0.047086	0.0485469	0.0556335	0.0750748	0.0586752	0.0507231	0.0486003	0.0575851	0.0638651	0.0659976	0.0566927	0.0677665	0.0975908	0.126854	0.108796	0.0734409	0.036042	0.0259593	0.0288852	0.0245327	0.0309638	0.0221875	0.0311911	0.0289364	0.0242436	0.0155137	0.0172225	0.0247044	0.0199932	0.0106068	0.013649	0.0107262
ITG	AH	0	L	0.0173649	0.0387678	0.0651902	0.07863	0.0661078	0.0443719	0.0339977	0.0509548	0.075181	0.0748913	0.0791575	0.0838533	0.078581	0.0613175	0.0336446	0.0133224	0.0261516	0.036554	0.0425286	0.024018	0.0216991	0.0228214	0.018942	0.0375782	0.0625648	0.0540641	0.0542032	0.0591912	0.0665582	0.0680521	0.0715444	0.0657526	0.0515523	0.0372267	0.0288993	0.0236621	0.0284731	0.0219487	0.0102621	0.0156857	0.02179	0.0169179	0.0267713	0.0224699	0.020172	0.01384
ITG	Amyg	0	L	0.0513893	0.0799311	0.0903201	0.0740117	0.0651437	0.076397	0.0771296	0.0630546	0.0624671	0.0490065	0.0430004	0.0388809	0.0393676	0.0310522	0.0205583	0.0390304	0.0386743	0.0498366	0.0396131	0.0265169	0.0283382	0.0309785	0.0468795	0.0373914	0.0478708	0.0442064	0.0139515	0.0114212	0.0210629	0.0423631	0.0285144	0.014916	0.0146014	0.0217468	0.0194035	0.0184267	0.0131498	0.00698417	0.00878315	0.00813501	0.00742586	0.00626527	0.0123336	0.0130172	0.00967051	0.0113351
FG	Amyg	0	L	0.222224	0.213893	0.216703	0.227838	0.216541	0.220295	0.191265	0.18117	0.1806	0.20439	0.202235	0.163558	0.13193	0.0995509	0.09145	0.0933696	0.0898334	0.0986613	0.091938	0.0845713	0.0654517	0.0521096	0.0443234	0.0417317	0.0389898	0.0533848	0.0583082	0.0701925	0.0603526	0.0523596	0.0274354	0.0222759	0.0181439	0.01331	0.0198188	0.0347094	0.0498492	0.0646029	0.0608256	0.0614572	0.0550959	0.0484795	0.0366869	0.0402532	0.0262148	0.0177565
FG	Amyg	0	L	0.125326	0.129594	0.154182	0.165299	0.171164	0.168302	0.16704	0.170327	0.190025	0.211752	0.2055	0.154948	0.110551	0.0951131	0.0729446	0.0754368	0.0684722	0.0648439	0.0737505	0.0727484	0.0638831	0.0675685	0.0392388	0.0469274	0.0445233	0.0569404	0.0643434	0.0687766	0.0723028	0.0731417	0.0625676	0.0431098	0.0270136	0.0147336	0.0129183	0.0249961	0.0182348	0.0159267	0.0245768	0.0352726	0.0411837	0.0256377	0.0284413	0.0143967	0.00708589	0.017824
FG	Amyg	0	L	0.0769616	0.103918	0.152019	0.154663	0.157161	0.134049	0.118402	0.125065	0.118884	0.112054	0.136845	0.138289	0.0930789	0.056402	0.0459943	0.0420508	0.0438952	0.0660862	0.073214	0.0838316	0.0914742	0.0834282	0.062773	0.0595498	0.05324	0.0597771	0.0787562	0.0804682	0.0834622	0.0790514	0.0702788	0.0520319	0.0465498	0.0385867	0.0349688	0.0282443	0.0265792	0.025829	0.0289898	0.0295521	0.038158	0.0415734	0.0470332	0.0366499	0.0464261	0.0389237
FG	AH	0	L	0.108345	0.125677	0.147088	0.15232	0.141963	0.144261	0.14134	0.148786	0.124854	0.138412	0.177781	0.191654	0.144789	0.11624	0.095184	0.0696119	0.0560627	0.0594365	0.050918	0.0699451	0.060235	0.0432674	0.0441218	0.048246	0.056222	0.0565594	0.0593236	0.0769676	0.0842482	0.069992	0.0491383	0.0355257	0.0395718	0.0335971	0.0248902	0.0182131	0.0247849	0.0140638	0.00983693	0.0135066	0.0156392	0.0226213	0.0070151	0.01251	0.0118443	0.0147725
FG	AH	0	L	0.143322	0.135978	0.154393	0.163988	0.159217	0.146134	0.129293	0.12109	0.087824	0.0828121	0.103755	0.0980114	0.0855628	0.0815076	0.0885717	0.0910901	0.122317	0.126546	0.0987892	0.0507014	0.0434659	0.0520154	0.0536334	0.0641379	0.0588649	0.0418389	0.0346537	0.0439392	0.0477612	0.0398977	0.0299344	0.0209512	0.0221862	0.0220497	0.0184456	0.0212443	0.0244331	0.0197034	0.0220241	0.0192622	0.00966791	0.0191283	0.0222775	0.00988276	0.00758427	0.0129413
FG	AH	0	L	0.140242	0.125002	0.162878	0.16851	0.156901	0.140923	0.143547	0.141537	0.107497	0.100976	0.13623	0.138906	0.134968	0.12655	0.106521	0.116014	0.107525	0.0989807	0.0720718	0.0455979	0.0131204	0.0168655	0.018049	0.0175532	0.0145473	0.027377	0.0436369	0.0553294	0.0601333	0.0522827	0.0417022	0.0364377	0.0348941	0.0237102	0.0136419	0.0232278	0.0234019	0.0178891	0.017792	0.0293536	0.0353164	0.0310294	0.0254997	0.0243226	0.0288013	0.0319988
FG	AH	0	L	0.175454	0.151211	0.172379	0.191614	0.215093	0.215514	0.219505	0.193014	0.145233	0.128413	0.135347	0.08687	0.069896	0.0762663	0.105049	0.112367	0.0914245	0.0923851	0.067217	0.0577918	0.0205307	0.0175343	0.0287706	0.0306	0.0412431	0.0526987	0.0634078	0.0687835	0.0765927	0.0836078	0.0657008	0.0582423	0.0393616	0.0358294	0.0254544	0.0406616	0.0488181	0.0418242	0.0252186	0.00972955	0.012676	0.0219569	0.0254472	0.0280997	0.0317396	0.0273697
FG	Amyg	0	L	0.131661	0.114871	0.107082	0.0926166	0.0856701	0.0824327	0.0662582	0.0430609	0.0293156	0.0646415	0.0944022	0.112752	0.102121	0.0913305	0.0683879	0.0464335	0.0485135	0.0552243	0.0624746	0.053789	0.0270524	0.0174967	0.0149392	0.0249394	0.0251447	0.0400083	0.0419345	0.0258624	0.0149605	0.0281209	0.0352888	0.0259827	0.0229501	0.0209237	0.0215113	0.0187609	0.0261157	0.0261445	0.0307274	0.0245857	0.031573	0.0307682	0.0374595	0.0346197	0.025566	0.016171
FG	Amyg	1	L	0.206459	0.185893	0.209783	0.235728	0.237103	0.217962	0.235579	0.195457	0.195765	0.202552	0.190093	0.18152	0.16556	0.146339	0.121063	0.101905	0.102556	0.122982	0.115696	0.0927613	0.0915181	0.0955431	0.0969663	0.092862	0.0916005	0.0890401	0.0661337	0.0563773	0.07474	0.0731889	0.0583628	0.0487685	0.0256699	0.0222611	0.0277716	0.0373367	0.0441365	0.0429123	0.0420969	0.0395251	0.0334231	0.0286543	0.0309293	0.0266664	0.017815	0.00744208
FG	Amyg	1	L	0.0945172	0.104365	0.131706	0.176114	0.209215	0.210577	0.200254	0.18182	0.177045	0.156833	0.147881	0.123682	0.118733	0.0961991	0.100301	0.0705859	0.0612164	0.0747422	0.052756	0.0265584	0.028776	0.0650699	0.0678194	0.0641964	0.0551583	0.0536166	0.0381311	0.0209115	0.0118733	0.0214601	0.0310036	0.0315225	0.0388149	0.0442092	0.0494907	0.0416332	0.0342064	0.0378927	0.0391269	0.0359364	0.0369785	0.0302085	0.0248809	0.014593	0.0186733	0.0195457
FG	Amyg	1	L	0.0854111	0.106954	0.148868	0.17203	0.16711	0.145843	0.165484	0.166019	0.153939	0.128922	0.140009	0.142111	0.120919	0.0717143	0.0515173	0.0333521	0.027048	0.0279651	0.0247781	0.0181819	0.0200892	0.0398865	0.0417642	0.057922	0.0451936	0.0348677	0.0245998	0.0170235	0.0162196	0.0228107	0.0235424	0.0400479	0.0584718	0.0397971	0.0369943	0.0328527	0.0312075	0.0213809	0.0307663	0.0364962	0.0303889	0.0304522	0.0243702	0.0295823	0.0274049	0.0272028
FG	AH	1	L	0.105082	0.105191	0.151507	0.180634	0.172527	0.170243	0.17711	0.166496	0.135706	0.127918	0.145232	0.135831	0.105617	0.0975584	0.0991495	0.0831669	0.0895244	0.0922711	0.0738342	0.0547321	0.046552	0.0799042	0.0878072	0.0968551	0.0849795	0.0895331	0.0719384	0.0619817	0.0703817	0.0545284	0.0358201	0.0269833	0.0261044	0.0261773	0.0333438	0.0302262	0.0308087	0.0193879	0.0149831	0.0106168	0.00899678	0.00842778	0.0133536	0.0166679	0.0107541	0.0122855
FG	AH	1	L	0.10025	0.0848359	0.0966976	0.127954	0.135218	0.132665	0.123354	0.112788	0.0833046	0.0829634	0.0789723	0.0648285	0.0350627	0.0340594	0.051403	0.0521591	0.0576086	0.0682368	0.0633483	0.0333422	0.0399354	0.0232223	0.0122794	0.0193587	0.0299192	0.0469322	0.0480165	0.0385763	0.0314077	0.0286037	0.0471795	0.0536304	0.05679	0.0605781	0.0513985	0.0458827	0.0362374	0.033606	0.039585	0.04456	0.0500162	0.0395751	0.0306315	0.0226957	0.0252488	0.0153321
FG	AH	1	L	0.102175	0.124528	0.150239	0.13469	0.121006	0.114006	0.134106	0.141081	0.127238	0.111707	0.111716	0.104343	0.082836	0.0798476	0.0927087	0.0804852	0.0732753	0.0787506	0.0644593	0.0462258	0.0246934	0.0321559	0.0401006	0.0501564	0.0553642	0.0738036	0.0745141	0.0758205	0.084371	0.0897872	0.0714113	0.0484893	0.0479866	0.0335517	0.0452853	0.0508296	0.0419638	0.0319017	0.0362003	0.0361916	0.0379597	0.0191775	0.0181981	0.0181723	0.0216041	0.0198287
FG	AH	1	L	0.103734	0.0889368	0.0620234	0.0775367	0.0972864	0.147439	0.162516	0.151995	0.137237	0.119283	0.0979908	0.0616443	0.0533348	0.0532584	0.0680732	0.0894739	0.134432	0.127428	0.100217	0.0946401	0.0964656	0.0924577	0.0771337	0.0665211	0.0621532	0.0639965	0.0584005	0.0637812	0.0657694	0.0547123	0.0626053	0.0625758	0.0601655	0.0577873	0.047887	0.0269977	0.0344281	0.0446712	0.0471631	0.0439435	0.0393644	0.0358837	0.044351	0.0356117	0.0276428	0.0313928
FG	Amyg	1	L	0.134957	0.0920884	0.102773	0.137331	0.146059	0.150388	0.149363	0.121425	0.096418	0.0778284	0.0450005	0.0473503	0.0358642	0.0547473	0.05049	0.0439344	0.0393908	0.0318382	0.0406929	0.0566534	0.044653	0.0296206	0.0330936	0.0402586	0.0308553	0.0214774	0.0259694	0.0227817	0.0201962	0.0486483	0.04815	0.0429906	0.038797	0.043572	0.037182	0.0352263	0.0365953	0.0397943	0.0211936	0.0148038	0.0161821	0.0163433	0.0263634	0.0194677	0.0151922	0.022411
FG	Amyg	1	L	0.283946	0.237733	0.236439	0.282639	0.305377	0.276915	0.256254	0.235292	0.239269	0.24457	0.241433	0.218116	0.198905	0.153877	0.13484	0.135468	0.143231	0.161172	0.15388	0.149227	0.135886	0.127293	0.118956	0.130986	0.13396	0.134886	0.117728	0.105878	0.115557	0.115483	0.0917871	0.0743734	0.0667661	0.0589247	0.066827	0.0770582	0.0737821	0.0717902	0.0645061	0.0550099	0.0470148	0.0474141	0.0347009	0.0414985	0.0446093	0.0376417
FG	Amyg	1	L	0.18689	0.172187	0.177678	0.216618	0.252694	0.239542	0.194936	0.187768	0.169135	0.171037	0.167632	0.146785	0.128453	0.0956376	0.0787861	0.0798989	0.0726669	0.0848215	0.0736218	0.0804438	0.0784957	0.0927683	0.0940554	0.0943543	0.0962504	0.0981632	0.0876287	0.0655527	0.0780753	0.0610628	0.0615591	0.0603843	0.0514183	0.0452829	0.0238065	0.0330619	0.0313958	0.0288293	0.023121	0.0320149	0.013511	0.0107517	0.0114212	0.0142526	0.0287497	0.0290087
FG	Amyg	1	L	0.143681	0.147765	0.182846	0.201324	0.204228	0.177179	0.164445	0.15548	0.14722	0.150892	0.144802	0.131828	0.11869	0.0783534	0.0672276	0.0661071	0.0596896	0.06827	0.0541378	0.0547776	0.0635557	0.0708302	0.0706867	0.080226	0.0877207	0.0911984	0.0770912	0.0738097	0.0799493	0.0694819	0.0487242	0.0304238	0.0111884	0.0109321	0.0100202	0.0118225	0.0179309	0.0193806	0.0179813	0.0230662	0.0205574	0.0129006	0.0153489	0.0121344	0.0100876	0.0111597
FG	AH	1	L	0.192941	0.185788	0.220656	0.234277	0.252646	0.230618	0.200802	0.186696	0.193523	0.162938	0.152533	0.148165	0.124586	0.106833	0.090091	0.0851184	0.0868107	0.0977701	0.0825677	0.0543261	0.048191	0.0685729	0.0871306	0.0962408	0.106923	0.106597	0.0989806	0.0992984	0.10441	0.0713694	0.0537327	0.0471966	0.0518604	0.0465187	0.0464947	0.034769	0.0215531	0.0162721	0.0131406	0.0174823	0.0238432	0.0167732	0.0125664	0.00775792	0.00989291	0.00686533
FG	AH	1	L	0.134587	0.1516	0.182701	0.218315	0.208433	0.193349	0.163307	0.144306	0.149696	0.113451	0.0900329	0.0836296	0.0518017	0.015426	0.0257174	0.0267606	0.0437972	0.0452601	0.0342884	0.0442451	0.0606668	0.0425406	0.0253416	0.029956	0.032635	0.0283696	0.0117553	0.0225112	0.0319308	0.0283823	0.0319957	0.0475144	0.0248583	0.0230591	0.0237348	0.0156219	0.0242747	0.0495335	0.0573447	0.0433812	0.0428033	0.0471675	0.0391546	0.0355735	0.0203684	0.0137345
FG	AH	1	L	0.163748	0.169602	0.201454	0.226719	0.226618	0.19947	0.184401	0.171069	0.179346	0.166131	0.141102	0.114505	0.119617	0.104486	0.100577	0.0721811	0.0630348	0.0722292	0.057396	0.0490014	0.0299694	0.027175	0.0488217	0.065038	0.077459	0.0902575	0.0933544	0.0842234	0.0746446	0.0639406	0.0470521	0.0361855	0.0394385	0.0449732	0.0498118	0.0491798	0.0571346	0.0480955	0.0311275	0.0165504	0.0129915	0.0238673	0.0374061	0.0417745	0.0399821	0.0190885
FG	AH	1	L	0.0698954	0.0673094	0.101591	0.14683	0.144452	0.109186	0.0906903	0.0709457	0.0622102	0.0535962	0.0301198	0.0147291	0.0239439	0.0223424	0.0148707	0.0252385	0.0527166	0.0715912	0.0745781	0.07714	0.0501644	0.0376261	0.0447038	0.0422285	0.0170527	0.0165249	0.0283653	0.0356333	0.0219945	0.0391911	0.0555464	0.0380289	0.0228933	0.0355384	0.0250102	0.0230542	0.0116983	0.0081431	0.01123	0.0138788	0.00869962	0.00808766	0.0201837	0.0257073	0.0156457	0.0111991
FG	Amyg	1	L	0.119671	0.0681469	0.0647093	0.109917	0.129166	0.116426	0.0976264	0.0915016	0.093798	0.0803563	0.0587211	0.0343049	0.0558741	0.069311	0.0447305	0.027288	0.0390152	0.0345342	0.0360706	0.0603478	0.0552248	0.065293	0.0658891	0.0492559	0.0323447	0.0384333	0.0233482	0.0227742	0.0352568	0.0456608	0.0333024	0.0295656	0.0303174	0.0107823	0.0143407	0.010494	0.0224851	0.0205995	0.0217987	0.0284649	0.028203	0.0295542	0.0269155	0.024858	0.0250556	0.0190051
FG	Amyg	1	L	0.0917394	0.0650297	0.0542917	0.0710955	0.0975483	0.136118	0.108555	0.0905971	0.0854692	0.0974297	0.085376	0.0744624	0.0299873	0.0259594	0.0236788	0.0290287	0.030203	0.0248697	0.0212628	0.0263475	0.0199889	0.0169033	0.0205659	0.060262	0.0771518	0.0580233	0.0492557	0.046134	0.0532922	0.0343738	0.0212289	0.0257569	0.0197213	0.0265122	0.026856	0.0286398	0.0244689	0.0186111	0.0159018	0.0191602	0.0101521	0.0172985	0.0181764	0.0103769	0.0163842	0.0172077
FG	Amyg	1	L	0.0213642	0.043995	0.0521401	0.0370825	0.0394899	0.0838361	0.0646248	0.065679	0.0833851	0.0981197	0.0864348	0.0694242	0.0178188	0.0142265	0.0243626	0.0288639	0.0325206	0.0323626	0.0438046	0.03323	0.0321109	0.0177198	0.0117874	0.0591912	0.0795874	0.0527475	0.0266007	0.0171781	0.0215969	0.00918671	0.0107335	0.0177921	0.0201132	0.0262361	0.028952	0.0187964	0.0128201	0.0246363	0.0131872	0.0103261	0.0183821	0.024703	0.0238799	0.0203266	0.0289189	0.0358637
FG	Amyg	1	L	0.0502837	0.0218782	0.0284755	0.0524701	0.0804199	0.101999	0.0872905	0.0840983	0.080633	0.0624933	0.0435297	0.0297515	0.0214125	0.0223302	0.0131978	0.0235461	0.0419992	0.0380732	0.0269243	0.0327775	0.0212516	0.0405554	0.052101	0.053308	0.0529374	0.0412222	0.0378796	0.0373955	0.0309344	0.0236578	0.0257456	0.0318171	0.0349125	0.0268524	0.0293401	0.0221616	0.0189367	0.0108725	0.0091234	0.0098468	0.0112851	0.0217829	0.0314991	0.0331137	0.0255886	0.030361
FG	AH	1	L	0.0307392	0.0152273	0.0261248	0.0551681	0.0431557	0.0417126	0.0495292	0.0647529	0.0561514	0.0427594	0.0560372	0.0510004	0.0311338	0.0449735	0.0265131	0.0246092	0.0435324	0.0563748	0.0547343	0.0572689	0.019379	0.02554	0.0199763	0.0418728	0.05085	0.0337675	0.0312952	0.023953	0.0220835	0.0116612	0.0170341	0.0125108	0.0143289	0.0262335	0.0237781	0.00980436	0.00856193	0.0109358	0.0186902	0.0332259	0.0189358	0.00966511	0.00771635	0.0128187	0.0135424	0.00937698
FG	AH	1	L	0.110703	0.0735322	0.0688501	0.0856462	0.14405	0.167815	0.127222	0.101174	0.0667124	0.0434688	0.0223404	0.0300522	0.0348354	0.0228711	0.0219286	0.0277301	0.0205013	0.019845	0.0452519	0.049693	0.0278321	0.0173515	0.0327083	0.0218867	0.0220707	0.022956	0.0229342	0.026196	0.00789576	0.0118388	0.0150672	0.0188509	0.020165	0.0160471	0.0288125	0.0193	0.005046	0.0128033	0.0170134	0.00943399	0.0188359	0.02017	0.0187008	0.0288734	0.034164	0.0270902
FG	AH	1	L	0.0891566	0.0494236	0.0599306	0.0678356	0.0962032	0.120023	0.0863961	0.0605378	0.0488904	0.047158	0.036278	0.0281274	0.0289682	0.0305344	0.0594297	0.0514844	0.0363294	0.0287285	0.0287248	0.0341509	0.0295541	0.015598	0.0121599	0.0180142	0.0279233	0.0224788	0.0314332	0.0529042	0.0668293	0.0351998	0.0178316	0.0291479	0.0245662	0.0208716	0.0132447	0.00639518	0.0167851	0.0172974	0.0160247	0.0214626	0.0134109	0.0119855	0.0153646	0.00969767	0.0103661	0.0101325
FG	AH	1	L	0.0998906	0.070795	0.0982426	0.122584	0.157879	0.155693	0.13633	0.107838	0.0828602	0.0618668	0.0553801	0.0249198	0.0233693	0.0213383	0.0384958	0.0570418	0.0407659	0.038609	0.0573397	0.0550587	0.0432431	0.0277388	0.011497	0.0116485	0.0208462	0.0218437	0.0320443	0.0408909	0.0310233	0.030656	0.0346325	0.0211364	0.00717688	0.0129887	0.0126587	0.00828768	0.0106363	0.00919004	0.0125278	0.0179357	0.0126299	0.0120203	0.0284291	0.0324737	0.0337811	0.0213985
FG	Amyg	1	L	0.121986	0.071688	0.0555255	0.0500985	0.0367261	0.0278009	0.0197725	0.0335874	0.0300999	0.0332404	0.0187263	0.020614	0.0197111	0.0219046	0.0495687	0.0548264	0.0496289	0.0600527	0.057457	0.058599	0.0403336	0.0265816	0.0120161	0.0149723	0.0295683	0.0226635	0.00667153	0.0137111	0.0189352	0.0273415	0.0361939	0.0368404	0.0363995	0.0183377	0.0168862	0.0161432	0.0139024	0.0123066	0.012748	0.0200632	0.0211207	0.0309261	0.0267628	0.019483	0.0124407	0.00872281
FG	Amyg	1	L	0.0481303	0.0417433	0.0553126	0.0520422	0.0445431	0.0609796	0.0427407	0.029005	0.0344704	0.0470575	0.0210602	0.0221249	0.0273243	0.0324756	0.0329955	0.0336553	0.0438605	0.0492038	0.0729598	0.0593425	0.0449731	0.0186222	0.0313005	0.0276606	0.0168063	0.0191518	0.0350161	0.0493847	0.0565172	0.0542922	0.0316035	0.0153347	0.010562	0.0154297	0.0212585	0.00843888	0.0100376	0.0111155	0.0164869	0.0238426	0.018339	0.0171822	0.00854246	0.00921566	0.0146101	0.0148196
FG	Amyg	1	L	0.0499283	0.0627212	0.0714909	0.0327454	0.0147303	0.0497194	0.0400029	0.0471993	0.0533536	0.0240648	0.0162807	0.0167349	0.0388102	0.052195	0.0292344	0.0181046	0.0152088	0.0130646	0.0431277	0.043245	0.0315732	0.0361959	0.045848	0.0366425	0.0240853	0.0137885	0.0217144	0.0359299	0.0411131	0.0417563	0.0274966	0.00812969	0.0105794	0.0133823	0.00919257	0.0130514	0.0198514	0.0203393	0.0137951	0.0165542	0.0226358	0.0209637	0.0223712	0.0201591	0.019925	0.0102142
FG	Amyg	1	L	0.0369539	0.0380997	0.058515	0.048339	0.0490005	0.0529377	0.0499566	0.0251908	0.022706	0.0247416	0.0511004	0.0483019	0.0139698	0.0213109	0.0324583	0.0608198	0.0707661	0.0705164	0.0855391	0.0778161	0.0545993	0.0443482	0.0568219	0.0397259	0.0280549	0.0201069	0.0372264	0.0228357	0.0154897	0.0166535	0.029483	0.0350116	0.0251865	0.0470278	0.0431537	0.0387242	0.0384809	0.0349175	0.0261562	0.0152526	0.0204825	0.0268716	0.0238202	0.0207107	0.0220641	0.015326
FG	AH	1	L	0.0582759	0.0562527	0.0605192	0.0562861	0.0561415	0.0433373	0.0289213	0.0226355	0.0119932	0.0153866	0.0173115	0.0277795	0.0570443	0.0660054	0.0497484	0.0636353	0.0592134	0.067126	0.0423275	0.0257576	0.0252358	0.02536	0.0463173	0.0419768	0.0474736	0.029822	0.011391	0.0111925	0.0159801	0.0165463	0.0142131	0.0124157	0.0220988	0.0173448	0.0129274	0.0282897	0.0377635	0.0188007	0.0256614	0.0273253	0.0179175	0.00991873	0.0102984	0.00881364	0.00856141	0.0117151
FG	AH	1	L	0.040917	0.0555307	0.0726825	0.0558482	0.0737065	0.0826427	0.0536237	0.0129828	0.0259326	0.0422035	0.0395105	0.0411778	0.0258006	0.016064	0.0224692	0.038757	0.05392	0.0615261	0.045522	0.0407344	0.0538307	0.0539456	0.0445014	0.0436729	0.0244559	0.0212683	0.0172298	0.0102045	0.0117543	0.0234951	0.0342896	0.0487083	0.052188	0.0432519	0.035827	0.0188905	0.0172968	0.0184351	0.0292487	0.0297695	0.0282021	0.0279468	0.0350092	0.0299572	0.0259498	0.0153447
FG	AH	1	L	0.0417364	0.0519236	0.0689054	0.0736778	0.0739134	0.0595017	0.0459825	0.0231213	0.0208876	0.0345541	0.0411055	0.0296434	0.0192694	0.0471149	0.0730472	0.0846899	0.0702755	0.0724145	0.0566929	0.0515786	0.0665506	0.0789662	0.0695709	0.0565569	0.0329464	0.0153363	0.00840956	0.0119671	0.0433827	0.0526604	0.0462876	0.0366615	0.0318493	0.0143093	0.0122686	0.0205743	0.0229121	0.022568	0.0176899	0.0098445	0.0118259	0.0169586	0.020069	0.0241003	0.0162455	0.0167399
FG	AH	1	L	0.0338911	0.0716686	0.102137	0.0830318	0.0810365	0.0617222	0.0527945	0.0438103	0.0378227	0.0370901	0.0232395	0.0313117	0.0388172	0.047744	0.0470465	0.0577196	0.047025	0.0411253	0.0463962	0.0545065	0.0772872	0.0751642	0.0620256	0.0640991	0.055002	0.0387173	0.0234918	0.0290758	0.04567	0.0333431	0.0446132	0.0490213	0.038655	0.022137	0.0222076	0.0188514	0.0256311	0.0276196	0.0309094	0.0354648	0.0305956	0.0272524	0.0153848	0.0122993	0.0133643	0.0111763
FG	Amyg	1	L	0.0728855	0.0472558	0.0391332	0.029983	0.019402	0.0512644	0.0477965	0.0262381	0.0229496	0.0449664	0.0605249	0.053966	0.0425746	0.0151011	0.0495472	0.0670338	0.0760531	0.0716681	0.0659094	0.0612152	0.0457937	0.036077	0.0216936	0.016487	0.0460352	0.0363905	0.0234985	0.027239	0.0382905	0.0337136	0.0355082	0.0255074	0.0161982	0.0241525	0.0152514	0.0129309	0.0119863	0.0127348	0.0255474	0.0282752	0.0214057	0.0235452	0.0219998	0.0201171	0.0169426	0.0144933
FG	Amyg	1	L	0.0126045	0.0357008	0.0455	0.0174275	0.0330992	0.0506737	0.0325564	0.0262368	0.0352104	0.0283541	0.014809	0.0094436	0.0194372	0.0226537	0.0228739	0.0311763	0.044532	0.0510416	0.0482445	0.0419495	0.0297479	0.0174639	0.0338005	0.0506574	0.0412746	0.0173326	0.0236222	0.049397	0.0558514	0.0485354	0.0339086	0.0339772	0.0234794	0.0228223	0.0177887	0.0117869	0.0124441	0.0168681	0.0199077	0.0177725	0.0155842	0.0104213	0.0116023	0.0137492	0.0225551	0.0215619
FG	Amyg	1	L	0.0610311	0.0641959	0.0792888	0.0549535	0.0346255	0.0367	0.0186025	0.0331539	0.0519231	0.0348689	0.02599	0.0233661	0.0289386	0.0342236	0.0297293	0.0236081	0.0145166	0.0215529	0.0249518	0.0364276	0.0183064	0.0161173	0.0277748	0.0424924	0.0432657	0.0194148	0.00900987	0.0230457	0.0323076	0.0202943	0.0127527	0.0212615	0.0117871	0.0134568	0.0189163	0.0100344	0.0246147	0.0392815	0.0322814	0.013462	0.0187536	0.0225304	0.0167144	0.0231157	0.0178899	0.0179368
FG	Amyg	1	L	0.0532664	0.0232256	0.0243461	0.0319033	0.0275896	0.0389128	0.0483141	0.0349446	0.0466964	0.0432323	0.0464062	0.0562951	0.0349778	0.0353023	0.0521948	0.0552002	0.047409	0.0596728	0.0587257	0.0634798	0.0488616	0.0472792	0.0604319	0.0606247	0.04152	0.0242351	0.0296359	0.0264743	0.0206495	0.0249907	0.033153	0.038888	0.0205741	0.0200644	0.0263233	0.0275691	0.0259183	0.0263752	0.0288686	0.0215043	0.0169102	0.0211033	0.0206237	0.00970842	0.00959212	0.0228512
FG	AH	1	L	0.04966	0.0411239	0.0305776	0.0324747	0.0427388	0.0480397	0.0313275	0.0207772	0.0127788	0.0164171	0.0186311	0.0188858	0.0247732	0.0357966	0.0280018	0.0277599	0.0417721	0.0594995	0.030779	0.0236482	0.0172131	0.0256272	0.0149379	0.0551352	0.0534883	0.0420913	0.0290905	0.0124186	0.0159197	0.007956	0.0111943	0.0175218	0.0368936	0.0431345	0.0484279	0.0473945	0.0273916	0.0116119	0.0189945	0.0235513	0.0203121	0.0146811	0.019309	0.0209519	0.0310088	0.03282
FG	AH	1	L	0.0506862	0.0392108	0.0252199	0.0180896	0.0732962	0.0709501	0.0573835	0.0417497	0.0405675	0.0327558	0.0300961	0.0335279	0.0321035	0.035019	0.047252	0.0342121	0.0427716	0.0379866	0.0453174	0.0512789	0.0510445	0.0447984	0.0459318	0.0664718	0.0530763	0.0300592	0.017778	0.0106225	0.0173958	0.0292505	0.0384104	0.0431085	0.0291103	0.0196263	0.0104025	0.0097167	0.0132381	0.0168584	0.0170264	0.0234359	0.0255005	0.0334398	0.0370715	0.0296183	0.024452	0.0176265
FG	AH	1	L	0.0273652	0.0224884	0.0261434	0.0405594	0.0539651	0.0607951	0.0504631	0.0193728	0.0153262	0.0261354	0.0274517	0.0225866	0.0243872	0.0236958	0.0209639	0.0400221	0.0531797	0.0573133	0.0522681	0.0536649	0.0619953	0.0831764	0.0680067	0.0526072	0.0353968	0.0208282	0.00955671	0.0177965	0.03554	0.0415338	0.0481798	0.0376684	0.0334164	0.0156232	0.0160284	0.0267051	0.029009	0.0186423	0.0111948	0.0125466	0.0138094	0.0182788	0.0212464	0.0168436	0.0114492	0.00935238
FG	AH	1	L	0.0238244	0.025325	0.0581672	0.0602838	0.068965	0.0601327	0.0455607	0.0397063	0.0288829	0.0395395	0.0337656	0.0330833	0.041908	0.0278467	0.0250778	0.0431103	0.0568875	0.043315	0.0353407	0.0450736	0.069789	0.0771154	0.0820246	0.0717916	0.0506558	0.0281353	0.020881	0.0362457	0.0449659	0.0394723	0.0636236	0.0649194	0.0550114	0.037809	0.0302124	0.0269263	0.038674	0.0478466	0.03817	0.0350589	0.041611	0.035965	0.0187613	0.00768068	0.0177201	0.012525
FG	Amyg	1	L	0.0296498	0.0219623	0.0269085	0.0308612	0.0183743	0.0215416	0.0392182	0.0161413	0.0270632	0.0199254	0.0502065	0.0512216	0.0199027	0.0222679	0.0454992	0.0743885	0.0801831	0.0901654	0.092245	0.0794496	0.0589541	0.0475249	0.016105	0.0271616	0.0342765	0.0408881	0.0438101	0.047206	0.0478482	0.0257807	0.01427	0.0105191	0.0282496	0.029458	0.0192581	0.0174356	0.025526	0.022995	0.0139451	0.0109668	0.022751	0.0317069	0.0291326	0.0308572	0.0148639	0.0087988
FG	Amyg	1	L	0.0114799	0.0291946	0.0432402	0.085922	0.0798391	0.0776178	0.0768498	0.0921315	0.0836648	0.0451448	0.041744	0.0370398	0.0433003	0.0184738	0.038024	0.0576576	0.0589222	0.046543	0.0228581	0.0168508	0.00909687	0.023632	0.0294171	0.024283	0.0193172	0.0122142	0.00973291	0.0185469	0.0233302	0.0253057	0.0190607	0.0142574	0.0299799	0.0313214	0.0335072	0.0198731	0.0229952	0.0222121	0.0226247	0.0249356	0.0261732	0.0163796	0.018424	0.0110533	0.0108148	0.014621
FG	Amyg	1	L	0.0219064	0.0409536	0.0221574	0.0286066	0.0491406	0.0300986	0.0265974	0.032226	0.0370126	0.0218541	0.0202951	0.0204196	0.0111508	0.010084	0.0238638	0.0368961	0.0500451	0.0375677	0.028008	0.0207895	0.0295387	0.0330401	0.0396916	0.0367798	0.0304328	0.0351384	0.046302	0.0470318	0.0451898	0.0531575	0.0410629	0.0347668	0.0171998	0.0142385	0.0138236	0.0166594	0.0362921	0.037149	0.0377627	0.0195776	0.0245732	0.0197296	0.0167157	0.0166698	0.0090332	0.0123847
FG	Amyg	1	L	0.0233151	0.0378086	0.0551498	0.078591	0.0785638	0.0439413	0.0768774	0.101517	0.0820366	0.057511	0.0570992	0.0590776	0.046753	0.0445686	0.0305958	0.0453739	0.052213	0.0483831	0.0424545	0.0476722	0.0588006	0.0632911	0.0424611	0.0321161	0.02443	0.0125604	0.0148434	0.0340338	0.0445514	0.0406847	0.0340028	0.0108155	0.0129687	0.0172194	0.0345641	0.0363691	0.0401763	0.0293771	0.029413	0.0206313	0.0112052	0.0199119	0.0218983	0.013061	0.0179031	0.0181434
FG	AH	1	L	0.0405898	0.0128024	0.0323849	0.0401522	0.0421723	0.0393819	0.0472402	0.0546381	0.0534136	0.0519286	0.0688621	0.0647701	0.0312379	0.0325944	0.0487119	0.0319749	0.0405296	0.0198071	0.0160224	0.0278022	0.0352617	0.064068	0.0549873	0.028481	0.0162754	0.0213839	0.0328485	0.049864	0.0493861	0.0410597	0.0390028	0.0183894	0.0164348	0.0187526	0.0143861	0.0132633	0.0181471	0.0177266	0.0079203	0.0135823	0.0108178	0.0102791	0.00856832	0.00852983	0.00744308	0.0130484
FG	AH	1	L	0.0332567	0.0657447	0.0931289	0.109963	0.126246	0.112292	0.0807271	0.0878898	0.0878939	0.0665586	0.0846106	0.0908206	0.0451161	0.0365914	0.0337205	0.0157852	0.0286687	0.0347251	0.035536	0.0235847	0.0394344	0.0563551	0.0552726	0.0419822	0.0395042	0.0452078	0.0280906	0.0117441	0.016812	0.0234536	0.0220036	0.0143197	0.00898485	0.0118098	0.0100297	0.011065	0.00842274	0.0146607	0.0168353	0.0253231	0.0265562	0.0226609	0.0170647	0.00917668	0.0138616	0.0108884
FG	AH	1	L	0.0277838	0.0340928	0.0681138	0.0888314	0.0815811	0.0557858	0.0657454	0.0829376	0.094498	0.0782411	0.092636	0.0940035	0.0458944	0.0327641	0.0297303	0.0411915	0.0308217	0.0358012	0.0417466	0.0452303	0.0589383	0.0387698	0.0271906	0.0202205	0.0199693	0.0215754	0.0205586	0.0163269	0.0125784	0.0164035	0.025844	0.0317696	0.0229393	0.0129076	0.0189709	0.013462	0.0203172	0.0227758	0.0116233	0.00777322	0.0171371	0.0119823	0.00971535	0.0199568	0.0129292	0.0118881
FG	AH	1	L	0.0660659	0.0931772	0.122926	0.11447	0.107787	0.0669855	0.066062	0.094815	0.0864342	0.0668286	0.0730807	0.0687728	0.0434196	0.0402169	0.0427136	0.051791	0.0351582	0.0323709	0.0305822	0.0352077	0.0550113	0.0422602	0.0309852	0.0391446	0.0387657	0.0117354	0.01564	0.011176	0.0246386	0.0416702	0.0539214	0.0521998	0.0499554	0.0356379	0.0219308	0.0118503	0.00966144	0.0143969	0.0116089	0.00725267	0.0159036	0.0125579	0.0247886	0.0316549	0.021563	0.0161301
FG	Amyg	1	L	0.0253746	0.0153475	0.0162563	0.0152344	0.016339	0.0223524	0.0190229	0.0168233	0.0216266	0.0373224	0.0604405	0.0691671	0.046707	0.046543	0.0731745	0.0919513	0.083871	0.0606318	0.0111187	0.0261725	0.034515	0.0190536	0.0254115	0.0399111	0.0363334	0.0340736	0.0273418	0.0291619	0.030221	0.0325127	0.0234765	0.0209074	0.0263234	0.0154049	0.0104028	0.00867945	0.0203333	0.0164452	0.0165465	0.0226008	0.0245855	0.0182082	0.0113998	0.0110163	0.00952868	0.0171091
ITG	Amyg	1	L	0.120164	0.124706	0.0971183	0.0688302	0.0506885	0.0636214	0.0625887	0.0504685	0.0492301	0.0818788	0.0808509	0.0705064	0.0665556	0.0410967	0.020195	0.0200121	0.0282647	0.0103403	0.0181621	0.0284773	0.0280875	0.0327406	0.0322683	0.0300667	0.0129087	0.0124418	0.0085525	0.0117262	0.0158961	0.0161509	0.0090523	0.0214487	0.0340291	0.0380372	0.0458244	0.0539491	0.0541304	0.046707	0.0428103	0.0284769	0.0287046	0.0151948	0.0115517	0.0103549	0.0113331	0.00999996
ITG	Amyg	1	L	0.0352681	0.0325596	0.0228252	0.0268921	0.0482762	0.0796825	0.078644	0.0633441	0.0621706	0.0890674	0.0699165	0.0512197	0.062356	0.0441993	0.0246611	0.0337415	0.0423707	0.0311484	0.0257181	0.0265454	0.0324085	0.0406706	0.0337215	0.0377279	0.0377299	0.0251677	0.0307221	0.0436217	0.048732	0.0477157	0.0325189	0.0271418	0.028088	0.0238757	0.0220622	0.0201733	0.0202636	0.0266385	0.0320919	0.0360025	0.0374647	0.0371884	0.032323	0.0178882	0.0201622	0.0167392
ITG	Amyg	1	L	0.0355023	0.0304751	0.0358599	0.0180461	0.0170804	0.034846	0.0488304	0.0578863	0.028016	0.0274392	0.0470383	0.0598819	0.0598012	0.0506682	0.0378651	0.0296954	0.0432001	0.0449498	0.0494746	0.0510598	0.0561874	0.0635649	0.0630119	0.0413867	0.0208152	0.0223232	0.0404308	0.0429472	0.0501649	0.0449329	0.0353593	0.0496626	0.0346787	0.0318428	0.0277164	0.030881	0.0301256	0.0316709	0.0342915	0.046642	0.0510902	0.0431518	0.043052	0.0331863	0.0167848	0.0124431
ITG	AH	1	L	0.0548738	0.0439431	0.0266813	0.024221	0.0462728	0.0550043	0.0750036	0.0920236	0.0756058	0.0506495	0.0209588	0.0292509	0.0347949	0.0501697	0.0319435	0.0178585	0.0303835	0.0418415	0.055961	0.0568466	0.021815	0.0216672	0.0201357	0.0242214	0.0230016	0.0228689	0.0217604	0.0215549	0.0203946	0.0305062	0.0231866	0.0119394	0.0163521	0.0185089	0.0225778	0.0248538	0.0233896	0.0228504	0.0250458	0.0282502	0.0345622	0.0353646	0.0259305	0.0276416	0.0330298	0.0288217
ITG	AH	1	L	0.101754	0.0923441	0.0603416	0.073066	0.0886212	0.0736354	0.0577601	0.0688575	0.0978493	0.104366	0.0410317	0.0373415	0.0378339	0.0450295	0.0356316	0.0149935	0.025285	0.0486824	0.0543954	0.0654125	0.0619315	0.0418148	0.0259158	0.03883	0.0435264	0.0317316	0.0215896	0.0214654	0.0243026	0.0325469	0.0443739	0.04357	0.0267036	0.020393	0.0146883	0.0221556	0.0092176	0.00927083	0.0100798	0.0240505	0.031005	0.0398818	0.0386697	0.0412192	0.0337551	0.0182841
ITG	AH	1	L	0.0487564	0.0460785	0.0160721	0.0204984	0.0292146	0.0228911	0.0158831	0.0181078	0.0412266	0.0394968	0.0280949	0.0350783	0.034876	0.0400415	0.0565846	0.0582729	0.0449268	0.0437194	0.0443804	0.0663937	0.0645482	0.0499696	0.0422791	0.0419402	0.0504585	0.0490959	0.038796	0.0354323	0.0247557	0.0324426	0.0322228	0.0236964	0.0336278	0.0338551	0.0203387	0.0144272	0.0134235	0.0168448	0.0128101	0.0104636	0.0140824	0.0267484	0.033666	0.0246246	0.0245121	0.0171015
ITG	AH	1	L	0.0458311	0.0159668	0.0259862	0.0481151	0.0530965	0.0417431	0.0207169	0.0234005	0.0414307	0.0114152	0.0429489	0.0331319	0.0136757	0.0161084	0.0202778	0.0272417	0.0289201	0.0627102	0.0800211	0.0773198	0.0500445	0.0323008	0.0240661	0.020311	0.0301985	0.0258208	0.0229691	0.0254789	0.0319901	0.0401851	0.0616057	0.0536975	0.039361	0.0264245	0.0322788	0.035925	0.0299344	0.0163526	0.0114112	0.0135338	0.0187654	0.0226523	0.0319117	0.0316262	0.028079	0.0193272
ITG	Amyg	1	L	0.0395086	0.0492728	0.060552	0.042252	0.0241721	0.0326575	0.03401	0.0176484	0.0131451	0.0215082	0.0220188	0.0294276	0.0412602	0.0574984	0.0608872	0.0750277	0.0632491	0.0429947	0.0330463	0.0381367	0.017768	0.0178996	0.0338571	0.0653715	0.0722668	0.0516507	0.0611774	0.0478975	0.0549488	0.0533728	0.0346624	0.0244706	0.0347773	0.0201844	0.0121167	0.00924327	0.01073	0.0149352	0.0116182	0.0141469	0.0203789	0.0167844	0.00499145	0.0113102	0.0205241	0.0208437
ITG	Amyg	0	L	0.0561294	0.0706778	0.0720301	0.0898694	0.0925781	0.0554603	0.0560565	0.0410227	0.0283374	0.045188	0.0613305	0.0534745	0.0509054	0.0469488	0.0397376	0.0278813	0.026081	0.025734	0.0532129	0.0494655	0.0642468	0.0540206	0.0510934	0.0354296	0.0344154	0.0431169	0.0345202	0.0368895	0.0314027	0.0317924	0.0396526	0.0267288	0.0305764	0.0192133	0.0341163	0.0485394	0.0436884	0.0284686	0.0202376	0.0256358	0.0277246	0.0238508	0.0152948	0.00674212	0.0170207	0.0142341
ITG	Amyg	0	L	0.0293621	0.0227386	0.033314	0.0650901	0.0776547	0.0444949	0.0305952	0.0210746	0.0273723	0.0642053	0.0718666	0.068157	0.0316887	0.0150643	0.0101808	0.0206366	0.0226657	0.0224649	0.0242215	0.0576347	0.064779	0.0742989	0.0702983	0.0446175	0.0401419	0.0242562	0.0157451	0.0199917	0.0364895	0.0297156	0.0340879	0.0206777	0.0164144	0.0209798	0.0154235	0.0325718	0.0303184	0.0400186	0.0348385	0.0376084	0.0227091	0.0175514	0.0259968	0.0236605	0.0186056	0.0112028
ITG	Amyg	0	L	0.0627166	0.029449	0.0523611	0.0662036	0.062818	0.0241776	0.0186421	0.0209661	0.032687	0.0782894	0.0805814	0.0392298	0.0157078	0.0206365	0.0157668	0.0204887	0.0198379	0.0171456	0.0138724	0.0133174	0.0221354	0.0509216	0.0619462	0.043408	0.0239817	0.0365845	0.030357	0.029491	0.0402307	0.0383866	0.0244391	0.0210869	0.0172778	0.0272767	0.039463	0.0406569	0.0462814	0.0484672	0.0335419	0.0208734	0.00902181	0.0247624	0.0319278	0.0238417	0.0315139	0.0345885
ITG	AH	0	L	0.0406411	0.0472282	0.0827556	0.0940412	0.0662181	0.0445823	0.028569	0.0219801	0.0356453	0.0248605	0.0367061	0.0290432	0.0218205	0.0378009	0.0389648	0.0166225	0.0220049	0.0381043	0.0507019	0.0547521	0.059995	0.0703969	0.0565496	0.0297283	0.017165	0.0291472	0.0189302	0.0167178	0.0229691	0.0284641	0.0271784	0.00715379	0.00948643	0.014681	0.0210926	0.0133246	0.0157541	0.0190075	0.0115573	0.0283261	0.0312849	0.0271499	0.0229638	0.0186301	0.00989425	0.0171326
ITG	AH	0	L	0.0371776	0.0484515	0.0567642	0.0797227	0.0518536	0.0395894	0.0367084	0.0665351	0.0826595	0.0714771	0.083861	0.081704	0.0832451	0.0579053	0.0316011	0.0256035	0.0225883	0.0486574	0.0697942	0.0686138	0.0653598	0.0470007	0.0547557	0.0443517	0.027964	0.0249221	0.0295	0.0313802	0.0235125	0.0237868	0.0314246	0.036288	0.00849779	0.00732485	0.0199722	0.0151037	0.0105951	0.00970747	0.014651	0.0152863	0.021444	0.0263204	0.0201889	0.0152526	0.010199	0.00696635
ITG	AH	0	L	0.0624467	0.0778619	0.086853	0.0792657	0.0456112	0.0420916	0.0323217	0.0383404	0.0494828	0.0433568	0.0366887	0.0426382	0.042241	0.0200128	0.0196183	0.0181368	0.0273363	0.0390127	0.0489066	0.0609631	0.0454967	0.0343105	0.0357761	0.0579975	0.0575558	0.0401659	0.0399046	0.0385774	0.026035	0.016085	0.0259008	0.0271966	0.0205156	0.0202107	0.0153718	0.0141322	0.0142747	0.0113301	0.00790188	0.0116466	0.0243983	0.0235469	0.0195219	0.0161735	0.0177827	0.0204225
ITG	AH	0	L	0.0176831	0.0271425	0.0469652	0.038928	0.0172324	0.0810495	0.0646324	0.0474215	0.0335621	0.0318203	0.0325178	0.0207273	0.025993	0.0207964	0.0279059	0.0359674	0.0640388	0.0932851	0.088142	0.0693732	0.047679	0.0227075	0.0166196	0.03539	0.0316699	0.0323757	0.0438689	0.0447812	0.0352415	0.0327503	0.0528862	0.0474361	0.0271454	0.0200496	0.0249877	0.0245488	0.00990907	0.0192742	0.0163183	0.0347687	0.0323592	0.0223739	0.0120192	0.0122124	0.0219122	0.0208359
ITG	Amyg	0	L	0.0496931	0.0459572	0.044608	0.0373309	0.0405833	0.044302	0.0423035	0.0398126	0.0358863	0.0225461	0.0241072	0.0422532	0.0280167	0.0162118	0.0246032	0.0271338	0.0206303	0.0132402	0.021179	0.0283243	0.0434186	0.0443617	0.0293234	0.0258486	0.0204902	0.0160629	0.0150124	0.0155898	0.0240563	0.0341261	0.0445648	0.0424403	0.0162124	0.0175916	0.0145642	0.0145921	0.0137511	0.0147664	0.0127477	0.0186827	0.0136146	0.00673062	0.0146975	0.0114482	0.00617044	0.0133738
ITG	Amyg	0	L	0.100441	0.0485892	0.06476	0.10143	0.108426	0.0741753	0.0255126	0.0435576	0.0580659	0.0507214	0.0585866	0.0571651	0.0415087	0.0449913	0.0376989	0.0434828	0.0547807	0.0900298	0.0918715	0.0677268	0.034366	0.0342975	0.0205156	0.0253535	0.0335379	0.0409635	0.0448873	0.0425141	0.0210377	0.0131568	0.0202302	0.0189597	0.0251292	0.0251555	0.0239005	0.0176657	0.0108183	0.0138802	0.00847747	0.0123288	0.0110114	0.010501	0.0163847	0.0129701	0.014216	0.0145037
ITG	Amyg	0	L	0.0705618	0.045758	0.0661517	0.11482	0.105925	0.0801443	0.0335352	0.058529	0.066217	0.0508539	0.061048	0.0339953	0.014752	0.0309034	0.0478262	0.0640218	0.0553863	0.0539448	0.0605088	0.0256218	0.0152903	0.0224639	0.0104392	0.0165031	0.0307269	0.0426237	0.0424153	0.0229026	0.0174394	0.0230535	0.0331531	0.0206789	0.0116402	0.00934468	0.0108811	0.00781319	0.0078623	0.0179888	0.0291009	0.034054	0.0369682	0.0326494	0.0212496	0.0189147	0.0195	0.0160556
ITG	Amyg	0	L	0.105031	0.059919	0.0766375	0.0980694	0.0825002	0.0737143	0.0532154	0.0336332	0.0506036	0.0512798	0.0629018	0.0548837	0.0432945	0.0505361	0.0477872	0.0405784	0.0428748	0.0551761	0.0596528	0.0460251	0.0327921	0.0297233	0.0424063	0.0409505	0.0341541	0.0319782	0.0409809	0.028969	0.0342919	0.0370832	0.0581557	0.0553907	0.0288806	0.0216124	0.0238135	0.0235216	0.0292241	0.0323894	0.0167284	0.010809	0.00936931	0.00976227	0.0110134	0.0111398	0.011512	0.0175394
ITG	AH	0	L	0.047235	0.0487805	0.0591417	0.0915351	0.0780721	0.0729957	0.0459443	0.0219146	0.0326324	0.0452687	0.0567303	0.0744825	0.0565132	0.0512454	0.0471718	0.0565573	0.0661649	0.0776116	0.0705821	0.0688503	0.0388035	0.0250022	0.0213086	0.0341926	0.0295128	0.044291	0.0473438	0.0505273	0.0382183	0.0269402	0.0301713	0.0358678	0.020526	0.0100652	0.0129583	0.0139887	0.0133568	0.010979	0.0246416	0.0290735	0.0204124	0.0114989	0.0139841	0.0097507	0.0155898	0.0111693
ITG	AH	0	L	0.0627666	0.0522426	0.0713906	0.0786166	0.0652615	0.0509786	0.0143965	0.0452755	0.0584695	0.0715401	0.0705038	0.0708337	0.0666749	0.0837501	0.057399	0.0444889	0.0585181	0.0773227	0.0824921	0.0704966	0.0489983	0.032818	0.0298286	0.0327821	0.0395034	0.0303258	0.0421336	0.0452067	0.0356112	0.0358192	0.0363036	0.0357983	0.0272086	0.0171379	0.0209458	0.0143875	0.0111224	0.0213536	0.0278617	0.0266944	0.0145682	0.010455	0.00838575	0.013044	0.0093527	0.0106513
ITG	AH	0	L	0.0828228	0.0539026	0.0762586	0.0683436	0.061967	0.053144	0.0217742	0.0460885	0.0653814	0.0692105	0.0590371	0.0508287	0.0606648	0.0675436	0.0449641	0.0639808	0.0837564	0.0726629	0.0729722	0.0395078	0.0340654	0.0387929	0.0529969	0.0582703	0.0394968	0.0485939	0.0471005	0.0314582	0.0171996	0.0147244	0.0118049	0.0147526	0.0149487	0.0309308	0.0321003	0.047883	0.0422497	0.0100166	0.0125614	0.0116071	0.0259703	0.0145268	0.0134256	0.0133927	0.00883976	0.0122041
ITG	AH	0	L	0.0881941	0.0946372	0.0819253	0.0573713	0.054625	0.027315	0.0122175	0.0533375	0.0853444	0.0876026	0.0708541	0.0581989	0.0446599	0.0522347	0.0476694	0.0629918	0.0863889	0.0887037	0.0843768	0.0531176	0.0466731	0.0213399	0.0187441	0.040055	0.0461022	0.0455036	0.0480868	0.055635	0.0487289	0.034179	0.0276831	0.00964457	0.0136002	0.019957	0.0341559	0.0316805	0.0234032	0.00694249	0.0190368	0.010392	0.0146785	0.0215095	0.0348027	0.023725	0.0215442	0.0166748
ITG	Amyg	0	L	0.0646813	0.0663659	0.0694464	0.095889	0.0750347	0.038285	0.0308616	0.0485386	0.0367059	0.0301755	0.061411	0.0863024	0.0728798	0.0435241	0.0300255	0.0304149	0.0147183	0.0116078	0.0338239	0.0393397	0.0197605	0.0189701	0.0182982	0.0199386	0.0101229	0.010981	0.00979895	0.0143962	0.013806	0.0233365	0.0278349	0.0369839	0.0292542	0.0192775	0.0150278	0.0238164	0.0216457	0.0133974	0.00906136	0.0113665	0.00980213	0.0151333	0.012325	0.0168297	0.0194494	0.0206236
ITG	Amyg	0	L	0.0348223	0.0241272	0.0700132	0.0900108	0.088645	0.0437235	0.0220494	0.0392548	0.0439939	0.0374869	0.0176841	0.0215241	0.0160531	0.034189	0.0460151	0.0342977	0.0282996	0.036631	0.0352789	0.0302069	0.0436164	0.0451523	0.0368599	0.0273242	0.0122839	0.0283327	0.035951	0.0309551	0.0277474	0.0251123	0.026924	0.0265137	0.016316	0.0119629	0.0206299	0.0217665	0.0170852	0.0103257	0.014901	0.013117	0.0212986	0.0277019	0.0246957	0.0175241	0.0126565	0.0167871
ITG	Amyg	0	L	0.0159898	0.0213504	0.0330377	0.0668534	0.049543	0.0374398	0.0366376	0.0192356	0.0528833	0.0543494	0.0403752	0.0454342	0.0286811	0.0231533	0.0221536	0.0322454	0.0233172	0.0154124	0.0224714	0.0214948	0.0256608	0.0221488	0.0127176	0.01273	0.0190887	0.0295782	0.042901	0.0442087	0.0214047	0.0149384	0.0233948	0.0210494	0.0133402	0.0114418	0.0192534	0.0305002	0.0170668	0.0149789	0.0218378	0.0175421	0.0105459	0.009092	0.0239289	0.0239447	0.0162251	0.0161227
ITG	Amyg	0	L	0.0154975	0.0196323	0.0659446	0.0781026	0.065335	0.044656	0.0524112	0.0510591	0.0897895	0.0994894	0.0890975	0.0537161	0.0498812	0.0443613	0.0414721	0.0541728	0.0668376	0.07455	0.0486681	0.0307729	0.0298045	0.0270222	0.0236305	0.0221953	0.0117456	0.0210515	0.0336896	0.0283594	0.018709	0.0209741	0.0325644	0.0245627	0.0141081	0.01913	0.0124223	0.0174966	0.0236825	0.015987	0.0168165	0.0140651	0.00955528	0.012067	0.0221957	0.0214436	0.0162304	0.00908541
ITG	AH	0	L	0.0930534	0.0676958	0.0966709	0.0862754	0.0418403	0.0176696	0.0157858	0.0121236	0.0481317	0.053379	0.0489108	0.0330012	0.0123212	0.0232847	0.00995965	0.0222157	0.0624812	0.0818696	0.0701382	0.0279195	0.0278513	0.0210041	0.0239854	0.0174421	0.00839591	0.0277992	0.0383979	0.0238659	0.02146	0.0261748	0.0305271	0.025705	0.0230198	0.0224072	0.0105312	0.0112102	0.011727	0.00719889	0.00953615	0.0176441	0.0231197	0.0297032	0.0247207	0.0197368	0.0140944	0.00684811
ITG	AH	0	L	0.0580958	0.0538483	0.0754092	0.0725719	0.0403277	0.0264939	0.0241551	0.0133641	0.0162706	0.020262	0.0654216	0.0785139	0.0711035	0.0354122	0.0174246	0.0181426	0.046501	0.0438908	0.0224418	0.0492842	0.0563558	0.0468713	0.0385535	0.0283089	0.0268242	0.0249842	0.0163644	0.0251074	0.0265416	0.0457541	0.0475203	0.0466172	0.0416548	0.0353022	0.0241291	0.0137173	0.00910776	0.00910084	0.0105354	0.0194593	0.0164948	0.0178877	0.0199574	0.019038	0.0191861	0.0243265
ITG	AH	0	L	0.0383634	0.0448279	0.0685665	0.0432797	0.0261755	0.0185946	0.0216815	0.0142303	0.0309463	0.0306887	0.0586188	0.0683703	0.0761701	0.0514721	0.0194968	0.0254327	0.0428748	0.0531019	0.0375678	0.0614172	0.0664721	0.0506196	0.0293875	0.0292727	0.0297152	0.0197173	0.0134974	0.0216975	0.0309601	0.0310366	0.0220063	0.00714882	0.0219681	0.0179828	0.0294226	0.0340302	0.0254465	0.016166	0.0228709	0.0247534	0.0151639	0.00873683	0.00701537	0.00738688	0.0172427	0.0172842
ITG	AH	0	L	0.0196809	0.0386203	0.051931	0.0612538	0.0359859	0.0447323	0.0317777	0.0195508	0.0172675	0.0154535	0.0307275	0.044318	0.0626081	0.0422713	0.0385177	0.0351913	0.0419009	0.0534868	0.0558329	0.0625614	0.0689861	0.0540748	0.0265677	0.0288996	0.0298306	0.0213191	0.0187782	0.0174344	0.0246763	0.0391978	0.032251	0.0139285	0.0128236	0.0163	0.0247314	0.0151772	0.0165028	0.0248694	0.0288997	0.0223538	0.00893969	0.00780829	0.0189328	0.0126071	0.00781439	0.0137098
ITG	Amyg	0	L	0.094055	0.0965137	0.0704053	0.0846892	0.036748	0.0568472	0.0511727	0.0531923	0.0852812	0.0926904	0.0787465	0.0591975	0.0197266	0.0251656	0.0350622	0.0525663	0.0382137	0.0316916	0.0203435	0.0275815	0.0259859	0.0121205	0.0258519	0.0252478	0.0216357	0.0323865	0.0429181	0.043394	0.0321534	0.0210685	0.0154809	0.0128424	0.0163571	0.0237304	0.0167756	0.0167874	0.0119796	0.0196066	0.0165482	0.00942229	0.00898092	0.0154996	0.0355929	0.0231166	0.00961523	0.0118427
FG	Amyg	1	L	0.100395	0.0995146	0.0979806	0.0653742	0.0846152	0.09116	0.0827983	0.0778362	0.0932853	0.0970735	0.0926053	0.06701	0.0537874	0.0616617	0.07081	0.0529202	0.0453952	0.0475518	0.0253509	0.0298309	0.0472008	0.0467866	0.0499397	0.0482188	0.0345144	0.0425779	0.0516064	0.0157613	0.0195285	0.0390807	0.0484063	0.0430455	0.0310433	0.0100867	0.0184379	0.0209099	0.0178935	0.0129379	0.0074031	0.0212564	0.0307364	0.0217629	0.0105184	0.00824083	0.00780824	0.00913736
FG	Amyg	1	L	0.0206934	0.0460065	0.0514562	0.0395408	0.0527027	0.0762688	0.0776798	0.0538334	0.0710098	0.0744576	0.0746371	0.0523208	0.0657499	0.0497928	0.0526326	0.0385945	0.0504399	0.0380007	0.0170138	0.0329981	0.0393886	0.0470789	0.0571791	0.047197	0.0505224	0.0726619	0.0665871	0.025076	0.0121151	0.0127953	0.01783	0.0153536	0.0182847	0.0201048	0.0196799	0.0158589	0.0135518	0.019641	0.00574019	0.0261738	0.0292428	0.0228645	0.00772654	0.0131305	0.00911307	0.00647499
FG	Amyg	1	L	0.0784437	0.0568314	0.055748	0.0354524	0.0536274	0.07276	0.0950894	0.0625948	0.0352864	0.0177433	0.0388438	0.0390057	0.031101	0.0340903	0.0494188	0.0599787	0.0558445	0.0292168	0.0256567	0.0416194	0.0394279	0.0395069	0.039349	0.0530437	0.0281041	0.0324376	0.0335695	0.0333702	0.0192578	0.0213727	0.00728781	0.0163103	0.0245209	0.0421409	0.0435081	0.0246478	0.0188771	0.0201865	0.0117419	0.0103974	0.0142695	0.0104604	0.00971187	0.0169495	0.0171556	0.0139977
FG	AH	1	L	0.0497785	0.0847315	0.0792088	0.0447489	0.0541164	0.0395348	0.0507469	0.0704536	0.0726589	0.0747	0.0832405	0.0835498	0.0815608	0.0752645	0.0783007	0.0641806	0.0510951	0.0470529	0.0300257	0.0479837	0.0393272	0.0428828	0.0329269	0.0129738	0.0159582	0.0184072	0.0234451	0.0313368	0.0417441	0.0323559	0.0148084	0.0150707	0.0226088	0.0365945	0.036754	0.0222418	0.0186838	0.0220097	0.0207964	0.0241879	0.0151637	0.00615007	0.00940699	0.00922643	0.00815787	0.00872098
FG	AH	1	L	0.0227879	0.0391476	0.0478442	0.0243603	0.0344911	0.0599346	0.0492404	0.0349651	0.0150394	0.024365	0.0370728	0.0315263	0.043744	0.0623281	0.0624802	0.0466108	0.0209247	0.0200749	0.0177098	0.0280936	0.0263884	0.020809	0.0250902	0.0197734	0.018599	0.0111029	0.02891	0.0203371	0.0185253	0.0125272	0.0129098	0.0224286	0.0422816	0.0649197	0.061596	0.0397395	0.0188194	0.0178521	0.017744	0.0106987	0.00811367	0.0102492	0.0156129	0.0245564	0.0283307	0.0157039
FG	AH	1	L	0.018052	0.0672868	0.0845616	0.0272275	0.0243659	0.0362732	0.0324411	0.0240363	0.0331228	0.0519643	0.0478664	0.0560879	0.0596273	0.0672455	0.0616431	0.0328383	0.0153098	0.024326	0.0403574	0.0726883	0.0815951	0.0716711	0.0481382	0.0192261	0.0301095	0.0415328	0.0554986	0.0382186	0.0299931	0.0473694	0.0507536	0.0431943	0.0414225	0.0305381	0.0253454	0.0331883	0.0386813	0.0280983	0.0135137	0.0154008	0.011438	0.0119344	0.00763684	0.0189921	0.0295305	0.0320937
FG	AH	1	L	0.0449196	0.0244455	0.0469245	0.0438145	0.0313473	0.0643127	0.0679108	0.0388169	0.0276599	0.0328915	0.0229996	0.0235315	0.042885	0.0655766	0.0791928	0.0469731	0.0272579	0.0178138	0.0386616	0.0588184	0.0788586	0.0732091	0.0570621	0.0527475	0.0398496	0.0349072	0.0216978	0.0220376	0.016982	0.0247363	0.0346995	0.0358879	0.0290958	0.0144695	0.011888	0.0138229	0.0214552	0.0225402	0.0210094	0.0180223	0.0161678	0.0112796	0.015676	0.0188122	0.0114356	0.0217345
FG	Amyg	1	L	0.0240812	0.0376476	0.0764212	0.0718366	0.0559642	0.0513069	0.0464734	0.0228745	0.0225846	0.0212279	0.0189543	0.014592	0.010935	0.0344474	0.0258035	0.0272992	0.0308826	0.0361341	0.0394678	0.0516777	0.0619828	0.0656772	0.035395	0.0240845	0.0204786	0.0342918	0.0356689	0.0264978	0.0158003	0.0154148	0.025833	0.0396241	0.0407652	0.0356806	0.0237186	0.0156222	0.0216498	0.0253742	0.0172094	0.0113278	0.00924664	0.00717486	0.0123929	0.0265244	0.0336383	0.0314683
FG	Amyg	1	L	0.0809437	0.0605467	0.0576747	0.0563397	0.0673489	0.0304495	0.0257115	0.0318503	0.0295076	0.0467553	0.0643817	0.0496858	0.0284478	0.0476762	0.0491187	0.0441945	0.0197918	0.01879	0.0449353	0.0555944	0.0404372	0.0243546	0.0345094	0.0431875	0.0510136	0.0546287	0.0471496	0.0527558	0.0539731	0.0635322	0.0412345	0.0331969	0.0329019	0.0222292	0.0142818	0.0126813	0.0103875	0.0123208	0.0133753	0.0252866	0.0368199	0.0366175	0.0214186	0.0188524	0.0330484	0.0285619
FG	Amyg	1	L	0.0456238	0.0383953	0.0338584	0.070832	0.103184	0.065178	0.0361648	0.0143621	0.017396	0.0323538	0.0608643	0.0479071	0.0397194	0.0638571	0.0587261	0.0505087	0.0334838	0.041118	0.0604225	0.0750238	0.0466445	0.0403685	0.0270408	0.0263948	0.0281158	0.029517	0.03009	0.0272763	0.0301731	0.0274401	0.0245448	0.0216627	0.0245887	0.0297722	0.02677	0.0158088	0.00846063	0.0180673	0.020427	0.0183837	0.0259606	0.0274308	0.027935	0.0106144	0.00940041	0.0121888
FG	Amyg	1	L	0.0667664	0.0443482	0.02137	0.0463406	0.0657757	0.0253491	0.0152863	0.0164034	0.0171108	0.0220149	0.0208823	0.0463297	0.0447923	0.016315	0.0334721	0.036911	0.0293413	0.0290378	0.0449981	0.0458492	0.0344997	0.0368939	0.0500267	0.0464411	0.0433127	0.0506319	0.0354513	0.0169263	0.0218762	0.0207884	0.0190608	0.0262938	0.0253099	0.0139246	0.0184959	0.0122507	0.0178958	0.016193	0.0194148	0.0125653	0.00651791	0.0155723	0.0143512	0.0106301	0.013781	0.0153638
FG	AH	1	L	0.0525742	0.0683433	0.0594823	0.0772584	0.0827169	0.0623134	0.0530705	0.0344663	0.0209649	0.0248149	0.0195201	0.0186153	0.0263045	0.0459241	0.0598324	0.0529682	0.0252161	0.0315283	0.0356153	0.0337248	0.0183824	0.0365471	0.0367018	0.0363346	0.0261576	0.0247508	0.0156537	0.0132725	0.0123367	0.011393	0.0151335	0.0252414	0.0406897	0.0443284	0.0300568	0.0232924	0.0203759	0.0188209	0.0216082	0.0114387	0.00646095	0.0069338	0.0168811	0.0159576	0.0148433	0.0264385
FG	AH	1	L	0.0741656	0.0205189	0.0365699	0.0310365	0.0255002	0.0513157	0.037565	0.0205455	0.02322	0.0213104	0.0184358	0.0285976	0.0281391	0.0231505	0.0490287	0.0586272	0.0496324	0.0541271	0.0268778	0.0271436	0.0263117	0.0257573	0.0153411	0.0168931	0.0314123	0.0281341	0.0307919	0.0150156	0.0216941	0.0215147	0.0235623	0.021952	0.015883	0.00847954	0.0157347	0.00962066	0.0139694	0.0115344	0.0172516	0.0183168	0.0151726	0.0156395	0.0236139	0.0211018	0.00417392	0.00928089
FG	AH	1	L	0.0436587	0.0302632	0.0164696	0.0414819	0.0372609	0.0619662	0.0405504	0.0300011	0.015609	0.0177674	0.0258533	0.0379225	0.0275992	0.0331907	0.0599424	0.0408978	0.0431931	0.0480615	0.0204399	0.0229152	0.030544	0.0199616	0.0175551	0.0100676	0.0175704	0.0318719	0.0285104	0.0120735	0.0302471	0.0452373	0.0474227	0.0404023	0.0490994	0.040588	0.0405903	0.0229724	0.0230592	0.0161944	0.0141171	0.0140113	0.0116476	0.010335	0.0129332	0.0106149	0.0093221	0.0128639
FG	AH	1	L	0.069754	0.040831	0.0655134	0.0700017	0.077485	0.0959162	0.0737628	0.0538081	0.0357559	0.0203327	0.0286927	0.0360585	0.0277775	0.0395869	0.0691933	0.0548184	0.0663252	0.0535697	0.0243298	0.0236561	0.0299949	0.0441436	0.0342923	0.0381176	0.0423924	0.0424104	0.0353331	0.0231627	0.0295698	0.0273757	0.0110293	0.0147972	0.0152077	0.0256238	0.0326834	0.0402748	0.030137	0.0213729	0.024926	0.0185467	0.0176915	0.0138711	0.0181708	0.0175561	0.0164224	0.0274687
FG	Amyg	1	L	0.0552822	0.026851	0.0301372	0.0257488	0.0412128	0.02442	0.0552459	0.0901769	0.0686383	0.0386889	0.0348811	0.0490554	0.0577963	0.0280192	0.0134052	0.0227505	0.01807	0.025087	0.0183903	0.039648	0.0554327	0.0415097	0.0441957	0.044582	0.0439455	0.0425814	0.0562166	0.0422504	0.0388845	0.0226827	0.0252161	0.0384971	0.041915	0.0384398	0.0523918	0.028542	0.0123103	0.0124197	0.0106381	0.0116236	0.00946626	0.00878767	0.00962865	0.0162313	0.0125145	0.0164463
FG	Amyg	1	L	0.0742419	0.0588357	0.0651501	0.0641999	0.0737337	0.0739653	0.0503845	0.0325663	0.0275189	0.0685691	0.0927491	0.0929623	0.0734966	0.056081	0.0588499	0.0480016	0.0251091	0.0297405	0.0209499	0.0273021	0.0204398	0.0374741	0.0362041	0.0459664	0.032674	0.0180211	0.0233533	0.0185671	0.0201854	0.0230521	0.0230026	0.0274044	0.0300813	0.0173832	0.0262794	0.0380376	0.0401537	0.0381587	0.0263815	0.0306453	0.0318238	0.0151416	0.0105911	0.0139991	0.030145	0.0350228
FG	Amyg	1	L	0.0391527	0.0443708	0.0357486	0.0395728	0.0316005	0.0557429	0.0502003	0.0238889	0.0241022	0.0434169	0.0791442	0.0797052	0.0688095	0.06296	0.0530548	0.0473491	0.0406667	0.0473507	0.0385009	0.0380027	0.0275335	0.0334361	0.0372962	0.0441401	0.028499	0.0172123	0.0349155	0.0418171	0.0442352	0.0489966	0.0489555	0.0344236	0.0271839	0.0293944	0.0233797	0.00968499	0.0161952	0.0202884	0.0199019	0.0248266	0.0267471	0.0111861	0.0120846	0.00846619	0.0115248	0.0142488
FG	Amyg	1	L	0.0143308	0.0322284	0.0438381	0.0319175	0.0409834	0.0257364	0.0297582	0.0576245	0.0520211	0.0246638	0.0341334	0.0531675	0.062596	0.0521647	0.037039	0.02654	0.0308055	0.0257149	0.0156929	0.0196505	0.0213736	0.01822	0.0233291	0.0194007	0.0336784	0.037087	0.0303078	0.0189489	0.0240797	0.0202162	0.0370358	0.0276636	0.0327553	0.0181127	0.00855649	0.017354	0.0448625	0.0559488	0.0450122	0.0395981	0.0329292	0.0264498	0.0387929	0.0322956	0.0360121	0.0326424
FG	AH	1	L	0.0600331	0.090789	0.0758458	0.0496528	0.0267913	0.0136191	0.0139542	0.0428246	0.0497236	0.018545	0.0438179	0.0617369	0.0543295	0.0341599	0.0201602	0.0260269	0.0420128	0.0494084	0.0456138	0.0408022	0.0395245	0.0444241	0.0438242	0.0421031	0.0349693	0.0366161	0.0204586	0.0168674	0.0116981	0.0154372	0.0152839	0.00710275	0.0187246	0.0152008	0.0110881	0.020467	0.0329819	0.0442871	0.0376567	0.0392193	0.0344041	0.0354547	0.0372578	0.0239635	0.0305133	0.025836
FG	AH	1	L	0.0745997	0.0662514	0.0437814	0.0235095	0.0463166	0.0640571	0.0312188	0.0334441	0.0692567	0.0520793	0.0222613	0.0160016	0.0210102	0.017739	0.0359528	0.0409828	0.0301331	0.0268084	0.032582	0.0466978	0.0559947	0.0545487	0.0364215	0.0276235	0.0247807	0.0364523	0.0285718	0.0142674	0.0265559	0.0171159	0.0265378	0.0268697	0.0272498	0.0208563	0.00900127	0.0134801	0.0189746	0.0178758	0.0224161	0.0212074	0.0304625	0.019537	0.0165022	0.012549	0.0169464	0.0126429
FG	AH	1	L	0.0737286	0.0848662	0.0656886	0.0505094	0.0356543	0.0272622	0.0235754	0.0334735	0.0365506	0.0259765	0.0131421	0.0498092	0.0449454	0.0522439	0.065172	0.0547445	0.03219	0.0417802	0.0427708	0.0395057	0.0459902	0.042006	0.0224581	0.0223836	0.0250603	0.0414464	0.0178846	0.032263	0.0505364	0.0649529	0.0592781	0.0519311	0.0542393	0.0583988	0.0390744	0.0165065	0.0103124	0.0221297	0.0181259	0.0086426	0.0172633	0.0293332	0.0147266	0.00708131	0.00728406	0.00992876
FG	AH	1	L	0.0663735	0.0733197	0.0562909	0.053292	0.0628064	0.0716989	0.0567054	0.0230339	0.0448294	0.0232863	0.0217595	0.0250937	0.0351053	0.0310455	0.0628969	0.0661838	0.0434469	0.0482231	0.0476786	0.0393225	0.0463887	0.0503142	0.0329322	0.0296026	0.0362088	0.0432903	0.0218518	0.0188561	0.0286153	0.0324553	0.0328266	0.0300943	0.0168885	0.0252353	0.0216743	0.021936	0.0080617	0.00894428	0.0109735	0.0224155	0.0168609	0.0154491	0.00977897	0.00780145	0.0118052	0.00788442
FG	Amyg	1	L	0.0945582	0.0752154	0.0740328	0.100344	0.0856274	0.0828525	0.062711	0.0443092	0.0467854	0.0459871	0.0401493	0.0329565	0.0364183	0.0122885	0.0189351	0.0149475	0.0219144	0.0368598	0.0303418	0.0252051	0.0332558	0.0345018	0.0286281	0.0310108	0.0368626	0.0374247	0.0361526	0.0467492	0.0523244	0.0354205	0.0239041	0.0126363	0.0166211	0.0163346	0.0241399	0.0277271	0.0227129	0.0222847	0.0113852	0.0261608	0.0387718	0.0273597	0.0141026	0.00591018	0.011341	0.0105474
FG	Amyg	1	L	0.0707374	0.0788213	0.0802462	0.0598922	0.0613227	0.0514389	0.0480408	0.0471235	0.0414999	0.0542009	0.0641033	0.0508695	0.0480151	0.0497878	0.0238003	0.0248722	0.0386114	0.0341069	0.0264528	0.03158	0.03926	0.0436683	0.0302785	0.0265006	0.0179589	0.0296884	0.0341588	0.028288	0.0174196	0.017503	0.011934	0.0119032	0.0246185	0.0284035	0.0296059	0.0335643	0.0230404	0.0215241	0.019465	0.0220039	0.0312099	0.0290242	0.0218936	0.00996221	0.00949359	0.018961
FG	Amyg	1	L	0.0195685	0.0500282	0.0661224	0.0535667	0.0534104	0.0467523	0.0515001	0.0453564	0.037913	0.0461953	0.0456881	0.0146354	0.0286163	0.0366976	0.0268563	0.0320748	0.0447427	0.0490732	0.0432676	0.0327918	0.0350711	0.0266655	0.0330137	0.0518389	0.0314315	0.0200081	0.0166872	0.0297043	0.0409207	0.0462246	0.0562847	0.0438266	0.0262635	0.0126956	0.0102872	0.0143246	0.0179436	0.0219503	0.0288199	0.0272701	0.0229829	0.0224588	0.0191491	0.0120755	0.0068344	0.0069104
FG	Amyg	1	L	0.108058	0.0681014	0.048591	0.02741	0.0302169	0.0414042	0.0551834	0.0624157	0.0465641	0.0500994	0.0332012	0.0372115	0.0254158	0.0149883	0.0143527	0.0192189	0.0116636	0.0236825	0.0211467	0.017949	0.0225989	0.0423437	0.0551252	0.0433496	0.0200366	0.0239288	0.0200129	0.029833	0.0327248	0.0398802	0.0404518	0.0136553	0.0114004	0.0233642	0.0160385	0.0189007	0.0276421	0.0309449	0.0367542	0.0412259	0.0328908	0.025717	0.0151549	0.0121337	0.0113004	0.019239
FG	AH	1	L	0.069558	0.0732504	0.0351492	0.0330603	0.0666094	0.0570661	0.0613372	0.0638053	0.0407912	0.0265891	0.0157403	0.0504159	0.0449965	0.0328699	0.0161021	0.021916	0.0433434	0.0548991	0.0436302	0.0210715	0.0212523	0.0219333	0.0172272	0.0173274	0.0255942	0.0217921	0.0136741	0.0279793	0.0174641	0.0238273	0.0227465	0.0199367	0.0290594	0.0326329	0.0350332	0.0331365	0.0329831	0.0421975	0.0482009	0.0457949	0.0246449	0.0169822	0.0191825	0.020812	0.0180566	0.031312
FG	AH	1	L	0.0519161	0.0458189	0.0363477	0.0353152	0.0672418	0.0495162	0.031269	0.0381617	0.058914	0.0527905	0.0264376	0.0239579	0.0329814	0.0380527	0.035514	0.0233433	0.0231386	0.0101028	0.0164579	0.0225841	0.0576288	0.0468463	0.0465505	0.0314233	0.0168868	0.0115074	0.0177502	0.0227377	0.0201676	0.0274012	0.0239354	0.0248693	0.0304208	0.0361503	0.0329855	0.028534	0.0111179	0.0126099	0.0221369	0.0152484	0.0136944	0.00734894	0.00636272	0.00693908	0.00895936	0.00747414
FG	AH	1	L	0.0372943	0.0600758	0.0531444	0.043389	0.0705407	0.0714152	0.0383216	0.0352563	0.0380309	0.0249752	0.0204803	0.0179066	0.0215128	0.0205315	0.0298722	0.0214161	0.0151682	0.0242166	0.0378721	0.0536101	0.0680003	0.0561212	0.0237634	0.0367375	0.0355083	0.0254353	0.03983	0.0549276	0.0440981	0.0176831	0.031083	0.0345027	0.0365163	0.0283156	0.0328017	0.0276966	0.0185294	0.015514	0.0226172	0.0318294	0.0253762	0.0197391	0.0160407	0.00650697	0.00791026	0.0137512
FG	AH	1	L	0.0669673	0.0674989	0.0769218	0.0679732	0.0795285	0.0807315	0.0672969	0.0821658	0.0656737	0.0449533	0.0212368	0.0242437	0.0353616	0.0573786	0.0464255	0.0286958	0.0132126	0.050265	0.0746879	0.0834851	0.0753683	0.0516936	0.0245225	0.0273219	0.0424192	0.0394124	0.014264	0.0143321	0.0265676	0.0310363	0.028837	0.0347875	0.0285044	0.0127343	0.0111968	0.0217367	0.0223513	0.0151435	0.0158387	0.026571	0.0294737	0.0253808	0.0101241	0.0133014	0.0112901	0.0105292
FG	Amyg	1	L	0.061482	0.0476088	0.0602485	0.0425005	0.0598054	0.0541256	0.0284402	0.0315777	0.0298583	0.0335912	0.0287679	0.0308886	0.0636893	0.0387913	0.0417482	0.04316	0.0344004	0.0468799	0.0499601	0.0778305	0.0618569	0.0358077	0.0202083	0.0189779	0.036135	0.0333776	0.032173	0.0332621	0.0386843	0.0349572	0.0327643	0.0223644	0.0204963	0.0176096	0.0201345	0.0246209	0.0181711	0.0177025	0.0122806	0.0162605	0.0140126	0.00774723	0.0160825	0.0251327	0.0183056	0.0151725
ITG	Amyg	1	L	0.0474105	0.0450621	0.0434528	0.024879	0.0331218	0.0413927	0.0502347	0.0398523	0.0381967	0.0422385	0.0369723	0.0335361	0.0448673	0.027641	0.0190736	0.0305881	0.0266818	0.0192252	0.0185823	0.0311137	0.0378661	0.0321705	0.0304583	0.0187112	0.0193888	0.0143452	0.0255544	0.0245447	0.0252866	0.0174606	0.0170551	0.0140449	0.022417	0.0192326	0.00734941	0.0116303	0.0180013	0.0211151	0.0262445	0.0214846	0.0144607	0.00647929	0.0129892	0.0136691	0.0124848	0.00888238
ITG	Amyg	1	L	0.0223714	0.0359609	0.0680739	0.0423692	0.0305795	0.0455493	0.0688316	0.0512433	0.0440166	0.0421173	0.030637	0.0167143	0.0263254	0.0147022	0.0207182	0.0305828	0.0259325	0.0203755	0.0272337	0.0256132	0.0263704	0.0349913	0.0507832	0.0550797	0.042872	0.0394238	0.0449128	0.0255119	0.0289528	0.0221277	0.0415166	0.0314127	0.0199243	0.0172528	0.0166954	0.0129588	0.0171725	0.024447	0.0201935	0.0159421	0.0256585	0.0108482	0.0174031	0.0205316	0.01781	0.0177386
ITG	Amyg	1	L	0.102726	0.0574586	0.0371597	0.0293469	0.0325029	0.0505896	0.0649575	0.0748526	0.0540648	0.0322464	0.0246903	0.0319615	0.0517068	0.0425928	0.0374056	0.0457205	0.0449508	0.0235331	0.0179124	0.0206616	0.0359376	0.0326596	0.0138512	0.0114693	0.0133212	0.0186814	0.0175093	0.0120931	0.00934075	0.0101148	0.0190005	0.0324462	0.0290764	0.0158064	0.0173071	0.0179058	0.0269867	0.0188757	0.0210081	0.0309899	0.038905	0.0139184	0.0103384	0.00951039	0.00857863	0.00724284
ITG	AH	1	L	0.0785526	0.0747846	0.0320397	0.0271664	0.0432008	0.0405802	0.0366293	0.0528744	0.0439153	0.021314	0.0433114	0.0451753	0.0331982	0.0218407	0.0169193	0.0115404	0.0110989	0.0215934	0.0184915	0.041759	0.0539207	0.0418193	0.0274394	0.0246943	0.0162268	0.01408	0.0262141	0.0525194	0.0548976	0.0313215	0.022191	0.0143811	0.0222639	0.0157268	0.025736	0.0274016	0.0331583	0.0326517	0.0286293	0.0257597	0.01322	0.0124243	0.0163605	0.0302308	0.0353191	0.0309723
ITG	AH	1	L	0.0905622	0.0809569	0.0961543	0.0910019	0.108267	0.0654248	0.044634	0.0385455	0.0566218	0.0433518	0.0207561	0.0273092	0.0176336	0.0177636	0.0159349	0.0340452	0.0236371	0.0182204	0.0191831	0.0147126	0.0235271	0.02652	0.0445531	0.053207	0.055898	0.03219	0.0197213	0.0149443	0.0140616	0.0238486	0.0236174	0.015609	0.0230615	0.0279264	0.00924397	0.010558	0.00857994	0.0244937	0.0322423	0.0223697	0.00877373	0.00703133	0.0109259	0.0187401	0.0199664	0.0125398
ITG	AH	1	L	0.0580977	0.0593381	0.0727966	0.0933764	0.0861322	0.075727	0.0621105	0.0426586	0.0470562	0.020017	0.0264317	0.0368188	0.0130687	0.0209061	0.0374356	0.0417918	0.019952	0.023501	0.0264382	0.0186373	0.0342451	0.0244563	0.0518702	0.0763128	0.0807077	0.0690238	0.0632621	0.0733443	0.0780124	0.0664557	0.0560928	0.0346689	0.0162755	0.0107484	0.0121727	0.0308309	0.0349414	0.0271626	0.0291984	0.027464	0.0186703	0.0108733	0.0232375	0.0257436	0.0296728	0.0268883
ITG	AH	1	L	0.099145	0.0844792	0.0953432	0.111325	0.118203	0.121584	0.108506	0.0969732	0.0768678	0.0565461	0.0339538	0.0308571	0.0270008	0.0280039	0.02944	0.0335137	0.0117727	0.0160998	0.0406012	0.0505487	0.0587224	0.0276395	0.0140505	0.0247879	0.0354218	0.0239518	0.0278294	0.0314336	0.0254855	0.034043	0.0320002	0.0283459	0.0232849	0.0323764	0.0314809	0.0251578	0.0211914	0.0124686	0.00766585	0.0138634	0.0162231	0.0297447	0.0270866	0.0114423	0.0110334	0.0066619
ITG	Amyg	1	L	0.0945737	0.0484049	0.0396612	0.0276322	0.0565214	0.0563477	0.0215567	0.0393929	0.0506594	0.0392293	0.0304337	0.0460899	0.0569092	0.0344329	0.0215021	0.0237992	0.0554541	0.0500535	0.0304262	0.0301874	0.0229369	0.0179158	0.0193345	0.0160445	0.0242841	0.0336759	0.0191583	0.0310699	0.0496012	0.0453915	0.0376016	0.0197203	0.0278968	0.0263633	0.0318999	0.0278422	0.0291835	0.0286696	0.0262459	0.0261675	0.0146623	0.0233803	0.0339727	0.0321331	0.0264301	0.0301891
ITG	Amyg	0	R	0.408825	0.375052	0.334586	0.347998	0.35551	0.366063	0.361206	0.360972	0.35133	0.309669	0.252248	0.209732	0.18491	0.179473	0.170063	0.166299	0.123469	0.124751	0.136772	0.137731	0.122238	0.133102	0.141572	0.165252	0.184889	0.17099	0.143164	0.0874787	0.049039	0.0316707	0.0275537	0.0306751	0.0198267	0.016027	0.012005	0.0264871	0.0338819	0.0282696	0.0266978	0.0152384	0.00969871	0.0110759	0.016703	0.0232532	0.0226046	0.0216008
ITG	Amyg	0	R	0.286963	0.279892	0.236347	0.259947	0.271899	0.270745	0.284647	0.293499	0.282406	0.271888	0.228459	0.179929	0.147429	0.146201	0.143504	0.132968	0.108317	0.103697	0.0941358	0.0810797	0.0869236	0.0960409	0.0906113	0.113026	0.120602	0.110836	0.0827448	0.0577438	0.0333239	0.00997616	0.0176969	0.0207561	0.0230667	0.0182751	0.0101252	0.0151044	0.013393	0.0145762	0.0199612	0.0252293	0.0242266	0.016094	0.00924663	0.00971836	0.00837909	0.0149851
ITG	Amyg	0	R	0.282631	0.290864	0.291703	0.296782	0.299867	0.284437	0.290883	0.288552	0.273688	0.220285	0.181394	0.155483	0.141534	0.127229	0.103731	0.112773	0.0901133	0.0926627	0.0983314	0.10402	0.0882873	0.0852162	0.0818816	0.108012	0.112239	0.117934	0.111445	0.0883944	0.0700196	0.0566491	0.0736078	0.0526734	0.0369331	0.0227972	0.0169734	0.0100715	0.0113843	0.019404	0.0197414	0.0234256	0.0218954	0.0203385	0.0160184	0.0213472	0.0265865	0.0244867
ITG	AH	0	R	0.364288	0.352273	0.345103	0.345637	0.350301	0.344068	0.341809	0.337588	0.288713	0.267208	0.252681	0.230073	0.206393	0.188143	0.136998	0.121763	0.104625	0.11548	0.115386	0.115713	0.116843	0.104716	0.127867	0.14632	0.15238	0.130238	0.0977446	0.0730886	0.0446858	0.0401491	0.0400532	0.0289279	0.0227765	0.0410998	0.0314526	0.0195486	0.0058591	0.00752218	0.00979156	0.00699986	0.012894	0.00854604	0.0204568	0.0161704	0.0196847	0.0341464
ITG	AH	0	R	0.35483	0.384916	0.386575	0.359885	0.355592	0.351005	0.316021	0.291668	0.272104	0.246738	0.211828	0.168001	0.138991	0.115403	0.120622	0.117649	0.104914	0.111708	0.0985258	0.106657	0.105355	0.101469	0.107676	0.0967491	0.0692668	0.0478557	0.0320305	0.0296916	0.0360685	0.0645991	0.0535859	0.0398914	0.0124763	0.0221482	0.0223598	0.0153012	0.00947849	0.0202398	0.0228116	0.00861899	0.00951851	0.00891517	0.0103626	0.0117619	0.006707	0.0107641
ITG	AH	0	R	0.365694	0.383019	0.377592	0.3741	0.356032	0.332946	0.309709	0.272999	0.244255	0.231679	0.238578	0.19061	0.156359	0.133425	0.133022	0.121369	0.111288	0.0924138	0.0863533	0.0962161	0.0959225	0.0978312	0.107531	0.105862	0.0962681	0.0803692	0.0524837	0.0250441	0.0330927	0.0564909	0.0586982	0.0326882	0.00950181	0.0192973	0.017951	0.0164985	0.0169196	0.0109196	0.00882573	0.00669842	0.00905625	0.00758858	0.0136784	0.0242271	0.0336431	0.0273262
ITG	AH	0	R	0.333976	0.31619	0.300409	0.302918	0.312829	0.295671	0.281458	0.228689	0.203876	0.204522	0.20036	0.158738	0.133644	0.116476	0.128973	0.133482	0.115931	0.0910985	0.09582	0.0761	0.0746742	0.0547805	0.0485414	0.051956	0.0474944	0.0579987	0.0407476	0.0316772	0.0363073	0.0551277	0.0445502	0.025439	0.0309085	0.0189241	0.0175296	0.0205377	0.0127758	0.0166802	0.0101028	0.0154802	0.0127909	0.0185057	0.00693244	0.0158836	0.0326141	0.0311222
ITG	Amyg	0	R	0.299186	0.269818	0.274488	0.234761	0.220108	0.203997	0.21587	0.225121	0.225299	0.216068	0.206432	0.177967	0.160425	0.154369	0.130245	0.117304	0.121084	0.138056	0.140157	0.139325	0.157404	0.159458	0.157483	0.167884	0.172207	0.15688	0.135458	0.112432	0.0835035	0.0670547	0.0529858	0.05286	0.0464526	0.0329661	0.0283244	0.0333017	0.0422683	0.0308843	0.0376398	0.0342	0.0202584	0.0147086	0.00873844	0.00680133	0.0153942	0.0257692
ITG	Amyg	0	L	0.146185	0.126033	0.157177	0.160928	0.151162	0.157113	0.165983	0.159507	0.159425	0.183341	0.197795	0.183286	0.145809	0.110571	0.0932052	0.0795591	0.0675871	0.0476033	0.0328102	0.0470505	0.0468728	0.0505763	0.0389903	0.0390151	0.0403335	0.0464522	0.0646719	0.0705485	0.0737274	0.0531701	0.0523375	0.0515405	0.0374322	0.045003	0.0513613	0.0483703	0.0327674	0.0177571	0.0226251	0.0134086	0.0282612	0.0278267	0.0300915	0.0315583	0.0278663	0.0182253
FG	Amyg	0	L	0.0786199	0.0730973	0.105932	0.133628	0.106007	0.107152	0.120846	0.0963208	0.0930917	0.0855867	0.0732966	0.0298265	0.023496	0.0241616	0.0251178	0.0325369	0.0300679	0.0377886	0.042473	0.0561368	0.0320807	0.0506736	0.0654024	0.0747	0.0455427	0.0220682	0.0135698	0.0235741	0.0390136	0.0492036	0.0371042	0.0264613	0.0320903	0.0421305	0.0589378	0.0629727	0.051575	0.0424275	0.0226022	0.0142604	0.0125576	0.0101458	0.0155875	0.026615	0.0258594	0.0294747
FG	AH	0	L	0.0445587	0.0510434	0.0255147	0.0121615	0.0321808	0.0244573	0.0335307	0.0620658	0.0680088	0.0796358	0.0519088	0.0247873	0.0191738	0.0335334	0.0330966	0.0209532	0.0150153	0.0117104	0.0268522	0.0189466	0.01576	0.0303264	0.0507874	0.0525609	0.0478505	0.0358624	0.0288394	0.026468	0.0344131	0.0321878	0.0291243	0.0156836	0.0159279	0.0222753	0.033344	0.045637	0.0393862	0.0373833	0.0240558	0.0145312	0.0116763	0.00878922	0.00899045	0.00629248	0.0139943	0.0105639
ITG	Amyg	0	L	0.0843665	0.110976	0.12066	0.102962	0.0968626	0.0793407	0.068317	0.0644575	0.0576614	0.0685246	0.040458	0.0366269	0.035223	0.0316245	0.0198253	0.0225501	0.0137027	0.0158992	0.0460757	0.0622862	0.0565817	0.0603201	0.0732658	0.0714672	0.073106	0.0926667	0.110936	0.121296	0.112651	0.103713	0.0689756	0.0536941	0.039786	0.0415231	0.0418639	0.0489152	0.0352536	0.031153	0.0177518	0.0208369	0.0112476	0.0107078	0.00853678	0.0107247	0.0083976	0.00422279
ITG	AH	0	L	0.0833299	0.0906487	0.119227	0.113044	0.0962277	0.0717607	0.0699408	0.110457	0.109886	0.108552	0.0872534	0.0732609	0.0516438	0.0358801	0.0288962	0.0255677	0.0315532	0.0192425	0.0275146	0.0292972	0.040839	0.0424135	0.0578181	0.0492516	0.0529275	0.0693679	0.052409	0.0671949	0.0581079	0.0479576	0.0436223	0.0387693	0.0204741	0.0162246	0.0197723	0.0121131	0.0111056	0.00914339	0.0214523	0.0315762	0.0374334	0.027031	0.0131687	0.0109879	0.00762612	0.0138346
ITG	Amyg	0	L	0.154581	0.184873	0.207153	0.211676	0.21587	0.204984	0.193986	0.187571	0.186084	0.177673	0.160854	0.134749	0.130992	0.147756	0.143411	0.113626	0.0874808	0.071942	0.0866047	0.0740493	0.0509723	0.0333835	0.0357004	0.0504782	0.0693243	0.101277	0.128846	0.144118	0.115704	0.108414	0.0920817	0.0786728	0.0684123	0.0664193	0.0641989	0.0474817	0.0356738	0.0305759	0.0351976	0.0358356	0.0345089	0.0325554	0.0287039	0.0302708	0.0259159	0.020049
ITG	AH	0	L	0.161017	0.177183	0.179879	0.17618	0.18884	0.194906	0.205121	0.19177	0.159034	0.158708	0.14061	0.138446	0.144015	0.145496	0.139506	0.111713	0.0827614	0.057933	0.0427083	0.0577689	0.0601297	0.0415369	0.0234998	0.0221386	0.0295975	0.0497068	0.0597486	0.0673078	0.0643342	0.0684789	0.0577423	0.0371759	0.0237397	0.00936701	0.00898848	0.0163323	0.0355339	0.0351176	0.0279292	0.0255084	0.0142736	0.0158886	0.0247135	0.0223138	0.0176431	0.0116995
FG	Amyg	0	L	0.240103	0.193638	0.198871	0.210017	0.208261	0.20832	0.210251	0.189439	0.169423	0.164195	0.139245	0.124804	0.11797	0.107278	0.092054	0.0868109	0.0910579	0.0719456	0.0671366	0.0546775	0.0706448	0.0824229	0.106161	0.11193	0.109978	0.106072	0.106758	0.0919071	0.0864474	0.0637829	0.04026	0.0386484	0.0350235	0.0370709	0.0332858	0.0300029	0.0318415	0.0355483	0.0393646	0.0522102	0.0484121	0.035691	0.021103	0.0180124	0.0179726	0.0171234
FG	AH	0	L	0.093905	0.118419	0.125089	0.111638	0.119646	0.12953	0.152498	0.145526	0.150778	0.159327	0.130372	0.142069	0.135028	0.115088	0.0880199	0.0863205	0.0911568	0.0826395	0.0693764	0.0396976	0.0285496	0.0240077	0.0607896	0.0775732	0.0942944	0.0978249	0.101466	0.093436	0.0881989	0.0753305	0.061969	0.0592358	0.0477819	0.0547313	0.0485763	0.0406291	0.028537	0.0222157	0.0231931	0.0267307	0.0198871	0.0143174	0.0183859	0.0217795	0.0291888	0.0272885
FG	Amyg	1	L	0.208262	0.183008	0.156291	0.169401	0.195155	0.166112	0.184944	0.187426	0.19338	0.17757	0.169015	0.160913	0.136532	0.106302	0.0844428	0.082403	0.0838527	0.0696812	0.0613574	0.0370949	0.0473677	0.0465189	0.0664039	0.0809925	0.0788064	0.0561667	0.0533768	0.0720237	0.0778198	0.0757002	0.0618733	0.0618802	0.0533043	0.0490954	0.035329	0.0338212	0.0348264	0.0340528	0.0392404	0.0424501	0.0439471	0.0370678	0.0314617	0.0320161	0.0222239	0.0214073
FG	AH	1	L	0.0788498	0.0746704	0.0731666	0.090167	0.12024	0.116728	0.117756	0.123044	0.148101	0.138292	0.151454	0.121828	0.116571	0.0981986	0.106219	0.100967	0.0941399	0.0880767	0.0894097	0.0652178	0.045852	0.0381954	0.0525861	0.0869228	0.091235	0.0771742	0.0861596	0.0831071	0.0712097	0.0474824	0.0207127	0.0163919	0.0288177	0.0125866	0.0131135	0.0239086	0.0232667	0.0322983	0.0350602	0.0296054	0.016221	0.010093	0.0123604	0.018078	0.019417	0.0156972
FG	Amyg	0	L	0.23956	0.25217	0.263818	0.279024	0.281829	0.256189	0.251404	0.264188	0.273552	0.255598	0.234432	0.213478	0.197074	0.168969	0.148346	0.13983	0.122737	0.122515	0.129772	0.110483	0.0904662	0.090308	0.107204	0.119373	0.124813	0.121773	0.114458	0.109183	0.10772	0.0937867	0.0862067	0.0772629	0.0641848	0.0721181	0.0655939	0.0453032	0.0363949	0.0170514	0.0139643	0.0223957	0.0295957	0.0318328	0.0254497	0.0192551	0.0163303	0.00775544
FG	AH	0	L	0.127521	0.141019	0.160069	0.167149	0.178143	0.162122	0.167794	0.180275	0.179539	0.179869	0.171316	0.161114	0.148811	0.13426	0.114342	0.127393	0.118046	0.12302	0.101033	0.0788896	0.0563024	0.0548851	0.0660291	0.088591	0.0916043	0.0904232	0.100003	0.102402	0.081212	0.0643726	0.0335273	0.026556	0.0154838	0.0292084	0.0278146	0.0236082	0.0361126	0.0314616	0.0275545	0.0253587	0.0222321	0.0122288	0.0143653	0.0184126	0.00974282	0.0052491
FG	Amyg	1	L	0.137885	0.113066	0.0759235	0.077766	0.100248	0.0986209	0.0864587	0.0572824	0.0403609	0.012793	0.0545021	0.0756402	0.0519191	0.0235	0.0233166	0.0151208	0.0212057	0.0313556	0.0432502	0.0469344	0.0495235	0.0442321	0.0439658	0.0399929	0.0233604	0.0144599	0.023875	0.0400799	0.040138	0.0377529	0.0396471	0.0419629	0.0399405	0.0370278	0.0289169	0.0220973	0.0194637	0.0241526	0.0319116	0.0306245	0.0300686	0.0291518	0.0345463	0.0265389	0.0314983	0.0273177
FG	AH	1	L	0.0178825	0.0325073	0.0336431	0.0129719	0.0456584	0.0605794	0.0604644	0.0468401	0.0397444	0.0222683	0.0193755	0.0446448	0.0499627	0.0438918	0.0483355	0.0408241	0.0240364	0.0157224	0.0291618	0.0361255	0.0369514	0.0359991	0.0260053	0.0266564	0.0188389	0.0200225	0.0154629	0.0240906	0.0284437	0.0226205	0.0117695	0.0142129	0.0167264	0.0101	0.0154201	0.0182854	0.0164586	0.0115171	0.0140477	0.0183093	0.0161824	0.00740143	0.00894656	0.00979857	0.0114778	0.0108129
FG	Amyg	1	L	0.02433	0.0310827	0.0557032	0.0625468	0.0607866	0.0506741	0.0473191	0.02443	0.0311591	0.0603683	0.0910564	0.0953169	0.0750395	0.0383638	0.0189425	0.0339722	0.0736206	0.0824492	0.0520062	0.0340048	0.0212352	0.0109764	0.00876612	0.0147437	0.0207867	0.0241247	0.0133082	0.0299747	0.0488102	0.0570235	0.047606	0.049522	0.0374239	0.0260407	0.0274266	0.023451	0.0285073	0.0208444	0.0190257	0.00692083	0.00610513	0.00788056	0.0206519	0.0277744	0.0203135	0.0209529
FG	AH	1	L	0.0268666	0.0382541	0.0503109	0.0451862	0.0507314	0.0383732	0.0415019	0.0441119	0.0332373	0.0419793	0.0603787	0.0571173	0.0406887	0.0606663	0.0522525	0.0247003	0.0331221	0.062849	0.0645233	0.0439514	0.0185056	0.0290008	0.0343406	0.0387769	0.0708769	0.0614418	0.0500408	0.0374769	0.01434	0.017556	0.0148996	0.0108145	0.00926223	0.0211499	0.019179	0.0237811	0.0317816	0.0370188	0.0297706	0.0277101	0.0293681	0.0230429	0.0234251	0.0161369	0.0191145	0.0184441
FG	Amyg	1	L	0.0399949	0.0188358	0.0382626	0.0480805	0.0261628	0.0481502	0.0530198	0.0238563	0.0453249	0.0705999	0.0825079	0.0905094	0.0444246	0.0202108	0.0133771	0.0494523	0.0713622	0.0638539	0.0415859	0.0208309	0.0270891	0.0226204	0.0126059	0.0152288	0.0241678	0.0168949	0.0211773	0.032628	0.0410172	0.0501817	0.0517885	0.0433122	0.0313498	0.0379143	0.0392246	0.0318884	0.0306528	0.0219651	0.0109223	0.0104348	0.0105698	0.0117622	0.0182275	0.02056	0.0163556	0.0211013
FG	AH	1	L	0.0388304	0.0343249	0.0377341	0.0284597	0.0316721	0.0284671	0.0412625	0.0419837	0.0213629	0.0302144	0.0362581	0.0315033	0.0308317	0.0486511	0.0357508	0.0422694	0.0712426	0.0787687	0.0832156	0.055276	0.0246881	0.0355652	0.0317369	0.0245996	0.0457095	0.048646	0.0433809	0.0380408	0.00977656	0.0110913	0.0194663	0.0356355	0.0382766	0.018299	0.0245204	0.0286547	0.0323847	0.0330018	0.0219912	0.0169533	0.0194853	0.0207403	0.0186556	0.0201328	0.0212053	0.0191241
FG	Amyg	1	L	0.0463862	0.0513507	0.0372391	0.0427774	0.0567454	0.0654617	0.0472443	0.0807607	0.0956165	0.111021	0.107362	0.0793225	0.0538408	0.0355614	0.034335	0.027535	0.0296976	0.0501573	0.0294499	0.0276251	0.0278969	0.0174263	0.0212814	0.0272298	0.0363305	0.0237004	0.0209743	0.0369673	0.0423553	0.0313863	0.0268765	0.0334541	0.0539203	0.051954	0.0427281	0.0383836	0.0348825	0.0340991	0.0334884	0.0408551	0.0303126	0.029182	0.021932	0.0186935	0.0163499	0.0127333
FG	AH	1	L	0.0888277	0.0893737	0.0603178	0.016744	0.0361869	0.0237548	0.0342279	0.0599646	0.0668057	0.0622106	0.0606715	0.0322804	0.0274446	0.0265629	0.0355484	0.0454722	0.0467701	0.0185211	0.0158283	0.00978019	0.042469	0.054017	0.0333163	0.0197859	0.0165648	0.00783158	0.0306133	0.0374747	0.0394621	0.0262744	0.0187512	0.00768726	0.0114547	0.0232763	0.0232409	0.0108482	0.0146733	0.0278423	0.0287987	0.0262314	0.0178366	0.00740846	0.00949096	0.0148106	0.0188902	0.0180375
ITG	Amyg	1	L	0.118187	0.0797443	0.0505423	0.0765354	0.111006	0.0858252	0.0852186	0.0644441	0.0645635	0.0690089	0.0793058	0.0940344	0.0854952	0.0632825	0.0537317	0.0309356	0.0409205	0.0445474	0.0548428	0.0505545	0.054968	0.0517547	0.0337896	0.0183753	0.0159668	0.0126995	0.0176623	0.0423232	0.0482294	0.0491686	0.0523114	0.0495935	0.0474957	0.0431504	0.0428592	0.0306199	0.0227018	0.0167013	0.0215061	0.0314278	0.043527	0.0432063	0.0322822	0.0186546	0.0172998	0.0107992
ITG	AH	1	L	0.0498278	0.0570138	0.0264523	0.0374886	0.0777058	0.0709254	0.0584454	0.0492375	0.0385583	0.050321	0.0639405	0.0537651	0.0341604	0.0304891	0.0361485	0.0328161	0.0349963	0.0223401	0.0161261	0.0161662	0.04458	0.0523012	0.0569624	0.0497467	0.0433117	0.0217547	0.0221684	0.0203228	0.0263166	0.014045	0.010234	0.0187321	0.0131416	0.0184406	0.0197877	0.0129751	0.0178586	0.0137801	0.0144401	0.0257302	0.0306001	0.0225128	0.021639	0.0159978	0.0082781	0.0105123
ITG	Amyg	1	L	0.100438	0.0864543	0.0716971	0.0283736	0.0236607	0.034714	0.037742	0.0505175	0.0502421	0.0293618	0.0252115	0.0363791	0.0375972	0.0252379	0.0148718	0.0175269	0.0429806	0.0527527	0.0387523	0.0399716	0.0442061	0.0591694	0.0316932	0.0115805	0.0255344	0.0393432	0.0612507	0.0590303	0.0495908	0.0484951	0.0468523	0.0430058	0.0347626	0.0301403	0.0348659	0.0248716	0.0177344	0.0150349	0.02722	0.0498067	0.0501376	0.0296614	0.0159409	0.0166439	0.0193846	0.0084453
ITG	AH	1	L	0.0363137	0.0396394	0.0406185	0.0284371	0.0215555	0.0129289	0.0327822	0.0445621	0.0403388	0.0532327	0.0346995	0.0432681	0.0558337	0.0425529	0.0204896	0.0161329	0.0123684	0.0202906	0.0111026	0.0300764	0.0298606	0.0511961	0.0547182	0.0524876	0.043075	0.0214333	0.0178073	0.014775	0.00916533	0.00743855	0.0156306	0.0146937	0.00935187	0.0114128	0.0100871	0.0155759	0.0161151	0.0217323	0.0269706	0.0317127	0.0342228	0.0165417	0.0160049	0.0218769	0.00869634	0.00963576
ITG	Amyg	0	L	0.0643477	0.0422767	0.0363782	0.0434076	0.0319527	0.0144052	0.0168427	0.0150124	0.0368494	0.0314339	0.0446821	0.0641794	0.0591791	0.0465178	0.0364876	0.0173364	0.0127952	0.0283792	0.0405833	0.043246	0.0446151	0.0314709	0.0214821	0.025164	0.0247359	0.0308733	0.0372362	0.0170593	0.0198733	0.0262686	0.0212764	0.0283146	0.0376353	0.0305562	0.0225932	0.01779	0.0310171	0.031134	0.0240893	0.0172154	0.0111526	0.0125754	0.0103875	0.0131465	0.013288	0.00675406
ITG	AH	0	L	0.0638674	0.0269234	0.0377983	0.0870817	0.0685722	0.0422375	0.0276193	0.0425089	0.0428522	0.0520887	0.0745543	0.0704781	0.0686428	0.0540887	0.0671563	0.0750541	0.0576714	0.0403459	0.0227516	0.0239774	0.0258297	0.0267091	0.0206093	0.0418336	0.040334	0.0342652	0.0224524	0.0255539	0.0167428	0.0108448	0.0212602	0.0368658	0.0390757	0.0247105	0.0219835	0.034718	0.0137765	0.0153076	0.0210487	0.0213773	0.0117639	0.0138766	0.00844396	0.00751076	0.00761583	0.017482
ITG	Amyg	0	L	0.0559593	0.0349952	0.0148152	0.0441586	0.0461302	0.043101	0.038653	0.0205204	0.0257812	0.0258633	0.0238361	0.0168231	0.0200975	0.0191327	0.0180306	0.0167114	0.0264598	0.0456857	0.0788068	0.0773711	0.0587784	0.0417035	0.0359414	0.036563	0.0400975	0.0144382	0.0167262	0.0280549	0.0238356	0.0205427	0.0219271	0.021891	0.0236934	0.0192731	0.0141565	0.0111345	0.0162119	0.00983673	0.0114185	0.0142457	0.0206026	0.0105599	0.00777782	0.0079897	0.0111317	0.0119246
ITG	AH	0	L	0.0754995	0.0492526	0.0296317	0.0305071	0.0321901	0.0430583	0.0501814	0.0293177	0.0420089	0.0479902	0.0379821	0.0284776	0.0141121	0.0332688	0.0481917	0.048708	0.050935	0.02288	0.0228873	0.030616	0.0526751	0.0531631	0.0531918	0.0317625	0.0215344	0.012342	0.0272624	0.0389349	0.025903	0.0135847	0.010685	0.011858	0.0161946	0.0271212	0.0305599	0.0317419	0.0320858	0.0216764	0.0107258	0.011654	0.0245263	0.0232325	0.0189113	0.0208495	0.0220723	0.0237513
ITG	Amyg	0	L	0.0608289	0.0268655	0.0432744	0.0554641	0.0583817	0.0677721	0.0708753	0.0553083	0.0358947	0.0157195	0.0161429	0.0114156	0.0177103	0.0244677	0.0247776	0.0280817	0.0181396	0.0490742	0.0460607	0.0524414	0.042994	0.0515452	0.0263476	0.0179499	0.0181825	0.0132225	0.020482	0.0181891	0.021188	0.0382404	0.0313643	0.0302819	0.0372055	0.0415878	0.0376497	0.0229691	0.0208004	0.0218114	0.0327379	0.0262015	0.0165346	0.012693	0.0139316	0.0107741	0.0110319	0.00782962
ITG	AH	0	L	0.0422897	0.0464377	0.0746583	0.0741224	0.089611	0.0926661	0.0672356	0.0755122	0.0892561	0.0669037	0.0365572	0.0159919	0.0137256	0.0107048	0.0203579	0.0263446	0.0170464	0.030187	0.0328218	0.0417863	0.0468957	0.0469124	0.0390134	0.0227715	0.0197189	0.0219895	0.0156368	0.0111544	0.0106021	0.00848827	0.0154294	0.0217626	0.0150993	0.0271299	0.03679	0.0151504	0.0105661	0.014505	0.0084177	0.0126554	0.0128652	0.0149975	0.0120561	0.0073435	0.014547	0.0141187
FG	Amyg	1	L	0.0851951	0.0721051	0.0628274	0.0713238	0.0887889	0.0525947	0.0249317	0.026961	0.0294664	0.0233724	0.0216186	0.0365354	0.0465385	0.018289	0.0123029	0.0148136	0.0262809	0.0571222	0.0824539	0.079139	0.0587584	0.029569	0.0215776	0.0362341	0.0475709	0.0263545	0.0237805	0.0225516	0.0188084	0.026536	0.0130574	0.0122703	0.0129484	0.0149352	0.0249369	0.0259262	0.0394987	0.0332241	0.0281767	0.0382664	0.0382087	0.0350246	0.0178063	0.0099449	0.0344367	0.026089
FG	AH	1	L	0.0228718	0.035136	0.0382603	0.0549146	0.0954877	0.0715728	0.0581382	0.0303155	0.0324349	0.0443663	0.0661248	0.108549	0.098518	0.0580036	0.0394196	0.0358921	0.0177578	0.0426877	0.0661439	0.0337395	0.0259882	0.0109779	0.013035	0.00986099	0.0210658	0.0158241	0.0232023	0.0323842	0.0235103	0.0182917	0.0202308	0.0154052	0.016582	0.0222993	0.0270683	0.026443	0.011912	0.0172374	0.0173728	0.0225591	0.0114513	0.00738548	0.0157764	0.00975922	0.00711325	0.00753402
FG	Amyg	1	L	0.0256926	0.0359176	0.0402849	0.0776476	0.0906606	0.0677764	0.0278183	0.0428942	0.0449672	0.0169966	0.0374791	0.0337531	0.0195995	0.0204316	0.0274142	0.028	0.0573624	0.0751989	0.0678711	0.0639054	0.043084	0.0366503	0.0132011	0.0409079	0.04764	0.0225128	0.00748885	0.013736	0.0396963	0.0571122	0.0474699	0.0371255	0.0304228	0.0232003	0.0226333	0.0145559	0.0168464	0.0203303	0.0215555	0.0130583	0.0138329	0.0176342	0.0155749	0.00927353	0.0172942	0.0221092
FG	AH	1	L	0.0151047	0.0145688	0.0388122	0.0563414	0.062879	0.0312773	0.0255552	0.0511888	0.0417312	0.0244658	0.0419779	0.0248323	0.0239442	0.0370619	0.0396104	0.0354773	0.0204405	0.0379805	0.0380077	0.0563	0.041185	0.0534646	0.0600604	0.0390151	0.023794	0.0140331	0.0271633	0.0372558	0.0263756	0.02067	0.014555	0.0176569	0.0166423	0.0121206	0.00912722	0.0137936	0.0132801	0.0221086	0.0235848	0.0237238	0.0202624	0.010938	0.011942	0.0106587	0.0196136	0.0122938
FG	Amyg	1	L	0.151871	0.10903	0.0793084	0.0755681	0.0905341	0.0839749	0.0559504	0.0164366	0.037325	0.021292	0.0341027	0.0399046	0.0414262	0.0374383	0.0506789	0.0584942	0.0441024	0.042022	0.0476845	0.0573023	0.0668376	0.0592899	0.0359031	0.0175625	0.00950798	0.0265132	0.0413145	0.0408488	0.0573545	0.0538957	0.0606121	0.0627103	0.0655333	0.0459062	0.0231592	0.0171428	0.0119648	0.0140466	0.00909284	0.0183101	0.0244961	0.0273514	0.0167225	0.0141432	0.0219185	0.0173799
FG	AH	1	L	0.0758593	0.0849236	0.0576381	0.0544147	0.0934737	0.0947443	0.0514071	0.0318333	0.0246431	0.0482624	0.0730169	0.0651286	0.0747267	0.0604916	0.0676345	0.0615646	0.0222328	0.0329456	0.029457	0.0170882	0.0183312	0.039035	0.046488	0.0240535	0.0278116	0.0309776	0.0251459	0.0125071	0.0123189	0.0192476	0.0236048	0.0150115	0.012867	0.0218979	0.0267368	0.0242227	0.0266663	0.0192994	0.0180827	0.0156276	0.00863411	0.0116116	0.0181434	0.0227611	0.021035	0.0143471
FG	Amyg	1	L	0.0522283	0.055512	0.0538463	0.0568914	0.0601705	0.064427	0.0233029	0.0316564	0.0473684	0.0320427	0.0500651	0.0474764	0.0463682	0.017738	0.0205961	0.0394088	0.0777651	0.0810963	0.0711276	0.0532527	0.0346051	0.0204748	0.0214132	0.0328242	0.0310881	0.0217947	0.0159053	0.0246545	0.022544	0.00971447	0.0136112	0.0110405	0.0234215	0.0180921	0.0233522	0.0177658	0.0177424	0.00813689	0.0187298	0.0200983	0.0129674	0.0127698	0.00929391	0.0161884	0.0299601	0.0412388
FG	AH	1	L	0.0438553	0.0235511	0.0529206	0.0587557	0.0562697	0.020774	0.0289053	0.0483964	0.0315469	0.0388033	0.0481273	0.0483919	0.0412838	0.0255351	0.0392624	0.0412889	0.0533275	0.042304	0.0469109	0.0369093	0.0156212	0.0105562	0.0139506	0.0259151	0.0212952	0.0161309	0.0139281	0.0144639	0.0276338	0.0392217	0.0455758	0.0416798	0.0318362	0.0264952	0.0266176	0.031091	0.0184753	0.0194034	0.0218766	0.0437471	0.0442648	0.0171703	0.0106886	0.010561	0.0152571	0.00742073
ITG	Amyg	1	L	0.0491253	0.0434913	0.0343056	0.0436313	0.0568588	0.0681111	0.0411111	0.043212	0.0543509	0.0159926	0.0346634	0.0294854	0.0216875	0.0352226	0.0210554	0.019382	0.0576754	0.0564985	0.0324421	0.0254365	0.015275	0.0109633	0.0141778	0.0155299	0.0174677	0.021753	0.0349712	0.0559904	0.0461545	0.0333586	0.0185409	0.0327523	0.0312917	0.0290033	0.011856	0.0102883	0.0166486	0.0173568	0.00905336	0.00918684	0.0208174	0.0209303	0.0258714	0.0296427	0.0379353	0.0300785
ITG	AH	1	L	0.0431161	0.025736	0.0454533	0.071111	0.0843345	0.0662911	0.0325983	0.0143927	0.0296793	0.016657	0.0279157	0.0395485	0.0242351	0.0401236	0.0254279	0.022268	0.0432738	0.0299667	0.0172019	0.0156727	0.0120668	0.0134463	0.0124413	0.0184084	0.0227496	0.0308285	0.0375938	0.046414	0.0434231	0.0610845	0.0696938	0.0610519	0.0534518	0.040755	0.0152077	0.0183345	0.0212231	0.017398	0.0201571	0.0160706	0.025386	0.0213589	0.0132729	0.0088117	0.0077272	0.0108997
FG	PH	0	R	0.135263	0.127549	0.107895	0.118276	0.120649	0.0947055	0.0804327	0.0616894	0.0783255	0.0782192	0.0774828	0.0883585	0.0795661	0.0693629	0.0555004	0.0445892	0.0611389	0.0565135	0.0538073	0.0332744	0.0327138	0.0222254	0.0349585	0.0480643	0.0530249	0.0703403	0.0743365	0.081848	0.0980756	0.0790368	0.0823784	0.0952641	0.0972241	0.0696495	0.0569727	0.0465295	0.0351528	0.0239099	0.0327976	0.0332427	0.0346786	0.038249	0.0399258	0.0434441	0.0401657	0.0384667
ITG	PH	0	R	0.246069	0.20228	0.190599	0.210559	0.199669	0.158833	0.166706	0.181002	0.188306	0.205673	0.208319	0.234102	0.224003	0.214474	0.19892	0.198877	0.229474	0.241672	0.230509	0.196767	0.172161	0.149358	0.131669	0.106596	0.0973584	0.119876	0.118548	0.123495	0.12366	0.119128	0.119917	0.114756	0.104616	0.0819866	0.0652053	0.049564	0.0566503	0.06128	0.0732044	0.0782254	0.0762948	0.0843052	0.101203	0.109132	0.107284	0.101633
ITG	PH	0	R	0.11175	0.0840213	0.0824593	0.0880406	0.0701075	0.0579314	0.0553328	0.0619473	0.0806668	0.119436	0.11736	0.100197	0.082256	0.0728562	0.0498689	0.0386879	0.0580085	0.0760829	0.0663109	0.0576773	0.0537805	0.0645653	0.0643351	0.0515454	0.0458961	0.0608073	0.0690287	0.0669051	0.0588066	0.0524201	0.0633849	0.0609969	0.0391689	0.0361599	0.0402584	0.0260703	0.0141276	0.0118853	0.0109877	0.0149591	0.0228001	0.0255508	0.0329599	0.0252115	0.0204536	0.0299048
FG	PH	1	R	0.039742	0.0896699	0.107882	0.119847	0.127425	0.123738	0.115381	0.0907789	0.0892902	0.0656472	0.0546369	0.0545324	0.0611176	0.0619867	0.0422204	0.0111537	0.0150566	0.05496	0.0810163	0.0652565	0.0526236	0.0480449	0.055725	0.0400828	0.0297488	0.0249969	0.0307921	0.0372048	0.0429419	0.0459617	0.0476762	0.0531466	0.0644731	0.0686646	0.0557835	0.0375586	0.0334016	0.0408623	0.0335653	0.039672	0.0454647	0.0443166	0.0478681	0.0453368	0.0438604	0.0347782
FG	PH	0	R	0.0893495	0.118371	0.0976893	0.0837038	0.0918953	0.0821743	0.0841542	0.0848972	0.0687047	0.055263	0.053159	0.0374066	0.0176744	0.0225788	0.0266714	0.0281887	0.0393654	0.0450615	0.0340851	0.052936	0.0580113	0.0586805	0.0739936	0.0921632	0.103528	0.0993488	0.0981941	0.10295	0.0925144	0.0730113	0.0612242	0.0403992	0.0399464	0.052847	0.0490583	0.0377225	0.0352291	0.051373	0.0723216	0.0705798	0.0609231	0.0585985	0.0626807	0.0637951	0.0592013	0.0574445
FG	PH	1	R	0.0896448	0.0740992	0.0885883	0.100965	0.0966757	0.0944156	0.0651369	0.0472737	0.0639761	0.0758906	0.0865227	0.0919191	0.0870708	0.0749564	0.0551827	0.0410354	0.0510275	0.0900371	0.088303	0.0694004	0.0582826	0.061571	0.0867649	0.0899616	0.0961035	0.100299	0.0988372	0.102223	0.105197	0.0944105	0.0875287	0.0806588	0.0788357	0.0752981	0.0585376	0.0362408	0.0322412	0.0369173	0.0341531	0.0286868	0.0202561	0.0329811	0.0339963	0.0231603	0.0183262	0.0191788
FG	PH	0	L	0.144312	0.149867	0.143851	0.108752	0.0681449	0.0544473	0.0851676	0.115707	0.101727	0.0898146	0.0951013	0.0994573	0.0972591	0.0923258	0.112879	0.121921	0.105231	0.0619063	0.0552751	0.0570771	0.0607086	0.0611616	0.0362828	0.0328202	0.0300574	0.0440697	0.0457342	0.0303308	0.032042	0.0280711	0.0340669	0.0277121	0.0110624	0.0352134	0.0361601	0.0168682	0.00584445	0.00526888	0.00910137	0.0225021	0.0267911	0.0200742	0.0149354	0.0148076	0.010118	0.0133554
ITG	PH	0	L	0.0502996	0.0681291	0.0731303	0.0696807	0.0527086	0.0514372	0.051837	0.0508029	0.051105	0.0596594	0.0812721	0.0849921	0.0873477	0.102646	0.115418	0.10738	0.0755173	0.089145	0.09538	0.0992415	0.0868997	0.0472643	0.0137686	0.018391	0.00837768	0.0145176	0.0305778	0.0384424	0.0384929	0.0283905	0.0125832	0.00855162	0.0152506	0.0352659	0.041106	0.046567	0.0483712	0.045152	0.0359962	0.0226135	0.0166482	0.0144006	0.0132126	0.00430387	0.00475512	0.0194132
FG	PH	0	L	0.101582	0.0937366	0.0947898	0.0814704	0.0815261	0.0988235	0.122107	0.105435	0.0966369	0.104489	0.0778494	0.0811664	0.0852969	0.110153	0.115056	0.125128	0.101195	0.0711558	0.0551383	0.0421526	0.00650098	0.0252976	0.0234657	0.0291897	0.0245856	0.0237569	0.0326807	0.0169068	0.0139894	0.0192703	0.0332128	0.0366313	0.0438839	0.0381326	0.0275661	0.00953462	0.0164644	0.0273171	0.0380775	0.0268934	0.00731213	0.0065125	0.0102402	0.015393	0.0137096	0.0111818
FG	PH	0	L	0.155436	0.137492	0.114589	0.116604	0.108877	0.0899857	0.0860774	0.097727	0.121867	0.118024	0.108251	0.125555	0.132101	0.117969	0.114559	0.122215	0.0982621	0.0619456	0.0256935	0.016583	0.00648046	0.0291631	0.0296984	0.00704994	0.0148354	0.0108107	0.017253	0.018864	0.0216958	0.0215184	0.031233	0.0277054	0.0291364	0.0304456	0.0224504	0.0123289	0.0151368	0.0216092	0.0384651	0.0404743	0.0247264	0.0188312	0.0138322	0.0115775	0.0142467	0.00966771
FG	PH	0	L	0.0496583	0.0584202	0.0412891	0.0368519	0.0283711	0.0107021	0.00677653	0.00954982	0.00538113	0.0074092	0.03617	0.00947358	0.0367857	0.0349108	0.028007	0.0206063	0.0262226	0.013158	0.0253982	0.0579043	0.0583063	0.0525755	0.0266375	0.010127	0.00316201	0.0183175	0.031574	0.0201797	0.0153031	0.00865054	0.00377314	0.0292949	0.0275081	0.0177774	0.00763236	0.0181393	0.0170789	0.0188485	0.0117554	0.0207035	0.0263455	0.0264325	0.0212472	0.0221774	0.0258142	0.0160604
FG	PH	0	L	0.0897688	0.0475854	0.0108148	0.0186287	0.0216706	0.021395	0.0650046	0.0806856	0.0720074	0.0764573	0.056128	0.054412	0.0593821	0.0556352	0.0591056	0.0446034	0.0463856	0.0521857	0.0570213	0.0733967	0.0651728	0.0395367	0.0293038	0.0106008	0.0104135	0.0191463	0.0301179	0.0429014	0.0545528	0.0497219	0.0527095	0.029769	0.00895315	0.00958768	0.0203024	0.0114441	0.0214924	0.0237313	0.0112435	0.00215505	0.0201938	0.0289592	0.0244499	0.0217015	0.0156317	0.0096263
FG	PH	1	L	0.0532102	0.0503741	0.0412476	0.0161245	0.0283555	0.0411568	0.0356262	0.0500999	0.0445476	0.0330554	0.0180661	0.0160151	0.0208076	0.0138266	0.0216508	0.028891	0.0128089	0.00746992	0.0155525	0.0303451	0.0402103	0.0267842	0.00865155	0.0174118	0.0243602	0.017517	0.0262174	0.0282666	0.0312902	0.0266401	0.0279297	0.0243201	0.0262495	0.0144151	0.0108387	0.0118084	0.0247589	0.0391127	0.0371399	0.0353059	0.0230752	0.0134497	0.0157138	0.0209161	0.0236474	0.0323723
FG	PH	0	L	0.0419353	0.0133789	0.015791	0.0170194	0.0152058	0.0408045	0.0559947	0.0459689	0.0370528	0.0466115	0.0620909	0.0661852	0.069578	0.11073	0.172796	0.208475	0.209459	0.187253	0.145309	0.137489	0.102874	0.0606684	0.0397123	0.0958826	0.128786	0.139606	0.130328	0.121458	0.124528	0.111998	0.100314	0.0889291	0.0739476	0.0352774	0.0193988	0.0367675	0.0536054	0.074605	0.0855833	0.0768399	0.0729045	0.0746667	0.0645077	0.0448667	0.0208479	0.0105976
FG	AH	0	L	0.0966169	0.0759545	0.0797146	0.0951458	0.113133	0.0975675	0.0657222	0.0449465	0.0423676	0.0544246	0.0530482	0.0586752	0.0756639	0.0788038	0.0586705	0.05944	0.0552826	0.0833857	0.0857655	0.0756883	0.0487591	0.026287	0.0226968	0.0391289	0.0342291	0.0254668	0.0309735	0.0209365	0.00669681	0.026685	0.0397107	0.024075	0.0242624	0.0312015	0.0302423	0.020036	0.0278373	0.0227729	0.0169495	0.0108701	0.0120067	0.0134508	0.0178775	0.025787	0.0152753	0.0156338
FG	PH	0	L	0.0492925	0.074325	0.0772462	0.0850439	0.0823086	0.0533182	0.0452137	0.0593684	0.0542132	0.0469873	0.0313207	0.0105713	0.0189247	0.0473059	0.0706378	0.0627403	0.0666747	0.0816753	0.0746776	0.0606613	0.0378272	0.0364683	0.0343197	0.0247282	0.0327155	0.0378328	0.0408827	0.0450172	0.0445623	0.0333469	0.0394475	0.0282615	0.0262324	0.025322	0.0342632	0.0406658	0.0366868	0.0406524	0.0405033	0.0272482	0.0206143	0.00537319	0.0119238	0.0214886	0.014762	0.00853051
FG	PH	0	L	0.10018	0.0931036	0.0757993	0.0841419	0.0672401	0.0556127	0.0554489	0.0484475	0.0474215	0.0460832	0.0265084	0.0162448	0.0410306	0.0320311	0.044281	0.0544648	0.0506261	0.0549156	0.0512138	0.0384581	0.0145399	0.0173421	0.0104679	0.0124614	0.0187097	0.0166194	0.027425	0.0372939	0.0412428	0.0340169	0.0246523	0.0189656	0.0287112	0.0168922	0.028381	0.0291256	0.02486	0.0166814	0.00870037	0.0109313	0.020456	0.0122441	0.0209251	0.028964	0.0205279	0.014777
FG	AH	0	L	0.0958238	0.103977	0.0832121	0.0855888	0.112463	0.10187	0.0754243	0.0596696	0.0509685	0.0592106	0.0600031	0.0367885	0.0140057	0.0324751	0.0293076	0.0313854	0.056177	0.077478	0.0556156	0.0303801	0.020047	0.0280062	0.0478681	0.0598831	0.033612	0.0208925	0.0201647	0.00830542	0.0194304	0.0179034	0.0298059	0.0308965	0.02779	0.00709201	0.0213082	0.0229188	0.0185158	0.0176204	0.00657662	0.0101996	0.0153692	0.0064344	0.00943614	0.019085	0.0221406	0.020812
FG	PH	0	L	0.131862	0.152013	0.158279	0.147306	0.185175	0.184753	0.140276	0.0825929	0.0594092	0.055337	0.0543624	0.0434648	0.0313413	0.0508423	0.0653731	0.0785923	0.0866007	0.083941	0.0709254	0.0521543	0.0274183	0.020677	0.0210328	0.0198496	0.0387577	0.0521997	0.0387782	0.0412348	0.0538306	0.0746059	0.0688826	0.0498269	0.0513359	0.0480806	0.0522452	0.0390568	0.0367678	0.0295286	0.0263072	0.0185289	0.0139056	0.00468114	0.00774468	0.0064584	0.0122693	0.0120689
FG	PH	0	L	0.139505	0.141882	0.121473	0.106235	0.0917759	0.0953616	0.0995487	0.0781447	0.0802327	0.0810987	0.059423	0.0291429	0.0188977	0.0123111	0.0532747	0.0727666	0.0532421	0.0526604	0.0611417	0.0464065	0.010254	0.0149496	0.014809	0.0393968	0.0548938	0.0620718	0.0640535	0.0631746	0.0558677	0.0568192	0.0438391	0.0172972	0.0108094	0.0133874	0.0322077	0.0351862	0.014581	0.00615032	0.010244	0.0177314	0.0199244	0.00761065	0.00858074	0.0132191	0.0121213	0.00844376
FG	PH	0	L	0.282089	0.262114	0.24952	0.23849	0.232551	0.192127	0.20603	0.255953	0.312589	0.355467	0.373797	0.375106	0.380776	0.404577	0.380867	0.337784	0.290473	0.246801	0.198531	0.152292	0.11453	0.0571391	0.0388335	0.040583	0.0428227	0.0453044	0.0681557	0.073305	0.085881	0.0797805	0.0736433	0.0646401	0.0511456	0.0517726	0.0519245	0.0445857	0.0387756	0.0359311	0.0309366	0.0267526	0.0328656	0.0403115	0.0391434	0.0288932	0.0116741	0.00985466
FG	AH	0	L	0.064646	0.0627499	0.0520399	0.0447361	0.0500428	0.0287335	0.0217095	0.0161298	0.0233016	0.0181011	0.0512523	0.0496329	0.035761	0.0695195	0.085203	0.0585352	0.0265157	0.0175015	0.0298861	0.0327585	0.0188784	0.0131362	0.0207083	0.0112793	0.0142334	0.0223721	0.0266089	0.0151097	0.0262623	0.017452	0.00701049	0.0263772	0.0386202	0.0367403	0.0436774	0.0429308	0.025378	0.0183794	0.0216078	0.0242592	0.0229083	0.0240279	0.0174654	0.0107199	0.0261823	0.0261605
FG	PH	0	L	0.0735054	0.101972	0.0893672	0.0644188	0.035191	0.0444988	0.0339503	0.0200977	0.0180443	0.0229459	0.0299681	0.0406555	0.0376378	0.0364938	0.0304917	0.0284264	0.033643	0.0444825	0.0293013	0.0223686	0.0162752	0.0405674	0.0347967	0.0308961	0.0274433	0.03426	0.0248362	0.0183709	0.013336	0.0243469	0.0301059	0.0154169	0.0125379	0.011631	0.0230161	0.0310307	0.0312661	0.0299329	0.0324571	0.0231947	0.0140397	0.012384	0.00813972	0.011884	0.0205489	0.0147238
FG	PH	0	L	0.0128482	0.0401014	0.0351221	0.0349551	0.0435554	0.0407291	0.0301876	0.0402428	0.0324434	0.0287492	0.010883	0.0302745	0.0288706	0.0274508	0.0165129	0.01951	0.0514015	0.0502495	0.03333	0.0227478	0.0226533	0.0416645	0.0478045	0.0354966	0.0230287	0.0316617	0.0402479	0.0499515	0.0410098	0.024269	0.0278321	0.0328	0.0207537	0.0372971	0.0303871	0.0281913	0.0143184	0.0144331	0.0369032	0.0412119	0.0354427	0.0133599	0.0122651	0.019569	0.00954288	0.0203212
FG	PH	0	L	0.0374253	0.0355074	0.0292333	0.0153555	0.046933	0.0314961	0.0313315	0.0460431	0.0595208	0.0806386	0.125023	0.109159	0.126326	0.12668	0.0972111	0.0865313	0.0871409	0.0823789	0.0742824	0.0520124	0.0328813	0.0248642	0.0282844	0.0271824	0.0193564	0.0148157	0.0305229	0.054384	0.0830421	0.0979454	0.0947857	0.0957433	0.0961656	0.0889026	0.067936	0.0593061	0.0571353	0.0598005	0.0532149	0.0436111	0.0477583	0.0390982	0.0447324	0.023944	0.0232098	0.034586
FG	AH	0	L	0.0292261	0.0358075	0.0253795	0.0069432	0.0191878	0.0358211	0.0525435	0.0635514	0.0555579	0.0630165	0.0645074	0.0429407	0.0296164	0.030361	0.0391674	0.042738	0.0414371	0.0174371	0.0282268	0.0586862	0.0495404	0.0292868	0.0151512	0.0125138	0.0270684	0.0275764	0.0388119	0.0370018	0.0145374	0.0181722	0.0133028	0.0157481	0.0226112	0.00920677	0.0164625	0.0135819	0.00725715	0.0119359	0.00509212	0.00867714	0.0157409	0.0168831	0.0200958	0.0246849	0.022238	0.0153282
FG	PH	0	L	0.0814362	0.104504	0.111033	0.118766	0.11085	0.0874065	0.066682	0.040036	0.0365595	0.0437538	0.0419114	0.0364407	0.0408812	0.0262941	0.0213458	0.0370814	0.0398654	0.0447434	0.0645896	0.0724979	0.0748567	0.0474125	0.0540536	0.0483016	0.0419943	0.055644	0.0462166	0.0585366	0.0733112	0.0872054	0.0807747	0.0535386	0.0439245	0.0401754	0.0321306	0.0329524	0.0445598	0.0384088	0.0385023	0.0439875	0.0283283	0.0203977	0.0274807	0.0212646	0.00850147	0.0132033
FG	PH	0	L	0.0381835	0.0741586	0.122095	0.124613	0.107606	0.107431	0.115318	0.107006	0.0819942	0.0718214	0.0597132	0.0366529	0.0374571	0.0184859	0.0315683	0.0635627	0.0692382	0.0681176	0.0582987	0.0649335	0.0450469	0.0423087	0.0506544	0.0616552	0.0570948	0.0482497	0.0453648	0.0563581	0.0555374	0.0476726	0.037936	0.0271304	0.0338126	0.0377191	0.0345652	0.028346	0.0240653	0.0342406	0.053249	0.0602011	0.0475838	0.0317878	0.0194906	0.0151832	0.0305219	0.0289137
FG	PH	1	L	0.156979	0.176578	0.169947	0.172455	0.194058	0.196951	0.182995	0.199382	0.239849	0.251364	0.21915	0.213353	0.202813	0.187403	0.186478	0.184951	0.175971	0.163336	0.142347	0.166717	0.167253	0.152879	0.134509	0.123863	0.143255	0.152204	0.152221	0.146377	0.144381	0.151345	0.145138	0.111619	0.0932337	0.0992315	0.125543	0.156544	0.168553	0.150113	0.146911	0.137853	0.12669	0.110359	0.0908974	0.0970778	0.0937075	0.0869602
FG	AH	1	L	0.11972	0.122687	0.0902115	0.0636287	0.0747647	0.0670685	0.0608468	0.0295466	0.0177479	0.0319582	0.0306928	0.0201585	0.0204337	0.027601	0.0371467	0.0225451	0.0108952	0.0401259	0.0428831	0.0246084	0.024879	0.038355	0.0367877	0.0357254	0.0450493	0.0297648	0.016099	0.0145035	0.0125339	0.0126559	0.00995832	0.00689729	0.0196254	0.00801317	0.0142094	0.0285194	0.0246493	0.0228726	0.0138562	0.00529489	0.0128316	0.0120091	0.0129239	0.0188504	0.0196367	0.0115405
FG	PH	1	L	0.175375	0.168128	0.155665	0.149719	0.166356	0.137802	0.0660184	0.0131895	0.0209429	0.0265376	0.0223449	0.00509478	0.0351063	0.0696033	0.0501145	0.0161279	0.0269008	0.0368237	0.0392378	0.0322281	0.0400685	0.0368684	0.0273636	0.0381511	0.0378668	0.061352	0.0616147	0.0697592	0.0823115	0.0757985	0.060771	0.0273597	0.00921657	0.0126202	0.015857	0.0350139	0.0391969	0.0243448	0.00424684	0.0041419	0.0130426	0.025995	0.0267918	0.0265723	0.0207311	0.0200341
FG	PH	1	L	0.0393465	0.0619694	0.0693388	0.0938377	0.0927349	0.0933895	0.0859497	0.0577135	0.0442649	0.0485362	0.0408724	0.0376638	0.0486568	0.0410989	0.0220546	0.0194735	0.0356324	0.0326565	0.0315659	0.0352109	0.0259852	0.0474781	0.0438362	0.0240331	0.0409748	0.0660191	0.0710889	0.0756469	0.0622258	0.0614012	0.0471323	0.0292512	0.0333686	0.0296493	0.0234526	0.0251255	0.0308659	0.0328033	0.0267211	0.0191579	0.00548742	0.00873427	0.0138502	0.0228417	0.00660683	0.00654254
FG	PH	0	L	0.0689269	0.0681841	0.0911357	0.103743	0.112668	0.0990513	0.0987355	0.0986592	0.0693255	0.039845	0.0352601	0.0556681	0.0495138	0.0565472	0.0466387	0.0403049	0.0536909	0.052118	0.0542606	0.0471355	0.0679372	0.057109	0.0457561	0.0340861	0.0164406	0.0100345	0.0117735	0.030075	0.0244762	0.0342736	0.0313285	0.0396534	0.0550935	0.0391348	0.0222906	0.0275481	0.0373684	0.0468588	0.0497163	0.0423993	0.0189128	0.00642166	0.025259	0.0411524	0.0443294	0.0320347
FG	AH	0	L	0.0419349	0.0595668	0.0593687	0.0469437	0.0348886	0.0238264	0.0279649	0.0154634	0.0157309	0.0346934	0.0566302	0.0341067	0.0173691	0.0335845	0.0250495	0.0272493	0.00896403	0.0132555	0.00720749	0.0077133	0.0126866	0.0158775	0.031465	0.0333655	0.0351447	0.045019	0.0340543	0.0228378	0.0361481	0.0361273	0.0178156	0.0169291	0.0196478	0.0132604	0.0143304	0.0224629	0.0120094	0.0137259	0.0143774	0.0149105	0.0125694	0.0130019	0.0173634	0.0300168	0.0312995	0.0212406
FG	PH	0	L	0.0155875	0.0293619	0.0488064	0.0760129	0.105159	0.0911244	0.0819128	0.084399	0.0782936	0.054078	0.0422613	0.0528429	0.0472321	0.0351777	0.0501579	0.067896	0.0636168	0.0613731	0.0435657	0.0172191	0.0357534	0.0409662	0.0293188	0.0238247	0.0295427	0.0314316	0.0425879	0.0448051	0.0591883	0.07615	0.0533604	0.0316943	0.0189369	0.0195246	0.029782	0.0314219	0.0256518	0.0307271	0.0322856	0.0287137	0.0365801	0.0437267	0.0336088	0.0353133	0.0344567	0.022303
FG	PH	0	L	0.0127947	0.0380213	0.0846874	0.0940636	0.080483	0.0445423	0.0359162	0.039781	0.0525877	0.071597	0.0785205	0.0599009	0.0504551	0.0339111	0.0356552	0.065748	0.0772058	0.0789741	0.0472734	0.0317295	0.0344237	0.0326347	0.0372506	0.0385556	0.0433639	0.0505895	0.0488761	0.0518829	0.0509014	0.0480857	0.0237229	0.0122201	0.0120789	0.0127693	0.00735852	0.0164706	0.0271444	0.0340209	0.0407464	0.0487968	0.0389845	0.0219603	0.014132	0.0163691	0.0166077	0.0137813
FG	PH	1	L	0.06736	0.0689937	0.0896406	0.0787713	0.0670255	0.0421799	0.0319026	0.0668058	0.0974598	0.12829	0.14161	0.144927	0.135916	0.165576	0.168478	0.187921	0.190137	0.176782	0.157232	0.13702	0.116352	0.108745	0.0794433	0.0692106	0.0638486	0.0622131	0.0780115	0.101618	0.129372	0.141797	0.144804	0.133971	0.109819	0.0854555	0.0605529	0.0512321	0.0547336	0.0584694	0.0639564	0.0532573	0.0488235	0.0501159	0.0425976	0.0435415	0.0378885	0.0316344
FG	AH	1	L	0.0274479	0.0395838	0.0415275	0.0620834	0.0558467	0.0581105	0.0410147	0.0280254	0.0186899	0.0203137	0.0254187	0.0435644	0.0574052	0.0483673	0.0294052	0.0238021	0.0209091	0.0129768	0.0367392	0.0466856	0.0317218	0.0302816	0.0288825	0.0250961	0.0347455	0.0376303	0.0342802	0.0149007	0.0162288	0.016899	0.0191085	0.0147998	0.00804099	0.0144347	0.00914825	0.0155126	0.0135666	0.00487474	0.0106948	0.0128227	0.0167839	0.0177947	0.00735287	0.0158825	0.014541	0.0163582
FG	PH	1	L	0.109777	0.115302	0.153585	0.165147	0.161968	0.148061	0.106443	0.0462649	0.0136524	0.0229853	0.0572175	0.061355	0.0488486	0.077877	0.0872008	0.0814674	0.0922001	0.0789451	0.0694175	0.0799101	0.0832331	0.0791371	0.0775138	0.0656626	0.0644084	0.0435286	0.0371507	0.030126	0.0378274	0.0387028	0.0353138	0.0313411	0.030999	0.0262114	0.0196961	0.0192129	0.0163335	0.0283531	0.0304837	0.0242588	0.0185604	0.0179594	0.0164732	0.0222621	0.0168205	0.0068572
FG	PH	1	L	0.0776753	0.054816	0.0332622	0.0190778	0.0397701	0.0883842	0.0631087	0.0370501	0.0446962	0.0588914	0.0611977	0.0582137	0.014824	0.0663676	0.071052	0.0449228	0.0467845	0.0641605	0.0557565	0.0604041	0.0579357	0.039278	0.0424406	0.0557905	0.0710152	0.0584167	0.0533076	0.0461367	0.0427336	0.0420668	0.0298773	0.0131703	0.0211648	0.0260438	0.0272807	0.0304328	0.0426255	0.0390502	0.0275184	0.0275651	0.0373169	0.0236688	0.0155468	0.0140859	0.0115964	0.00851594
FG	PH	0	L	0.0416883	0.035857	0.0383768	0.0210255	0.0504225	0.0658373	0.0406212	0.0285118	0.0161365	0.0150812	0.0390258	0.0643126	0.0407989	0.0285851	0.0549054	0.0634847	0.0579274	0.0404445	0.0204341	0.0100544	0.00903459	0.0255033	0.0478571	0.0395779	0.0609346	0.0751795	0.0706532	0.066775	0.0710294	0.0917	0.10877	0.111229	0.088843	0.0635369	0.0484807	0.0466752	0.0473089	0.0389913	0.0260012	0.0178094	0.0224142	0.025598	0.0394719	0.0382395	0.0428337	0.0402448
FG	AH	0	L	0.0308208	0.0459911	0.0347471	0.0415924	0.0477979	0.0185245	0.0159809	0.0252759	0.0247201	0.056566	0.0900994	0.08966	0.0554532	0.0294451	0.0263208	0.0138945	0.0265265	0.0461528	0.0508126	0.0624572	0.0533307	0.0374948	0.0246426	0.0107482	0.00709847	0.0151352	0.0196232	0.0166067	0.00540338	0.00759985	0.0128049	0.0108977	0.00585233	0.0199525	0.0182957	0.011612	0.0193808	0.0147534	0.0239656	0.0190398	0.0113657	0.00598767	0.00748077	0.00879901	0.00853428	0.0124216
FG	PH	0	L	0.0785769	0.0294737	0.026735	0.0573275	0.0968573	0.0875906	0.0809094	0.0514543	0.0421278	0.0419466	0.0326146	0.0444282	0.0473197	0.0115851	0.0101079	0.0193642	0.0199472	0.0287942	0.0329957	0.0209589	0.0190686	0.0207806	0.0389036	0.0389521	0.0293418	0.0253178	0.0261211	0.0466001	0.0628682	0.0545852	0.0434951	0.0269445	0.0285469	0.0295469	0.0226847	0.0126821	0.0104108	0.00993548	0.00682799	0.00841198	0.00815659	0.00965089	0.0129335	0.0240447	0.0168561	0.0220827
FG	PH	0	L	0.0758731	0.0734667	0.0433986	0.0375698	0.0532802	0.0423431	0.0628738	0.0621249	0.0756592	0.055514	0.0487738	0.0340156	0.0308543	0.0375322	0.0382711	0.0586419	0.0647487	0.0521568	0.0231679	0.0109816	0.0103288	0.0272592	0.0228707	0.0151265	0.016871	0.020595	0.0377412	0.0456964	0.0467644	0.0287531	0.0243649	0.0248388	0.0233314	0.00666135	0.00853811	0.0287843	0.0442295	0.0418458	0.0317997	0.0246941	0.023332	0.0271285	0.0243362	0.0220514	0.0258216	0.0253293
ITG	PH	0	L	0.0867357	0.0622934	0.0508653	0.0338608	0.0288287	0.0220006	0.0260308	0.0569189	0.0656651	0.0770445	0.0713932	0.0900846	0.101671	0.0697814	0.0518983	0.0429528	0.0485411	0.0439069	0.0362582	0.064202	0.0752216	0.0672044	0.0618796	0.0442959	0.0245707	0.0276624	0.0484519	0.0623604	0.0637281	0.0657753	0.0592096	0.0504933	0.0307828	0.0130312	0.0346231	0.0316604	0.0145902	0.0099355	0.0131269	0.0099395	0.00985906	0.0153665	0.0206015	0.0170441	0.0194154	0.0274703
ITG	AH	0	L	0.0508109	0.0153623	0.0231452	0.0507807	0.0536852	0.0470366	0.0373926	0.043388	0.0324255	0.0202991	0.0327878	0.0635852	0.037565	0.0117067	0.019462	0.0234093	0.0261012	0.0319536	0.0307775	0.0316512	0.0434933	0.032189	0.0232866	0.0129276	0.0195228	0.0174956	0.0242435	0.040765	0.0173267	0.0325817	0.0450654	0.0355364	0.0130594	0.00875485	0.0231538	0.0262638	0.0326104	0.0269259	0.0134191	0.011748	0.0189508	0.0287016	0.0202868	0.0226792	0.0240367	0.0236583
ITG	PH	0	L	0.0797782	0.0598624	0.0281041	0.0131013	0.0450151	0.0387826	0.0499704	0.0479096	0.0405051	0.0190842	0.0193467	0.0347193	0.0328938	0.0212355	0.0241513	0.0324495	0.0428354	0.0544065	0.0576779	0.028608	0.0138636	0.0193045	0.0228323	0.0441796	0.0570905	0.0404128	0.0426188	0.0400087	0.0322842	0.0457164	0.0528771	0.0495464	0.043761	0.0474112	0.0401344	0.0257544	0.0140509	0.0112312	0.0126307	0.0132628	0.00941966	0.024563	0.0361473	0.0301243	0.0271905	0.0161666
ITG	PH	0	L	0.0849908	0.0746419	0.0473736	0.0584723	0.0769408	0.0656018	0.0429145	0.044113	0.0531773	0.0270556	0.0170045	0.00716261	0.030543	0.0181741	0.0295976	0.0333165	0.0301789	0.0350172	0.0284195	0.034454	0.0591648	0.0683294	0.0557761	0.067728	0.0653108	0.0566829	0.0522418	0.0452923	0.0306345	0.055121	0.0663132	0.0338999	0.0364808	0.0243933	0.0265852	0.0369486	0.0337195	0.0170537	0.00922743	0.0149312	0.010215	0.0209097	0.0219264	0.0380351	0.0361945	0.0418855
ITG	PH	0	L	0.0467538	0.0490913	0.0269084	0.0470432	0.0883845	0.0749039	0.0453051	0.0351294	0.0499786	0.0652475	0.0725381	0.100571	0.128597	0.129612	0.100124	0.0731459	0.0562842	0.0481594	0.0374341	0.0224261	0.0288068	0.040828	0.023097	0.0351388	0.0493739	0.0369964	0.047957	0.0829219	0.103303	0.108218	0.101691	0.103976	0.106531	0.0778831	0.0582264	0.0365027	0.026764	0.0200834	0.0399446	0.0454807	0.041225	0.0264546	0.0274981	0.0350625	0.034396	0.0291469
ITG	AH	0	L	0.0709136	0.0412463	0.0264598	0.0128041	0.0699029	0.0581548	0.0433109	0.0334815	0.0188207	0.00610278	0.0316293	0.0541023	0.0232397	0.0111088	0.0299416	0.0226129	0.032252	0.0409963	0.0602978	0.0785703	0.0820159	0.0716175	0.0561179	0.0452257	0.0358619	0.0383267	0.0249728	0.0129587	0.00937755	0.0144843	0.029066	0.0310607	0.0229691	0.0158023	0.0142304	0.0185859	0.0108218	0.00706278	0.0161989	0.0242736	0.0316783	0.033397	0.0181182	0.0113501	0.0166797	0.0161642
ITG	PH	0	L	0.0869484	0.073466	0.0600666	0.0558875	0.0744497	0.069112	0.0620206	0.0261949	0.0208418	0.0129116	0.0142791	0.0250786	0.0255975	0.0320766	0.0247767	0.0102291	0.0201027	0.0305329	0.0272939	0.0279822	0.0373139	0.0444108	0.0392508	0.0381427	0.0619535	0.0601526	0.0495498	0.0338755	0.05645	0.0648532	0.0444266	0.0373766	0.0348088	0.0270819	0.0261864	0.02966	0.0246882	0.0146003	0.0157088	0.0141371	0.0201831	0.0230833	0.0119855	0.00737402	0.0038007	0.00784691
ITG	PH	0	L	0.0209507	0.017677	0.0316922	0.0131535	0.0253454	0.048605	0.0355684	0.0229177	0.0517934	0.0366749	0.0204691	0.0242452	0.039848	0.0640216	0.0444413	0.0356586	0.0354129	0.0390002	0.0338873	0.0392501	0.0292171	0.0249168	0.0206353	0.0076474	0.00640604	0.0179525	0.0308549	0.0313294	0.0400898	0.0341772	0.0131543	0.0141719	0.0170575	0.0357895	0.0455724	0.0359237	0.0197092	0.0145907	0.0124599	0.0062173	0.0182668	0.0207843	0.016939	0.0250685	0.027103	0.0313859
ITG	PH	0	L	0.0713968	0.0687888	0.0447671	0.0324704	0.0227967	0.0280323	0.0385228	0.0446344	0.0363339	0.0194249	0.0230798	0.0323069	0.0479487	0.0364576	0.0540327	0.0721796	0.0693822	0.0389617	0.0266088	0.0301031	0.0391201	0.0454826	0.0316886	0.0393494	0.0569706	0.0842423	0.0948052	0.114098	0.134471	0.156602	0.173245	0.174188	0.148892	0.117404	0.0995125	0.0838611	0.0636091	0.0482407	0.0425162	0.0505714	0.0403274	0.0350637	0.030753	0.0329763	0.0400858	0.0306504
ITG	AH	0	L	0.017534	0.0185012	0.0326343	0.0157768	0.0283377	0.0472048	0.0459673	0.0438727	0.052309	0.0702266	0.0515083	0.0288762	0.00791416	0.0204325	0.0248537	0.044238	0.0306467	0.0204015	0.0118832	0.0366258	0.0480038	0.0413556	0.0307582	0.019368	0.0117926	0.0166142	0.0234989	0.0252564	0.0250307	0.0278969	0.0244302	0.0234966	0.0250634	0.0203081	0.0143472	0.00805963	0.00837376	0.00894871	0.0114349	0.00655469	0.00737193	0.0230787	0.0194832	0.00738239	0.0117395	0.0126482
ITG	PH	0	L	0.082229	0.0894095	0.0777127	0.0684492	0.0647578	0.0794111	0.073476	0.0611546	0.0286621	0.0186879	0.0332036	0.0379644	0.023821	0.0102134	0.0117385	0.0154708	0.0415411	0.0563198	0.0633239	0.0635667	0.0640179	0.0502247	0.0243846	0.0132995	0.024832	0.0322918	0.0313742	0.0161267	0.0193614	0.0221224	0.0179632	0.0249176	0.0290828	0.0279605	0.0253749	0.0175299	0.0153463	0.00859156	0.0124148	0.0117933	0.0189303	0.0287936	0.033669	0.0267096	0.00454044	0.00753392
ITG	PH	0	L	0.0159444	0.0357606	0.0447216	0.0311165	0.0184095	0.037134	0.0442659	0.0396963	0.0387077	0.0203598	0.0325485	0.0340811	0.0278707	0.0179952	0.0368573	0.0117279	0.0336764	0.0467783	0.0337337	0.0397971	0.0348764	0.0286278	0.0121348	0.0183053	0.0149773	0.0180967	0.00886708	0.029102	0.0486714	0.0482363	0.0316013	0.0111109	0.0325098	0.0398118	0.0283203	0.016125	0.0063311	0.0114622	0.014672	0.0136767	0.0234959	0.0291762	0.0355306	0.0198269	0.00971998	0.0117653
ITG	PH	0	L	0.103572	0.0660194	0.0274328	0.0536505	0.0767305	0.0885474	0.0770405	0.0472081	0.0244445	0.0297898	0.0377519	0.00806789	0.0375331	0.0570811	0.0373391	0.0417687	0.0445222	0.0305751	0.0205378	0.0321111	0.0402123	0.0393733	0.0449134	0.0324291	0.025419	0.0303322	0.0239022	0.0339259	0.0519569	0.0677979	0.0807402	0.0817317	0.0791372	0.0643596	0.0395447	0.0164669	0.0236848	0.0304359	0.0252977	0.0125401	0.0111116	0.00553703	0.0198022	0.0282099	0.0217709	0.0155578
ITG	AH	0	L	0.0594358	0.0478788	0.0366593	0.017141	0.0148472	0.0262303	0.0415513	0.054238	0.0541474	0.052911	0.0688323	0.0687644	0.0621535	0.0573406	0.0471023	0.0096362	0.0279034	0.0475253	0.0457919	0.0226044	0.0178803	0.0308938	0.0442314	0.0331188	0.0292633	0.0344251	0.039775	0.0327647	0.0268	0.0216929	0.00880046	0.00850149	0.0087908	0.0154012	0.0177511	0.0219788	0.0237044	0.0205646	0.0146508	0.00600989	0.0115782	0.013918	0.0143615	0.017268	0.00526566	0.00461608
ITG	PH	0	L	0.0360292	0.0297962	0.0433319	0.0224667	0.015362	0.0107215	0.0138533	0.0204829	0.0287889	0.0319884	0.0329511	0.0262422	0.0130233	0.0176707	0.0346847	0.0443906	0.0404498	0.0568172	0.07245	0.0669457	0.0528783	0.0413041	0.0319348	0.0211253	0.00790199	0.0198417	0.0303526	0.0297111	0.0193901	0.0250269	0.0283846	0.0337745	0.038946	0.0262129	0.0158458	0.0167357	0.0178417	0.0146899	0.0181973	0.0149151	0.0170897	0.0162541	0.0189145	0.0111315	0.019986	0.0238152
ITG	PH	0	L	0.0206692	0.0347109	0.012711	0.0371222	0.0601995	0.0376616	0.0532892	0.0741749	0.0664353	0.0284757	0.029468	0.0362587	0.022337	0.0126181	0.0224062	0.0241223	0.0345113	0.0342848	0.0327434	0.0385364	0.041994	0.0414027	0.0208274	0.0239685	0.00948234	0.007681	0.0240656	0.0153225	0.0128755	0.00962144	0.020649	0.0341016	0.0413007	0.0249694	0.0175207	0.00759143	0.0225818	0.02976	0.0251976	0.0183587	0.0101366	0.00926404	0.022114	0.0162642	0.00559481	0.0112888
ITG	PH	0	R	0.0730109	0.0568175	0.0372932	0.0655272	0.087364	0.0685096	0.0280229	0.0136501	0.0106787	0.0271075	0.0367665	0.0276367	0.0461068	0.036942	0.0444116	0.0297205	0.0159669	0.0154846	0.0349895	0.0315066	0.0298546	0.0278938	0.0343452	0.0186595	0.0211135	0.0230033	0.0290041	0.0295315	0.0202433	0.0141058	0.0310548	0.0358039	0.0320686	0.0265251	0.0196949	0.0346502	0.0364813	0.0331445	0.0227054	0.012463	0.00598286	0.00864639	0.012688	0.0225591	0.015199	0.00902748
ITG	AH	0	R	0.371247	0.369079	0.386891	0.421311	0.459868	0.462126	0.462307	0.455076	0.458063	0.482538	0.531063	0.555853	0.563421	0.545768	0.509219	0.442802	0.376221	0.338321	0.307151	0.253771	0.204092	0.151446	0.153226	0.171794	0.211904	0.237909	0.255388	0.254399	0.241272	0.231025	0.208553	0.191416	0.173569	0.143864	0.112734	0.0824352	0.0510826	0.0381131	0.0277555	0.0269502	0.0274833	0.0278393	0.0277993	0.025975	0.008004	0.0101778
ITG	PH	0	R	0.0750329	0.0771794	0.0924347	0.132727	0.167596	0.17786	0.180998	0.205665	0.225228	0.236148	0.243383	0.268941	0.272424	0.279294	0.254183	0.205072	0.152729	0.134424	0.100004	0.110044	0.136421	0.127494	0.0996935	0.0868763	0.0913937	0.10945	0.0952933	0.0863504	0.0814414	0.0813634	0.0878451	0.0889293	0.0710785	0.0594307	0.059371	0.0584266	0.0429832	0.0265616	0.0236878	0.0227644	0.0163804	0.021892	0.0268176	0.0323347	0.0220496	0.0166718
ITG	PH	0	R	0.102531	0.0784709	0.0558805	0.0496209	0.061562	0.0495962	0.0450148	0.0495865	0.0756727	0.106238	0.128791	0.123062	0.119706	0.134726	0.112277	0.0785138	0.0698891	0.0607596	0.0667807	0.075252	0.0808468	0.0896385	0.0865135	0.0679955	0.0456972	0.0357102	0.0217629	0.0164885	0.029448	0.0353832	0.0241055	0.033301	0.0450003	0.043505	0.0542352	0.0424204	0.032176	0.0361582	0.0453532	0.040888	0.0272022	0.0248611	0.022519	0.0167805	0.0227356	0.0120788
FG	PH	0	R	0.0480737	0.0476338	0.0395204	0.0331498	0.0341181	0.0260931	0.0602412	0.0608857	0.034417	0.0304078	0.0339594	0.0373199	0.0612581	0.0481277	0.0202691	0.0216573	0.0134084	0.0203418	0.0151398	0.0237761	0.0288606	0.0275497	0.0326805	0.0274217	0.0141533	0.0210748	0.0303982	0.0299853	0.020671	0.00785175	0.00823703	0.00958544	0.0193069	0.0382706	0.0375146	0.0282146	0.0186412	0.0265666	0.02083	0.0182713	0.0216086	0.0196559	0.0221637	0.020897	0.0192978	0.0169523
FG	AH	0	R	0.173109	0.173062	0.202889	0.236715	0.270161	0.299608	0.326735	0.336002	0.348795	0.341271	0.381729	0.427613	0.439172	0.404129	0.319239	0.216091	0.143327	0.123807	0.137451	0.146137	0.155649	0.144008	0.117116	0.0995438	0.109738	0.115192	0.141389	0.15654	0.156856	0.154947	0.1437	0.120999	0.0937894	0.0778022	0.0603453	0.0304254	0.0377095	0.0459904	0.0449839	0.0491924	0.0692146	0.0883799	0.113925	0.144778	0.17512	0.205072
FG	PH	0	R	0.0815722	0.0571036	0.0321093	0.030432	0.0600337	0.105422	0.123241	0.114893	0.126035	0.174072	0.196072	0.195625	0.20293	0.179564	0.142035	0.0675754	0.0548091	0.0849207	0.107726	0.0979167	0.063945	0.0419789	0.0489231	0.0478625	0.0619654	0.0705063	0.0603489	0.066836	0.0735277	0.0723087	0.064649	0.0458364	0.0443779	0.0279985	0.0335672	0.0518312	0.0640554	0.0583374	0.0380695	0.0283455	0.0322678	0.0225785	0.0150884	0.0272884	0.0297645	0.0239188
FG	PH	0	R	0.101429	0.0738302	0.07209	0.0653958	0.0899251	0.0555832	0.0321754	0.0424575	0.0531279	0.0724786	0.101761	0.0950773	0.0767647	0.0721937	0.06541	0.0873268	0.079909	0.0550588	0.0630898	0.0649314	0.0447671	0.017949	0.0198622	0.0304027	0.0318571	0.024995	0.020487	0.0178241	0.0169871	0.00918144	0.0119511	0.0107908	0.0292667	0.0518445	0.0666649	0.0753124	0.0756809	0.0767651	0.0740599	0.0632208	0.0576428	0.0553586	0.0452219	0.0337031	0.0348054	0.0394174
FG	PH	0	R	0.0849359	0.0705847	0.0625918	0.0329726	0.0300991	0.0170938	0.0163441	0.0369763	0.0367637	0.0353955	0.0471554	0.0387448	0.0326785	0.0312441	0.0318772	0.0456851	0.0250603	0.0283572	0.0408581	0.0500913	0.0410506	0.0412786	0.0430335	0.0370754	0.0358195	0.0252894	0.0260292	0.0299065	0.0399321	0.0287972	0.0271944	0.0245044	0.0358958	0.0297818	0.0317276	0.0281454	0.0159818	0.0180963	0.0104957	0.00583945	0.006186	0.0138103	0.0154196	0.0257705	0.0301265	0.0237842
FG	AH	0	R	0.191831	0.169187	0.178874	0.201725	0.182095	0.147375	0.128667	0.124271	0.121142	0.141029	0.166224	0.168919	0.181645	0.185596	0.196343	0.185762	0.167139	0.163081	0.160373	0.162104	0.165839	0.160309	0.156698	0.15628	0.165124	0.149806	0.151598	0.159472	0.149895	0.135919	0.117472	0.0973753	0.0967242	0.109056	0.100882	0.0881044	0.0684164	0.0545832	0.0564379	0.040088	0.0240279	0.0317029	0.0362892	0.0493816	0.0748947	0.0823038
FG	PH	0	R	0.0412658	0.0234317	0.0402329	0.0356554	0.024641	0.0337206	0.0501583	0.0743438	0.0838164	0.064252	0.0705713	0.0800799	0.0859582	0.0805206	0.0892524	0.0872765	0.0640281	0.0808735	0.0727524	0.0812988	0.0922634	0.105815	0.11291	0.103637	0.0960947	0.08451	0.0545229	0.0216409	0.0237727	0.0447394	0.054125	0.0485681	0.0572575	0.047992	0.0522851	0.0550648	0.0574102	0.041549	0.0307958	0.0295142	0.02887	0.0441933	0.0531129	0.0575166	0.0612985	0.0526434
FG	PH	0	R	0.103501	0.0686015	0.0223053	0.0178273	0.0599576	0.0730759	0.0898162	0.0814946	0.0545222	0.0807559	0.125614	0.134989	0.129942	0.112273	0.0852691	0.102105	0.0889704	0.0861908	0.0906513	0.0862306	0.0859136	0.0834423	0.0912658	0.0655113	0.0525421	0.0395595	0.0310454	0.0270676	0.0306716	0.0439331	0.0383517	0.032195	0.0271178	0.0363461	0.0365471	0.0553973	0.0536309	0.0534247	0.0528509	0.051648	0.0423274	0.0322078	0.0281821	0.0174985	0.0224319	0.0189391
FG	PH	0	R	0.124584	0.120797	0.0849456	0.0575109	0.0625989	0.0623321	0.036552	0.0278419	0.0192217	0.0258407	0.0415358	0.0514644	0.0353668	0.0320014	0.0349385	0.0294197	0.0104667	0.0154773	0.0250218	0.0423779	0.0583219	0.0603749	0.0526236	0.0381475	0.042778	0.070651	0.0815541	0.065485	0.0378445	0.0189972	0.0253876	0.0390607	0.0275991	0.0125397	0.0120307	0.0143646	0.0156763	0.00666973	0.00630216	0.00803152	0.0229531	0.033971	0.0298096	0.0186757	0.0152816	0.010955
FG	AH	0	R	0.111027	0.131628	0.15477	0.194767	0.219817	0.253194	0.280218	0.283228	0.305111	0.355525	0.397878	0.436426	0.475731	0.48243	0.424118	0.325906	0.232819	0.163026	0.134138	0.0867533	0.0421615	0.0441101	0.0509489	0.0618077	0.0449296	0.017416	0.0400141	0.0437666	0.0280549	0.0160615	0.020769	0.044687	0.0478645	0.0512523	0.0417894	0.0387174	0.0434806	0.0435493	0.0396622	0.0351984	0.0364164	0.0344434	0.0268327	0.0218987	0.0373689	0.051624
FG	PH	0	R	0.210909	0.206082	0.22542	0.214931	0.218728	0.240323	0.21146	0.198436	0.223657	0.236841	0.208296	0.208745	0.232817	0.256402	0.234099	0.189669	0.127803	0.0896174	0.0671883	0.0833819	0.0770332	0.0705971	0.0947858	0.111202	0.1268	0.129074	0.119655	0.101554	0.0918258	0.0882028	0.0737941	0.0571875	0.0400977	0.0306912	0.0141162	0.00963167	0.0203496	0.0136657	0.0161574	0.0167405	0.0258704	0.0249235	0.0196334	0.0294857	0.0378134	0.0336311
FG	PH	0	R	0.173555	0.183288	0.176475	0.140704	0.114783	0.0806598	0.0942474	0.079934	0.0676739	0.0717287	0.0984451	0.117589	0.113698	0.148208	0.129163	0.110626	0.0860009	0.0627893	0.0612345	0.0792222	0.0705847	0.0775527	0.0823061	0.0805456	0.0871541	0.0959876	0.0941099	0.0919811	0.0722649	0.0622174	0.0456132	0.00937549	0.0102624	0.0242539	0.0341486	0.0450609	0.0471659	0.064936	0.0753781	0.0752397	0.0616679	0.0465042	0.0413149	0.0406808	0.0265134	0.0223036
ITG	PH	0	R	0.0549925	0.0747438	0.0636433	0.0442152	0.0561842	0.0435006	0.0111758	0.0265026	0.0452821	0.0635455	0.0325273	0.0261188	0.0107146	0.0227658	0.0367317	0.015682	0.0113698	0.0114587	0.0263308	0.0410129	0.0568329	0.0479013	0.0374045	0.0363723	0.0583631	0.0738935	0.0737525	0.056774	0.0209007	0.0198193	0.026049	0.0276361	0.0112928	0.024386	0.0269125	0.0153266	0.0133955	0.01041	0.0194985	0.012853	0.00508734	0.00806378	0.00955778	0.0128662	0.0182641	0.0181704
ITG	AH	0	R	0.13751	0.154282	0.15007	0.168107	0.187769	0.207493	0.226473	0.232922	0.275514	0.331044	0.389585	0.41519	0.442549	0.438624	0.395808	0.307884	0.23596	0.172859	0.138927	0.0900326	0.0553713	0.0525612	0.0546865	0.0576113	0.0518199	0.0535033	0.0509582	0.0583991	0.0542618	0.0302048	0.0157558	0.0187536	0.0289721	0.0312344	0.0474824	0.0342731	0.0290027	0.0263332	0.0238973	0.0206836	0.0115188	0.00986054	0.0190522	0.021399	0.0223933	0.0274488
ITG	PH	0	R	0.136022	0.130971	0.120323	0.112595	0.122331	0.13225	0.126299	0.134809	0.174198	0.18477	0.183325	0.184593	0.207066	0.227033	0.22378	0.162221	0.0935701	0.0794129	0.082002	0.105235	0.119757	0.122236	0.13101	0.135164	0.123453	0.121281	0.125052	0.124909	0.119376	0.101958	0.0767342	0.0599758	0.0554247	0.0507237	0.0263278	0.00975339	0.00672158	0.0131051	0.0285039	0.020449	0.0310729	0.0344044	0.0281384	0.0215114	0.0339458	0.0298911
ITG	PH	0	R	0.1507	0.117994	0.0984873	0.100522	0.117527	0.118582	0.121873	0.0850253	0.0568114	0.0469003	0.064972	0.0931293	0.0991001	0.122972	0.115177	0.0976821	0.0820481	0.0663775	0.0842983	0.0918583	0.100584	0.103097	0.0935871	0.0773861	0.0746915	0.0873499	0.0913811	0.0985858	0.0843788	0.0654997	0.0488506	0.0382823	0.0288798	0.0245439	0.0341692	0.0374018	0.0401249	0.0388236	0.0436001	0.0469402	0.0299724	0.0257525	0.0150652	0.0188743	0.0151663	0.0160217
FG	PH	1	R	0.0816053	0.0612086	0.0299125	0.0233003	0.0347192	0.0410368	0.0255642	0.0124298	0.0110043	0.0300817	0.0298441	0.016655	0.0264916	0.0486839	0.0344145	0.025701	0.0173626	0.0132251	0.0334373	0.046667	0.0403058	0.026734	0.0250199	0.0450035	0.0407113	0.023431	0.0317135	0.0489952	0.0481645	0.0511813	0.0386757	0.0366623	0.0302233	0.013446	0.0120963	0.01332	0.0131129	0.0168601	0.0205578	0.0233107	0.0262762	0.0276192	0.0320834	0.0282199	0.0219558	0.0207988
FG	AH	1	R	0.0191114	0.00781275	0.0106015	0.011932	0.0266703	0.0463267	0.0802421	0.110711	0.102807	0.0744612	0.062118	0.039454	0.00776737	0.0335763	0.0183058	0.00936622	0.0168773	0.0340808	0.0449795	0.0266658	0.0456576	0.0728652	0.0926397	0.0767019	0.073429	0.0780379	0.0804551	0.081946	0.0918296	0.0977533	0.110032	0.106042	0.0905286	0.0783885	0.0531205	0.0456238	0.0353679	0.0293681	0.0269518	0.0246223	0.041317	0.0565682	0.0784188	0.0829935	0.0678648	0.0582907
FG	PH	1	R	0.0676705	0.0884738	0.0924892	0.0785419	0.0501727	0.0276123	0.0195414	0.0411436	0.0634657	0.0671961	0.0819058	0.0902987	0.0953549	0.0972261	0.091326	0.113297	0.113128	0.101847	0.103272	0.117659	0.129914	0.123418	0.12164	0.121938	0.137743	0.147821	0.143203	0.162999	0.181415	0.189614	0.175237	0.148124	0.117183	0.115285	0.128969	0.12183	0.108253	0.108016	0.119398	0.117115	0.117013	0.122333	0.131477	0.13751	0.124806	0.10621
FG	PH	1	R	0.104734	0.0984605	0.109987	0.0930308	0.0571508	0.04772	0.0623427	0.0755918	0.10415	0.123887	0.10434	0.120219	0.126971	0.136889	0.135413	0.130613	0.125938	0.124375	0.1223	0.124258	0.126887	0.141035	0.157458	0.160073	0.173902	0.190758	0.188863	0.185155	0.177877	0.177542	0.175864	0.157671	0.137963	0.130751	0.117393	0.10031	0.0929109	0.0818011	0.0863061	0.107085	0.120311	0.120063	0.107307	0.0951505	0.0875173	0.0787049
FG	PH	0	R	0.118562	0.0888835	0.0786451	0.0464576	0.0518429	0.0395756	0.0351164	0.0541344	0.0548511	0.0488977	0.0251331	0.0316302	0.027695	0.0259258	0.031336	0.025631	0.0234147	0.0218707	0.0167402	0.0374163	0.0518845	0.0542345	0.0425424	0.0461428	0.0620256	0.0633162	0.0540456	0.0523804	0.0471801	0.0481124	0.0389811	0.01719	0.00390137	0.00724858	0.00485757	0.0110097	0.0160686	0.0157614	0.0143636	0.0109365	0.0077937	0.0184602	0.0249095	0.016217	0.012817	0.0121479
FG	AH	0	R	0.109122	0.073412	0.0534151	0.0436522	0.0466085	0.0458062	0.0565522	0.0506651	0.0233633	0.0142921	0.0103284	0.0083178	0.0319538	0.0475785	0.0276674	0.0159598	0.0459704	0.0946942	0.0974096	0.0855155	0.0509646	0.0544191	0.0654503	0.0710832	0.0994689	0.0852772	0.0751339	0.0964141	0.123283	0.122643	0.116397	0.0963514	0.105609	0.0833223	0.0767952	0.076822	0.0607179	0.0660399	0.060062	0.0596447	0.0497999	0.0522646	0.0505426	0.0474373	0.0418058	0.0477889
FG	PH	0	R	0.0816698	0.0696606	0.0557782	0.0540046	0.0720356	0.0840542	0.071558	0.0343911	0.0196273	0.0160913	0.0425942	0.0672143	0.0567774	0.0243984	0.0269861	0.0235049	0.0442959	0.063102	0.0805851	0.0836859	0.0887168	0.0907865	0.0710828	0.0564957	0.0462193	0.0508534	0.0637734	0.0677072	0.0568648	0.0499354	0.0654483	0.0646895	0.0569536	0.0553134	0.0678439	0.0883345	0.0977479	0.0989296	0.0860273	0.0697894	0.062467	0.0535604	0.0407909	0.0465907	0.0483998	0.0371775
FG	PH	0	R	0.023288	0.0652953	0.0829195	0.109913	0.0967196	0.0819531	0.0756451	0.0870009	0.101321	0.100551	0.102254	0.0928439	0.0841245	0.0659565	0.0521962	0.0513372	0.0787012	0.127978	0.13478	0.122745	0.115914	0.119961	0.107432	0.112528	0.118718	0.121297	0.1167	0.110394	0.122064	0.125295	0.125163	0.0991025	0.100163	0.10789	0.0947488	0.0980199	0.103308	0.0987148	0.100811	0.089436	0.0880613	0.0945512	0.0922596	0.0841394	0.0850121	0.0867776
FG	PH	1	R	0.0556619	0.0597242	0.0714238	0.0391341	0.0256662	0.0247527	0.0173679	0.0268321	0.0305489	0.0510215	0.0830546	0.0820537	0.0645939	0.035816	0.016861	0.0273051	0.0408552	0.0422179	0.0296961	0.0111647	0.0166316	0.0372426	0.0361313	0.0303473	0.0204709	0.0347479	0.0561861	0.0430542	0.0305643	0.0329413	0.0409066	0.0317842	0.026346	0.0218603	0.0245865	0.0254907	0.0239647	0.0157156	0.0185251	0.0279398	0.0284201	0.0240757	0.0183163	0.0241879	0.0287414	0.0204071
FG	AH	1	R	0.0368245	0.052854	0.0619313	0.0454523	0.0344614	0.0354175	0.059182	0.0900338	0.0931472	0.080323	0.0611624	0.053604	0.0938411	0.0869129	0.0489342	0.0425392	0.0184773	0.0156815	0.0228767	0.0112943	0.0148562	0.0108207	0.0333929	0.0500768	0.0544915	0.0572723	0.0422414	0.039092	0.0595962	0.0543645	0.0506401	0.0237047	0.00546528	0.0064058	0.0116017	0.0163173	0.0275234	0.0317418	0.0355479	0.0351076	0.0297971	0.0228129	0.037065	0.0447173	0.0326645	0.029551
FG	PH	1	R	0.0659001	0.0761275	0.063866	0.0380795	0.0468693	0.0301904	0.0262461	0.0289913	0.0132122	0.0181498	0.0333206	0.0535613	0.0743808	0.0784017	0.0512879	0.0585008	0.0827597	0.0731608	0.0528673	0.0713089	0.0609296	0.0437911	0.0255848	0.0324429	0.0514182	0.0659581	0.081803	0.0970381	0.10417	0.106638	0.102767	0.0876386	0.076354	0.0740992	0.0820087	0.074442	0.0848602	0.0831998	0.0803589	0.079662	0.0736022	0.0752518	0.0940389	0.104671	0.101949	0.0921603
FG	PH	1	R	0.0450804	0.0347918	0.0475961	0.0746253	0.0693721	0.0574303	0.017209	0.0115672	0.0337986	0.0665538	0.0426863	0.0506033	0.0592	0.0288104	0.0364874	0.0543935	0.0478693	0.0505477	0.0471543	0.0445424	0.0433948	0.0449574	0.0351838	0.0203339	0.035525	0.0472841	0.0402934	0.0350689	0.0531578	0.0593223	0.0631849	0.0440791	0.0221265	0.0172458	0.0241869	0.0270689	0.0331375	0.0374072	0.0612604	0.084846	0.0858936	0.0690271	0.0690004	0.0617447	0.0500559	0.0393261
FG	PH	1	R	0.0428731	0.0193562	0.0564744	0.0508982	0.0449919	0.0461789	0.0426505	0.0250554	0.0142639	0.0241639	0.0610888	0.0580148	0.0252734	0.0371691	0.0436517	0.0231377	0.0236254	0.0272849	0.0172761	0.0209513	0.0165669	0.0209871	0.022122	0.0348323	0.0385668	0.0321041	0.0245572	0.0175564	0.0279301	0.0379445	0.0392796	0.0441691	0.0421775	0.024294	0.0113636	0.0130389	0.022178	0.00813119	0.0152427	0.0189159	0.0151602	0.024878	0.0236461	0.0164991	0.00933974	0.00842592
FG	AH	1	R	0.0810912	0.0562804	0.0470306	0.0526283	0.0424305	0.0820679	0.0805976	0.0604015	0.0535644	0.0430761	0.0432445	0.0382394	0.0380088	0.0271892	0.016405	0.0411519	0.0436561	0.060549	0.0652539	0.0354505	0.0176297	0.0150287	0.0121229	0.0262493	0.0438899	0.0572951	0.0555837	0.0593387	0.0687126	0.074911	0.0706021	0.0498451	0.0300831	0.028272	0.0223095	0.0270707	0.0226031	0.0196447	0.0101196	0.0226649	0.0292048	0.0178261	0.0144419	0.0114284	0.0169624	0.0126864
FG	PH	1	R	0.0354009	0.0593315	0.0656751	0.0902757	0.0892734	0.0861784	0.0757876	0.058649	0.0313497	0.0292427	0.0435216	0.0188115	0.0110337	0.0238152	0.0410744	0.0463531	0.0543552	0.0493344	0.0725387	0.0716996	0.0494067	0.0454303	0.039919	0.0450702	0.0708579	0.089497	0.0835785	0.0776559	0.0809395	0.0859313	0.0987189	0.0988422	0.0830869	0.060932	0.0458552	0.0372631	0.0327663	0.017962	0.00912737	0.0250953	0.0393393	0.0493685	0.056451	0.043708	0.0375939	0.0353404
FG	PH	1	R	0.0221621	0.0111349	0.0249914	0.0737091	0.0952356	0.0800278	0.0827045	0.082241	0.0534328	0.0555969	0.0700695	0.0577115	0.0678462	0.0409008	0.0505019	0.0587245	0.0597078	0.0786631	0.0951707	0.0965839	0.0957226	0.110738	0.103964	0.107257	0.107497	0.103202	0.0938293	0.0899894	0.0902347	0.0822176	0.0710449	0.0408527	0.0359767	0.0438916	0.0486264	0.0458602	0.0447233	0.0307217	0.0382308	0.053808	0.0600576	0.0532585	0.0484234	0.0561497	0.0533248	0.0544239
FG	PH	1	R	0.0585663	0.039374	0.0619046	0.0811931	0.0509168	0.0420054	0.0244813	0.0139315	0.0148393	0.0310092	0.0313309	0.0380692	0.0185202	0.0191924	0.0142532	0.0188509	0.022208	0.0191212	0.0177284	0.0232291	0.0302251	0.0285072	0.0209722	0.0122881	0.0210064	0.0430802	0.0509755	0.0261093	0.0145017	0.0327376	0.0410901	0.044726	0.0483623	0.0421919	0.0318502	0.0250458	0.023029	0.0299458	0.0291908	0.0137643	0.00860474	0.00865234	0.0075717	0.00636153	0.00527612	0.00524146
FG	AH	1	R	0.0492932	0.0286331	0.0385028	0.0578791	0.0365269	0.0372027	0.0574416	0.0920783	0.104581	0.114763	0.126751	0.11348	0.100658	0.090525	0.0820831	0.0656869	0.0571625	0.0495813	0.0384492	0.0504767	0.040273	0.0574218	0.0666521	0.0790336	0.0643573	0.06216	0.0407697	0.0374518	0.0426698	0.0433243	0.0455829	0.0432681	0.00695096	0.0159798	0.0101933	0.0131322	0.0274097	0.0232909	0.0214372	0.0264411	0.0270229	0.0198019	0.01766	0.0224174	0.0142003	0.0168845
FG	PH	1	R	0.189593	0.163504	0.165367	0.203808	0.212716	0.20042	0.152518	0.12568	0.140129	0.165589	0.163329	0.14412	0.135949	0.149916	0.130711	0.0800249	0.0381677	0.0257738	0.0423082	0.0629516	0.0705382	0.0726733	0.0992713	0.115025	0.121661	0.127448	0.123545	0.116925	0.114872	0.109955	0.111409	0.106086	0.0873691	0.0606995	0.0445281	0.0452555	0.0409969	0.0253345	0.0164843	0.0279933	0.0427713	0.0544749	0.0629971	0.0621373	0.0647744	0.0478403
FG	PH	1	R	0.0793818	0.092247	0.0972455	0.102276	0.116014	0.116062	0.107495	0.0909151	0.0718861	0.0562548	0.0325629	0.0151936	0.0423124	0.0472367	0.0348133	0.0181535	0.0158682	0.0175067	0.0314057	0.0322039	0.0263796	0.032306	0.0252805	0.0424763	0.0452633	0.055559	0.0546636	0.0812532	0.083889	0.0733199	0.0523915	0.0251987	0.0148617	0.0189879	0.0215789	0.0299535	0.0423854	0.0418208	0.0455832	0.0558693	0.0515623	0.0416635	0.0423747	0.0476212	0.0437104	0.0413649
ITG	PH	0	R	0.0804845	0.0823816	0.0841389	0.048817	0.0460977	0.0552929	0.0613155	0.0690541	0.0251718	0.0187929	0.0404036	0.0537022	0.0639757	0.0714716	0.0796583	0.0358513	0.0105678	0.0207436	0.0352034	0.0322067	0.0175464	0.0130146	0.0234599	0.0331761	0.0367113	0.0357768	0.0398676	0.0237568	0.0182149	0.0140763	0.0132412	0.0325586	0.0333451	0.0378655	0.0458828	0.0535561	0.0383826	0.0204651	0.0138701	0.0101178	0.0113919	0.0171105	0.021679	0.0185965	0.00714423	0.00815875
ITG	AH	0	R	0.117034	0.111263	0.0717138	0.0765979	0.0852963	0.112561	0.148583	0.13644	0.116913	0.116128	0.113082	0.10536	0.0931971	0.119375	0.134606	0.134442	0.135046	0.120606	0.0939927	0.0590773	0.0351974	0.0449542	0.0619905	0.0614018	0.0689121	0.0781227	0.0846633	0.0840824	0.0779315	0.0607098	0.0509553	0.057419	0.0509717	0.0556068	0.0493118	0.0389464	0.0420396	0.0454726	0.044822	0.0469051	0.0367566	0.0288839	0.0296789	0.0247305	0.0177309	0.0102243
ITG	PH	0	R	0.122994	0.14307	0.144247	0.130808	0.103567	0.090092	0.0628875	0.0948148	0.124694	0.136533	0.122698	0.0864846	0.0719223	0.0895341	0.105482	0.120164	0.136962	0.151769	0.165994	0.163405	0.165618	0.162589	0.159882	0.165578	0.173364	0.1825	0.178909	0.162974	0.132037	0.110642	0.106574	0.0920544	0.0695421	0.0505139	0.0154372	0.0258503	0.0282999	0.0141583	0.0173934	0.0430133	0.0447019	0.0332593	0.0300268	0.0408124	0.050148	0.0498751
ITG	PH	0	R	0.060835	0.0516563	0.0452089	0.0549577	0.0430108	0.0491313	0.0537443	0.0798024	0.0881439	0.0705794	0.0704442	0.0647576	0.0749887	0.0830054	0.0818715	0.0781857	0.0966275	0.106785	0.100267	0.0939387	0.0948554	0.087746	0.0761981	0.0680763	0.0866443	0.101139	0.106129	0.0781824	0.0581492	0.0298522	0.0105943	0.0159483	0.0313713	0.0185489	0.0195341	0.0085532	0.0257427	0.0282602	0.0293506	0.0290119	0.0332466	0.0268827	0.0110278	0.00652308	0.00892457	0.00823324
ITG	PH	0	R	0.0467645	0.0796029	0.0799303	0.0387123	0.0190989	0.0104282	0.0137493	0.0243464	0.0126246	0.0235287	0.0442535	0.0399334	0.0461978	0.0638193	0.0775575	0.0592415	0.0565901	0.0545855	0.043895	0.0226116	0.0231545	0.0163798	0.0077306	0.0180911	0.0389115	0.0357624	0.0385113	0.0190147	0.0137723	0.0128908	0.0192592	0.0264458	0.0224113	0.0231865	0.044666	0.0425443	0.0316082	0.0174364	0.00662998	0.0150915	0.00877009	0.00704301	0.0108253	0.00469186	0.00740309	0.0116497
ITG	AH	0	R	0.133224	0.118363	0.102108	0.101876	0.0944036	0.0854093	0.0736429	0.0654122	0.0643475	0.0700931	0.0699461	0.0885255	0.101451	0.0940506	0.0632237	0.033592	0.0400556	0.0454883	0.028838	0.0079475	0.019528	0.0340565	0.0419671	0.0599802	0.0602542	0.0551609	0.0560258	0.0590548	0.0622968	0.0617326	0.0779256	0.076455	0.0601984	0.0442769	0.0486232	0.0616518	0.0591391	0.0434746	0.0502859	0.0536973	0.0544503	0.049525	0.0462946	0.0404869	0.0220662	0.00829364
ITG	PH	0	R	0.134992	0.116014	0.0971606	0.0990242	0.0909097	0.058702	0.00957822	0.0204454	0.0120553	0.0279895	0.0441203	0.0420392	0.0304035	0.0559664	0.0660773	0.0548436	0.0500966	0.0573205	0.0653511	0.0565406	0.0299852	0.0183162	0.0512456	0.0482109	0.0425134	0.0530876	0.0492619	0.0408231	0.0601719	0.0697891	0.0561593	0.0547133	0.0439156	0.0192586	0.0340571	0.0590754	0.0536611	0.0417113	0.0259084	0.0191471	0.0180284	0.00984509	0.0191087	0.0271533	0.0330106	0.0265592
ITG	PH	0	R	0.090056	0.0708592	0.0397373	0.0360456	0.0197581	0.0210046	0.0159278	0.0558844	0.0755536	0.060532	0.0481956	0.0639203	0.0468407	0.0126962	0.0167165	0.017535	0.0202036	0.035084	0.0505725	0.0354063	0.0299055	0.0125106	0.0236225	0.00672224	0.0194	0.0336846	0.0140667	0.024145	0.0290773	0.0248399	0.0217214	0.0328032	0.0171075	0.0120901	0.0195103	0.0353445	0.0592851	0.0729392	0.0812183	0.0804787	0.0693282	0.0487448	0.0293902	0.0256708	0.0234335	0.0172666
ITG	PH	0	R	0.01258	0.0260758	0.0391728	0.0310909	0.0326119	0.0324373	0.0318383	0.0285555	0.00976114	0.0458372	0.0341663	0.0272579	0.0292569	0.0164343	0.0284328	0.0420824	0.0329934	0.0402346	0.0466437	0.0551809	0.0451407	0.0394505	0.0479213	0.0383484	0.025722	0.0180762	0.0164684	0.0232805	0.0230163	0.0212521	0.0195255	0.0262123	0.0256119	0.0102473	0.0121627	0.0143333	0.0175965	0.019026	0.0200653	0.0133492	0.0147458	0.0307384	0.0262653	0.0145739	0.00802349	0.0142586
ITG	AH	0	R	0.0226215	0.0115269	0.0215066	0.0187116	0.0120077	0.0166346	0.0230048	0.0609302	0.0587839	0.0294527	0.0399795	0.0569067	0.0958775	0.0958198	0.0661966	0.0347869	0.0259108	0.0279046	0.039119	0.070692	0.0868218	0.0806845	0.06525	0.0601446	0.0627947	0.0521755	0.0487726	0.0424425	0.0390874	0.047368	0.0517163	0.0505863	0.0484525	0.0532956	0.0555854	0.0496102	0.0378862	0.0398963	0.0426847	0.0387714	0.0305374	0.0208185	0.00604674	0.00996388	0.00654777	0.00704396
ITG	PH	0	R	0.0381859	0.0399429	0.0452115	0.0486189	0.038756	0.0474949	0.0533987	0.0600153	0.0530077	0.046305	0.06058	0.05037	0.0483562	0.058591	0.0552582	0.0374073	0.0229051	0.0145311	0.00941574	0.0157457	0.0336244	0.0514432	0.0732887	0.0560562	0.0396335	0.0250861	0.00953995	0.0402997	0.0518822	0.0587878	0.0700187	0.0587801	0.0466807	0.0533457	0.0599283	0.030311	0.0153299	0.0236685	0.0238766	0.0214045	0.0211819	0.0191868	0.0117366	0.00524213	0.018467	0.0105196
ITG	PH	0	R	0.0566709	0.0449034	0.0189471	0.0209255	0.0243313	0.052672	0.0411986	0.0485253	0.044246	0.0498465	0.0568663	0.0573179	0.0517047	0.049607	0.03434	0.0386357	0.0364092	0.0592266	0.0535608	0.0402098	0.0178063	0.011774	0.0198833	0.0312345	0.0336134	0.0267127	0.0449224	0.0649417	0.0873443	0.0967691	0.105201	0.100662	0.085079	0.0906008	0.082766	0.0842262	0.0842427	0.0810557	0.081088	0.0725492	0.0659172	0.055843	0.0420103	0.03757	0.0341097	0.0344197
FG	Amyg	0	L	0.0653533	0.0432437	0.0286313	0.029365	0.0363956	0.0379072	0.0299375	0.0221418	0.00932092	0.0140294	0.0383079	0.0448202	0.0235346	0.0299015	0.038157	0.0176875	0.0122655	0.0311961	0.0233767	0.0239962	0.0305499	0.0250676	0.019681	0.0128499	0.0389027	0.0560554	0.0386834	0.0241072	0.0378527	0.0564287	0.0821836	0.115442	0.116363	0.0946726	0.0598947	0.0442891	0.0460034	0.0277548	0.0145446	0.0286629	0.0418286	0.0524879	0.0573104	0.0767721	0.0919471	0.111986
FG	Amyg	0	L	0.147985	0.151393	0.105754	0.0954903	0.0579599	0.0475292	0.0510642	0.0473578	0.0271454	0.0279958	0.0477197	0.0276486	0.00971744	0.0319956	0.046602	0.0335021	0.023233	0.0157602	0.0187799	0.0272528	0.0302786	0.0222227	0.0179578	0.0214753	0.045038	0.050859	0.0263227	0.0300763	0.0539134	0.0959611	0.130961	0.158422	0.165202	0.143545	0.113478	0.0867649	0.0561791	0.0393558	0.0328848	0.0288587	0.0291158	0.0332663	0.048745	0.0593135	0.078652	0.108722
FG	Amyg	0	L	0.0585385	0.0432522	0.0230654	0.0194923	0.0175277	0.0399487	0.053571	0.0530196	0.0616637	0.0629261	0.0524911	0.0518152	0.0792994	0.109274	0.118648	0.101607	0.0889748	0.079458	0.0537711	0.0419535	0.049738	0.0542615	0.0417373	0.0384878	0.0236599	0.0181341	0.0301718	0.0349031	0.0188607	0.0076706	0.022556	0.0301505	0.0268969	0.0117303	0.0113582	0.0359387	0.0460761	0.0426178	0.0292858	0.0226292	0.0134858	0.00409231	0.0164004	0.0388382	0.051714	0.0525185
FG	Amyg	0	L	0.0622672	0.0461871	0.0248737	0.0211973	0.0364489	0.023779	0.0228067	0.0333609	0.0150928	0.0159781	0.0396667	0.0340808	0.0395558	0.0470166	0.0597816	0.0675373	0.048166	0.0319795	0.0146624	0.0292169	0.0415584	0.0329957	0.0219596	0.0303827	0.0174787	0.0207754	0.0105377	0.0173435	0.0169925	0.0217717	0.0204414	0.0288568	0.0191925	0.0173573	0.0184381	0.0296474	0.0311342	0.0233671	0.00966856	0.00698033	0.0122986	0.0131397	0.0160533	0.0194036	0.0163023	0.00948353
FG	Amyg	0	L	0.111604	0.0743398	0.0284246	0.043466	0.0171206	0.0114169	0.0255155	0.0561761	0.0409747	0.0368378	0.0655814	0.0673077	0.0782204	0.106319	0.0803412	0.077034	0.0748194	0.0668931	0.0670184	0.0589327	0.0382927	0.0266581	0.0229704	0.038658	0.0448543	0.0480892	0.0315102	0.0118359	0.0221573	0.0290574	0.0277486	0.0449525	0.0370904	0.033345	0.0346744	0.0218884	0.011196	0.0209945	0.0241054	0.0208218	0.00714721	0.0128715	0.00998985	0.0146884	0.014782	0.0248266
FG	Amyg	0	L	0.0591831	0.0500546	0.03949	0.0367175	0.0612263	0.0481757	0.04599	0.0731085	0.0720178	0.0744669	0.091234	0.0581183	0.0674265	0.100254	0.0816127	0.0667368	0.0385764	0.0200752	0.0214557	0.0198419	0.0100552	0.0180183	0.0230426	0.0188	0.0107024	0.0129391	0.0259826	0.0223523	0.0137837	0.0210706	0.0348016	0.0496256	0.0453129	0.0344952	0.0126455	0.0146852	0.0101309	0.0130638	0.0119083	0.010286	0.00840752	0.00933955	0.00449455	0.00484145	0.0114298	0.0174727
ITG	Amyg	0	L	0.148103	0.122078	0.081877	0.0734948	0.0786468	0.0750742	0.085987	0.0989647	0.0638051	0.0388196	0.0460879	0.058079	0.0830885	0.0939398	0.099484	0.0847527	0.0707319	0.0550907	0.0603212	0.051463	0.0482452	0.0565814	0.0482242	0.0367181	0.0214921	0.0197551	0.0228289	0.0163622	0.0147692	0.0291475	0.028554	0.0263746	0.0196286	0.0137571	0.00787883	0.0129278	0.0124971	0.0131943	0.0152193	0.0141416	0.023344	0.0250614	0.0278879	0.0180854	0.0203677	0.0205819
ITG	Amyg	0	L	0.131541	0.118272	0.0881592	0.0751068	0.0600896	0.0355257	0.0183626	0.0229977	0.0313768	0.0501783	0.0803602	0.0724618	0.0872845	0.106055	0.0967477	0.095448	0.10511	0.0934268	0.078923	0.0749403	0.0653603	0.0539901	0.0310578	0.0270066	0.0277519	0.00899683	0.00792574	0.0137015	0.0142947	0.0182161	0.0179512	0.0140664	0.0180912	0.0301584	0.0323678	0.0349083	0.032177	0.0413252	0.0386088	0.0264803	0.0232492	0.00942624	0.0198018	0.0223837	0.0212132	0.0148116
FG	Amyg	0	L	0.0411158	0.0194725	0.0343617	0.0453174	0.0292203	0.0402248	0.0265111	0.00983538	0.0195494	0.0216648	0.010386	0.0258472	0.0344446	0.0467464	0.065194	0.065438	0.036759	0.0157789	0.01786	0.026411	0.0297515	0.024522	0.0174991	0.0210125	0.0425995	0.0500106	0.029837	0.0249471	0.0245163	0.0206157	0.00664461	0.012008	0.00906108	0.00548051	0.00546767	0.0177784	0.0149936	0.0125838	0.0137363	0.0164179	0.012699	0.013478	0.02565	0.0302723	0.0363139	0.0307802
FG	Amyg	1	L	0.122219	0.0585992	0.0272515	0.0355555	0.0134714	0.0358495	0.0594086	0.0843096	0.0702229	0.0429017	0.03422	0.0420217	0.0673905	0.0665277	0.052436	0.0409312	0.00825245	0.0248864	0.0242288	0.0301459	0.0273933	0.0278082	0.0395511	0.0419645	0.0556416	0.0517802	0.0376769	0.0509527	0.0430909	0.0191008	0.0209834	0.0311798	0.0291059	0.0343419	0.0301471	0.0146207	0.00696963	0.0145051	0.0239957	0.023698	0.0189385	0.0108859	0.0141947	0.0212141	0.0227666	0.0259201
FG	Amyg	0	L	0.07989	0.0513115	0.0435098	0.0774135	0.0509256	0.0448237	0.0191498	0.029021	0.0175533	0.0348031	0.0325528	0.0159567	0.0633928	0.0450745	0.0280108	0.0253758	0.0204413	0.0213319	0.0225695	0.0110955	0.0150074	0.01471	0.00986151	0.00975867	0.014229	0.0309082	0.0263719	0.0238743	0.0184646	0.0130237	0.0132239	0.0158886	0.0217791	0.00623678	0.00729041	0.00855865	0.00981223	0.0150499	0.0205603	0.039618	0.0379523	0.0371919	0.0319957	0.0382937	0.0412348	0.0290952
FG	Amyg	0	L	0.11687	0.103629	0.0806607	0.0924507	0.0760408	0.0767123	0.0688497	0.0726663	0.0713897	0.064525	0.0616922	0.0391962	0.0290114	0.0387739	0.0436002	0.0237789	0.0263644	0.0425919	0.0329398	0.0340661	0.03692	0.0234835	0.0293725	0.0223213	0.0136415	0.0149737	0.0222614	0.0274632	0.0197699	0.0215684	0.0208756	0.0282999	0.0157617	0.01215	0.0103559	0.015472	0.0112883	0.00924632	0.023033	0.0182754	0.0125253	0.0171627	0.0146225	0.0154453	0.0111546	0.0116977
FG	Amyg	0	L	0.0124711	0.0464424	0.0395984	0.0202854	0.0264966	0.042945	0.0714571	0.0529943	0.0217946	0.0239293	0.0350764	0.0119373	0.0171132	0.0396296	0.0410241	0.0405212	0.0239981	0.026187	0.0323894	0.0432793	0.0339365	0.0384577	0.0440989	0.0330044	0.0105665	0.0106121	0.0140883	0.020958	0.0205748	0.0305392	0.0486768	0.0527169	0.0469883	0.0431496	0.0492489	0.0574543	0.0517428	0.0321923	0.0140278	0.00958356	0.0244136	0.012171	0.00913228	0.00858247	0.0204317	0.0252472
ITG	Amyg	0	L	0.0680263	0.0683741	0.0562432	0.045808	0.0367949	0.0529792	0.0550869	0.0577754	0.0655562	0.0322218	0.0292574	0.0526307	0.0345822	0.0347447	0.0561745	0.0362234	0.0195375	0.0239492	0.0337226	0.0431583	0.0417077	0.0458899	0.0536907	0.0524941	0.0460921	0.0297025	0.0157783	0.0105367	0.0175833	0.0262593	0.0215653	0.0323528	0.0386222	0.0434741	0.0353534	0.025261	0.0253062	0.0177488	0.00651653	0.00508433	0.00871914	0.0255128	0.0269164	0.0261348	0.0285921	0.0332267
ITG	Amyg	0	L	0.0756116	0.0391531	0.0186824	0.0326814	0.047516	0.0485571	0.0701552	0.0668469	0.0782556	0.0600972	0.035875	0.04591	0.0650742	0.0763547	0.0591419	0.0298719	0.0383234	0.0424364	0.0352031	0.0078966	0.00830542	0.0138521	0.0220388	0.031118	0.0339682	0.0275344	0.0149187	0.0117801	0.0139171	0.0193326	0.0268236	0.0423538	0.0583477	0.0583413	0.0356589	0.0160195	0.00983186	0.0170805	0.0162566	0.0208773	0.0156123	0.0156245	0.0110681	0.0166046	0.0178481	0.00955619
ITG	Amyg	0	L	0.0709684	0.0759616	0.089086	0.0558526	0.0188517	0.0190116	0.0312895	0.0845461	0.109921	0.102123	0.0614282	0.0458152	0.0552348	0.0703194	0.0485111	0.0201263	0.0345928	0.0430289	0.021134	0.0120519	0.026458	0.0400241	0.0256295	0.0292139	0.0259206	0.0095725	0.0106956	0.00916622	0.0185265	0.0173677	0.0225503	0.0261614	0.0413599	0.0383823	0.0410752	0.0399203	0.0312426	0.0142952	0.0121082	0.0237222	0.0264107	0.0155591	0.0145877	0.0193728	0.0282801	0.0164904
ITG	Amyg	0	L	0.0916987	0.0857023	0.0985363	0.0785635	0.0581861	0.0374215	0.03374	0.0607065	0.0796858	0.0528853	0.0493482	0.0421832	0.0281119	0.0170365	0.0123761	0.0297657	0.0287373	0.0460219	0.059653	0.0416798	0.0133932	0.0250776	0.0106798	0.0177159	0.0309876	0.01361	0.0259472	0.0515383	0.0375958	0.039005	0.0357826	0.0248184	0.029752	0.0409909	0.0243635	0.0141324	0.00899482	0.0162052	0.0232434	0.0152976	0.0137402	0.011123	0.0205611	0.0180755	0.0106447	0.020843
ITG	Amyg	0	R	0.318245	0.315765	0.299185	0.266196	0.253419	0.261686	0.26972	0.236884	0.224831	0.234985	0.251445	0.246417	0.234507	0.222378	0.24384	0.257085	0.269987	0.294334	0.298095	0.285657	0.284011	0.297457	0.281659	0.264096	0.237127	0.224253	0.21663	0.199696	0.196103	0.199536	0.187821	0.184225	0.177458	0.155604	0.145846	0.150384	0.133257	0.127358	0.125564	0.121543	0.105508	0.10075	0.078722	0.0535872	0.0403648	0.0468195
ITG	Amyg	0	R	0.199263	0.164861	0.155465	0.177478	0.159118	0.174463	0.211671	0.204785	0.166167	0.120607	0.0989415	0.0681066	0.0715247	0.0632514	0.0567839	0.0555767	0.0676958	0.104458	0.125161	0.140515	0.145375	0.153416	0.153501	0.129803	0.0974096	0.0990476	0.0990915	0.0938014	0.106481	0.112366	0.0817471	0.057783	0.0498567	0.0498336	0.0558904	0.0501692	0.0354242	0.0272816	0.0322945	0.0332238	0.0214927	0.0122731	0.0234549	0.0239245	0.0213308	0.0142409
FG	Amyg	0	R	0.108371	0.0646607	0.062387	0.0679782	0.0511135	0.0398396	0.0475054	0.0464471	0.0359285	0.0181596	0.0113026	0.0270113	0.0215567	0.0226365	0.030786	0.016147	0.0215434	0.0489576	0.0786919	0.106553	0.136237	0.164068	0.149164	0.110992	0.101116	0.0969213	0.0782987	0.0727728	0.0615895	0.0608617	0.0462597	0.0378762	0.0332836	0.0176774	0.0171348	0.0218407	0.0397707	0.046783	0.0507077	0.0567107	0.0484747	0.0306043	0.00943494	0.00861364	0.00737256	0.0158205
FG	Amyg	0	R	0.260264	0.227153	0.227254	0.254527	0.266267	0.24332	0.251287	0.251346	0.203804	0.149416	0.138127	0.133615	0.126728	0.12012	0.121312	0.132697	0.152539	0.182593	0.191496	0.199085	0.217903	0.240212	0.237284	0.209289	0.182169	0.171382	0.151194	0.128227	0.116034	0.117888	0.0980887	0.087079	0.078439	0.0732204	0.0748027	0.0693086	0.0677507	0.0625553	0.0575707	0.0584884	0.0503215	0.0364345	0.0208725	0.0133503	0.0130377	0.00802591
FG	Amyg	0	R	0.259557	0.218683	0.263198	0.290489	0.286117	0.25949	0.25633	0.23141	0.227888	0.209982	0.12519	0.0837981	0.0645026	0.0665965	0.0900069	0.0906159	0.108293	0.133091	0.148994	0.159207	0.170414	0.172128	0.16246	0.127333	0.102732	0.0975177	0.0921916	0.0876174	0.0763542	0.0703709	0.0579683	0.0365733	0.0346626	0.0150082	0.0134817	0.0179065	0.0390158	0.0599895	0.0694107	0.066539	0.053307	0.03271	0.0228096	0.0107285	0.0118398	0.0075062
ITG	Amyg	0	R	0.129983	0.107323	0.130015	0.15343	0.146532	0.152522	0.134214	0.145207	0.124938	0.107383	0.0649463	0.0479222	0.0809591	0.0813784	0.0877634	0.0839312	0.115629	0.148659	0.151975	0.150484	0.161379	0.160981	0.150921	0.119273	0.0900076	0.0865563	0.0756075	0.0745937	0.0679148	0.0479717	0.0446298	0.0331878	0.0289953	0.0237683	0.0211085	0.0256769	0.0301951	0.0416898	0.0400734	0.045716	0.0403236	0.0299124	0.0258621	0.0240836	0.0311919	0.033814
FG	Amyg	1	R	0.0292729	0.0403632	0.054269	0.0809673	0.12133	0.1253	0.0763547	0.0345239	0.0307186	0.0408572	0.0308643	0.0229771	0.0387929	0.0245916	0.00829097	0.00968289	0.023316	0.0382976	0.0647909	0.0831392	0.0986729	0.119023	0.105419	0.100366	0.0831893	0.0571814	0.0511132	0.06809	0.076255	0.0678172	0.0561707	0.029355	0.011748	0.0158266	0.0258037	0.04306	0.0581469	0.0452341	0.0276919	0.0352815	0.0247703	0.0269102	0.0240027	0.0289332	0.0376162	0.042412
FG	Amyg	0	R	0.139818	0.0945418	0.0807296	0.0897709	0.0897939	0.0688326	0.0616262	0.0460143	0.0294251	0.0216233	0.0296062	0.0445822	0.0515608	0.0371031	0.0519605	0.057315	0.0736902	0.0723321	0.0700567	0.0906739	0.110965	0.12097	0.126383	0.126626	0.122226	0.116758	0.0978913	0.0884277	0.081989	0.0561998	0.036201	0.0266449	0.0352581	0.0367784	0.045241	0.0448202	0.0371782	0.0276079	0.0277324	0.030205	0.0312185	0.0217796	0.0127698	0.0274028	0.0277097	0.0193965
FG	Amyg	1	R	0.199244	0.170705	0.134937	0.13109	0.107823	0.0826073	0.0687931	0.0633258	0.0915656	0.0956831	0.0679288	0.0440958	0.0446791	0.0591356	0.0541738	0.0549771	0.0606518	0.0944268	0.112809	0.0952514	0.102676	0.126283	0.116355	0.102304	0.0818527	0.0492672	0.0372114	0.0317524	0.0335405	0.0546698	0.0390831	0.028029	0.0167925	0.00806626	0.00905669	0.023666	0.0349474	0.0309441	0.0223547	0.0247088	0.0247411	0.0234804	0.018496	0.016634	0.022595	0.0202071
FG	Amyg	1	R	0.138796	0.147441	0.140248	0.134324	0.123576	0.122268	0.0950831	0.108815	0.102774	0.0708867	0.0369665	0.0297325	0.0393564	0.0511584	0.0704955	0.0568054	0.0501739	0.0586108	0.064606	0.0925824	0.107482	0.107574	0.0998005	0.11648	0.115127	0.103517	0.0894952	0.0730195	0.0681547	0.0564409	0.039712	0.0388048	0.0270194	0.02988	0.0283048	0.0241269	0.0158553	0.010951	0.0121276	0.0207182	0.0215907	0.0201414	0.0164487	0.00937394	0.016499	0.0239352
FG	Amyg	0	R	0.169336	0.144944	0.126373	0.115888	0.112593	0.0841374	0.0627027	0.0899612	0.096535	0.0960268	0.0702718	0.05795	0.0673797	0.0791765	0.0860586	0.108048	0.10231	0.0958338	0.0903778	0.0850995	0.0717128	0.0746215	0.0501717	0.0522037	0.0649925	0.0761432	0.0624754	0.0475163	0.0518281	0.0498834	0.0476757	0.0313592	0.0291987	0.0224954	0.0130562	0.0257615	0.0209353	0.00952557	0.00822713	0.0102558	0.0104295	0.00658739	0.00682777	0.00780312	0.013784	0.0143701
ITG	Amyg	0	R	0.0282334	0.025362	0.0195558	0.0270852	0.0339768	0.0328084	0.0412584	0.0380183	0.0202137	0.0224992	0.0380662	0.0557779	0.0235869	0.043788	0.048463	0.0495309	0.0399834	0.0276065	0.029716	0.0327784	0.0510874	0.0703303	0.0585579	0.0387214	0.0241925	0.0127424	0.0113181	0.024154	0.0162427	0.0141995	0.0202997	0.0203013	0.0131734	0.0141368	0.0289748	0.0350501	0.0282893	0.0171373	0.0151608	0.00688181	0.009105	0.0179094	0.0215041	0.0191731	0.0223118	0.0217126
ITG	Amyg	0	R	0.0304066	0.0202083	0.0156968	0.012393	0.029775	0.0310695	0.0525985	0.0672884	0.0541769	0.0299501	0.0511315	0.0536117	0.0478067	0.0533154	0.0618508	0.0572363	0.0496679	0.0470016	0.0252634	0.0238672	0.0350471	0.0371645	0.0302945	0.0173533	0.0204764	0.0338104	0.051026	0.0478866	0.0456701	0.048108	0.0436739	0.0438877	0.0364363	0.041132	0.0386065	0.0231366	0.00781191	0.00894764	0.0112039	0.00816205	0.00969641	0.00531116	0.00930206	0.0059219	0.00441723	0.00488842
ITG	Amyg	0	R	0.0815787	0.0709257	0.082598	0.09719	0.0775328	0.0602141	0.0690978	0.0808468	0.065182	0.0228747	0.0132151	0.0305726	0.013	0.0294489	0.0317877	0.0307403	0.0166823	0.0362104	0.0409325	0.0372473	0.0334761	0.0557669	0.0626674	0.0455809	0.0568353	0.064351	0.0581426	0.0492714	0.0406021	0.0235089	0.00768445	0.0169722	0.0295658	0.0320642	0.0235473	0.0101315	0.0101016	0.00553858	0.0118595	0.0216003	0.0134008	0.00765878	0.0165539	0.0139916	0.00618793	0.0150914
FG	Amyg	0	R	0.554533	0.463176	0.359005	0.287868	0.216682	0.159461	0.0931639	0.0461496	0.021064	0.0164273	0.0107424	0.0409175	0.0557307	0.0751437	0.0962515	0.10828	0.119354	0.125295	0.144369	0.134955	0.113109	0.0905235	0.0700943	0.067177	0.0892965	0.112222	0.121066	0.122884	0.116148	0.0928623	0.0944134	0.084866	0.0731673	0.0603249	0.0362734	0.0304912	0.0348828	0.0629799	0.0728632	0.0532287	0.0543059	0.0731698	0.0658589	0.0600289	0.0388383	0.0159394
FG	Amyg	0	R	0.452603	0.324982	0.208631	0.100616	0.0625008	0.0545689	0.0380521	0.0247925	0.0192017	0.0563329	0.0761101	0.081084	0.078136	0.0679374	0.0522828	0.0663382	0.0471298	0.0409536	0.0490493	0.059034	0.0701143	0.0842371	0.0901948	0.087275	0.0790565	0.105771	0.125164	0.125707	0.126721	0.118148	0.12753	0.142779	0.158816	0.169452	0.165373	0.156096	0.13298	0.0951833	0.0658666	0.0570652	0.0594887	0.0650106	0.0692378	0.0742883	0.0596673	0.0478072
FG	Amyg	0	R	0.353756	0.284506	0.240171	0.220687	0.190745	0.157094	0.129287	0.124194	0.118526	0.0995345	0.0984908	0.116817	0.114284	0.0942685	0.0472863	0.0322628	0.0713894	0.107075	0.123609	0.132933	0.137378	0.145331	0.142849	0.159269	0.178869	0.204694	0.222795	0.219678	0.213893	0.213124	0.263092	0.285526	0.29209	0.282851	0.250962	0.2115	0.153353	0.0921172	0.0505169	0.0229161	0.0337194	0.050484	0.0588916	0.0542761	0.0642996	0.0515423
FG	AH	0	R	0.352471	0.297714	0.240875	0.204323	0.171077	0.189892	0.177665	0.187872	0.181307	0.157482	0.125718	0.118781	0.109026	0.106366	0.129076	0.141704	0.147452	0.122291	0.084226	0.0650862	0.0770703	0.0763397	0.0722851	0.0666696	0.0646586	0.0741735	0.0851746	0.116238	0.154289	0.17561	0.185459	0.187424	0.17065	0.181675	0.159807	0.125288	0.09433	0.0500717	0.0168241	0.00971689	0.0156817	0.0267589	0.0410645	0.0490928	0.0414387	0.0372193
FG	AH	0	R	0.442316	0.366834	0.313295	0.27117	0.241574	0.234432	0.218021	0.198851	0.205688	0.205688	0.194184	0.195355	0.218076	0.225042	0.222289	0.201857	0.16261	0.133547	0.0891144	0.0744837	0.0975602	0.133878	0.153108	0.158132	0.170926	0.189647	0.215438	0.217654	0.224692	0.21974	0.228326	0.220254	0.191767	0.176363	0.156523	0.121217	0.0761028	0.0559285	0.0291405	0.0318717	0.0460564	0.0531139	0.0613487	0.0736562	0.0675013	0.0641383
FG	AH	0	R	0.391151	0.310078	0.242963	0.187731	0.164959	0.165991	0.138677	0.117818	0.0908298	0.0619746	0.0616767	0.0650146	0.0756592	0.0936952	0.131904	0.126931	0.101533	0.0758711	0.0432774	0.0268913	0.0224801	0.0150412	0.0316445	0.0688787	0.101165	0.101415	0.0904034	0.0966972	0.139823	0.172919	0.226817	0.258598	0.266728	0.255727	0.232823	0.200389	0.156878	0.118565	0.0820052	0.0537345	0.0418449	0.0340714	0.0301389	0.0383282	0.0365135	0.0254991
FG	AH	0	R	0.288202	0.222526	0.158933	0.133155	0.0986725	0.100338	0.116754	0.112269	0.0878578	0.0837498	0.102311	0.0793949	0.0680661	0.0607337	0.0738783	0.0654333	0.0532496	0.035866	0.0315768	0.0460558	0.0563099	0.0861525	0.100591	0.100611	0.0953031	0.132169	0.170669	0.184766	0.167691	0.130075	0.0844885	0.0666565	0.0545972	0.0200351	0.0240352	0.0408563	0.0365409	0.0212891	0.0298883	0.0365146	0.0264033	0.0230001	0.0222111	0.0173012	0.0105812	0.0130304
FG	AH	0	R	0.151748	0.126796	0.088617	0.0883041	0.0719592	0.0718044	0.0462841	0.0169033	0.0148227	0.0408629	0.0525438	0.0424268	0.0347106	0.0521542	0.0761845	0.0505918	0.0334166	0.0215543	0.0106985	0.021122	0.0368194	0.059528	0.0940018	0.128874	0.172723	0.206952	0.217223	0.201418	0.167956	0.133153	0.0937899	0.0690254	0.0511389	0.0492346	0.0532733	0.0416016	0.0277838	0.0267185	0.0400932	0.0454237	0.0362468	0.0332341	0.026663	0.0144219	0.00830974	0.0091005
FG	Amyg	0	R	0.334013	0.247131	0.212449	0.199807	0.17239	0.134673	0.1317	0.122076	0.110173	0.0858115	0.0603282	0.0455095	0.017495	0.015754	0.0430147	0.0761837	0.108963	0.116766	0.10629	0.0786439	0.0691531	0.0653049	0.0451011	0.0349971	0.0412773	0.0454934	0.0537081	0.0448769	0.0422303	0.0402124	0.025158	0.026137	0.0266332	0.0259871	0.0191703	0.021528	0.0255248	0.0346425	0.0539731	0.0675085	0.0590008	0.0514523	0.0457108	0.0479598	0.0485766	0.0284522
FG	Amyg	0	R	0.239282	0.134182	0.0634118	0.0158978	0.0618122	0.0947989	0.131926	0.152991	0.176368	0.133677	0.111625	0.0582624	0.0415996	0.0571962	0.0945025	0.143869	0.16156	0.179997	0.181667	0.162444	0.135892	0.116092	0.103428	0.102741	0.103933	0.110096	0.0888065	0.0784236	0.0593798	0.03924	0.0370033	0.029974	0.011758	0.0192466	0.0198031	0.0181931	0.0241245	0.0390843	0.0403862	0.0115765	0.0122573	0.0124029	0.016965	0.0355174	0.0429688	0.037656
FG	Amyg	0	R	0.398981	0.348829	0.297817	0.260425	0.219114	0.220389	0.196744	0.204885	0.231886	0.232907	0.240103	0.260211	0.309765	0.319383	0.315329	0.282057	0.251024	0.214415	0.179971	0.147298	0.101569	0.0721985	0.0698546	0.0830238	0.0791023	0.0543693	0.05424	0.0422388	0.0356528	0.0273202	0.01188	0.0220257	0.0269944	0.0107027	0.0267903	0.0486868	0.0365811	0.0237946	0.0110736	0.0213953	0.037477	0.0554052	0.067896	0.0575323	0.0575639	0.0615338
FG	AH	0	R	0.172351	0.14188	0.107311	0.0941298	0.0704953	0.0642703	0.0684047	0.0868308	0.10436	0.0778543	0.0650105	0.0738979	0.0957386	0.117557	0.109381	0.0497319	0.0232733	0.0714327	0.11249	0.106917	0.0872585	0.0741016	0.0544038	0.051406	0.0589825	0.0722008	0.0809197	0.0736747	0.0527754	0.0569943	0.0518014	0.030103	0.0249669	0.025196	0.0342547	0.0306033	0.0161681	0.0218248	0.0177947	0.0220689	0.0384697	0.0418008	0.037748	0.0371215	0.0358917	0.0330648
FG	AH	0	R	0.195499	0.129245	0.0870162	0.0532472	0.0439662	0.0711472	0.0862373	0.0854889	0.12809	0.147257	0.157887	0.140888	0.109308	0.116709	0.136275	0.163606	0.187009	0.18169	0.172879	0.149459	0.129579	0.112927	0.114741	0.12798	0.127084	0.101072	0.0925404	0.102188	0.0932091	0.0921166	0.107686	0.103538	0.113408	0.0995885	0.101438	0.0964282	0.0800133	0.06933	0.0619403	0.0522365	0.0243329	0.0112531	0.0298357	0.0527964	0.0625972	0.0693074
FG	AH	0	R	0.360973	0.31416	0.270839	0.22574	0.202759	0.23479	0.245063	0.222921	0.19791	0.165022	0.16627	0.185715	0.215574	0.200118	0.177253	0.157469	0.148734	0.139088	0.11457	0.0735645	0.0507799	0.0355051	0.0485142	0.0493484	0.0603573	0.0749745	0.0806829	0.0645059	0.0321511	0.0225341	0.0547877	0.0518326	0.0346971	0.0253766	0.0356784	0.0242519	0.0100112	0.0179939	0.0176231	0.0255584	0.0228052	0.0181541	0.0249356	0.0362223	0.0425494	0.0415088
FG	AH	0	R	0.237431	0.185191	0.17368	0.132214	0.126123	0.14502	0.158899	0.131291	0.103262	0.0766387	0.0768272	0.0745509	0.0458255	0.0261652	0.0193176	0.030387	0.0413545	0.037717	0.0291239	0.017332	0.0199331	0.0190002	0.0195407	0.0405662	0.0663793	0.0712763	0.0447038	0.0428177	0.0266689	0.0101559	0.0166017	0.0336194	0.0278281	0.0446949	0.0440846	0.0342896	0.0271823	0.0257385	0.0165952	0.00597923	0.013669	0.0176659	0.0200751	0.0294808	0.0264714	0.0173876
FG	AH	0	R	0.229459	0.218366	0.218306	0.206138	0.213986	0.214505	0.228523	0.203309	0.163245	0.0969869	0.0716545	0.0459127	0.0618651	0.0705173	0.0496208	0.0387568	0.0548399	0.0547653	0.0359919	0.0243711	0.0237687	0.0425916	0.0700314	0.0774194	0.0689528	0.056592	0.0659264	0.0483915	0.0296199	0.0310023	0.0350224	0.0291107	0.0315449	0.0487231	0.058991	0.0448161	0.0286365	0.031128	0.0459404	0.0318927	0.017461	0.0133587	0.0155266	0.0123075	0.0298639	0.0290701
FG	Amyg	0	R	0.535895	0.459753	0.385864	0.334369	0.281614	0.262167	0.253635	0.244481	0.225741	0.230672	0.218703	0.17568	0.161319	0.152817	0.130218	0.0944762	0.0776874	0.103391	0.118836	0.110444	0.109992	0.118286	0.117178	0.0993201	0.0879099	0.115376	0.138652	0.155501	0.146164	0.145434	0.136011	0.10594	0.0914798	0.0771413	0.0630385	0.0498025	0.0390829	0.0438214	0.0425289	0.051266	0.0583704	0.0547607	0.0376153	0.0319997	0.0310362	0.0313252
FG	Amyg	0	R	0.437134	0.32961	0.225293	0.116361	0.0439282	0.0427306	0.0494265	0.068362	0.0969581	0.143528	0.17897	0.179627	0.181348	0.172414	0.127231	0.0710228	0.0571142	0.0625808	0.0963022	0.12997	0.152505	0.156196	0.153063	0.15043	0.151017	0.151252	0.157718	0.150957	0.12493	0.0757648	0.0496942	0.0491112	0.0690294	0.0757691	0.0817768	0.0846902	0.0839358	0.0818208	0.0864202	0.0745519	0.0694679	0.0543198	0.0573868	0.0498757	0.0439981	0.0421448
FG	Amyg	0	R	0.345156	0.274829	0.247196	0.224894	0.219638	0.217556	0.228353	0.271384	0.331214	0.373244	0.40245	0.460001	0.481713	0.496651	0.492386	0.467272	0.44143	0.424078	0.394033	0.350388	0.31282	0.291714	0.263971	0.274135	0.301266	0.325781	0.338488	0.331067	0.295809	0.257548	0.23164	0.217957	0.185652	0.173854	0.153814	0.130547	0.115898	0.113171	0.108055	0.109017	0.120251	0.11019	0.100398	0.0901482	0.0635247	0.0473595
FG	AH	0	R	0.290169	0.257253	0.205298	0.1628	0.141584	0.138592	0.0910473	0.0471563	0.0348145	0.0443021	0.0351105	0.0316765	0.0539894	0.0986267	0.115459	0.0946135	0.0561718	0.019231	0.0169341	0.0248818	0.0159469	0.0221454	0.0341612	0.0558445	0.0693519	0.0918561	0.105839	0.1158	0.105651	0.107742	0.129516	0.112827	0.0945145	0.059672	0.0369469	0.0308066	0.0439454	0.0389285	0.0300432	0.0191703	0.0118673	0.0160782	0.0138797	0.0162246	0.0148924	0.0130995
FG	AH	0	R	0.334939	0.261608	0.216212	0.162406	0.13001	0.116116	0.0928354	0.0728919	0.0713374	0.0605806	0.0531788	0.0286067	0.0351237	0.0770933	0.11103	0.147832	0.174334	0.170101	0.180909	0.188835	0.215768	0.240799	0.25008	0.250804	0.246281	0.224926	0.194192	0.150686	0.120418	0.106992	0.101484	0.0894493	0.0857738	0.0904877	0.0877607	0.0805407	0.0793548	0.0692478	0.0657619	0.0455606	0.0302009	0.0189764	0.0285088	0.0276874	0.0459598	0.0603084
FG	PH	0	R	0.551114	0.48354	0.412908	0.346659	0.285291	0.224673	0.191009	0.179445	0.191025	0.199321	0.15493	0.0873142	0.0511552	0.0279097	0.0268471	0.0801902	0.13566	0.150103	0.132315	0.12334	0.123347	0.14221	0.191401	0.255549	0.314028	0.329025	0.314855	0.288083	0.254829	0.209018	0.164143	0.141758	0.145171	0.158009	0.160277	0.156714	0.150952	0.155676	0.163131	0.163615	0.175186	0.173042	0.180994	0.186975	0.19522	0.198788
FG	AH	0	R	0.40567	0.34071	0.273323	0.205393	0.166346	0.162329	0.154816	0.160509	0.141779	0.132514	0.138877	0.148663	0.155663	0.154516	0.138838	0.119698	0.111577	0.0905398	0.0661281	0.0393773	0.0266153	0.0128792	0.041963	0.0578211	0.0644446	0.0770966	0.0941432	0.0979071	0.0895887	0.078645	0.0770508	0.08243	0.061484	0.0289756	0.0203502	0.0316016	0.0307515	0.0301403	0.0317653	0.0276711	0.0322477	0.0234117	0.0203377	0.0179209	0.0117929	0.00909169
FG	AH	0	R	0.351486	0.30946	0.250198	0.193187	0.152897	0.147753	0.156809	0.1521	0.131284	0.117969	0.113402	0.0754486	0.066303	0.0608215	0.0543441	0.0459397	0.0283042	0.0335522	0.0268397	0.0153854	0.0521672	0.064814	0.0817629	0.094131	0.111957	0.162559	0.192259	0.194734	0.181626	0.140421	0.0998428	0.0736104	0.0522556	0.0445842	0.0354452	0.0321282	0.0353194	0.035849	0.0431203	0.032597	0.0284906	0.0181751	0.00740379	0.0138717	0.0078306	0.0124288
FG	AH	0	R	0.165136	0.123078	0.106647	0.123088	0.109297	0.0969416	0.106099	0.113293	0.103359	0.0730085	0.0724737	0.0697425	0.0619463	0.0594447	0.0661179	0.0858306	0.0929079	0.0838564	0.061693	0.0495124	0.0684864	0.103296	0.141296	0.174336	0.204582	0.226105	0.229254	0.209774	0.17044	0.12337	0.0963965	0.0737597	0.0583234	0.0535501	0.0491794	0.0542959	0.0312361	0.0152155	0.0197868	0.0331827	0.0281032	0.0115124	0.010022	0.00579759	0.00911841	0.0105675
FG	Amyg	0	R	0.543581	0.484661	0.446851	0.411079	0.396352	0.373448	0.360671	0.356466	0.339939	0.305849	0.288698	0.269026	0.237483	0.220576	0.177356	0.132933	0.12292	0.109414	0.0947295	0.101392	0.105119	0.110721	0.112405	0.137467	0.159971	0.161391	0.140651	0.133103	0.126765	0.0984486	0.0606647	0.0474146	0.0285374	0.0318291	0.0385552	0.0486771	0.0531476	0.0521168	0.0499402	0.0504678	0.0625326	0.0584904	0.0451622	0.0298166	0.0215986	0.0163709
FG	Amyg	0	R	0.500759	0.396525	0.302668	0.216755	0.118754	0.0562478	0.0597469	0.136602	0.180645	0.244945	0.296341	0.312851	0.286969	0.276733	0.229193	0.139964	0.0772308	0.0315458	0.0415041	0.0633365	0.0865739	0.0968249	0.108003	0.117275	0.114697	0.139302	0.16411	0.170638	0.152737	0.109703	0.0389449	0.0230876	0.058661	0.0670655	0.0629304	0.0617365	0.0626647	0.064287	0.0568788	0.0477163	0.0333921	0.0299699	0.0203336	0.0223342	0.0204969	0.0288414
FG	Amyg	0	R	0.278307	0.202531	0.148223	0.105516	0.111105	0.132521	0.199611	0.259104	0.351681	0.419501	0.451769	0.475188	0.494406	0.492241	0.462021	0.416831	0.379873	0.349341	0.324053	0.280939	0.2441	0.235225	0.2321	0.23216	0.215939	0.184336	0.126246	0.0727036	0.0597419	0.0965481	0.161123	0.211593	0.226494	0.214983	0.19866	0.18225	0.170854	0.139877	0.108311	0.103105	0.0997411	0.0848987	0.0637245	0.0497986	0.0487069	0.0359709
FG	AH	0	R	0.355967	0.283568	0.241911	0.18704	0.163696	0.127068	0.116784	0.0875853	0.0682001	0.0661274	0.0681876	0.0816881	0.0897785	0.107863	0.106909	0.0930392	0.042886	0.0256726	0.0693335	0.0909636	0.0928176	0.0855697	0.0579683	0.0507044	0.0542304	0.0887664	0.126081	0.161058	0.200348	0.228828	0.237667	0.233208	0.218397	0.212089	0.198878	0.165539	0.135939	0.0999843	0.0743963	0.045403	0.0390681	0.0315832	0.0238575	0.0188209	0.0231546	0.0141296
FG	AH	0	R	0.362754	0.292193	0.25814	0.20494	0.132708	0.0975294	0.0866604	0.106768	0.122255	0.123692	0.121477	0.121386	0.124213	0.127092	0.117085	0.0675484	0.0789967	0.0858713	0.101094	0.107733	0.0832486	0.0869432	0.102779	0.107369	0.109625	0.130184	0.14862	0.169414	0.172197	0.17057	0.171481	0.186013	0.194366	0.196388	0.17496	0.160275	0.132368	0.11229	0.0930614	0.0699567	0.0596792	0.0657461	0.0681405	0.0693479	0.0508551	0.0245978
FG	PH	0	R	0.557988	0.528788	0.496382	0.476984	0.473298	0.457179	0.437586	0.425799	0.441558	0.436965	0.406694	0.323678	0.287865	0.260949	0.217858	0.142956	0.100926	0.0774598	0.0986911	0.112784	0.130875	0.154352	0.178629	0.178259	0.169799	0.174408	0.183736	0.179444	0.165359	0.156094	0.139679	0.128341	0.119098	0.113628	0.112295	0.109131	0.0972395	0.0590192	0.0348575	0.0175289	0.0113774	0.0083209	0.0263741	0.0269031	0.0140116	0.0171514
FG	AH	0	R	0.402385	0.339945	0.279067	0.225969	0.204767	0.206316	0.179586	0.130632	0.109336	0.108773	0.107162	0.111373	0.114901	0.0906103	0.0711341	0.0518143	0.0432902	0.0609203	0.0767067	0.0777477	0.0698275	0.049933	0.0333048	0.027737	0.0331838	0.0438914	0.0729385	0.0919085	0.117915	0.142942	0.156095	0.159328	0.166065	0.188579	0.185113	0.167508	0.133196	0.102984	0.0791126	0.0735469	0.0678041	0.073913	0.0730422	0.0638452	0.0532574	0.0426526
FG	AH	0	R	0.360076	0.326872	0.303593	0.26231	0.23659	0.23594	0.230992	0.215249	0.190463	0.198441	0.199657	0.166835	0.130047	0.118054	0.0992358	0.102918	0.0934282	0.0533047	0.0368097	0.0287324	0.0385048	0.0808996	0.0730929	0.0740922	0.0559791	0.0501807	0.0702842	0.0906775	0.0828891	0.0761638	0.0653498	0.0542723	0.0277551	0.0126422	0.0151491	0.00507012	0.0150645	0.0147273	0.00686263	0.00897861	0.0157302	0.0316615	0.0285415	0.0192951	0.0240204	0.0192934
FG	AH	0	R	0.143253	0.137572	0.128307	0.152013	0.170183	0.174682	0.161525	0.14361	0.128803	0.100865	0.0919466	0.0599632	0.0456729	0.0563977	0.0755513	0.0932905	0.0991198	0.0958463	0.0806631	0.0732957	0.0759334	0.110104	0.134809	0.156572	0.167	0.170634	0.158905	0.128418	0.0934498	0.0627409	0.0506475	0.0468888	0.0278468	0.00997887	0.0220318	0.0156326	0.0167453	0.0138964	0.0224013	0.0242122	0.0222927	0.0166438	0.0262701	0.0258285	0.0278182	0.0237132
ITG	Amyg	0	R	0.504386	0.42553	0.36001	0.257944	0.151971	0.101291	0.102478	0.108093	0.115497	0.0966048	0.102161	0.108009	0.12507	0.108893	0.154388	0.208081	0.243569	0.258879	0.269323	0.263836	0.230476	0.192371	0.159607	0.136848	0.130251	0.140548	0.125961	0.115292	0.104994	0.105473	0.109649	0.113905	0.087612	0.0536908	0.0462431	0.0659077	0.0837901	0.0900053	0.0869193	0.0908782	0.0887789	0.0760197	0.0526557	0.0345491	0.0374797	0.0375973
ITG	Amyg	0	R	0.499854	0.375221	0.248734	0.167739	0.104579	0.114556	0.153136	0.190753	0.211446	0.245586	0.278615	0.299752	0.30686	0.273048	0.21727	0.180683	0.174788	0.194096	0.184641	0.17176	0.133555	0.124774	0.134517	0.140818	0.135139	0.116909	0.100094	0.0855161	0.0543509	0.0431717	0.0588838	0.0751889	0.102781	0.116998	0.119024	0.106832	0.0758332	0.0389732	0.0345523	0.050459	0.0632816	0.0747808	0.0717264	0.058669	0.0606315	0.0561665
ITG	Amyg	0	R	0.403594	0.34527	0.319438	0.312043	0.299863	0.327604	0.355894	0.39612	0.443105	0.453115	0.46754	0.473206	0.464514	0.453134	0.441224	0.430836	0.445656	0.459438	0.448352	0.436771	0.421067	0.407463	0.410307	0.398793	0.414987	0.420836	0.424586	0.436834	0.438372	0.451438	0.442332	0.419095	0.411651	0.402118	0.375639	0.338347	0.294989	0.25091	0.200928	0.146226	0.11152	0.0710733	0.0490565	0.0357925	0.0301299	0.0389777
ITG	AH	0	R	0.282259	0.244179	0.194855	0.118667	0.0680902	0.0323771	0.0314391	0.0499019	0.0691674	0.0637204	0.0585468	0.0768525	0.143243	0.173532	0.170598	0.145922	0.157354	0.172162	0.184535	0.197308	0.207173	0.225813	0.233362	0.256218	0.269927	0.299329	0.318131	0.357959	0.389917	0.410733	0.39726	0.371951	0.341676	0.314482	0.279797	0.223055	0.154127	0.115624	0.0909333	0.0660678	0.0498807	0.0334435	0.0189227	0.0254723	0.0253491	0.0248019
ITG	AH	0	R	0.36076	0.285858	0.227732	0.173885	0.11244	0.0680518	0.109003	0.142451	0.188127	0.224394	0.233594	0.221693	0.194189	0.194954	0.188106	0.173786	0.158545	0.170365	0.175224	0.195692	0.217153	0.23632	0.236951	0.250663	0.256137	0.246708	0.24066	0.24856	0.254121	0.256337	0.272007	0.275545	0.269482	0.254349	0.223371	0.195863	0.175973	0.172256	0.15453	0.120863	0.101984	0.0750964	0.0608584	0.0514258	0.0447783	0.04012
ITG	PH	0	R	0.538085	0.466463	0.385308	0.331151	0.26618	0.229991	0.20624	0.214638	0.226079	0.271824	0.28964	0.260448	0.255669	0.266627	0.275831	0.275959	0.271667	0.26846	0.28651	0.291025	0.305282	0.324456	0.340116	0.332452	0.309928	0.270508	0.224662	0.165533	0.105086	0.069363	0.0827063	0.089266	0.0815207	0.0857897	0.0925362	0.102941	0.123839	0.141068	0.143651	0.134133	0.125511	0.107731	0.0914052	0.0924368	0.0870275	0.0917356
ITG	AH	0	R	0.407112	0.323624	0.248653	0.211524	0.189592	0.200304	0.212918	0.20967	0.189239	0.186748	0.189756	0.187015	0.201195	0.239696	0.269788	0.263395	0.23875	0.225345	0.206568	0.20041	0.190584	0.179957	0.168283	0.142758	0.161747	0.194592	0.240948	0.280125	0.311486	0.353893	0.360282	0.349263	0.359079	0.360075	0.329869	0.278884	0.218972	0.174458	0.143132	0.115761	0.100962	0.0864538	0.0584502	0.0336475	0.0287818	0.0332637
ITG	AH	0	R	0.303378	0.245218	0.196241	0.165737	0.133454	0.152104	0.168268	0.177913	0.132248	0.104352	0.109071	0.0785995	0.0630472	0.0391144	0.0370518	0.0228049	0.0246618	0.0148149	0.00818922	0.0266287	0.0334067	0.0415767	0.047079	0.0691291	0.126806	0.168367	0.157236	0.120559	0.082396	0.0562736	0.0422143	0.0274822	0.0315049	0.0305561	0.0300504	0.0326654	0.0276811	0.0215614	0.0253073	0.0209552	0.0140044	0.0137331	0.0223043	0.013269	0.00952383	0.00838103
ITG	AH	0	R	0.122281	0.0936904	0.0611441	0.0629172	0.0688525	0.087368	0.0713753	0.07323	0.0584838	0.0717685	0.0896222	0.0821472	0.0544036	0.0171614	0.0143538	0.0167455	0.0525457	0.0707115	0.0558559	0.0569568	0.0619233	0.0767627	0.113099	0.159281	0.18928	0.199353	0.176168	0.14352	0.0916822	0.0513731	0.0526207	0.0468766	0.0331503	0.0156827	0.0232378	0.0259684	0.0129992	0.0103782	0.0178806	0.0214009	0.0182022	0.00904326	0.0147618	0.0142588	0.0087011	0.0131663
ITG	Amyg	0	R	0.481888	0.403458	0.308411	0.213309	0.190359	0.208709	0.193822	0.210617	0.201727	0.136042	0.0873432	0.0846147	0.105037	0.118688	0.173908	0.219185	0.236968	0.261762	0.268613	0.247229	0.217968	0.161783	0.124037	0.094103	0.0935951	0.0819707	0.0774883	0.0858459	0.0953972	0.101404	0.116874	0.117025	0.0821147	0.0473741	0.0168083	0.0431064	0.0596852	0.0738741	0.0795992	0.0830287	0.0811656	0.0551748	0.0329786	0.0257231	0.0189961	0.0125524
ITG	Amyg	0	R	0.489159	0.385557	0.298643	0.239599	0.188965	0.174774	0.175969	0.214987	0.23802	0.27616	0.311042	0.337612	0.345621	0.324017	0.273269	0.209539	0.182807	0.160829	0.130862	0.100929	0.0636636	0.0241811	0.0151523	0.0174331	0.0120883	0.0350601	0.0636112	0.0802108	0.075954	0.105328	0.14201	0.155858	0.18468	0.191752	0.182027	0.156418	0.135493	0.101191	0.0722853	0.054733	0.0325335	0.0219564	0.0238488	0.0231379	0.0266878	0.0166738
ITG	Amyg	0	R	0.298028	0.203284	0.16718	0.133381	0.158847	0.23925	0.313094	0.388593	0.418431	0.436054	0.458726	0.488615	0.47739	0.48212	0.482053	0.47196	0.479593	0.486578	0.497528	0.496489	0.481581	0.474032	0.447676	0.420088	0.411388	0.40582	0.403101	0.419686	0.43379	0.453497	0.468125	0.463137	0.457495	0.447558	0.413874	0.372752	0.329187	0.28516	0.227982	0.178924	0.13004	0.067473	0.0314065	0.0123579	0.0133208	0.0200131
ITG	AH	0	R	0.303308	0.209588	0.150311	0.0812524	0.0719572	0.0694199	0.0470053	0.0202858	0.0465456	0.0436127	0.0371949	0.0791025	0.128362	0.169892	0.160299	0.151276	0.155725	0.171656	0.179972	0.196497	0.204813	0.244946	0.271441	0.29515	0.311029	0.326851	0.342978	0.371328	0.402779	0.421136	0.416533	0.387692	0.357967	0.338301	0.307298	0.261101	0.204465	0.147665	0.115961	0.0965816	0.0898721	0.0862015	0.0542476	0.034574	0.0309661	0.0234747
ITG	AH	0	R	0.356095	0.257779	0.185066	0.138838	0.111412	0.102502	0.0820554	0.114586	0.15096	0.175177	0.189831	0.216437	0.231317	0.237898	0.230624	0.204026	0.180298	0.189951	0.208043	0.236599	0.263353	0.285776	0.287079	0.265898	0.275741	0.267633	0.271952	0.273375	0.286907	0.296002	0.299754	0.295952	0.281292	0.256658	0.226125	0.207095	0.186629	0.161359	0.130189	0.0973876	0.0681951	0.0392063	0.0188126	0.0222884	0.0326876	0.0331458
ITG	PH	0	R	0.460049	0.33888	0.245851	0.155835	0.136268	0.175072	0.212553	0.249771	0.280293	0.282327	0.263133	0.223721	0.181278	0.187498	0.186182	0.172997	0.167071	0.156576	0.167783	0.174761	0.198541	0.213868	0.201079	0.168062	0.147293	0.113485	0.0833051	0.0415552	0.0169415	0.0342157	0.0492165	0.0486993	0.0422982	0.0553625	0.06247	0.0937822	0.106524	0.110259	0.0970685	0.0585112	0.0279582	0.00992576	0.0145499	0.0142946	0.0133283	0.00803587
ITG	AH	0	R	0.34103	0.231432	0.144887	0.0922187	0.0465664	0.0811783	0.119945	0.127386	0.112801	0.137253	0.142945	0.129964	0.134148	0.161	0.171023	0.173644	0.15778	0.160113	0.155043	0.178058	0.196958	0.201413	0.20709	0.204514	0.23022	0.258026	0.299347	0.327939	0.360389	0.391736	0.406057	0.405217	0.404589	0.38499	0.361761	0.309018	0.248265	0.208295	0.175852	0.1468	0.118193	0.0924386	0.0693438	0.0558688	0.0445312	0.0373989
ITG	AH	0	R	0.237681	0.146415	0.0844646	0.0476214	0.08301	0.143573	0.185609	0.204912	0.180387	0.138743	0.127474	0.106043	0.0861374	0.06999	0.0839638	0.0612525	0.0415643	0.0154333	0.00925443	0.018313	0.035705	0.0320634	0.0311711	0.018322	0.0325973	0.0609481	0.0519777	0.0346682	0.0237481	0.024369	0.0165673	0.0189816	0.0157606	0.0118394	0.0116459	0.0229551	0.0224204	0.0111666	0.0207792	0.0155461	0.00978435	0.0210704	0.0178837	0.0162646	0.0162056	0.0189877
ITG	AH	0	R	0.110842	0.0592364	0.0262776	0.0225875	0.0462839	0.075608	0.0855139	0.0897165	0.084712	0.0764336	0.0959492	0.0905229	0.0524884	0.02651	0.0332505	0.0216689	0.0310395	0.0368295	0.0271473	0.0288603	0.0264613	0.0370384	0.0473577	0.0586787	0.0821377	0.0789657	0.0493489	0.0292385	0.0123333	0.0221342	0.0167998	0.0135928	0.0130956	0.0201388	0.0254058	0.0350321	0.0212684	0.00935266	0.0167918	0.0241916	0.0298047	0.0258805	0.00665353	0.013144	0.0218475	0.0310245
ITG	Amyg	0	R	0.491644	0.461345	0.400575	0.315722	0.265561	0.197834	0.182102	0.191358	0.194004	0.15514	0.125438	0.0788984	0.0468731	0.0199293	0.029568	0.0543345	0.0542564	0.0453557	0.0473941	0.0417686	0.0363419	0.0397541	0.0494693	0.0610956	0.0772904	0.0715282	0.0490193	0.0336847	0.0380629	0.0549528	0.0564365	0.0540167	0.0504972	0.0420232	0.0247598	0.0123993	0.013283	0.0316849	0.0304208	0.0524518	0.0390356	0.0276539	0.0173679	0.0172227	0.0144829	0.0167093
ITG	Amyg	0	R	0.407042	0.325235	0.22771	0.1691	0.135387	0.135252	0.117614	0.124421	0.130139	0.165784	0.188722	0.183181	0.188393	0.187765	0.160886	0.129899	0.118751	0.110244	0.0923659	0.0816461	0.0842853	0.09836	0.107809	0.102955	0.0977054	0.0927697	0.0966948	0.113089	0.132221	0.165031	0.191255	0.183603	0.177255	0.178623	0.165535	0.147628	0.120704	0.0895065	0.0616328	0.0295343	0.0255507	0.0172082	0.00654859	0.0238128	0.0232325	0.00860144
ITG	Amyg	0	R	0.292732	0.227483	0.168953	0.115335	0.0486989	0.0175833	0.079972	0.121348	0.139515	0.16761	0.186524	0.204698	0.217906	0.241899	0.261274	0.272834	0.266631	0.269547	0.281045	0.274659	0.259067	0.246004	0.232374	0.206771	0.212009	0.243243	0.279427	0.278107	0.259476	0.265149	0.268948	0.264641	0.249697	0.228884	0.211448	0.167619	0.143493	0.106342	0.0802578	0.0449321	0.0377337	0.034055	0.0258584	0.0101227	0.0129731	0.0176853
ITG	AH	0	R	0.283773	0.223219	0.164885	0.122468	0.119189	0.106996	0.0819962	0.0201328	0.0447202	0.0439951	0.0338493	0.00949802	0.025299	0.0401198	0.0612546	0.0684381	0.0652676	0.0724249	0.0677541	0.0719403	0.0898924	0.114348	0.154012	0.165772	0.166422	0.18175	0.193585	0.20526	0.216442	0.225423	0.221513	0.189709	0.174257	0.159765	0.1507	0.11455	0.0860231	0.0603404	0.0479623	0.0441677	0.0354967	0.0305927	0.0263256	0.0210635	0.0177838	0.0174967
ITG	AH	0	R	0.394927	0.338943	0.296098	0.255574	0.229171	0.203911	0.158475	0.110883	0.0866904	0.11994	0.125354	0.157751	0.182228	0.173205	0.169952	0.158173	0.144049	0.141968	0.140067	0.137237	0.149483	0.158467	0.15883	0.154075	0.155389	0.158304	0.166098	0.154217	0.15679	0.155088	0.134182	0.125665	0.117719	0.0879024	0.0562788	0.0482379	0.0394107	0.0244377	0.0247625	0.0226547	0.0175995	0.022885	0.0359359	0.0399327	0.0344104	0.0232592
ITG	PH	0	R	0.480828	0.42821	0.352375	0.332523	0.287797	0.249003	0.215158	0.228616	0.227804	0.23694	0.223044	0.197563	0.182601	0.168567	0.152446	0.137558	0.123463	0.129124	0.105108	0.0904886	0.0803662	0.0843139	0.0534297	0.0179745	0.0216172	0.0570737	0.0648695	0.0517254	0.0354563	0.0360046	0.0209791	0.00877226	0.0106331	0.0190293	0.0190884	0.0281308	0.0213964	0.0167341	0.0240987	0.0175365	0.0180272	0.030702	0.0323114	0.0313537	0.032483	0.0402061
ITG	AH	0	R	0.364176	0.269906	0.202123	0.150757	0.101183	0.101547	0.096658	0.0818292	0.0344052	0.0120856	0.0334593	0.0209534	0.0195793	0.0246326	0.0320106	0.0212276	0.0230864	0.0181149	0.0202781	0.0595416	0.0821412	0.0885042	0.110849	0.139899	0.164211	0.175657	0.19868	0.200401	0.20883	0.218929	0.23903	0.244959	0.238575	0.207935	0.173287	0.137573	0.0995346	0.0691533	0.0537084	0.0474838	0.048047	0.0467144	0.0404616	0.025927	0.0127108	0.0158822
ITG	AH	0	R	0.282096	0.224648	0.153208	0.1289	0.0877652	0.0838859	0.108344	0.141179	0.131347	0.105758	0.0856328	0.0597238	0.0349387	0.0495033	0.0663731	0.061908	0.0357793	0.0306568	0.0383864	0.0585148	0.049071	0.0428531	0.0407991	0.0311716	0.0222227	0.0288148	0.0192623	0.017807	0.0201986	0.0275696	0.016468	0.0183182	0.0173833	0.0102408	0.015012	0.0223153	0.00676858	0.0112724	0.018782	0.0305487	0.0267705	0.0334285	0.0364358	0.0168097	0.00889708	0.0103979
ITG	AH	0	R	0.134224	0.0787139	0.0386922	0.0582456	0.0830769	0.103076	0.0934554	0.0811458	0.0587632	0.0410593	0.0693635	0.056156	0.0324154	0.0531104	0.044661	0.0295095	0.0195058	0.0302461	0.0263879	0.0114376	0.0232841	0.0167356	0.0232599	0.0243048	0.030318	0.0581662	0.0824678	0.072514	0.0495888	0.0449269	0.0251733	0.0129684	0.0122918	0.0215471	0.0288358	0.0345619	0.0259243	0.0247103	0.0321419	0.0269198	0.0261071	0.0238254	0.0104954	0.0237704	0.0290284	0.0276294
ITG	Amyg	0	R	0.445616	0.38256	0.345165	0.296916	0.268317	0.232044	0.190455	0.14478	0.110617	0.110264	0.136766	0.160136	0.16512	0.146409	0.150995	0.166983	0.155845	0.15249	0.142229	0.139872	0.146308	0.124285	0.0941264	0.0839211	0.0899252	0.0751526	0.0725511	0.0434012	0.0251794	0.0144919	0.0210439	0.0326519	0.0237345	0.0185343	0.0187557	0.017615	0.0399127	0.0485459	0.044766	0.0361579	0.0270719	0.0279092	0.0208238	0.0260422	0.018731	0.00830202
ITG	Amyg	0	R	0.422559	0.333398	0.261071	0.162836	0.12113	0.0822813	0.102785	0.1541	0.18373	0.19988	0.206878	0.192032	0.181417	0.175276	0.141543	0.120417	0.114764	0.0962352	0.0838914	0.0672209	0.0356117	0.0219618	0.0421779	0.070337	0.0803546	0.0740833	0.0629408	0.0420748	0.0322129	0.0239087	0.0158336	0.0116396	0.0463515	0.0692639	0.0949442	0.0933664	0.0743171	0.0541539	0.0444519	0.0318882	0.0276625	0.0434499	0.0416622	0.0275253	0.0194032	0.00958703
ITG	Amyg	0	R	0.192872	0.122417	0.114903	0.106416	0.086815	0.0812219	0.0971579	0.153953	0.211168	0.275823	0.331986	0.400645	0.398859	0.404658	0.378892	0.336583	0.33767	0.333802	0.342739	0.345601	0.327641	0.310881	0.270956	0.238521	0.227001	0.217273	0.20202	0.200924	0.211848	0.229427	0.237161	0.242754	0.242828	0.243963	0.229275	0.200693	0.188352	0.1475	0.125344	0.106325	0.0964785	0.088631	0.0667301	0.0578614	0.0417001	0.0246358
ITG	AH	0	R	0.277723	0.240796	0.224634	0.181213	0.145875	0.109075	0.108848	0.0969304	0.0986882	0.112327	0.133929	0.172535	0.183533	0.200076	0.157469	0.106705	0.0623333	0.0643088	0.0598716	0.0627628	0.0634431	0.069093	0.0717579	0.0545747	0.0250429	0.0317227	0.0463014	0.0691665	0.100968	0.116018	0.139677	0.147105	0.134376	0.119461	0.0928426	0.0784776	0.0646267	0.0590746	0.0395966	0.0172931	0.00440491	0.0136071	0.024906	0.0216075	0.00755124	0.0122149
ITG	AH	0	R	0.346241	0.255668	0.212245	0.169724	0.136562	0.116725	0.0645717	0.0168907	0.0407359	0.0466938	0.0647206	0.0798887	0.113033	0.1316	0.129304	0.120112	0.117275	0.1169	0.116999	0.109926	0.117879	0.111884	0.0823688	0.0438976	0.0414801	0.0510074	0.0318023	0.0489683	0.0769866	0.0822015	0.090671	0.104943	0.103341	0.095719	0.0767295	0.0613543	0.0582632	0.0589053	0.0523471	0.0444851	0.0395954	0.0350073	0.0414648	0.0411958	0.0446903	0.03566
ITG	PH	0	R	0.468786	0.434671	0.371946	0.309165	0.268648	0.251633	0.242502	0.221067	0.195035	0.172377	0.175538	0.164302	0.123799	0.0994191	0.0745381	0.0262619	0.0177106	0.0138772	0.0141862	0.0129515	0.0121211	0.0180195	0.0331884	0.0511714	0.0497065	0.0547822	0.039728	0.0394417	0.0534223	0.0678454	0.0687123	0.0575792	0.0494851	0.0577123	0.0677936	0.0513016	0.0422893	0.0498376	0.0451617	0.0368393	0.0477451	0.0619351	0.0636314	0.0479284	0.052725	0.0389476
ITG	AH	0	R	0.34118	0.265882	0.212912	0.161643	0.0927801	0.0807508	0.0690013	0.0689471	0.0709998	0.0759819	0.111688	0.129666	0.134851	0.138741	0.127284	0.0993212	0.0913451	0.0707361	0.0578362	0.0462899	0.0350998	0.0369865	0.029952	0.024582	0.0133021	0.0151812	0.0200523	0.0438935	0.0811751	0.122096	0.124329	0.123835	0.135229	0.143564	0.139206	0.120325	0.102269	0.0829601	0.0429925	0.0275134	0.0203581	0.023769	0.0215618	0.0231627	0.027102	0.020134
ITG	AH	0	R	0.310049	0.301094	0.26643	0.244223	0.180398	0.147507	0.141988	0.136154	0.11801	0.0939878	0.0870187	0.0716353	0.0519255	0.0563128	0.0546326	0.0508869	0.0424775	0.0412593	0.0218067	0.0182191	0.047565	0.0749344	0.0760297	0.083538	0.0677726	0.0600663	0.0584794	0.0646341	0.0661052	0.0533889	0.0229672	0.0105677	0.0226049	0.0261484	0.0169473	0.0128207	0.0135987	0.016789	0.0169409	0.01476	0.01393	0.0103528	0.0139178	0.0121217	0.0199968	0.0191214
ITG	AH	0	R	0.137632	0.100139	0.0822951	0.0691266	0.0283579	0.019423	0.0359876	0.0446855	0.0421123	0.0456367	0.0648137	0.0472544	0.0273669	0.0320245	0.0475602	0.0575824	0.0485842	0.0160811	0.0142252	0.018028	0.0220727	0.0386839	0.0494667	0.0524569	0.0598578	0.0608036	0.0509386	0.0423358	0.0347213	0.0268572	0.0308547	0.0163605	0.00830961	0.0118506	0.014892	0.0231767	0.0272297	0.0158013	0.0110637	0.00817882	0.0146285	0.00866112	0.00928778	0.0106023	0.0169446	0.0213597
ITG	Amyg	0	R	0.307517	0.266753	0.234273	0.219644	0.233421	0.235858	0.208744	0.190056	0.169263	0.140224	0.132305	0.108391	0.0875804	0.0587391	0.0330599	0.0292303	0.0723944	0.111869	0.122773	0.106074	0.0666375	0.0544254	0.0485379	0.0375375	0.0444182	0.0574155	0.065482	0.0694941	0.0760532	0.0869464	0.092954	0.104574	0.0968539	0.067956	0.0435251	0.033167	0.0323778	0.0199373	0.0243655	0.0319344	0.0331946	0.0452334	0.0503538	0.0387613	0.026072	0.0184661
ITG	Amyg	0	R	0.291355	0.221677	0.160372	0.103676	0.0993775	0.104465	0.160838	0.200757	0.219215	0.233289	0.207061	0.171389	0.101384	0.0635203	0.0669774	0.0988142	0.119906	0.152065	0.179766	0.157475	0.130446	0.092186	0.0826113	0.0807706	0.0942401	0.106268	0.10285	0.0892926	0.0728021	0.0509208	0.0448265	0.0547024	0.0602495	0.0588169	0.0249509	0.0178844	0.019666	0.0116349	0.0186214	0.0310761	0.0422744	0.0459526	0.0341186	0.0207894	0.028567	0.022581
ITG	Amyg	0	R	0.100612	0.118959	0.131924	0.158856	0.178967	0.199283	0.255891	0.321981	0.369056	0.401147	0.400089	0.373483	0.317467	0.279604	0.238714	0.213303	0.171364	0.143496	0.0904792	0.0357346	0.020877	0.0584116	0.0948222	0.100802	0.1017	0.144323	0.171136	0.205983	0.23887	0.268396	0.28886	0.284338	0.247543	0.199108	0.126955	0.0636712	0.0307466	0.0546168	0.0677899	0.0647679	0.0626874	0.0553167	0.0504021	0.0385666	0.029211	0.0239939
ITG	AH	0	R	0.240027	0.179851	0.126603	0.0841351	0.0573665	0.029534	0.0170082	0.0386116	0.0774977	0.0827103	0.0485603	0.0465941	0.0591272	0.0635769	0.0536914	0.0412499	0.0842317	0.109551	0.131758	0.145263	0.145869	0.145941	0.16696	0.187454	0.225978	0.261967	0.289968	0.314939	0.354822	0.366069	0.343687	0.308994	0.282974	0.254865	0.190826	0.124363	0.0742751	0.0461277	0.0378247	0.0460867	0.0562174	0.0518614	0.0525034	0.0417033	0.0309659	0.025515
ITG	AH	0	R	0.230078	0.182779	0.15107	0.119801	0.10013	0.100558	0.0908768	0.0905197	0.116632	0.137659	0.159809	0.139216	0.115831	0.127016	0.151435	0.190233	0.214905	0.235717	0.266564	0.247272	0.238915	0.251306	0.263614	0.259777	0.257683	0.272612	0.279641	0.291937	0.27783	0.277295	0.277615	0.264699	0.233972	0.199699	0.171349	0.132115	0.0714115	0.031632	0.0117442	0.0110096	0.00769073	0.0140865	0.0158155	0.00648693	0.0126299	0.0142196
ITG	PH	0	R	0.243346	0.206767	0.188818	0.203707	0.222248	0.238096	0.245905	0.263588	0.271612	0.267749	0.249034	0.207426	0.154537	0.155587	0.170621	0.194822	0.20767	0.209098	0.202542	0.183273	0.169317	0.154949	0.150849	0.132443	0.11361	0.0761414	0.0403306	0.031945	0.0441288	0.0553617	0.0614842	0.0614851	0.0633719	0.0686563	0.0539859	0.0362612	0.0108072	0.0233048	0.0340216	0.0336564	0.0250359	0.0279399	0.0389414	0.0403733	0.0376253	0.0332328
ITG	AH	0	R	0.224632	0.154126	0.101444	0.0927951	0.107087	0.131626	0.12826	0.120083	0.118935	0.132796	0.150002	0.132654	0.128962	0.137025	0.14429	0.161086	0.145497	0.129613	0.123471	0.144401	0.16378	0.159803	0.155252	0.135939	0.158758	0.192577	0.227999	0.253935	0.275098	0.295683	0.305901	0.296058	0.272502	0.232122	0.181125	0.118123	0.0603462	0.0340131	0.0422284	0.0449274	0.0336382	0.0222985	0.0211526	0.0232309	0.0276181	0.0214165
ITG	AH	0	R	0.218854	0.175262	0.158975	0.174357	0.20079	0.196736	0.198664	0.200246	0.187348	0.160901	0.138415	0.110665	0.0770813	0.049785	0.0202878	0.0213588	0.0275362	0.0228743	0.010379	0.010404	0.0103526	0.0351472	0.0670833	0.0616836	0.0201078	0.0367704	0.0338776	0.0385448	0.0450019	0.0351813	0.0193268	0.0163446	0.0100043	0.0160413	0.0101317	0.00845217	0.010915	0.0195976	0.0328299	0.0275624	0.0227528	0.0180604	0.0237122	0.0301646	0.0167706	0.0139158
ITG	AH	0	R	0.0669965	0.0328912	0.0359965	0.0710668	0.0690396	0.0754482	0.079473	0.10754	0.101581	0.0969478	0.0905904	0.0809743	0.0485437	0.0267356	0.0272961	0.0443333	0.0602892	0.0635325	0.0727305	0.0736914	0.0484342	0.0458395	0.0592501	0.0765162	0.0840137	0.0503085	0.0301772	0.0239045	0.0190082	0.0307507	0.0252463	0.0246256	0.0300491	0.0386972	0.0386893	0.0244617	0.0196346	0.0148887	0.0218681	0.035451	0.0382064	0.0320202	0.0117812	0.0195108	0.0150485	0.0118929
FG	Amyg	0	R	0.534803	0.469478	0.410967	0.361587	0.349182	0.320144	0.300132	0.30007	0.290677	0.257553	0.237239	0.220936	0.212363	0.203152	0.18414	0.174308	0.154242	0.0911494	0.0615434	0.0563265	0.058596	0.0587645	0.054651	0.0765758	0.114552	0.126281	0.115316	0.0969263	0.0981959	0.0955163	0.0778335	0.0506954	0.0310061	0.0113122	0.0392997	0.0424311	0.0377844	0.0289452	0.0287086	0.0380244	0.0385525	0.036773	0.0323014	0.0292828	0.021581	0.0104748
FG	Amyg	0	R	0.514957	0.419521	0.334134	0.242752	0.17286	0.12033	0.0279116	0.0894967	0.134738	0.161825	0.187419	0.172524	0.158299	0.154767	0.127747	0.0744927	0.0566398	0.117642	0.15868	0.160214	0.159928	0.153223	0.146888	0.136556	0.143857	0.157911	0.184186	0.186649	0.179373	0.1651	0.125486	0.111687	0.118171	0.130199	0.135542	0.12973	0.126752	0.117433	0.103125	0.0836128	0.057281	0.0505937	0.0461407	0.0424573	0.0416865	0.0370198
FG	Amyg	0	R	0.249469	0.19094	0.139347	0.0931505	0.0708172	0.104973	0.16584	0.208584	0.299525	0.374957	0.407245	0.418566	0.398003	0.375653	0.340905	0.273384	0.238593	0.187529	0.170655	0.147769	0.146049	0.137288	0.144849	0.15997	0.174064	0.162368	0.130232	0.0875187	0.0609517	0.0523381	0.0803618	0.117393	0.124844	0.115387	0.10122	0.1027	0.0984478	0.0925854	0.0729662	0.071068	0.0699726	0.0614182	0.0591778	0.0527024	0.0532592	0.0377578
FG	AH	0	R	0.393847	0.313892	0.247809	0.171406	0.136994	0.129129	0.0940701	0.0457076	0.0163566	0.0547288	0.0854981	0.109043	0.138089	0.126742	0.101976	0.057157	0.0166009	0.051774	0.105972	0.14157	0.138487	0.126403	0.0937228	0.0756447	0.0722078	0.0966634	0.106519	0.122381	0.135188	0.155521	0.159556	0.155406	0.147311	0.13825	0.124686	0.111664	0.0914831	0.070979	0.0690795	0.0564026	0.0371756	0.0313081	0.0192876	0.0117833	0.0060828	0.00788887
FG	AH	0	R	0.390921	0.2903	0.225202	0.174251	0.120027	0.0936506	0.0723643	0.0393998	0.0481796	0.0510315	0.0547757	0.0630161	0.0828449	0.0963193	0.0912248	0.0797897	0.101818	0.103782	0.130998	0.164971	0.172388	0.153132	0.137064	0.126873	0.116279	0.112884	0.111194	0.115366	0.118646	0.119299	0.125782	0.132962	0.146456	0.160328	0.152323	0.145551	0.127805	0.124267	0.111193	0.0900786	0.0720567	0.0759234	0.0826623	0.0887066	0.0739218	0.0545276
FG	PH	0	R	0.490148	0.445329	0.401577	0.362749	0.347651	0.33785	0.321519	0.32375	0.336865	0.336338	0.323142	0.264174	0.203591	0.170069	0.112277	0.052022	0.0333764	0.0912471	0.145149	0.172927	0.193328	0.194207	0.174357	0.156582	0.150406	0.136423	0.12586	0.125936	0.130322	0.123661	0.113395	0.106943	0.0999626	0.0980158	0.0966961	0.0933214	0.0693003	0.063583	0.0457775	0.0304563	0.0243998	0.0302378	0.038079	0.0260409	0.00591464	0.0140162
FG	AH	0	R	0.39566	0.300699	0.248077	0.194646	0.186643	0.183183	0.149064	0.124019	0.0945002	0.100247	0.0950382	0.0735895	0.0986488	0.0896272	0.067324	0.0811404	0.0846147	0.077063	0.060891	0.0552816	0.062756	0.0579994	0.0362146	0.0171299	0.0125192	0.0216956	0.0621723	0.0866675	0.0925494	0.0991421	0.108139	0.0892127	0.069569	0.0549407	0.0536398	0.054213	0.0476112	0.0318797	0.0244778	0.0361669	0.0287648	0.0457342	0.0495849	0.0423654	0.0256809	0.00968184
FG	AH	0	R	0.358541	0.299123	0.262286	0.231016	0.205485	0.197434	0.193567	0.178305	0.152016	0.175225	0.166523	0.154937	0.11918	0.0959297	0.094659	0.101898	0.103335	0.0607351	0.0505104	0.0314421	0.0527599	0.0720589	0.0681132	0.0622521	0.0364955	0.0356098	0.0428783	0.0518053	0.0495632	0.0427966	0.0342087	0.0241376	0.0127488	0.00653271	0.0104348	0.0158547	0.0223319	0.0210627	0.0308624	0.0254917	0.0201588	0.0186716	0.0206852	0.0118582	0.0127469	0.0103198
FG	AH	0	R	0.16083	0.128535	0.123974	0.168248	0.171953	0.185433	0.186718	0.167059	0.130254	0.100688	0.102392	0.0768315	0.0500875	0.0395916	0.0595241	0.0843863	0.0987021	0.0917963	0.0765063	0.0966064	0.106787	0.123674	0.135694	0.140702	0.140947	0.146308	0.136373	0.106127	0.068427	0.0425235	0.0388877	0.0255361	0.00602261	0.0241262	0.0240077	0.0101415	0.0106375	0.0167289	0.0138224	0.0123096	0.0170209	0.00568478	0.0139618	0.0102797	0.0150031	0.0121
FG	Amyg	0	R	0.378579	0.373645	0.351919	0.365334	0.379652	0.37887	0.363831	0.352637	0.328447	0.308917	0.280528	0.244305	0.214036	0.178951	0.125542	0.0814959	0.04851	0.0140707	0.0380464	0.0404571	0.024071	0.0408222	0.0633323	0.0921619	0.0932135	0.0837971	0.0702802	0.0483044	0.0458045	0.0398842	0.0450483	0.0569182	0.0236894	0.0166746	0.0399075	0.0753809	0.0901139	0.102128	0.106712	0.103408	0.0949412	0.0732625	0.0637777	0.0517089	0.0303725	0.0192927
FG	Amyg	0	R	0.323624	0.26999	0.207425	0.122326	0.0895051	0.0564516	0.0703502	0.1262	0.186555	0.231639	0.264138	0.256428	0.242044	0.208605	0.150912	0.0722819	0.0165869	0.0413476	0.0793635	0.086157	0.0835746	0.0739957	0.0897203	0.0898414	0.0918824	0.0728646	0.0570942	0.0431774	0.0241434	0.0470018	0.094367	0.134673	0.159833	0.161425	0.16726	0.144137	0.108935	0.0747344	0.0442852	0.0276808	0.0332623	0.0364984	0.0270723	0.0383013	0.0505393	0.0592614
FG	Amyg	0	R	0.203599	0.165186	0.151509	0.156435	0.181307	0.208133	0.246001	0.307225	0.390478	0.449486	0.462115	0.48578	0.485174	0.473439	0.461329	0.425566	0.423012	0.435688	0.424908	0.388773	0.363889	0.338016	0.334932	0.330534	0.337717	0.344449	0.34013	0.348777	0.356904	0.388512	0.412307	0.414611	0.412176	0.404077	0.387618	0.353224	0.320723	0.286212	0.256167	0.213861	0.17298	0.14342	0.103866	0.0821357	0.0495932	0.0344781
FG	AH	0	R	0.23079	0.202538	0.1848	0.171476	0.141192	0.0933388	0.0739903	0.0551063	0.0619816	0.0827164	0.109212	0.121117	0.110565	0.110965	0.0800588	0.0413981	0.0370732	0.0824866	0.139091	0.154147	0.158453	0.158321	0.168118	0.178042	0.197743	0.230408	0.255407	0.27476	0.308231	0.334608	0.335502	0.315949	0.307227	0.291979	0.262007	0.217578	0.182166	0.154762	0.120009	0.0878732	0.0743906	0.0599512	0.0390719	0.0268721	0.013448	0.00479399
FG	AH	0	R	0.199177	0.193483	0.184252	0.155015	0.100352	0.0638764	0.0452903	0.0811871	0.0912165	0.100113	0.0907384	0.0710084	0.0702467	0.0708397	0.0627878	0.0407249	0.0744599	0.118782	0.149237	0.167871	0.187951	0.207093	0.219369	0.228179	0.241339	0.228019	0.226179	0.23339	0.244851	0.257018	0.255751	0.244721	0.246211	0.239873	0.22862	0.207471	0.189293	0.173078	0.13754	0.118123	0.102386	0.0758502	0.0639766	0.0619262	0.053342	0.042423
FG	PH	0	R	0.377653	0.362204	0.362479	0.358754	0.350975	0.346244	0.347861	0.360115	0.381071	0.371394	0.347808	0.274855	0.225878	0.180528	0.140476	0.105359	0.0884981	0.124493	0.185655	0.22982	0.247407	0.244965	0.210061	0.177997	0.133746	0.102646	0.062395	0.0561392	0.0898229	0.116029	0.131331	0.125668	0.10542	0.113063	0.124412	0.137153	0.137215	0.125153	0.113355	0.0897336	0.0715735	0.0503475	0.037214	0.03052	0.0198459	0.0158537
FG	AH	0	R	0.316794	0.298221	0.272691	0.226118	0.20383	0.240779	0.230156	0.179686	0.157695	0.137149	0.113067	0.0879227	0.084091	0.0789742	0.0764406	0.0837321	0.0918231	0.100961	0.12109	0.119587	0.128456	0.120935	0.0883641	0.0795776	0.0967302	0.148735	0.21009	0.228225	0.250218	0.289676	0.309006	0.317098	0.344358	0.347392	0.330498	0.284782	0.23706	0.198611	0.170244	0.148141	0.126186	0.102565	0.0887857	0.0863227	0.0709259	0.0586451
FG	AH	0	R	0.325412	0.310507	0.288316	0.256561	0.252936	0.275113	0.275842	0.24807	0.209169	0.221139	0.220337	0.175684	0.142505	0.140718	0.122313	0.114713	0.0873275	0.0633344	0.0645801	0.0607141	0.0687067	0.0754134	0.0640191	0.0601751	0.0130436	0.036259	0.0440659	0.0329847	0.0367976	0.0276717	0.0170555	0.0154639	0.010257	0.0166697	0.0220004	0.0141145	0.00852452	0.0147703	0.0122452	0.0102388	0.0256017	0.0130395	0.00988262	0.0160463	0.0219277	0.0263097
FG	AH	0	R	0.190162	0.175725	0.176016	0.209583	0.224024	0.21743	0.209273	0.179477	0.154209	0.139537	0.125727	0.103904	0.0836691	0.0642024	0.0686267	0.102559	0.129837	0.124364	0.100573	0.0810973	0.0818504	0.113473	0.148469	0.170735	0.190485	0.171244	0.132171	0.094794	0.0701741	0.0442396	0.0302612	0.017658	0.0123247	0.0101906	0.0266009	0.0297312	0.0279002	0.0106258	0.0234954	0.0213857	0.0117247	0.0120054	0.0223895	0.026262	0.015296	0.0150129
FG	Amyg	1	R	0.344655	0.375049	0.358371	0.311618	0.276211	0.289157	0.253352	0.25495	0.256435	0.237384	0.226153	0.201374	0.168407	0.129868	0.077531	0.0508755	0.0782379	0.111992	0.1123	0.129354	0.125552	0.0943241	0.0660944	0.0460543	0.0516614	0.0669096	0.0810519	0.0772016	0.0826797	0.0974981	0.114443	0.114946	0.0942733	0.0598508	0.0261149	0.018728	0.00999066	0.0254034	0.0307207	0.0225172	0.0192408	0.0171526	0.013881	0.0133097	0.0103563	0.0120357
FG	Amyg	1	R	0.281771	0.24888	0.183205	0.123318	0.10803	0.0743833	0.0830169	0.135594	0.215147	0.277233	0.302835	0.328673	0.301547	0.278802	0.238768	0.166231	0.129831	0.117529	0.112289	0.12126	0.0884499	0.0692393	0.0485525	0.0633856	0.0779361	0.0838488	0.0767633	0.074014	0.0524419	0.0534319	0.0752722	0.0972203	0.11424	0.116658	0.117205	0.105823	0.0863891	0.0457765	0.0231541	0.0228406	0.0286886	0.0252554	0.0272693	0.0394208	0.0349374	0.0275714
FG	Amyg	1	R	0.222753	0.16598	0.140687	0.123165	0.131513	0.186654	0.228229	0.285317	0.350434	0.391233	0.424749	0.451987	0.449058	0.434066	0.418035	0.369791	0.356098	0.35488	0.356131	0.328247	0.315114	0.297386	0.262151	0.214497	0.190459	0.185316	0.178459	0.199315	0.246985	0.29755	0.322352	0.320146	0.324056	0.324806	0.320542	0.29467	0.23967	0.199372	0.15465	0.107392	0.07284	0.0612829	0.0558801	0.0435433	0.047247	0.0480084
FG	AH	1	R	0.170799	0.202236	0.19913	0.17744	0.157059	0.136329	0.10702	0.0959634	0.0746146	0.0435298	0.0310707	0.0528373	0.0828878	0.110605	0.0997239	0.0757416	0.0879329	0.101894	0.129244	0.156757	0.180091	0.190993	0.198098	0.218438	0.222319	0.245533	0.258977	0.283128	0.330049	0.354237	0.357406	0.357678	0.349449	0.3136	0.259761	0.193467	0.145173	0.10837	0.0885793	0.0659111	0.0530229	0.0447362	0.0303114	0.0231155	0.0210028	0.0245969
FG	AH	1	R	0.279675	0.311579	0.296617	0.277728	0.22503	0.193556	0.195752	0.207724	0.233324	0.252197	0.255232	0.238167	0.246454	0.238538	0.219583	0.18119	0.175826	0.209624	0.244376	0.258042	0.297541	0.297758	0.29661	0.277225	0.284044	0.288006	0.30642	0.314263	0.32585	0.341312	0.343119	0.335622	0.336823	0.316115	0.298326	0.256964	0.224039	0.200119	0.160947	0.118785	0.0933226	0.078997	0.073294	0.0763434	0.089465	0.102686
FG	PH	1	R	0.488518	0.498112	0.523448	0.531825	0.556081	0.529924	0.503408	0.523166	0.544837	0.527486	0.497657	0.444953	0.393459	0.359498	0.320665	0.294402	0.259063	0.260014	0.28515	0.296036	0.295656	0.274044	0.252663	0.22473	0.175118	0.159009	0.174143	0.193132	0.213165	0.22772	0.226631	0.212802	0.223426	0.229547	0.239086	0.240458	0.230616	0.214933	0.193197	0.163358	0.1474	0.14623	0.153225	0.165674	0.181746	0.207057
FG	AH	1	R	0.182856	0.163381	0.132748	0.113543	0.127761	0.155827	0.160436	0.116103	0.105953	0.111686	0.108645	0.0880422	0.10439	0.1293	0.133813	0.138097	0.101477	0.0876138	0.0782699	0.0900518	0.114179	0.128802	0.12369	0.105533	0.108073	0.130134	0.167588	0.192199	0.220851	0.254058	0.273675	0.278102	0.2696	0.240811	0.211127	0.174637	0.138868	0.11924	0.0920886	0.0606448	0.0524384	0.049014	0.048441	0.0454947	0.0455863	0.0293462
FG	AH	1	R	0.179875	0.195167	0.203807	0.197523	0.211204	0.219526	0.232629	0.218578	0.19358	0.176212	0.17926	0.151887	0.107168	0.0745455	0.0499431	0.0389692	0.0509377	0.0514524	0.056742	0.0415206	0.0488588	0.0521068	0.0566777	0.0445584	0.0337515	0.0437476	0.0569615	0.0799482	0.0928147	0.0804381	0.052807	0.0444814	0.0316401	0.0228208	0.02774	0.0233754	0.0155979	0.0191342	0.0183939	0.0177893	0.0275334	0.0211762	0.0209596	0.0215121	0.0232396	0.015308
FG	AH	1	R	0.0185507	0.038321	0.0264697	0.0459789	0.0736727	0.0829735	0.0857421	0.0686492	0.0519376	0.0528308	0.0591904	0.072005	0.064548	0.0521298	0.0351543	0.0313182	0.0728862	0.0984487	0.0665387	0.0653777	0.0644304	0.0631338	0.0843347	0.096232	0.0825904	0.0577916	0.0435091	0.0445168	0.0481032	0.0413602	0.0345156	0.0277782	0.00956191	0.00872564	0.0203546	0.0354441	0.0290095	0.0221601	0.0229867	0.0420041	0.0409295	0.0408831	0.00969708	0.0132983	0.01758	0.0188182
FG	Amyg	1	R	0.141416	0.0985652	0.0752525	0.045963	0.0518854	0.0662955	0.0600098	0.0440885	0.0603049	0.0642675	0.0550785	0.0320561	0.0312387	0.0335826	0.0585749	0.0517287	0.0418021	0.0463492	0.04144	0.0653453	0.0764755	0.0898124	0.0968871	0.0922161	0.088428	0.102132	0.096903	0.0915807	0.0787396	0.0684068	0.0494975	0.0315975	0.0326881	0.0456503	0.0347788	0.039865	0.0277087	0.0349246	0.0493992	0.0390111	0.0381853	0.0299603	0.0102761	0.00812045	0.00876275	0.00831872
FG	Amyg	1	R	0.140368	0.0829798	0.048687	0.0160187	0.0222728	0.021018	0.0455562	0.055993	0.0715678	0.0623562	0.0556173	0.0505343	0.03064	0.0418139	0.0683995	0.0586237	0.0721354	0.0734868	0.0773	0.0816923	0.0666922	0.0476207	0.0444293	0.0600954	0.0803948	0.0635257	0.0564665	0.0737986	0.0702623	0.0368682	0.0245332	0.0576572	0.066912	0.0666099	0.0455346	0.0397026	0.0346687	0.0390688	0.0349038	0.0336199	0.0175576	0.013024	0.0118682	0.0135352	0.0233931	0.0306709
FG	Amyg	1	R	0.0686255	0.0599827	0.0341857	0.0241269	0.0362335	0.0494975	0.0243576	0.0256511	0.0358934	0.0511586	0.0646335	0.0836527	0.0580393	0.0270831	0.0198311	0.0614304	0.100547	0.126274	0.0994261	0.0937116	0.08147	0.0968203	0.0968619	0.0979442	0.123153	0.158338	0.201148	0.218102	0.194659	0.139532	0.0946949	0.0637051	0.0490507	0.0384273	0.0284837	0.0430574	0.0542467	0.0474252	0.0355954	0.0314421	0.0313955	0.0290091	0.0266679	0.0191024	0.0108555	0.00898712
FG	AH	1	R	0.0705425	0.0518126	0.0443178	0.00870596	0.0212648	0.0280997	0.058276	0.0848895	0.091981	0.0785299	0.0687142	0.047482	0.0518326	0.0735993	0.0921727	0.0711387	0.0718396	0.0522143	0.0179995	0.0245285	0.0196398	0.00650182	0.0151074	0.0156869	0.0180436	0.0473823	0.0606747	0.0591024	0.0577072	0.0520988	0.0518324	0.0246282	0.0121138	0.024704	0.0248437	0.015586	0.0145134	0.0206819	0.0178879	0.0299631	0.0156524	0.00852448	0.00537394	0.00580785	0.00764287	0.011366
FG	AH	1	R	0.150392	0.0968866	0.0897944	0.0809411	0.0925749	0.113794	0.103807	0.110112	0.0826626	0.0408452	0.0199796	0.0578101	0.0613554	0.0470388	0.0459186	0.0515046	0.0354459	0.0158873	0.0123543	0.0194864	0.0245606	0.0240935	0.0371122	0.0258295	0.0409184	0.0305597	0.0248414	0.0446831	0.0585982	0.0614204	0.0830319	0.0830778	0.0804747	0.0611361	0.0557386	0.0661842	0.0672325	0.0722548	0.0775606	0.0701623	0.0542957	0.05048	0.0446185	0.043634	0.0437312	0.0452324
FG	PH	1	R	0.0874716	0.103176	0.105761	0.077804	0.0629872	0.0625809	0.0646203	0.0629578	0.0874977	0.0932556	0.0941627	0.0841924	0.098847	0.0779872	0.0734256	0.077104	0.0857244	0.0939981	0.108585	0.120749	0.101874	0.0725628	0.0573579	0.0843008	0.122383	0.143081	0.153508	0.125262	0.0989605	0.0828588	0.0867987	0.069159	0.0435366	0.0276427	0.0315547	0.0307272	0.0337452	0.0447616	0.0462525	0.0351534	0.0351476	0.0293705	0.0137185	0.00910364	0.0183116	0.0286982
FG	AH	1	R	0.0875678	0.0618082	0.0584873	0.022531	0.0123926	0.0151954	0.0291394	0.044879	0.0461109	0.0359502	0.0395311	0.0695421	0.0547125	0.0405542	0.0587651	0.0923725	0.109865	0.0917647	0.0450503	0.0253752	0.032782	0.0270537	0.0320049	0.0405977	0.0619221	0.0810944	0.0794341	0.0687837	0.0565933	0.0576641	0.0492543	0.05991	0.0692774	0.0763242	0.0714444	0.072114	0.070157	0.0510123	0.0278119	0.0236436	0.02227	0.0341763	0.0327833	0.0426721	0.0464078	0.0445878
FG	AH	1	R	0.0986898	0.0870045	0.079899	0.0526368	0.0523472	0.0698588	0.062565	0.0632383	0.0676488	0.0703139	0.0633914	0.0682887	0.0476947	0.0179418	0.0417918	0.0555423	0.0527935	0.0371452	0.0332404	0.0328946	0.0358332	0.0593943	0.0755676	0.101532	0.13001	0.158617	0.180055	0.181005	0.1514	0.112118	0.0896073	0.0577435	0.0358096	0.0224829	0.0108705	0.0114721	0.0108064	0.0172398	0.0178693	0.00881357	0.0153148	0.0205908	0.0131781	0.010968	0.0106719	0.0117142
FG	AH	1	R	0.0226141	0.0173298	0.0195931	0.0452353	0.0879576	0.114218	0.122538	0.103823	0.078276	0.0582033	0.0641617	0.0645391	0.0647535	0.0531356	0.0572318	0.0500972	0.0365616	0.0280292	0.0139292	0.00863054	0.0236913	0.0463746	0.0693867	0.0911901	0.121929	0.159496	0.170501	0.177115	0.140431	0.0989957	0.0576189	0.0418237	0.024786	0.013962	0.00654115	0.0107142	0.0102874	0.00788257	0.016639	0.0156725	0.0151919	0.00929247	0.0112536	0.00700755	0.0110343	0.0148107
FG	Amyg	0	R	0.224511	0.157218	0.130108	0.121541	0.110511	0.111016	0.10959	0.122963	0.119878	0.125295	0.112297	0.0879116	0.0782303	0.0800133	0.0655832	0.0478742	0.0184445	0.0123101	0.0466817	0.0623707	0.0551814	0.0470971	0.0536276	0.0626913	0.0765177	0.104907	0.122446	0.124856	0.103815	0.0748782	0.0499551	0.0245802	0.0217769	0.0199922	0.0115984	0.0104637	0.0113102	0.0163961	0.0190915	0.0245523	0.0299571	0.010954	0.00976857	0.0155285	0.0173089	0.0111028
FG	Amyg	0	R	0.206888	0.140233	0.107498	0.0847786	0.0592776	0.0246371	0.0528945	0.0801267	0.068704	0.0415441	0.0434615	0.0410011	0.0476823	0.0608983	0.0714174	0.0608316	0.0551934	0.0729877	0.0893188	0.0888432	0.0949052	0.0968273	0.0888285	0.0796593	0.0911296	0.0959939	0.102889	0.118671	0.107163	0.0639768	0.0264952	0.025718	0.0410353	0.0462258	0.0419715	0.0435717	0.0550107	0.061107	0.0523457	0.0345247	0.0263141	0.0190633	0.0152057	0.0278146	0.0258709	0.0167457
FG	Amyg	0	R	0.284424	0.23376	0.230866	0.222361	0.167929	0.139188	0.156469	0.207478	0.224626	0.211493	0.187287	0.197756	0.200946	0.213601	0.223747	0.230789	0.21891	0.189982	0.150847	0.110953	0.079054	0.0585549	0.0788475	0.11598	0.185558	0.227127	0.28091	0.291866	0.270587	0.210559	0.136527	0.0779373	0.0549823	0.0327991	0.0181858	0.0288901	0.0356918	0.0386761	0.0367003	0.0408065	0.0316522	0.0268839	0.0185877	0.0167468	0.0174329	0.0227521
FG	AH	0	R	0.116655	0.114093	0.121098	0.148838	0.162524	0.131183	0.11793	0.0991846	0.1199	0.119966	0.108504	0.122853	0.0955198	0.079058	0.0682508	0.0635912	0.0350869	0.0121867	0.0262484	0.0347621	0.0395389	0.0449165	0.0608201	0.0615369	0.0535594	0.0670332	0.0841624	0.0929237	0.0990738	0.0968309	0.0764667	0.0318059	0.0287577	0.0368939	0.0381603	0.0474165	0.0424053	0.0394244	0.0465235	0.0420232	0.0339763	0.0192949	0.0150982	0.00799191	0.0142601	0.0198083
FG	AH	0	R	0.213641	0.189391	0.174775	0.166881	0.155561	0.109588	0.083377	0.0888199	0.102145	0.107435	0.0975788	0.0846598	0.074836	0.098172	0.150164	0.173739	0.169183	0.146777	0.138703	0.154429	0.14885	0.123015	0.111903	0.125476	0.133299	0.118453	0.1047	0.0900716	0.0759574	0.0637051	0.0713492	0.0596227	0.0361466	0.0257903	0.0210351	0.0180393	0.0166172	0.0122819	0.0137	0.0168346	0.029228	0.0338678	0.0377384	0.0363176	0.0402177	0.0410987
FG	PH	0	R	0.308702	0.257135	0.253939	0.245574	0.239254	0.233623	0.196623	0.199082	0.201605	0.199665	0.176077	0.156826	0.125578	0.122974	0.164875	0.219876	0.257623	0.251433	0.245929	0.232095	0.216302	0.186102	0.197416	0.219891	0.221059	0.257967	0.260287	0.22416	0.160304	0.0964858	0.0507578	0.0256149	0.0136179	0.0114754	0.0112435	0.0201724	0.0217561	0.0394261	0.0427568	0.0514345	0.0696689	0.0759572	0.0696729	0.0442911	0.0410837	0.0395536
FG	AH	0	R	0.235868	0.202023	0.144937	0.0916111	0.0439082	0.0549296	0.0750537	0.0987655	0.106466	0.108484	0.0976632	0.11958	0.132267	0.141457	0.12783	0.143241	0.147243	0.126719	0.104742	0.0942912	0.0718868	0.0586506	0.0647536	0.0804481	0.0991132	0.122077	0.133382	0.114609	0.103867	0.089191	0.0661513	0.0452738	0.0417884	0.0358062	0.0276292	0.0210745	0.01891	0.0355776	0.0282446	0.0180985	0.0122248	0.0159923	0.0218385	0.0157519	0.0137817	0.00868985
FG	AH	0	R	0.190062	0.126905	0.0815093	0.0613398	0.0344823	0.0373894	0.0458105	0.041815	0.0667581	0.0620262	0.0549083	0.0274107	0.0200571	0.0360408	0.072678	0.0730459	0.0489238	0.0133681	0.010223	0.0319379	0.0347862	0.0441152	0.0602388	0.0812164	0.111874	0.155243	0.201457	0.20908	0.193872	0.136279	0.0788746	0.0512773	0.0392939	0.0287079	0.0145729	0.0131958	0.00891484	0.00992838	0.0152445	0.0145405	0.0358846	0.0440163	0.036847	0.0173112	0.0259198	0.0218951
FG	AH	0	R	0.0231678	0.0328715	0.0331291	0.0127976	0.0428176	0.0725343	0.0549349	0.0459244	0.0388359	0.035322	0.0280517	0.0186816	0.0293983	0.0554473	0.064872	0.0694734	0.0712995	0.0567333	0.0633741	0.0657784	0.0521429	0.0548891	0.0942914	0.132073	0.183681	0.221801	0.241897	0.243086	0.196026	0.13248	0.08329	0.0510338	0.0409023	0.0277563	0.021494	0.0160257	0.0221579	0.0305843	0.0393995	0.0343815	0.0146786	0.0125023	0.0131392	0.0171978	0.0180154	0.0156708
ITG	Amyg	0	R	0.0671843	0.0611791	0.0754908	0.123145	0.152593	0.165819	0.193389	0.215414	0.200941	0.179613	0.146991	0.118271	0.101396	0.109546	0.0935635	0.0901347	0.044746	0.00931736	0.0139633	0.0113105	0.0189176	0.035242	0.0522085	0.0664289	0.0890362	0.0984903	0.0905702	0.0870294	0.0906915	0.0785613	0.0656783	0.0575834	0.0477199	0.0202682	0.0243071	0.031486	0.0343173	0.0346822	0.0229402	0.0146863	0.00609244	0.00528529	0.00683712	0.0115291	0.0151113	0.0233068
ITG	Amyg	0	R	0.111758	0.0889609	0.0886014	0.100796	0.0633367	0.0407464	0.10576	0.150766	0.159741	0.144563	0.138524	0.103043	0.0534372	0.0417552	0.0586324	0.06355	0.0776715	0.123142	0.146443	0.152691	0.149945	0.143785	0.135046	0.109483	0.115775	0.119075	0.118431	0.11617	0.110292	0.0966881	0.111048	0.112678	0.128332	0.114075	0.109175	0.110052	0.1035	0.0975145	0.0988271	0.0794829	0.0576367	0.052638	0.0529365	0.0504638	0.0289349	0.014929
ITG	Amyg	0	R	0.19408	0.181128	0.169606	0.165932	0.140163	0.122147	0.16127	0.177523	0.210334	0.22469	0.23732	0.269275	0.297917	0.299705	0.303081	0.297806	0.282164	0.247031	0.192401	0.149629	0.150578	0.126955	0.0718997	0.0252575	0.0714927	0.0926558	0.0877733	0.0837217	0.068148	0.0570262	0.0907313	0.13723	0.162799	0.179029	0.169814	0.159005	0.15486	0.137385	0.106129	0.082794	0.0678452	0.0516377	0.0427989	0.0318044	0.0287085	0.0210323
ITG	AH	0	R	0.0190281	0.0832943	0.10864	0.141336	0.136025	0.108742	0.114007	0.103192	0.120566	0.109082	0.106206	0.0969707	0.0822445	0.0778842	0.0827531	0.0370615	0.0331325	0.0689248	0.104326	0.115402	0.100851	0.0990143	0.0855501	0.0841881	0.0688318	0.0548529	0.0434677	0.0431138	0.0470817	0.0379508	0.035148	0.0567604	0.0529722	0.0554739	0.0618863	0.0710496	0.069715	0.0586885	0.0451476	0.0364645	0.0327683	0.0318525	0.0148026	0.0102824	0.0143317	0.0179277
ITG	AH	0	R	0.084804	0.105889	0.149417	0.169242	0.141292	0.107565	0.119126	0.149245	0.174703	0.183716	0.163421	0.131093	0.112835	0.124022	0.164054	0.223971	0.242913	0.250956	0.263023	0.255795	0.262559	0.2603	0.253207	0.242876	0.241091	0.219024	0.18868	0.139761	0.083276	0.0414985	0.0360268	0.0532837	0.0557315	0.0527588	0.0346334	0.032112	0.037597	0.04692	0.0454912	0.0323686	0.0363159	0.0365506	0.0380119	0.0292911	0.0177095	0.0147516
ITG	PH	0	R	0.160843	0.177466	0.214412	0.24259	0.254007	0.241458	0.250855	0.282038	0.306261	0.316266	0.273732	0.228669	0.191557	0.184272	0.198342	0.251208	0.302949	0.314808	0.307604	0.288358	0.269905	0.271033	0.269803	0.279684	0.289638	0.289873	0.280905	0.257351	0.201859	0.143045	0.100309	0.0867874	0.0825338	0.0795547	0.0574791	0.0491229	0.0472201	0.0560081	0.0467403	0.0222413	0.038347	0.0531255	0.0622821	0.0884513	0.0941233	0.0866124
ITG	AH	0	R	0.156314	0.163025	0.116514	0.111568	0.104971	0.103677	0.130607	0.138457	0.107325	0.0899183	0.0903541	0.122207	0.164564	0.159157	0.147553	0.16193	0.149635	0.133388	0.128455	0.115655	0.108411	0.0953393	0.0646283	0.0364644	0.0403785	0.0481437	0.0282989	0.0260812	0.0225059	0.0368578	0.0575785	0.0898927	0.113895	0.134219	0.132833	0.106846	0.0793364	0.0567711	0.0411571	0.0256259	0.0176844	0.0233799	0.0124973	0.00584771	0.00518682	0.0111794
ITG	AH	0	R	0.101426	0.09587	0.0839292	0.0805527	0.0930191	0.104266	0.122022	0.119003	0.0867379	0.0822862	0.0725806	0.0513271	0.00973725	0.0206522	0.0430174	0.0519427	0.0396618	0.0278229	0.0267526	0.0491924	0.0638176	0.0720096	0.0862791	0.106825	0.140705	0.171779	0.173263	0.155098	0.12636	0.0941393	0.0756159	0.0712097	0.0439474	0.012983	0.014507	0.00584202	0.00935968	0.0249638	0.0192178	0.0180638	0.0143578	0.00613339	0.0103243	0.017272	0.0167314	0.0203712
ITG	AH	0	R	0.0243104	0.0225068	0.0130878	0.020378	0.0482514	0.0548628	0.0364308	0.0266816	0.0410429	0.0682203	0.0906588	0.0640943	0.027986	0.032082	0.0556817	0.0811273	0.0779984	0.0701485	0.0507737	0.0563522	0.0583456	0.0730741	0.113658	0.15394	0.165815	0.180919	0.188743	0.172627	0.124493	0.0907148	0.0583675	0.0469269	0.0433524	0.0480521	0.0311691	0.0235041	0.0208077	0.00488798	0.0132955	0.00856133	0.020032	0.0156875	0.00975296	0.0142594	0.0141165	0.00815333
ITG	Amyg	0	R	0.190263	0.178835	0.164322	0.14865	0.113543	0.10003	0.102628	0.0831703	0.0556873	0.0420109	0.0237753	0.0224032	0.0134008	0.0134385	0.0298339	0.0410982	0.0596409	0.0830574	0.0741015	0.0634231	0.0639674	0.0594229	0.0549974	0.0345515	0.0386595	0.0670888	0.0828488	0.0850981	0.0729973	0.0629674	0.0373687	0.016493	0.016341	0.030352	0.0357163	0.0334068	0.0172799	0.0138724	0.0192534	0.007153	0.011413	0.0190782	0.00943385	0.0105878	0.00978175	0.00782324
ITG	Amyg	0	R	0.124816	0.0896479	0.0730732	0.0610236	0.0393112	0.0133743	0.0405288	0.0843948	0.0794305	0.0780888	0.0853887	0.0730151	0.0723119	0.0604452	0.0824275	0.0912921	0.0932628	0.107738	0.114609	0.101996	0.0949004	0.0937734	0.0964842	0.102491	0.119165	0.136807	0.144437	0.134297	0.119338	0.0785858	0.0593749	0.0607759	0.0504765	0.0484603	0.0323021	0.0257139	0.0376339	0.0449505	0.0480298	0.0442839	0.0245031	0.0252876	0.0219234	0.0118526	0.00616261	0.0143134
ITG	Amyg	0	R	0.26542	0.242647	0.210252	0.184251	0.143437	0.150734	0.136091	0.168216	0.202279	0.181823	0.171008	0.151802	0.141739	0.139736	0.151842	0.185129	0.212286	0.206131	0.186143	0.163844	0.152069	0.148951	0.167743	0.175237	0.187008	0.234011	0.268618	0.249814	0.214438	0.150185	0.10627	0.0791002	0.058018	0.0350462	0.018263	0.0507483	0.0676149	0.0544717	0.0398738	0.0267017	0.0247286	0.0237735	0.0208727	0.0231258	0.0141271	0.0130458
ITG	AH	0	R	0.0976209	0.119179	0.134821	0.126566	0.12091	0.106996	0.0933448	0.0764929	0.0624047	0.0433549	0.0173175	0.0175724	0.0319905	0.0500235	0.0183538	0.042254	0.0592691	0.059059	0.0680249	0.100444	0.118499	0.0887308	0.0763848	0.0825633	0.0713637	0.0390402	0.0292532	0.0327495	0.0362928	0.0496181	0.0554229	0.0389532	0.0256448	0.039643	0.0457373	0.0482216	0.0317699	0.0217164	0.0326255	0.0246898	0.0167871	0.0347514	0.0286028	0.0355573	0.0379564	0.0322096
ITG	AH	0	R	0.129611	0.0996626	0.11672	0.10336	0.0965626	0.080545	0.0976536	0.110656	0.157128	0.16225	0.138761	0.115254	0.0921695	0.112737	0.12113	0.119827	0.117451	0.113982	0.10969	0.11892	0.122217	0.11149	0.107733	0.117659	0.138176	0.127581	0.106371	0.0678858	0.0215973	0.0383094	0.08587	0.0921653	0.0803483	0.0679998	0.0597227	0.051615	0.0460327	0.0233855	0.0179309	0.013296	0.0186094	0.028973	0.0439836	0.0542947	0.0466864	0.0382576
ITG	PH	0	R	0.261598	0.254264	0.264365	0.257718	0.236374	0.251803	0.231518	0.208597	0.207745	0.2136	0.22431	0.196138	0.176095	0.199979	0.193626	0.199543	0.195139	0.192954	0.165472	0.157701	0.150428	0.140604	0.150566	0.158085	0.179633	0.207403	0.216513	0.174468	0.147657	0.121012	0.122382	0.129694	0.112324	0.0860768	0.0809184	0.0770627	0.0682556	0.0612442	0.0570838	0.0585254	0.0503541	0.0357686	0.0489762	0.0703943	0.0691529	0.0719037
ITG	AH	0	R	0.199221	0.189295	0.151181	0.138188	0.122881	0.12317	0.131188	0.123706	0.109957	0.0901704	0.0679895	0.0772081	0.101443	0.124439	0.134335	0.146401	0.132164	0.0949481	0.0814978	0.107608	0.113464	0.0759282	0.0212309	0.028534	0.0697048	0.078888	0.0818871	0.0780845	0.0656007	0.0557688	0.0325921	0.0120494	0.0290455	0.0132664	0.00862666	0.0120617	0.0208265	0.0245942	0.0227976	0.0158573	0.0133207	0.0249068	0.0230877	0.0109734	0.017226	0.0276272
ITG	AH	0	R	0.140681	0.123523	0.123046	0.12103	0.093588	0.0731401	0.0590253	0.0538998	0.0418191	0.0370114	0.0272554	0.0207516	0.0251845	0.0359627	0.029548	0.0268838	0.0305496	0.0207987	0.0191175	0.0112399	0.031049	0.0421359	0.0509433	0.0842352	0.125878	0.149194	0.162758	0.167065	0.152711	0.119885	0.0708187	0.0273353	0.0207373	0.0289986	0.0275752	0.0206793	0.0165787	0.024882	0.0339798	0.0317629	0.0305143	0.040214	0.0259559	0.0106939	0.0252457	0.0195693
ITG	AH	0	R	0.0948891	0.0972445	0.0695969	0.0526753	0.0434565	0.0402707	0.0585285	0.0487326	0.0260494	0.0149125	0.038712	0.0514021	0.0261493	0.0210821	0.0256444	0.0415525	0.0389577	0.0428197	0.0366114	0.0144656	0.0169803	0.0468713	0.0958615	0.143672	0.174452	0.204327	0.219072	0.209632	0.168845	0.116439	0.0719877	0.043423	0.024804	0.0140265	0.0158694	0.0175391	0.0287943	0.0374478	0.0141194	0.0142271	0.01477	0.00822526	0.0106798	0.00918229	0.00654969	0.00445987
FG	Amyg	1	R	0.218674	0.196781	0.17357	0.150231	0.140254	0.146184	0.138467	0.13604	0.138325	0.115839	0.111112	0.0897999	0.0817134	0.0777388	0.0516592	0.0397934	0.021321	0.0195814	0.0321059	0.0227388	0.00977823	0.0206664	0.0249956	0.0421066	0.0565658	0.0906924	0.0998651	0.0940329	0.0722855	0.0453678	0.0135792	0.0178589	0.0223741	0.0317384	0.0362337	0.032179	0.0385623	0.0258001	0.0210514	0.0217801	0.0183176	0.0255861	0.0287285	0.0303747	0.038055	0.0264131
FG	Amyg	1	R	0.170979	0.132417	0.0617684	0.0485344	0.0294699	0.0343866	0.0742512	0.120798	0.108502	0.0775841	0.0774514	0.0541723	0.016492	0.0183882	0.0529037	0.0540238	0.0534172	0.0659658	0.0634369	0.0473145	0.0540235	0.0588851	0.0668901	0.0800963	0.0976938	0.10939	0.106247	0.107531	0.103085	0.0837538	0.052933	0.0209936	0.0330176	0.0585669	0.0517514	0.0484135	0.0524454	0.0583186	0.0440741	0.0212148	0.0180939	0.0158399	0.0271705	0.0188499	0.0136282	0.00728777
FG	Amyg	1	R	0.303834	0.283287	0.263643	0.234163	0.192775	0.174668	0.214411	0.276231	0.275828	0.248138	0.208401	0.225417	0.228409	0.188521	0.185445	0.192029	0.154739	0.130028	0.128704	0.112417	0.0846513	0.0774326	0.118136	0.1526	0.179172	0.181976	0.204586	0.19823	0.152378	0.0987745	0.0693103	0.0379148	0.0472677	0.0468801	0.0428405	0.0399208	0.0257322	0.0257535	0.0274383	0.033903	0.0255661	0.0222094	0.0201384	0.0138053	0.0114955	0.0154332
FG	AH	1	R	0.123636	0.141107	0.135837	0.149557	0.12648	0.0808752	0.0705071	0.0625874	0.0566624	0.0129768	0.028762	0.0434725	0.0668568	0.0761801	0.0280187	0.0297704	0.0448539	0.0481762	0.0611535	0.0808488	0.086217	0.0684313	0.0756037	0.0742083	0.0394255	0.0205959	0.0238581	0.0440719	0.0602074	0.0724862	0.0661039	0.067301	0.0546173	0.0493022	0.0405293	0.0470323	0.0363764	0.0291015	0.0219551	0.0196857	0.0168945	0.0157295	0.0190775	0.0098928	0.00883837	0.00760305
FG	AH	1	R	0.174123	0.171691	0.164321	0.156004	0.126674	0.0681009	0.0536082	0.0804186	0.0812941	0.0797405	0.0968686	0.0728374	0.0347501	0.0308078	0.034587	0.0867817	0.119175	0.102128	0.0777159	0.0673722	0.0781759	0.0954169	0.105304	0.103366	0.11244	0.119579	0.126737	0.137219	0.112524	0.0907471	0.0753109	0.0575053	0.0439793	0.0514115	0.0500306	0.0465024	0.0459158	0.0316384	0.0263716	0.0425401	0.0438503	0.035359	0.0299484	0.0216011	0.0325361	0.0440179
FG	PH	1	R	0.275767	0.269401	0.262907	0.21707	0.194413	0.195497	0.177924	0.164382	0.161712	0.154558	0.122665	0.100592	0.0421598	0.035577	0.0436939	0.0738835	0.0988947	0.108135	0.0974014	0.0844976	0.0931824	0.093879	0.116005	0.132271	0.149602	0.169767	0.190922	0.174473	0.151613	0.0989007	0.0607776	0.048127	0.0429156	0.0408534	0.0391315	0.0320875	0.0379647	0.0430607	0.0479472	0.0554199	0.0509595	0.0412548	0.0296919	0.0234737	0.0250266	0.0146942
FG	AH	1	R	0.238377	0.185295	0.134147	0.0801636	0.0303116	0.0445031	0.0616718	0.0673262	0.0821937	0.066218	0.0510679	0.0423287	0.0498181	0.0527616	0.0447158	0.0451047	0.0648464	0.0509017	0.0328968	0.0515119	0.0341904	0.0257905	0.0294827	0.0516645	0.0518897	0.0494905	0.0462033	0.0352959	0.0206347	0.0227292	0.0404092	0.0647055	0.0867884	0.091105	0.0767226	0.0583977	0.0479797	0.0524885	0.0605841	0.0668855	0.0489611	0.0319334	0.0247768	0.0167486	0.0128818	0.0104407
FG	AH	1	R	0.17042	0.124834	0.0822888	0.0286175	0.0445973	0.0623052	0.0897152	0.0813839	0.0859852	0.112854	0.112474	0.0968483	0.0789618	0.0630659	0.0618555	0.0738087	0.0788124	0.0623304	0.0466358	0.0342567	0.033233	0.0426979	0.0395419	0.0101007	0.0364605	0.0833683	0.129526	0.151034	0.122517	0.0747151	0.038263	0.0216821	0.0205608	0.0173625	0.0198117	0.0128332	0.0139017	0.0137795	0.0170566	0.0251881	0.0264394	0.0199478	0.010687	0.0221728	0.0192907	0.012144
FG	AH	1	R	0.0505394	0.0409679	0.0362073	0.0372328	0.0181719	0.042234	0.034738	0.0185428	0.0142702	0.0167322	0.0269276	0.0401775	0.0444905	0.0214867	0.0213961	0.044554	0.0722211	0.0619853	0.0365425	0.0244341	0.0402458	0.0236934	0.0445954	0.0824343	0.136307	0.161962	0.175588	0.148024	0.114259	0.0672306	0.0273646	0.0278554	0.0169548	0.0132831	0.00948335	0.00818515	0.0135006	0.015648	0.015145	0.00797179	0.0101643	0.0230517	0.0254102	0.0313856	0.0180576	0.0165482
FG	Amyg	0	R	0.294182	0.269422	0.251971	0.236941	0.19914	0.164591	0.154363	0.110488	0.127814	0.12381	0.120554	0.102473	0.0727576	0.0482515	0.0352059	0.0385047	0.0459906	0.0693258	0.0713353	0.0556129	0.0506015	0.0480474	0.0509609	0.0739636	0.0982766	0.120322	0.120547	0.121156	0.121745	0.11366	0.0895081	0.0511946	0.0370404	0.0455576	0.0328342	0.039086	0.0455525	0.0424101	0.0382438	0.0366821	0.0324944	0.046305	0.041122	0.0207883	0.0152242	0.00853651
FG	Amyg	0	R	0.202735	0.182799	0.144266	0.105099	0.0476486	0.0143217	0.0598949	0.0918926	0.114981	0.160777	0.173799	0.140983	0.104988	0.0602617	0.033763	0.035429	0.0415187	0.0879552	0.11586	0.0891902	0.0934377	0.0876452	0.0628026	0.0705048	0.0792293	0.0730395	0.082643	0.0964161	0.0674137	0.0401738	0.0455871	0.0447737	0.0395468	0.0368283	0.0334013	0.0282169	0.0193228	0.0110941	0.0242961	0.0391547	0.0307046	0.0295065	0.0250768	0.0151405	0.0115782	0.014162
FG	Amyg	0	R	0.161887	0.137085	0.116884	0.124724	0.0982358	0.102134	0.133822	0.149446	0.191872	0.229439	0.233901	0.242256	0.244294	0.226424	0.236064	0.239978	0.275862	0.263122	0.223946	0.184497	0.154873	0.137626	0.130618	0.171228	0.239157	0.277577	0.309453	0.307205	0.26347	0.18833	0.119747	0.0708911	0.0441213	0.0450522	0.0369029	0.0447772	0.0451706	0.0322785	0.0204372	0.0267542	0.0261019	0.0121075	0.0133181	0.0238419	0.0223188	0.0150922
FG	AH	0	R	0.110203	0.15118	0.149575	0.170721	0.151901	0.127644	0.101123	0.0734303	0.0865295	0.0815705	0.0744532	0.071001	0.0811157	0.110493	0.15046	0.140611	0.13024	0.114119	0.115044	0.111161	0.105832	0.121083	0.122232	0.108182	0.106719	0.117836	0.131877	0.125641	0.1033	0.0917654	0.0795329	0.077025	0.0711742	0.0549459	0.0442018	0.041661	0.0424768	0.0275809	0.00732597	0.0139016	0.0106852	0.0172868	0.0281044	0.0250884	0.023128	0.0182927
FG	AH	0	R	0.208492	0.216208	0.197778	0.184105	0.154131	0.0947696	0.0682407	0.0646338	0.104869	0.140824	0.146785	0.160271	0.159448	0.142049	0.121368	0.106684	0.0877497	0.0938279	0.0986261	0.1213	0.13059	0.093783	0.0976059	0.102288	0.0948906	0.0696773	0.0490166	0.0224284	0.0159263	0.0581423	0.0964191	0.104353	0.0853967	0.0751879	0.0684435	0.07765	0.0800043	0.0713485	0.0494001	0.0289979	0.0325441	0.0334673	0.0344225	0.0485876	0.0474655	0.028853
FG	PH	0	R	0.354895	0.358781	0.340223	0.31604	0.288577	0.281049	0.304112	0.322279	0.338178	0.307364	0.300411	0.304729	0.291054	0.261118	0.238326	0.204887	0.214121	0.219124	0.240203	0.238229	0.229176	0.208289	0.20557	0.204495	0.216818	0.256222	0.271662	0.230729	0.167581	0.102043	0.0637239	0.0787138	0.0709538	0.0752975	0.0606325	0.0445602	0.0494055	0.0482517	0.06464	0.0775413	0.0660767	0.0451163	0.0303348	0.0302619	0.0339709	0.0292493
FG	AH	0	R	0.204236	0.162855	0.125123	0.0809658	0.0699605	0.0503698	0.0730792	0.06538	0.0653142	0.0806851	0.116874	0.123536	0.15312	0.156002	0.149457	0.16648	0.147757	0.142328	0.135837	0.116693	0.106135	0.0963364	0.0900614	0.0849273	0.0938399	0.129634	0.13479	0.110344	0.0941473	0.0989314	0.0831382	0.050277	0.0390582	0.0294776	0.034907	0.0356654	0.0422987	0.0438223	0.0327981	0.0275207	0.0246036	0.0352806	0.029332	0.0299965	0.039725	0.0332535
FG	AH	0	R	0.219569	0.21194	0.194824	0.140424	0.111162	0.107148	0.122766	0.103579	0.0783939	0.0569861	0.0592283	0.0379647	0.0162997	0.0175541	0.0148873	0.0141575	0.0383164	0.037923	0.0232854	0.0139232	0.0150948	0.0112089	0.0421681	0.0675058	0.108273	0.155523	0.182768	0.180486	0.170777	0.139678	0.0882311	0.058447	0.0242303	0.0198107	0.0223817	0.0245576	0.0250856	0.026704	0.0206549	0.0351677	0.0423445	0.0368043	0.0267041	0.0173772	0.00525047	0.00589921
FG	AH	0	R	0.165176	0.134074	0.0930017	0.0879313	0.069896	0.0816922	0.0843195	0.0913303	0.064431	0.0684924	0.0508427	0.0460219	0.0281459	0.0358784	0.0255421	0.0380445	0.0547518	0.0528246	0.0428222	0.0517547	0.0633637	0.0774864	0.106054	0.157555	0.187425	0.220583	0.226869	0.226854	0.205226	0.166572	0.118816	0.071954	0.0569964	0.032894	0.0244419	0.00922951	0.0058614	0.00746719	0.0234261	0.0295321	0.0246776	0.0332303	0.0307125	0.0256022	0.0158966	0.00777722
FG	Amyg	0	R	0.138484	0.130218	0.140343	0.127417	0.0940399	0.0878287	0.0766387	0.0652071	0.05398	0.0676578	0.0561569	0.0488763	0.0356729	0.0185641	0.0322921	0.0360519	0.052707	0.0626616	0.0684768	0.081303	0.0814762	0.0877683	0.0661413	0.0445869	0.0557503	0.0722322	0.0732673	0.0648052	0.0520553	0.0390913	0.0283686	0.0276128	0.0376085	0.0278998	0.02966	0.0401751	0.0454282	0.0334585	0.0257778	0.0199904	0.0248966	0.0140629	0.0159537	0.0100445	0.00845831	0.00599828
FG	Amyg	0	R	0.123946	0.0901741	0.073012	0.0706575	0.065827	0.0464958	0.0245138	0.0396775	0.0848823	0.122673	0.136225	0.114975	0.0985831	0.0692103	0.0503298	0.030933	0.0425375	0.0410327	0.0469928	0.0524069	0.0415713	0.0313037	0.0392396	0.0257618	0.0394312	0.0308743	0.0466133	0.0598411	0.0518385	0.0458644	0.0344376	0.0249205	0.0245961	0.0210867	0.0143152	0.022138	0.0172839	0.0154171	0.0314754	0.0337102	0.0223796	0.0123341	0.0190702	0.0212268	0.0248477	0.0189579
FG	Amyg	0	R	0.0873781	0.0608924	0.0304164	0.0194971	0.0478591	0.0680964	0.0964181	0.112656	0.130797	0.135418	0.13346	0.141128	0.140919	0.139653	0.135517	0.13691	0.159767	0.146904	0.130028	0.120613	0.0970602	0.0595995	0.0350495	0.0330205	0.0729555	0.109592	0.157796	0.185514	0.166928	0.113653	0.0657021	0.0339517	0.0171925	0.00996238	0.0197918	0.0171192	0.0114155	0.0209531	0.0179705	0.0207303	0.0294505	0.0214611	0.0153566	0.0212053	0.0131684	0.014319
FG	AH	0	R	0.07913	0.0222233	0.03611	0.0764136	0.0865215	0.0560517	0.0424117	0.0477983	0.0606589	0.0350124	0.024369	0.0345564	0.0713998	0.0786207	0.10448	0.0810102	0.0376797	0.0491429	0.0479675	0.0481096	0.0533368	0.0471417	0.0392153	0.0376173	0.0239427	0.0234665	0.0363262	0.0446885	0.0593032	0.0466364	0.0466883	0.0401083	0.0368657	0.0330485	0.0301741	0.0285459	0.0145367	0.0210628	0.0239122	0.019552	0.0246909	0.0160716	0.0110536	0.0146926	0.0289001	0.0327847
FG	AH	0	R	0.113589	0.0856245	0.0698586	0.109807	0.126756	0.13267	0.105533	0.0832405	0.0966089	0.123238	0.138035	0.154745	0.141417	0.111803	0.107678	0.0845312	0.0851653	0.100944	0.105406	0.127949	0.138143	0.120697	0.130496	0.120261	0.10143	0.0940861	0.0819201	0.0781659	0.0554426	0.0449104	0.0377621	0.0427141	0.0668415	0.0795402	0.0885582	0.0754554	0.046288	0.0351987	0.0348308	0.0257666	0.0118265	0.00771898	0.00961473	0.0189093	0.0187897	0.0343969
FG	PH	0	R	0.202739	0.174502	0.16621	0.167765	0.164137	0.166222	0.200492	0.212743	0.2098	0.209163	0.226989	0.248897	0.230892	0.19592	0.168604	0.129662	0.108368	0.118684	0.131412	0.173078	0.192914	0.170617	0.146888	0.149625	0.149509	0.16019	0.167904	0.157217	0.123463	0.0948406	0.078644	0.0813648	0.0953098	0.108243	0.106863	0.105142	0.0851655	0.0721901	0.0564779	0.0634983	0.0801613	0.0768516	0.0765719	0.0692412	0.0728343	0.0816114
FG	AH	0	R	0.119408	0.0983479	0.0589787	0.0232665	0.0358056	0.0494963	0.0549118	0.0590841	0.0608473	0.0741154	0.088593	0.0819751	0.0919254	0.102276	0.072515	0.0598397	0.0420504	0.0265982	0.0326696	0.0291216	0.0382116	0.0312013	0.012236	0.0193188	0.0465384	0.0638789	0.0713501	0.0878592	0.0772618	0.0548651	0.0520301	0.0336029	0.0321475	0.0326952	0.0315611	0.0321751	0.017986	0.00499496	0.0135912	0.0183118	0.0104109	0.00958487	0.0182248	0.0247043	0.0166231	0.0167209
FG	AH	0	R	0.149839	0.134374	0.0815859	0.0581715	0.0350244	0.054928	0.0664068	0.0763574	0.0532182	0.0276998	0.0257346	0.0226103	0.0287327	0.028124	0.00887474	0.0328188	0.0401203	0.0361699	0.045202	0.058777	0.0676343	0.0593256	0.0626247	0.0795067	0.0966467	0.107737	0.118697	0.15031	0.140703	0.0938487	0.0545859	0.0251367	0.0155219	0.00710268	0.015013	0.0196938	0.019117	0.0158163	0.0284619	0.0282669	0.0198136	0.00851394	0.0113918	0.0163517	0.015145	0.00713722
FG	AH	0	R	0.0155399	0.0170614	0.0342445	0.0330011	0.0441683	0.0509995	0.0475432	0.0530339	0.0195561	0.0220087	0.0422163	0.0287362	0.0288401	0.0413776	0.0309331	0.0626324	0.0702599	0.0580545	0.0405981	0.0376477	0.0502679	0.0662727	0.0794111	0.0907729	0.109457	0.119492	0.136917	0.135903	0.115014	0.0650491	0.0267037	0.00826147	0.00748796	0.0255271	0.0345576	0.030709	0.0231651	0.0153579	0.0134883	0.00914629	0.0119131	0.0132368	0.0141742	0.00729922	0.00616694	0.0109401
FG	Amyg	0	R	0.333182	0.279367	0.229921	0.193286	0.141512	0.128732	0.121782	0.124669	0.122525	0.116491	0.103457	0.0914531	0.093309	0.0741408	0.0303039	0.0251719	0.0423863	0.0330712	0.0361356	0.061935	0.0708062	0.0481302	0.0570522	0.0681074	0.0571007	0.0658449	0.0734416	0.0818899	0.081055	0.0764633	0.0469843	0.0329797	0.0279274	0.0230156	0.0205467	0.0181308	0.0238588	0.026612	0.0379532	0.043059	0.0247339	0.00813159	0.0151014	0.00985682	0.00810936	0.0153128
FG	Amyg	0	R	0.314342	0.215653	0.117214	0.0656763	0.0655701	0.0592911	0.0385323	0.0219576	0.0216651	0.0449461	0.0616489	0.0784308	0.0668579	0.0521753	0.0575119	0.0705128	0.0458862	0.0143548	0.0301125	0.038466	0.0443013	0.0584203	0.0556132	0.0624605	0.0865723	0.106952	0.126147	0.125734	0.102867	0.0808743	0.0742149	0.066561	0.0710234	0.0807479	0.0753174	0.0541663	0.0340253	0.014285	0.0143545	0.0134967	0.011468	0.0197732	0.0131391	0.00738104	0.00909274	0.0124157
FG	Amyg	0	R	0.205944	0.162634	0.158088	0.161665	0.181291	0.168631	0.144791	0.149395	0.170653	0.162869	0.156789	0.172554	0.164411	0.151498	0.162761	0.167605	0.163363	0.155647	0.15165	0.143128	0.111463	0.0813821	0.0885567	0.1191	0.168872	0.190417	0.236114	0.266517	0.242229	0.203814	0.152312	0.120968	0.114356	0.106788	0.0973955	0.0866112	0.0800181	0.0801293	0.0636656	0.0418318	0.03502	0.0321709	0.0311704	0.0263805	0.0102367	0.00762714
FG	AH	0	R	0.196165	0.113015	0.0809829	0.0771974	0.0907303	0.0640141	0.0452306	0.0459678	0.0376673	0.0482384	0.0573008	0.0744098	0.106549	0.124768	0.0913752	0.0595562	0.0226996	0.0255072	0.0315767	0.0375592	0.0505607	0.0493359	0.0427259	0.0364831	0.0293462	0.0383453	0.0695042	0.106161	0.113569	0.114813	0.112207	0.121486	0.118966	0.0917886	0.0743534	0.0631274	0.0490173	0.0339716	0.0213824	0.0259848	0.0347101	0.0372625	0.0286769	0.0219112	0.0130227	0.0145791
FG	AH	0	R	0.282223	0.195917	0.161931	0.168738	0.153864	0.108931	0.0730348	0.0356634	0.0441048	0.0473211	0.0681748	0.071535	0.0726052	0.0475488	0.0307058	0.0264076	0.0446023	0.026172	0.0143842	0.018742	0.0309468	0.044345	0.0464956	0.0462292	0.0367416	0.0285753	0.0553365	0.0880557	0.101288	0.107614	0.0934636	0.0902755	0.070303	0.0520462	0.041372	0.0527767	0.0524176	0.0466546	0.0423745	0.0452222	0.0501959	0.0681276	0.0622943	0.0506038	0.0331131	0.0270916
FG	PH	0	R	0.312021	0.278064	0.213934	0.159274	0.131326	0.116885	0.102657	0.100738	0.115705	0.108914	0.116698	0.110881	0.0705512	0.0411011	0.0495595	0.057359	0.0746356	0.0554331	0.0288051	0.0415193	0.0400563	0.0253186	0.0404683	0.0516161	0.0896998	0.134869	0.154142	0.150021	0.113098	0.0686332	0.0291483	0.0240093	0.0208907	0.0258444	0.0360252	0.0439631	0.0488949	0.0514746	0.0455234	0.0365306	0.0376263	0.0440379	0.0508105	0.0509708	0.0596214	0.0700409
FG	AH	0	R	0.210315	0.159144	0.09598	0.0568919	0.0531368	0.0524509	0.0312213	0.0425961	0.0607734	0.0811389	0.0429803	0.0468672	0.0378633	0.0499574	0.0360611	0.0299559	0.0106203	0.0125646	0.0168478	0.040248	0.0575929	0.0335872	0.0120298	0.0316519	0.0709385	0.102414	0.113881	0.0984302	0.0769612	0.0773294	0.105748	0.130875	0.132085	0.107523	0.0855711	0.0530403	0.03626	0.028774	0.024052	0.0272361	0.0256977	0.0244663	0.0171058	0.0143713	0.0245645	0.0357547
FG	AH	0	R	0.21849	0.195325	0.14631	0.0919491	0.0512716	0.0541449	0.084011	0.0880814	0.0606238	0.0339196	0.0500201	0.0529053	0.0671784	0.0578083	0.0496459	0.0421123	0.0591216	0.0622702	0.068351	0.070965	0.0632556	0.053276	0.0597688	0.0552259	0.059595	0.0985411	0.148421	0.159679	0.139075	0.0833601	0.0314696	0.0324217	0.0366124	0.0230496	0.011808	0.017142	0.00579225	0.01571	0.0332494	0.0199283	0.0157298	0.00843735	0.00641309	0.0110373	0.00923274	0.00681277
FG	AH	0	R	0.088144	0.0695503	0.0380579	0.0255278	0.0411408	0.0290903	0.0186514	0.0287191	0.0215202	0.0283888	0.0165245	0.0163789	0.0221617	0.0172742	0.0265219	0.038463	0.0540389	0.0499915	0.016558	0.0125916	0.0333972	0.0350662	0.0289406	0.0283931	0.0769216	0.122289	0.157345	0.167145	0.139949	0.102481	0.0546406	0.0320104	0.0218608	0.0167005	0.0115475	0.00624069	0.0162162	0.0113461	0.00999453	0.00405559	0.0117828	0.00910258	0.0164645	0.00902186	0.0164588	0.0100633
ITG	Amyg	0	R	0.401557	0.341955	0.26164	0.227515	0.196224	0.161726	0.143214	0.122891	0.12508	0.109361	0.0902619	0.0512931	0.024878	0.0244683	0.0250555	0.0513838	0.0615375	0.0618953	0.0706414	0.0919365	0.0953646	0.0711907	0.048485	0.029508	0.0390915	0.0697303	0.106489	0.106554	0.0934979	0.0620953	0.0350455	0.0114995	0.00949715	0.0106964	0.012704	0.014192	0.00962289	0.00633763	0.00905401	0.0274832	0.0198284	0.00883497	0.00905793	0.00936099	0.0171682	0.0232881
ITG	Amyg	0	R	0.364298	0.246912	0.135083	0.0683434	0.0408017	0.0186626	0.0666798	0.0866982	0.0814363	0.0593774	0.0763627	0.0681765	0.0500799	0.0450794	0.0455911	0.0573122	0.0683816	0.101099	0.124542	0.114259	0.0977255	0.084254	0.0803077	0.0784732	0.101923	0.112679	0.124775	0.142296	0.133103	0.104202	0.0672657	0.0466379	0.0347418	0.0416345	0.0258205	0.0110703	0.0132414	0.0219468	0.0231284	0.0260814	0.0216704	0.0197576	0.0221668	0.0257791	0.0298193	0.0292855
ITG	Amyg	0	R	0.31369	0.262064	0.202697	0.163537	0.132282	0.131989	0.161084	0.198108	0.204676	0.184962	0.171607	0.186701	0.207167	0.210145	0.205037	0.198241	0.188937	0.182007	0.162382	0.125491	0.0965156	0.0588185	0.0594781	0.0858835	0.138868	0.194552	0.229575	0.231967	0.18522	0.112422	0.0572786	0.055837	0.0540184	0.049028	0.0733904	0.0836762	0.0767461	0.0454953	0.0362009	0.0329542	0.0385711	0.0443345	0.0323948	0.0331512	0.0275196	0.0211635
ITG	AH	0	R	0.238247	0.19356	0.144414	0.134737	0.116023	0.103087	0.0725354	0.0549485	0.066013	0.0600635	0.0513416	0.0527994	0.075231	0.0896579	0.0554943	0.00763323	0.0329484	0.0674688	0.100317	0.10318	0.0858485	0.0487157	0.0344751	0.0270451	0.0217996	0.0158765	0.0382929	0.0271106	0.0131745	0.0460834	0.0622207	0.0798091	0.0919067	0.0986455	0.0962984	0.0700956	0.0443471	0.0303889	0.0189246	0.0221879	0.0146055	0.00969302	0.00760205	0.00966251	0.0109768	0.0132818
ITG	AH	0	R	0.271683	0.23627	0.199029	0.191094	0.149569	0.137402	0.139345	0.1563	0.169811	0.187668	0.188993	0.180115	0.176118	0.174938	0.180686	0.182054	0.174314	0.157373	0.154955	0.153852	0.136209	0.122918	0.144405	0.163176	0.172332	0.161552	0.140813	0.108979	0.110311	0.110804	0.102422	0.119516	0.123642	0.120237	0.111892	0.100885	0.0796464	0.07071	0.0606016	0.0552066	0.0555275	0.0446632	0.034972	0.0332355	0.041751	0.0537054
ITG	PH	0	R	0.468961	0.392483	0.313452	0.255015	0.247735	0.232261	0.244084	0.245741	0.234587	0.233175	0.219149	0.208351	0.192858	0.182817	0.189257	0.163118	0.174993	0.182005	0.178726	0.146467	0.105086	0.082059	0.101663	0.141603	0.172314	0.213248	0.242005	0.227605	0.207406	0.172571	0.149774	0.133412	0.128448	0.126254	0.114494	0.0954435	0.0796803	0.0816832	0.0775421	0.0773514	0.0740467	0.070988	0.0589847	0.0375169	0.0422963	0.0442009
ITG	AH	0	R	0.328522	0.247418	0.152757	0.0888012	0.0558995	0.0492159	0.0577469	0.0766526	0.066454	0.0922663	0.0819377	0.0958095	0.120685	0.150238	0.151085	0.151747	0.12833	0.0949046	0.0742587	0.0806131	0.0632337	0.0648577	0.0245646	0.0360072	0.0592152	0.0790723	0.100998	0.119823	0.10838	0.0841817	0.061702	0.0424448	0.0371412	0.0443988	0.0592088	0.0494023	0.0442573	0.0517257	0.0401961	0.0289763	0.0205319	0.0175762	0.0394036	0.0386813	0.0305056	0.0160773
ITG	AH	0	R	0.275851	0.214412	0.146914	0.0769647	0.0392232	0.0341582	0.0538907	0.0956218	0.0924814	0.067757	0.0166438	0.0146945	0.0161017	0.00904162	0.0299919	0.052951	0.0369315	0.0305183	0.0262784	0.0562648	0.0778439	0.0567732	0.0368921	0.0269586	0.0320105	0.0839165	0.133174	0.181591	0.170772	0.128736	0.0907977	0.0530115	0.0488224	0.0324809	0.0222227	0.0152672	0.0111711	0.027368	0.0279417	0.0306837	0.027855	0.0167235	0.0143494	0.0175914	0.0260404	0.0257156
ITG	AH	0	R	0.095568	0.0687955	0.0697776	0.0591191	0.0269428	0.0422874	0.0363611	0.033041	0.0211507	0.0376687	0.0357179	0.0380821	0.0260203	0.0481862	0.0611697	0.0654029	0.0756158	0.0775897	0.0629605	0.0309937	0.0248045	0.0353387	0.0659579	0.104181	0.117204	0.137799	0.144591	0.133382	0.102559	0.0889025	0.0689872	0.0557985	0.0510249	0.0313998	0.0118015	0.0106963	0.012114	0.00944605	0.00840057	0.0118377	0.0149112	0.0106954	0.00881482	0.0160901	0.0116459	0.0106498
ITG	Amyg	0	L	0.0974321	0.0508168	0.0479482	0.0279853	0.0526291	0.0640102	0.0403604	0.0226185	0.023917	0.0207006	0.0350134	0.0509506	0.0625002	0.0515611	0.0611854	0.0744605	0.091757	0.0877672	0.07355	0.0514657	0.0490486	0.0572087	0.0624955	0.0491839	0.0521631	0.074234	0.0876831	0.0856827	0.0841552	0.0676097	0.04565	0.0440202	0.0325303	0.034601	0.0244708	0.0255324	0.0205214	0.0123547	0.0260605	0.0391037	0.0404586	0.0336761	0.0251341	0.0173831	0.0166816	0.0240804
ITG	Amyg	0	L	0.106859	0.0537921	0.0358208	0.0414495	0.0613984	0.09981	0.107696	0.0740829	0.0448391	0.0569332	0.0558039	0.0338669	0.0321539	0.0484103	0.0604592	0.0730638	0.0737055	0.0983697	0.0986993	0.0797417	0.0713715	0.076462	0.0709765	0.0695051	0.0373246	0.0386465	0.0416105	0.0562161	0.0758178	0.0802937	0.0687922	0.0632695	0.0613513	0.0576366	0.0480726	0.0304134	0.0170661	0.0206747	0.0208592	0.025054	0.0250807	0.0302805	0.0426826	0.0328614	0.0282749	0.0184276
ITG	Amyg	0	L	0.161539	0.163417	0.145425	0.171345	0.194934	0.195489	0.175645	0.157566	0.168136	0.191094	0.203997	0.19891	0.193013	0.180328	0.164565	0.176385	0.190092	0.188236	0.147363	0.11045	0.0938132	0.0805747	0.0855884	0.108889	0.137366	0.145038	0.157078	0.154755	0.160639	0.158684	0.161058	0.157436	0.139737	0.124232	0.101511	0.0771229	0.0758405	0.0876116	0.0830079	0.0697554	0.0690049	0.0493671	0.0394447	0.0238088	0.033289	0.0247589
ITG	AH	0	L	0.0600433	0.0770145	0.0632889	0.0479167	0.0249745	0.0458387	0.0611533	0.0678491	0.0670054	0.0624354	0.0464465	0.0237342	0.0200938	0.0160303	0.0668296	0.0851467	0.108043	0.0827808	0.0765114	0.0728239	0.0996276	0.104942	0.12973	0.118065	0.107594	0.0863219	0.0741463	0.0769452	0.0824973	0.0865307	0.0889798	0.084676	0.0719983	0.0668312	0.0683995	0.053869	0.0285299	0.0158053	0.00653539	0.0224769	0.0212528	0.0119449	0.00990505	0.00852899	0.00832882	0.0159487
ITG	AH	0	L	0.0797045	0.0403718	0.027526	0.016941	0.0220766	0.0474927	0.0642097	0.0779251	0.124679	0.136386	0.114233	0.12034	0.107824	0.111093	0.140093	0.144591	0.119934	0.0928165	0.0921274	0.107514	0.115638	0.108904	0.0944346	0.0748228	0.0711737	0.0449495	0.0406793	0.048907	0.0562724	0.0658092	0.0759097	0.0725856	0.0743369	0.0903325	0.101156	0.11257	0.0962391	0.0840819	0.0856597	0.077928	0.0792344	0.0706939	0.0675919	0.0802787	0.083814	0.0894955
ITG	PH	0	L	0.190325	0.154079	0.154848	0.168334	0.202585	0.19981	0.182686	0.144986	0.14453	0.144979	0.148753	0.170088	0.152123	0.166177	0.184067	0.212749	0.23412	0.213077	0.207016	0.206135	0.214256	0.214399	0.189199	0.170574	0.149894	0.126172	0.127351	0.114542	0.100849	0.105993	0.0944489	0.0867287	0.0938007	0.0972638	0.0986099	0.0990755	0.0960658	0.0990718	0.0980625	0.089389	0.107301	0.108963	0.120832	0.136323	0.140317	0.138792
FG	PH	1	L	0.379849	0.39765	0.324501	0.220922	0.177486	0.16376	0.174683	0.20327	0.246386	0.293025	0.318218	0.335573	0.348294	0.343763	0.332234	0.322498	0.317884	0.325276	0.337643	0.343421	0.34722	0.361017	0.36804	0.363216	0.347388	0.32918	0.318406	0.333398	0.34408	0.33462	0.334766	0.331899	0.327718	0.346996	0.365547	0.362669	0.372543	0.369067	0.364719	0.361013	0.367801	0.356663	0.339546	0.332179	0.324687	0.313585
FG	PH	0	L	0.425492	0.437704	0.374063	0.240245	0.187755	0.144121	0.0984496	0.0786042	0.0548008	0.0539053	0.0570385	0.0567166	0.0720507	0.0919015	0.113139	0.125718	0.124737	0.109369	0.0782543	0.0667796	0.0904029	0.116198	0.146349	0.139065	0.109705	0.089361	0.0772788	0.0629997	0.0318144	0.0416799	0.077123	0.0919236	0.114851	0.117107	0.0940034	0.0824339	0.0988028	0.124083	0.138209	0.136086	0.12512	0.117822	0.108184	0.114331	0.125642	0.134783
FG	PH	0	L	0.46002	0.485403	0.414184	0.273571	0.173426	0.154559	0.129437	0.124256	0.122678	0.111244	0.106438	0.105907	0.10521	0.102648	0.0946433	0.0833735	0.0822176	0.076759	0.0783993	0.0981196	0.110091	0.118104	0.120526	0.108364	0.0876012	0.0527501	0.0264208	0.0127967	0.0366043	0.0511988	0.0645752	0.068272	0.0607164	0.0558526	0.0518591	0.0571971	0.0466434	0.0328177	0.0325521	0.0449538	0.0574947	0.0594706	0.0609617	0.0721128	0.0905498	0.101907
FG	PH	1	L	0.474758	0.49096	0.420909	0.288007	0.203857	0.176501	0.165854	0.166395	0.152418	0.150064	0.168968	0.196721	0.215251	0.218092	0.212904	0.205352	0.217623	0.238941	0.247711	0.240138	0.231246	0.233156	0.233897	0.221063	0.184584	0.117705	0.0631329	0.0394209	0.0781658	0.0744159	0.0673797	0.080082	0.108458	0.113648	0.109736	0.114164	0.122012	0.142337	0.167477	0.18553	0.17902	0.162254	0.158906	0.157539	0.160669	0.162933
ITG	PH	1	L	0.301547	0.323091	0.255221	0.150461	0.0856332	0.052957	0.0393169	0.0623926	0.0809415	0.0661698	0.0737406	0.0954942	0.121912	0.142886	0.168018	0.176442	0.15824	0.13263	0.131669	0.122596	0.12276	0.134538	0.133743	0.128139	0.106586	0.0709955	0.0275144	0.0364652	0.0654274	0.0801294	0.0796991	0.0793987	0.0465816	0.0162712	0.0140533	0.0158317	0.0276416	0.0369334	0.0378631	0.0460443	0.0417182	0.0411496	0.054363	0.0689686	0.06678	0.0662875
ITG	PH	0	L	0.181187	0.15507	0.123864	0.10924	0.0982634	0.0734797	0.0819208	0.10118	0.100162	0.0601692	0.0842055	0.099539	0.102499	0.127785	0.191777	0.191904	0.175193	0.160046	0.136691	0.126948	0.148003	0.152673	0.145669	0.15225	0.154771	0.157931	0.15701	0.154435	0.150945	0.152436	0.176707	0.193155	0.181503	0.161849	0.144553	0.116508	0.0917064	0.0733711	0.075782	0.0991522	0.106826	0.107077	0.0996151	0.0859469	0.0780079	0.0807651
ITG	PH	0	L	0.365239	0.351765	0.251044	0.129076	0.110675	0.0952651	0.0893954	0.108632	0.0964834	0.0909448	0.100543	0.104252	0.109123	0.123073	0.144928	0.151834	0.142129	0.130847	0.132079	0.138436	0.134632	0.125589	0.117403	0.132626	0.129104	0.114638	0.114996	0.105189	0.108024	0.122048	0.148045	0.158514	0.14254	0.127342	0.117109	0.0999317	0.0868828	0.0708839	0.0678187	0.0528485	0.048518	0.0420764	0.0312585	0.0359175	0.0471529	0.0567189
ITG	PH	0	L	0.291521	0.276843	0.172031	0.0647833	0.0884	0.109162	0.110375	0.0939404	0.0701088	0.0693877	0.0868007	0.0737253	0.0840589	0.105911	0.11622	0.118718	0.105733	0.107588	0.102335	0.0978056	0.0998453	0.0986792	0.0843304	0.093135	0.0935696	0.0856827	0.0947602	0.102095	0.112306	0.132221	0.151405	0.160819	0.142336	0.122842	0.112382	0.0967792	0.0763531	0.0685272	0.0655127	0.0522714	0.0436522	0.0337936	0.0185953	0.0240203	0.0291866	0.0422009
ITG	PH	0	L	0.308329	0.312279	0.239962	0.132111	0.0744042	0.0765583	0.0662995	0.0301459	0.0383151	0.042956	0.0397555	0.00938786	0.0389866	0.0603923	0.0597507	0.0422105	0.0156609	0.0338975	0.0520691	0.0562085	0.0292314	0.0188437	0.0398661	0.0570974	0.0721889	0.0974089	0.114599	0.0968884	0.0977605	0.0989459	0.0969804	0.106821	0.106855	0.0973075	0.0878699	0.0772962	0.0768759	0.0807262	0.092107	0.097414	0.0916534	0.0685514	0.0529687	0.0482242	0.047237	0.0400274
FG	PH	0	R	0.428957	0.428674	0.372197	0.297349	0.297165	0.270966	0.266396	0.250476	0.226155	0.246544	0.281315	0.296647	0.309234	0.296887	0.254778	0.209194	0.192629	0.183308	0.199046	0.18685	0.145935	0.120768	0.130691	0.171014	0.213744	0.240565	0.257997	0.253285	0.22517	0.205271	0.198005	0.196758	0.19706	0.20272	0.218406	0.232973	0.228544	0.222224	0.229167	0.230878	0.245331	0.256064	0.262072	0.256299	0.233788	0.209288
FG	Amyg	0	R	0.0424058	0.0503649	0.0544896	0.0755318	0.0650461	0.0699468	0.0589887	0.0374491	0.0201051	0.0215779	0.0218139	0.0173936	0.0158179	0.0243175	0.0170204	0.0578238	0.070463	0.0485353	0.0248677	0.0269108	0.0375643	0.0280274	0.045399	0.0479841	0.0427586	0.0314777	0.0301528	0.0263285	0.0465994	0.0605226	0.0565183	0.0529156	0.0489434	0.0358355	0.0299621	0.0272413	0.0197794	0.0271737	0.0532385	0.0898926	0.108261	0.109903	0.120417	0.125653	0.113172	0.085741
FG	Amyg	0	R	0.0216773	0.026486	0.0368156	0.0724821	0.0706686	0.0545686	0.0230531	0.0438724	0.0399966	0.0550797	0.0767385	0.058255	0.0561166	0.0577443	0.0277031	0.0563608	0.0582076	0.052256	0.0546006	0.072605	0.0652785	0.0543996	0.0584495	0.0780012	0.0788337	0.0680565	0.0434799	0.054954	0.0693812	0.0822851	0.0730479	0.072204	0.0605933	0.0526951	0.0433951	0.0322037	0.0273432	0.0212178	0.0399387	0.0682498	0.0910632	0.112126	0.133169	0.134435	0.120134	0.0966825
FG	AH	0	R	0.175802	0.136898	0.13989	0.140767	0.153074	0.144117	0.12652	0.0897409	0.075295	0.0772107	0.063111	0.0744265	0.0568914	0.0583936	0.0540534	0.0473898	0.0463612	0.0641653	0.0978511	0.107587	0.112476	0.130319	0.146506	0.135811	0.109328	0.0957725	0.0882435	0.0859903	0.0783033	0.0907589	0.0993878	0.0812823	0.0791074	0.075444	0.0635454	0.0532301	0.0540693	0.0358232	0.0121468	0.0139672	0.0277916	0.0348004	0.0391689	0.0480318	0.0437206	0.0403297
FG	AH	0	R	0.10544	0.130253	0.0972004	0.0541928	0.0491261	0.0502521	0.0295755	0.031011	0.0464474	0.066931	0.0857957	0.0945313	0.0625443	0.0283701	0.0287618	0.0242049	0.0229795	0.0154528	0.0373563	0.0327811	0.0199729	0.0187725	0.0171691	0.0192036	0.0231476	0.0460949	0.047297	0.0304756	0.0218198	0.0208559	0.0196576	0.0132578	0.026625	0.0366832	0.0320908	0.0247921	0.0246896	0.0226839	0.0149472	0.0247293	0.0272768	0.031009	0.0383766	0.0346427	0.030377	0.0250463
FG	Amyg	1	L	0.069741	0.0565963	0.0421611	0.0291709	0.0330483	0.0228308	0.0292487	0.0343182	0.0335278	0.0483447	0.03984	0.0161064	0.0205717	0.0169361	0.0392472	0.0468018	0.0592368	0.0576972	0.0175384	0.0328347	0.04707	0.0588947	0.0863705	0.124769	0.153121	0.157949	0.151236	0.158925	0.165522	0.181462	0.201659	0.207999	0.208609	0.216929	0.200596	0.177694	0.153077	0.127991	0.102135	0.077782	0.068017	0.0713534	0.0762124	0.0933761	0.0991967	0.0842136
FG	Amyg	1	L	0.128887	0.0948979	0.092815	0.0738579	0.0853135	0.108668	0.0928431	0.0823592	0.0580534	0.0628012	0.0629791	0.0345334	0.0477607	0.0458506	0.0588245	0.0492504	0.0380809	0.0263557	0.0438702	0.0621257	0.0823388	0.13833	0.184681	0.196365	0.192554	0.171196	0.152486	0.135385	0.125465	0.152333	0.195067	0.216525	0.217364	0.204937	0.181588	0.176599	0.144093	0.121563	0.0941679	0.0973906	0.101253	0.0964168	0.0882537	0.088996	0.0868276	0.0788814
FG	AH	1	L	0.115	0.119263	0.126954	0.152981	0.169678	0.178653	0.143283	0.148969	0.133601	0.120097	0.074428	0.0394558	0.0226773	0.0103427	0.0304187	0.0259431	0.0250957	0.015545	0.0317391	0.0180208	0.0147323	0.0507931	0.0784341	0.0808373	0.0763393	0.0731361	0.0720793	0.0717067	0.0659812	0.0750847	0.118437	0.157159	0.173866	0.18969	0.172028	0.131236	0.102002	0.0777983	0.0602523	0.0400491	0.0210574	0.0238332	0.0432074	0.0516878	0.0571863	0.0501428
FG	AH	1	L	0.126557	0.102556	0.0783362	0.0807652	0.0810297	0.0768189	0.0787038	0.0937652	0.0639926	0.024648	0.0187743	0.0362818	0.0377033	0.0566839	0.0759703	0.06066	0.0640937	0.0602213	0.0470044	0.0309581	0.0160681	0.0118044	0.0151278	0.0110296	0.0116399	0.0152131	0.0165725	0.0326954	0.0617318	0.0697034	0.077411	0.0755105	0.0737978	0.0759862	0.0654585	0.0491578	0.0210496	0.00917419	0.0134175	0.0197638	0.0116731	0.0152995	0.0254783	0.00750502	0.00826917	0.00709816
FG	Amyg	1	L	0.190617	0.169826	0.164593	0.16505	0.175757	0.216758	0.222256	0.209351	0.176856	0.135377	0.117395	0.117976	0.107037	0.104551	0.0987645	0.101621	0.0806839	0.0820489	0.101958	0.130942	0.11325	0.0871265	0.0840507	0.125137	0.136756	0.14054	0.128668	0.115603	0.0771753	0.0634756	0.0669836	0.0535576	0.041601	0.0376141	0.0439204	0.0644171	0.102881	0.128086	0.1422	0.141123	0.136384	0.12192	0.121974	0.128609	0.133793	0.133132
FG	Amyg	1	L	0.215215	0.202727	0.215676	0.21562	0.210298	0.227095	0.226258	0.230295	0.224701	0.228353	0.213116	0.190879	0.186691	0.179233	0.184476	0.163565	0.158822	0.162863	0.167393	0.191712	0.183986	0.160498	0.169543	0.203314	0.211111	0.20359	0.190703	0.184744	0.176661	0.173522	0.160891	0.140909	0.126889	0.122741	0.135095	0.144364	0.137408	0.132483	0.13595	0.11343	0.106407	0.110878	0.11842	0.125812	0.118622	0.0977223
FG	AH	1	L	0.0306393	0.0404612	0.0643023	0.072257	0.0814979	0.0818911	0.0876842	0.09373	0.0844693	0.0754326	0.0260443	0.0287874	0.026447	0.0188001	0.0247547	0.0208085	0.0481511	0.0430655	0.0327199	0.0520097	0.0928064	0.119188	0.122733	0.128215	0.128482	0.109041	0.0830575	0.0651605	0.0562155	0.0534631	0.0576074	0.0584683	0.0786057	0.079254	0.065865	0.0497291	0.0375197	0.0220038	0.0191842	0.0230084	0.0222137	0.0220692	0.0346941	0.046809	0.0485094	0.0470383
FG	AH	1	L	0.158135	0.115257	0.0921519	0.087742	0.0679174	0.0490429	0.04245	0.0544967	0.058765	0.0546032	0.0347147	0.0475861	0.0661226	0.0571483	0.0471974	0.0508872	0.0485045	0.0377271	0.0238334	0.0215299	0.0367135	0.0540598	0.0568581	0.0610552	0.060673	0.057009	0.0615678	0.0504122	0.0524587	0.047363	0.0545792	0.0708226	0.0743682	0.0589906	0.0334242	0.0193759	0.0142641	0.0142537	0.00919729	0.0132861	0.0191271	0.0288804	0.0306421	0.0223051	0.0125773	0.0102538
ITG	Amyg	0	L	0.105421	0.124644	0.12431	0.118062	0.137107	0.170147	0.171032	0.126972	0.0996865	0.093537	0.110324	0.118455	0.116146	0.125549	0.167754	0.207387	0.214452	0.20694	0.192921	0.211714	0.210022	0.209574	0.22915	0.250748	0.256978	0.271469	0.267181	0.238895	0.186864	0.150683	0.141104	0.161889	0.171876	0.173766	0.179185	0.192459	0.197172	0.209075	0.223384	0.226239	0.231275	0.220557	0.225214	0.221222	0.224223	0.223186
ITG	Amyg	0	L	0.129742	0.114564	0.0998106	0.0952406	0.0987	0.118518	0.154447	0.150024	0.126267	0.131057	0.141776	0.143851	0.151329	0.148088	0.179521	0.187726	0.196431	0.205639	0.208297	0.239253	0.233132	0.211999	0.226423	0.247038	0.243517	0.228817	0.214593	0.216517	0.200247	0.190239	0.19537	0.206146	0.219804	0.22336	0.232848	0.228042	0.20468	0.193456	0.187698	0.185429	0.173712	0.169857	0.173948	0.169336	0.161016	0.142662
ITG	AH	0	L	0.0393795	0.0552731	0.0578958	0.0557034	0.0859287	0.131892	0.119276	0.0782712	0.0464729	0.0215136	0.0168014	0.0369205	0.064794	0.0975897	0.101972	0.0890397	0.0573203	0.0720106	0.0980656	0.0964635	0.1146	0.124115	0.146151	0.144082	0.136726	0.123337	0.0972091	0.0787611	0.0801518	0.0751153	0.0857181	0.100581	0.0935993	0.0904445	0.0931182	0.0795584	0.0683967	0.0532711	0.0466267	0.0343382	0.0279225	0.0313719	0.0374152	0.0501317	0.0512074	0.0380705
ITG	AH	0	L	0.209078	0.176166	0.146674	0.120476	0.114883	0.1018	0.0610155	0.080791	0.107292	0.105647	0.101576	0.0994651	0.0924438	0.0812185	0.055215	0.0344645	0.0474615	0.0416672	0.0404746	0.0491876	0.0486605	0.057426	0.0588723	0.0818174	0.0932073	0.103365	0.0809031	0.0807794	0.0821762	0.0736442	0.0948134	0.113586	0.114844	0.0876691	0.0793197	0.0610206	0.0358112	0.0249925	0.0239699	0.0303944	0.0413319	0.0331811	0.027952	0.0251039	0.0116622	0.00707947
ITG	Amyg	0	L	0.0595144	0.0740247	0.0746886	0.0628718	0.0841898	0.117759	0.146538	0.135413	0.124826	0.12419	0.115271	0.138176	0.133517	0.153741	0.197045	0.221936	0.253038	0.256966	0.22919	0.226137	0.248962	0.280004	0.322342	0.353989	0.360227	0.352702	0.329968	0.293264	0.244195	0.213225	0.205628	0.212662	0.207678	0.185949	0.177913	0.187091	0.186611	0.171403	0.149992	0.131118	0.132653	0.124109	0.109128	0.110754	0.1201	0.131001
ITG	Amyg	0	L	0.132039	0.0919881	0.0834966	0.0390091	0.07003	0.116568	0.147532	0.138648	0.142541	0.152812	0.152274	0.174959	0.19945	0.208145	0.236504	0.233444	0.254728	0.275438	0.276237	0.272546	0.278896	0.31998	0.3735	0.3925	0.375061	0.35977	0.338077	0.317406	0.291544	0.2525	0.244708	0.259299	0.26708	0.259628	0.248137	0.220318	0.192564	0.166384	0.142507	0.132141	0.115426	0.108011	0.101481	0.102216	0.0973963	0.0989956
ITG	AH	0	L	0.0936982	0.0886088	0.0793926	0.0801804	0.0911771	0.101622	0.088507	0.0685092	0.0669165	0.0717125	0.0594693	0.0650969	0.0988544	0.0975949	0.0996111	0.113504	0.0995637	0.0959353	0.0783046	0.0555747	0.0539499	0.098258	0.125542	0.131828	0.130786	0.108099	0.0937074	0.0860299	0.0916269	0.100669	0.13475	0.156272	0.179959	0.186847	0.191824	0.164562	0.121056	0.0912968	0.0614569	0.044679	0.0384272	0.0461683	0.0518848	0.0499492	0.025928	0.00983044
ITG	AH	0	L	0.081227	0.0545341	0.0602678	0.06254	0.0775044	0.0483312	0.0308754	0.0423957	0.0488791	0.0585323	0.0848495	0.0967627	0.111138	0.0800804	0.0391434	0.0216222	0.0188569	0.0223536	0.0191612	0.0278328	0.0227944	0.0130371	0.00965838	0.0132402	0.0323152	0.0459599	0.0576998	0.0698889	0.0619972	0.0556715	0.0603265	0.0759183	0.069831	0.0512954	0.0627169	0.0570627	0.0349315	0.0126052	0.00822302	0.0156784	0.0240769	0.0319993	0.0342698	0.0275371	0.0134048	0.0108146
FG	Amyg	0	L	0.0709068	0.058939	0.070718	0.0638349	0.0624658	0.0587018	0.0558297	0.0452755	0.0488478	0.0882392	0.0836915	0.0719041	0.0851358	0.116261	0.147785	0.171402	0.194027	0.193121	0.177869	0.160495	0.151314	0.157388	0.16785	0.17209	0.185662	0.171031	0.161263	0.159206	0.16444	0.170416	0.166181	0.17492	0.1663	0.176422	0.167951	0.151576	0.126475	0.0989009	0.080481	0.0734329	0.0948574	0.102224	0.102446	0.110651	0.121362	0.118019
FG	Amyg	0	L	0.0575875	0.0463379	0.0186226	0.0241712	0.0504982	0.0716301	0.0679868	0.0636714	0.0618434	0.0648561	0.0925031	0.097207	0.124459	0.137662	0.161581	0.166613	0.184798	0.183051	0.178552	0.165624	0.141124	0.126065	0.152981	0.169761	0.164917	0.158221	0.152908	0.154325	0.164747	0.169265	0.182258	0.185655	0.189049	0.194102	0.186909	0.156934	0.129662	0.105717	0.0873021	0.0694566	0.0645917	0.068859	0.0733321	0.0801804	0.0705171	0.0527696
FG	AH	0	L	0.0178333	0.0150426	0.0215884	0.0194771	0.0146081	0.0229054	0.0158931	0.0334712	0.0147287	0.0254659	0.0248411	0.0539538	0.0698664	0.0739355	0.0838658	0.0871159	0.0993137	0.0938772	0.0833362	0.0997144	0.0697832	0.0536077	0.0442568	0.0477299	0.0587274	0.0832453	0.0824169	0.0960147	0.125613	0.130732	0.156417	0.18471	0.197318	0.205976	0.205903	0.190695	0.141451	0.0947025	0.0811879	0.0631397	0.060761	0.0706033	0.0760529	0.0713257	0.0605801	0.0486676
FG	AH	0	L	0.170051	0.134406	0.111131	0.0914209	0.110285	0.108622	0.110298	0.119768	0.105058	0.0972729	0.123486	0.119087	0.109596	0.0792202	0.062224	0.0428857	0.0259033	0.0419267	0.0401343	0.0604148	0.0722131	0.0590548	0.044887	0.0429373	0.0418538	0.0459756	0.0566754	0.0613057	0.0648864	0.0623368	0.0731561	0.0738341	0.0646156	0.062277	0.0478344	0.0429513	0.0238984	0.0124778	0.00765194	0.0231461	0.034337	0.032756	0.031176	0.0226875	0.00748843	0.00575104
FG	Amyg	1	L	0.107574	0.0640995	0.068993	0.0829481	0.0932697	0.100808	0.115135	0.127355	0.0900186	0.0567896	0.0549103	0.0792902	0.0786232	0.0848494	0.0792395	0.0790866	0.0769003	0.0701213	0.0591461	0.0805153	0.0678351	0.0902646	0.100324	0.0996478	0.112479	0.121634	0.134166	0.133985	0.117403	0.109285	0.134304	0.160042	0.174222	0.162357	0.143712	0.132747	0.113964	0.0892663	0.0715498	0.0659402	0.0691888	0.0750756	0.0720142	0.0655842	0.0586923	0.0485028
FG	Amyg	1	L	0.0227205	0.0432677	0.0612099	0.0752572	0.0636325	0.0483059	0.0586027	0.0902161	0.094874	0.0967414	0.0886172	0.0530999	0.106372	0.11008	0.115449	0.122782	0.101596	0.0963077	0.0849193	0.0969754	0.0882667	0.0927796	0.102033	0.0956487	0.107096	0.127451	0.13833	0.133641	0.137247	0.143977	0.160374	0.186043	0.192634	0.188095	0.16458	0.144304	0.13192	0.114942	0.0802643	0.060052	0.0537715	0.0682259	0.0580448	0.0509317	0.0469985	0.0390634
FG	AH	1	L	0.149134	0.16738	0.167218	0.144494	0.109254	0.0969503	0.0957793	0.0890521	0.0748565	0.0709502	0.0632586	0.0588944	0.0667776	0.0358184	0.0339272	0.0206525	0.0433718	0.0422798	0.0444506	0.0425209	0.042174	0.0467305	0.0697595	0.0609416	0.045698	0.05333	0.0766028	0.0673707	0.0560996	0.0722246	0.115173	0.148273	0.174687	0.192939	0.184413	0.152358	0.120674	0.0917829	0.0499371	0.0294986	0.0221166	0.0304479	0.0384566	0.0402937	0.0461981	0.0269352
FG	AH	1	L	0.202479	0.152472	0.115943	0.0880586	0.0864378	0.0796322	0.0888137	0.119201	0.106786	0.0718677	0.0212528	0.0306801	0.0222515	0.012652	0.0189933	0.0185189	0.0246559	0.0262689	0.0188642	0.0379786	0.0473896	0.0419878	0.0348711	0.0446099	0.0550037	0.0449216	0.0294126	0.0192448	0.0153381	0.0293732	0.051831	0.0503705	0.0620361	0.0709855	0.0644796	0.0539859	0.0298865	0.00723357	0.0156065	0.00833898	0.0170636	0.0188995	0.0236717	0.0288769	0.026237	0.0209484
FG	Amyg	0	L	0.0399422	0.0533288	0.0652743	0.0830351	0.0907044	0.104257	0.0846954	0.0592551	0.0800197	0.106222	0.112658	0.105738	0.111764	0.115468	0.10768	0.135643	0.152017	0.14925	0.137062	0.125989	0.147494	0.168778	0.184675	0.151534	0.137709	0.131644	0.131975	0.140726	0.145288	0.167612	0.184215	0.208829	0.202317	0.203187	0.191439	0.164544	0.139223	0.126958	0.116317	0.118319	0.122348	0.135453	0.159036	0.192009	0.214254	0.209404
FG	Amyg	0	L	0.018642	0.0274249	0.0151916	0.057279	0.0928859	0.0912864	0.0860079	0.0634043	0.0587485	0.0694836	0.0541388	0.0617031	0.0857015	0.0848783	0.106321	0.104995	0.0903088	0.0986117	0.11215	0.122261	0.129034	0.136518	0.145817	0.147382	0.141373	0.118299	0.114646	0.137371	0.162757	0.177063	0.198609	0.222618	0.244399	0.244143	0.235754	0.208321	0.186722	0.157234	0.124951	0.102742	0.100166	0.0993829	0.113802	0.117995	0.111992	0.112898
FG	AH	0	L	0.0976771	0.104052	0.0985361	0.100218	0.0979777	0.11869	0.107042	0.0942717	0.0573307	0.0414454	0.0404934	0.0396651	0.0646217	0.0702635	0.0661407	0.0550007	0.0438852	0.0666343	0.0823221	0.0904573	0.0802751	0.0726657	0.0668496	0.0579167	0.0437105	0.046394	0.0510032	0.0598799	0.0696728	0.0784639	0.105822	0.142712	0.170426	0.188863	0.171473	0.134337	0.115171	0.0824654	0.0582378	0.04417	0.0363027	0.0446823	0.0526017	0.0492988	0.043433	0.034161
FG	AH	0	L	0.0631241	0.059147	0.0675955	0.0825047	0.0945777	0.0933001	0.0606506	0.0248057	0.0398284	0.0328694	0.0281606	0.0591467	0.0475835	0.0315485	0.0192186	0.0163137	0.0221941	0.0363215	0.0337374	0.0342176	0.0397251	0.0370939	0.0424317	0.0542345	0.0536766	0.0433483	0.0315209	0.0240109	0.0227454	0.0436534	0.0477565	0.0613712	0.049635	0.0341096	0.0312103	0.0304717	0.0163823	0.0120548	0.0124761	0.0227659	0.0334344	0.0372739	0.0312358	0.021933	0.024727	0.0178325
ITG	Amyg	0	L	0.163428	0.151637	0.105533	0.0745589	0.0497076	0.0254481	0.0312288	0.0414828	0.0494091	0.0392708	0.0223232	0.0351549	0.033203	0.0156533	0.0144583	0.0528868	0.0774603	0.0403702	0.0161769	0.0176671	0.0246732	0.0399516	0.0493465	0.0491825	0.0329295	0.0411718	0.054825	0.0645258	0.0531226	0.0499018	0.0493221	0.0451794	0.0343551	0.0285386	0.0238716	0.0121064	0.0166575	0.0175014	0.0149936	0.0322939	0.0446473	0.0428039	0.0348855	0.0314167	0.036736	0.0378636
ITG	Amyg	0	L	0.094381	0.110554	0.0980159	0.0722064	0.0639918	0.0551739	0.0479733	0.0696716	0.0643711	0.0558507	0.0452718	0.0334013	0.0235764	0.0328385	0.0398731	0.0483212	0.0491722	0.0482913	0.0334131	0.0349543	0.0323732	0.038875	0.046512	0.0295435	0.0301655	0.038284	0.060741	0.0610691	0.0424858	0.0370098	0.0270852	0.0314064	0.0367778	0.0489959	0.0434169	0.0377701	0.0274691	0.0231938	0.017796	0.0168455	0.0188164	0.0272211	0.0247059	0.0275678	0.0323879	0.0240468
ITG	AH	0	L	0.0889832	0.0946603	0.0896731	0.114214	0.134201	0.130199	0.10921	0.0661083	0.0487201	0.031063	0.0372782	0.0409388	0.0211167	0.018773	0.031502	0.04662	0.0440668	0.0638527	0.0543828	0.0298672	0.0383244	0.0227353	0.0163732	0.0245454	0.0360621	0.0266991	0.0182422	0.0144057	0.0224815	0.0168299	0.0170505	0.046291	0.0611246	0.054294	0.0410499	0.0142954	0.0143983	0.0139107	0.00825352	0.00828291	0.0172288	0.0215671	0.0135304	0.0117626	0.0106127	0.00809515
ITG	AH	0	L	0.214614	0.207851	0.206489	0.234278	0.224952	0.228731	0.21579	0.217719	0.220725	0.196888	0.184281	0.180805	0.178136	0.160908	0.149735	0.143921	0.139049	0.131547	0.112534	0.107983	0.115197	0.121231	0.131543	0.136294	0.145641	0.143578	0.142477	0.153331	0.142278	0.167229	0.196928	0.217214	0.234975	0.227845	0.215451	0.200586	0.176897	0.137505	0.116556	0.101608	0.0941371	0.0828797	0.088568	0.0925469	0.109694	0.113496
ITG	Amyg	1	L	0.106066	0.144699	0.113485	0.0588444	0.0327567	0.0406307	0.0562455	0.07691	0.0781065	0.0735392	0.0571335	0.071197	0.05069	0.0443972	0.0402449	0.0546711	0.0659924	0.0771281	0.0738093	0.0788887	0.0731368	0.0453541	0.0433885	0.0580136	0.0564539	0.052016	0.0449732	0.0393933	0.0435771	0.0500256	0.0590047	0.0510313	0.0480723	0.0479272	0.0329724	0.038059	0.0491107	0.0567507	0.0567128	0.0666421	0.0588716	0.0436236	0.0615403	0.0745227	0.0889135	0.092318
ITG	Amyg	1	L	0.0267961	0.0247006	0.0356236	0.0223526	0.0251344	0.0292975	0.0544971	0.1072	0.0935057	0.112403	0.0897999	0.0660183	0.0179799	0.0180586	0.0166409	0.0451328	0.0442604	0.0578897	0.0592463	0.0688484	0.078135	0.079644	0.0629702	0.071122	0.060729	0.0463857	0.0510544	0.0463734	0.0246729	0.0237957	0.0321765	0.0572199	0.050036	0.0450529	0.0390485	0.0431497	0.0453563	0.036585	0.0402212	0.041745	0.0486553	0.0488911	0.0431041	0.0431648	0.0383044	0.0230779
ITG	AH	1	L	0.061952	0.0567607	0.0502305	0.0728907	0.0871885	0.111315	0.107107	0.0782634	0.0643178	0.0549715	0.0447452	0.0436636	0.0521671	0.0464319	0.018884	0.0136914	0.0196189	0.0244626	0.011134	0.0259681	0.033153	0.0316686	0.0275017	0.0550429	0.0467432	0.0350729	0.0335416	0.0338745	0.0428653	0.0614932	0.0490414	0.0335287	0.031012	0.0441875	0.0479184	0.0454187	0.0390719	0.036252	0.029777	0.0303167	0.027271	0.0199298	0.0155735	0.0118146	0.0177665	0.00876811
ITG	AH	1	L	0.269355	0.234018	0.20779	0.183322	0.139865	0.122705	0.128846	0.0958819	0.089749	0.0896108	0.0977846	0.108191	0.101989	0.0925322	0.111508	0.118496	0.117256	0.109886	0.113561	0.132374	0.14454	0.161497	0.153656	0.181317	0.186465	0.214619	0.230472	0.244677	0.256331	0.271407	0.269863	0.263566	0.275459	0.25884	0.256406	0.227593	0.189716	0.178475	0.18116	0.170912	0.159343	0.150209	0.148591	0.141175	0.1175	0.109677
ITG	Amyg	0	L	0.0204546	0.0291125	0.0388164	0.0244002	0.0267397	0.0320539	0.0467334	0.0428623	0.0382163	0.0622753	0.0791456	0.0503987	0.0344882	0.034052	0.0438102	0.0216797	0.0199193	0.0187541	0.0500498	0.0804047	0.0737386	0.0642131	0.0564259	0.0311019	0.0169767	0.011461	0.00811858	0.0141512	0.0171485	0.0312449	0.0389194	0.0283731	0.0125159	0.00907412	0.0148726	0.0195112	0.0286403	0.0282621	0.0277915	0.0244816	0.0170724	0.0121921	0.0104925	0.00834442	0.00790789	0.0168641
ITG	Amyg	0	L	0.0326903	0.0213642	0.032166	0.0605077	0.0746178	0.0624833	0.0665018	0.0519514	0.0668208	0.0856951	0.0747342	0.0415314	0.0378859	0.0314746	0.0387023	0.0140366	0.0135406	0.0110048	0.0257272	0.0322649	0.0246637	0.0429744	0.0299749	0.0372582	0.031544	0.0139779	0.010454	0.0182733	0.0169771	0.0177732	0.0387633	0.0449755	0.0361701	0.027255	0.0102324	0.0187856	0.0274976	0.0265483	0.0215207	0.0267767	0.0112592	0.00893598	0.0116209	0.0165738	0.00985068	0.012276
ITG	AH	0	L	0.071928	0.0718106	0.0500254	0.0373602	0.0431934	0.0307071	0.025396	0.0288981	0.0181784	0.034769	0.0457403	0.0624513	0.0801453	0.0824189	0.0629828	0.0476187	0.0397996	0.0281498	0.0320923	0.0115258	0.0315577	0.0329345	0.0346875	0.0390737	0.0367689	0.0321688	0.023925	0.0202099	0.0136228	0.013931	0.0135517	0.0186677	0.0175189	0.0181823	0.014475	0.0161191	0.0114836	0.0089599	0.00879617	0.0230785	0.0294976	0.0340027	0.0332805	0.0287094	0.0175388	0.0224955
ITG	AH	0	L	0.155775	0.155455	0.186672	0.194118	0.185972	0.178052	0.16037	0.15535	0.14973	0.150904	0.153885	0.152601	0.161088	0.164704	0.142853	0.136286	0.133146	0.12669	0.127934	0.137062	0.142468	0.143132	0.149583	0.150257	0.165904	0.162315	0.167396	0.167788	0.148436	0.155729	0.186526	0.202216	0.219889	0.209976	0.210649	0.187507	0.162185	0.151441	0.128834	0.0995003	0.0705633	0.0567874	0.0553992	0.0646398	0.0723961	0.0671233
FG	Amyg	0	R	0.110289	0.0773349	0.0483908	0.0271548	0.0386945	0.0692517	0.0701006	0.0435674	0.051447	0.0854027	0.0877998	0.0586753	0.0230118	0.0415499	0.0257786	0.0146626	0.0209203	0.0144233	0.0227392	0.0224131	0.0324029	0.0396593	0.040432	0.0324494	0.0317508	0.0265078	0.0277652	0.0255348	0.0260285	0.0558712	0.0717912	0.0621662	0.0476762	0.0271499	0.0232938	0.0341778	0.0278261	0.0229827	0.021282	0.026291	0.0266115	0.0288128	0.0425872	0.037725	0.0217367	0.00744859
FG	Amyg	0	R	0.0238234	0.0192005	0.0527393	0.0478781	0.0534831	0.0452037	0.0409312	0.0552721	0.0551075	0.0713332	0.0701266	0.0604843	0.0481305	0.0164933	0.0137721	0.0162585	0.0253396	0.0253404	0.0416665	0.0636516	0.0540123	0.0363344	0.0357129	0.0325643	0.035344	0.0503609	0.0387336	0.0360447	0.033019	0.0276766	0.0319449	0.058328	0.0545989	0.0509521	0.045427	0.0377826	0.017019	0.00996282	0.0106531	0.0160334	0.0280688	0.0298596	0.0346353	0.0215019	0.0122706	0.00988068
FG	AH	0	R	0.0311436	0.0564645	0.057471	0.0313405	0.0274206	0.0447747	0.041855	0.070995	0.0598925	0.0470625	0.0491853	0.0417932	0.0436506	0.0343843	0.0356998	0.0507947	0.0527734	0.0427771	0.031551	0.0320481	0.0207758	0.020848	0.0186993	0.019264	0.0151364	0.0249527	0.0193374	0.0278033	0.0512187	0.0404947	0.0221653	0.00733474	0.010071	0.0099444	0.00693556	0.0183199	0.0310961	0.0203674	0.00904904	0.0126966	0.0247946	0.038529	0.0347725	0.0145116	0.00749262	0.00632148
FG	AH	0	R	0.299876	0.327389	0.341236	0.328092	0.306123	0.326192	0.356227	0.391858	0.424735	0.42797	0.389458	0.39418	0.417374	0.410924	0.403243	0.377853	0.368708	0.349983	0.334989	0.333689	0.341458	0.346212	0.350514	0.364848	0.366456	0.369791	0.370771	0.365381	0.370338	0.411249	0.432812	0.437875	0.451967	0.449689	0.434725	0.420741	0.393772	0.376995	0.367302	0.356236	0.354258	0.353373	0.3512	0.340218	0.342048	0.337446
FG	Amyg	0	R	0.0636774	0.0778071	0.071633	0.0357578	0.0462888	0.0383745	0.0588788	0.0249513	0.0314308	0.0649286	0.0702292	0.0525567	0.0327814	0.0302213	0.0610017	0.087931	0.0920721	0.0789518	0.0648546	0.0557336	0.0590664	0.0534259	0.0461199	0.0658071	0.0778989	0.0730708	0.0593562	0.0525645	0.0478334	0.056332	0.0595094	0.0562536	0.0517291	0.0328889	0.0238257	0.0306764	0.0323654	0.0307262	0.0173688	0.0185588	0.0183814	0.018371	0.0345282	0.0323186	0.0405349	0.038625
FG	Amyg	0	R	0.101551	0.0441514	0.023267	0.0275368	0.0470785	0.0482543	0.0271475	0.018578	0.0155069	0.0259115	0.022116	0.0168359	0.0191179	0.0288466	0.0613036	0.0776571	0.08603	0.0767038	0.0433623	0.0354498	0.0273048	0.0288216	0.0582869	0.0891228	0.090088	0.0634115	0.0447314	0.043945	0.0373316	0.0369154	0.047204	0.0596843	0.0419006	0.0368493	0.0480131	0.0429814	0.0379011	0.035945	0.0307331	0.021018	0.00742563	0.0128773	0.0179524	0.00883934	0.0159084	0.0198234
FG	AH	0	R	0.0349113	0.0521581	0.0608701	0.0711244	0.0780666	0.100587	0.0864859	0.0574839	0.0620212	0.0512609	0.0375936	0.0440103	0.0549587	0.0315719	0.0311975	0.0329737	0.0529616	0.0687808	0.0594248	0.0329235	0.0110239	0.00752276	0.0250059	0.0396972	0.0491334	0.0375877	0.0438558	0.0385055	0.0420964	0.049818	0.0455642	0.0345322	0.0232473	0.0327302	0.0374295	0.0427618	0.0313291	0.0200185	0.00774121	0.0142114	0.0146064	0.00763362	0.0135304	0.0173581	0.00807991	0.0106157
FG	AH	0	R	0.123063	0.119834	0.152222	0.145699	0.125211	0.139985	0.174704	0.176555	0.139643	0.102014	0.0996375	0.111102	0.132713	0.156774	0.195476	0.188963	0.158877	0.102125	0.0783885	0.0792245	0.0793949	0.0836946	0.0581293	0.0574816	0.0587378	0.0870733	0.0992674	0.100276	0.112254	0.118283	0.107518	0.104871	0.114415	0.108208	0.0997912	0.0795703	0.0404393	0.0348203	0.0576875	0.0804849	0.0995818	0.115628	0.130023	0.139827	0.13163	0.121316
FG	Amyg	1	R	0.0199191	0.0456372	0.0691825	0.0756135	0.0783456	0.0580486	0.0330844	0.0334107	0.0173115	0.0378033	0.0442143	0.0434897	0.036863	0.029913	0.0137769	0.025704	0.0546055	0.0612997	0.0571374	0.0377899	0.0266471	0.0296494	0.0155967	0.0185363	0.0241004	0.0317124	0.0219617	0.017664	0.0244468	0.0230682	0.0257203	0.0177123	0.00523182	0.011094	0.0108279	0.0172432	0.0210818	0.0265735	0.0194329	0.0189647	0.0289956	0.0361976	0.0324476	0.0226519	0.0267655	0.0304191
FG	Amyg	1	R	0.045589	0.0420585	0.0474122	0.057531	0.0355605	0.0443317	0.0470032	0.0356089	0.0701538	0.0631271	0.0432003	0.0390756	0.0446856	0.0156057	0.0223666	0.061439	0.0622731	0.0476964	0.0305532	0.0185276	0.0267339	0.0214241	0.0251104	0.0373656	0.034353	0.0180771	0.0358827	0.022256	0.0288098	0.0225368	0.010611	0.0157389	0.0141932	0.010549	0.00886023	0.0192263	0.0278302	0.0252086	0.0174484	0.0173101	0.00703133	0.00990552	0.0135919	0.0103617	0.0183207	0.0112717
FG	AH	1	R	0.0393196	0.0413396	0.0477583	0.0865543	0.111365	0.110632	0.0984235	0.0775084	0.0733108	0.0540946	0.0925974	0.105313	0.102161	0.0826371	0.0504251	0.0627283	0.0605331	0.0473939	0.0346074	0.0279928	0.0182304	0.0112358	0.0148636	0.00957873	0.0167026	0.0255087	0.0255667	0.0170023	0.0181203	0.0140426	0.0157456	0.0117405	0.0123822	0.0128323	0.0171885	0.021564	0.0219889	0.0179332	0.017637	0.00559361	0.0296566	0.0221833	0.0151836	0.0114489	0.0124827	0.00981915
FG	AH	1	R	0.424041	0.404955	0.385481	0.35551	0.370689	0.372482	0.399298	0.41391	0.409355	0.407784	0.418723	0.425991	0.447894	0.447335	0.443039	0.420201	0.386447	0.367177	0.35268	0.364786	0.35713	0.335663	0.322976	0.304378	0.286725	0.277688	0.257452	0.246431	0.235172	0.217947	0.211091	0.209	0.216432	0.226127	0.230962	0.246338	0.267617	0.277614	0.293628	0.296729	0.301749	0.299889	0.309683	0.327074	0.338826	0.341542
FG	Amyg	1	R	0.126812	0.116586	0.0998953	0.101812	0.0987898	0.0679089	0.0618006	0.052273	0.0459661	0.0222244	0.027296	0.036208	0.0640497	0.0740212	0.0604507	0.0830169	0.124554	0.133397	0.115428	0.123661	0.133899	0.183471	0.205804	0.217552	0.218601	0.219976	0.214654	0.207761	0.191773	0.189351	0.207093	0.224285	0.231221	0.234833	0.240106	0.225495	0.19583	0.172936	0.154844	0.126047	0.118556	0.132583	0.13681	0.136957	0.14131	0.138858
FG	Amyg	1	R	0.232683	0.203153	0.184727	0.155493	0.100964	0.0953064	0.119537	0.137227	0.1008	0.0572582	0.0335774	0.0170533	0.0427952	0.0527409	0.0467868	0.0540883	0.0830335	0.098913	0.108925	0.124804	0.125019	0.150589	0.15035	0.133956	0.112043	0.144273	0.157106	0.185564	0.203141	0.211672	0.24988	0.270129	0.290991	0.280454	0.264579	0.254517	0.224691	0.182715	0.147585	0.125532	0.110355	0.104928	0.0916624	0.087313	0.0729208	0.0524287
FG	AH	1	R	0.0313636	0.0624722	0.0758375	0.0650214	0.0561163	0.0753668	0.0680548	0.0466043	0.0788482	0.0782634	0.0805242	0.0637619	0.0858642	0.0756082	0.0869746	0.0723908	0.0743822	0.0835495	0.0702206	0.0745509	0.0779068	0.0848782	0.0921155	0.0929801	0.0822233	0.0883255	0.0694446	0.0578184	0.0689646	0.0823931	0.109224	0.135774	0.145404	0.162084	0.154667	0.138147	0.111317	0.0735104	0.0496312	0.0290908	0.019739	0.018574	0.0169408	0.0166163	0.018969	0.0250474
FG	AH	1	R	0.0667272	0.0492647	0.0412773	0.0368027	0.0485976	0.0677283	0.0628521	0.0576918	0.0530759	0.0399096	0.040965	0.0417269	0.0473951	0.058775	0.0197107	0.0326559	0.0404989	0.032878	0.0206279	0.0230379	0.0373609	0.0473222	0.052191	0.0499684	0.0674366	0.0842849	0.0898463	0.0666601	0.03709	0.030639	0.041955	0.0630296	0.0540555	0.0446924	0.0564775	0.0356743	0.0316073	0.0298753	0.0198176	0.0191045	0.0202804	0.0170278	0.0138382	0.0146356	0.0173446	0.0204258
FG	Amyg	1	R	0.119272	0.113482	0.095138	0.0748352	0.050034	0.0545472	0.0596257	0.0676593	0.0744644	0.0680149	0.085556	0.0933097	0.116211	0.124928	0.118508	0.0818644	0.0811316	0.102373	0.113321	0.129305	0.100388	0.062727	0.0547861	0.113635	0.139568	0.13039	0.103489	0.0722853	0.0178952	0.0374851	0.0670153	0.0937387	0.106879	0.123578	0.118625	0.0853333	0.0393106	0.0100085	0.0515746	0.0844498	0.0991079	0.0942707	0.102096	0.0936678	0.083509	0.0743489
FG	Amyg	1	R	0.0764004	0.0598072	0.062691	0.0790205	0.0946978	0.0731987	0.0592171	0.0876496	0.0996536	0.117712	0.119637	0.116413	0.104588	0.110887	0.0978907	0.102796	0.109157	0.120563	0.0981283	0.101868	0.114548	0.103499	0.0619002	0.0343707	0.0445045	0.0253415	0.0188929	0.0388988	0.0714785	0.107622	0.156438	0.162346	0.193152	0.203455	0.183392	0.142056	0.108578	0.0641481	0.0373384	0.0198066	0.0326337	0.0319562	0.0424176	0.0470352	0.0399202	0.0312826
FG	AH	1	R	0.0706329	0.0699495	0.0377641	0.0417651	0.0734855	0.0985847	0.0938617	0.0746513	0.0627788	0.0641163	0.0884357	0.109144	0.110788	0.136422	0.144468	0.112162	0.0633878	0.0387597	0.0205663	0.0378732	0.0745132	0.0724195	0.0595898	0.0465267	0.0655745	0.081523	0.102279	0.0988267	0.0901959	0.102296	0.114533	0.109663	0.12197	0.131147	0.124298	0.117594	0.0781923	0.0583026	0.0331208	0.0180645	0.0100041	0.0140809	0.0311186	0.0390527	0.0408839	0.0279579
FG	AH	1	R	0.0336862	0.0704106	0.101377	0.102262	0.0714944	0.047916	0.0631992	0.0654327	0.0762015	0.082137	0.0676611	0.0376441	0.0208402	0.0232896	0.0432812	0.0648361	0.0637468	0.0495593	0.05011	0.0346085	0.0327204	0.0343223	0.0338247	0.0306659	0.0318257	0.0337767	0.03087	0.0369309	0.0419867	0.0457928	0.0325127	0.0269439	0.0224263	0.0165146	0.0159863	0.0132065	0.0226095	0.024908	0.0243119	0.0233592	0.00922721	0.00665751	0.0122568	0.0233506	0.0316919	0.0304442
FG	Amyg	1	R	0.071949	0.0651684	0.0275688	0.0188171	0.0295454	0.0806189	0.0951565	0.10727	0.127513	0.12569	0.0890266	0.0566997	0.0637584	0.0866437	0.0596991	0.0687406	0.0467865	0.0273476	0.0125995	0.0168406	0.0422426	0.0627675	0.0886101	0.0931257	0.0851134	0.0802564	0.0755267	0.0779673	0.0809739	0.0703849	0.0686992	0.0673287	0.0710228	0.0820794	0.0794145	0.0522516	0.0310745	0.0258513	0.0429531	0.063099	0.0761593	0.0925956	0.105284	0.131413	0.140942	0.14349
FG	Amyg	1	R	0.127498	0.111156	0.0865371	0.0819665	0.0692336	0.0789939	0.105575	0.139509	0.132476	0.115002	0.130989	0.141967	0.136533	0.130026	0.0684108	0.0568495	0.0388208	0.041904	0.0483412	0.0770181	0.109036	0.132207	0.122631	0.123602	0.0999079	0.0695905	0.0664653	0.0567223	0.067465	0.0611012	0.0511469	0.0713558	0.0845463	0.104035	0.0968382	0.0881561	0.0788754	0.0540374	0.041934	0.0357181	0.0368254	0.0435851	0.0540017	0.0639684	0.0656227	0.0711397
FG	AH	1	R	0.0264074	0.025993	0.0448594	0.0410871	0.0671132	0.0530103	0.0539562	0.0537424	0.069291	0.0756473	0.0444	0.0292748	0.0413274	0.0544045	0.0417298	0.021102	0.020414	0.0184765	0.0366233	0.0470291	0.0306154	0.0251175	0.0424044	0.0414485	0.0396607	0.0410884	0.0377808	0.0422088	0.0474967	0.0431175	0.0340673	0.0446831	0.0401641	0.0303943	0.0192874	0.0129174	0.0208845	0.0107583	0.0123636	0.0149229	0.0144273	0.0253087	0.0332144	0.0274733	0.0329339	0.0150509
FG	AH	1	R	0.0297498	0.0521472	0.0661374	0.100375	0.0851653	0.0530479	0.0655181	0.088427	0.0799912	0.04761	0.0566494	0.0442353	0.0399849	0.0502474	0.0384768	0.0478544	0.0616849	0.068587	0.0655663	0.0630231	0.0707525	0.0739336	0.0711604	0.0689148	0.0603647	0.0572656	0.0451252	0.0411668	0.045938	0.0442237	0.0471738	0.0455942	0.0537346	0.0489614	0.0442381	0.0326657	0.0201365	0.0110537	0.0132507	0.0118431	0.0294418	0.0291568	0.0309998	0.0287442	0.0182877	0.0209641
FG	Amyg	1	R	0.106017	0.0940455	0.07954	0.0928363	0.10262	0.0846743	0.0619676	0.0612618	0.058074	0.0550734	0.0482906	0.0647065	0.087326	0.0855905	0.0971003	0.10957	0.114938	0.138354	0.133558	0.128406	0.132629	0.139645	0.153407	0.153671	0.151934	0.139253	0.122247	0.135505	0.149509	0.153332	0.152962	0.157701	0.148411	0.149598	0.143111	0.142973	0.142027	0.141722	0.143633	0.13916	0.141804	0.152648	0.15431	0.161829	0.179939	0.179156
FG	Amyg	1	R	0.103416	0.0529174	0.0437442	0.0648633	0.0830068	0.107646	0.0802203	0.0377734	0.014113	0.0198893	0.0170108	0.0209231	0.0530035	0.0524448	0.0573186	0.0633124	0.0775401	0.096784	0.116561	0.106203	0.0888297	0.0800803	0.109989	0.122452	0.11193	0.101005	0.0803787	0.0709455	0.0971903	0.123627	0.129365	0.146371	0.166497	0.182156	0.182787	0.165776	0.130539	0.0973753	0.0775384	0.0663467	0.0637039	0.0706052	0.0776452	0.0775965	0.0754992	0.0769989
FG	AH	1	R	0.0971955	0.0976446	0.0676353	0.0521747	0.0204936	0.020612	0.0523371	0.0513257	0.0738125	0.0664526	0.0293381	0.0150228	0.0230131	0.0427881	0.0393535	0.0271904	0.031751	0.0470458	0.0356828	0.0427167	0.0659522	0.0712951	0.0793679	0.0566317	0.0412793	0.0262994	0.0101839	0.0235894	0.0417592	0.0606505	0.0739728	0.0794872	0.0865444	0.0886744	0.0902307	0.086458	0.0766468	0.0736005	0.0536788	0.0389051	0.0326791	0.0240679	0.016357	0.0160461	0.0183969	0.0159357
FG	AH	1	R	0.143847	0.0569084	0.0259613	0.0250062	0.0478504	0.0564153	0.0188805	0.0292464	0.0534265	0.0230238	0.0146891	0.0291735	0.0273053	0.0358541	0.0303846	0.0575422	0.0645773	0.0713824	0.0590476	0.0387344	0.0273485	0.0298518	0.0338971	0.0308251	0.0366324	0.0435269	0.04419	0.0485374	0.0589003	0.0668171	0.0780944	0.0806338	0.0875006	0.0842125	0.0799446	0.0607393	0.0373316	0.0238493	0.0138072	0.00797114	0.0171373	0.0225271	0.029628	0.0264353	0.019119	0.0228859
FG	Amyg	0	R	0.110727	0.125412	0.0887383	0.0663273	0.0546418	0.0248233	0.0517363	0.0620917	0.0826304	0.0603978	0.0629707	0.0761612	0.0577264	0.0526714	0.0323143	0.0336325	0.0380789	0.0484093	0.0438335	0.0567185	0.0513514	0.0465	0.0524895	0.0677483	0.0535194	0.0455172	0.0356003	0.0254617	0.0339335	0.0558666	0.0804071	0.0992102	0.0906902	0.0896435	0.0847095	0.0949001	0.0906836	0.0897384	0.0871047	0.0852345	0.0785792	0.0647584	0.056418	0.0677189	0.0776852	0.0733053
FG	Amyg	0	R	0.0555235	0.0609977	0.0629553	0.0327149	0.0396204	0.0546338	0.0494581	0.0207657	0.0368819	0.030871	0.0403017	0.0557643	0.0661528	0.0289345	0.0125971	0.0270492	0.0213485	0.0412575	0.0425273	0.0387237	0.0368195	0.0370278	0.0516141	0.0741452	0.0576138	0.036327	0.0191288	0.03359	0.0458659	0.0478156	0.0617049	0.101174	0.119941	0.11691	0.107315	0.0925402	0.0707364	0.0443296	0.0380046	0.042577	0.0347802	0.0265306	0.0237738	0.0317635	0.0310301	0.0306598
FG	AH	0	R	0.0285156	0.027187	0.0532155	0.0446054	0.0302212	0.0215461	0.0162915	0.0496521	0.0509713	0.0310451	0.0402166	0.0575237	0.0568318	0.0367638	0.0326967	0.0358192	0.0262237	0.0260439	0.0185215	0.0301969	0.0204075	0.0223338	0.0205886	0.0110897	0.011264	0.0122873	0.00947369	0.015758	0.0297229	0.0448613	0.0652377	0.0723563	0.0763271	0.0649382	0.042243	0.0442746	0.0369986	0.034272	0.0368991	0.0312295	0.0174075	0.0133159	0.0188321	0.0167056	0.0146015	0.0118683
FG	AH	0	R	0.0532683	0.0487965	0.081878	0.066795	0.0203978	0.0296653	0.0217403	0.0265821	0.0379421	0.0355571	0.067919	0.0609183	0.0584229	0.0841103	0.0764752	0.0526757	0.0247066	0.0207762	0.0413324	0.0338234	0.0394828	0.0476857	0.0301927	0.0219433	0.0107357	0.0203735	0.0202968	0.0230629	0.0389455	0.0407779	0.0427536	0.0442555	0.0507558	0.0544529	0.0592699	0.0493928	0.0289082	0.00623313	0.00571247	0.00937572	0.0123899	0.0220549	0.0256856	0.0171485	0.0175854	0.0280092
FG	AH	0	R	0.17486	0.174761	0.184348	0.146947	0.112263	0.116515	0.11587	0.0970915	0.0957795	0.0777434	0.0745235	0.0795986	0.0687717	0.0583336	0.0717475	0.0780143	0.106815	0.110126	0.101368	0.110949	0.108836	0.131993	0.143505	0.147618	0.144838	0.137127	0.142235	0.160866	0.18761	0.200203	0.231356	0.251962	0.255058	0.232245	0.225142	0.210368	0.190612	0.175529	0.159235	0.14656	0.130367	0.117109	0.109614	0.0978976	0.0734234	0.0772974
FG	AH	0	L	0.0446126	0.0475192	0.0681467	0.109081	0.116639	0.0842589	0.0983381	0.0878595	0.0980297	0.108963	0.120465	0.156165	0.151705	0.141252	0.143363	0.121325	0.115975	0.121013	0.1094	0.110639	0.0962227	0.101664	0.119725	0.135646	0.145153	0.163804	0.172743	0.199763	0.250974	0.283712	0.304579	0.337493	0.349495	0.343043	0.327771	0.291841	0.226543	0.156998	0.111993	0.0962809	0.0678516	0.0629753	0.0716785	0.0846416	0.0858439	0.088841
FG	AH	0	L	0.0422274	0.0377898	0.0419099	0.0590965	0.04887	0.0349565	0.03455	0.0381725	0.0394698	0.0414234	0.0486184	0.0575848	0.0361996	0.0199417	0.014855	0.0385748	0.05469	0.0621826	0.0664558	0.0593803	0.0776293	0.118234	0.151158	0.174018	0.169928	0.168344	0.156342	0.125719	0.110171	0.104105	0.107775	0.0986868	0.0965225	0.0838342	0.0624151	0.0281779	0.0067945	0.0201251	0.039446	0.0458614	0.0389977	0.0322251	0.0249489	0.0208078	0.024183	0.0207406
FG	AH	0	L	0.0556277	0.0524076	0.0333297	0.0229548	0.0338825	0.0274343	0.0551726	0.0811345	0.0724973	0.0459237	0.0610317	0.0818314	0.099919	0.112492	0.10876	0.103874	0.103918	0.118949	0.125431	0.125242	0.154027	0.179626	0.205389	0.216371	0.223225	0.220197	0.21211	0.196732	0.201526	0.227365	0.243373	0.256017	0.26165	0.239429	0.20063	0.151128	0.127918	0.12173	0.113109	0.116037	0.106739	0.0948412	0.0952349	0.0933262	0.083894	0.0981185
FG	AH	0	L	0.268885	0.298616	0.2858	0.283905	0.293854	0.312802	0.35279	0.375972	0.353211	0.329523	0.328961	0.353034	0.382383	0.395433	0.365914	0.369681	0.349127	0.362453	0.381896	0.375948	0.333825	0.300069	0.275587	0.287452	0.304826	0.320128	0.326965	0.357569	0.387036	0.398813	0.433416	0.460921	0.466739	0.453879	0.421663	0.394819	0.38898	0.390273	0.406724	0.432512	0.432468	0.436329	0.451606	0.45957	0.47124	0.460484
FG	AH	0	L	0.184297	0.168893	0.139745	0.141178	0.147551	0.165222	0.168169	0.168678	0.160945	0.10984	0.0991272	0.074145	0.0713626	0.083616	0.0824199	0.0675866	0.0583714	0.0509204	0.0267387	0.0153297	0.0162912	0.0145508	0.0179342	0.0445345	0.0743435	0.0773843	0.0756369	0.0841314	0.114692	0.125441	0.172614	0.199163	0.242251	0.26142	0.251376	0.233129	0.206262	0.17699	0.148286	0.153361	0.13569	0.129975	0.140977	0.141317	0.139799	0.149322
FG	AH	1	R	0.100488	0.0798193	0.0861151	0.10891	0.104543	0.086746	0.0558915	0.0398845	0.0471427	0.0384968	0.0189794	0.0285729	0.0493185	0.0594105	0.0818513	0.0767001	0.0547262	0.0230113	0.0162824	0.0293793	0.0592105	0.0491657	0.036189	0.0462168	0.0420032	0.0423162	0.0326034	0.0196305	0.0163136	0.00748855	0.0152901	0.0142021	0.0235585	0.0245811	0.019231	0.0164218	0.0105852	0.0151775	0.0168109	0.0278467	0.0363594	0.0386044	0.0373963	0.019478	0.00948936	0.013049
FG	AH	0	R	0.0836418	0.0519758	0.04467	0.0271136	0.0359321	0.0633407	0.0648203	0.0563806	0.0529177	0.047005	0.0476379	0.0439929	0.0184808	0.0346798	0.0482179	0.0286676	0.0567992	0.0591659	0.0565745	0.0446036	0.0259505	0.0326266	0.0368418	0.0262762	0.0311956	0.0456778	0.0592237	0.0698601	0.0657629	0.073314	0.0803984	0.0795531	0.0832977	0.0909782	0.0928999	0.0628356	0.053586	0.0562996	0.0586004	0.0564471	0.0518367	0.0418581	0.0406106	0.0296239	0.0219506	0.023751
FG	AH	0	R	0.0285269	0.0541704	0.0464879	0.0188911	0.0412571	0.0536271	0.0450455	0.0341746	0.0447958	0.0501454	0.060384	0.0537139	0.0403995	0.0574018	0.0554035	0.0603809	0.0654295	0.0704722	0.0573511	0.045476	0.0330333	0.0313802	0.0317046	0.0208224	0.028622	0.0407218	0.0479929	0.0374061	0.0311907	0.0430116	0.050007	0.0442594	0.0408963	0.0222129	0.00972433	0.0132823	0.0162363	0.0222823	0.022175	0.01529	0.0158151	0.00896541	0.00933221	0.00911082	0.0105753	0.0147863
FG	AH	1	R	0.100256	0.0931073	0.075539	0.0579476	0.0765568	0.0891056	0.129794	0.11525	0.0846677	0.0632575	0.066586	0.0632513	0.0415993	0.0659686	0.049947	0.0348535	0.0375035	0.0695269	0.0831494	0.064478	0.0627407	0.0406049	0.0217269	0.0252649	0.0265598	0.0229058	0.0463109	0.067052	0.0769218	0.0812709	0.0582532	0.0488322	0.0541355	0.0543133	0.0470454	0.0538695	0.0490999	0.037695	0.0285262	0.0219532	0.0178869	0.0163958	0.0207089	0.021639	0.0133496	0.00860591
FG	AH	1	R	0.120373	0.0938173	0.0961782	0.0902927	0.0744846	0.0482985	0.0269752	0.0510057	0.0702205	0.0663712	0.0557771	0.0679839	0.0794859	0.0686824	0.05157	0.0449017	0.0387995	0.0400769	0.044128	0.052687	0.0586634	0.0669136	0.0517444	0.0294212	0.033347	0.0338526	0.0288158	0.0420448	0.0493487	0.0461601	0.0473219	0.0302151	0.0357736	0.0347236	0.0315411	0.0388845	0.034682	0.0284783	0.020466	0.00736079	0.0223621	0.0226977	0.00955193	0.0151535	0.0190355	0.0172077
FG	AH	1	R	0.0605229	0.0788833	0.119577	0.109455	0.0721516	0.0579301	0.0397379	0.0304479	0.0518004	0.0678642	0.0393635	0.0378065	0.0255874	0.020211	0.0353709	0.0182911	0.0208572	0.0582965	0.0582802	0.047649	0.0446963	0.039023	0.0245148	0.0302632	0.0392876	0.0445273	0.0545288	0.0596012	0.0532294	0.0623358	0.066285	0.0477337	0.0405728	0.0559141	0.0640137	0.0571719	0.0410408	0.0422214	0.0428379	0.0322971	0.0274463	0.0180707	0.0142363	0.0154297	0.017293	0.021451
FG	AH	0	R	0.0796974	0.0676209	0.100157	0.0953352	0.0811199	0.110807	0.0956258	0.0898113	0.0900964	0.0762252	0.0895994	0.0837297	0.0720066	0.0880632	0.0889482	0.101458	0.104532	0.105381	0.1025	0.106368	0.0717059	0.0482188	0.0305652	0.0237146	0.0222902	0.0212722	0.031757	0.0236588	0.0286394	0.0222417	0.0138963	0.0129701	0.0247086	0.0401592	0.045171	0.0252514	0.0116404	0.0141793	0.0218311	0.0124154	0.0138851	0.0143362	0.00996334	0.00649796	0.0126974	0.0093217
[truncated: 50 more columns]

## Sheet: 6b
Area1	Area2	PLV_delta	PLV_theta	PLV_alpha	AxisCoding Strength
VTC	AH	0.937316	0.989711	1.1725	0.122573
VTC	AH	1.21961	1.1465	1.07852	0.122573
VTC	AH	1.03579	1.41608	1.13539	0.151871
VTC	AH	0.915146	1.10217	1.09224	0.151871
VTC	AH	1.03077	0.981236	0.930335	0.096524
VTC	AH	1.13457	1.00069	0.890262	0.096524
VTC	AH	1.02788	0.964393	0.769287	0.259929
VTC	AH	1.14683	1.21592	0.840111	0.259929
VTC	AH	1.07571	0.948088	1.02593	0.259929
VTC	AH	1.01528	1.10693	1.06183	0.00463825
VTC	AH	0.969118	1.39889	1.09763	0.00463825
VTC	AH	1.24969	0.986618	0.976125	0.00463825
VTC	AH	1.13927	1.09987	1.29909	0.075505
VTC	AH	0.940535	1.19082	0.952353	0.075505
VTC	AH	0.838577	1.04843	1.01419	0.075505
VTC	AH	1.0017	1.20087	1.09112	-0.0335989
VTC	AH	0.932747	1.13811	1.13163	-0.0335989
VTC	AH	0.822597	0.823129	0.938528	-0.0335989
VTC	AH	1.04444	1.1653	1.16599	0.157905
VTC	AH	0.900058	0.951241	1.1465	0.157905
VTC	AH	0.920499	1.16322	0.951805	0.157905
VTC	AH	0.989205	0.895405	0.841301	0.0475202
VTC	AH	1.04209	1.14646	1.25041	0.0475202
VTC	AH	0.986282	0.818165	0.985923	0.0475202
VTC	AH	0.982637	1.10423	1.13508	0.189552
VTC	AH	1.25849	1.1198	1.27111	0.189552
VTC	AH	0.917096	1.25811	1.15851	0.189552
VTC	AH	1.10922	1.50059	1.56453	0.0997429
VTC	AH	1.03562	1.07673	1.07183	0.0997429
VTC	AH	1.06035	1.11641	0.852816	0.0997429
VTC	AH	0.942203	0.986872	1.47975	0.236787
VTC	AH	0.975203	1.3843	1.31427	0.236787
VTC	AH	1.18312	1.31657	1.13123	0.236787
VTC	AH	1.0513	1.6007	1.14158	0.367867
VTC	AH	0.889618	1.50106	1.04411	0.367867
VTC	AH	1.00635	1.23634	1.35571	0.367867
VTC	AH	1.12986	1.41893	1.60269	0.249802
VTC	AH	1.08532	1.17171	0.947544	0.249802
VTC	AH	1.12069	1.21416	1.04308	0.249802
VTC	AH	0.901728	1.09599	0.957318	0.194708
VTC	AH	1.11895	1.26439	1.46994	0.194708
VTC	AH	0.965277	1.15891	1.22276	0.194708
VTC	AH	1.19831	1.29226	1.14025	0.304051
VTC	AH	1.25846	1.15296	0.882442	0.304051
VTC	AH	0.787176	0.953808	1.09942	0.304051
VTC	AH	1.37954	1.63241	1.4305	0.304004
VTC	AH	1.15905	1.24533	1.14916	0.304004
VTC	AH	0.721735	1.17946	1.13948	0.304004
VTC	AH	1.14813	1.39584	1.19843	0.159838
VTC	AH	0.921761	1.03276	0.899744	0.159838
VTC	AH	0.849589	1.17264	1.18842	0.159838
VTC	AH	1.19233	1.32017	1.15139	0.117357
VTC	AH	0.757536	0.99331	1.17304	0.117357
VTC	AH	0.935016	1.16162	1.47869	0.117357
VTC	AH	0.981187	0.956493	0.954833	0.00939294
VTC	AH	0.777984	1.39283	0.936215	0.00939294
VTC	AH	1.11571	1.18944	1.18557	0.00939294
VTC	AH	1.01619	1.56336	1.82156	-0.0442728
VTC	AH	0.983844	1.53511	0.925934	-0.0442728
VTC	AH	0.909493	0.86836	1.21511	-0.0442728
VTC	AH	1.00572	1.22287	1.26763	-0.0268453
VTC	AH	1.18441	1.34681	1.11937	-0.0204456
VTC	AH	1.00999	1.2131	1.47783	0.0996436
VTC	AH	1.08908	1.12047	0.878158	0.0996436
VTC	AH	0.967607	1.10021	1.07337	0.0996436
VTC	AH	1.04584	1.26466	1.34977	0.100788
VTC	AH	0.946841	1.30008	1.28799	0.100788
VTC	AH	1.06978	1.22401	1.04718	0.100788
VTC	AH	0.943687	1.01525	1.1243	0.129471
VTC	AH	0.90003	1.04511	1.06312	0.129471
VTC	AH	1.13696	1.02592	1.22472	0.129471
VTC	AH	1.17486	1.26905	1.63408	0.019654
VTC	AH	1.01878	1.24936	1.56959	0.019654
VTC	AH	0.9677	0.90439	1.13506	0.019654
VTC	AH	1.20666	1.22329	1.09295	-0.0924536
VTC	AH	0.845124	1.24225	0.76455	-0.0924536
VTC	AH	0.899364	1.06135	0.819035	-0.0924536
VTC	AH	1.03921	1.42547	0.986206	0.0267563
VTC	AH	0.921705	0.987878	0.900739	0.0267563
VTC	AH	0.831125	0.895774	1.05222	0.0267563
VTC	AH	1.14	1.00428	1.29729	-0.0168188
VTC	AH	0.943101	0.917155	1.08208	-0.0168188
VTC	AH	1.00841	0.780073	1.16661	-0.0168188
VTC	AH	1.08454	1.0049	0.958211	0.0397944
VTC	AH	1.13096	1.14613	1.09935	0.0397944
VTC	AH	1.00616	0.974422	0.87801	0.0397944
VTC	Amyg	0.823333	1.24217	1.24167	0.0251268
VTC	AH	1.05962	1.06975	1.10701	0.0251268
VTC	AH	1.11588	1.73017	1.34359	0.0251268
VTC	AH	0.85316	1.04701	1.18407	0.0251268
VTC	Amyg	0.925924	1.29256	1.1361	0.0258859
VTC	AH	1.17384	1.20484	1.17164	0.0258859
VTC	AH	1.03431	1.09808	0.795174	0.0258859
VTC	AH	0.924274	1.03447	0.777343	0.0258859
VTC	Amyg	1.27113	1.36091	1.11143	0.167427
VTC	AH	1.29535	1.2044	0.941455	0.167427
VTC	AH	1.46197	1.28683	1.21223	0.167427
VTC	AH	1.18569	1.08122	1.15733	0.167427
VTC	Amyg	0.954299	1.18479	1.22071	0.110327
VTC	AH	1.08607	1.09023	0.67007	0.110327
VTC	AH	0.957364	1.13139	0.921014	0.110327
VTC	AH	1.0498	1.28627	1.24992	0.110327
VTC	Amyg	1.04818	1.1957	1.42006	-0.00366494
VTC	AH	1.07702	1.10832	0.8475	-0.00366494
VTC	AH	0.923176	1.34506	1.2265	-0.00366494
VTC	AH	1.05331	1.09218	1.21353	-0.00366494
VTC	Amyg	0.861975	1.37234	1.15146	0.073116
VTC	AH	0.958515	1.27023	0.90653	0.073116
VTC	AH	0.918534	1.18743	0.980754	0.073116
VTC	AH	1.07574	1.56178	1.43453	0.073116
VTC	Amyg	0.864943	1.19881	1.00787	-0.00761469
VTC	AH	0.921496	1.1782	1.02808	-0.00761469
VTC	AH	0.714932	1.34089	1.02465	-0.00761469
VTC	AH	1.00901	1.32328	1.17098	-0.00761469
VTC	Amyg	0.916452	0.993993	0.909477	0.0404146
VTC	AH	1.08159	1.23893	1.38422	0.0404146
VTC	AH	1.07791	1.33589	1.24974	0.0404146
VTC	AH	1.19001	1.42195	1.38847	0.0404146
VTC	Amyg	1.18244	1.34557	1.25397	0.142825
VTC	AH	0.993585	1.1454	1.48582	0.142825
VTC	AH	1.34704	0.785391	0.795627	0.142825
VTC	AH	0.786131	1.38093	1.39753	0.142825
VTC	Amyg	0.817291	1.20645	1.08519	0.334803
VTC	AH	1.01152	1.12541	1.13973	0.334803
VTC	AH	0.982091	1.26601	1.39815	0.334803
VTC	AH	0.822931	1.0372	0.828816	0.334803
VTC	Amyg	1.13357	1.17338	0.972302	0.442746
VTC	AH	0.977924	1.40664	1.115	0.442746
VTC	AH	0.954258	1.20269	1.40512	0.442746
VTC	AH	0.984306	1.34056	1.3272	0.442746
VTC	Amyg	1.16102	1.32046	0.935919	0.18595
VTC	AH	0.901787	1.04046	1.13265	0.18595
VTC	AH	1.14173	1.18329	1.0932	0.18595
VTC	AH	1.15503	1.35681	1.12701	0.18595
VTC	Amyg	1.44657	1.11132	1.58798	0.124734
VTC	AH	0.929251	1.24762	1.2312	0.124734
VTC	AH	0.996979	0.999973	1.21979	0.124734
VTC	AH	0.928118	1.17692	1.62177	0.124734
VTC	Amyg	0.928411	1.10103	1.3504	0.180902
VTC	AH	0.860291	0.931443	1.33992	0.180902
VTC	AH	1.17525	1.15055	1.31145	0.180902
VTC	AH	0.802379	0.912815	1.19005	0.180902
VTC	Amyg	1.4978	0.940179	0.977105	0.238084
VTC	AH	1.36647	1.60078	1.0847	0.238084
VTC	AH	0.876753	0.904814	1.24568	0.238084
VTC	AH	1.0118	1.13063	1.07332	0.238084
VTC	Amyg	1.20574	0.844486	1.0286	0.0857453
VTC	AH	1.35162	1.44013	1.40485	0.0857453
VTC	AH	0.830024	1.07285	1.30613	0.0857453
VTC	AH	1.35686	1.46182	1.29745	0.0857453
VTC	Amyg	1.15273	1.5099	0.828221	0.0331982
VTC	AH	0.925061	0.929745	0.742567	0.0331982
VTC	AH	0.895187	0.842737	0.978933	0.0331982
VTC	AH	0.904903	0.837048	1.04275	0.0331982
VTC	Amyg	1.02844	1.80359	1.32159	0.0129826
VTC	AH	1.02112	1.38911	1.36181	0.0129826
VTC	AH	0.912395	0.875117	0.878845	0.0129826
VTC	AH	0.924432	1.21419	1.80983	0.0129826
VTC	Amyg	0.948664	1.16797	0.845728	0.0629788
VTC	AH	0.85817	0.765812	0.93151	0.0629788
VTC	AH	1.03336	1.12998	1.17956	0.0629788
VTC	AH	0.912793	1.00906	1.03589	0.0629788
VTC	Amyg	1.50243	1.00683	0.717615	0.110901
VTC	AH	0.848723	1.42808	1.18833	0.110901
VTC	AH	0.982914	0.877763	1.30738	0.110901
VTC	AH	1.12679	1.07875	1.23089	0.110901
VTC	Amyg	1.3188	1.89435	1.09691	0.027839
VTC	AH	0.824021	1.01004	1.63517	0.027839
VTC	AH	0.993848	1.19166	1.1072	0.027839
VTC	AH	0.760761	0.963952	1.23143	0.027839
VTC	Amyg	0.896699	1.02858	1.30424	0.0546955
VTC	AH	1.06176	1.03737	1.12256	0.0546955
VTC	AH	0.912182	1.25851	0.92744	0.0546955
VTC	AH	1.21715	1.08931	0.710486	0.0546955
VTC	Amyg	1.01724	0.950159	0.783761	0.0384366
VTC	AH	0.917237	1.33967	1.01641	0.0384366
VTC	AH	0.764028	1.01795	0.873274	0.0384366
VTC	AH	0.865661	1.07317	0.775227	0.0384366
VTC	Amyg	1.15291	1.04114	1.30577	0.0245103
VTC	Amyg	1.23834	1.31512	1.2728	0.0245103
VTC	Amyg	1.1014	0.941765	0.809024	0.0245103
VTC	AH	0.851549	0.973204	0.707518	0.0245103
VTC	AH	0.847416	1.28559	0.931297	0.0245103
VTC	AH	0.89924	1.01888	0.899132	0.0245103
VTC	AH	1.41106	1.09056	0.681531	0.0245103
VTC	Amyg	0.884449	0.948472	0.813913	0.0245103
VTC	Amyg	0.812708	0.938142	0.959163	-0.00570144
VTC	Amyg	0.773243	0.765163	0.961812	-0.00570144
VTC	Amyg	0.713777	1.07769	1.01505	-0.00570144
VTC	AH	0.869705	1.07445	1.22891	-0.00570144
VTC	AH	0.975484	1.18964	1.38691	-0.00570144
VTC	AH	0.965036	0.962373	1.10047	-0.00570144
VTC	AH	1.01164	1.25581	1.31421	-0.00570144
VTC	Amyg	0.773966	0.909935	1.04638	-0.00570144
VTC	Amyg	1.09502	0.974785	1.23226	0.12748
VTC	Amyg	1.13179	0.897974	0.959462	0.12748
VTC	Amyg	1.03133	0.926487	1.06106	0.12748
VTC	AH	1.00695	1.01899	1.36278	0.12748
VTC	AH	0.861342	0.761946	0.926539	0.12748
VTC	AH	0.906726	1.17318	0.712322	0.12748
VTC	AH	0.977908	0.980378	0.853007	0.12748
VTC	Amyg	0.956105	1.18706	1.04395	0.12748
VTC	Amyg	1.1033	0.945681	1.11888	0.177684
VTC	Amyg	1.13125	1.05354	0.98857	0.177684
VTC	Amyg	1.03406	1.2788	1.36656	0.177684
VTC	AH	0.983529	1.13929	0.864492	0.177684
VTC	AH	0.994084	0.884901	0.857882	0.177684
VTC	AH	0.96196	1.19136	1.08083	0.177684
VTC	AH	1.11766	1.03303	0.887752	0.177684
VTC	Amyg	1.13008	1.12154	1.20294	0.177684
VTC	Amyg	1.02837	1.01544	1.26906	0.117289
VTC	Amyg	1.02166	0.998604	1.41385	0.117289
VTC	Amyg	1.03513	1.25315	1.41569	0.117289
VTC	AH	1.00691	1.12269	1.39369	0.117289
VTC	AH	0.936895	1.28531	0.927213	0.117289
VTC	AH	1.01069	0.872741	1.22057	0.117289
VTC	AH	0.944707	1.37212	0.997399	0.117289
VTC	Amyg	0.983805	1.20702	1.01328	0.117289
VTC	Amyg	1.22158	1.06891	0.88747	0.538838
VTC	Amyg	1.50516	1.05313	0.912911	0.538838
VTC	Amyg	1.28403	1.25292	1.18654	0.538838
VTC	AH	1.11151	1.32088	1.39883	0.538838
VTC	AH	1.04973	0.97793	0.831354	0.538838
VTC	AH	1.07788	1.46027	0.844215	0.538838
VTC	AH	1.17325	1.42609	1.04547	0.538838
VTC	Amyg	1.29365	1.24618	1.08049	0.538838
VTC	Amyg	1.18243	1.30892	1.45282	0.507235
VTC	Amyg	1.13712	1.02416	1.2662	0.507235
VTC	Amyg	1.22781	1.29064	1.1799	0.507235
VTC	AH	0.99354	1.24981	1.28542	0.507235
VTC	AH	1.01682	1.41891	1.2904	0.507235
VTC	AH	1.16697	2.05081	1.58602	0.507235
VTC	AH	1.20766	2.10876	1.31728	0.507235
VTC	Amyg	1.32275	1.22797	1.07752	0.507235
VTC	Amyg	0.987766	1.35674	1.44517	0.317824
VTC	Amyg	1.09684	0.967341	0.722478	0.317824
VTC	Amyg	0.919021	1.34815	0.932821	0.317824
VTC	AH	0.793935	1.24126	0.895373	0.317824
VTC	AH	0.752042	1.15723	1.16665	0.317824
VTC	AH	1.00484	2.02618	1.56264	0.317824
VTC	AH	1.1072	2.1024	1.27857	0.317824
VTC	Amyg	1.0651	1.03919	0.93592	0.317824
VTC	Amyg	0.793578	0.819935	1.10408	0.326611
VTC	Amyg	0.970358	0.965046	0.805408	0.326611
VTC	Amyg	0.888523	0.99096	0.867366	0.326611
VTC	AH	0.790159	1.02395	1.14485	0.326611
VTC	AH	0.91506	0.774308	1.06372	0.326611
VTC	AH	0.88929	1.60418	1.30629	0.326611
VTC	AH	1.01857	1.32999	1.00346	0.326611
VTC	Amyg	1.30919	1.38827	0.989294	0.326611
VTC	Amyg	1.62925	1.22464	1.07987	0.20748
VTC	Amyg	1.34357	1.26604	0.802851	0.20748
VTC	Amyg	1.1251	1.28381	1.19453	0.20748
VTC	AH	1.09488	1.40068	0.698988	0.20748
VTC	AH	1.50017	0.947233	1.15298	0.20748
VTC	AH	1.12061	1.51793	1.036	0.20748
VTC	AH	1.08359	1.63764	1.69128	0.20748
VTC	Amyg	1.0052	1.10058	0.987986	0.20748
VTC	Amyg	1.33914	1.39265	1.4424	-0.0195644
VTC	Amyg	1.21554	1.1345	0.904234	-0.0195644
VTC	Amyg	1.28013	1.18184	1.05781	-0.0195644
VTC	AH	1.03648	1.67517	0.862457	-0.0195644
VTC	AH	0.95141	0.99387	0.95312	-0.0195644
VTC	AH	1.02822	1.1152	1.0105	-0.0195644
VTC	AH	1.21475	1.21134	1.14954	-0.0195644
VTC	Amyg	1.23824	1.33873	1.419	-0.0195644
VTC	Amyg	1.05027	1.53219	1.18588	-0.00980973
VTC	Amyg	1.0088	1.25408	1.21322	-0.00980973
VTC	Amyg	0.937791	1.19058	1.01711	-0.00980973
VTC	AH	1.01927	1.79375	1.20882	-0.00980973
VTC	AH	1.17043	1.41397	1.19655	-0.00980973
VTC	AH	1.13503	1.52924	1.05194	-0.00980973
VTC	AH	1.05837	1.00235	0.832832	-0.00980973
VTC	Amyg	0.788512	0.939712	0.98898	-0.00980973
VTC	Amyg	1.00046	1.12604	1.09142	-0.00880287
VTC	Amyg	0.927576	1.09924	1.14865	-0.00880287
VTC	Amyg	1.05863	0.992904	0.766493	-0.00880287
VTC	AH	1.17019	1.11284	1.05813	-0.00880287
VTC	AH	1.12979	0.888768	1.11644	-0.00880287
VTC	AH	1.07744	0.901696	1.29371	-0.00880287
VTC	AH	1.03287	0.891127	0.963632	-0.00880287
VTC	Amyg	1.2361	0.934634	0.858336	-0.00880287
VTC	Amyg	1.27494	1.35036	1.10635	0.0368892
VTC	Amyg	0.992863	1.22476	0.965042	0.0368892
VTC	Amyg	1.12405	1.27965	1.0768	0.0368892
VTC	AH	1.02645	1.08807	1.37863	0.0368892
VTC	AH	1.00655	1.02139	1.07505	0.0368892
VTC	AH	0.894432	0.79859	0.708848	0.0368892
VTC	AH	0.978134	0.828438	0.769567	0.0368892
VTC	Amyg	0.949163	1.01886	0.995665	0.0368892
VTC	Amyg	1.41588	1.29344	1.03329	0.180578
VTC	Amyg	1.24412	1.20766	0.898954	0.180578
VTC	Amyg	1.16429	1.5049	1.28778	0.180578
VTC	AH	1.18934	1.44438	1.0686	0.180578
VTC	AH	1.24134	1.12899	1.18595	0.180578
VTC	AH	1.13082	1.6058	1.09286	0.180578
VTC	AH	1.16482	1.28984	0.796396	0.180578
VTC	Amyg	1.09583	1.57387	1.15841	0.180578
VTC	Amyg	1.34691	0.997476	0.99347	0.307391
VTC	Amyg	1.13196	0.97989	1.12697	0.307391
VTC	Amyg	1.48072	1.24765	0.954023	0.307391
VTC	AH	0.722058	1.06239	1.4913	0.307391
VTC	AH	1.11041	1.09459	1.01562	0.307391
VTC	AH	0.881949	1.17644	1.05333	0.307391
VTC	AH	1.03964	1.179	0.873667	0.307391
VTC	Amyg	1.06106	1.25646	1.1102	0.307391
VTC	Amyg	1.50143	1.17153	1.19823	0.408712
VTC	Amyg	1.6787	1.3064	0.881044	0.408712
VTC	Amyg	1.38206	1.32574	1.27675	0.408712
VTC	AH	1.13905	1.55329	1.4142	0.408712
VTC	AH	0.93538	1.0798	1.00574	0.408712
VTC	AH	1.01694	1.78243	1.47858	0.408712
VTC	AH	0.972692	1.66123	1.47891	0.408712
VTC	Amyg	1.13465	1.05823	1.14015	0.408712
VTC	Amyg	0.907614	1.35294	1.50382	0.417018
VTC	Amyg	1.26898	1.41412	1.58045	0.417018
VTC	Amyg	1.03251	1.29871	1.2996	0.417018
VTC	AH	1.03091	1.09406	0.989802	0.417018
VTC	AH	1.15348	1.31757	1.36129	0.417018
VTC	AH	1.11907	1.32031	1.0706	0.417018
VTC	AH	1.22989	1.17869	0.74719	0.417018
VTC	Amyg	1.34432	1.24714	0.982163	0.417018
VTC	Amyg	1.75558	1.26005	1.50185	0.337258
VTC	Amyg	1.70303	1.31256	0.97983	0.337258
VTC	Amyg	1.32055	1.04333	1.40765	0.337258
VTC	AH	1.03631	1.42417	1.41232	0.337258
VTC	AH	1.41054	0.963672	1.01419	0.337258
VTC	AH	1.05579	1.57126	1.45837	0.337258
VTC	AH	1.24723	1.16516	0.685217	0.337258
VTC	Amyg	1.0801	0.866995	0.881214	0.337258
VTC	Amyg	1.40871	1.45383	1.1401	0.337165
VTC	Amyg	1.64446	1.60299	0.900738	0.337165
VTC	Amyg	1.26822	1.40792	1.17449	0.337165
VTC	AH	1.24807	1.386	1.09567	0.337165
VTC	AH	1.38974	1.44475	1.53359	0.337165
VTC	AH	1.06359	1.16805	0.873729	0.337165
VTC	AH	1.16294	1.65038	0.735604	0.337165
VTC	Amyg	1.19331	1.57189	1.12597	0.337165
VTC	Amyg	1.12765	1.16306	1.28166	0.162931
VTC	Amyg	1.43738	1.04163	1.29949	0.162931
VTC	Amyg	0.755514	0.871319	0.985631	0.162931
VTC	AH	0.932019	1.17695	1.00741	0.162931
VTC	AH	1.21222	1.0267	1.24523	0.162931
VTC	AH	0.856263	0.998879	0.988056	0.162931
VTC	AH	1.26409	1.14015	0.918635	0.162931
VTC	Amyg	1.46295	1.31872	0.999079	0.162931
VTC	Amyg	0.830834	1.42889	1.04498	0.195658
VTC	Amyg	0.813435	1.12758	1.23435	0.195658
VTC	Amyg	0.98582	1.14094	1.13779	0.195658
VTC	AH	0.807804	1.11835	1.07654	0.195658
VTC	AH	0.856603	1.09208	1.46675	0.195658
VTC	AH	0.816219	0.996758	0.91767	0.195658
VTC	AH	1.15693	1.14956	0.982958	0.195658
VTC	Amyg	1.38357	1.26891	1.11912	0.195658
VTC	Amyg	0.990657	1.1207	1.0978	0.308977
VTC	Amyg	1.02135	1.05063	1.04767	0.308977
VTC	Amyg	1.07222	1.19282	1.03865	0.308977
VTC	AH	0.94567	1.07767	0.767961	0.308977
VTC	AH	1.00027	1.02771	1.22844	0.308977
VTC	AH	0.938922	1.35383	1.02289	0.308977
VTC	AH	1.01705	0.963542	1.1711	0.308977
VTC	Amyg	0.915933	0.763519	0.729031	0.308977
VTC	Amyg	0.978901	1.13224	1.04002	-0.0378985
VTC	Amyg	1.00001	1.05263	1.02334	-0.0378985
VTC	Amyg	0.940222	0.952524	1.01811	-0.0378985
VTC	AH	0.964339	1.16137	1.0476	-0.0378985
VTC	AH	0.960834	1.22072	1.0118	-0.0378985
VTC	AH	0.937977	1.53072	1.42928	-0.0378985
VTC	AH	1.00367	1.15907	0.886891	-0.0378985
VTC	Amyg	0.970459	0.923841	0.762288	-0.0378985
VTC	Amyg	1.00402	0.951752	0.905334	0.00576113
VTC	Amyg	1.09798	1.26031	0.985809	0.0398989
VTC	AH	1.23983	1.09932	1.21452	0.0398989
VTC	Amyg	1.223	1.134	1.08574	-0.00679975
VTC	AH	1.03287	0.97885	0.77657	-0.00679975
VTC	Amyg	0.975461	1.16229	1.277	-0.0181994
VTC	AH	0.919873	0.885472	0.795884	-0.0181994
VTC	Amyg	1.12427	1.01391	1.07704	0.00267097
VTC	AH	1.00649	1.04911	1.14157	0.00267097
VTC	Amyg	1.16696	1.35888	1.19039	0.105276
VTC	AH	1.01381	1.54699	1.05757	0.105276
VTC	Amyg	1.06527	0.884348	1.0876	0.0403085
VTC	AH	1.03926	0.929747	0.749771	0.0403085
VTC	Amyg	1.05124	1.35144	1.16915	0.572665
VTC	AH	0.781154	1.28155	1.26743	0.572665
VTC	Amyg	1.54438	1.22356	1.00333	0.476914
VTC	AH	1.17847	1.29319	1.18713	0.476914
VTC	Amyg	1.50302	1.171	1.44365	0.296991
VTC	AH	1.21897	1.07885	1.03643	0.296991
VTC	Amyg	1.481	1.27336	1.13131	0.328274
VTC	AH	0.920313	1.28181	1.13251	0.328274
VTC	Amyg	1.16428	1.25925	1.01862	0.190388
VTC	AH	0.891825	1.60744	0.988159	0.190388
VTC	Amyg	1.16226	1.25147	1.49998	0.0564976
VTC	AH	1.2164	1.32777	1.06796	0.0564976
VTC	Amyg	0.921955	0.845694	1.17278	0.090948
VTC	AH	0.868177	0.968463	1.32533	0.090948
VTC	Amyg	1.22889	1.12251	0.873078	0.0865988
VTC	AH	1.03715	0.978493	0.958853	0.0865988
VTC	Amyg	0.7204	1.11926	0.738931	0.0191705
VTC	AH	1.07782	1.26889	0.878311	0.0191705
VTC	Amyg	0.95179	1.01551	0.917181	0.0413372
VTC	AH	1.03186	1.09429	1.39993	0.0413372
VTC	Amyg	1.18419	1.21101	1.02391	0.00246331
VTC	AH	0.756759	1.41484	1.27459	0.00246331
VTC	Amyg	0.900287	1.33974	1.36306	0.164081
VTC	AH	1.08627	1.19825	1.34424	0.164081
VTC	Amyg	1.00784	1.47802	1.33791	0.242188
VTC	AH	1.09138	1.36841	1.31094	0.242188
VTC	Amyg	1.35055	1.06307	1.04852	0.366083
VTC	AH	1.45631	1.04959	0.783352	0.366083
VTC	Amyg	1.31789	1.53197	1.05481	0.385393
VTC	AH	0.777645	1.26579	0.932598	0.385393
VTC	Amyg	0.959668	1.03411	1.14078	0.422032
VTC	AH	0.889578	1.03544	0.894681	0.422032
VTC	Amyg	1.30363	1.35226	1.36086	0.405559
VTC	AH	0.992477	1.16391	0.732006	0.405559
VTC	Amyg	0.964317	1.46385	1.22136	0.287546
VTC	AH	1.04232	1.47337	1.0691	0.287546
VTC	Amyg	1.07699	1.0265	1.09816	0.153191
VTC	AH	1.06172	0.860881	1.16241	0.153191
VTC	Amyg	1.06434	1.1321	1.25924	0.185679
VTC	AH	1.47647	1.27783	1.3174	0.185679
VTC	Amyg	1.1728	1.00223	0.984773	0.320825
VTC	AH	1.52105	0.865542	0.821672	0.320825
VTC	PH	1.05551	0.907962	0.931236	0.00724605
VTC	PH	1.05815	0.963445	1.44832	0.0167161
VTC	PH	0.861121	0.924535	1.61282	-0.00152085
VTC	PH	1.04885	1.4239	0.995618	0.240075
VTC	PH	0.876665	0.826728	1.32619	0.148932
VTC	PH	1.15009	0.987078	1.34202	0.273371
VTC	PH	0.985934	1.27007	1.044	0.106491
VTC	PH	1.79207	1.53654	1.67808	0.0769766
VTC	PH	1.04043	1.31941	1.25167	-0.0333114
VTC	PH	1.04629	1.16896	1.00631	-0.0350447
VTC	PH	1.43821	0.995057	0.963064	0.0442336
VTC	PH	1.27726	0.738978	1.29158	0.115277
VTC	PH	1.44152	0.908695	0.826878	0.242833
VTC	PH	1.03021	0.92754	1.15878	-0.0238062
VTC	AH	1.33005	1.13086	1.05926	-0.0238062
VTC	PH	0.990557	1.42186	1.46006	-0.0238062
VTC	PH	1.17447	1.35715	1.31252	-0.0238062
VTC	AH	1.38018	1.07377	0.964386	-0.064394
VTC	PH	1.08155	1.23124	1.14636	-0.064394
VTC	PH	0.896535	1.59917	1.07086	-0.064394
VTC	PH	0.965934	0.985045	0.960929	0.0590952
VTC	AH	0.956659	0.836149	0.902963	0.0590952
VTC	PH	1.15262	1.4701	0.927292	0.0590952
VTC	PH	1.15076	0.90295	0.792174	0.0590952
VTC	PH	1.11756	0.99309	1.06925	0.0617885
VTC	AH	1.10688	1.09494	0.858215	0.0617885
VTC	PH	0.828809	1.68355	1.20831	0.0617885
VTC	PH	1.05379	1.51423	1.17098	0.0617885
VTC	PH	0.964076	1.10814	0.714418	0.120791
VTC	AH	1.37476	1.33126	1.22172	0.120791
VTC	PH	0.986176	1.52187	1.09593	0.120791
VTC	PH	1.02126	1.23132	0.978542	0.120791
VTC	PH	1.19792	1.07172	1.00564	0.00388892
VTC	AH	1.04513	1.21601	0.873102	0.00388892
VTC	PH	1.04365	1.77249	1.00472	0.00388892
VTC	PH	0.960646	1.40991	1.32804	0.00388892
VTC	PH	1.24573	1.16234	1.29959	0.173152
VTC	AH	1.19421	1.30805	1.65799	0.173152
VTC	PH	0.918311	1.59776	1.23435	0.173152
VTC	PH	1.01233	1.41429	1.16224	0.173152
VTC	PH	1.26823	1.28449	1.27966	0.0325751
VTC	AH	1.64208	1.07533	1.63998	0.0325751
VTC	PH	1.03836	1.34627	1.02523	0.0325751
VTC	PH	1.25549	1.32512	1.38053	0.0325751
VTC	PH	0.974215	1.11677	1.06776	-0.0224001
VTC	AH	0.950821	1.24917	1.97687	-0.0224001
VTC	PH	1.1071	0.86521	1.01718	-0.0224001
VTC	PH	1.08063	0.930389	1.51108	-0.0224001
VTC	PH	0.988086	0.779513	0.912066	-0.0272225
VTC	AH	1.03162	1.06838	0.883658	-0.0272225
VTC	PH	1.33499	0.889786	1.00672	-0.0272225
VTC	PH	1.42735	1.12487	1.3558	-0.0272225
VTC	PH	1.10764	1.03385	0.810554	0.0224551
VTC	AH	1.31803	0.98072	1.05298	0.0224551
VTC	PH	1.48621	0.98017	0.76903	0.0224551
VTC	PH	0.897638	0.908276	1.41282	0.0224551
VTC	PH	1.09138	0.806893	1.05608	-0.039877
VTC	AH	1.0994	0.962424	0.729756	-0.039877
VTC	PH	1.39714	1.09155	1.27162	-0.039877
VTC	PH	1.32209	1.28883	0.666287	-0.039877
VTC	PH	1.11992	0.995853	1.17802	-0.056221
VTC	AH	0.999526	0.84113	0.78879	-0.056221
VTC	PH	1.16118	0.834126	1.08667	-0.056221
VTC	PH	1.09602	0.970196	1.28771	-0.056221
VTC	PH	1.14504	0.792865	0.972183	-0.0387463
VTC	AH	0.981809	0.789584	1.14943	-0.0387463
VTC	PH	0.913623	0.716472	0.697371	-0.0387463
VTC	PH	1.00519	0.946805	1.23993	-0.0387463
VTC	PH	0.939335	0.789045	0.728874	-0.0500892
VTC	AH	1.05851	0.822523	0.680951	-0.0500892
VTC	PH	0.703392	0.773872	0.960999	-0.0500892
VTC	PH	1.17815	0.967521	1.17436	-0.0500892
VTC	PH	1.08637	1.29121	1.30323	-0.085881
VTC	AH	0.959042	1.32692	1.20316	-0.085881
VTC	PH	0.991293	0.992772	1.56781	-0.085881
VTC	PH	0.945527	0.907013	0.985263	-0.085881
VTC	PH	1.2535	1.19904	1.34935	-0.0893135
VTC	AH	0.975061	1.37827	1.282	-0.0893135
VTC	PH	1.01228	1.03493	0.917396	-0.0893135
VTC	PH	0.962992	1.09208	1.39711	-0.0893135
VTC	PH	0.911304	1.41063	0.989639	0.150809
VTC	AH	0.906127	1.22956	1.44865	0.150809
VTC	PH	1.15517	0.935526	2.28624	0.150809
VTC	PH	1.0396	1.19077	1.67569	0.150809
VTC	PH	0.858871	1.53758	1.18608	-0.0232796
VTC	AH	1.58466	1.84853	1.2932	-0.0232796
VTC	PH	0.901536	1.50987	1.14225	-0.0232796
VTC	PH	1.35356	1.73377	1.46336	-0.0232796
VTC	PH	0.886384	1.00243	1.25231	0.128488
VTC	AH	1.07004	1.10896	1.07975	0.128488
VTC	PH	0.635625	1.36789	1.50393	0.128488
VTC	PH	1.00486	1.6327	1.26366	0.128488
VTC	PH	1.15015	1.56291	1.36469	0.295549
VTC	AH	1.13274	1.16719	1.36933	0.295549
VTC	PH	0.84218	1.96314	2.27337	0.295549
VTC	PH	0.913728	1.35893	1.41287	0.295549
VTC	PH	1.10362	1.12975	1.34272	0.0827876
VTC	AH	0.892361	1.39961	1.52588	0.0827876
VTC	PH	0.935852	1.29346	1.45891	0.0827876
VTC	PH	0.838186	1.2091	1.35611	0.0827876
VTC	PH	0.8968	1.50524	1.33788	-0.00303844
VTC	AH	1.14918	1.31907	1.28745	-0.00303844
VTC	PH	1.15845	1.43593	2.06162	-0.00303844
VTC	PH	1.11797	1.4485	2.09202	-0.00303844
VTC	PH	1.30211	1.32866	1.0674	0.0194554
VTC	AH	1.25343	1.32737	1.36653	0.0194554
VTC	PH	1.23119	1.93768	1.58764	0.0194554
VTC	PH	1.30011	1.02379	0.749138	0.0194554
VTC	PH	1.1546	1.14852	1.03128	-0.0708035
VTC	AH	1.4105	1.20515	0.713174	-0.0708035
VTC	PH	1.49233	1.27538	0.908424	-0.0708035
VTC	PH	1.43869	1.1422	0.919399	-0.0708035
VTC	Amyg	1.08216	1.31708	1.26876	0.0314886
VTC	Amyg	0.857881	1.04253	0.8322	-0.036952
VTC	Amyg	0.8348	0.763681	1.19318	0.046345
VTC	Amyg	1.12915	1.13891	0.897496	-0.0144643
VTC	Amyg	0.947787	1.1433	1.54344	-0.0143777
VTC	Amyg	0.830555	0.867606	1.25809	-0.0289975
VTC	Amyg	0.916359	1.12571	1.5176	-0.000705792
VTC	Amyg	0.780853	0.90006	1.22663	-0.0540281
VTC	Amyg	0.9241	1.41324	1.67552	0.00561557
VTC	Amyg	0.861472	1.02598	1.2203	0.228324
VTC	Amyg	1.2534	1.40992	1.32076	0.135373
VTC	Amyg	0.992833	1.00726	1.16494	0.106054
VTC	Amyg	1.07203	0.962164	0.780071	-0.0662809
VTC	Amyg	1.40982	1.37944	1.25898	-0.0505089
VTC	Amyg	1.05428	1.08466	1.22443	-0.0394549
VTC	Amyg	0.843282	1.17811	1.18031	-0.0616665
VTC	Amyg	0.849808	1.09139	1.19523	-0.000651733
VTC	Amyg	1.0315	1.15332	1.08512	-0.0289441
VTC	Amyg	1.03134	0.689552	0.670166	-0.0313709
VTC	Amyg	1.08948	0.917059	1.00901	0.0668059
VTC	Amyg	0.894746	0.846357	0.776598	-0.00923587
VTC	Amyg	1.0086	0.843648	1.08066	-0.00228658
VTC	Amyg	0.979176	1.16598	1.50502	-0.0312601
VTC	Amyg	1.37218	1.47708	1.37339	0.212677
VTC	Amyg	1.14037	1.69107	1.84527	0.150527
VTC	Amyg	0.84539	1.12278	1.01284	0.228459
VTC	Amyg	0.917185	1.45481	1.35596	0.262294
VTC	Amyg	0.944543	1.25276	1.13232	0.150324
VTC	Amyg	1.05929	1.34	1.1228	0.0665984
VTC	Amyg	1.40315	1.36851	1.14857	0.0132821
VTC	Amyg	1.01359	1.01741	1.11039	-0.0332395
VTC	Amyg	0.986076	1.06513	0.85675	0.00477147
VTC	Amyg	1.03211	1.11612	1.2723	0.00477147
VTC	Amyg	0.89244	0.959889	0.952336	0.00477147
VTC	AH	0.976934	0.925108	1.20516	0.00477147
VTC	AH	0.969975	0.966331	1.01798	0.00477147
VTC	AH	1.0306	0.894036	1.00384	0.00477147
VTC	AH	0.979523	0.96813	1.05307	0.00477147
VTC	AH	0.923941	0.757488	1.1914	0.00477147
VTC	Amyg	0.938509	0.953649	0.564961	-0.0363995
VTC	Amyg	0.943779	1.14701	1.07838	-0.0363995
VTC	Amyg	0.965706	1.06005	1.00667	-0.0363995
VTC	AH	0.956454	1.13223	1.48008	-0.0363995
VTC	AH	0.873825	1.36177	0.977837	-0.0363995
VTC	AH	0.955312	1.19043	0.995328	-0.0363995
VTC	AH	0.992958	1.30664	1.21755	-0.0363995
VTC	AH	1.01863	1.22788	0.754918	-0.0363995
VTC	Amyg	0.96591	0.75487	1.09343	0.0815613
VTC	Amyg	1.19581	1.3659	1.57511	0.0815613
VTC	Amyg	0.970074	0.959695	0.982589	0.0815613
VTC	AH	0.985795	1.21381	1.20255	0.0815613
VTC	AH	0.900242	1.05497	1.63339	0.0815613
VTC	PH	0.895141	1.08478	0.913456	0.0815613
VTC	AH	0.927864	0.736323	0.917889	0.0815613
VTC	AH	0.987428	1.10809	0.920984	0.0815613
VTC	AH	1.02884	1.0148	1.20811	0.0815613
VTC	Amyg	0.985426	0.794932	1.10857	0.0464003
VTC	Amyg	1.01187	1.2569	1.16047	0.0464003
VTC	Amyg	0.94309	1.25042	1.58584	0.0464003
VTC	AH	1.10882	1.12653	1.25592	0.0464003
VTC	AH	0.955694	0.910516	1.18365	0.0464003
VTC	PH	0.968573	0.863088	0.956317	0.0464003
VTC	AH	1.1054	1.25615	1.25271	0.0464003
VTC	AH	1.03855	0.879932	1.03987	0.0464003
VTC	AH	1.24171	1.09591	1.11082	0.0464003
VTC	Amyg	0.944097	1.18145	1.33042	0.0414314
VTC	Amyg	1.04295	1.08818	1.07357	0.0414314
VTC	Amyg	0.946575	1.0616	1.07605	0.0414314
VTC	AH	1.72975	1.32478	1.05315	0.0414314
VTC	AH	1.15087	1.05088	1.00231	0.0414314
VTC	PH	1.1049	1.09593	0.907577	0.0414314
VTC	AH	1.0862	1.19834	1.09827	0.0414314
VTC	AH	1.03657	1.29804	1.80887	0.0414314
VTC	AH	1.68586	0.788373	0.792938	0.0414314
VTC	Amyg	1.07089	1.65176	1.44682	0.0185203
VTC	Amyg	1.02452	0.92031	0.88841	0.0185203
VTC	Amyg	0.889852	1.0763	1.0639	0.0185203
VTC	AH	1.36894	1.35419	1.1322	0.0185203
VTC	AH	0.953316	1.04068	1.10335	0.0185203
VTC	PH	1.04079	1.35197	1.31639	0.0185203
VTC	AH	1.09059	1.14953	1.08663	0.0185203
VTC	AH	1.00099	1.20918	1.40952	0.0185203
VTC	AH	1.16686	0.982594	0.819139	0.0185203
VTC	Amyg	0.978378	1.24919	1.2723	-0.0306811
VTC	Amyg	0.93765	0.995446	1.13606	-0.0306811
VTC	Amyg	1.02568	1.08609	1.1094	-0.0306811
VTC	AH	0.994552	1.22831	1.25661	-0.0306811
VTC	AH	0.95651	1.03533	1.11781	-0.0306811
VTC	PH	0.93273	1.03588	1.07354	-0.0306811
VTC	AH	1.02746	1.0995	1.10349	-0.0306811
VTC	AH	0.963962	1.14543	0.884362	-0.0306811
VTC	AH	1.25089	1.01813	1.14111	-0.0306811
VTC	Amyg	1.00445	1.18432	0.982457	0.00858038
VTC	Amyg	0.999473	1.19135	1.10976	0.00858038
VTC	Amyg	1.1534	0.989718	0.990972	0.00858038
VTC	AH	0.952721	1.30226	0.980265	0.00858038
VTC	AH	1.07585	0.940779	0.823539	0.00858038
VTC	PH	1.02581	1.09746	1.05726	0.00858038
VTC	AH	1.19711	1.37242	1.15412	0.00858038
VTC	AH	1.04501	1.04199	1.24978	0.00858038
VTC	AH	1.34851	1.20431	0.914042	0.00858038
VTC	Amyg	0.980577	1.28678	1.15764	0.0434352
VTC	Amyg	0.883351	1.14512	0.863504	0.0434352
VTC	Amyg	0.954836	1.14173	1.04525	0.0434352
VTC	AH	1.23668	1.29049	1.16396	0.0434352
[truncated: 218 more rows]

## Sheet: 6b_VTC-PH
VTC Axis-coding_ 1	VTC Axis-coding_ 2	VTC Axis-coding_ 3	VTC Axis-coding_ 4	VTC Axis-coding_ 5	VTC Axis-coding_ 6	VTC Axis-coding_ 7	VTC Axis-coding_ 8	VTC Axis-coding_ 9	VTC Axis-coding_ 10	VTC Axis-coding_ 11	VTC Axis-coding_ 12	VTC Axis-coding_ 13	VTC Axis-coding_ 14	VTC Axis-coding_ 15	VTC Axis-coding_ 16	VTC Axis-coding_ 17	VTC Axis-coding_ 18	VTC Axis-coding_ 19	VTC Axis-coding_ 20	VTC Axis-coding_ 21	VTC Axis-coding_ 22	VTC Axis-coding_ 23	VTC Axis-coding_ 24	VTC Axis-coding_ 25	VTC Axis-coding_ 26	VTC Axis-coding_ 27	VTC Axis-coding_ 28	VTC Axis-coding_ 29	VTC Axis-coding_ 30	VTC Axis-coding_ 31	VTC Axis-coding_ 32	VTC Axis-coding_ 33	VTC Axis-coding_ 34	VTC Axis-coding_ 35	VTC Axis-coding_ 36	VTC Axis-coding_ 37	VTC Axis-coding_ 38	VTC Axis-coding_ 39	VTC Axis-coding_ 40	VTC Axis-coding_ 41	VTC Axis-coding_ 42	VTC Axis-coding_ 43	VTC Axis-coding_ 44	VTC Axis-coding_ 45	VTC Axis-coding_ 46	VTC Axis-coding_ 47	VTC Axis-coding_ 48	VTC Axis-coding_ 49	VTC Axis-coding_ 50
[truncated: 280 more rows]
[truncated: 760 more columns]

[truncated: 4 more sheets: 6b_VTC-AH, 6b_VTC-Amyg, 6b_right_c, 6d]
