# Supplementary material for: Computational single-neuron mechanisms of visual object coding in the human temporal lobe
Source: Nat Commun. 2026 Feb 1;17:2234. doi: 10.1038/s41467-026-68954-8 (PMC12963616; doi:10.1038/s41467-026-68954-8)
Supplement: Supplementary file 9 — Source Data for Figure 7 [file 41467_2026_68954_MOESM9_ESM.xlsx]

## Sheet: Fig 7a
Raw iEEG signals
Trial 1	-29.8507	-34.8282	-41.7658	-47.5968	-53.831	-60.1923	-64.3872	-68.8997	-73.9887	-75.9405	-76.8039	-78.479	-79.6729	-80.4588	-81.3529	-83.1223	-82.4176	-81.8766	-82.5499	-82.168	-79.1112	-79.3466	-78.1917	-74.613	-70.7232	-68.185	-67.0304	-65.1469	-63.9868	-62.7061	-59.2864	-56.0684	-53.8945	-50.093	-46.9015	-44.1933	-39.529	-33.2107	-28.8443	-26.0896	-22.3931	-18.5317	-14.8694	-11.1767	-7.64583	-6.19113	-2.95742	1.57532	3.52935
Trial 2	31.5558	31.2139	32.7371	34.9351	36.0376	34.2033	34.4944	34.8368	32.1131	34.548	35.5095	33.4446	31.8353	33.0954	30.3864	28.5235	28.5783	26.766	25.7222	25.0676	24.769	21.9418	20.552	19.6488	16.4637	10.809	8.89342	4.68038	1.20904	-0.223835	-1.10027	-3.9367	-5.22897	-5.75164	-6.91163	-7.95324	-9.16952	-9.04131	-9.02402	-9.49164	-10.1338	-12.517	-13.606	-12.5668	-13.1052	-13.5413	-11.758	-11.4331	-14.4359
Trial 3	-109.946	-113.486	-115.768	-118.166	-121.433	-123.724	-124.945	-127.558	-130.193	-132.122	-134.378	-136.25	-137.049	-137.999	-141.013	-142.87	-141.69	-140.958	-141.633	-139.159	-137.232	-137.665	-136.086	-132.949	-132.02	-129.893	-126.192	-120.699	-117.838	-112.194	-106.127	-101.676	-95.8192	-91.2034	-88.5231	-86.2493	-83.4094	-80.7923	-80.6106	-78.6874	-78.2366	-77.4641	-77.545	-78.154	-77.5589	-77.518	-75.9886	-77.207	-78.6959
Trial 4	16.8787	18.2925	25.0878	30.2914	33.1285	36.1921	40.7595	44.2835	45.1328	48.6364	50.035	50.9918	54.0093	55.7588	55.1967	56.1754	61.4124	62.6452	65.0909	68.6796	70.951	72.5933	75.1236	76.6413	77.0272	78.4451	79.7356	80.8683	82.3277	86.5281	88.7336	87.2423	89.1476	90.8937	89.6037	89.45	90.2011	88.9172	88.1854	91.4316	91.1067	87.8962	86.4123	84.036	83.6453	82.6427	82.1243	81.8079	82.9319
The gamma component of the iEEG signal
Trial 1	0.475907	-1.71836	-3.93392	-6.16021	-8.31997	-10.2719	-11.8412	-12.8672	-13.2516	-12.9917	-12.1851	-11.0066	-9.66317	-8.34198	-7.16843	-6.18376	-5.34688	-4.55729	-3.69159	-2.64431	-1.36342	0.127834	1.72885	3.28153	4.60839	5.55916	6.0513	6.09116	5.76934	5.23387	4.65224	4.17504	3.90992	3.90865	4.16533	4.62256	5.18342	5.72807	6.13316	6.29084	6.12395	5.59581	4.71541	3.53913	2.16822	0.739464	-0.593082	-1.68419	-2.42669
Trial 2	-1.98086	-0.90258	0.0999042	0.960671	1.65544	2.20341	2.6531	3.05685	3.44464	3.80961	4.11272	4.30502	4.35709	4.28194	4.14037	4.02505	4.02783	4.20174	4.53152	4.92433	5.2259	5.25888	4.87275	3.9904	2.6367	0.939295	-0.899235	-2.64914	-4.10563	-5.12969	-5.66739	-5.74654	-5.45657	-4.92133	-4.27264	-3.62903	-3.08016	-2.6762	-2.42181	-2.27705	-2.16888	-2.01456	-1.75303	-1.37351	-0.928768	-0.524673	-0.286797	-0.314834	-0.641462
Trial 3	4.58488	4.0402	3.50945	3.03399	2.62428	2.25514	1.87085	1.39887	0.768557	-0.0694831	-1.12771	-2.37305	-3.728	-5.08326	-6.32134	-7.34677	-8.11371	-8.64015	-9.00102	-9.30043	-9.63104	-10.0343	-10.4753	-10.8412	-10.9649	-10.6672	-9.80606	-8.31801	-6.24144	-3.71514	-0.953465	1.79469	4.2924	6.35493	7.87469	8.8276	9.26328	9.28622	9.03467	8.66118	8.31483	8.12302	8.17178	8.4866	9.01967	9.65082	10.2068	10.4968	10.3554
Trial 4	0.270416	0.713055	1.1403	1.54263	1.87745	2.07039	2.02995	1.67095	0.940699	-0.158979	-1.55962	-3.12763	-4.6808	-6.01856	-6.96119	-7.38972	-7.27506	-6.68572	-5.76937	-4.71179	-3.68483	-2.79855	-2.07236	-1.43477	-0.752444	0.119924	1.28511	2.76299	4.47879	6.2846	8.0058	9.49441	10.6683	11.5218	12.1057	12.4849	12.6944	12.7099	12.4497	11.8071	10.7018	9.12538	7.16174	4.96786	2.72447	0.575654	-1.41692	-3.28687	-5.13756
Time	250	251	252	253	254	255	256	257	258	259	260	261	262	263	264	265	266	267	268	269	270	271	272	273	274	275	276	277	278	279	280	281	282	283	284	285	286	287	288	289	290	291	292	293	294	295	296	297	298
Spiking time
Trial 1	793	943	960	995	1011
Trial 2	810	1120
Trial 3	251	271
Trial 4	450	488	494	690	1204
Spike Phase	-0.366587	-1.39959	-1.28473	1.71403	-1.46864	-1.5647	1.27688	0.806239	-1.47314	-0.0181219	-1.0467	-1.23588	-1.47239	-0.743645	-2.21128	-1.7933	2.94031	-0.895816	-1.46348	-0.644567	-1.75362	-0.703825
Bin number	25
Frequency	20	22.0588	24.1935	26.3158	28.3019	30	31.9149	34.0909	36.5854	38.4615	40.5405	42.8571	44.1176	46.875	48.3871	50	51.7241	53.5714	55.5556	57.6923	60	62.5	65.2174	68.1818	71.4286	75	78.9474	83.3333	88.2353	93.75	100
lnP	-2.55449	-3.86508	-3.11144	-3.07875	-3.66165	-4.39291	-4.95572	-5.50095	-6.63461	-7.46214	-8.00179	-8.2182	-8.11319	-8.60384	-8.02136	-7.72864	-7.71143	-7.63425	-7.25332	-6.81852	-5.89614	-5.01626	-4.70594	-3.84229	-2.95103	-2.31256	-1.68085	-1.49365	-1.56129	-1.94019	-1.79391
Significance level	0.0016
[truncated: 951 more columns]

## Sheet: Fig 7b
Raw iEEG signals
Trial 1	5.248	3.63593	2.60948	2.26916	1.55869	1.33678	3.72569	3.91592	6.98697	10.0343	14.8354	20.7578	24.3148	28.9932	32.1255	33.6421	37.5206	39.657	42.7447	45.9837	50.3855	50.8339	51.5753	55.2083	54.3936	54.4356	54.8453	54.0364	52.0218	52.6413	53.7363	53.3315	52.0279	53.8525	53.7519	51.7194	52.1296	52.9222	54.9524	57.9324	61.3267	61.5201	61.5215	59.8733	57.6305	54.2052	52.4582	52.0113	48.9724
Trial 2	-71.9731	-71.8864	-70.3539	-68.2282	-66.7441	-62.6498	-59.4053	-58.3223	-55.0894	-51.9199	-48.4312	-45.4758	-41.6135	-37.0374	-30.3284	-24.7272	-17.0447	-9.34581	-4.07334	2.28081	8.03933	13.3753	18.2892	21.5543	22.1745	24.4693	26.2405	27.979	30.36	34.2528	38.1672	40.885	43.5765	46.0631	47.1295	47.6132	48.8254	48.156	46.7226	45.0657	44.8093	43.7711	43.9367	44.1042	42.0132	40.5781	40.2983	40.4497	37.3702
Trial 3	-15.3491	-14.0882	-12.5158	-9.24082	-7.92768	-4.66052	-2.091	-1.37756	-0.0286282	2.72459	6.43049	9.12584	12.1331	16.8917	17.1572	18.1308	19.4327	18.9938	16.3868	13.5236	11.1624	8.52692	5.10246	2.78427	1.63412	-1.81733	-3.44333	-6.22265	-8.43445	-7.88335	-11.3272	-11.3313	-12.358	-13.3234	-13.832	-13.7029	-13.2692	-16.0713	-17.166	-15.5759	-15.6788	-16.1905	-17.4264	-16.4355	-15.7652	-14.3591	-13.6503	-14.3633	-11.4396
Trial 4	19.0051	20.6789	23.49	27.2994	32.6421	36.3076	39.8703	42.4761	46.2532	50.3177	54.104	55.9163	55.594	56.8889	55.8734	56.7242	57.4665	57.1203	54.642	51.6069	48.6843	45.0238	42.6265	40.8926	38.8558	35.5798	33.3946	33.1637	31.1087	31.4419	31.6989	29.0126	28.3785	27.9028	24.531	23.3434	23.4693	22.1908	19.9776	18.4554	18.608	16.9699	16.3963	16.0144	15.7384	13.7134	15.3804	16.6898	16.1909
The gamma component of the iEEG signal
Trial 1	1.9375	-1.37757	-4.55666	-7.4297	-9.81512	-11.535	-12.4454	-12.4738	-11.6508	-10.121	-8.12416	-5.94685	-3.85755	-2.04616	-0.589496	0.544945	1.45907	2.26452	3.0266	3.73256	4.29458	4.58363	4.47935	3.91667	2.91284	1.56626	0.0287572	-1.53781	-3.00381	-4.29618	-5.39497	-6.30373	-7.00787	-7.44154	-7.48186	-6.97841	-5.81046	-3.95063	-1.50717	1.27618	4.06753	6.52626	8.3868	9.51824	9.94251	9.81094	9.35237	8.81203	8.39638
Trial 2	1.82777	-0.94474	-3.53188	-5.78119	-7.63559	-9.13524	-10.3846	-11.4982	-12.5442	-13.5066	-14.2766	-14.6755	-14.5028	-13.5947	-11.8768	-9.39722	-6.33159	-2.9609	0.372631	3.32178	5.59314	6.99963	7.4975	7.19898	6.35353	5.29731	4.37974	3.88442	3.96511	4.61424	5.67204	6.87275	7.91393	8.52969	8.54947	7.92973	6.75345	5.20015	3.49534	1.85286	0.424997	-0.726307	-1.63015	-2.38107	-3.09684	-3.87377	-4.7525	-5.70286	-6.63071
Trial 3	-1.38737	-1.22438	-1.06087	-0.903184	-0.734817	-0.505836	-0.129367	0.5075	1.51538	2.96214	4.83356	7.01053	9.27413	11.3403	12.9158	13.7601	13.7366	12.8386	11.1857	8.98992	6.50507	3.97176	1.57549	-0.573105	-2.43367	-4.01389	-5.3408	-6.43736	-7.31131	-7.95728	-8.36801	-8.54795	-8.52279	-8.34066	-8.06403	-7.75498	-7.45936	-7.19568	-6.95263	-6.69482	-6.37364	-5.93933	-5.35186	-4.58899	-3.64995	-2.55413	-1.33556	-0.0357362	1.30302
Trial 4	-1.77442	-1.55775	-1.11344	-0.285484	0.983456	2.64109	4.54458	6.50017	8.31021	9.81519	10.9212	11.6064	11.9051	11.8756	11.5636	10.978	10.0894	8.8527	7.24327	5.29008	3.09169	0.80865	-1.36368	-3.23239	-4.6435	-5.50983	-5.82564	-5.66555	-5.16768	-4.50345	-3.84088	-3.31074	-2.98498	-2.87298	-2.93506	-3.10686	-3.3255	-3.54865	-3.76223	-3.97618	-4.21179	-4.4849	-4.79038	-5.09296	-5.32819	-5.41417	-5.2714	-4.84533	-4.12496
Time	250	251	252	253	254	255	256	257	258	259	260	261	262	263	264	265	266	267	268	269	270	271	272	273	274	275	276	277	278	279	280	281	282	283	284	285	286	287	288	289	290	291	292	293	294	295	296	297	298
Spiking time
Trial 1	265	288	300	792	884
Trial 2	262	299	545	669	718	726	1245
Trial 3	794	823	855	976	1008	1028	1045	1057
Trial 4	689	698	1041	1055
Spike phase	-2.96651	1.96019	-1.4857	2.40803	1.54656	0.92775	-1.38974	-1.37431	-0.77381	1.04326	1.74764	1.74951	-1.86752	-1.42246	-1.15636	1.46624	1.50682	-1.35061	-1.1967	0.890918	-2.13307	-1.48918	-2.323	2.92764	1.79399	2.07344	-1.90194	0.735319	0.727497	1.17457	-3.1347	-1.66176	0.116371	1.67111	-1.47222	-1.30739	-2.83285	1.26248	1.65265	-2.40877	1.47216	-1.13513	-1.32972	0.541979	-1.27073	1.3636	1.9832	-0.80682	-1.22518
Bin number
Frequency	20	22.0588	24.1935	26.3158	28.3019	30	31.9149	34.0909	36.5854	38.4615	40.5405	42.8571	44.1176	46.875	48.3871	50	51.7241	53.5714	55.5556	57.6923	60	62.5	65.2174	68.1818	71.4286	75	78.9474	83.3333	88.2353	93.75	100
lnP	-0.0546786	-0.117497	-0.148943	-0.469663	-0.744052	-0.884817	-0.619658	-0.613632	-0.648187	-0.937152	-1.44435	-1.79604	-2.01478	-2.25719	-2.57563	-2.89195	-3.28932	-3.79829	-4.94879	-5.655	-6.52235	-6.96744	-7.10553	-6.9799	-6.43341	-4.94792	-4.31754	-3.36566	-1.44725	-0.712975	-0.398644
Significance level	0.0016
[truncated: 951 more columns]

## Sheet: Fig 7c
Phase	117.142	81.752	186.532	161.392	97.7666	329.2	91.8728	292.121	280.321	273.182	14.967	270.773
Bin number	25
Phase	137.19	174.41	93.0981	244.901	276.9	281.378	82.9154	291.609	90.2329	283.52	151.655	356.351	109.094	282.567	246.53	241.85	104.9	73.2336	251.061	288.265	229.749	202.155
Bin number	25

## Sheet: Fig 7d
Frequency	VTC non-axis-coding PPC
20	-0.00300374	-0.0031197	-0.00323565	-0.00335161	-0.00346756	-0.00358352	-0.00372956	-0.00387642	-0.00402329	-0.00417015	-0.00431702	-0.00416707	-0.0040004	-0.00383373	-0.00366707	-0.0035004	-0.00350269	-0.00351968	-0.00353667	-0.00355366	-0.00357064	-0.0036104	-0.00365288	-0.00369536	-0.00373784	-0.00378031	-0.00364465	-0.00348157	-0.0033185	-0.00315542	-0.00299235	-0.00282972	-0.00266718	-0.00250464	-0.0023421	-0.00217956	-0.00207904	-0.00199274	-0.00190645	-0.00182016	-0.00173387	-0.00169961	-0.00167947	-0.00165932	-0.00163918	-0.00161903	-0.00170144	-0.00181623	-0.00193102
20.3906	-0.00328416	-0.00340332	-0.00352248	-0.00364164	-0.00376081	-0.00387997	-0.00401293	-0.00414627	-0.00427961	-0.00441294	-0.00454628	-0.00439221	-0.00422194	-0.00405167	-0.00388141	-0.00371114	-0.00370677	-0.00371682	-0.00372688	-0.00373694	-0.00374699	-0.00377504	-0.00380523	-0.00383543	-0.00386562	-0.00389581	-0.0037598	-0.00359821	-0.00343662	-0.00327503	-0.00311344	-0.00295289	-0.00279253	-0.00263217	-0.00247181	-0.00231145	-0.00220246	-0.00210526	-0.00200806	-0.00191086	-0.00181365	-0.00178026	-0.00176416	-0.00174806	-0.00173197	-0.00171587	-0.00179869	-0.00191275	-0.00202681
20.787	-0.00356876	-0.00369118	-0.0038136	-0.00393601	-0.00405843	-0.00418084	-0.00430053	-0.00442014	-0.00453975	-0.00465936	-0.00477897	-0.00462071	-0.00444679	-0.00427286	-0.00409894	-0.00392502	-0.00391389	-0.00391691	-0.00391993	-0.00392295	-0.00392597	-0.00394213	-0.00395986	-0.00397758	-0.00399531	-0.00401304	-0.00387667	-0.00371659	-0.00355651	-0.00339643	-0.00323635	-0.00307789	-0.00291975	-0.0027616	-0.00260346	-0.00244531	-0.00232773	-0.00221945	-0.00211118	-0.0020029	-0.00189463	-0.0018621	-0.00185011	-0.00183813	-0.00182614	-0.00181415	-0.0018974	-0.00201071	-0.00212403
21.1885	-0.00385704	-0.00398275	-0.00410847	-0.00423418	-0.00435989	-0.0044856	-0.00459184	-0.00469755	-0.00480325	-0.00490896	-0.00501467	-0.00485215	-0.00467453	-0.00449691	-0.00431929	-0.00414167	-0.00412368	-0.00411958	-0.00411547	-0.00411137	-0.00410726	-0.00411138	-0.00411648	-0.00412158	-0.00412667	-0.00413177	-0.00399504	-0.00383649	-0.00367794	-0.00351939	-0.00336084	-0.00320451	-0.00304861	-0.0028927	-0.0027368	-0.0025809	-0.00245461	-0.00233512	-0.00221563	-0.00209614	-0.00197665	-0.001945	-0.00193718	-0.00192935	-0.00192153	-0.0019137	-0.00199737	-0.00210994	-0.00222251
21.5944	-0.00414848	-0.00427753	-0.00440657	-0.00453561	-0.00466466	-0.0047937	-0.00488635	-0.004978	-0.00506965	-0.00516129	-0.00525294	-0.00508614	-0.00490478	-0.00472341	-0.00454205	-0.00436069	-0.00433577	-0.00432447	-0.00431316	-0.00430185	-0.00429054	-0.00428248	-0.00427481	-0.00426715	-0.00425948	-0.00425181	-0.00411472	-0.00395771	-0.00380071	-0.0036437	-0.00348669	-0.00333252	-0.00317888	-0.00302524	-0.00287161	-0.00271797	-0.00258288	-0.00245205	-0.00232122	-0.00219039	-0.00205956	-0.00202881	-0.00202519	-0.00202158	-0.00201796	-0.00201434	-0.00209845	-0.00221025	-0.00232206
22.004	-0.00444257	-0.00457498	-0.00470738	-0.00483979	-0.0049722	-0.00510461	-0.00518353	-0.005261	-0.00533846	-0.00541592	-0.00549338	-0.00532225	-0.00513711	-0.00495198	-0.00476684	-0.0045817	-0.0045498	-0.00453122	-0.00451264	-0.00449406	-0.00447548	-0.00445514	-0.00443459	-0.00441404	-0.00439349	-0.00437294	-0.00423548	-0.00408004	-0.00392459	-0.00376914	-0.00361369	-0.00346169	-0.00331034	-0.00315899	-0.00300764	-0.00285629	-0.00271232	-0.00257005	-0.00242778	-0.00228551	-0.00214324	-0.00211338	-0.00211401	-0.00211464	-0.00211527	-0.0021159	-0.00220044	-0.00231148	-0.00242252
22.4165	-0.00401598	-0.004188	-0.00436002	-0.00453204	-0.00470406	-0.00487608	-0.00493839	-0.00499769	-0.00505699	-0.0051163	-0.0051756	-0.00500314	-0.00481762	-0.0046321	-0.00444658	-0.00426107	-0.0042294	-0.0042111	-0.00419281	-0.00417452	-0.00415623	-0.00414564	-0.00413597	-0.00412629	-0.00411662	-0.00410695	-0.00395963	-0.00379114	-0.00362265	-0.00345417	-0.00328568	-0.00312647	-0.00296904	-0.00281161	-0.00265418	-0.00249675	-0.00234833	-0.00220198	-0.00205564	-0.00190929	-0.00176294	-0.00175203	-0.00177784	-0.00180365	-0.00182946	-0.00185528	-0.00194672	-0.0020589	-0.00217107
22.8314	-0.00347562	-0.00369305	-0.00391048	-0.00412792	-0.00434535	-0.00456279	-0.00460795	-0.0046484	-0.00468884	-0.00472929	-0.00476973	-0.00459641	-0.00441103	-0.00422566	-0.00404029	-0.00385492	-0.0038246	-0.00380777	-0.00379094	-0.00377412	-0.00375729	-0.00375991	-0.00376485	-0.00376979	-0.00377473	-0.00377967	-0.00362099	-0.00343713	-0.00325327	-0.00306942	-0.00288556	-0.00271768	-0.00255284	-0.002388	-0.00222316	-0.00205832	-0.00190612	-0.00175682	-0.00160753	-0.00145823	-0.00130893	-0.00131984	-0.0013742	-0.00142856	-0.00148291	-0.00153727	-0.00163665	-0.00175026	-0.00186386
23.2478	-0.00293323	-0.00319625	-0.00345927	-0.00372229	-0.0039853	-0.00424832	-0.00427628	-0.0042978	-0.00431932	-0.00434084	-0.00436235	-0.00418815	-0.00400293	-0.0038177	-0.00363247	-0.00344725	-0.0034183	-0.00340294	-0.00338757	-0.00337221	-0.00335685	-0.00337273	-0.00339234	-0.00341195	-0.00343156	-0.00345117	-0.00328108	-0.0030818	-0.00288251	-0.00268323	-0.00248395	-0.00230736	-0.00213508	-0.0019628	-0.00179053	-0.00161825	-0.00146226	-0.00131	-0.00115775	-0.00100549	-0.00085323	-0.000886047	-0.000969053	-0.00105206	-0.00113507	-0.00121807	-0.00132543	-0.00144047	-0.00155551
23.665	-0.00238976	-0.00269846	-0.00300715	-0.00331584	-0.00362453	-0.00393323	-0.00394394	-0.0039465	-0.00394905	-0.0039516	-0.00395416	-0.00377909	-0.003594	-0.00340892	-0.00322384	-0.00303876	-0.00301118	-0.00299729	-0.0029834	-0.00296951	-0.00295562	-0.00298478	-0.00301909	-0.0030534	-0.00308771	-0.00312202	-0.00294048	-0.00272575	-0.00251101	-0.00229627	-0.00208154	-0.00189621	-0.00171648	-0.00153676	-0.00135703	-0.00117731	-0.00101751	-0.000862285	-0.000707061	-0.000551838	-0.000396614	-0.000451381	-0.000563095	-0.000674809	-0.000786523	-0.000898236	-0.00101358	-0.00113006	-0.00124655
24.0823	-0.00184613	-0.00220051	-0.0025549	-0.00290928	-0.00326366	-0.00361804	-0.00361151	-0.00359509	-0.00357868	-0.00356226	-0.00354584	-0.0033699	-0.00318496	-0.00300003	-0.00281509	-0.00263016	-0.00260394	-0.00259152	-0.0025791	-0.00256668	-0.00255426	-0.00259672	-0.00264573	-0.00269474	-0.00274375	-0.00279276	-0.00259979	-0.0023696	-0.0021394	-0.0019092	-0.00167901	-0.00148494	-0.00129777	-0.00111059	-0.000923409	-0.00073623	-0.000572628	-0.000414437	-0.000256246	-9.80555e-05	6.01353e-05	-1.65886e-05	-0.000157018	-0.000297448	-0.000437878	-0.000578307	-0.000701635	-0.000819561	-0.000937488
24.4991	-0.00139418	-0.00177287	-0.00215155	-0.00253023	-0.00290891	-0.0032876	-0.00328335	-0.00326861	-0.00325387	-0.00323913	-0.00322439	-0.00304336	-0.00285296	-0.00266257	-0.00247217	-0.00228177	-0.00225963	-0.00225212	-0.0022446	-0.00223709	-0.00222958	-0.0022953	-0.00236978	-0.00244425	-0.00251872	-0.00259319	-0.00240433	-0.00217496	-0.00194558	-0.00171621	-0.00148684	-0.00129406	-0.00110826	-0.000922454	-0.00073665	-0.000550846	-0.000389322	-0.000233371	-7.7419e-05	7.85327e-05	0.000234484	0.000146083	-8.58261e-06	-0.000163249	-0.000317915	-0.000472581	-0.000600002	-0.000718818	-0.000837635
24.9148	-0.000976379	-0.00137156	-0.00176674	-0.00216192	-0.0025571	-0.00295228	-0.00295739	-0.00295181	-0.00294623	-0.00294065	-0.00293507	-0.00274744	-0.00254956	-0.00235168	-0.0021538	-0.00195591	-0.00193882	-0.00193745	-0.00193608	-0.00193471	-0.00193334	-0.00202591	-0.00212969	-0.00223347	-0.00233726	-0.00244104	-0.00226192	-0.00203927	-0.00181662	-0.00159398	-0.00137133	-0.00118347	-0.00100224	-0.000821009	-0.000639778	-0.000458547	-0.000301229	-0.0001494	2.4292e-06	0.000154259	0.000306088	0.000209761	4.61368e-05	-0.000117487	-0.000281111	-0.000444735	-0.000574829	-0.000694334	-0.00081384
25.3292	-0.000559975	-0.000971599	-0.00138322	-0.00179485	-0.00220647	-0.0026181	-0.00263253	-0.00263608	-0.00263962	-0.00264317	-0.00264672	-0.00245252	-0.00224718	-0.00204183	-0.00183649	-0.00163115	-0.00161909	-0.00162384	-0.0016286	-0.00163335	-0.0016381	-0.00175742	-0.00189041	-0.00202341	-0.0021564	-0.0022894	-0.00211998	-0.00190404	-0.0016881	-0.00147215	-0.00125621	-0.00107325	-0.000896578	-0.000719904	-0.000543231	-0.000366557	-0.000213432	-6.57111e-05	8.20097e-05	0.00022973	0.000377451	0.000273224	0.000100673	-7.18788e-05	-0.00024443	-0.000416982	-0.00054974	-0.000669932	-0.000790124
25.7418	-0.000145326	-0.000573324	-0.00100132	-0.00142932	-0.00185732	-0.00228531	-0.00230903	-0.00232167	-0.00233431	-0.00234695	-0.00235959	-0.00215884	-0.00194607	-0.0017333	-0.00152052	-0.00130775	-0.00130071	-0.00131156	-0.00132241	-0.00133325	-0.0013441	-0.00149006	-0.00165214	-0.00181423	-0.00197631	-0.0021384	-0.00197864	-0.00176938	-0.00156011	-0.00135084	-0.00114157	-0.000963496	-0.000791361	-0.000619225	-0.00044709	-0.000274955	-0.000126004	1.76252e-05	0.000161255	0.000304884	0.000448514	0.000336421	0.000154979	-2.64628e-05	-0.000207905	-0.000389346	-0.000524758	-0.000645633	-0.000766509
26.1523	0.000267213	-0.000177075	-0.000621364	-0.00106565	-0.00150994	-0.00195423	-0.00198718	-0.00200887	-0.00203055	-0.00205224	-0.00207392	-0.00186666	-0.00164649	-0.00142633	-0.00120616	-0.000986	-0.000983947	-0.00100086	-0.00101777	-0.00103469	-0.0010516	-0.00122405	-0.00141508	-0.00160611	-0.00179714	-0.00198817	-0.00183803	-0.0016354	-0.00143277	-0.00123015	-0.00102752	-0.000854299	-0.000686679	-0.000519059	-0.000351439	-0.000183819	-3.90214e-05	0.000100538	0.000240097	0.000379656	0.000519215	0.000399295	0.000209009	1.87221e-05	-0.000171564	-0.000361851	-0.000499902	-0.000621457	-0.000743013
26.5602	0.000589301	0.000151896	-0.000285509	-0.000722914	-0.00116032	-0.00159772	-0.00163426	-0.00165981	-0.00168537	-0.00171092	-0.00173647	-0.00153493	-0.00132059	-0.00110625	-0.000891913	-0.000677575	-0.000681017	-0.000703395	-0.000725773	-0.000748152	-0.00077053	-0.000969644	-0.00118986	-0.00141008	-0.00163029	-0.00185051	-0.00171574	-0.00152635	-0.00133696	-0.00114757	-0.000958186	-0.000790004	-0.000625862	-0.000461719	-0.000297576	-0.000133434	4.10904e-06	0.000135547	0.000266985	0.000398423	0.000529861	0.000402322	0.000204552	6.78124e-06	-0.000190989	-0.000388759	-0.000527231	-0.000646977	-0.000766722
26.9635	0.000849595	0.000434256	1.89172e-05	-0.000396422	-0.00081176	-0.0012271	-0.00126347	-0.00128946	-0.00131545	-0.00134144	-0.00136743	-0.00117961	-0.000979745	-0.000779879	-0.000580014	-0.000380148	-0.000389376	-0.000416786	-0.000444196	-0.000471606	-0.000499016	-0.000724697	-0.000974052	-0.00122341	-0.00147276	-0.00172212	-0.00160638	-0.00143447	-0.00126256	-0.00109066	-0.000918751	-0.000755693	-0.000594321	-0.000432948	-0.000271576	-0.000110203	1.80997e-05	0.000138813	0.000259526	0.00038024	0.000500953	0.000365985	0.00016168	-4.26255e-05	-0.000246931	-0.000451236	-0.000588666	-0.000704978	-0.00082129
27.3588	0.00110474	0.000711035	0.000317327	-7.63814e-05	-0.00047009	-0.000863798	-0.000900011	-0.000926429	-0.000952847	-0.000979265	-0.00100568	-0.000831315	-0.000645636	-0.000459957	-0.000274278	-8.85991e-05	-0.0001035	-0.000135842	-0.000168184	-0.000200526	-0.000232868	-0.000484591	-0.000762509	-0.00104043	-0.00131834	-0.00159626	-0.00149918	-0.00134441	-0.00118964	-0.00103487	-0.000880095	-0.00072206	-0.000563403	-0.000404746	-0.000246089	-8.74318e-05	3.18139e-05	0.000142014	0.000252215	0.000362415	0.000472616	0.000330366	0.000119655	-9.10559e-05	-0.000301767	-0.000512478	-0.000648887	-0.000761833	-0.000874779
27.7428	0.00135258	0.000979882	0.000607183	0.000234485	-0.000138213	-0.000510911	-0.000546968	-0.000573802	-0.000600636	-0.00062747	-0.000654304	-0.000493004	-0.000321105	-0.000149205	2.26939e-05	0.000194593	0.000174183	0.00013705	9.99171e-05	6.27843e-05	2.56514e-05	-0.000251368	-0.00055703	-0.000862692	-0.00116835	-0.00147402	-0.00139506	-0.00125693	-0.0011188	-0.000980676	-0.000842548	-0.000689391	-0.000533372	-0.000377352	-0.000221333	-6.5313e-05	4.5135e-05	0.000145124	0.000245113	0.000345102	0.000445091	0.000295768	7.88349e-05	-0.000138098	-0.000355031	-0.000571964	-0.000707382	-0.000817059	-0.000926735
28.1121	0.00159093	0.00123844	0.000885949	0.000533457	0.000180965	-0.000171526	-0.000207434	-0.000234668	-0.000261902	-0.000289136	-0.00031637	-0.000167637	-8.99055e-06	0.000149656	0.000308303	0.00046695	0.00044124	0.0003995	0.00035776	0.00031602	0.000274279	-2.70676e-05	-0.000359412	-0.000691757	-0.0010241	-0.00135645	-0.00129492	-0.0011728	-0.00105068	-0.000928558	-0.000806437	-0.000657972	-0.000504489	-0.000351006	-0.000197523	-4.40405e-05	5.79464e-05	0.000148115	0.000238283	0.000328451	0.000418619	0.000262494	3.95767e-05	-0.00018334	-0.000406257	-0.000629174	-0.000763639	-0.000870171	-0.000976703
28.4635	0.00166525	0.00132062	0.00097599	0.000631363	0.000286735	-5.78925e-05	-9.22925e-05	-0.000118193	-0.000144094	-0.000169994	-0.000195895	-5.43646e-05	9.65985e-05	0.000247561	0.000398525	0.000549488	0.000524086	0.000483349	0.000442612	0.000401875	0.000361138	5.09061e-05	-0.000291504	-0.000633914	-0.000976324	-0.00131873	-0.00126902	-0.00115898	-0.00104894	-0.000938901	-0.000828861	-0.000680823	-0.000525547	-0.000370271	-0.000214995	-5.97192e-05	3.45016e-05	0.00011471	0.000194918	0.000275126	0.000355334	0.000193311	-3.44017e-05	-0.000262114	-0.000489827	-0.00071754	-0.000842376	-0.000934724	-0.00102707
28.7987	0.00156534	0.00121549	0.000865634	0.000515781	0.000165928	-0.000183926	-0.000215359	-0.000238068	-0.000260777	-0.000283486	-0.000306196	-0.000166209	-1.70558e-05	0.000132097	0.00028125	0.000430403	0.000411288	0.00037754	0.000343792	0.000310045	0.000276297	-2.64326e-05	-0.00036128	-0.000696127	-0.00103097	-0.00136582	-0.00132203	-0.00121998	-0.00111793	-0.00101588	-0.000913837	-0.000761684	-0.000599987	-0.00043829	-0.000276593	-0.000114896	-2.77622e-05	4.2259e-05	0.00011228	0.000182301	0.000252323	8.53202e-05	-0.00014596	-0.000377239	-0.000608519	-0.000839799	-0.000945686	-0.00101198	-0.00107827
29.1243	0.00146827	0.00111333	0.000758403	0.000403472	4.85407e-05	-0.00030639	-0.000334941	-0.000354549	-0.000374157	-0.000393765	-0.000413374	-0.000274886	-0.000127492	1.9902e-05	0.000167296	0.00031469	0.000301683	0.000274727	0.000247771	0.000220815	0.000193859	-0.000101581	-0.00042908	-0.000756578	-0.00108408	-0.00141158	-0.00137353	-0.00127925	-0.00118497	-0.00109069	-0.000996406	-0.000840255	-0.000672319	-0.000504383	-0.000336447	-0.000168511	-8.8263e-05	-2.81403e-05	3.19824e-05	9.21051e-05	0.000152228	-1.96129e-05	-0.000254359	-0.000489105	-0.000723851	-0.000958597	-0.00104607	-0.00108704	-0.00112801
29.4475	0.00137191	0.00101194	0.000651971	0.000292	-6.79714e-05	-0.000427942	-0.000453631	-0.000470162	-0.000486692	-0.000503222	-0.000519753	-0.000382754	-0.000237105	-9.14569e-05	5.41915e-05	0.00019984	0.000192894	0.00017268	0.000152465	0.00013225	0.000112035	-0.00017617	-0.000496375	-0.000816579	-0.00113678	-0.00145699	-0.00142465	-0.00133808	-0.00125151	-0.00116493	-0.00107836	-0.000918241	-0.000744112	-0.000569983	-0.000395855	-0.000221726	-0.000148313	-9.8015e-05	-4.7717e-05	2.58101e-06	5.2879e-05	-0.000123764	-0.00036195	-0.000600136	-0.000838323	-0.00107651	-0.00114571	-0.00116154	-0.00117738
29.7754	0.00127418	0.000909096	0.000544012	0.000178929	-0.000186154	-0.000551237	-0.000574024	-0.000587432	-0.00060084	-0.000614249	-0.000627657	-0.000492168	-0.00034829	-0.000204413	-6.05349e-05	8.33428e-05	8.25462e-05	6.91692e-05	5.57922e-05	4.24152e-05	2.90382e-05	-0.000251829	-0.000564635	-0.000877441	-0.00119025	-0.00150305	-0.00147651	-0.00139775	-0.001319	-0.00124024	-0.00116149	-0.000997344	-0.000816934	-0.000636524	-0.000456114	-0.000275704	-0.000209224	-0.000168892	-0.000128559	-8.82267e-05	-4.78943e-05	-0.000229408	-0.000471084	-0.00071276	-0.000954436	-0.00119611	-0.00124677	-0.00123712	-0.00122746
30.1149	0.00112401	0.00075868	0.000393346	2.80127e-05	-0.000337321	-0.000702654	-0.000724941	-0.000737829	-0.000750717	-0.000763605	-0.000776493	-0.000640177	-0.000495454	-0.000350732	-0.000206009	-6.12871e-05	-5.02184e-05	-5.07717e-05	-5.13251e-05	-5.18784e-05	-5.24318e-05	-0.000319912	-0.000619263	-0.000918615	-0.00121797	-0.00151732	-0.0014949	-0.00142299	-0.00135107	-0.00127916	-0.00120724	-0.00103913	-0.000852702	-0.00066627	-0.000479838	-0.000293407	-0.000234533	-0.000204936	-0.000175338	-0.00014574	-0.000116143	-0.000300792	-0.000543543	-0.000786293	-0.00102904	-0.00127179	-0.00130716	-0.00127703	-0.0012469
30.4695	0.000867155	0.000511862	0.000156568	-0.000198725	-0.000554018	-0.000909311	-0.000936194	-0.000954079	-0.000971964	-0.00098985	-0.00100773	-0.000865671	-0.000714595	-0.00056352	-0.000412445	-0.000261369	-0.000226677	-0.000202105	-0.000177532	-0.00015296	-0.000128388	-0.000370063	-0.000643528	-0.000916994	-0.00119046	-0.00146392	-0.00144202	-0.00137468	-0.00130734	-0.00124	-0.00117265	-0.00100082	-0.000809088	-0.000617352	-0.000425617	-0.000233882	-0.000183828	-0.000166292	-0.000148755	-0.000131218	-0.000113681	-0.000297707	-0.000536394	-0.000775081	-0.00101377	-0.00125246	-0.0012798	-0.0012404	-0.001201
30.8371	0.000600825	0.000255942	-8.89405e-05	-0.000433823	-0.000778706	-0.00112359	-0.00115524	-0.0011783	-0.00120137	-0.00122444	-0.0012475	-0.00109948	-0.000941817	-0.000784155	-0.000626492	-0.000468829	-0.000409642	-0.000359018	-0.000308394	-0.000257769	-0.000207145	-0.000422063	-0.000668688	-0.000915312	-0.00116194	-0.00140856	-0.00138719	-0.00132459	-0.00126199	-0.00119939	-0.00113679	-0.000961099	-0.000763865	-0.000566631	-0.000369397	-0.000172163	-0.000131254	-0.000126223	-0.000121192	-0.00011616	-0.000111129	-0.000294508	-0.000528982	-0.000763456	-0.000997929	-0.0012324	-0.00125143	-0.00120241	-0.0011534
31.2154	0.000326831	-7.34126e-06	-0.000341514	-0.000675686	-0.00100986	-0.00134403	-0.00138058	-0.00140898	-0.00143738	-0.00146577	-0.00149417	-0.00134002	-0.00117558	-0.00101114	-0.000846698	-0.000682259	-0.000597872	-0.000520446	-0.00044302	-0.000365594	-0.000288169	-0.00047556	-0.000694572	-0.000913583	-0.00113259	-0.00135161	-0.00133078	-0.00127306	-0.00121534	-0.00115762	-0.0010999	-0.000920233	-0.000717342	-0.00051445	-0.000311559	-0.000108668	-7.71667e-05	-8.50009e-05	-9.28352e-05	-0.000100669	-0.000108504	-0.000291218	-0.000521356	-0.000751495	-0.000981634	-0.00121177	-0.00122224	-0.00116334	-0.00110443
31.6017	4.69829e-05	-0.00027625	-0.000599484	-0.000922717	-0.00124595	-0.00156918	-0.00161074	-0.00164458	-0.00167843	-0.00171227	-0.00174611	-0.00158569	-0.00141433	-0.00124297	-0.00107161	-0.000900249	-0.000790124	-0.000685324	-0.000580523	-0.000475723	-0.000370923	-0.0005302	-0.000721008	-0.000911817	-0.00110262	-0.00129343	-0.00127317	-0.00122043	-0.00116769	-0.00111495	-0.00106221	-0.000878493	-0.000669824	-0.000461155	-0.000252485	-4.3816e-05	-2.19237e-05	-4.28983e-05	-6.38729e-05	-8.48474e-05	-0.000105822	-0.000287856	-0.000513568	-0.00073928	-0.000964991	-0.0011907	-0.00119243	-0.00112343	-0.00105442
31.9936	-0.000168869	-0.000480916	-0.000792963	-0.00110501	-0.00141706	-0.0017291	-0.00177359	-0.00181075	-0.00184791	-0.00188507	-0.00192223	-0.00175634	-0.00157901	-0.00140168	-0.00122435	-0.00104702	-0.000917379	-0.000791881	-0.000666383	-0.000540885	-0.000415387	-0.000549375	-0.000714347	-0.000879319	-0.00104429	-0.00120926	-0.00119014	-0.00114269	-0.00109524	-0.00104779	-0.00100034	-0.000814267	-0.000601786	-0.000389305	-0.000176824	3.56577e-05	4.67593e-05	1.16426e-05	-2.3474e-05	-5.85907e-05	-9.37074e-05	-0.000273989	-0.000493638	-0.000713287	-0.000932935	-0.00115258	-0.00114659	-0.00106935	-0.000992106
32.3907	-0.00011324	-0.000413595	-0.00071395	-0.00101431	-0.00131466	-0.00161502	-0.00165381	-0.00168544	-0.00171706	-0.00174869	-0.00178032	-0.00161243	-0.0014333	-0.00125417	-0.00107504	-0.000895914	-0.000773064	-0.000655107	-0.000537151	-0.000419195	-0.000301238	-0.000422639	-0.00057262	-0.000722601	-0.000872582	-0.00102256	-0.00100691	-0.000965765	-0.000924624	-0.000883484	-0.000842343	-0.000660974	-0.000452894	-0.000244814	-3.67338e-05	0.000171346	0.000167311	0.000114593	6.18754e-05	9.15778e-06	-4.35599e-05	-0.00021778	-0.000424949	-0.000632119	-0.000839289	-0.00104646	-0.00103728	-0.000959787	-0.000882292
32.7973	-5.62863e-05	-0.000344671	-0.000633055	-0.00092144	-0.00120982	-0.00149821	-0.00153117	-0.00155713	-0.0015831	-0.00160906	-0.00163502	-0.00146509	-0.00128412	-0.00110315	-0.000922176	-0.000741205	-0.000625311	-0.000515076	-0.000404841	-0.000294606	-0.000184371	-0.000292885	-0.000427518	-0.000562151	-0.000696784	-0.000831417	-0.00081931	-0.000784627	-0.000749945	-0.000715262	-0.00068058	-0.000504029	-0.000300455	-9.68813e-05	0.000106692	0.000310266	0.000290733	0.000219995	0.000149258	7.85198e-05	7.78204e-06	-0.000160231	-0.000354625	-0.000549018	-0.000743412	-0.000937805	-0.000925367	-0.000847615	-0.000769862
33.2182	2.67751e-06	-0.000273314	-0.000549305	-0.000825296	-0.00110129	-0.00137728	-0.0014042	-0.0014243	-0.0014444	-0.0014645	-0.0014846	-0.00131255	-0.00112967	-0.000946793	-0.000763914	-0.000581036	-0.000472344	-0.000370103	-0.000267862	-0.00016562	-6.33794e-05	-0.000158551	-0.000277294	-0.000396038	-0.000514781	-0.000633524	-0.000625093	-0.000597097	-0.0005691	-0.000541104	-0.000513108	-0.000341545	-0.000142636	5.62721e-05	0.000255181	0.000454089	0.000418512	0.000329118	0.000239724	0.00015033	6.0936e-05	-0.000100652	-0.000281818	-0.000462985	-0.000644151	-0.000825317	-0.000809502	-0.000731484	-0.000653465
33.6584	6.43365e-05	-0.000198695	-0.000461727	-0.000724759	-0.000987791	-0.00125082	-0.00127143	-0.0012854	-0.00129937	-0.00131334	-0.00132731	-0.00115304	-0.000968165	-0.000783292	-0.000598419	-0.000413545	-0.000312384	-0.000218502	-0.000124621	-3.07389e-05	6.31428e-05	-1.80769e-05	-0.000120204	-0.000222332	-0.000324459	-0.000426586	-0.000421999	-0.000400994	-0.00037999	-0.000358985	-0.00033798	-0.000171634	2.23961e-05	0.000216426	0.000410456	0.000604486	0.000552131	0.000443228	0.000334325	0.000225422	0.00011652	-3.83495e-05	-0.000205684	-0.000373018	-0.000540353	-0.000707687	-0.000688341	-0.000610044	-0.000531747
34.1227	0.000109264	-0.000139654	-0.000388572	-0.00063749	-0.000886409	-0.00113533	-0.0011486	-0.00115543	-0.00116225	-0.00116907	-0.00117589	-0.000999406	-0.000812595	-0.000625784	-0.000438972	-0.000252161	-0.00015861	-7.31689e-05	1.22724e-05	9.77137e-05	0.000183155	0.000116521	3.17287e-05	-5.30636e-05	-0.000137856	-0.000222648	-0.000221798	-0.000207772	-0.000193747	-0.000179721	-0.000165695	-4.11602e-06	0.000185569	0.000375253	0.000564938	0.000754622	0.000685691	0.000557406	0.000429121	0.000300836	0.000172551	2.39514e-05	-0.000130157	-0.000284266	-0.000438374	-0.000592482	-0.000569334	-0.000490209	-0.000411084
34.6121	-0.000131685	-0.000359368	-0.000587051	-0.000814735	-0.00104242	-0.0012701	-0.001266	-0.00125554	-0.00124509	-0.00123464	-0.00122419	-0.0010471	-0.00086063	-0.000674159	-0.000487688	-0.000301216	-0.000210904	-0.000128953	-4.70029e-05	3.49476e-05	0.000116898	6.37587e-05	-5.51094e-06	-7.47806e-05	-0.00014405	-0.00021332	-0.000211857	-0.000199512	-0.000187166	-0.000174821	-0.000162476	4.62376e-06	0.000201201	0.000397778	0.000594355	0.000790932	0.000720618	0.000589051	0.000457483	0.000325915	0.000194348	4.06317e-05	-0.000119091	-0.000278813	-0.000438536	-0.000598258	-0.000569978	-0.000482328	-0.000394678
35.1147	-0.000379134	-0.00058501	-0.000790885	-0.00099676	-0.00120264	-0.00140851	-0.00138656	-0.00135837	-0.00133017	-0.00130198	-0.00127378	-0.00109608	-0.000909962	-0.00072384	-0.000537717	-0.000351595	-0.000264609	-0.000186243	-0.000107877	-2.95117e-05	4.8854e-05	9.57306e-06	-4.37552e-05	-9.70835e-05	-0.000150412	-0.00020374	-0.000201647	-0.000191028	-0.000180409	-0.00016979	-0.00015917	1.35993e-05	0.000217255	0.00042091	0.000624566	0.000828221	0.000756487	0.000621548	0.00048661	0.000351671	0.000216733	5.77619e-05	-0.000107726	-0.000273214	-0.000438702	-0.00060419	-0.000570639	-0.000474234	-0.000377829
35.616	-0.000625932	-0.000810057	-0.000994182	-0.00117831	-0.00136243	-0.00154656	-0.0015068	-0.00146091	-0.00141503	-0.00136914	-0.00132325	-0.00114494	-0.000959163	-0.000773389	-0.000587615	-0.000401841	-0.000318172	-0.000243382	-0.000168591	-9.38013e-05	-1.90111e-05	-4.44699e-05	-8.18988e-05	-0.000119328	-0.000156757	-0.000194185	-0.000191465	-0.000182567	-0.000173669	-0.000164771	-0.000155873	2.25512e-05	0.000233267	0.000443982	0.000654697	0.000865413	0.000792262	0.000653961	0.00051566	0.000377359	0.000239059	7.48471e-05	-9.63911e-05	-0.000267629	-0.000438867	-0.000610106	-0.000571299	-0.000466161	-0.000361024
36.1014	-0.000864927	-0.00102799	-0.00119105	-0.00135411	-0.00151718	-0.00168024	-0.00162324	-0.00156022	-0.0014972	-0.00143418	-0.00137115	-0.00119225	-0.00100681	-0.000821372	-0.000635935	-0.000450498	-0.000370042	-0.000298714	-0.000227386	-0.000156058	-8.47304e-05	-9.68042e-05	-0.000118836	-0.000140869	-0.000162901	-0.000184933	-0.000181604	-0.000174373	-0.000167142	-0.000159911	-0.00015268	3.12201e-05	0.000248772	0.000466324	0.000683876	0.000901428	0.000826905	0.000685348	0.000543792	0.000402235	0.000260679	9.13921e-05	-8.54146e-05	-0.000262221	-0.000439028	-0.000615835	-0.000571937	-0.000458344	-0.000344751
36.5565	-0.00108897	-0.00123228	-0.0013756	-0.00151892	-0.00166224	-0.00180555	-0.0017324	-0.00165332	-0.00157423	-0.00149515	-0.00141606	-0.0012366	-0.00105147	-0.000866353	-0.000681232	-0.000496111	-0.000418666	-0.000350584	-0.000282502	-0.00021442	-0.000146337	-0.000145864	-0.000153463	-0.000161062	-0.00016866	-0.000176259	-0.00017236	-0.000166692	-0.000161024	-0.000155356	-0.000149687	3.93466e-05	0.000263307	0.000487268	0.000711229	0.00093519	0.000859381	0.000714772	0.000570163	0.000425555	0.000280946	0.000106902	-7.51249e-05	-0.000257152	-0.000439178	-0.000621205	-0.000572536	-0.000451016	-0.000329496
36.9702	-0.00138278	-0.00150274	-0.0016227	-0.00174266	-0.00186262	-0.00198258	-0.00192551	-0.00186359	-0.00180167	-0.00173974	-0.00167782	-0.00149055	-0.00129621	-0.00110187	-0.000907534	-0.000713196	-0.000613838	-0.00052274	-0.000431641	-0.000340543	-0.000249444	-0.00024178	-0.000244077	-0.000246375	-0.000248672	-0.00025097	-0.000246105	-0.000240138	-0.000234172	-0.000228205	-0.000222238	-4.64613e-05	0.00016166	0.000369782	0.000577903	0.000786025	0.000721984	0.00059548	0.000468977	0.000342473	0.000215969	4.88493e-05	-0.000129285	-0.000307419	-0.000485553	-0.000663687	-0.000610877	-0.000485137	-0.000359396
37.3489	-0.00165795	-0.00175616	-0.00185436	-0.00195257	-0.00205077	-0.00214898	-0.00210874	-0.00206472	-0.00202069	-0.00197666	-0.00193264	-0.00173771	-0.00153428	-0.00133086	-0.00112743	-0.000923999	-0.000802887	-0.000688933	-0.000574979	-0.000461025	-0.000347071	-0.000333113	-0.000331095	-0.000329078	-0.00032706	-0.000325042	-0.000319263	-0.000312904	-0.000306546	-0.000300187	-0.000293829	-0.000131421	6.0711e-05	0.000252843	0.000444975	0.000637107	0.000584729	0.000476235	0.000367741	0.000259246	0.000150752	-9.25516e-06	-0.000183232	-0.000357209	-0.000531186	-0.000705162	-0.000648574	-0.000519176	-0.000389777
37.7043	-0.00191617	-0.00199396	-0.00207175	-0.00214954	-0.00222733	-0.00230512	-0.00228069	-0.00225346	-0.00222623	-0.002199	-0.00217176	-0.00196966	-0.0017577	-0.00154574	-0.00133378	-0.00112182	-0.000980294	-0.000844892	-0.00070949	-0.000574087	-0.000438685	-0.000418822	-0.000412755	-0.000406688	-0.00040062	-0.000394553	-0.000387915	-0.000381189	-0.000374463	-0.000367738	-0.000361012	-0.000211149	-3.4022e-05	0.000143105	0.000320232	0.000497359	0.000455926	0.000364333	0.000272739	0.000181145	8.95512e-05	-6.37816e-05	-0.000233857	-0.000403933	-0.000574008	-0.000744084	-0.00068395	-0.000551119	-0.000418287
38.048	-0.00216593	-0.00222397	-0.00228202	-0.00234006	-0.00239811	-0.00245615	-0.002447	-0.00243601	-0.00242502	-0.00241404	-0.00240305	-0.00219399	-0.00197378	-0.00175357	-0.00153336	-0.00131315	-0.00115188	-0.000995735	-0.000839588	-0.000683441	-0.000527295	-0.00050172	-0.000491736	-0.000481752	-0.000471768	-0.000461784	-0.000454315	-0.000447234	-0.000440153	-0.000433072	-0.000425991	-0.000288262	-0.000125647	3.6967e-05	0.000199581	0.000362196	0.000331349	0.000256101	0.000180853	0.000105606	3.03578e-05	-0.000116519	-0.000282822	-0.000449124	-0.000615426	-0.000781728	-0.000718165	-0.000582014	-0.000445862
38.3918	-0.00241568	-0.00245398	-0.00249228	-0.00253058	-0.00256888	-0.00260718	-0.00261332	-0.00261857	-0.00262382	-0.00262908	-0.00263433	-0.00241833	-0.00218987	-0.00196141	-0.00173295	-0.00150449	-0.00132347	-0.00114658	-0.000969689	-0.000792797	-0.000615905	-0.000584618	-0.000570718	-0.000556817	-0.000542916	-0.000529015	-0.000520717	-0.00051328	-0.000505843	-0.000498407	-0.00049097	-0.000365375	-0.000217274	-6.91725e-05	7.89288e-05	0.00022703	0.000206769	0.000147868	8.89665e-05	3.00651e-05	-2.88363e-05	-0.000169258	-0.000331787	-0.000494316	-0.000656844	-0.000819373	-0.000752381	-0.000612909	-0.000473437
38.7465	-0.00225813	-0.00229034	-0.00232255	-0.00235476	-0.00238697	-0.00241917	-0.00245224	-0.00248533	-0.00251843	-0.00255152	-0.00258461	-0.00236262	-0.00212626	-0.0018899	-0.00165353	-0.00141717	-0.00122809	-0.00104313	-0.000858161	-0.000673195	-0.000488229	-0.000465607	-0.00046237	-0.000459133	-0.000455896	-0.000452659	-0.000453167	-0.000454251	-0.000455336	-0.00045642	-0.000457505	-0.000346061	-0.000213183	-8.03043e-05	5.25739e-05	0.000185452	0.000174572	0.000130699	8.68259e-05	4.29526e-05	-9.20646e-07	-0.00014085	-0.000306829	-0.000472808	-0.000638786	-0.000804765	-0.000735701	-0.000592412	-0.000449124
39.1188	-0.00198617	-0.00201565	-0.00204514	-0.00207463	-0.00210412	-0.00213361	-0.0021978	-0.00226294	-0.00232808	-0.00239322	-0.00245836	-0.00223038	-0.00198589	-0.0017414	-0.00149691	-0.00125242	-0.00105805	-0.000868034	-0.000678022	-0.00048801	-0.000297998	-0.000288207	-0.000299934	-0.000311662	-0.000323389	-0.000335117	-0.000347347	-0.000359654	-0.000371961	-0.000384268	-0.000396575	-0.000300394	-0.00018355	-6.67051e-05	5.01395e-05	0.000166984	0.00016555	0.000136969	0.000108389	7.98086e-05	5.12283e-05	-8.977e-05	-0.000261255	-0.000432739	-0.000604224	-0.000775708	-0.000704846	-0.000557454	-0.000410061
39.5127	-0.00169832	-0.00172493	-0.00175154	-0.00177815	-0.00180476	-0.00183137	-0.0019285	-0.00202756	-0.00212662	-0.00222568	-0.00232475	-0.00209043	-0.00183733	-0.00158423	-0.00133114	-0.00107804	-0.000878068	-0.000682716	-0.000487364	-0.000292012	-9.66595e-05	-0.000100448	-0.000128014	-0.00015558	-0.000183146	-0.000210712	-0.000235348	-0.000259533	-0.000283717	-0.000307902	-0.000332087	-0.000252061	-0.000152187	-5.23118e-05	4.75631e-05	0.000147438	0.000156	0.000143606	0.000131211	0.000118817	0.000106422	-3.57074e-05	-0.000213019	-0.000390331	-0.000567643	-0.000744954	-0.00067219	-0.000520454	-0.000368718
39.9327	-0.00139146	-0.001415	-0.00143854	-0.00146208	-0.00148562	-0.00150916	-0.0016414	-0.00177663	-0.00191185	-0.00204707	-0.0021823	-0.00194123	-0.00167896	-0.00141669	-0.00115441	-0.000892143	-0.0006862	-0.000485154	-0.000284109	-8.30638e-05	0.000117982	9.97167e-05	5.52656e-05	1.08144e-05	-3.36367e-05	-7.80879e-05	-0.000115949	-0.000152796	-0.000189644	-0.000226491	-0.000263338	-0.000200535	-0.000118751	-3.69675e-05	4.48163e-05	0.0001266	0.00014582	0.000150681	0.000155541	0.000160402	0.000165263	2.19273e-05	-0.000161597	-0.000345121	-0.000528645	-0.000712169	-0.000637376	-0.000481009	-0.000324643
40.383	-0.00106243	-0.00108268	-0.00110293	-0.00112318	-0.00114343	-0.00116368	-0.00133358	-0.00150757	-0.00168157	-0.00185557	-0.00202957	-0.00178125	-0.00150915	-0.00123704	-0.000964931	-0.000692823	-0.000480477	-0.000273328	-6.61779e-05	0.000140972	0.000348121	0.000314334	0.000251779	0.000189224	0.000126668	6.41128e-05	1.20712e-05	-3.83529e-05	-8.8777e-05	-0.000139201	-0.000189625	-0.000145288	-8.29018e-05	-2.05152e-05	4.18713e-05	0.000104258	0.000134904	0.000158266	0.000181628	0.00020499	0.000228352	8.37236e-05	-0.000106461	-0.000296646	-0.000486831	-0.000677016	-0.000600048	-0.000438717	-0.000277385
40.8663	-0.000893041	-0.000915721	-0.000938402	-0.000961082	-0.000983763	-0.00100644	-0.00119198	-0.00138198	-0.00157198	-0.00176198	-0.00195198	-0.00170153	-0.00142627	-0.001151	-0.000875733	-0.000600466	-0.000389287	-0.000183681	2.19249e-05	0.000227531	0.000433137	0.000393866	0.000325356	0.000256845	0.000188335	0.000119825	5.66467e-05	-5.71095e-06	-6.80686e-05	-0.000130426	-0.000192784	-0.000160706	-0.00011064	-6.05737e-05	-1.05077e-05	3.95584e-05	7.86645e-05	0.000115255	0.000151846	0.000188437	0.000225028	8.13268e-05	-0.000111267	-0.00030386	-0.000496453	-0.000689047	-0.000610012	-0.000445201	-0.00028039
41.3673	-0.000809604	-0.000837795	-0.000865987	-0.000894178	-0.000922369	-0.000950561	-0.00113989	-0.00133363	-0.00152738	-0.00172112	-0.00191487	-0.00166503	-0.0013902	-0.00111536	-0.000840533	-0.000565701	-0.000359763	-0.000159816	4.01311e-05	0.000240078	0.000440026	0.000400674	0.000332749	0.000264824	0.000196899	0.000128974	5.6301e-05	-1.71025e-05	-9.0506e-05	-0.00016391	-0.000237313	-0.000214149	-0.000172592	-0.000131034	-8.94762e-05	-4.79186e-05	-1.95206e-06	4.50263e-05	9.20047e-05	0.000138983	0.000185962	4.4383e-05	-0.00014833	-0.000341042	-0.000533755	-0.000726467	-0.000645425	-0.000477935	-0.000310444
41.8589	-0.000727742	-0.00076134	-0.000794938	-0.000828536	-0.000862134	-0.000895733	-0.00108878	-0.0012862	-0.00148362	-0.00168103	-0.00187845	-0.00162921	-0.00135481	-0.0010804	-0.000805997	-0.000531592	-0.000330797	-0.000136401	5.79937e-05	0.000252389	0.000446784	0.000407353	0.000340002	0.000272652	0.000205301	0.000137951	5.59617e-05	-2.82791e-05	-0.00011252	-0.000196761	-0.000281002	-0.000266584	-0.000233374	-0.000200164	-0.000166955	-0.000133745	-8.10473e-05	-2.38773e-05	3.32927e-05	9.04627e-05	0.000147633	8.13642e-06	-0.000184693	-0.000377523	-0.000570352	-0.000763182	-0.00068017	-0.00051005	-0.000339931
42.3137	-0.000652001	-0.000690602	-0.000729203	-0.000767803	-0.000806404	-0.000845005	-0.00104149	-0.00124231	-0.00144313	-0.00164394	-0.00184476	-0.00159607	-0.00132206	-0.00104805	-0.000774044	-0.000500034	-0.000303996	-0.000114738	7.45206e-05	0.000263779	0.000453037	0.000413533	0.000346714	0.000279894	0.000213075	0.000146256	5.56479e-05	-3.86199e-05	-0.000132888	-0.000227156	-0.000321423	-0.000315098	-0.000289612	-0.000264125	-0.000238639	-0.000213153	-0.000154228	-8.76282e-05	-2.10287e-05	4.55707e-05	0.00011217	-2.53996e-05	-0.000218337	-0.000411275	-0.000604213	-0.000797151	-0.000712317	-0.000539765	-0.000367213
42.7044	-0.00058693	-0.000629828	-0.000672727	-0.000715625	-0.000758524	-0.000801422	-0.00100087	-0.00120461	-0.00140834	-0.00161208	-0.00181581	-0.0015676	-0.00129393	-0.00102026	-0.000746592	-0.000472922	-0.00028097	-9.61255e-05	8.87194e-05	0.000273564	0.000458409	0.000418842	0.000352479	0.000286117	0.000219754	0.000153391	5.53782e-05	-4.75041e-05	-0.000150386	-0.000253269	-0.000356151	-0.000356778	-0.000337927	-0.000319077	-0.000300226	-0.000281375	-0.0002171	-0.000142399	-6.76984e-05	7.0023e-06	8.1703e-05	-5.42117e-05	-0.000247243	-0.000440273	-0.000633304	-0.000826335	-0.000739935	-0.000565293	-0.000390652
43.0057	-0.00069518	-0.000735837	-0.000776493	-0.00081715	-0.000857807	-0.000898463	-0.00109763	-0.00130113	-0.00150464	-0.00170814	-0.00191165	-0.00166543	-0.00139388	-0.00112233	-0.000850785	-0.000579235	-0.000390393	-0.000208742	-2.7092e-05	0.000154558	0.000336209	0.000303017	0.000244172	0.000185327	0.000126483	6.76379e-05	-3.16446e-05	-0.000137148	-0.000242652	-0.000348156	-0.000453659	-0.000457034	-0.000440956	-0.000424878	-0.0004088	-0.000392722	-0.000324409	-0.000244109	-0.000163809	-8.35084e-05	-3.20803e-06	-0.000134653	-0.000323521	-0.000512389	-0.000701257	-0.000890124	-0.000801949	-0.000626286	-0.000450623
43.2294	-0.000896597	-0.000931345	-0.000966093	-0.00100084	-0.00103559	-0.00107034	-0.00126733	-0.00146877	-0.00167021	-0.00187165	-0.00207308	-0.0018296	-0.00156104	-0.00129249	-0.00102393	-0.000755379	-0.000568813	-0.000389377	-0.00020994	-3.05034e-05	0.000148933	0.000125384	7.75968e-05	2.981e-05	-1.79768e-05	-6.57635e-05	-0.000162598	-0.000266977	-0.000371357	-0.000475737	-0.000580116	-0.000583538	-0.000567729	-0.00055192	-0.000536111	-0.000520302	-0.000449058	-0.000365093	-0.000281127	-0.000197161	-0.000113195	-0.000238881	-0.000421422	-0.000603963	-0.000786503	-0.000969044	-0.000879116	-0.000703145	-0.000527175
43.422	-0.00106991	-0.00109958	-0.00112924	-0.0011589	-0.00118857	-0.00121823	-0.00141336	-0.00161302	-0.00181268	-0.00201234	-0.002212	-0.00197086	-0.00170488	-0.0014389	-0.00117293	-0.000906949	-0.000722342	-0.00054481	-0.000367279	-0.000189747	-1.22154e-05	-2.74679e-05	-6.57394e-05	-0.000104011	-0.000142283	-0.000180554	-0.000275281	-0.000378694	-0.000482106	-0.000585519	-0.000688931	-0.000692392	-0.000676815	-0.000661238	-0.00064566	-0.000630083	-0.000556318	-0.000469198	-0.000382077	-0.000294957	-0.000207837	-0.000328568	-0.000505664	-0.000682761	-0.000859857	-0.00103695	-0.000945518	-0.000769282	-0.000593046
43.6309	-0.00125792	-0.00128207	-0.00130622	-0.00133036	-0.00135451	-0.00137866	-0.00157176	-0.00176949	-0.00196722	-0.00216495	-0.00236268	-0.00212409	-0.00186091	-0.00159773	-0.00133455	-0.00107137	-0.000888883	-0.000713418	-0.000537952	-0.000362487	-0.000187022	-0.000193274	-0.000221224	-0.000249174	-0.000277124	-0.000305074	-0.000397515	-0.000499878	-0.000602242	-0.000704605	-0.000806968	-0.000810473	-0.000795147	-0.000779821	-0.000764495	-0.000749169	-0.000672667	-0.000582126	-0.000491584	-0.000401043	-0.000310501	-0.000425856	-0.000597047	-0.000768238	-0.000939428	-0.00111062	-0.00101755	-0.000841024	-0.0006645
43.9036	-0.0015034	-0.00152035	-0.0015373	-0.00155424	-0.00157119	-0.00158814	-0.0017786	-0.00197381	-0.00216902	-0.00236423	-0.00255944	-0.00232416	-0.00206464	-0.00180511	-0.00154558	-0.00128605	-0.00110634	-0.000933573	-0.000760806	-0.000588039	-0.000415272	-0.000409772	-0.000424244	-0.000438717	-0.000453189	-0.000467662	-0.000557119	-0.000658113	-0.000759106	-0.000860099	-0.000961093	-0.000964654	-0.000949656	-0.000934658	-0.00091966	-0.000904662	-0.000824588	-0.000729579	-0.00063457	-0.000539561	-0.000444552	-0.000552887	-0.000716367	-0.000879847	-0.00104333	-0.00120681	-0.0011116	-0.000934699	-0.0007578
44.2867	-0.00171689	-0.00172627	-0.00173565	-0.00174504	-0.00175442	-0.00176381	-0.00195073	-0.00214251	-0.00233429	-0.00252607	-0.00271785	-0.0024877	-0.00223377	-0.00197984	-0.00172591	-0.00147198	-0.00129531	-0.00112536	-0.000955405	-0.000785451	-0.000615497	-0.000601192	-0.000605471	-0.00060975	-0.00061403	-0.000618309	-0.000705517	-0.000805483	-0.000905449	-0.00100541	-0.00110538	-0.0011128	-0.00110259	-0.00109239	-0.00108218	-0.00107197	-0.000989339	-0.000890082	-0.000790824	-0.000691566	-0.000592309	-0.000693761	-0.000849644	-0.00100553	-0.00116141	-0.00131729	-0.00121958	-0.00104178	-0.00086398
44.7863	-0.00177838	-0.00178212	-0.00178586	-0.00178959	-0.00179333	-0.00179707	-0.00197965	-0.00216714	-0.00235463	-0.00254212	-0.00272961	-0.00250688	-0.00226104	-0.0020152	-0.00176936	-0.00152352	-0.00134938	-0.00118148	-0.00101359	-0.000845689	-0.000677792	-0.000664723	-0.000670141	-0.000675559	-0.000680977	-0.000686396	-0.000773877	-0.000873984	-0.000974091	-0.0010742	-0.0011743	-0.00119301	-0.0011962	-0.0011994	-0.00120259	-0.00120579	-0.00112387	-0.00102242	-0.000920968	-0.000819517	-0.000718065	-0.000815458	-0.000966774	-0.00111809	-0.00126941	-0.00142072	-0.00132055	-0.00114097	-0.000961382
45.3565	-0.00184855	-0.00184584	-0.00184313	-0.00184043	-0.00183772	-0.00183501	-0.00201266	-0.00219525	-0.00237784	-0.00256044	-0.00274303	-0.00252877	-0.00229216	-0.00205554	-0.00181893	-0.00158231	-0.00141108	-0.00124553	-0.00107997	-0.000914423	-0.000748872	-0.000737214	-0.000743931	-0.000750649	-0.000757366	-0.000764084	-0.000851878	-0.000952146	-0.00105241	-0.00115268	-0.00125295	-0.00128452	-0.00130301	-0.0013215	-0.00133999	-0.00135847	-0.00127738	-0.00117342	-0.00106947	-0.000965512	-0.000861558	-0.000954317	-0.00110042	-0.00124653	-0.00139263	-0.00153874	-0.00143577	-0.00125415	-0.00107252
45.9475	-0.00192128	-0.0019119	-0.00190251	-0.00189312	-0.00188374	-0.00187435	-0.00204688	-0.00222439	-0.00240191	-0.00257942	-0.00275693	-0.00255146	-0.00232441	-0.00209736	-0.00187031	-0.00164327	-0.00147503	-0.00131191	-0.00114879	-0.000985672	-0.000822552	-0.000812357	-0.000820421	-0.000828486	-0.00083655	-0.000844615	-0.000932733	-0.00103317	-0.0011336	-0.00123404	-0.00133447	-0.00137939	-0.00141373	-0.00144807	-0.00148241	-0.00151675	-0.0014365	-0.00132995	-0.0012234	-0.00111685	-0.0010103	-0.00109826	-0.00123896	-0.00137967	-0.00152037	-0.00166108	-0.0015552	-0.00137146	-0.00118773
46.5097	-0.00199048	-0.00197474	-0.001959	-0.00194326	-0.00192752	-0.00191177	-0.00207943	-0.00225211	-0.0024248	-0.00259748	-0.00277016	-0.00257305	-0.0023551	-0.00213715	-0.0019192	-0.00170125	-0.00153587	-0.00137507	-0.00121426	-0.00105345	-0.000892648	-0.000883844	-0.00089319	-0.000902536	-0.000911882	-0.000921228	-0.00100965	-0.00111025	-0.00121084	-0.00131143	-0.00141203	-0.00146964	-0.00151906	-0.00156848	-0.0016179	-0.00166732	-0.00158788	-0.00147886	-0.00136984	-0.00126082	-0.00115181	-0.00123519	-0.00137076	-0.00150633	-0.00164189	-0.00177746	-0.00166883	-0.00148308	-0.00129733
46.9938	-0.00206456	-0.00204609	-0.00202762	-0.00200915	-0.00199068	-0.00197221	-0.00213014	-0.0022929	-0.00245566	-0.00261842	-0.00278118	-0.00258962	-0.00237809	-0.00216657	-0.00195505	-0.00174352	-0.00158212	-0.00142507	-0.00126803	-0.00111098	-0.000953939	-0.000942644	-0.000948752	-0.00095486	-0.000960968	-0.000967077	-0.00105486	-0.00115522	-0.00125557	-0.00135593	-0.00145628	-0.00152542	-0.0015886	-0.00165179	-0.00171498	-0.00177817	-0.00170011	-0.00158964	-0.00147917	-0.0013687	-0.00125823	-0.00133747	-0.00146816	-0.00159885	-0.00172954	-0.00186024	-0.00174831	-0.00155978	-0.00137124
47.3762	-0.00215826	-0.0021443	-0.00213035	-0.00211639	-0.00210243	-0.00208847	-0.00222527	-0.0023662	-0.00250712	-0.00264805	-0.00278898	-0.00259781	-0.00238794	-0.00217806	-0.00196818	-0.00175831	-0.00160372	-0.00145394	-0.00130417	-0.00115439	-0.00100461	-0.000982393	-0.000975402	-0.000968411	-0.00096142	-0.000954429	-0.00103952	-0.00113877	-0.00123802	-0.00133728	-0.00143653	-0.00151622	-0.00159218	-0.00166814	-0.0017441	-0.00182007	-0.00174479	-0.00163479	-0.0015248	-0.00141481	-0.00130482	-0.00138027	-0.00150602	-0.00163177	-0.00175752	-0.00188327	-0.00176654	-0.00157325	-0.00137995
47.6809	-0.00223294	-0.00222257	-0.00221221	-0.00220184	-0.00219148	-0.00218111	-0.00230107	-0.0024246	-0.00254813	-0.00267167	-0.0027952	-0.00260434	-0.00239578	-0.00218722	-0.00197865	-0.00177009	-0.00162094	-0.00147695	-0.00133297	-0.00118898	-0.001045	-0.00101407	-0.000996638	-0.000979209	-0.000961779	-0.00094435	-0.00102729	-0.00112566	-0.00122404	-0.00132241	-0.00142079	-0.00150889	-0.00159503	-0.00168117	-0.00176731	-0.00185345	-0.00178038	-0.00167077	-0.00156116	-0.00145155	-0.00134195	-0.00141438	-0.00153619	-0.001658	-0.00177981	-0.00190162	-0.00178107	-0.00158398	-0.00138689
47.9372	-0.00229575	-0.00228841	-0.00228106	-0.00227372	-0.00226638	-0.00225904	-0.00236483	-0.00247373	-0.00258263	-0.00269153	-0.00280043	-0.00260984	-0.00240238	-0.00219492	-0.00198746	-0.00178	-0.00163542	-0.0014963	-0.00135719	-0.00121808	-0.00107896	-0.00104071	-0.0010145	-0.000988292	-0.000962082	-0.000935872	-0.001017	-0.00111464	-0.00121227	-0.00130991	-0.00140755	-0.00150272	-0.00159743	-0.00169213	-0.00178683	-0.00188154	-0.00181033	-0.00170104	-0.00159175	-0.00148246	-0.00137318	-0.00144308	-0.00156157	-0.00168007	-0.00179856	-0.00191706	-0.00179328	-0.001593	-0.00139272
48.1744	-0.00235387	-0.00234933	-0.00234478	-0.00234024	-0.00233569	-0.00233115	-0.00242384	-0.00251919	-0.00261455	-0.00270991	-0.00280526	-0.00261492	-0.00240848	-0.00220204	-0.00199561	-0.00178917	-0.00164882	-0.00151421	-0.00137961	-0.001245	-0.0011104	-0.00106537	-0.00103103	-0.000996696	-0.000962362	-0.000928027	-0.00100748	-0.00110443	-0.00120139	-0.00129834	-0.0013953	-0.00149702	-0.00159964	-0.00170227	-0.0018049	-0.00190752	-0.00183804	-0.00172905	-0.00162006	-0.00151106	-0.00140207	-0.00146963	-0.00158506	-0.00170048	-0.00181591	-0.00193134	-0.00180459	-0.00160136	-0.00139812
48.4217	-0.00240852	-0.00240695	-0.00240538	-0.00240381	-0.00240224	-0.00240068	-0.00248084	-0.00256324	-0.00264564	-0.00272804	-0.00281044	-0.00262025	-0.00241471	-0.00220917	-0.00200363	-0.00179809	-0.00166171	-0.00153134	-0.00140097	-0.0012706	-0.00114022	-0.00108912	-0.00104747	-0.00100583	-0.000964188	-0.000922545	-0.00100036	-0.00109656	-0.00119276	-0.00128896	-0.00138516	-0.00149413	-0.00160553	-0.00171693	-0.00182833	-0.00193973	-0.00187204	-0.00176324	-0.00165445	-0.00154565	-0.00143686	-0.00150181	-0.00161388	-0.00172594	-0.00183801	-0.00195008	-0.00182032	-0.0016142	-0.00140808
48.6994	-0.00242878	-0.00243097	-0.00243316	-0.00243536	-0.00243755	-0.00243974	-0.00251365	-0.00258952	-0.00266539	-0.00274126	-0.00281713	-0.00262646	-0.00242078	-0.0022151	-0.00200941	-0.00180373	-0.00166875	-0.00153991	-0.00141107	-0.00128224	-0.0011534	-0.0011023	-0.00106048	-0.00101866	-0.000976835	-0.000935014	-0.0010118	-0.00110684	-0.00120188	-0.00129691	-0.00139195	-0.00151199	-0.00163678	-0.00176158	-0.00188638	-0.00201117	-0.00194552	-0.00183616	-0.0017268	-0.00161743	-0.00150807	-0.00156904	-0.00167619	-0.00178334	-0.0018905	-0.00199765	-0.00186524	-0.00165718	-0.00144912
49.0039	-0.00245099	-0.0024573	-0.00246362	-0.00246993	-0.00247625	-0.00248256	-0.00254961	-0.00261833	-0.00268704	-0.00275576	-0.00282447	-0.00263327	-0.00242743	-0.00222159	-0.00201575	-0.00180991	-0.00167646	-0.00154931	-0.00142215	-0.001295	-0.00116785	-0.00111675	-0.00107473	-0.00103272	-0.000990699	-0.000948682	-0.00102434	-0.00111811	-0.00121187	-0.00130563	-0.0013994	-0.00153156	-0.00167105	-0.00181053	-0.00195001	-0.00208949	-0.00202607	-0.00191609	-0.0018061	-0.00169612	-0.00158613	-0.00164273	-0.00174449	-0.00184626	-0.00194803	-0.0020498	-0.00191448	-0.00170429	-0.0014941
49.3273	-0.00247458	-0.00248527	-0.00249597	-0.00250666	-0.00251736	-0.00252805	-0.00258782	-0.00264893	-0.00271004	-0.00277116	-0.00283227	-0.0026405	-0.00243449	-0.00222849	-0.00202248	-0.00181647	-0.00168465	-0.00155929	-0.00143392	-0.00130856	-0.00118319	-0.0011321	-0.00108988	-0.00104765	-0.00100543	-0.000963202	-0.00103766	-0.00113007	-0.00122249	-0.0013149	-0.00140731	-0.00155236	-0.00170744	-0.00186252	-0.0020176	-0.00217268	-0.00211164	-0.00200099	-0.00189035	-0.0017797	-0.00166906	-0.00172101	-0.00181705	-0.0019131	-0.00200915	-0.00210519	-0.00196678	-0.00175434	-0.00154189
49.6619	-0.00249899	-0.00251421	-0.00252944	-0.00254467	-0.00255989	-0.00257512	-0.00262735	-0.0026806	-0.00273384	-0.00278709	-0.00284033	-0.00264799	-0.0024418	-0.00223562	-0.00202944	-0.00182326	-0.00169313	-0.00156961	-0.0014461	-0.00132258	-0.00119907	-0.00114798	-0.00110554	-0.0010631	-0.00102066	-0.000978225	-0.00105144	-0.00114246	-0.00123347	-0.00132448	-0.00141549	-0.00157388	-0.0017451	-0.00191632	-0.00208754	-0.00225876	-0.00220018	-0.00208885	-0.00197752	-0.00186619	-0.00175486	-0.00180201	-0.00189213	-0.00198226	-0.00207238	-0.00216251	-0.0020209	-0.00180612	-0.00159133
50	-0.00252365	-0.00254345	-0.00256326	-0.00258307	-0.00260287	-0.00262268	-0.0026673	-0.00271259	-0.00275789	-0.00280319	-0.00284849	-0.00265555	-0.00244919	-0.00224283	-0.00203647	-0.00183012	-0.00170169	-0.00158005	-0.0014584	-0.00133676	-0.00121511	-0.00116403	-0.00112137	-0.00107872	-0.00103606	-0.000993404	-0.00106537	-0.00115497	-0.00124457	-0.00133416	-0.00142376	-0.00159562	-0.00178315	-0.00197068	-0.00215821	-0.00234574	-0.00228963	-0.00217761	-0.00206559	-0.00195357	-0.00184155	-0.00188384	-0.00196799	-0.00205213	-0.00213628	-0.00222042	-0.00207559	-0.00185844	-0.00164129
50.3355	-0.00263585	-0.00266036	-0.00268486	-0.00270937	-0.00273387	-0.00275838	-0.00280376	-0.00284971	-0.00289566	-0.00294161	-0.00298756	-0.00279368	-0.00258627	-0.00237887	-0.00217147	-0.00196407	-0.00183288	-0.00170831	-0.00158375	-0.00145918	-0.00133462	-0.00129056	-0.00125611	-0.00122166	-0.00118721	-0.00115276	-0.00122021	-0.00130335	-0.00138648	-0.00146961	-0.00155274	-0.00172854	-0.00192198	-0.00211543	-0.00230887	-0.00250232	-0.00244297	-0.0023256	-0.00220823	-0.00209086	-0.00197349	-0.00201037	-0.0020891	-0.00216782	-0.00224654	-0.00232526	-0.00217797	-0.0019593	-0.00174063
50.6689	-0.00274736	-0.00277653	-0.00280571	-0.00283488	-0.00286406	-0.00289323	-0.00293937	-0.00298597	-0.00303257	-0.00307918	-0.00312578	-0.00293094	-0.0027225	-0.00251407	-0.00230563	-0.00209719	-0.00196325	-0.00183578	-0.00170832	-0.00158085	-0.00145338	-0.0014163	-0.00139	-0.00136371	-0.00133741	-0.00131112	-0.00137409	-0.0014508	-0.0015275	-0.00160421	-0.00168092	-0.00186062	-0.00205995	-0.00225927	-0.0024586	-0.00265792	-0.00259534	-0.00247266	-0.00234997	-0.00222729	-0.0021046	-0.00213612	-0.00220945	-0.00228278	-0.00235612	-0.00242945	-0.00227972	-0.00205954	-0.00183936
51.0023	-0.0028589	-0.00289274	-0.00292659	-0.00296043	-0.00299428	-0.00302812	-0.00307502	-0.00312227	-0.00316952	-0.00321678	-0.00326403	-0.00306825	-0.00285877	-0.0026493	-0.00243982	-0.00223035	-0.00209365	-0.00196328	-0.00183292	-0.00170255	-0.00157218	-0.00154207	-0.00152393	-0.0015058	-0.00148766	-0.00146952	-0.00152801	-0.00159829	-0.00166857	-0.00173885	-0.00180913	-0.00199274	-0.00219795	-0.00240316	-0.00260836	-0.00281357	-0.00274777	-0.00261976	-0.00249176	-0.00236376	-0.00223575	-0.0022619	-0.00232984	-0.00239778	-0.00246573	-0.00253367	-0.00238149	-0.00215981	-0.00193812
51.3381	-0.0029712	-0.00300974	-0.00304829	-0.00308684	-0.00312538	-0.00316393	-0.00321159	-0.0032595	-0.00330741	-0.00335532	-0.00340322	-0.00320649	-0.00299597	-0.00278545	-0.00257494	-0.00236442	-0.00222495	-0.00209166	-0.00195837	-0.00182508	-0.00169179	-0.0016687	-0.00165878	-0.00164886	-0.00163893	-0.00162901	-0.00168299	-0.00174679	-0.0018106	-0.00187441	-0.00193821	-0.00212577	-0.0023369	-0.00254802	-0.00275915	-0.00297028	-0.00290123	-0.00276787	-0.00263451	-0.00250116	-0.0023678	-0.00238853	-0.00245105	-0.00251357	-0.00257608	-0.0026386	-0.00248396	-0.00226076	-0.00203755
51.6783	-0.00308499	-0.0031283	-0.00317161	-0.00321492	-0.00325824	-0.00330155	-0.00334998	-0.00339855	-0.00344713	-0.0034957	-0.00354427	-0.00334657	-0.00313499	-0.00292342	-0.00271184	-0.00250027	-0.00235799	-0.00222174	-0.00208548	-0.00194923	-0.00181298	-0.00179702	-0.00179542	-0.00179382	-0.00179222	-0.00179062	-0.00184002	-0.00189727	-0.00195452	-0.00201177	-0.00206901	-0.00226056	-0.00247769	-0.00269482	-0.00291194	-0.00312907	-0.00305673	-0.00291795	-0.00277917	-0.00264039	-0.00250161	-0.00251685	-0.00257387	-0.00263089	-0.0026879	-0.00274492	-0.0025878	-0.00236305	-0.0021383
52.0249	-0.00301183	-0.00306415	-0.00311647	-0.00316879	-0.00322111	-0.00327343	-0.00332768	-0.00338198	-0.00343629	-0.00349059	-0.00354489	-0.00334631	-0.00313347	-0.00292063	-0.0027078	-0.00249496	-0.00235681	-0.00222515	-0.00209349	-0.00196182	-0.00183016	-0.00182568	-0.00183638	-0.00184707	-0.00185777	-0.00186847	-0.00191042	-0.00195717	-0.00200392	-0.00205068	-0.00209743	-0.0022933	-0.00251756	-0.00274182	-0.00296609	-0.00319035	-0.00311776	-0.00297703	-0.0028363	-0.00269557	-0.00255484	-0.00256236	-0.00261008	-0.00265781	-0.00270553	-0.00275325	-0.00259137	-0.0023633	-0.00213523
52.378	-0.00290794	-0.00297008	-0.00303222	-0.00309437	-0.00315651	-0.00321865	-0.00327961	-0.00334054	-0.00340147	-0.0034624	-0.00352333	-0.00332385	-0.0031097	-0.00289555	-0.0026814	-0.00246725	-0.00233439	-0.00220858	-0.00208278	-0.00195698	-0.00183118	-0.00183904	-0.00186286	-0.00188668	-0.0019105	-0.00193432	-0.00196824	-0.00200371	-0.00203918	-0.00207465	-0.00211012	-0.00231042	-0.00254211	-0.00277381	-0.0030055	-0.0032372	-0.00316482	-0.00302267	-0.00288051	-0.00273835	-0.00259619	-0.0025955	-0.00263318	-0.00267086	-0.00270854	-0.00274622	-0.00257915	-0.00234743	-0.0021157
52.7372	-0.00280227	-0.0028744	-0.00294653	-0.00301867	-0.0030908	-0.00316293	-0.00323072	-0.00329839	-0.00336605	-0.00343372	-0.00350139	-0.00330101	-0.00308552	-0.00287004	-0.00265456	-0.00243907	-0.00231158	-0.00219173	-0.00207189	-0.00195205	-0.00183221	-0.00185263	-0.0018898	-0.00192697	-0.00196414	-0.00200131	-0.00202706	-0.00205105	-0.00207504	-0.00209903	-0.00212302	-0.00232783	-0.00256709	-0.00280634	-0.00304559	-0.00328484	-0.0032127	-0.00306909	-0.00292547	-0.00278186	-0.00263825	-0.00262922	-0.00265668	-0.00268414	-0.0027116	-0.00273907	-0.00256672	-0.00233128	-0.00209584
53.102	-0.00269494	-0.00277722	-0.0028595	-0.00294178	-0.00302406	-0.00310634	-0.00318106	-0.00325557	-0.00333008	-0.0034046	-0.00347911	-0.00327781	-0.00306097	-0.00284413	-0.00262729	-0.00241045	-0.00228841	-0.00217462	-0.00206083	-0.00194704	-0.00183325	-0.00186643	-0.00191716	-0.00196788	-0.00201861	-0.00206934	-0.00208679	-0.00209913	-0.00211146	-0.00212379	-0.00213613	-0.00234552	-0.00259245	-0.00283938	-0.00308631	-0.00333324	-0.00326133	-0.00311624	-0.00297115	-0.00282606	-0.00268097	-0.00266345	-0.00268054	-0.00269763	-0.00271472	-0.0027318	-0.0025541	-0.00231488	-0.00207567
53.472	-0.0025861	-0.00267867	-0.00277124	-0.00286381	-0.00295638	-0.00304896	-0.0031307	-0.00321216	-0.00329361	-0.00337506	-0.00345651	-0.00325428	-0.00303606	-0.00281785	-0.00259963	-0.00238142	-0.00226492	-0.00215727	-0.00204962	-0.00194196	-0.00183431	-0.00188043	-0.0019449	-0.00200938	-0.00207386	-0.00213833	-0.00214737	-0.00214788	-0.00214839	-0.0021489	-0.00214942	-0.00236346	-0.00261817	-0.00287289	-0.0031276	-0.00338232	-0.00331064	-0.00316405	-0.00301746	-0.00287087	-0.00272429	-0.00269818	-0.00270474	-0.00271131	-0.00271787	-0.00272444	-0.0025413	-0.00229825	-0.00205521
53.8467	-0.00262617	-0.00273001	-0.00283386	-0.00293771	-0.00304155	-0.0031454	-0.00322638	-0.00330674	-0.0033871	-0.00346746	-0.00354782	-0.00334675	-0.00312983	-0.0029129	-0.00269598	-0.00247906	-0.00236873	-0.00226768	-0.00216662	-0.00206557	-0.00196451	-0.00200344	-0.00205909	-0.00211473	-0.00217037	-0.00222602	-0.0022305	-0.00222712	-0.00222373	-0.00222034	-0.00221696	-0.00242909	-0.00268228	-0.00293547	-0.00318866	-0.00344185	-0.00337123	-0.00322631	-0.00308138	-0.00293645	-0.00279152	-0.00275768	-0.00275396	-0.00275025	-0.00274653	-0.00274282	-0.00255634	-0.00231216	-0.00206797
54.2261	-0.00272176	-0.00283733	-0.00295291	-0.00306849	-0.00318407	-0.00329964	-0.00337697	-0.00345324	-0.00352952	-0.0036058	-0.00368207	-0.00348296	-0.00326833	-0.0030537	-0.00283907	-0.00262444	-0.00252057	-0.00242634	-0.0023321	-0.00223787	-0.00214364	-0.00216786	-0.00220623	-0.0022446	-0.00228297	-0.00232133	-0.00232266	-0.00231828	-0.00231391	-0.00230953	-0.00230515	-0.00251294	-0.00276114	-0.00300934	-0.00325754	-0.00350573	-0.0034365	-0.00329442	-0.00315233	-0.00301024	-0.00286816	-0.00282684	-0.00281285	-0.00279887	-0.00278488	-0.00277089	-0.00258183	-0.0023375	-0.00209316
54.6106	-0.00281862	-0.00294608	-0.00307354	-0.003201	-0.00332847	-0.00345593	-0.00352955	-0.00360169	-0.00367383	-0.00374597	-0.00381811	-0.00362098	-0.00340867	-0.00319636	-0.00298405	-0.00277174	-0.00267442	-0.0025871	-0.00249978	-0.00241245	-0.00232513	-0.00233446	-0.00235532	-0.00237619	-0.00239705	-0.00241792	-0.00241604	-0.00241066	-0.00240528	-0.0023999	-0.00239452	-0.0025979	-0.00284104	-0.00308418	-0.00332733	-0.00357047	-0.00350263	-0.00336343	-0.00322422	-0.00308502	-0.00294581	-0.00289692	-0.00287253	-0.00284813	-0.00282373	-0.00279933	-0.00260766	-0.00236317	-0.00211868
55.0004	-0.00291681	-0.00305632	-0.00319584	-0.00333535	-0.00347486	-0.00361437	-0.00368423	-0.00375218	-0.00382013	-0.00388808	-0.00395603	-0.0037609	-0.00355094	-0.00334099	-0.00313103	-0.00292108	-0.00283039	-0.00275008	-0.00266976	-0.00258945	-0.00250913	-0.00250335	-0.00250647	-0.00250959	-0.00251271	-0.00251583	-0.0025107	-0.0025043	-0.00249791	-0.00249151	-0.00248512	-0.00268403	-0.00292204	-0.00316006	-0.00339808	-0.00363609	-0.00356968	-0.00343339	-0.00329711	-0.00316082	-0.00302454	-0.00296797	-0.00293302	-0.00289807	-0.00286312	-0.00282817	-0.00263384	-0.0023892	-0.00214455
55.3958	-0.00301641	-0.00316814	-0.00331987	-0.00347161	-0.00362334	-0.00377508	-0.00384112	-0.00390482	-0.00396852	-0.00403222	-0.00409591	-0.00390281	-0.00369525	-0.00348768	-0.00328012	-0.00307255	-0.00298859	-0.00291538	-0.00284217	-0.00276896	-0.00269575	-0.00267465	-0.00265978	-0.0026449	-0.00263002	-0.00261514	-0.00260672	-0.00259929	-0.00259186	-0.00258443	-0.00257701	-0.00277138	-0.0030042	-0.00323702	-0.00346984	-0.00370266	-0.00363768	-0.00350436	-0.00337103	-0.00323771	-0.00310439	-0.00304003	-0.00299438	-0.00294872	-0.00290307	-0.00285741	-0.0026604	-0.00241559	-0.00217079
55.797	-0.00315519	-0.00331176	-0.00346833	-0.00362489	-0.00378146	-0.00393803	-0.00399844	-0.00405621	-0.00411398	-0.00417175	-0.00422953	-0.00403479	-0.00382583	-0.00361687	-0.00340791	-0.00319895	-0.00311738	-0.00304689	-0.0029764	-0.0029059	-0.00283541	-0.0028054	-0.00278022	-0.00275505	-0.00272987	-0.00270469	-0.00269221	-0.00268168	-0.00267115	-0.00266063	-0.0026501	-0.00283775	-0.00306315	-0.00328855	-0.00351395	-0.00373936	-0.00367458	-0.00354321	-0.00341185	-0.00328048	-0.00314911	-0.00308265	-0.0030338	-0.00298495	-0.0029361	-0.00288726	-0.00269145	-0.00244924	-0.00220703
56.2042	-0.00332138	-0.00347777	-0.00363416	-0.00379056	-0.00394695	-0.00410334	-0.00415683	-0.00420751	-0.00425819	-0.00430886	-0.00435954	-0.00416066	-0.00394772	-0.00373478	-0.00352183	-0.00330889	-0.00322677	-0.00315602	-0.00308527	-0.00301452	-0.00294377	-0.00290917	-0.00287889	-0.00284861	-0.00281832	-0.00278804	-0.00277096	-0.00275591	-0.00274086	-0.0027258	-0.00271075	-0.00289015	-0.00310658	-0.00332302	-0.00353945	-0.00375589	-0.00369048	-0.00356039	-0.00343029	-0.0033002	-0.00317011	-0.00310543	-0.00305848	-0.00301154	-0.0029646	-0.00291766	-0.00272572	-0.002488	-0.00225028
56.6174	-0.00349006	-0.00364627	-0.00380248	-0.00395869	-0.00411491	-0.00427112	-0.0043176	-0.00436107	-0.00440455	-0.00444802	-0.0044915	-0.00428841	-0.00407143	-0.00385445	-0.00363746	-0.00342048	-0.00333779	-0.00326678	-0.00319577	-0.00312476	-0.00305375	-0.00301449	-0.00297903	-0.00294356	-0.0029081	-0.00287264	-0.00285089	-0.00283124	-0.0028116	-0.00279195	-0.00277231	-0.00294333	-0.00315066	-0.003358	-0.00356533	-0.00377267	-0.00370661	-0.00357781	-0.00344902	-0.00332022	-0.00319142	-0.00312854	-0.00308353	-0.00303853	-0.00299352	-0.00294851	-0.00276051	-0.00252734	-0.00229418
57.0369	-0.00366126	-0.00381729	-0.00397332	-0.00412935	-0.00428538	-0.00444141	-0.00448077	-0.00451693	-0.0045531	-0.00458926	-0.00462543	-0.00441807	-0.00419699	-0.00397591	-0.00375483	-0.00353375	-0.00345048	-0.0033792	-0.00330793	-0.00323665	-0.00316537	-0.00312139	-0.00308067	-0.00303994	-0.00299922	-0.0029585	-0.00293201	-0.0029077	-0.0028834	-0.0028591	-0.00283479	-0.0029973	-0.0031954	-0.0033935	-0.0035916	-0.0037897	-0.00372299	-0.0035955	-0.00346802	-0.00334054	-0.00321305	-0.003152	-0.00310896	-0.00306591	-0.00302287	-0.00297983	-0.00279581	-0.00256727	-0.00233874
57.4626	-0.00383503	-0.00399087	-0.00414672	-0.00430256	-0.0044584	-0.00461425	-0.00464638	-0.00467513	-0.00470387	-0.00473262	-0.00476137	-0.00454967	-0.00432443	-0.00409919	-0.00387394	-0.0036487	-0.00356486	-0.00349331	-0.00342176	-0.00335021	-0.00327866	-0.00322988	-0.00318383	-0.00313777	-0.00309171	-0.00304565	-0.00301435	-0.00298531	-0.00295628	-0.00292724	-0.00289821	-0.00305209	-0.00324081	-0.00342953	-0.00361826	-0.00380698	-0.00373961	-0.00361346	-0.00348731	-0.00336116	-0.00323501	-0.00317581	-0.00313476	-0.00309371	-0.00305266	-0.00301162	-0.00283164	-0.0026078	-0.00238396
57.8948	-0.00396999	-0.00412842	-0.00428685	-0.00444528	-0.00460371	-0.00476214	-0.00478916	-0.00481258	-0.00483601	-0.00485943	-0.00488285	-0.00466405	-0.00443159	-0.00419914	-0.00396668	-0.00373423	-0.00365302	-0.00358497	-0.00351692	-0.00344887	-0.00338082	-0.00332773	-0.00327643	-0.00322512	-0.00317382	-0.00312252	-0.00308655	-0.00305294	-0.00301933	-0.00298572	-0.0029521	-0.0030947	-0.00327087	-0.00344703	-0.0036232	-0.00379936	-0.00373174	-0.00360817	-0.00348461	-0.00336104	-0.00323747	-0.0031808	-0.00314227	-0.00310374	-0.00306521	-0.00302668	-0.00285097	-0.00263193	-0.0024129
58.3334	-0.00405932	-0.00422357	-0.00438781	-0.00455205	-0.00471629	-0.00488054	-0.00490493	-0.0049255	-0.00494606	-0.00496662	-0.00498719	-0.00475804	-0.00451482	-0.0042716	-0.00402839	-0.00378517	-0.00371036	-0.00365021	-0.00359005	-0.00352989	-0.00346973	-0.0034129	-0.00335648	-0.00330005	-0.00324363	-0.00318721	-0.00314675	-0.00310875	-0.00307075	-0.00303275	-0.00299476	-0.003123	-0.00328291	-0.00344282	-0.00360274	-0.00376265	-0.00369528	-0.00357574	-0.00345621	-0.00333667	-0.00321714	-0.00316379	-0.00312838	-0.00309298	-0.00305758	-0.00302217	-0.00285096	-0.00263685	-0.00242275
58.7787	-0.00415001	-0.00432016	-0.0044903	-0.00466045	-0.00483059	-0.00500074	-0.00502247	-0.00504013	-0.00505779	-0.00507545	-0.00509311	-0.00485346	-0.00459932	-0.00434517	-0.00409103	-0.00383689	-0.00376858	-0.00371643	-0.00366428	-0.00361214	-0.00355999	-0.00349937	-0.00343775	-0.00337612	-0.0033145	-0.00325287	-0.00320787	-0.00316541	-0.00312296	-0.00308051	-0.00303806	-0.00315173	-0.00329514	-0.00343855	-0.00358197	-0.00372538	-0.00365826	-0.00354282	-0.00342738	-0.00331194	-0.0031965	-0.00314652	-0.00311429	-0.00308205	-0.00304982	-0.00301759	-0.00285095	-0.00264185	-0.00243275
59.2308	-0.00424209	-0.00441823	-0.00459437	-0.00477051	-0.00494665	-0.00512279	-0.0051418	-0.00515652	-0.00517123	-0.00518594	-0.00520066	-0.00495035	-0.00468511	-0.00441987	-0.00415463	-0.0038894	-0.00382769	-0.00378367	-0.00373966	-0.00369565	-0.00365164	-0.00358717	-0.00352027	-0.00345336	-0.00338646	-0.00331955	-0.00326992	-0.00322295	-0.00317597	-0.003129	-0.00308202	-0.0031809	-0.00330756	-0.00343422	-0.00356088	-0.00368754	-0.00362067	-0.00350939	-0.0033981	-0.00328682	-0.00317554	-0.00312898	-0.00309997	-0.00307096	-0.00304195	-0.00301294	-0.00285093	-0.00264692	-0.00244291
59.6899	-0.0043356	-0.00451783	-0.00470005	-0.00488228	-0.0050645	-0.00524672	-0.00526299	-0.00527471	-0.00528643	-0.00529815	-0.00530987	-0.00504874	-0.00477223	-0.00449573	-0.00421923	-0.00394272	-0.00388771	-0.00385196	-0.00381621	-0.00378046	-0.00374471	-0.00367633	-0.00360407	-0.0035318	-0.00345953	-0.00338726	-0.00333294	-0.00328137	-0.0032298	-0.00317824	-0.00312667	-0.00321052	-0.00332017	-0.00342981	-0.00353946	-0.00364911	-0.0035825	-0.00347544	-0.00336838	-0.00326132	-0.00315426	-0.00311117	-0.00308543	-0.0030597	-0.00303396	-0.00300822	-0.00285092	-0.00265207	-0.00245322
60.1562	-0.00436663	-0.00455933	-0.00475202	-0.00494471	-0.00513741	-0.0053301	-0.00534682	-0.00535873	-0.00537063	-0.00538253	-0.00539443	-0.00512387	-0.0048374	-0.00455093	-0.00426446	-0.00397799	-0.00392811	-0.0038988	-0.0038695	-0.00384019	-0.00381089	-0.00373925	-0.00366255	-0.00358586	-0.00350916	-0.00343247	-0.00337488	-0.00332023	-0.00326558	-0.00321092	-0.00315627	-0.00323146	-0.00333137	-0.00343128	-0.00353119	-0.0036311	-0.00356563	-0.00346221	-0.00335878	-0.00325536	-0.00315193	-0.00311123	-0.00308753	-0.00306383	-0.00304014	-0.00301644	-0.00286324	-0.00266913	-0.00247503
60.6299	-0.00426926	-0.00448123	-0.00469321	-0.00490518	-0.00511716	-0.00532913	-0.00535286	-0.00537144	-0.00539001	-0.00540859	-0.00542716	-0.0051502	-0.00485658	-0.00456297	-0.00426935	-0.00397574	-0.0039277	-0.00390102	-0.00387434	-0.00384766	-0.00382099	-0.00374744	-0.0036683	-0.00358917	-0.00351003	-0.00343089	-0.00337302	-0.00331842	-0.00326381	-0.00320921	-0.00315461	-0.00323427	-0.0033395	-0.00344473	-0.00354996	-0.00365519	-0.00359265	-0.0034916	-0.00339055	-0.0032895	-0.00318846	-0.00314785	-0.00312364	-0.00309943	-0.00307522	-0.00305101	-0.00290059	-0.00271032	-0.00252004
61.1111	-0.00417034	-0.0044019	-0.00463346	-0.00486502	-0.00509658	-0.00532815	-0.005359	-0.00538436	-0.00540971	-0.00543507	-0.00546042	-0.00517695	-0.00487607	-0.0045752	-0.00427432	-0.00397345	-0.00392729	-0.00390328	-0.00387926	-0.00385525	-0.00383124	-0.00375577	-0.00367415	-0.00359253	-0.00351091	-0.00342929	-0.00337113	-0.00331657	-0.00326202	-0.00320747	-0.00315292	-0.00323712	-0.00334776	-0.0034584	-0.00356903	-0.00367967	-0.0036201	-0.00352146	-0.00342283	-0.00332419	-0.00322556	-0.00318506	-0.00316033	-0.0031356	-0.00311087	-0.00308614	-0.00293854	-0.00275215	-0.00256576
61.6	-0.00406984	-0.0043213	-0.00457276	-0.00482422	-0.00507568	-0.00532714	-0.00536523	-0.00539748	-0.00542972	-0.00546197	-0.00549421	-0.00520412	-0.00489587	-0.00458762	-0.00427937	-0.00397112	-0.00392687	-0.00390556	-0.00388426	-0.00386296	-0.00384166	-0.00376422	-0.00368008	-0.00359594	-0.0035118	-0.00342766	-0.0033692	-0.0033147	-0.0032602	-0.0032057	-0.0031512	-0.00324003	-0.00335615	-0.00347228	-0.00358841	-0.00370454	-0.00364798	-0.0035518	-0.00345562	-0.00335944	-0.00326326	-0.00322287	-0.0031976	-0.00317234	-0.00314708	-0.00312182	-0.0029771	-0.00279466	-0.00261222
62.0968	-0.00396771	-0.00423939	-0.00451108	-0.00478276	-0.00505444	-0.00532612	-0.00537157	-0.00541081	-0.00545006	-0.00548931	-0.00552855	-0.00523174	-0.00491599	-0.00460025	-0.0042845	-0.00396876	-0.00392644	-0.00390789	-0.00388934	-0.0038708	-0.00385225	-0.00377282	-0.00368611	-0.00359941	-0.00351271	-0.003426	-0.00336725	-0.0033128	-0.00325835	-0.0032039	-0.00314945	-0.00324298	-0.00336468	-0.00348639	-0.0036081	-0.0037298	-0.00367632	-0.00358263	-0.00348894	-0.00339525	-0.00330156	-0.00326128	-0.00323548	-0.00320968	-0.00318388	-0.00315809	-0.00301629	-0.00283785	-0.00265942
62.6016	-0.00384281	-0.0041332	-0.00442359	-0.00471398	-0.00500437	-0.00529476	-0.0053471	-0.00539292	-0.00543873	-0.00548455	-0.00553037	-0.00522803	-0.00490607	-0.00458411	-0.00426216	-0.0039402	-0.00390108	-0.00388656	-0.00387203	-0.0038575	-0.00384298	-0.00376186	-0.00367278	-0.00358371	-0.00349464	-0.00340556	-0.00334645	-0.00329196	-0.00323746	-0.00318296	-0.00312846	-0.00322641	-0.0033534	-0.0034804	-0.00360739	-0.00373438	-0.00368494	-0.00359501	-0.00350508	-0.00341515	-0.00332522	-0.00328419	-0.00325642	-0.00322865	-0.00320088	-0.00317311	-0.00303361	-0.00285882	-0.00268403
63.1148	-0.00363074	-0.0039327	-0.00423467	-0.00453664	-0.00483861	-0.00514058	-0.0051976	-0.0052479	-0.0052982	-0.00534851	-0.00539881	-0.00509609	-0.00477349	-0.00445089	-0.00412829	-0.00380569	-0.00377481	-0.0037693	-0.00376379	-0.00375827	-0.00375276	-0.0036713	-0.00358076	-0.00349023	-0.00339969	-0.00330916	-0.00324945	-0.00319449	-0.00313952	-0.00308456	-0.00302959	-0.00313068	-0.0032615	-0.00339232	-0.00352313	-0.00365395	-0.00361235	-0.00353119	-0.00345002	-0.00336886	-0.0032877	-0.00324244	-0.00320691	-0.00317139	-0.00313587	-0.00310035	-0.00296048	-0.00278766	-0.00261484
63.6364	-0.00341515	-0.00372889	-0.00404263	-0.00435637	-0.00467011	-0.00498385	-0.00504562	-0.00510048	-0.00515535	-0.00521021	-0.00526508	-0.00496198	-0.00463873	-0.00431547	-0.00399221	-0.00366895	-0.00364645	-0.0036501	-0.00365375	-0.0036574	-0.00366105	-0.00357924	-0.00348722	-0.0033952	-0.00330318	-0.00321116	-0.00315085	-0.00309541	-0.00303997	-0.00298453	-0.0029291	-0.00303338	-0.00316808	-0.00330278	-0.00343748	-0.00357218	-0.00353856	-0.00346631	-0.00339406	-0.0033218	-0.00324955	-0.00319999	-0.00315659	-0.00311319	-0.00306979	-0.00302639	-0.00288615	-0.00271533	-0.0025445
64.1667	-0.00319597	-0.00352168	-0.00384739	-0.00417309	-0.0044988	-0.00482451	-0.00489111	-0.00495061	-0.00501011	-0.00506961	-0.00512911	-0.00482564	-0.00450171	-0.00417778	-0.00385386	-0.00352993	-0.00351595	-0.00352892	-0.00354188	-0.00355485	-0.00356782	-0.00348565	-0.00339212	-0.00329859	-0.00320506	-0.00311153	-0.0030506	-0.00299468	-0.00293876	-0.00288284	-0.00282692	-0.00293444	-0.0030731	-0.00321175	-0.0033504	-0.00348906	-0.00346354	-0.00340035	-0.00333715	-0.00327396	-0.00321077	-0.00315684	-0.00310543	-0.00305402	-0.00300261	-0.00295119	-0.00281057	-0.00264178	-0.00247299
64.7059	-0.00297311	-0.00331098	-0.00364886	-0.00398673	-0.00432461	-0.00466249	-0.004734	-0.00479822	-0.00486243	-0.00492665	-0.00499086	-0.004687	-0.00436239	-0.00403779	-0.00371318	-0.00338858	-0.00338325	-0.00340569	-0.00342813	-0.00345057	-0.00347301	-0.00339048	-0.00329542	-0.00320035	-0.00310529	-0.00301023	-0.00294866	-0.00289226	-0.00283585	-0.00277944	-0.00272303	-0.00283385	-0.00297652	-0.00311919	-0.00326186	-0.00340453	-0.00338726	-0.00333328	-0.00327929	-0.00322531	-0.00317133	-0.00311296	-0.00305341	-0.00299385	-0.00293429	-0.00287474	-0.00273373	-0.00256701	-0.00240028
65.2542	-0.00275065	-0.00310094	-0.00345123	-0.00380152	-0.00415182	-0.00450211	-0.00457759	-0.00464554	-0.00471349	-0.00478143	-0.00484938	-0.00454485	-0.00421933	-0.00389381	-0.0035683	-0.00324278	-0.00324562	-0.00327701	-0.0033084	-0.00333979	-0.00337118	-0.00328982	-0.003195	-0.00310017	-0.00300535	-0.00291052	-0.00284825	-0.00279099	-0.00273373	-0.00267647	-0.00261921	-0.00273318	-0.00287977	-0.00302636	-0.00317294	-0.00331953	-0.00331027	-0.00326525	-0.00322022	-0.0031752	-0.00313017	-0.00306758	-0.00300022	-0.00293287	-0.00286551	-0.00279815	-0.00265676	-0.00249198	-0.0023272
65.812	-0.00258342	-0.00294693	-0.00331045	-0.00367396	-0.00403748	-0.00440099	-0.00446593	-0.00452269	-0.00457945	-0.00463622	-0.00469298	-0.00438397	-0.00405436	-0.00372474	-0.00339513	-0.00306552	-0.00306757	-0.00309846	-0.00312936	-0.00316025	-0.00319115	-0.00313265	-0.00306349	-0.00299432	-0.00292515	-0.00285599	-0.00279204	-0.0027289	-0.00266575	-0.00260261	-0.00253947	-0.00265384	-0.00280201	-0.00295019	-0.00309836	-0.00324654	-0.00324027	-0.00319856	-0.00315684	-0.00311513	-0.00307341	-0.00301065	-0.00294219	-0.00287373	-0.00280526	-0.0027368	-0.00259499	-0.00243002	-0.00226505
66.3793	-0.0024133	-0.00279027	-0.00316723	-0.0035442	-0.00392117	-0.00429814	-0.00435236	-0.00439773	-0.00444311	-0.00448849	-0.00453387	-0.00422031	-0.00388653	-0.00355275	-0.00321898	-0.0028852	-0.00288645	-0.00291684	-0.00294723	-0.00297762	-0.00300801	-0.00297278	-0.00292971	-0.00288664	-0.00284358	-0.00280051	-0.00273486	-0.00266573	-0.00259661	-0.00252748	-0.00245835	-0.00257312	-0.00272291	-0.00287271	-0.0030225	-0.00317229	-0.00316906	-0.00313072	-0.00309237	-0.00305402	-0.00301567	-0.00295275	-0.00288316	-0.00281357	-0.00274398	-0.00267439	-0.00253216	-0.002367	-0.00220183
66.9565	-0.00224022	-0.00263087	-0.00302153	-0.00341218	-0.00380283	-0.00419349	-0.0042368	-0.0042706	-0.0043044	-0.0043382	-0.00437199	-0.00405381	-0.00371579	-0.00337777	-0.00303976	-0.00270174	-0.00270218	-0.00273206	-0.00276193	-0.00279181	-0.00282168	-0.00281012	-0.0027936	-0.00277709	-0.00276058	-0.00274407	-0.00267668	-0.00260147	-0.00252625	-0.00245104	-0.00237583	-0.002491	-0.00264244	-0.00279388	-0.00294531	-0.00309675	-0.00309662	-0.0030617	-0.00302677	-0.00299185	-0.00295693	-0.00289384	-0.0028231	-0.00275237	-0.00268163	-0.0026109	-0.00246824	-0.00230288	-0.00213751
67.5439	-0.00206411	-0.00246868	-0.00287326	-0.00327784	-0.00368242	-0.004087	-0.00411922	-0.00414123	-0.00416325	-0.00418526	-0.00420728	-0.00388438	-0.00354205	-0.00319972	-0.00285739	-0.00251506	-0.00251468	-0.00254403	-0.00257338	-0.00260273	-0.00263208	-0.0026446	-0.00265511	-0.00266562	-0.00267612	-0.00268663	-0.00261748	-0.00253607	-0.00245467	-0.00237326	-0.00229185	-0.00240744	-0.00256055	-0.00271366	-0.00286677	-0.00301989	-0.0030229	-0.00299146	-0.00296003	-0.00292859	-0.00289716	-0.00283389	-0.00276199	-0.00269009	-0.00261819	-0.00254629	-0.0024032	-0.00223763	-0.00207206
68.1416	-0.00188487	-0.00230362	-0.00272238	-0.00314113	-0.00355988	-0.00397863	-0.00399955	-0.00400958	-0.0040196	-0.00402962	-0.00403965	-0.00371195	-0.00336523	-0.00301852	-0.0026718	-0.00232508	-0.00232385	-0.00235267	-0.00238149	-0.00241031	-0.00243913	-0.00247615	-0.00251416	-0.00255217	-0.00259018	-0.00262818	-0.00255723	-0.00246952	-0.00238181	-0.0022941	-0.00220639	-0.0023224	-0.00247721	-0.00263203	-0.00278685	-0.00294166	-0.00294788	-0.00291999	-0.0028921	-0.00286421	-0.00283632	-0.00277288	-0.00269979	-0.00262671	-0.00255362	-0.00248053	-0.002337	-0.00217123	-0.00200545
68.75	-0.00177763	-0.0022008	-0.00262397	-0.00304714	-0.00347031	-0.00389348	-0.00389891	-0.00389291	-0.0038869	-0.00388089	-0.00387489	-0.0035419	-0.00319049	-0.00283907	-0.00248766	-0.00213625	-0.00213415	-0.00216242	-0.00219069	-0.00221896	-0.00224723	-0.00230095	-0.0023577	-0.00241445	-0.00247121	-0.00252796	-0.00245073	-0.00235288	-0.00225503	-0.00215718	-0.00205933	-0.00217445	-0.00233013	-0.00248582	-0.00264151	-0.00279719	-0.00280921	-0.00278825	-0.00276729	-0.00274633	-0.00272537	-0.00266362	-0.0025908	-0.00251798	-0.00244516	-0.00237235	-0.0022303	-0.00206639	-0.00190247
69.3694	-0.00167387	-0.00210081	-0.00252776	-0.00295471	-0.00338165	-0.0038086	-0.00379799	-0.00377539	-0.00375279	-0.00373019	-0.00370758	-0.00336917	-0.00301296	-0.00265676	-0.00230055	-0.00194435	-0.00194135	-0.00196906	-0.00199677	-0.00202449	-0.0020522	-0.00212231	-0.00219748	-0.00227265	-0.00234783	-0.002423	-0.00233904	-0.0022306	-0.00212217	-0.00201373	-0.00190529	-0.00201941	-0.00217592	-0.00233243	-0.00248894	-0.00264544	-0.00266355	-0.00264988	-0.00263622	-0.00262255	-0.00260889	-0.00254899	-0.00247655	-0.00240411	-0.00233168	-0.00225924	-0.00211883	-0.00195697	-0.0017951
70	-0.00156822	-0.00199901	-0.0024298	-0.00286059	-0.00329139	-0.00372218	-0.00369522	-0.00365573	-0.00361623	-0.00357673	-0.00353724	-0.0031933	-0.00283221	-0.00247113	-0.00211004	-0.00174895	-0.00174504	-0.00177219	-0.00179933	-0.00182648	-0.00185362	-0.00194043	-0.00203435	-0.00212828	-0.0022222	-0.00231612	-0.00222533	-0.00210611	-0.00198689	-0.00186767	-0.00174845	-0.00186155	-0.0020189	-0.00217624	-0.00233359	-0.00249094	-0.00251524	-0.002509	-0.00250276	-0.00249652	-0.00249029	-0.00243228	-0.00236022	-0.00228817	-0.00221612	-0.00214407	-0.00200534	-0.00184556	-0.00168578
70.6422	-0.00146063	-0.00189534	-0.00233005	-0.00276475	-0.00319946	-0.00363417	-0.00359057	-0.00353387	-0.00347717	-0.00342046	-0.00336376	-0.0030142	-0.00264814	-0.00228208	-0.00191603	-0.00154997	-0.00154513	-0.00157169	-0.00159826	-0.00162483	-0.0016514	-0.0017552	-0.00186822	-0.00198124	-0.00209427	-0.00220729	-0.00210952	-0.00197932	-0.00184913	-0.00171893	-0.00158873	-0.00170079	-0.00185899	-0.00201719	-0.00217539	-0.00233359	-0.0023642	-0.00236553	-0.00236685	-0.00236818	-0.00236951	-0.00231342	-0.00224176	-0.0021701	-0.00209845	-0.00202679	-0.00188977	-0.00173211	-0.00157444
71.2963	-0.00135105	-0.00178975	-0.00222844	-0.00266714	-0.00310584	-0.00354453	-0.00348398	-0.00340976	-0.00333553	-0.0032613	-0.00318707	-0.00283178	-0.00246066	-0.00208954	-0.00171842	-0.0013473	-0.00134151	-0.00136749	-0.00139347	-0.00141945	-0.00144543	-0.00156654	-0.00169902	-0.00183149	-0.00196396	-0.00209644	-0.00199157	-0.00185019	-0.00170882	-0.00156744	-0.00142606	-0.00153706	-0.00169613	-0.00185519	-0.00201426	-0.00217333	-0.00221037	-0.0022194	-0.00222843	-0.00223746	-0.00224649	-0.00219236	-0.0021211	-0.00204985	-0.00197859	-0.00190733	-0.00177205	-0.00161655	-0.00146105
71.9626	-0.00138477	-0.0018262	-0.00226763	-0.00270906	-0.00315049	-0.00359192	-0.00351044	-0.00341464	-0.00331884	-0.00322304	-0.00312723	-0.00276199	-0.00238156	-0.00200114	-0.00162071	-0.00124028	-0.00123602	-0.00126447	-0.00129292	-0.00132137	-0.00134982	-0.00149195	-0.00164765	-0.00180336	-0.00195906	-0.00211476	-0.0020142	-0.00187422	-0.00173424	-0.00159426	-0.00145428	-0.001561	-0.00171471	-0.00186842	-0.00202213	-0.00217583	-0.00221658	-0.00223141	-0.00224623	-0.00226106	-0.00227588	-0.00222155	-0.00214845	-0.00207536	-0.00200227	-0.00192917	-0.00179434	-0.00164002	-0.00148569
72.6415	-0.00145581	-0.00189969	-0.00234357	-0.00278744	-0.00323132	-0.0036752	-0.00357148	-0.00345275	-0.00333403	-0.00321531	-0.00309659	-0.00272015	-0.0023292	-0.00193825	-0.0015473	-0.00115634	-0.00115427	-0.00118601	-0.00121775	-0.00124949	-0.00128123	-0.00144562	-0.00162586	-0.00180609	-0.00198632	-0.00216655	-0.00207329	-0.00193796	-0.00180264	-0.00166731	-0.00153198	-0.00163353	-0.0017802	-0.00192687	-0.00207354	-0.00222021	-0.00226403	-0.00228424	-0.00230445	-0.00232466	-0.00234488	-0.00228977	-0.00221424	-0.00213871	-0.00206318	-0.00198765	-0.00185294	-0.00169955	-0.00154616
73.3333	-0.00152821	-0.00197458	-0.00242095	-0.00286732	-0.00331369	-0.00376006	-0.00363368	-0.0034916	-0.00334951	-0.00320743	-0.00306535	-0.00267752	-0.00227584	-0.00187416	-0.00147248	-0.0010708	-0.00107096	-0.00110605	-0.00114115	-0.00117624	-0.00121133	-0.00139841	-0.00160364	-0.00180887	-0.0020141	-0.00221932	-0.00213351	-0.00200292	-0.00187233	-0.00174174	-0.00161116	-0.00170744	-0.00184694	-0.00198644	-0.00212593	-0.00226543	-0.00231238	-0.00233808	-0.00236378	-0.00238948	-0.00241519	-0.0023593	-0.00228128	-0.00220327	-0.00212525	-0.00204723	-0.00191266	-0.00176023	-0.00160779
74.0384	-0.001602	-0.00205091	-0.00249982	-0.00294874	-0.00339765	-0.00384656	-0.00369707	-0.00353118	-0.0033653	-0.00319941	-0.00303352	-0.00263407	-0.00222145	-0.00180884	-0.00139623	-0.000983616	-0.000986039	-0.00102455	-0.00106306	-0.00110158	-0.00114009	-0.0013503	-0.001581	-0.00181171	-0.00204241	-0.00227311	-0.00219489	-0.00206913	-0.00194337	-0.00181762	-0.00169186	-0.00178277	-0.00191496	-0.00204715	-0.00217934	-0.00231152	-0.00236165	-0.00239295	-0.00242425	-0.00245555	-0.00248685	-0.00243016	-0.00234961	-0.00226906	-0.00218852	-0.00210797	-0.00197353	-0.00182207	-0.0016706
74.7573	-0.00167722	-0.00212873	-0.00258023	-0.00303173	-0.00348324	-0.00393474	-0.0037617	-0.00357154	-0.00338138	-0.00319123	-0.00300107	-0.00258977	-0.00216601	-0.00174225	-0.00131849	-0.000894735	-0.000899473	-0.00094147	-0.000983468	-0.00102547	-0.00106746	-0.00130124	-0.00155792	-0.0018146	-0.00207127	-0.00232795	-0.00225745	-0.00213662	-0.00201579	-0.00189496	-0.00177413	-0.00185957	-0.00198431	-0.00210904	-0.00223378	-0.00235851	-0.00241189	-0.00244889	-0.0024859	-0.0025229	-0.0025599	-0.0025024	-0.00241927	-0.00233614	-0.00225301	-0.00216988	-0.00203557	-0.00188511	-0.00173464
75.4902	-0.00177253	-0.002218	-0.00266347	-0.00310894	-0.0035544	-0.00399987	-0.00381775	-0.00361843	-0.00341911	-0.0032198	-0.00302048	-0.00260558	-0.00217853	-0.00175149	-0.00132444	-0.000897392	-0.000903682	-0.000947653	-0.000991624	-0.0010356	-0.00107957	-0.00132549	-0.00159554	-0.00186558	-0.00213562	-0.00240566	-0.00233731	-0.00221691	-0.0020965	-0.00197609	-0.00185568	-0.00193632	-0.00205524	-0.00217416	-0.00229309	-0.00241201	-0.00246615	-0.00250542	-0.00254468	-0.00258395	-0.00262322	-0.00256367	-0.00247732	-0.00239097	-0.00230462	-0.00221828	-0.00208535	-0.00193771	-0.00179007
76.2376	-0.00187914	-0.00231406	-0.00274899	-0.00318392	-0.00361884	-0.00405377	-0.00386993	-0.00366915	-0.00346836	-0.00326757	-0.00306678	-0.00265249	-0.00222617	-0.00179985	-0.00137352	-0.000947202	-0.000954667	-0.000999853	-0.00104504	-0.00109023	-0.00113541	-0.00138773	-0.00166477	-0.00194182	-0.00221887	-0.00249591	-0.00242686	-0.00230457	-0.00218227	-0.00205998	-0.00193768	-0.00201379	-0.00212769	-0.0022416	-0.0023555	-0.0024694	-0.00252302	-0.0025628	-0.00260258	-0.00264236	-0.00268214	-0.00261989	-0.00252996	-0.00244004	-0.00235012	-0.00226019	-0.0021293	-0.00198547	-0.00184163
77	-0.00198787	-0.00241205	-0.00283622	-0.0032604	-0.00368457	-0.00410875	-0.00392316	-0.00372088	-0.00351859	-0.0033163	-0.00311401	-0.00270034	-0.00227476	-0.00184917	-0.00142359	-0.000998008	-0.00100667	-0.0010531	-0.00109952	-0.00114595	-0.00119237	-0.0014512	-0.0017354	-0.00201959	-0.00230378	-0.00258797	-0.00251821	-0.00239399	-0.00226976	-0.00214554	-0.00202132	-0.00209282	-0.0022016	-0.00231038	-0.00241915	-0.00252793	-0.00258102	-0.00262133	-0.00266163	-0.00270194	-0.00274224	-0.00267723	-0.00258366	-0.00249009	-0.00239652	-0.00230295	-0.00217413	-0.00203418	-0.00189422
77.7778	-0.00209881	-0.00251201	-0.00292522	-0.00333842	-0.00375163	-0.00416483	-0.00397747	-0.00377365	-0.00356983	-0.00336602	-0.0031622	-0.00274916	-0.00232433	-0.0018995	-0.00147467	-0.00104984	-0.00105973	-0.00110742	-0.00115511	-0.0012028	-0.00125049	-0.00151597	-0.00180745	-0.00209893	-0.00239041	-0.0026819	-0.0026114	-0.00248521	-0.00235902	-0.00223284	-0.00210665	-0.00217344	-0.00227699	-0.00238055	-0.0024841	-0.00258765	-0.0026402	-0.00268104	-0.00272188	-0.00276272	-0.00280356	-0.00273574	-0.00263844	-0.00254115	-0.00244386	-0.00234657	-0.00221986	-0.00208387	-0.00194788
78.5714	-0.00221201	-0.00261402	-0.00301603	-0.00341804	-0.00382006	-0.00422207	-0.00403289	-0.00382751	-0.00362213	-0.00341675	-0.00321137	-0.00279897	-0.00237491	-0.00195085	-0.00152679	-0.00110273	-0.00111387	-0.00116285	-0.00121183	-0.00126081	-0.00130979	-0.00158205	-0.00188097	-0.00217989	-0.00247881	-0.00277774	-0.00270649	-0.0025783	-0.00245011	-0.00232191	-0.00219372	-0.00225571	-0.00235393	-0.00245215	-0.00255037	-0.00264859	-0.00270058	-0.00274197	-0.00278336	-0.00282474	-0.00286613	-0.00279544	-0.00269435	-0.00259326	-0.00249217	-0.00239108	-0.00226653	-0.00213458	-0.00200263
79.3814	-0.00213601	-0.0025162	-0.00289638	-0.00327657	-0.00365675	-0.00403694	-0.0038533	-0.00365421	-0.00345513	-0.00325604	-0.00305695	-0.00265216	-0.00223578	-0.00181939	-0.00140301	-0.000986623	-0.000996485	-0.00104341	-0.00109034	-0.00113726	-0.00118419	-0.00146261	-0.00176866	-0.00207472	-0.00238078	-0.00268683	-0.00261921	-0.0024941	-0.00236899	-0.00224387	-0.00211876	-0.00217616	-0.00226831	-0.00236047	-0.00245263	-0.00254479	-0.00260427	-0.00265625	-0.00270824	-0.00276022	-0.0028122	-0.00274814	-0.00265262	-0.00255709	-0.00246156	-0.00236604	-0.0022485	-0.00212401	-0.00199953
80.2083	-0.0018891	-0.00223781	-0.00258651	-0.00293522	-0.00328393	-0.00363263	-0.0034612	-0.00327551	-0.00308982	-0.00290413	-0.00271844	-0.00232755	-0.00192509	-0.00152263	-0.00112017	-0.000717713	-0.000724021	-0.000765873	-0.000807725	-0.000849578	-0.00089143	-0.00117545	-0.00148839	-0.00180132	-0.00211426	-0.00242719	-0.00236714	-0.00224971	-0.00213227	-0.00201484	-0.00189741	-0.00195037	-0.0020358	-0.00212122	-0.00220665	-0.00229207	-0.00236631	-0.00243799	-0.00250966	-0.00258133	-0.00265301	-0.00260418	-0.00252268	-0.00244118	-0.00235968	-0.00227818	-0.00217204	-0.00205813	-0.00194422
81.0526	-0.00163698	-0.00195355	-0.00227012	-0.00258668	-0.00290325	-0.00321981	-0.00306083	-0.00288882	-0.00271682	-0.00254481	-0.0023728	-0.00199609	-0.00160786	-0.00121962	-0.000831377	-0.000443137	-0.000445816	-0.000482487	-0.000519158	-0.000555829	-0.0005925	-0.000882243	-0.0012022	-0.00152216	-0.00184212	-0.00216208	-0.00210976	-0.00200017	-0.00189057	-0.00178098	-0.00167138	-0.00171983	-0.00179838	-0.00187693	-0.00195548	-0.00203403	-0.00212334	-0.00221512	-0.0023069	-0.00239868	-0.00249046	-0.00245719	-0.00239001	-0.00232283	-0.00225565	-0.00218846	-0.00209398	-0.00199086	-0.00188775
81.9148	-0.0013795	-0.00166324	-0.00194697	-0.00223071	-0.00251445	-0.00279819	-0.00265194	-0.0024939	-0.00233586	-0.00217783	-0.00201979	-0.00165758	-0.00128386	-0.000910144	-0.000536427	-0.00016271	-0.000161682	-0.000193061	-0.000224441	-0.00025582	-0.0002872	-0.000582786	-0.00090992	-0.00123705	-0.00156419	-0.00189132	-0.0018469	-0.00174531	-0.00164372	-0.00154213	-0.00144055	-0.00148438	-0.00155591	-0.00162744	-0.00169897	-0.0017705	-0.0018752	-0.00198751	-0.00209982	-0.00221213	-0.00232445	-0.00230706	-0.00225451	-0.00220195	-0.0021494	-0.00209684	-0.00201424	-0.00192216	-0.00183007
82.7957	-0.00111647	-0.00136667	-0.00161688	-0.00186708	-0.00211729	-0.00236749	-0.00223424	-0.00209047	-0.00194671	-0.00180295	-0.00165918	-0.00131177	-0.000952892	-0.000594009	-0.000235127	0.000123755	0.00012857	0.000102596	7.66218e-05	5.06478e-05	2.46739e-05	-0.000276882	-0.000611344	-0.000945806	-0.00128027	-0.00161473	-0.00157837	-0.00148496	-0.00139156	-0.00129815	-0.00120474	-0.00124385	-0.00130821	-0.00137257	-0.00143693	-0.00150128	-0.00162171	-0.00175499	-0.00188828	-0.00202157	-0.00215486	-0.00215371	-0.00211609	-0.00207848	-0.00204086	-0.00200324	-0.00193279	-0.00185198	-0.00177116
83.6957	-0.000815035	-0.00104372	-0.00127241	-0.0015011	-0.00172979	-0.00195847	-0.00183793	-0.00170782	-0.0015777	-0.00144759	-0.00131748	-0.00098067	-0.000632214	-0.000283758	6.46974e-05	0.000413153	0.000424016	0.000405522	0.000387029	0.000368535	0.000350042	3.89309e-05	-0.000307119	-0.000653169	-0.000999219	-0.00134527	-0.00131581	-0.00122858	-0.00114135	-0.00105411	-0.000966882	-0.0010002	-0.00105648	-0.00111276	-0.00116904	-0.00122532	-0.00135631	-0.00150446	-0.0016526	-0.00180074	-0.00194889	-0.00195877	-0.00193117	-0.00190356	-0.00187595	-0.00184834	-0.00178866	-0.00171885	-0.00164903
84.6154	-0.000457419	-0.000683443	-0.000909468	-0.00113549	-0.00136152	-0.00158754	-0.00147913	-0.00136155	-0.00124398	-0.0011264	-0.00100883	-0.00067598	-0.000331007	1.39672e-05	0.000358941	0.000703915	0.000724263	0.000716382	0.000708502	0.000700622	0.000692741	0.000366628	2.51592e-06	-0.000361596	-0.000725708	-0.00108982	-0.00106537	-0.000981143	-0.000896915	-0.000812688	-0.00072846	-0.000754371	-0.000801259	-0.000848148	-0.000895037	-0.000941926	-0.0010754	-0.00122875	-0.0013821	-0.00153545	-0.0016888	-0.00170157	-0.00167622	-0.00165086	-0.00162551	-0.00160016	-0.00154898	-0.00148966	-0.00143033
85.5556	-9.18532e-05	-0.000315154	-0.000538456	-0.000761757	-0.000985058	-0.00120836	-0.00111235	-0.00100759	-0.000902829	-0.00079807	-0.00069331	-0.000364517	-2.31029e-05	0.000318312	0.000659726	0.00100114	0.00103118	0.00103415	0.00103712	0.00104009	0.00104306	0.00070161	0.000319035	-6.35403e-05	-0.000446115	-0.00082869	-0.000809365	-0.000728208	-0.000647052	-0.000565895	-0.000484739	-0.000503076	-0.000540365	-0.000577654	-0.000614943	-0.000652232	-0.000788245	-0.000946915	-0.00110559	-0.00126426	-0.00142293	-0.00143865	-0.0014156	-0.00139255	-0.0013695	-0.00134646	-0.00130398	-0.00125537	-0.00120676
86.5169	0.000281933	6.14156e-05	-0.000159102	-0.000379619	-0.000600136	-0.000820653	-0.000737322	-0.000645667	-0.000554011	-0.000462356	-0.0003707	-4.60512e-05	0.000291724	0.000629499	0.000967274	0.00130505	0.00134501	0.00135907	0.00137313	0.00138719	0.00140126	0.00104412	0.00064267	0.000241217	-0.000160236	-0.00056169	-0.000547603	-0.000469586	-0.00039157	-0.000313553	-0.000235537	-0.000246132	-0.000273605	-0.000301078	-0.000328551	-0.000356024	-0.00049463	-0.000658742	-0.000822854	-0.000986965	-0.00115108	-0.00116981	-0.00114912	-0.00112843	-0.00110774	-0.00108705	-0.00105347	-0.00101581	-0.000978157
87.5	0.000664208	0.000446538	0.000228868	1.11983e-05	-0.000206472	-0.000424142	-0.000353779	-0.000275525	-0.000197271	-0.000119017	-4.07627e-05	0.000279648	0.000613701	0.000947754	0.00128181	0.00161586	0.00166596	0.00169137	0.00171677	0.00174218	0.00176759	0.00139442	0.000973657	0.000552896	0.000132135	-0.000288625	-0.000279896	-0.000205091	-0.000130285	-5.54804e-05	1.93247e-05	1.66485e-05	-7.85907e-07	-1.82204e-05	-3.56548e-05	-5.30892e-05	-0.000194347	-0.000364024	-0.0005337	-0.000703377	-0.000873053	-0.000894871	-0.000876591	-0.000858311	-0.000840031	-0.000821751	-0.000797264	-0.000770815	-0.000744367
88.5057	0.0010584	0.000842378	0.000626353	0.000410328	0.000194303	-2.17221e-05	3.59433e-05	0.000101107	0.000166271	0.000231434	0.000296598	0.000612593	0.000942719	0.00127285	0.00160297	0.0019331	0.00199146	0.00202619	0.00206092	0.00209564	0.00213037	0.00174009	0.00129907	0.00085804	0.000417014	-2.40126e-05	-2.03571e-05	5.17111e-05	0.000123779	0.000195847	0.000267916	0.000274091	0.000267716	0.00026134	0.000254965	0.000248589	0.000105336	-6.93311e-05	-0.000243999	-0.000418666	-0.000593333	-0.000617721	-0.000601356	-0.00058499	-0.000568624	-0.000552258	-0.000536483	-0.000520893	-0.000505304
89.5347	0.00147052	0.00125265	0.00103479	0.000816919	0.000599051	0.000381183	0.000427437	0.000480927	0.000534417	0.000587907	0.000641398	0.00095265	0.00127843	0.0016042	0.00192997	0.00225575	0.00231669	0.00235461	0.00239252	0.00243044	0.00246835	0.00205861	0.00159541	0.00113221	0.000669011	0.000205813	0.000205407	0.0002762	0.000346992	0.000417785	0.000488577	0.0005059	0.000513038	0.000520176	0.000527314	0.000534452	0.000391156	0.000213333	3.55102e-05	-0.000142313	-0.000320135	-0.00034553	-0.000329588	-0.000313646	-0.000297704	-0.000281762	-0.000273254	-0.000267093	-0.000260932
90.5879	0.00189235	0.0016726	0.00145284	0.00123309	0.00101333	0.000793578	0.000828152	0.000869693	0.000911235	0.000952777	0.000994318	0.00130072	0.00162204	0.00194336	0.00226468	0.002586	0.00264959	0.00269076	0.00273194	0.00277312	0.00281429	0.00238462	0.00189873	0.00141284	0.000926945	0.000441053	0.000436489	0.000505976	0.000575462	0.000644949	0.000714436	0.000743169	0.000764139	0.000785109	0.000806079	0.000827049	0.000683707	0.000502655	0.000321602	0.00014055	-4.05028e-05	-6.69274e-05	-5.14191e-05	-3.59108e-05	-2.04025e-05	-4.89413e-06	-3.82472e-06	-7.31498e-06	-1.08052e-05
91.6663	0.00232426	0.00210258	0.00188089	0.00165921	0.00143752	0.00121583	0.00123845	0.00126776	0.00129706	0.00132637	0.00135568	0.00165711	0.00197387	0.00229063	0.00260739	0.00292415	0.00299044	0.00303496	0.00307947	0.00312399	0.0031685	0.00271843	0.0022093	0.00170017	0.00119105	0.000681917	0.000673096	0.000741246	0.000809396	0.000877546	0.000945696	0.000986111	0.00102124	0.00105638	0.00109151	0.00112664	0.000983254	0.000798895	0.000614535	0.000430176	0.000245816	0.000218337	0.000233401	0.000248465	0.00026353	0.000278594	0.000272047	0.000258675	0.000245303
92.7709	0.00276664	0.00254298	0.00231931	0.00209565	0.00187199	0.00164832	0.00165869	0.00167546	0.00169224	0.00170902	0.00172579	0.00202213	0.00233422	0.00264631	0.0029584	0.00327049	0.00333956	0.00338749	0.00343543	0.00348336	0.0035313	0.00306033	0.0025274	0.00199447	0.00146155	0.000928618	0.000915438	0.000982218	0.001049	0.00111578	0.00118256	0.00123494	0.00128458	0.00133422	0.00138386	0.00143349	0.00129006	0.00110231	0.000914567	0.000726821	0.000539074	0.000510514	0.000525124	0.000539733	0.000554342	0.000568952	0.000554603	0.00053111	0.000507617
93.9025	0.00322251	0.00299627	0.00277003	0.00254378	0.00231754	0.0020913	0.0020895	0.00209385	0.0020982	0.00210255	0.0021069	0.00239763	0.00270449	0.00301135	0.00331821	0.00362507	0.00369577	0.00374594	0.0037961	0.00384627	0.00389643	0.00340496	0.00284883	0.00229269	0.00173655	0.00118041	0.00116346	0.00122946	0.00129546	0.00136146	0.00142746	0.00149145	0.00155506	0.00161867	0.00168228	0.00174589	0.00160079	0.00140779	0.0012148	0.0010218	0.000828807	0.000798603	0.000812547	0.00082649	0.000840434	0.000854377	0.000831622	0.000797278	0.000762933
95.0621	0.00370709	0.00347456	0.00324203	0.00300951	0.00277698	0.00254445	0.00253273	0.00252706	0.00252139	0.00251572	0.00251005	0.00279242	0.00309101	0.00338961	0.0036882	0.0039868	0.00405122	0.00409527	0.00413933	0.00418339	0.00422744	0.00372097	0.00314877	0.00257657	0.00200437	0.00143216	0.00141592	0.00148522	0.00155451	0.00162381	0.0016931	0.00176472	0.00183678	0.00190884	0.0019809	0.00205296	0.00189554	0.00168546	0.00147537	0.00126529	0.00105521	0.00101978	0.00103173	0.00104367	0.00105562	0.00106757	0.00103347	0.000984834	0.000936199
96.2508	0.00420377	0.0039648	0.00372583	0.00348687	0.0032479	0.00300894	0.00298705	0.0029711	0.00295516	0.00293922	0.00292327	0.00319707	0.00348719	0.00377732	0.00406744	0.00435756	0.00441554	0.00445334	0.00449114	0.00452893	0.00456673	0.00404488	0.00345621	0.00286754	0.00227887	0.0016902	0.00167469	0.00174737	0.00182004	0.00189271	0.00196538	0.00204481	0.00212554	0.00220626	0.00228699	0.00236771	0.00219766	0.00197006	0.00174246	0.00151486	0.00128726	0.00124649	0.00125639	0.00126629	0.00127618	0.00128608	0.00124036	0.00117708	0.00111379
97.4693	0.00471295	0.00446738	0.00422182	0.00397625	0.00373068	0.00348511	0.0034528	0.00342632	0.00339985	0.00337338	0.0033469	0.00361192	0.00389335	0.00417479	0.00445622	0.00473766	0.00478904	0.00482042	0.0048518	0.00488318	0.00491456	0.00437695	0.00377139	0.00316584	0.00256029	0.00195474	0.00193998	0.00201611	0.00209225	0.00216838	0.00224451	0.00233196	0.00242157	0.00251117	0.00260078	0.00269038	0.00250739	0.00226183	0.00201628	0.00177072	0.00152516	0.00147891	0.00148671	0.0014945	0.0015023	0.0015101	0.00145246	0.00137416	0.00129586
98.7187	0.00523504	0.0049827	0.00473037	0.00447803	0.00422569	0.00397335	0.00393035	0.00389308	0.00385581	0.00381854	0.00378127	0.00403727	0.0043098	0.00458233	0.00485486	0.00512738	0.005172	0.0051968	0.0052216	0.0052464	0.0052712	0.00471742	0.00409456	0.0034717	0.00284884	0.00222598	0.00221199	0.00229167	0.00237135	0.00245104	0.00253072	0.00262638	0.0027251	0.00282381	0.00292252	0.00302123	0.00282496	0.00256099	0.00229703	0.00203306	0.00176909	0.00171721	0.00172286	0.0017285	0.00173415	0.00173979	0.00166994	0.00157624	0.00148254
100	0.00577043	0.00551115	0.00525187	0.00499259	0.00473331	0.00447403	0.00442006	0.00437172	0.00432338	0.00427503	0.00422669	0.00447346	0.00473685	0.00500025	0.00526364	0.00552704	0.00556472	0.00558277	0.00560082	0.00561887	0.00563692	0.00506657	0.00442596	0.00378535	0.00314474	0.00250413	0.00249093	0.00257425	0.00265757	0.00274089	0.00282421	0.00292831	0.00303636	0.00314441	0.00325246	0.00336051	0.00315063	0.00286778	0.00258493	0.00230208	0.00201923	0.00196159	0.00196503	0.00196846	0.0019719	0.00197534	0.00189295	0.00178346	0.00167398
Time	-495	-493.011	-491.021	-489.032	-487.042	-485.053	-483.064	-481.074	-479.085	-477.095	-475.106	-473.117	-471.127	-469.138	-467.149	-465.159	-463.17	-461.18	-459.191	-457.202	-455.212	-453.223	-451.233	-449.244	-447.255	-445.265	-443.276	-441.286	-439.297	-437.308	-435.318	-433.329	-431.34	-429.35	-427.361	-425.371	-423.382	-421.393	-419.403	-417.414	-415.424	-413.435	-411.446	-409.456	-407.467	-405.477	-403.488	-401.499	-399.509
Frequency	VTC axis-coding PPC
20	-0.00179623	-0.00157831	-0.00136038	-0.00114246	-0.000924535	-0.00070661	-0.000624846	-0.000546813	-0.000468779	-0.000390745	-0.000312712	-0.000352112	-0.000398129	-0.000444145	-0.000490162	-0.000536178	-0.000399795	-0.000247551	-9.53072e-05	5.69368e-05	0.000209181	0.000519298	0.000848267	0.00117723	0.0015062	0.00183517	0.0018153	0.00174175	0.00166821	0.00159466	0.00152112	0.00150496	0.00149973	0.00149451	0.00148928	0.00148406	0.00128293	0.00103683	0.000790742	0.000544648	0.000298555	0.000238791	0.000229556	0.000220321	0.000211087	0.000201852	0.000314694	0.000466086	0.000617478
20.3906	-0.00205264	-0.00187465	-0.00169665	-0.00151866	-0.00134066	-0.00116267	-0.00108899	-0.00101817	-0.000947356	-0.000876538	-0.000805719	-0.000821022	-0.000841177	-0.000861331	-0.000881486	-0.00090164	-0.000741033	-0.000564706	-0.00038838	-0.000212054	-3.57276e-05	0.000282406	0.000617471	0.000952536	0.0012876	0.00162267	0.00159642	0.00151459	0.00143277	0.00135094	0.00126911	0.00125243	0.00124816	0.00124389	0.00123962	0.00123534	0.00103085	0.000780396	0.000529945	0.000279494	2.90425e-05	-4.30226e-05	-6.67118e-05	-9.0401e-05	-0.00011409	-0.000137779	-2.48749e-05	0.000131164	0.000287204
20.787	-0.00231288	-0.00217541	-0.00203794	-0.00190047	-0.001763	-0.00162553	-0.00156007	-0.00149657	-0.00143308	-0.00136958	-0.00130609	-0.00129693	-0.00129084	-0.00128474	-0.00127865	-0.00127256	-0.00108736	-0.000886596	-0.000685828	-0.00048506	-0.000284292	4.19768e-05	0.00038323	0.000724484	0.00106574	0.00140699	0.00137429	0.00128405	0.00119381	0.00110357	0.00101334	0.000996126	0.000992824	0.000989522	0.000986219	0.000982917	0.000775003	0.000520129	0.000265255	1.0381e-05	-0.000244493	-0.000329042	-0.000367402	-0.000405761	-0.000444121	-0.00048248	-0.000369512	-0.000208756	-4.8e-05
21.1885	-0.00257647	-0.00248005	-0.00238363	-0.00228721	-0.00219079	-0.00209437	-0.00203722	-0.00198114	-0.00192507	-0.00186899	-0.00181291	-0.00177898	-0.0017463	-0.00171362	-0.00168094	-0.00164826	-0.00143816	-0.00121264	-0.000987114	-0.000761589	-0.000536064	-0.000201555	0.000145966	0.000493488	0.000841009	0.00118853	0.00114928	0.00105053	0.000951774	0.00085302	0.000754267	0.000736516	0.000734195	0.000731874	0.000729553	0.000727232	0.000515857	0.000256503	-2.85091e-06	-0.000262205	-0.000521559	-0.000618754	-0.000671973	-0.000725192	-0.000778411	-0.000831631	-0.000718598	-0.000553064	-0.00038753
21.5944	-0.00284296	-0.00278804	-0.00273312	-0.0026782	-0.00262328	-0.00256836	-0.00251961	-0.00247103	-0.00242245	-0.00237387	-0.00232529	-0.00226632	-0.00220676	-0.0021472	-0.00208765	-0.00202809	-0.00179281	-0.00154226	-0.0012917	-0.00104115	-0.000790597	-0.000447758	-9.38994e-05	0.000259959	0.000613817	0.000967675	0.000921808	0.000814445	0.000707081	0.000599718	0.000492355	0.00047406	0.000472731	0.000471402	0.000470072	0.000468743	0.00025387	-1.00134e-05	-0.000273897	-0.00053778	-0.000801663	-0.000911642	-0.000979884	-0.00104813	-0.00111637	-0.00118461	-0.00107151	-0.000901147	-0.000730784
22.004	-0.00311186	-0.00309882	-0.00308578	-0.00307273	-0.00305969	-0.00304664	-0.00300638	-0.00296537	-0.00292436	-0.00288334	-0.00284233	-0.00275809	-0.00267141	-0.00258473	-0.00249804	-0.00241136	-0.00215068	-0.00187487	-0.00159906	-0.00132325	-0.00104744	-0.000696198	-0.000335945	2.43073e-05	0.00038456	0.000744812	0.000692268	0.000576217	0.000460165	0.000344114	0.000228063	0.000209219	0.00020889	0.000208562	0.000208233	0.000207905	-1.04987e-05	-0.000278952	-0.000547406	-0.00081586	-0.00108431	-0.00120719	-0.00129059	-0.00137399	-0.0014574	-0.0015408	-0.00142763	-0.00125239	-0.00107716
22.4165	-0.00349335	-0.0034937	-0.00349405	-0.0034944	-0.00349475	-0.0034951	-0.00344221	-0.00338785	-0.0033335	-0.00327914	-0.00322479	-0.00311789	-0.00300802	-0.00289816	-0.0027883	-0.00267844	-0.00243282	-0.00217539	-0.00191797	-0.00166054	-0.00140311	-0.00105689	-0.000700066	-0.000343241	1.35847e-05	0.00037041	0.000313881	0.000193759	7.36373e-05	-4.64846e-05	-0.000166607	-0.000197783	-0.000212017	-0.000226252	-0.000240486	-0.000254721	-0.000461332	-0.000712095	-0.000962858	-0.00121362	-0.00146438	-0.00158371	-0.00166738	-0.00175106	-0.00183474	-0.00191841	-0.00180551	-0.00163054	-0.00145556
22.8314	-0.00389397	-0.00390336	-0.00391274	-0.00392212	-0.00393151	-0.00394089	-0.00387203	-0.00380102	-0.00373002	-0.00365901	-0.00358801	-0.00345876	-0.00332623	-0.0031937	-0.00306116	-0.00292863	-0.00270442	-0.00247224	-0.00224005	-0.00200787	-0.00177569	-0.00143659	-0.00108473	-0.000732876	-0.000381018	-2.91595e-05	-8.92725e-05	-0.000212766	-0.000336259	-0.000459752	-0.000583245	-0.000628638	-0.000659154	-0.00068967	-0.000720186	-0.000750703	-0.00094309	-0.00117263	-0.00140217	-0.0016317	-0.00186124	-0.00197444	-0.00205608	-0.00213772	-0.00221936	-0.002301	-0.00218842	-0.0020145	-0.00184059
23.2478	-0.0042961	-0.00431455	-0.00433299	-0.00435144	-0.00436989	-0.00438834	-0.00430345	-0.00421573	-0.00412802	-0.0040403	-0.00395259	-0.0038009	-0.00364562	-0.00349033	-0.00333505	-0.00317976	-0.00297704	-0.00277019	-0.00256334	-0.0023565	-0.00214965	-0.00181771	-0.00147084	-0.00112397	-0.000777093	-0.000430221	-0.000493931	-0.000620808	-0.000747685	-0.000874562	-0.00100144	-0.0010611	-0.00110796	-0.00115482	-0.00120168	-0.00124854	-0.00142665	-0.00163488	-0.00184311	-0.00205135	-0.00225958	-0.00236662	-0.00244622	-0.00252582	-0.00260542	-0.00268502	-0.00257276	-0.00239991	-0.00222705
23.665	-0.00469903	-0.00472656	-0.00475409	-0.00478162	-0.00480915	-0.00483668	-0.00473574	-0.00463128	-0.00452682	-0.00442236	-0.00431789	-0.00414373	-0.00396565	-0.00378756	-0.00360948	-0.00343139	-0.0032502	-0.00306874	-0.00288728	-0.00270582	-0.00252436	-0.00219959	-0.00185772	-0.00151584	-0.00117396	-0.000832086	-0.000899401	-0.00102967	-0.00115994	-0.0012902	-0.00142047	-0.00149443	-0.00155767	-0.0016209	-0.00168413	-0.00174737	-0.00191117	-0.00209806	-0.00228495	-0.00247183	-0.00265872	-0.0027596	-0.00283715	-0.00291471	-0.00299226	-0.00306981	-0.00295787	-0.00278608	-0.00261429
24.0823	-0.00510208	-0.00513869	-0.00517531	-0.00521192	-0.00524854	-0.00528516	-0.00516815	-0.00504694	-0.00492573	-0.00480452	-0.00468331	-0.00448667	-0.00428577	-0.00408488	-0.00388399	-0.0036831	-0.00352344	-0.00336738	-0.00321131	-0.00305525	-0.00289918	-0.00258159	-0.00224471	-0.00190783	-0.00157095	-0.00123407	-0.00130499	-0.00143865	-0.00157231	-0.00170597	-0.00183963	-0.00192789	-0.0020075	-0.00208712	-0.00216673	-0.00224634	-0.00239584	-0.00256137	-0.00272691	-0.00289244	-0.00305798	-0.00315269	-0.00322819	-0.0033037	-0.00337921	-0.00345471	-0.00334309	-0.00317237	-0.00300165
24.4991	-0.00538709	-0.00543518	-0.00548326	-0.00553134	-0.00557942	-0.0056275	-0.0054905	-0.00534842	-0.00520634	-0.00506426	-0.00492219	-0.00472852	-0.00453194	-0.00433537	-0.00413879	-0.00394222	-0.00380545	-0.00367388	-0.00354231	-0.00341074	-0.00327917	-0.00295501	-0.00260785	-0.00226068	-0.00191352	-0.00156636	-0.00164111	-0.00178076	-0.00192041	-0.00206006	-0.00219971	-0.00228895	-0.00236859	-0.00244823	-0.00252787	-0.0026075	-0.00273687	-0.00287765	-0.00301842	-0.0031592	-0.00329998	-0.00338504	-0.00345499	-0.00352493	-0.00359488	-0.00366483	-0.00355575	-0.00339012	-0.0032245
24.9148	-0.00562874	-0.00568913	-0.00574952	-0.00580991	-0.00587029	-0.00593068	-0.00577228	-0.00560789	-0.00544349	-0.0052791	-0.0051147	-0.00493323	-0.0047508	-0.00456837	-0.00438594	-0.00420351	-0.00409006	-0.00398262	-0.00387517	-0.00376772	-0.00366028	-0.00332457	-0.00296161	-0.00259865	-0.00223569	-0.00187273	-0.00195136	-0.00209794	-0.00224451	-0.00239109	-0.00253767	-0.00262305	-0.00269678	-0.00277051	-0.00284424	-0.00291797	-0.00302514	-0.00313997	-0.00325481	-0.00336964	-0.00348448	-0.00355864	-0.00362177	-0.0036849	-0.00374802	-0.00381115	-0.00370541	-0.00354634	-0.00338727
25.3292	-0.00586958	-0.00594224	-0.00601489	-0.00608754	-0.00616019	-0.00623284	-0.00605312	-0.00586648	-0.00567985	-0.00549321	-0.00530658	-0.00513727	-0.00496893	-0.0048006	-0.00463226	-0.00446393	-0.00437373	-0.00429032	-0.00420691	-0.00412351	-0.0040401	-0.00369289	-0.00331419	-0.00293548	-0.00255677	-0.00217806	-0.00226058	-0.00241405	-0.00256753	-0.00272101	-0.00287448	-0.00295603	-0.00302387	-0.00309171	-0.00315956	-0.0032274	-0.00331243	-0.00340142	-0.0034904	-0.00357938	-0.00366836	-0.00373166	-0.00378799	-0.00384432	-0.00390065	-0.00395698	-0.00385457	-0.00370203	-0.00354948
25.7418	-0.00610941	-0.00619427	-0.00627914	-0.006364	-0.00644886	-0.00653373	-0.00633277	-0.00612399	-0.00591521	-0.00570642	-0.00549764	-0.00534044	-0.00518614	-0.00503184	-0.00487754	-0.00472324	-0.00465619	-0.00459673	-0.00453726	-0.0044778	-0.00441833	-0.00405967	-0.00366528	-0.00327089	-0.0028765	-0.00248211	-0.00256849	-0.00272884	-0.00288919	-0.00304953	-0.00320988	-0.0032876	-0.00334958	-0.00341156	-0.00347354	-0.00353552	-0.00359852	-0.00366176	-0.00372499	-0.00378823	-0.00385146	-0.00390395	-0.00395351	-0.00400307	-0.00405264	-0.0041022	-0.0040031	-0.00385706	-0.00371102
26.1523	-0.00634801	-0.00644503	-0.00654204	-0.00663906	-0.00673607	-0.00683308	-0.00661101	-0.00638019	-0.00614937	-0.00591855	-0.00568773	-0.00554257	-0.00540224	-0.00526191	-0.00512158	-0.00498124	-0.00493722	-0.00490157	-0.00486593	-0.00483028	-0.00479463	-0.00442457	-0.00401458	-0.00360459	-0.0031946	-0.00278461	-0.00287484	-0.00304202	-0.00320921	-0.00337639	-0.00354357	-0.00361749	-0.00367363	-0.00372978	-0.00378593	-0.00384208	-0.00388316	-0.00392078	-0.0039584	-0.00399602	-0.00403364	-0.00407536	-0.00411819	-0.00416102	-0.00420385	-0.00424668	-0.00415088	-0.0040113	-0.00387173
26.5602	-0.00629375	-0.00639429	-0.00649483	-0.00659537	-0.00669592	-0.00679646	-0.00657745	-0.00634969	-0.00612192	-0.00589416	-0.0056664	-0.0055433	-0.00542609	-0.00530889	-0.00519168	-0.00507448	-0.005041	-0.00501479	-0.00498859	-0.00496239	-0.00493619	-0.00456461	-0.00415178	-0.00373895	-0.00332612	-0.00291329	-0.0030149	-0.00319565	-0.00337639	-0.00355714	-0.00373789	-0.00380919	-0.00385964	-0.00391009	-0.00396054	-0.004011	-0.00403662	-0.00405654	-0.00407646	-0.00409639	-0.00411631	-0.00413827	-0.00416078	-0.0041833	-0.00420581	-0.00422832	-0.0041296	-0.0039926	-0.0038556
26.9635	-0.00604736	-0.00614574	-0.00624411	-0.00634248	-0.00644086	-0.00653923	-0.00633917	-0.00613094	-0.0059227	-0.00571447	-0.00550623	-0.00541161	-0.00532339	-0.00523517	-0.00514695	-0.00505872	-0.0050275	-0.00500123	-0.00497496	-0.00494869	-0.00492241	-0.0045558	-0.00414854	-0.00374129	-0.00333404	-0.00292678	-0.00304463	-0.00324327	-0.0034419	-0.00364054	-0.00383918	-0.00390867	-0.00395355	-0.00399844	-0.00404333	-0.00408821	-0.00410274	-0.0041103	-0.00411785	-0.00412541	-0.00413297	-0.0041294	-0.00412282	-0.00411623	-0.00410964	-0.00410306	-0.00399735	-0.00386035	-0.00372334
27.3588	-0.00580584	-0.00590209	-0.00599834	-0.00609459	-0.00619084	-0.00628708	-0.0061056	-0.00591651	-0.00572742	-0.00553833	-0.00534923	-0.00528253	-0.00522272	-0.0051629	-0.00510309	-0.00504328	-0.00501426	-0.00498793	-0.00496159	-0.00493525	-0.00490891	-0.00454717	-0.00414537	-0.00374358	-0.00334179	-0.00294	-0.00307378	-0.00328995	-0.00350612	-0.00372229	-0.00393846	-0.00400617	-0.00404561	-0.00408504	-0.00412447	-0.0041639	-0.00416755	-0.00416299	-0.00415843	-0.00415386	-0.0041493	-0.00412071	-0.0040856	-0.00405049	-0.00401538	-0.00398027	-0.00386771	-0.0037307	-0.00359369
27.7428	-0.00557125	-0.00566543	-0.00575961	-0.0058538	-0.00594798	-0.00604217	-0.00587873	-0.00570823	-0.00553773	-0.00536723	-0.00519673	-0.00515714	-0.00512493	-0.00509271	-0.0050605	-0.00502828	-0.00500141	-0.00497501	-0.0049486	-0.0049222	-0.00489579	-0.00453878	-0.0041423	-0.00374581	-0.00334933	-0.00295284	-0.00310209	-0.00333529	-0.0035685	-0.0038017	-0.0040349	-0.00410089	-0.00413502	-0.00416916	-0.00420329	-0.00423743	-0.00423051	-0.00421417	-0.00419784	-0.0041815	-0.00416517	-0.00411226	-0.00404945	-0.00398663	-0.00392381	-0.003861	-0.00374179	-0.00360478	-0.00346776
28.1121	-0.00534563	-0.00543782	-0.00553002	-0.00562222	-0.00571442	-0.00580662	-0.00566053	-0.00550792	-0.0053553	-0.00520269	-0.00505007	-0.00503656	-0.00503088	-0.00502521	-0.00501953	-0.00501386	-0.00498905	-0.00496258	-0.00493611	-0.00490964	-0.00488317	-0.00453072	-0.00413934	-0.00374795	-0.00335657	-0.00296519	-0.00312932	-0.0033789	-0.00362849	-0.00387807	-0.00412765	-0.00419198	-0.00422102	-0.00425006	-0.0042791	-0.00430813	-0.00429106	-0.0042634	-0.00423574	-0.00420808	-0.00418042	-0.00410414	-0.00401468	-0.00392522	-0.00383575	-0.00374629	-0.00362069	-0.00348367	-0.00334665
28.4635	-0.00514083	-0.00522486	-0.00530888	-0.0053929	-0.00547692	-0.00556094	-0.00542363	-0.00528025	-0.00513687	-0.00499349	-0.00485011	-0.00485454	-0.00486729	-0.00488005	-0.0048928	-0.00490555	-0.00488578	-0.00486318	-0.00484059	-0.00481799	-0.00479539	-0.00444548	-0.00405649	-0.00366751	-0.00327852	-0.00288953	-0.00307024	-0.0033386	-0.00360695	-0.00387531	-0.00414367	-0.00421293	-0.00424428	-0.00427562	-0.00430696	-0.0043383	-0.0043132	-0.00427514	-0.00423708	-0.00419902	-0.00416096	-0.00407116	-0.00396733	-0.0038635	-0.00375966	-0.00365583	-0.00352698	-0.00339024	-0.0032535
28.7987	-0.00495663	-0.00502581	-0.00509499	-0.00516417	-0.00523335	-0.00530254	-0.00516492	-0.00502164	-0.00487836	-0.00473508	-0.0045918	-0.00460563	-0.00462831	-0.00465099	-0.00467367	-0.00469635	-0.00468483	-0.00467033	-0.00465583	-0.00464132	-0.00462682	-0.00427735	-0.00388788	-0.00349842	-0.00310895	-0.00271948	-0.00291873	-0.00320856	-0.00349839	-0.00378822	-0.00407804	-0.00415932	-0.00420086	-0.00424241	-0.00428396	-0.00432551	-0.00429459	-0.00424703	-0.00419947	-0.00415192	-0.00410436	-0.00401143	-0.00390619	-0.00380096	-0.00369572	-0.00359049	-0.00346174	-0.00332557	-0.00318939
29.1243	-0.00477764	-0.0048324	-0.00488716	-0.00494192	-0.00499668	-0.00505145	-0.00491354	-0.00477035	-0.00462716	-0.00448398	-0.00434079	-0.00436376	-0.00439609	-0.00442842	-0.00446075	-0.00449308	-0.00448956	-0.00448293	-0.0044763	-0.00446966	-0.00446303	-0.00411398	-0.00372405	-0.00333411	-0.00294418	-0.00255425	-0.00277152	-0.00308221	-0.0033929	-0.00370358	-0.00401427	-0.00410721	-0.00415868	-0.00421015	-0.00426161	-0.00431308	-0.0042765	-0.00421972	-0.00416293	-0.00410615	-0.00404936	-0.00395339	-0.00384679	-0.00374019	-0.0036336	-0.003527	-0.00339834	-0.00326273	-0.00312711
29.4475	-0.00459998	-0.00464043	-0.00468088	-0.00472133	-0.00476178	-0.00480223	-0.00466403	-0.00452094	-0.00437784	-0.00423475	-0.00409166	-0.0041237	-0.0041656	-0.00420751	-0.00424942	-0.00429132	-0.00429576	-0.00429693	-0.0042981	-0.00429928	-0.00430045	-0.00395183	-0.00356143	-0.00317104	-0.00278064	-0.00239024	-0.0026254	-0.0029568	-0.00328819	-0.00361958	-0.00395098	-0.0040555	-0.00411681	-0.00417812	-0.00423943	-0.00430074	-0.00425855	-0.0041926	-0.00412666	-0.00406072	-0.00399477	-0.00389578	-0.00378783	-0.00367988	-0.00357193	-0.00346398	-0.00333542	-0.00320035	-0.00306528
29.7754	-0.00441978	-0.00444571	-0.00447164	-0.00449757	-0.0045235	-0.00454943	-0.00441094	-0.00426794	-0.00412495	-0.00398195	-0.00383895	-0.00388019	-0.00393181	-0.00398343	-0.00403505	-0.00408667	-0.00409917	-0.00410826	-0.00411736	-0.00412645	-0.00413555	-0.00378735	-0.00339648	-0.00300562	-0.00261475	-0.00222389	-0.00247719	-0.00282958	-0.00318198	-0.00353438	-0.00388678	-0.00400305	-0.00407434	-0.00414564	-0.00421693	-0.00428822	-0.00424034	-0.00416511	-0.00408987	-0.00401463	-0.0039394	-0.00383735	-0.00372803	-0.0036187	-0.00350938	-0.00340006	-0.00327159	-0.00313708	-0.00300257
30.1149	-0.00419312	-0.00420624	-0.00421937	-0.00423249	-0.00424561	-0.00425873	-0.00411649	-0.00397	-0.0038235	-0.00367701	-0.00353051	-0.00358134	-0.00364329	-0.00370523	-0.00376718	-0.00382913	-0.0038536	-0.00387482	-0.00389604	-0.00391725	-0.00393847	-0.00359217	-0.00320198	-0.0028118	-0.00242161	-0.00203143	-0.00229798	-0.00266558	-0.00303317	-0.00340076	-0.00376835	-0.00389755	-0.00398134	-0.00406512	-0.00414891	-0.0042327	-0.00418531	-0.00410782	-0.00403032	-0.00395283	-0.00387534	-0.00377523	-0.003669	-0.00356277	-0.00345653	-0.0033503	-0.00322199	-0.00308672	-0.00295144
30.4695	-0.00387455	-0.00387884	-0.00388313	-0.00388742	-0.00389172	-0.00389601	-0.00374282	-0.00358532	-0.00342782	-0.00327032	-0.00311281	-0.00317379	-0.00324707	-0.00332036	-0.00339364	-0.00346692	-0.00351132	-0.00355321	-0.0035951	-0.00363698	-0.00367887	-0.00333753	-0.00295043	-0.00256333	-0.00217624	-0.00178914	-0.00205826	-0.00242833	-0.0027984	-0.00316848	-0.00353855	-0.0036828	-0.00378404	-0.00388528	-0.00398652	-0.00408776	-0.00405394	-0.00398913	-0.00392431	-0.0038595	-0.00379469	-0.00370707	-0.00361328	-0.00351948	-0.00342568	-0.00333188	-0.00320387	-0.00306504	-0.00292622
30.8371	-0.00354424	-0.00353937	-0.0035345	-0.00352964	-0.00352477	-0.0035199	-0.00335536	-0.00318645	-0.00301754	-0.00284863	-0.00267972	-0.00275121	-0.00283625	-0.00292129	-0.00300632	-0.00309136	-0.00315642	-0.00321974	-0.00328306	-0.00334638	-0.0034097	-0.0030735	-0.00268961	-0.00230571	-0.00192181	-0.00153791	-0.00180969	-0.00218234	-0.00255498	-0.00292763	-0.00330028	-0.00346014	-0.00357947	-0.0036988	-0.00381814	-0.00393747	-0.00391772	-0.00386606	-0.0038144	-0.00376273	-0.00371107	-0.0036364	-0.0035555	-0.0034746	-0.00339369	-0.00331279	-0.00318507	-0.00304257	-0.00290007
31.2154	-0.00320442	-0.00319013	-0.00317584	-0.00316155	-0.00314726	-0.00313298	-0.00295676	-0.00277611	-0.00259546	-0.00241481	-0.00223416	-0.00231647	-0.0024136	-0.00251073	-0.00260786	-0.00270499	-0.0027913	-0.00287667	-0.00296204	-0.00304741	-0.00313278	-0.00280188	-0.00242127	-0.00204067	-0.00166006	-0.00127946	-0.00155397	-0.00192926	-0.00230456	-0.00267985	-0.00305515	-0.00323107	-0.00336902	-0.00350696	-0.00364491	-0.00378286	-0.00377759	-0.00373945	-0.00370132	-0.00366318	-0.00362504	-0.0035637	-0.00349606	-0.00342842	-0.00336078	-0.00329314	-0.00316573	-0.00301945	-0.00287317
31.6017	-0.00285734	-0.00283343	-0.00280952	-0.00278561	-0.00276169	-0.00273778	-0.00254964	-0.002357	-0.00216436	-0.00197172	-0.00177908	-0.00187245	-0.00198193	-0.00209141	-0.00220089	-0.00231037	-0.00241839	-0.00252627	-0.00263416	-0.00274205	-0.00284994	-0.00252445	-0.00214721	-0.00176997	-0.00139272	-0.00101548	-0.00129278	-0.00167078	-0.00204878	-0.00242678	-0.00280478	-0.00299711	-0.00315406	-0.00331102	-0.00346798	-0.00362494	-0.00363446	-0.00361014	-0.00358582	-0.0035615	-0.00353718	-0.00348944	-0.00343535	-0.00338126	-0.00332717	-0.00327308	-0.00314599	-0.00299584	-0.00284569
31.9936	-0.00258086	-0.00254624	-0.00251162	-0.002477	-0.00244239	-0.00240777	-0.00220539	-0.00199842	-0.00179145	-0.00158447	-0.0013775	-0.00147816	-0.00159615	-0.00171414	-0.00183213	-0.00195012	-0.00207776	-0.00220623	-0.00233471	-0.00246318	-0.00259166	-0.00227167	-0.00189814	-0.00152461	-0.00115108	-0.000777547	-0.00105622	-0.00143523	-0.00181424	-0.00219325	-0.00257227	-0.00278056	-0.00295633	-0.0031321	-0.00330787	-0.00348365	-0.00350767	-0.00349686	-0.00348606	-0.00347525	-0.00346445	-0.00342948	-0.00338795	-0.00334643	-0.0033049	-0.00326338	-0.00313675	-0.00298324	-0.00282973
32.3907	-0.00260558	-0.00255631	-0.00250704	-0.00245777	-0.0024085	-0.00235923	-0.00213382	-0.00190359	-0.00167335	-0.00144311	-0.00121287	-0.00130511	-0.00141552	-0.00152592	-0.00163633	-0.00174673	-0.00188457	-0.00202479	-0.00216502	-0.00230524	-0.00244546	-0.00213116	-0.00176258	-0.001394	-0.00102543	-0.000656848	-0.000931023	-0.00130408	-0.00167714	-0.0020502	-0.00242326	-0.00264501	-0.00283794	-0.00303086	-0.00322379	-0.00341671	-0.00345343	-0.0034543	-0.00345517	-0.00345604	-0.0034569	-0.0034307	-0.00339715	-0.0033636	-0.00333005	-0.0032965	-0.0031709	-0.00301624	-0.00286158
32.7973	-0.00263089	-0.00256662	-0.00250235	-0.00243808	-0.00237381	-0.00230955	-0.00206055	-0.00180649	-0.00155244	-0.00129838	-0.00104432	-0.00112794	-0.00123058	-0.00133322	-0.00143586	-0.0015385	-0.00168678	-0.00183903	-0.00199128	-0.00214354	-0.00229579	-0.0019873	-0.00162379	-0.00126029	-0.00089678	-0.000533274	-0.000802845	-0.00116981	-0.00153678	-0.00190374	-0.00227071	-0.00250624	-0.00271672	-0.00292721	-0.0031377	-0.00334819	-0.0033979	-0.00341072	-0.00342354	-0.00343636	-0.00344918	-0.00343194	-0.00340656	-0.00338117	-0.00335579	-0.00333041	-0.00320587	-0.00305003	-0.00289419
33.2182	-0.00265709	-0.00257729	-0.0024975	-0.0024177	-0.0023379	-0.0022581	-0.00198469	-0.00170597	-0.00142726	-0.00114854	-0.000869822	-0.000944511	-0.00103911	-0.00113371	-0.00122831	-0.00132291	-0.00148201	-0.00164671	-0.00181142	-0.00197612	-0.00214083	-0.00183836	-0.0014801	-0.00112185	-0.000763594	-0.000405339	-0.000670143	-0.0010308	-0.00139146	-0.00175212	-0.00211278	-0.00236256	-0.00259123	-0.0028199	-0.00304857	-0.00327724	-0.00334042	-0.00336561	-0.0033908	-0.00341599	-0.00344118	-0.00343324	-0.0034163	-0.00339937	-0.00338244	-0.00336551	-0.00324208	-0.00308502	-0.00292795
33.6584	-0.00268449	-0.00258846	-0.00249242	-0.00239638	-0.00230035	-0.00220431	-0.00190536	-0.00160086	-0.00129635	-0.000991851	-0.000687346	-0.000752701	-0.000838894	-0.000925086	-0.00101128	-0.00109747	-0.00126788	-0.0014456	-0.00162333	-0.00180106	-0.00197879	-0.00168261	-0.00132985	-0.000977083	-0.00062432	-0.000271557	-0.000531375	-0.000885436	-0.0012395	-0.00159356	-0.00194762	-0.00221232	-0.00246001	-0.00270769	-0.00295537	-0.00320306	-0.0032803	-0.00331843	-0.00335656	-0.00339469	-0.00343282	-0.00343459	-0.00342649	-0.0034184	-0.00341031	-0.00340222	-0.00327994	-0.0031216	-0.00296325
34.1227	-0.00271168	-0.00259867	-0.00248566	-0.00237265	-0.00225964	-0.00214663	-0.00182353	-0.00149468	-0.00116583	-0.00083698	-0.00050813	-0.000562828	-0.000639135	-0.000715442	-0.000791749	-0.000868055	-0.00104912	-0.0012393	-0.00142947	-0.00161965	-0.00180983	-0.00151976	-0.00117235	-0.000824947	-0.00047754	-0.000130133	-0.000384617	-0.0007317	-0.00107878	-0.00142587	-0.00177295	-0.00205283	-0.00231991	-0.00258699	-0.00285407	-0.00312115	-0.0032119	-0.00326218	-0.00331246	-0.00336274	-0.00341302	-0.00342513	-0.00342689	-0.00342865	-0.00343042	-0.00343218	-0.00331173	-0.00315269	-0.00299365
34.6121	-0.00271573	-0.00258706	-0.00245839	-0.00232972	-0.00220105	-0.00207238	-0.00176372	-0.00145012	-0.00113653	-0.000822941	-0.000509349	-0.000541195	-0.000592502	-0.00064381	-0.000695117	-0.000746424	-0.000920572	-0.0011054	-0.00129023	-0.00147506	-0.00165989	-0.00136872	-0.0010207	-0.000672692	-0.000324681	2.33309e-05	-0.000224445	-0.00056388	-0.000903315	-0.00124275	-0.00158219	-0.00187009	-0.00214818	-0.00242626	-0.00270435	-0.00298244	-0.00306822	-0.00310987	-0.00315151	-0.00319316	-0.0032348	-0.0032592	-0.00327893	-0.00329865	-0.00331838	-0.0033381	-0.00322849	-0.00307803	-0.00292757
35.1147	-0.00271988	-0.00257513	-0.00243038	-0.00228563	-0.00214088	-0.00199613	-0.00170229	-0.00140437	-0.00110644	-0.000808523	-0.000510601	-0.000518978	-0.000544612	-0.000570245	-0.000595879	-0.000621512	-0.000788555	-0.000967894	-0.00114723	-0.00132657	-0.00150591	-0.00121359	-0.000864962	-0.00051633	-0.000167698	0.000180935	-5.99513e-05	-0.000391532	-0.000723114	-0.00105469	-0.00138628	-0.00168242	-0.00197181	-0.0022612	-0.0025506	-0.00283999	-0.00292067	-0.00295344	-0.00298622	-0.003019	-0.00305178	-0.0030888	-0.00312697	-0.00316514	-0.00320331	-0.00324149	-0.003143	-0.00300136	-0.00285972
35.616	-0.00272403	-0.00256324	-0.00240245	-0.00224166	-0.00208087	-0.00192008	-0.00164102	-0.00135873	-0.00107644	-0.000794143	-0.00051185	-0.00049682	-0.000496847	-0.000496874	-0.000496902	-0.000496929	-0.000656885	-0.000830747	-0.00100461	-0.00117847	-0.00135234	-0.00105888	-0.000709631	-0.000360379	-1.11277e-05	0.000338124	0.000104109	-0.000219639	-0.000543387	-0.000867135	-0.00119088	-0.00149524	-0.00179591	-0.00209658	-0.00239725	-0.00269791	-0.0027735	-0.00279744	-0.00282137	-0.0028453	-0.00286923	-0.00291884	-0.00297541	-0.00303198	-0.00308855	-0.00314513	-0.00305774	-0.00292489	-0.00279204
36.1014	-0.00272805	-0.00255172	-0.0023754	-0.00219908	-0.00202275	-0.00184643	-0.00158169	-0.00131453	-0.00104738	-0.000780217	-0.000513059	-0.000475362	-0.000450593	-0.000425823	-0.000401054	-0.000376285	-0.000529378	-0.000697937	-0.000866497	-0.00103506	-0.00120362	-0.000909062	-0.00055921	-0.000209359	0.000140492	0.000490343	0.000262982	-5.31799e-05	-0.000369342	-0.000685505	-0.00100167	-0.00131399	-0.00162557	-0.00193716	-0.00224874	-0.00256033	-0.00263099	-0.00264636	-0.00266173	-0.00267709	-0.00269246	-0.00275426	-0.00282865	-0.00290304	-0.00297742	-0.00305181	-0.00297517	-0.00285084	-0.0027265
36.5565	-0.00273181	-0.00254093	-0.00235004	-0.00215916	-0.00196828	-0.00177739	-0.00152608	-0.00127311	-0.00102013	-0.000767163	-0.000514192	-0.000455247	-0.000407233	-0.000359218	-0.000311204	-0.000263189	-0.000409849	-0.000573438	-0.000737026	-0.000900614	-0.0010642	-0.000768616	-0.000418202	-6.77892e-05	0.000282624	0.000633037	0.000411914	0.000102863	-0.000206188	-0.00051524	-0.000824291	-0.00114407	-0.00146589	-0.00178771	-0.00210953	-0.00243136	-0.0024974	-0.00250474	-0.00251207	-0.00251941	-0.00252675	-0.00259997	-0.00269107	-0.00278216	-0.00287325	-0.00296434	-0.00289777	-0.00278142	-0.00266506
36.9702	-0.00221388	-0.0020189	-0.00182392	-0.00162894	-0.00143395	-0.00123897	-0.00101521	-0.000790658	-0.000566108	-0.000341557	-0.000117006	-4.80293e-05	1.2183e-05	7.23953e-05	0.000132608	0.00019282	5.78877e-05	-9.40135e-05	-0.000245915	-0.000397816	-0.000549717	-0.000264433	7.3053e-05	0.000410539	0.000748024	0.00108551	0.000842994	0.000511248	0.000179501	-0.000152245	-0.000483992	-0.000803251	-0.00112013	-0.00143701	-0.00175389	-0.00207077	-0.00212333	-0.00211522	-0.00210711	-0.002099	-0.00209089	-0.00217582	-0.00228599	-0.00239616	-0.00250633	-0.00261649	-0.0025652	-0.00246291	-0.00236063
37.3489	-0.00170391	-0.0015058	-0.00130769	-0.00110959	-0.000911481	-0.000713375	-0.000515892	-0.000318426	-0.000120959	7.65069e-05	0.000273973	0.000351495	0.000422259	0.000493024	0.000563788	0.000634553	0.000510761	0.000370051	0.000229342	8.86321e-05	-5.20776e-05	0.000223003	0.00054773	0.000872458	0.00119718	0.00152191	0.00125795	0.000903425	0.000548897	0.00019437	-0.000160158	-0.000478439	-0.000789817	-0.00110119	-0.00141257	-0.00172395	-0.00176352	-0.00174071	-0.0017179	-0.00169509	-0.00167227	-0.00176802	-0.00189592	-0.00202382	-0.00215172	-0.00227961	-0.00224272	-0.00215378	-0.00206485
37.7043	-0.00122533	-0.0010243	-0.000823258	-0.000622221	-0.000421183	-0.000220145	-4.73224e-05	0.000124727	0.000296777	0.000468827	0.000640877	0.000726417	0.000807084	0.000887751	0.000968418	0.00104908	0.000935747	0.00080554	0.000675332	0.000545125	0.000414918	0.000680423	0.000993178	0.00130593	0.00161869	0.00193144	0.00164736	0.00127145	0.000895546	0.000519641	0.000143735	-0.000173629	-0.000479843	-0.000786056	-0.00109227	-0.00139848	-0.00142587	-0.00138926	-0.00135265	-0.00131605	-0.00127944	-0.00138533	-0.00152987	-0.00167441	-0.00181894	-0.00196348	-0.0019401	-0.00186369	-0.00178728
38.048	-0.000762459	-0.000558586	-0.000354714	-0.000150841	5.30323e-05	0.000256905	0.000405876	0.000553343	0.00070081	0.000848277	0.000995744	0.00108904	0.00117928	0.00126953	0.00135977	0.00145002	0.00134679	0.00122674	0.00110669	0.000986644	0.000866594	0.00112284	0.00142401	0.00172519	0.00202636	0.00232754	0.00202399	0.00162741	0.00123082	0.000834241	0.000437659	0.000121182	-0.000180037	-0.000481256	-0.000782475	-0.00108369	-0.00109929	-0.00104934	-0.00099939	-0.000949438	-0.000899487	-0.00101519	-0.00117582	-0.00133645	-0.00149709	-0.00165772	-0.0016474	-0.00158311	-0.00151882
38.3918	-0.000299579	-9.28708e-05	0.000113837	0.000320546	0.000527254	0.000733962	0.000859081	0.000981965	0.00110485	0.00122773	0.00135062	0.00145167	0.00155149	0.00165131	0.00175113	0.00185096	0.00175784	0.00164795	0.00153806	0.00142817	0.00131828	0.00156526	0.00185485	0.00214445	0.00243404	0.00272364	0.00240062	0.00198336	0.00156611	0.00114885	0.000731587	0.000415997	0.000119773	-0.000176452	-0.000472676	-0.0007689	-0.000772715	-0.000709419	-0.000646123	-0.000582827	-0.000519531	-0.000645051	-0.000821775	-0.0009985	-0.00117522	-0.00135195	-0.00135471	-0.00130253	-0.00125035
38.7465	0.000502441	0.000693229	0.000884017	0.00107481	0.00126559	0.00145638	0.00153672	0.00161403	0.00169134	0.00176865	0.00184596	0.00194548	0.00204626	0.00214703	0.00224781	0.00234858	0.00226792	0.00217149	0.00207506	0.00197862	0.00188219	0.00211645	0.00239019	0.00266394	0.00293768	0.00321143	0.00287128	0.00243669	0.0020021	0.00156751	0.00113292	0.000805534	0.000498569	0.000191603	-0.000115362	-0.000422327	-0.000419914	-0.000346497	-0.00027308	-0.000199663	-0.000126245	-0.00026027	-0.000450549	-0.000640828	-0.000831108	-0.00102139	-0.0010309	-0.000983324	-0.00093575
39.1188	0.00142715	0.00159639	0.00176564	0.00193488	0.00210413	0.00227337	0.00230155	0.00232586	0.00235017	0.00237448	0.00239879	0.00249426	0.00259374	0.00269322	0.0027927	0.00289218	0.00282511	0.00274355	0.002662	0.00258045	0.0024989	0.00271899	0.00297511	0.00323123	0.00348735	0.00374346	0.0033861	0.00293436	0.00248261	0.00203087	0.00157913	0.0012361	0.000913786	0.000591469	0.000269153	-5.31638e-05	-4.57434e-05	3.73544e-05	0.000120452	0.00020355	0.000286648	0.000144119	-5.95963e-05	-0.000263312	-0.000467027	-0.000670743	-0.000685608	-0.000640836	-0.000596064
39.5127	0.00240584	0.00255229	0.00269873	0.00284518	0.00299162	0.00313807	0.00311103	0.00307925	0.00304747	0.00301568	0.0029839	0.00307508	0.00317319	0.0032713	0.0033694	0.00346751	0.00341482	0.00334902	0.00328322	0.00321742	0.00315161	0.00335672	0.00359418	0.00383164	0.0040691	0.00430656	0.00393098	0.00346108	0.00299118	0.00252129	0.00205139	0.00169181	0.00135325	0.00101468	0.000676118	0.000337554	0.000350275	0.000443618	0.000536962	0.000630306	0.000723649	0.000572119	0.000354183	0.000136248	-8.16884e-05	-0.000299624	-0.000320156	-0.000278351	-0.000236545
39.9327	0.0034492	0.00357134	0.00369348	0.00381562	0.00393775	0.00405989	0.00397401	0.00388242	0.00379084	0.00369925	0.00360767	0.00369427	0.00379092	0.00388757	0.00398421	0.00408086	0.0040435	0.00399449	0.00394548	0.00389647	0.00384746	0.00403659	0.00425416	0.00447173	0.0046893	0.00490687	0.00451186	0.00402261	0.00353336	0.0030441	0.00255485	0.00217763	0.00182174	0.00146586	0.00110997	0.000754088	0.000772459	0.000876725	0.000980992	0.00108526	0.00118952	0.0010284	0.000795303	0.000562207	0.00032911	9.60144e-05	6.94409e-05	0.000108085	0.000146729
40.383	0.0045679	0.00466398	0.00476005	0.00485613	0.0049522	0.00504828	0.00489929	0.00474359	0.00458788	0.00443218	0.00427647	0.00435818	0.00445326	0.00454834	0.00464342	0.0047385	0.00471758	0.00468657	0.00465556	0.00462455	0.00459355	0.00476555	0.00496179	0.00515804	0.00535428	0.00555052	0.00513468	0.00462468	0.00411468	0.00360467	0.00309467	0.00269853	0.00232407	0.00194961	0.00157515	0.0012007	0.00122513	0.00134111	0.00145708	0.00157306	0.00168904	0.00151762	0.00126827	0.00101892	0.000769572	0.000520221	0.00048717	0.000522424	0.000557678
40.8663	0.00538449	0.00545427	0.00552406	0.00559385	0.00566363	0.00573342	0.00553204	0.00532324	0.00511444	0.00490564	0.00469684	0.00477587	0.00487111	0.00496635	0.00506159	0.00515683	0.00514623	0.00512643	0.00510663	0.00508683	0.00506702	0.00522733	0.00540915	0.00559096	0.00577278	0.00595459	0.00552422	0.00499967	0.00447513	0.00395058	0.00342603	0.0030117	0.00261837	0.00222504	0.0018317	0.00143837	0.00146395	0.00158567	0.00170738	0.0018291	0.00195082	0.00177112	0.00150967	0.00124822	0.000986772	0.000725324	0.000690413	0.00072704	0.000763668
41.3673	0.00603825	0.00608163	0.00612501	0.00616839	0.00621177	0.00625515	0.00600719	0.00575124	0.00549529	0.00523933	0.00498338	0.00506093	0.00515726	0.00525359	0.00534992	0.00544625	0.00544268	0.00543042	0.00541817	0.00540591	0.00539366	0.0055452	0.0057163	0.0058874	0.0060585	0.0062296	0.0057881	0.00525235	0.0047166	0.00418085	0.0036451	0.003213	0.00280063	0.00238826	0.0019759	0.00156353	0.00158761	0.00171185	0.0018361	0.00196034	0.00208459	0.00189767	0.00162636	0.00135506	0.00108375	0.00081245	0.000778165	0.000818729	0.000859293
41.8589	0.00667968	0.00669716	0.00671463	0.0067321	0.00674957	0.00676705	0.00647336	0.00617115	0.00586894	0.00556673	0.00526452	0.00534061	0.00543801	0.00553541	0.00563281	0.00573021	0.00573353	0.00572868	0.00572383	0.00571898	0.00571412	0.00585706	0.00601765	0.00617824	0.00633883	0.00649942	0.006047	0.00550026	0.00495352	0.00440678	0.00386004	0.00341049	0.00297945	0.00254841	0.00211737	0.00168633	0.00170893	0.00183566	0.00196238	0.00208911	0.00221583	0.00202183	0.00174086	0.00145988	0.00117891	0.000897932	0.000864262	0.000908688	0.000953114
42.3137	0.00727314	0.00726665	0.00726015	0.00725365	0.00724716	0.00724066	0.00690468	0.00655966	0.00621465	0.00586964	0.00552463	0.00559937	0.00569776	0.00579615	0.00589454	0.00599293	0.00600264	0.00600464	0.00600663	0.00600863	0.00601062	0.00614561	0.00629647	0.00644734	0.0065982	0.00674907	0.00628653	0.00572963	0.00517272	0.00461582	0.00405891	0.00359322	0.0031449	0.00269658	0.00224826	0.00179994	0.00182119	0.0019502	0.00207922	0.00220824	0.00233726	0.00213671	0.00184679	0.00155686	0.00126694	0.000977021	0.00094392	0.000991919	0.00103992
42.7044	0.00778301	0.00775592	0.00772883	0.00770174	0.00767465	0.00764756	0.00727523	0.00689345	0.00651167	0.00612989	0.0057481	0.00582169	0.00592093	0.00602017	0.00611941	0.00621865	0.00623384	0.00624172	0.0062496	0.00625748	0.00626536	0.00639351	0.00653602	0.00667853	0.00682104	0.00696355	0.00649233	0.00592669	0.00536105	0.0047954	0.00422976	0.0037502	0.00328704	0.00282388	0.00236071	0.00189755	0.00191763	0.00204862	0.0021796	0.00231059	0.00244158	0.0022354	0.0019378	0.00164019	0.00134258	0.00104497	0.00101236	0.00106343	0.0011145
43.0057	0.00786426	0.00782292	0.00778158	0.00774025	0.00769891	0.00765757	0.0072696	0.00687213	0.00647466	0.00607719	0.00567972	0.00575638	0.00585975	0.00596312	0.0060665	0.00616987	0.00618558	0.00619368	0.00620177	0.00620987	0.00621796	0.00634379	0.00648368	0.00662357	0.00676346	0.00690335	0.00643015	0.00586263	0.00529511	0.00472758	0.00416006	0.00367312	0.00320153	0.00272994	0.00225836	0.00178677	0.00181192	0.00195109	0.00209025	0.00222941	0.00236858	0.0021689	0.00187733	0.00158576	0.00129419	0.00100261	0.000971967	0.00102372	0.00107546
43.2294	0.0076864	0.00763572	0.00758505	0.00753437	0.00748369	0.00743302	0.00704287	0.00664342	0.00624398	0.00584453	0.00544508	0.00552706	0.00563615	0.00574525	0.00585434	0.00596344	0.00597672	0.00598167	0.00598662	0.00599158	0.00599653	0.00612289	0.00626376	0.00640462	0.00654549	0.00668635	0.00621528	0.00565006	0.00508485	0.00451963	0.00395441	0.00346453	0.00298899	0.00251345	0.00203791	0.00156237	0.00159587	0.00174619	0.00189651	0.00204683	0.00219715	0.00201057	0.00173262	0.00145468	0.00117673	0.000898783	0.000870809	0.000921773	0.000972737
43.422	0.00753335	0.00747464	0.00741593	0.00735721	0.0072985	0.00723979	0.00684777	0.00644662	0.00604548	0.00564433	0.00524318	0.00532973	0.00544375	0.00555777	0.00567179	0.00578581	0.005797	0.00579924	0.00580149	0.00580374	0.00580598	0.00593281	0.00607451	0.00621622	0.00635792	0.00649962	0.00603038	0.00546715	0.00490392	0.00434069	0.00377746	0.00328504	0.0028061	0.00232716	0.00184822	0.00136929	0.00140995	0.00156988	0.0017298	0.00188972	0.00204964	0.00187433	0.00160811	0.00134188	0.00107566	0.000809437	0.000783763	0.000834052	0.000884341
43.6309	0.00736733	0.0072999	0.00723247	0.00716504	0.00709762	0.00703019	0.00663614	0.00623315	0.00583015	0.00542716	0.00502417	0.00511567	0.00523503	0.0053544	0.00547376	0.00559312	0.00560204	0.00560135	0.00560067	0.00559998	0.00559929	0.00572662	0.00586923	0.00601184	0.00615446	0.00629707	0.00582982	0.00526874	0.00470766	0.00414659	0.00358551	0.00309033	0.00260771	0.00212508	0.00164246	0.00115983	0.00120828	0.00137862	0.00154896	0.00171929	0.00188963	0.00172654	0.00147304	0.00121953	0.000966025	0.000712519	0.00068934	0.000738896	0.000788453
43.9036	0.00715056	0.00707175	0.00699294	0.00691412	0.00683531	0.0067565	0.00635981	0.0059544	0.005549	0.0051436	0.00473819	0.00483617	0.00496251	0.00508885	0.00521519	0.00534153	0.00534748	0.00534296	0.00533844	0.00533393	0.00532941	0.00545739	0.00560119	0.00574499	0.00588879	0.00603259	0.00556793	0.00500967	0.0044514	0.00389314	0.00333487	0.0028361	0.00234866	0.00186122	0.00137378	0.000886345	0.000944957	0.00112889	0.00131283	0.00149676	0.0016807	0.00153358	0.00129667	0.00105977	0.000822871	0.00058597	0.000566049	0.000614649	0.000663249
44.2867	0.00671337	0.00662079	0.00652821	0.00643563	0.00634305	0.00625046	0.00585674	0.00545476	0.00505278	0.00465081	0.00424883	0.00435717	0.00449426	0.00463135	0.00476845	0.00490554	0.00491497	0.0049133	0.00491163	0.00490996	0.00490829	0.00503308	0.00517298	0.00531288	0.00545278	0.00559267	0.00513475	0.00458486	0.00403496	0.00348507	0.00293517	0.0024422	0.00196007	0.00147795	0.000995818	0.000513689	0.000585944	0.000785434	0.000984923	0.00118441	0.0013839	0.00125483	0.00103664	0.000818464	0.000600283	0.000382103	0.000367091	0.000416238	0.000465385
44.7863	0.00592395	0.00581707	0.00571019	0.00560331	0.00549643	0.00538956	0.00501075	0.0046245	0.00423824	0.00385199	0.00346573	0.00358968	0.00374236	0.00389505	0.00404774	0.00420043	0.00422703	0.00424267	0.00425831	0.00427395	0.00428959	0.00440347	0.00452907	0.00465467	0.00478028	0.00490588	0.00446184	0.00393017	0.00339849	0.00286682	0.00233514	0.00186766	0.0014124	0.000957143	0.000501884	4.66259e-05	0.000135631	0.000349549	0.000563467	0.000777385	0.000991303	0.000878531	0.000677164	0.000475798	0.000274431	7.30648e-05	6.50036e-05	0.000117986	0.000170969
45.3565	0.00502319	0.0049	0.00477681	0.00465362	0.00453043	0.00440724	0.00404546	0.00367714	0.00330882	0.00294051	0.00257219	0.00271394	0.00288443	0.00305491	0.0032254	0.00339589	0.00344208	0.00347747	0.00351286	0.00354825	0.00358364	0.00368505	0.00379435	0.00390364	0.00401293	0.00412223	0.00369403	0.00318315	0.00267226	0.00216138	0.00165049	0.00121209	0.000787491	0.000362892	-6.17071e-05	-0.000486306	-0.000378188	-0.000147807	8.25739e-05	0.000312955	0.000543336	0.000449168	0.000266987	8.48061e-05	-9.73749e-05	-0.000279556	-0.000279686	-0.000222327	-0.000164967
45.9475	0.00408948	0.00394938	0.00380928	0.00366918	0.00352908	0.00338898	0.00304485	0.00269512	0.0023454	0.00199568	0.00164596	0.00180617	0.0019951	0.00218404	0.00237297	0.00256191	0.00262842	0.00268428	0.00274014	0.002796	0.00285187	0.00294036	0.00303274	0.00312513	0.00321752	0.0033099	0.00289813	0.0024088	0.00191946	0.00143013	0.000940796	0.000532536	0.000139718	-0.0002531	-0.000645918	-0.00103874	-0.000910806	-0.000663359	-0.000415913	-0.000168467	7.89795e-05	4.09709e-06	-0.000158197	-0.00032049	-0.000482784	-0.000645077	-0.000636987	-0.000575091	-0.000513194
46.5097	0.00320119	0.00304501	0.00288882	0.00273263	0.00257644	0.00242025	0.00209291	0.00176088	0.00142885	0.00109682	0.00076479	0.000942555	0.00114904	0.00135553	0.00156201	0.0017685	0.00185433	0.00192967	0.00200501	0.00208035	0.00215569	0.00223189	0.00230819	0.00238449	0.00246079	0.0025371	0.00214095	0.00167212	0.00120329	0.000734454	0.000265622	-0.000113961	-0.000476543	-0.000839126	-0.00120171	-0.00156429	-0.00141751	-0.00115383	-0.00089015	-0.000626469	-0.000362788	-0.000419323	-0.000562696	-0.00070607	-0.000849444	-0.000992818	-0.000976906	-0.000910693	-0.000844481
46.9938	0.00251312	0.00234338	0.00217364	0.0020039	0.00183416	0.00166442	0.00135251	0.00103671	0.000720904	0.000405098	8.92931e-05	0.00027674	0.000492539	0.000708338	0.000924137	0.00113994	0.00124034	0.0013307	0.00142107	0.00151144	0.0016018	0.00167457	0.00174523	0.00181589	0.00188655	0.00195721	0.00157213	0.00111694	0.000661757	0.000206569	-0.00024862	-0.000608556	-0.000950349	-0.00129214	-0.00163393	-0.00197573	-0.00181568	-0.00154046	-0.00126523	-0.000990009	-0.000714785	-0.000758321	-0.000888301	-0.00101828	-0.00114826	-0.00127824	-0.00125664	-0.00118717	-0.0011177
47.3762	0.00215616	0.00197646	0.00179675	0.00161704	0.00143733	0.00125762	0.000960267	0.000659686	0.000359106	5.85249e-05	-0.000242056	-6.01657e-05	0.000148906	0.000357977	0.000567049	0.00077612	0.000883005	0.000981004	0.001079	0.001177	0.001275	0.0013624	0.00144854	0.00153468	0.00162082	0.00170695	0.00132484	0.000870691	0.000416541	-3.76091e-05	-0.000491759	-0.000848434	-0.00118654	-0.00152465	-0.00186276	-0.00220087	-0.00203753	-0.00175911	-0.00148069	-0.00120227	-0.000923845	-0.000963912	-0.00109035	-0.00121679	-0.00134322	-0.00146966	-0.0014461	-0.00137517	-0.00130425
47.6809	0.00187171	0.00168406	0.00149641	0.00130876	0.0011211	0.000933451	0.000647691	0.000359242	7.0794e-05	-0.000217654	-0.000506103	-0.000328641	-0.000124931	7.87799e-05	0.00028249	0.000486201	0.000598252	0.000702334	0.000806415	0.000910496	0.00101458	0.00111365	0.00121212	0.00131059	0.00140906	0.00150753	0.00112778	0.000674455	0.000221132	-0.000232191	-0.000685513	-0.00103959	-0.00137476	-0.00170994	-0.00204511	-0.00238028	-0.00221432	-0.00193335	-0.00165238	-0.00137141	-0.00109044	-0.00112774	-0.00125136	-0.00137497	-0.00149858	-0.0016222	-0.00159708	-0.00152499	-0.00145291
47.9372	0.00163244	0.00143811	0.00124377	0.00104944	0.000855106	0.000660772	0.000384766	0.000106523	-0.000171721	-0.000449964	-0.000728208	-0.00055447	-0.000355269	-0.000156069	4.31323e-05	0.000242333	0.000358731	0.000467928	0.000577126	0.000686323	0.000795521	0.000904403	0.00101325	0.00112209	0.00123094	0.00133978	0.000962018	0.00050939	5.67633e-05	-0.000395864	-0.000848491	-0.00120038	-0.00153309	-0.00186579	-0.00219849	-0.00253119	-0.00236303	-0.00207992	-0.0017968	-0.00151369	-0.00123058	-0.00126555	-0.00138679	-0.00150803	-0.00162927	-0.00175051	-0.00172408	-0.00165101	-0.00157795
48.1744	0.00141104	0.00121052	0.00101	0.000809487	0.000608969	0.000408451	0.000141472	-0.000127328	-0.000396129	-0.000664929	-0.000933729	-0.000763439	-0.000568411	-0.000373383	-0.000178354	1.66736e-05	0.000137093	0.000251025	0.000364956	0.000478888	0.00059282	0.000710783	0.000829227	0.000947671	0.00106612	0.00118456	0.000808633	0.00035665	-9.53334e-05	-0.000547317	-0.0009993	-0.00134917	-0.00167959	-0.00201	-0.00234042	-0.00267084	-0.00250064	-0.00221554	-0.00193044	-0.00164535	-0.00136025	-0.00139307	-0.00151211	-0.00163115	-0.00175019	-0.00186924	-0.00184159	-0.00176763	-0.00169366
48.4217	0.00116256	0.000956797	0.000751032	0.000545268	0.000339504	0.00013374	-0.000122917	-0.000380967	-0.000639018	-0.000897068	-0.00115512	-0.000988764	-0.0007985	-0.000608235	-0.000417971	-0.000227706	-0.000103852	1.4228e-05	0.000132308	0.000250387	0.000368467	0.000494829	0.00062218	0.000749532	0.000876883	0.00100423	0.000630856	0.000180442	-0.000269971	-0.000720385	-0.0011708	-0.00151616	-0.00184152	-0.00216687	-0.00249223	-0.00281758	-0.0026446	-0.00235724	-0.00206988	-0.00178252	-0.00149516	-0.00152537	-0.0016417	-0.00175802	-0.00187435	-0.00199068	-0.00196208	-0.00188771	-0.00181335
48.6994	0.000761733	0.000558365	0.000354998	0.000151631	-5.17368e-05	-0.000255104	-0.00049387	-0.000733606	-0.000973342	-0.00121308	-0.00145281	-0.00129325	-0.00111118	-0.000929116	-0.000747051	-0.000564986	-0.000442508	-0.000325212	-0.000207916	-9.06202e-05	2.66759e-05	0.000155095	0.000284842	0.000414589	0.000544336	0.000674083	0.000307929	-0.000134518	-0.000576964	-0.00101941	-0.00146186	-0.00178562	-0.00208678	-0.00238794	-0.0026891	-0.00299026	-0.00280962	-0.00251839	-0.00222716	-0.00193593	-0.00164471	-0.0016694	-0.00177976	-0.00189013	-0.00200049	-0.00211086	-0.00208332	-0.00201224	-0.00194116
49.0039	0.000322354	0.000121614	-7.91262e-05	-0.000279866	-0.000480606	-0.000681346	-0.000900501	-0.00112016	-0.00133982	-0.00155948	-0.00177914	-0.00162701	-0.00145393	-0.00128086	-0.00110778	-0.000934705	-0.000813736	-0.000697299	-0.000580862	-0.000464425	-0.000347988	-0.000217314	-8.49408e-05	4.74326e-05	0.000179806	0.000312179	-4.6056e-05	-0.00047977	-0.000913484	-0.0013472	-0.00178091	-0.002081	-0.00235564	-0.00263028	-0.00290492	-0.00317956	-0.00299051	-0.00269504	-0.00239957	-0.0021041	-0.00180864	-0.00182728	-0.00193111	-0.00203494	-0.00213876	-0.00224259	-0.00221622	-0.00214874	-0.00208126
49.3273	-0.000144396	-0.000342345	-0.000540294	-0.000738243	-0.000936191	-0.00113414	-0.00133246	-0.0015308	-0.00172913	-0.00192746	-0.0021258	-0.00198157	-0.00181804	-0.00165451	-0.00149098	-0.00132745	-0.00120809	-0.00109257	-0.00097704	-0.000861515	-0.000745991	-0.000612922	-0.000477759	-0.000342596	-0.000207432	-7.2269e-05	-0.000422092	-0.000846529	-0.00127097	-0.0016954	-0.00211984	-0.00239478	-0.00264124	-0.00288771	-0.00313417	-0.00338064	-0.00318267	-0.00288269	-0.00258272	-0.00228275	-0.00198278	-0.001995	-0.00209188	-0.00218877	-0.00228565	-0.00238254	-0.00235741	-0.00229375	-0.00223009
49.6619	-0.000627336	-0.000822397	-0.00101746	-0.00121252	-0.00140758	-0.00160264	-0.00177941	-0.00195568	-0.00213194	-0.00230821	-0.00248448	-0.00234842	-0.00219477	-0.00204113	-0.00188748	-0.00173383	-0.00161612	-0.00150154	-0.00138696	-0.00127238	-0.0011578	-0.00102225	-0.000884203	-0.000746153	-0.000608103	-0.000470053	-0.000811173	-0.00122601	-0.00164085	-0.00205569	-0.00247052	-0.00271944	-0.00293675	-0.00315407	-0.00337138	-0.0035887	-0.00338149	-0.00307686	-0.00277222	-0.00246759	-0.00216296	-0.00216853	-0.00225823	-0.00234793	-0.00243763	-0.00252733	-0.00250349	-0.00244378	-0.00238408
50	-0.00111529	-0.00130743	-0.00149957	-0.00169172	-0.00188386	-0.002076	-0.00223099	-0.00238496	-0.00253893	-0.00269291	-0.00284688	-0.00271909	-0.00257542	-0.00243175	-0.00228809	-0.00214442	-0.00202839	-0.00191476	-0.00180113	-0.00168751	-0.00157388	-0.00143583	-0.00129486	-0.0011539	-0.00101293	-0.000871964	-0.00120429	-0.00160943	-0.00201457	-0.00241971	-0.00282485	-0.00304747	-0.00323533	-0.00342319	-0.00361105	-0.00379891	-0.00358238	-0.00327304	-0.00296369	-0.00265435	-0.00234501	-0.00234387	-0.00242631	-0.00250875	-0.00259119	-0.00267363	-0.00265108	-0.00259538	-0.00253967
50.3355	-0.00135112	-0.00153984	-0.00172857	-0.0019173	-0.00210602	-0.00229475	-0.00243722	-0.00257842	-0.00271962	-0.00286082	-0.00300202	-0.0028861	-0.00275568	-0.00262527	-0.00249486	-0.00236445	-0.00224654	-0.00212972	-0.0020129	-0.00189608	-0.00177926	-0.00164154	-0.00150132	-0.00136111	-0.00122089	-0.00108067	-0.0014069	-0.0018049	-0.0022029	-0.00260089	-0.00299889	-0.00321528	-0.00339709	-0.0035789	-0.00376071	-0.00394251	-0.00372541	-0.00341675	-0.00310809	-0.00279943	-0.00249077	-0.00248742	-0.00256686	-0.00264631	-0.00272575	-0.0028052	-0.002782	-0.0027264	-0.0026708
50.6689	-0.00158548	-0.00177081	-0.00195614	-0.00214147	-0.0023268	-0.00251213	-0.00264215	-0.00277066	-0.00289918	-0.00302769	-0.0031562	-0.00305206	-0.00293483	-0.00281759	-0.00270035	-0.00258311	-0.00246334	-0.00234335	-0.00222335	-0.00210336	-0.00198337	-0.00184597	-0.0017065	-0.00156702	-0.00142755	-0.00128808	-0.00160826	-0.00199915	-0.00239005	-0.00278095	-0.00317184	-0.00338205	-0.00355784	-0.00373363	-0.00390943	-0.00408522	-0.00386754	-0.00355956	-0.00325159	-0.00294361	-0.00263563	-0.00263008	-0.00270654	-0.00278301	-0.00285947	-0.00293594	-0.00291211	-0.00285661	-0.00280111
51.0023	-0.00181991	-0.00200184	-0.00218377	-0.00236571	-0.00254764	-0.00272957	-0.00284715	-0.00296297	-0.00307878	-0.0031946	-0.00331042	-0.00321808	-0.00311402	-0.00300996	-0.00290589	-0.00280183	-0.00268019	-0.00255703	-0.00243386	-0.00231069	-0.00218753	-0.00205046	-0.00191173	-0.001773	-0.00163427	-0.00149554	-0.00180966	-0.00219346	-0.00257725	-0.00296105	-0.00334485	-0.00354886	-0.00371864	-0.00388841	-0.00405819	-0.00422796	-0.00400972	-0.00370242	-0.00339512	-0.00308782	-0.00278053	-0.00277278	-0.00284626	-0.00291975	-0.00299324	-0.00306672	-0.00304225	-0.00298685	-0.00293145
51.3381	-0.00205594	-0.00223445	-0.00241296	-0.00259147	-0.00276999	-0.0029485	-0.00305354	-0.00315658	-0.00325962	-0.00336265	-0.00346569	-0.00338523	-0.00329443	-0.00320364	-0.00311284	-0.00302205	-0.00289853	-0.00277217	-0.00264581	-0.00251944	-0.00239308	-0.00225634	-0.00211836	-0.00198038	-0.0018424	-0.00170442	-0.00201245	-0.00238909	-0.00276574	-0.00314238	-0.00351903	-0.00371682	-0.00388053	-0.00404425	-0.00420797	-0.00437168	-0.00415287	-0.00384625	-0.00353964	-0.00323303	-0.00292641	-0.00291645	-0.00298694	-0.00305742	-0.00312791	-0.00319839	-0.00317328	-0.00311798	-0.00306268
51.6783	-0.00229511	-0.00247015	-0.0026452	-0.00282024	-0.00299529	-0.00317033	-0.00326268	-0.00335277	-0.00344285	-0.00353294	-0.00362302	-0.0035546	-0.00347725	-0.00339989	-0.00332254	-0.00324519	-0.00311977	-0.00299017	-0.00286057	-0.00273097	-0.00260137	-0.00246496	-0.00232774	-0.00219052	-0.0020533	-0.00191607	-0.00221793	-0.00258733	-0.00295673	-0.00332613	-0.00369553	-0.003887	-0.00404458	-0.00420216	-0.00435974	-0.00451731	-0.00429791	-0.003992	-0.00368608	-0.00338016	-0.00307424	-0.00306203	-0.00312948	-0.00319693	-0.00326437	-0.00333182	-0.00330606	-0.00325086	-0.00319566
52.0249	-0.0023319	-0.00250677	-0.00268164	-0.00285652	-0.00303139	-0.00320627	-0.00329087	-0.00337301	-0.00345515	-0.00353728	-0.00361942	-0.00355981	-0.00349222	-0.00342462	-0.00335703	-0.00328944	-0.00316734	-0.00304051	-0.00291369	-0.00278686	-0.00266003	-0.00253031	-0.00240025	-0.00227019	-0.00214013	-0.00201007	-0.00230536	-0.00266609	-0.00302681	-0.00338754	-0.00374827	-0.0039377	-0.0040945	-0.0042513	-0.00440811	-0.00456491	-0.00434693	-0.00404293	-0.00373893	-0.00343493	-0.00313093	-0.00311897	-0.00318622	-0.00325346	-0.0033207	-0.00338795	-0.00336212	-0.0033069	-0.00325167
52.378	-0.00233728	-0.0025125	-0.00268772	-0.00286294	-0.00303816	-0.00321338	-0.00329091	-0.00336576	-0.00344061	-0.00351546	-0.00359031	-0.00353915	-0.00348089	-0.00342262	-0.00336436	-0.0033061	-0.00318822	-0.00306516	-0.00294209	-0.00281903	-0.00269596	-0.00257405	-0.00245228	-0.00233051	-0.00220874	-0.00208697	-0.00237553	-0.00272722	-0.0030789	-0.00343059	-0.00378228	-0.00397031	-0.00412718	-0.00428404	-0.0044409	-0.00459777	-0.00438154	-0.00407968	-0.00377782	-0.00347597	-0.00317411	-0.0031628	-0.00323029	-0.00329778	-0.00336527	-0.00343275	-0.00340695	-0.00335168	-0.00329641
52.7372	-0.00234275	-0.00251832	-0.0026939	-0.00286947	-0.00304504	-0.00322062	-0.00329094	-0.00335838	-0.00342582	-0.00349326	-0.0035607	-0.00351813	-0.00346936	-0.00342059	-0.00337183	-0.00332306	-0.00320946	-0.00309022	-0.00297099	-0.00285175	-0.00273251	-0.00261855	-0.00250521	-0.00239187	-0.00227853	-0.00216519	-0.00244691	-0.0027894	-0.00313189	-0.00347438	-0.00381687	-0.00400349	-0.00416041	-0.00431734	-0.00447427	-0.00463119	-0.00441675	-0.00411707	-0.00381739	-0.00351771	-0.00321803	-0.00320739	-0.00327512	-0.00334286	-0.0034106	-0.00347833	-0.00345255	-0.00339724	-0.00334192
53.102	-0.00234831	-0.00252424	-0.00270017	-0.0028761	-0.00305204	-0.00322797	-0.00329097	-0.00335089	-0.0034108	-0.00347071	-0.00353062	-0.00349678	-0.00345765	-0.00341853	-0.0033794	-0.00334028	-0.00323103	-0.00311568	-0.00300033	-0.00288499	-0.00276964	-0.00266374	-0.00255896	-0.00245419	-0.00234941	-0.00224463	-0.0025194	-0.00285255	-0.0031857	-0.00351886	-0.00385201	-0.00403718	-0.00419417	-0.00435116	-0.00450815	-0.00466514	-0.0044525	-0.00415504	-0.00385758	-0.00356011	-0.00326265	-0.00325267	-0.00332066	-0.00338865	-0.00345663	-0.00352462	-0.00349886	-0.0034435	-0.00338814
53.472	-0.00235394	-0.00253024	-0.00270653	-0.00288283	-0.00305913	-0.00323542	-0.00329101	-0.00334329	-0.00339557	-0.00344785	-0.00350013	-0.00347513	-0.00344578	-0.00341644	-0.00338709	-0.00335774	-0.0032529	-0.0031415	-0.0030301	-0.00291869	-0.00280729	-0.00270956	-0.00261347	-0.00251738	-0.00242129	-0.0023252	-0.00259291	-0.00291659	-0.00324028	-0.00356396	-0.00388764	-0.00407135	-0.00422841	-0.00438546	-0.00454251	-0.00469956	-0.00448877	-0.00419355	-0.00389833	-0.00360311	-0.00330789	-0.00329859	-0.00336684	-0.00343508	-0.00350332	-0.00357156	-0.00354583	-0.00349042	-0.00343501
53.8467	-0.0022365	-0.00242531	-0.00261411	-0.00280291	-0.00299171	-0.00318052	-0.00322807	-0.00327175	-0.00331543	-0.00335911	-0.00340279	-0.00338004	-0.00335355	-0.00332706	-0.00330057	-0.00327408	-0.00317718	-0.00307415	-0.00297112	-0.00286809	-0.00276507	-0.00268232	-0.00260199	-0.00252166	-0.00244133	-0.002361	-0.00262772	-0.00294782	-0.00326792	-0.00358803	-0.00390813	-0.00409127	-0.00424832	-0.00440536	-0.00456241	-0.00471946	-0.00450912	-0.00421447	-0.00391981	-0.00362516	-0.0033305	-0.00332487	-0.00339762	-0.00347037	-0.00354312	-0.00361587	-0.00359101	-0.00353533	-0.00347964
54.2261	-0.0020725	-0.00227841	-0.00248432	-0.00269023	-0.00289614	-0.00310205	-0.00314127	-0.00317593	-0.00321058	-0.00324524	-0.00327989	-0.00325696	-0.00323079	-0.00320461	-0.00317844	-0.00315227	-0.00306467	-0.00297172	-0.00287878	-0.00278584	-0.0026929	-0.00262776	-0.00256595	-0.00250413	-0.00244232	-0.0023805	-0.00264845	-0.00296713	-0.00328581	-0.00360449	-0.00392317	-0.00410606	-0.00426308	-0.00442009	-0.00457711	-0.00473413	-0.00452374	-0.00422904	-0.00393433	-0.00363962	-0.00334491	-0.00334409	-0.00342296	-0.00350183	-0.0035807	-0.00365957	-0.0036359	-0.00357984	-0.00352379
54.6106	-0.00190632	-0.00212957	-0.00235281	-0.00257606	-0.0027993	-0.00302255	-0.00305333	-0.00307884	-0.00310435	-0.00312986	-0.00315537	-0.00313225	-0.0031064	-0.00308054	-0.00305469	-0.00302883	-0.00295066	-0.00286794	-0.00278522	-0.0027025	-0.00261977	-0.00257249	-0.00252943	-0.00248637	-0.00244332	-0.00240026	-0.00266946	-0.0029867	-0.00330394	-0.00362118	-0.00393841	-0.00412104	-0.00427803	-0.00443502	-0.00459201	-0.00474899	-0.00453856	-0.0042438	-0.00394904	-0.00365428	-0.00335952	-0.00336356	-0.00344863	-0.0035337	-0.00361877	-0.00370384	-0.00368137	-0.00362495	-0.00356853
55.0004	-0.00173785	-0.00197867	-0.00221949	-0.00246031	-0.00270113	-0.00294195	-0.00296418	-0.00298041	-0.00299665	-0.00301289	-0.00302913	-0.00300582	-0.00298029	-0.00295476	-0.00292923	-0.0029037	-0.00283508	-0.00276272	-0.00269036	-0.002618	-0.00254564	-0.00251645	-0.00249241	-0.00246837	-0.00244433	-0.00242029	-0.00269076	-0.00300654	-0.00332231	-0.00363809	-0.00395387	-0.00413623	-0.00429319	-0.00445015	-0.00460711	-0.00476406	-0.00455358	-0.00425876	-0.00396395	-0.00366913	-0.00337432	-0.00338329	-0.00347465	-0.003566	-0.00365736	-0.00374872	-0.00372748	-0.00367068	-0.00361388
55.3958	-0.00156698	-0.00182562	-0.00208427	-0.00234291	-0.00260156	-0.0028602	-0.00287375	-0.00288058	-0.00288742	-0.00289425	-0.00290108	-0.00287759	-0.00285239	-0.00282718	-0.00280198	-0.00277678	-0.00271786	-0.00265601	-0.00259415	-0.0025323	-0.00247045	-0.00245961	-0.00245486	-0.00245011	-0.00244536	-0.00244061	-0.00271236	-0.00302666	-0.00334095	-0.00365524	-0.00396954	-0.00415164	-0.00430857	-0.0044655	-0.00462242	-0.00477935	-0.00456881	-0.00427394	-0.00397907	-0.0036842	-0.00338933	-0.00340331	-0.00350104	-0.00359877	-0.00369651	-0.00379424	-0.00377424	-0.00371706	-0.00365989
55.797	-0.00160251	-0.00187087	-0.00213924	-0.0024076	-0.00267597	-0.00294434	-0.00294738	-0.00294316	-0.00293894	-0.00293472	-0.0029305	-0.00290445	-0.00287718	-0.00284991	-0.00282263	-0.00279536	-0.00274046	-0.00268317	-0.00262588	-0.00256858	-0.00251129	-0.00251189	-0.0025194	-0.00252692	-0.00253443	-0.00254194	-0.00281226	-0.00312301	-0.00343376	-0.00374451	-0.00405526	-0.00422978	-0.00437836	-0.00452694	-0.00467552	-0.0048241	-0.0046086	-0.00430955	-0.0040105	-0.00371144	-0.00341239	-0.00343117	-0.00353614	-0.00364111	-0.00374608	-0.00385106	-0.00383446	-0.00377949	-0.00372451
56.2042	-0.00177888	-0.0020515	-0.00232411	-0.00259673	-0.00286934	-0.00314196	-0.00313321	-0.00311675	-0.00310029	-0.00308383	-0.00306738	-0.00303716	-0.00300617	-0.00297518	-0.00294418	-0.00291319	-0.00285848	-0.00280172	-0.00274495	-0.00268818	-0.00263141	-0.0026388	-0.00265385	-0.00266891	-0.00268396	-0.00269901	-0.00296603	-0.0032718	-0.00357758	-0.00388336	-0.00418914	-0.00435106	-0.00448559	-0.00462011	-0.00475463	-0.00488915	-0.00466532	-0.00435926	-0.00405319	-0.00374712	-0.00344105	-0.00346452	-0.00357735	-0.00369019	-0.00380302	-0.00391585	-0.00390417	-0.00385316	-0.00380215
56.6174	-0.0019579	-0.00223482	-0.00251175	-0.00278868	-0.0030656	-0.00334253	-0.00332181	-0.00329293	-0.00326405	-0.00323518	-0.0032063	-0.00317185	-0.00313708	-0.00310232	-0.00306755	-0.00303279	-0.00297827	-0.00292204	-0.0028658	-0.00280956	-0.00275333	-0.00276761	-0.00279032	-0.00281302	-0.00283572	-0.00285843	-0.00312209	-0.00342283	-0.00372356	-0.0040243	-0.00432503	-0.00447416	-0.00459442	-0.00471467	-0.00483492	-0.00495518	-0.0047229	-0.00440971	-0.00409652	-0.00378332	-0.00347013	-0.00349836	-0.00361918	-0.00373999	-0.00386081	-0.00398162	-0.00397491	-0.00392793	-0.00388095
57.0369	-0.00213959	-0.00242089	-0.0027022	-0.0029835	-0.0032648	-0.00354611	-0.00351323	-0.00347175	-0.00343027	-0.00338879	-0.00334731	-0.00330856	-0.00326996	-0.00323137	-0.00319277	-0.00315417	-0.00309985	-0.00304415	-0.00298846	-0.00293277	-0.00287707	-0.00289835	-0.00292882	-0.00295929	-0.00298976	-0.00302023	-0.00328049	-0.00357611	-0.00387172	-0.00416734	-0.00446295	-0.0045991	-0.00470487	-0.00481065	-0.00491642	-0.00502219	-0.00478133	-0.00446091	-0.00414049	-0.00382007	-0.00349966	-0.00353271	-0.00366163	-0.00379054	-0.00391946	-0.00404838	-0.00404672	-0.00400382	-0.00396093
57.4626	-0.002324	-0.00260975	-0.0028955	-0.00318124	-0.00346699	-0.00375273	-0.00370752	-0.00365325	-0.00359897	-0.0035447	-0.00349042	-0.00344731	-0.00340483	-0.00336234	-0.00331986	-0.00327738	-0.00322325	-0.0031681	-0.00311296	-0.00305781	-0.00300267	-0.00303105	-0.0030694	-0.00310775	-0.0031461	-0.00318445	-0.00344126	-0.00373168	-0.0040221	-0.00431252	-0.00460294	-0.00472591	-0.00481699	-0.00490806	-0.00499914	-0.00509021	-0.00484064	-0.00451288	-0.00418513	-0.00385737	-0.00352962	-0.00356758	-0.00370472	-0.00384185	-0.00397899	-0.00411613	-0.00411959	-0.00408085	-0.00404211
57.8948	-0.00247894	-0.00276879	-0.00305864	-0.00334848	-0.00363833	-0.00392818	-0.00387138	-0.00380508	-0.00373878	-0.00367248	-0.00360618	-0.00355768	-0.00351019	-0.0034627	-0.00341522	-0.00336773	-0.00330856	-0.00324838	-0.00318821	-0.00312803	-0.00306785	-0.00310407	-0.0031518	-0.00319953	-0.00324727	-0.003295	-0.00354855	-0.00383376	-0.00411898	-0.00440419	-0.00468941	-0.00480059	-0.00487862	-0.00495664	-0.00503467	-0.0051127	-0.00485372	-0.0045174	-0.00418108	-0.00384475	-0.00350843	-0.00354819	-0.00368994	-0.0038317	-0.00397345	-0.0041152	-0.00412337	-0.00408935	-0.00405534
58.3334	-0.0025991	-0.00289264	-0.00318618	-0.00347972	-0.00377326	-0.0040668	-0.0039993	-0.0039219	-0.0038445	-0.0037671	-0.00368971	-0.00363465	-0.00358086	-0.00352706	-0.00347327	-0.00341948	-0.00334918	-0.00327746	-0.00320573	-0.003134	-0.00306227	-0.00310719	-0.00316604	-0.00322488	-0.00328373	-0.00334258	-0.0035931	-0.00387311	-0.00415312	-0.00443313	-0.00471314	-0.00481417	-0.00488111	-0.00494805	-0.00501499	-0.00508193	-0.00481275	-0.00446644	-0.00412013	-0.00377382	-0.00342751	-0.00346544	-0.00360758	-0.00374972	-0.00389186	-0.004034	-0.00404637	-0.00401775	-0.00398913
58.7787	-0.00272108	-0.00301837	-0.00331566	-0.00361296	-0.00391025	-0.00420754	-0.00412916	-0.0040405	-0.00395184	-0.00386317	-0.00377451	-0.00371279	-0.0036526	-0.0035924	-0.00353221	-0.00347201	-0.00339042	-0.00330697	-0.00322352	-0.00314007	-0.00305662	-0.00311036	-0.00318049	-0.00325062	-0.00332075	-0.00339088	-0.00363833	-0.00391305	-0.00418778	-0.00446251	-0.00473723	-0.00482796	-0.00488364	-0.00493932	-0.004995	-0.00505068	-0.00477116	-0.00441471	-0.00405826	-0.00370181	-0.00334535	-0.00338144	-0.00352397	-0.0036665	-0.00380904	-0.00395157	-0.00396819	-0.00394505	-0.00392191
59.2308	-0.00284494	-0.00314604	-0.00344714	-0.00374823	-0.00404933	-0.00435043	-0.00426103	-0.00416092	-0.00406082	-0.00396071	-0.00386061	-0.00379213	-0.00372544	-0.00365875	-0.00359205	-0.00352536	-0.00343229	-0.00333694	-0.00324158	-0.00314623	-0.00305087	-0.00311358	-0.00319517	-0.00327675	-0.00335834	-0.00343992	-0.00368425	-0.00395361	-0.00422297	-0.00449233	-0.00476169	-0.00484196	-0.00488621	-0.00493046	-0.00497471	-0.00501896	-0.00472893	-0.00436219	-0.00399544	-0.00362869	-0.00326194	-0.00329614	-0.00343907	-0.00358201	-0.00372494	-0.00386787	-0.00388882	-0.00387124	-0.00385367
59.6899	-0.00297072	-0.00327568	-0.00358065	-0.00388561	-0.00419058	-0.00449554	-0.00439493	-0.00428321	-0.00417149	-0.00405977	-0.00394805	-0.0038727	-0.00379941	-0.00372612	-0.00365282	-0.00357953	-0.00347482	-0.00336737	-0.00325993	-0.00315248	-0.00304503	-0.00311685	-0.00321007	-0.00330329	-0.00339651	-0.00348973	-0.00373088	-0.00399479	-0.00425871	-0.00452262	-0.00478654	-0.00485618	-0.00488882	-0.00492147	-0.00495411	-0.00498675	-0.00468605	-0.00430885	-0.00393164	-0.00355443	-0.00317723	-0.00320952	-0.00335286	-0.0034962	-0.00363954	-0.00378288	-0.00380822	-0.00379629	-0.00378436
60.1562	-0.00308234	-0.00338817	-0.00369399	-0.00399982	-0.00430564	-0.00461147	-0.0045013	-0.00437974	-0.00425818	-0.00413662	-0.00401506	-0.00393505	-0.00385739	-0.00377972	-0.00370206	-0.00362439	-0.00351004	-0.00339249	-0.00327495	-0.00315741	-0.00303986	-0.00311873	-0.00322105	-0.00332337	-0.00342569	-0.003528	-0.00376514	-0.00402301	-0.00428089	-0.00453876	-0.00479663	-0.0048574	-0.00488062	-0.00490385	-0.00492707	-0.00495029	-0.00464343	-0.00426081	-0.00387818	-0.00349556	-0.00311294	-0.00314341	-0.00328591	-0.0034284	-0.0035709	-0.00371339	-0.00374234	-0.00373543	-0.00372852
60.6299	-0.00316324	-0.00346376	-0.00376427	-0.00406479	-0.0043653	-0.00466582	-0.00454963	-0.00442203	-0.00429442	-0.00416682	-0.00403922	-0.00395913	-0.00388172	-0.00380431	-0.0037269	-0.00364949	-0.00352976	-0.00340636	-0.00328295	-0.00315954	-0.00303614	-0.00311774	-0.00322383	-0.00332992	-0.003436	-0.00354209	-0.00377352	-0.00402424	-0.00427496	-0.00452567	-0.00477639	-0.00483199	-0.00485042	-0.00486885	-0.00488727	-0.0049057	-0.004602	-0.00422437	-0.00384674	-0.00346911	-0.00309147	-0.00312034	-0.00325945	-0.00339855	-0.00353766	-0.00367676	-0.00370766	-0.0037044	-0.00370113
61.1111	-0.00324543	-0.00354055	-0.00383567	-0.00413079	-0.00442592	-0.00472104	-0.00459873	-0.00446499	-0.00433124	-0.0041975	-0.00406376	-0.00398359	-0.00390644	-0.00382929	-0.00375214	-0.00367499	-0.0035498	-0.00342044	-0.00329107	-0.00316171	-0.00303235	-0.00311674	-0.00322665	-0.00333657	-0.00344648	-0.0035564	-0.00378204	-0.00402549	-0.00426893	-0.00451238	-0.00475583	-0.00480617	-0.00481973	-0.00483329	-0.00484685	-0.00486041	-0.00455992	-0.00418736	-0.00381479	-0.00344223	-0.00306967	-0.00309691	-0.00323256	-0.00336822	-0.00350388	-0.00363954	-0.00367243	-0.00367287	-0.0036733
61.6	-0.00332893	-0.00361857	-0.00390822	-0.00419786	-0.0044875	-0.00477714	-0.00464862	-0.00450863	-0.00436865	-0.00422867	-0.00408869	-0.00400844	-0.00393155	-0.00385466	-0.00377778	-0.00370089	-0.00357016	-0.00343474	-0.00329933	-0.00316391	-0.0030285	-0.00311572	-0.00322952	-0.00334333	-0.00345713	-0.00357093	-0.00379069	-0.00402675	-0.00426281	-0.00449887	-0.00473494	-0.00477994	-0.00478855	-0.00479716	-0.00480577	-0.00481439	-0.00451716	-0.00414975	-0.00378234	-0.00341492	-0.00304751	-0.00307309	-0.00320525	-0.00333741	-0.00346957	-0.00360173	-0.00363664	-0.00364083	-0.00364503
62.0968	-0.00341378	-0.00369786	-0.00398193	-0.004266	-0.00455008	-0.00483415	-0.00469931	-0.00455298	-0.00440666	-0.00426034	-0.00411402	-0.00403369	-0.00395707	-0.00388045	-0.00380383	-0.00372722	-0.00359085	-0.00344928	-0.00330772	-0.00316615	-0.00302459	-0.00311468	-0.00323244	-0.00335019	-0.00346795	-0.0035857	-0.00379949	-0.00402804	-0.0042566	-0.00448515	-0.0047137	-0.00475328	-0.00475687	-0.00476045	-0.00476404	-0.00476762	-0.00447372	-0.00411154	-0.00374936	-0.00338717	-0.00302499	-0.0030489	-0.0031775	-0.0033061	-0.0034347	-0.00356331	-0.00360026	-0.00360828	-0.0036163
62.6016	-0.00348488	-0.00376136	-0.00403784	-0.00431431	-0.00459079	-0.00486727	-0.00472687	-0.00457504	-0.00442322	-0.0042714	-0.00411957	-0.00403974	-0.00396397	-0.00388819	-0.00381242	-0.00373665	-0.00359513	-0.0034479	-0.00330066	-0.00315343	-0.0030062	-0.00310014	-0.00322287	-0.00334561	-0.00346834	-0.00359108	-0.0038004	-0.00402305	-0.0042457	-0.00446834	-0.00469099	-0.00472551	-0.0047242	-0.00472288	-0.00472157	-0.00472025	-0.00443038	-0.00407428	-0.00371818	-0.00336207	-0.00300597	-0.00302844	-0.00315356	-0.00327868	-0.00340381	-0.00352893	-0.00356755	-0.00357885	-0.00359015
63.1148	-0.00349611	-0.00375705	-0.004018	-0.00427895	-0.00453989	-0.00480084	-0.00465827	-0.00450465	-0.00435103	-0.00419741	-0.00404379	-0.00396685	-0.00389423	-0.00382161	-0.003749	-0.00367638	-0.00353197	-0.00338131	-0.00323066	-0.00308001	-0.00292935	-0.00303092	-0.00316261	-0.00329429	-0.00342598	-0.00355766	-0.00376899	-0.00399257	-0.00421615	-0.00443974	-0.00466332	-0.00469451	-0.00468907	-0.00468362	-0.00467817	-0.00467273	-0.00438961	-0.00404276	-0.00369591	-0.00334907	-0.00300222	-0.0030243	-0.00314643	-0.00326857	-0.0033907	-0.00351283	-0.00355143	-0.00356366	-0.00357589
63.6364	-0.00350752	-0.00375268	-0.00399784	-0.004243	-0.00448815	-0.00473331	-0.00458855	-0.0044331	-0.00427765	-0.0041222	-0.00396675	-0.00389275	-0.00382334	-0.00375393	-0.00368452	-0.00361511	-0.00346776	-0.00331363	-0.0031595	-0.00300537	-0.00285124	-0.00296057	-0.00310135	-0.00324213	-0.00338292	-0.0035237	-0.00373706	-0.00396159	-0.00418612	-0.00441065	-0.00463518	-0.004663	-0.00465336	-0.00464371	-0.00463406	-0.00462442	-0.00434816	-0.00401072	-0.00367328	-0.00333584	-0.0029984	-0.0030201	-0.00313919	-0.00325828	-0.00337737	-0.00349646	-0.00353505	-0.00354822	-0.00356139
64.1667	-0.00351912	-0.00374823	-0.00397734	-0.00420645	-0.00443555	-0.00466466	-0.00451766	-0.00436035	-0.00420304	-0.00404573	-0.00388842	-0.00381741	-0.00375127	-0.00368512	-0.00361897	-0.00355283	-0.00340248	-0.00324482	-0.00308715	-0.00292949	-0.00277182	-0.00288904	-0.00303907	-0.0031891	-0.00333914	-0.00348917	-0.0037046	-0.0039301	-0.00415559	-0.00438109	-0.00460658	-0.00463097	-0.00461705	-0.00460314	-0.00458922	-0.0045753	-0.00430603	-0.00397815	-0.00365027	-0.0033224	-0.00299452	-0.00301583	-0.00313182	-0.00324782	-0.00336382	-0.00347982	-0.0035184	-0.00353252	-0.00354665
64.7059	-0.00353092	-0.00374371	-0.00395649	-0.00416928	-0.00438207	-0.00459486	-0.00444558	-0.00428638	-0.00412718	-0.00396798	-0.00380878	-0.00374081	-0.00367798	-0.00361515	-0.00355232	-0.00348949	-0.00333611	-0.00317485	-0.00301359	-0.00285233	-0.00269107	-0.0028163	-0.00297574	-0.00313518	-0.00329462	-0.00345406	-0.00367159	-0.00389807	-0.00412455	-0.00435102	-0.0045775	-0.0045984	-0.00458014	-0.00456188	-0.00454362	-0.00452536	-0.00426319	-0.00394503	-0.00362688	-0.00330873	-0.00299057	-0.00301148	-0.00312434	-0.00323719	-0.00335005	-0.0034629	-0.00350146	-0.00351656	-0.00353166
65.2542	-0.00354781	-0.0037445	-0.0039412	-0.00413789	-0.00433459	-0.00453129	-0.00437989	-0.00421896	-0.00405803	-0.0038971	-0.00373617	-0.00367115	-0.00361153	-0.0035519	-0.00349228	-0.00343266	-0.00327604	-0.00311099	-0.00294593	-0.00278088	-0.00261582	-0.00274871	-0.00291716	-0.00308562	-0.00325408	-0.00342254	-0.00364206	-0.00386945	-0.00409683	-0.00432421	-0.0045516	-0.00456847	-0.00454525	-0.00452203	-0.00449881	-0.00447559	-0.00422066	-0.00391256	-0.00360446	-0.00329635	-0.00298825	-0.00300879	-0.00311844	-0.0032281	-0.00333776	-0.00344742	-0.00348584	-0.00350177	-0.00351771
65.812	-0.00363402	-0.00382149	-0.00400896	-0.00419643	-0.0043839	-0.00457138	-0.00442067	-0.0042607	-0.00410072	-0.00394075	-0.00378078	-0.00371665	-0.00365792	-0.0035992	-0.00354047	-0.00348174	-0.00331983	-0.00314896	-0.00297808	-0.0028072	-0.00263632	-0.00276989	-0.00293981	-0.00310974	-0.00327966	-0.00344959	-0.003669	-0.00389602	-0.00412304	-0.00435007	-0.00457709	-0.0045832	-0.00454724	-0.00451127	-0.0044753	-0.00443934	-0.0041922	-0.00389659	-0.00360098	-0.00330538	-0.00300977	-0.00303041	-0.0031368	-0.0032432	-0.0033496	-0.00345599	-0.0034926	-0.00350717	-0.00352174
66.3793	-0.00372172	-0.00389981	-0.00407789	-0.00425598	-0.00443407	-0.00461216	-0.00446215	-0.00430315	-0.00414415	-0.00398515	-0.00382615	-0.00376294	-0.00370512	-0.0036473	-0.00358949	-0.00353167	-0.00336439	-0.00318758	-0.00301077	-0.00283397	-0.00265716	-0.00279144	-0.00296285	-0.00313427	-0.00330569	-0.0034771	-0.0036964	-0.00392305	-0.00414971	-0.00437637	-0.00460302	-0.00459819	-0.00454926	-0.00450033	-0.00445139	-0.00440246	-0.00416324	-0.00388035	-0.00359745	-0.00331456	-0.00303166	-0.0030524	-0.00315548	-0.00325856	-0.00336164	-0.00346472	-0.00349948	-0.00351267	-0.00352585
66.9565	-0.00381094	-0.00397948	-0.00414803	-0.00431657	-0.00448511	-0.00465365	-0.00450435	-0.00434634	-0.00418833	-0.00403032	-0.00387231	-0.00381003	-0.00375314	-0.00369625	-0.00363936	-0.00358247	-0.00340971	-0.00322688	-0.00304404	-0.00286121	-0.00267837	-0.00281336	-0.00298629	-0.00315923	-0.00333216	-0.0035051	-0.00372427	-0.00395056	-0.00417684	-0.00440313	-0.00462941	-0.00461343	-0.00455131	-0.00448919	-0.00442707	-0.00436495	-0.00413378	-0.00386382	-0.00359386	-0.0033239	-0.00305394	-0.00307478	-0.00317448	-0.00327419	-0.00337389	-0.00347359	-0.00350648	-0.00351825	-0.00353003
67.5439	-0.00390174	-0.00406056	-0.00421939	-0.00437822	-0.00453704	-0.00469587	-0.00454729	-0.00439029	-0.00423329	-0.00407629	-0.00391929	-0.00385795	-0.003802	-0.00374606	-0.00369011	-0.00363416	-0.00345583	-0.00326686	-0.00307789	-0.00288892	-0.00269995	-0.00283567	-0.00301015	-0.00318463	-0.00335911	-0.00353359	-0.00375264	-0.00397854	-0.00420445	-0.00443035	-0.00465626	-0.00462895	-0.0045534	-0.00447786	-0.00440232	-0.00432677	-0.00410381	-0.003847	-0.0035902	-0.0033334	-0.0030766	-0.00309755	-0.00319382	-0.00329009	-0.00338636	-0.00348263	-0.00351359	-0.00352394	-0.00353429
68.1416	-0.00399413	-0.00414307	-0.00429202	-0.00444096	-0.0045899	-0.00473884	-0.00459099	-0.00443502	-0.00427904	-0.00412307	-0.00396709	-0.00390672	-0.00385173	-0.00379674	-0.00374175	-0.00368677	-0.00350277	-0.00330756	-0.00311234	-0.00291713	-0.00272192	-0.00285837	-0.00303442	-0.00321047	-0.00338653	-0.00356258	-0.0037815	-0.00400702	-0.00423254	-0.00445806	-0.00468358	-0.00464473	-0.00455553	-0.00446633	-0.00437713	-0.00428792	-0.0040733	-0.00382989	-0.00358648	-0.00334307	-0.00309966	-0.00312072	-0.00321349	-0.00330627	-0.00339904	-0.00349182	-0.00352084	-0.00352973	-0.00353862
68.75	-0.00406292	-0.0042195	-0.00437608	-0.00453266	-0.00468924	-0.00484582	-0.00467992	-0.00450519	-0.00433046	-0.00415573	-0.003981	-0.00392001	-0.00386542	-0.00381083	-0.00375624	-0.00370166	-0.00352056	-0.00332845	-0.00313635	-0.00294425	-0.00275215	-0.00288465	-0.00305592	-0.00322718	-0.00339845	-0.00356971	-0.00378026	-0.00399686	-0.00421346	-0.00443005	-0.00464665	-0.00460916	-0.00452327	-0.00443739	-0.0043515	-0.00426561	-0.0040576	-0.00382157	-0.00358553	-0.0033495	-0.00311346	-0.0031362	-0.00322911	-0.00332203	-0.00341494	-0.00350786	-0.00354147	-0.00355636	-0.00357126
69.3694	-0.00413113	-0.00429676	-0.00446239	-0.00462802	-0.00479365	-0.00495928	-0.00477366	-0.00457841	-0.00438316	-0.00418791	-0.00399266	-0.00393092	-0.0038767	-0.00382247	-0.00376825	-0.00371403	-0.0035365	-0.00334825	-0.00316	-0.00297175	-0.00278349	-0.00291164	-0.00307757	-0.0032435	-0.00340943	-0.00357536	-0.0037768	-0.00398369	-0.00419059	-0.00439749	-0.00460438	-0.00456922	-0.00448795	-0.00440668	-0.00432541	-0.00424414	-0.00404273	-0.00381375	-0.00358477	-0.00335579	-0.00312681	-0.00315137	-0.0032447	-0.00333802	-0.00343134	-0.00352466	-0.00356343	-0.00358498	-0.00360652
70	-0.00420058	-0.00437543	-0.00455028	-0.00472512	-0.00489997	-0.00507482	-0.0048691	-0.00465296	-0.00443682	-0.00422068	-0.00400454	-0.00394203	-0.00388818	-0.00383433	-0.00378048	-0.00372663	-0.00355273	-0.0033684	-0.00318407	-0.00299974	-0.00281541	-0.00293912	-0.00309962	-0.00326012	-0.00342062	-0.00358111	-0.00377327	-0.00397029	-0.00416731	-0.00436433	-0.00456135	-0.00452856	-0.00445199	-0.00437542	-0.00429885	-0.00422228	-0.00402759	-0.00380579	-0.003584	-0.0033622	-0.0031404	-0.00316682	-0.00326056	-0.0033543	-0.00344804	-0.00354178	-0.00358579	-0.00361411	-0.00364242
70.6422	-0.00427131	-0.00445554	-0.00463977	-0.004824	-0.00500824	-0.00519247	-0.0049663	-0.00472888	-0.00449146	-0.00425404	-0.00401663	-0.00395334	-0.00389987	-0.0038464	-0.00379293	-0.00373946	-0.00356927	-0.00338893	-0.00320859	-0.00302825	-0.00284791	-0.00296711	-0.00312207	-0.00327704	-0.00343201	-0.00358697	-0.00376967	-0.00395663	-0.0041436	-0.00433056	-0.00451753	-0.00448714	-0.00441536	-0.00434358	-0.0042718	-0.00420002	-0.00401217	-0.00379769	-0.00358321	-0.00336872	-0.00315424	-0.00318256	-0.00327672	-0.00337088	-0.00346505	-0.00355921	-0.00360857	-0.00364377	-0.00367898
71.2963	-0.00434334	-0.00453714	-0.00473093	-0.00492472	-0.00511851	-0.0053123	-0.00506529	-0.0048062	-0.00454712	-0.00428803	-0.00402894	-0.00396487	-0.00391178	-0.0038587	-0.00380561	-0.00375252	-0.00358611	-0.00340983	-0.00323356	-0.00305729	-0.00288101	-0.00299561	-0.00314494	-0.00329427	-0.00344361	-0.00359294	-0.00376601	-0.00394273	-0.00411945	-0.00429617	-0.00447289	-0.00444497	-0.00437806	-0.00431116	-0.00424425	-0.00417734	-0.00399647	-0.00378944	-0.0035824	-0.00337537	-0.00316834	-0.00319859	-0.00329318	-0.00338777	-0.00348237	-0.00357696	-0.00363176	-0.00367399	-0.00371622
71.9626	-0.00430505	-0.00450677	-0.00470849	-0.00491021	-0.00511193	-0.00531365	-0.00505797	-0.00478977	-0.00452157	-0.00425337	-0.00398516	-0.00392001	-0.0038663	-0.00381258	-0.00375887	-0.00370515	-0.00353742	-0.00335977	-0.00318212	-0.00300447	-0.00282683	-0.00293039	-0.00306753	-0.00320467	-0.00334181	-0.00347896	-0.00364922	-0.00382457	-0.00399992	-0.00417528	-0.00435063	-0.0043268	-0.00426503	-0.00420326	-0.00414148	-0.00407971	-0.00390835	-0.00371183	-0.00351531	-0.00331879	-0.00312228	-0.00315487	-0.00324959	-0.00334431	-0.00343903	-0.00353375	-0.00359144	-0.00363744	-0.00368344
72.6415	-0.00423784	-0.00444718	-0.00465653	-0.00486587	-0.00507521	-0.00528455	-0.00502323	-0.00474901	-0.00447479	-0.00420057	-0.00392634	-0.00386002	-0.00380541	-0.0037508	-0.00369619	-0.00364158	-0.0034712	-0.00329076	-0.00311032	-0.00292988	-0.00274943	-0.00284015	-0.00296324	-0.00308634	-0.00320943	-0.00333253	-0.00350169	-0.00367794	-0.00385419	-0.00403044	-0.00420669	-0.00418743	-0.00413093	-0.00407443	-0.00401792	-0.00396142	-0.00380036	-0.00361529	-0.00343023	-0.00324517	-0.0030601	-0.00309517	-0.00318994	-0.00328471	-0.00337948	-0.00347425	-0.00353423	-0.00358321	-0.0036322
73.3333	-0.00416936	-0.00438647	-0.00460358	-0.00482069	-0.0050378	-0.00525491	-0.00498782	-0.00470746	-0.00442711	-0.00414676	-0.00386641	-0.00379889	-0.00374336	-0.00368784	-0.00363231	-0.00357679	-0.00340372	-0.00322043	-0.00303714	-0.00285385	-0.00267057	-0.00274819	-0.00285697	-0.00296575	-0.00307453	-0.00318331	-0.00335135	-0.00352852	-0.00370568	-0.00388284	-0.00406001	-0.0040454	-0.00399427	-0.00394314	-0.00389201	-0.00384088	-0.00369031	-0.00351692	-0.00334352	-0.00317013	-0.00299674	-0.00303434	-0.00312916	-0.00322398	-0.0033188	-0.00341362	-0.00347592	-0.00352795	-0.00357998
74.0384	-0.00409955	-0.00432458	-0.00454961	-0.00477463	-0.00499966	-0.00522469	-0.00495173	-0.00466512	-0.00437852	-0.00409192	-0.00380531	-0.00373658	-0.00368012	-0.00362367	-0.00356721	-0.00351075	-0.00333494	-0.00314875	-0.00296256	-0.00277637	-0.00259018	-0.00265446	-0.00274865	-0.00284284	-0.00293703	-0.00303121	-0.00319812	-0.00337621	-0.00355431	-0.0037324	-0.0039105	-0.00390064	-0.00385498	-0.00380933	-0.00376367	-0.00371802	-0.00357815	-0.00341665	-0.00325515	-0.00309365	-0.00293216	-0.00297234	-0.00306721	-0.00316208	-0.00325695	-0.00335183	-0.00341649	-0.00347162	-0.00352675
74.7573	-0.00402839	-0.00426149	-0.00449459	-0.00472769	-0.00496078	-0.00519388	-0.00491493	-0.00462196	-0.00432898	-0.00403601	-0.00374303	-0.00367306	-0.00361565	-0.00355825	-0.00350084	-0.00344343	-0.00326482	-0.00307568	-0.00288653	-0.00269738	-0.00250823	-0.00255891	-0.00263822	-0.00271754	-0.00279685	-0.00287617	-0.00304191	-0.00322095	-0.0034	-0.00357904	-0.00375808	-0.00375307	-0.00371299	-0.00367292	-0.00363285	-0.00359277	-0.0034638	-0.00331443	-0.00316506	-0.00301569	-0.00286632	-0.00290913	-0.00300405	-0.00309898	-0.0031939	-0.00328883	-0.00335591	-0.0034142	-0.00347249
75.4902	-0.00403314	-0.00427756	-0.00452197	-0.00476639	-0.0050108	-0.00525521	-0.00497088	-0.00467206	-0.00437324	-0.00407442	-0.00377561	-0.00369513	-0.00362695	-0.00355877	-0.00349059	-0.00342241	-0.00324251	-0.0030529	-0.00286329	-0.00267368	-0.00248407	-0.00252349	-0.00259025	-0.00265702	-0.00272379	-0.00279055	-0.00295639	-0.00313746	-0.00331853	-0.00349961	-0.00368068	-0.00367899	-0.0036425	-0.003606	-0.00356951	-0.00353301	-0.00341218	-0.003272	-0.00313182	-0.00299164	-0.00285145	-0.0028945	-0.00298724	-0.00307998	-0.00317271	-0.00326545	-0.00333563	-0.00339869	-0.00346175
76.2376	-0.00407703	-0.00433454	-0.00459205	-0.00484956	-0.00510707	-0.00536459	-0.00507513	-0.00477068	-0.00446623	-0.00416178	-0.00385734	-0.00376147	-0.00367736	-0.00359324	-0.00350913	-0.00342502	-0.00324459	-0.0030558	-0.002867	-0.0026782	-0.00248941	-0.00251867	-0.00257396	-0.00262925	-0.00268455	-0.00273984	-0.0029064	-0.00309008	-0.00327377	-0.00345745	-0.00364113	-0.00364203	-0.00360812	-0.0035742	-0.00354029	-0.00350638	-0.00339235	-0.00325993	-0.00312752	-0.0029951	-0.00286269	-0.00290474	-0.00299412	-0.00308349	-0.00317286	-0.00326223	-0.00333589	-0.00340459	-0.00347329
77	-0.00412178	-0.00439266	-0.00466353	-0.0049344	-0.00520528	-0.00547615	-0.00518146	-0.00487127	-0.00456108	-0.00425089	-0.0039407	-0.00382914	-0.00372877	-0.00362841	-0.00352804	-0.00342767	-0.00324672	-0.00305875	-0.00287079	-0.00268282	-0.00249486	-0.00251375	-0.00255734	-0.00260093	-0.00264452	-0.00268811	-0.00285542	-0.00304176	-0.0032281	-0.00341444	-0.00360079	-0.00360433	-0.00357305	-0.00354177	-0.00351049	-0.00347921	-0.00337211	-0.00324762	-0.00312313	-0.00299863	-0.00287414	-0.00291519	-0.00300113	-0.00308707	-0.00317301	-0.00325895	-0.00333616	-0.00341062	-0.00348507
77.7778	-0.00416745	-0.00445195	-0.00473646	-0.00502096	-0.00530547	-0.00558997	-0.00528994	-0.00497389	-0.00465785	-0.0043418	-0.00402575	-0.00389818	-0.00378123	-0.00366428	-0.00354733	-0.00343038	-0.00324888	-0.00306176	-0.00287465	-0.00268753	-0.00250042	-0.00250873	-0.00254038	-0.00257203	-0.00260369	-0.00263534	-0.00280341	-0.00299246	-0.00318152	-0.00337057	-0.00355963	-0.00356586	-0.00353727	-0.00350867	-0.00348008	-0.00345149	-0.00335147	-0.00323506	-0.00311865	-0.00300224	-0.00288583	-0.00292585	-0.00300829	-0.00309073	-0.00317317	-0.00325561	-0.00333644	-0.00341676	-0.00349709
78.5714	-0.00421404	-0.00451246	-0.00481087	-0.00510929	-0.0054077	-0.00570611	-0.00540063	-0.00507861	-0.00475659	-0.00443456	-0.00411254	-0.00396863	-0.00383476	-0.00370089	-0.00356702	-0.00343315	-0.00325109	-0.00306484	-0.00287859	-0.00269234	-0.00250609	-0.00250361	-0.00252308	-0.00254255	-0.00256202	-0.00258148	-0.00275033	-0.00294215	-0.00313398	-0.0033258	-0.00351763	-0.00352661	-0.00350076	-0.00347491	-0.00344906	-0.00342321	-0.00333041	-0.00322224	-0.00311408	-0.00300592	-0.00289775	-0.00293672	-0.00301559	-0.00309446	-0.00317332	-0.00325219	-0.00333672	-0.00342304	-0.00350935
79.3814	-0.00377452	-0.00408105	-0.00438758	-0.00469412	-0.00500065	-0.00530718	-0.00502095	-0.00471849	-0.00441602	-0.00411355	-0.00381109	-0.00365793	-0.00351318	-0.00336844	-0.00322369	-0.00307895	-0.0029046	-0.00272768	-0.00255076	-0.00237383	-0.00219691	-0.00220423	-0.00223354	-0.00226286	-0.00229218	-0.00232149	-0.00249336	-0.00268715	-0.00288094	-0.00307474	-0.00326853	-0.00328314	-0.00326363	-0.00324411	-0.00322459	-0.00320507	-0.00313039	-0.00304305	-0.0029557	-0.00286836	-0.00278101	-0.00283294	-0.00292263	-0.00301233	-0.00310202	-0.00319172	-0.0032797	-0.00336715	-0.00345459
80.2083	-0.00289521	-0.00320466	-0.00351411	-0.00382356	-0.004133	-0.00444245	-0.00419781	-0.00393799	-0.00367817	-0.00341835	-0.00315853	-0.00300249	-0.0028523	-0.00270211	-0.00255192	-0.00240173	-0.00224258	-0.00208264	-0.0019227	-0.00176277	-0.00160283	-0.00163854	-0.00169761	-0.00175668	-0.00181575	-0.00187482	-0.00205173	-0.00224678	-0.00244182	-0.00263686	-0.00283191	-0.00285478	-0.00284485	-0.00283492	-0.002825	-0.00281507	-0.00276838	-0.00271325	-0.00265812	-0.00260299	-0.00254786	-0.00262542	-0.00273897	-0.00285252	-0.00296606	-0.00307961	-0.00317084	-0.00325502	-0.00333921
81.0526	-0.00199738	-0.00230981	-0.00262223	-0.00293465	-0.00324708	-0.0035595	-0.00335732	-0.00314105	-0.00292477	-0.0027085	-0.00249222	-0.00233324	-0.00217749	-0.00202174	-0.001866	-0.00171025	-0.0015666	-0.00142401	-0.00128142	-0.00113883	-0.000996234	-0.00106093	-0.00115038	-0.00123983	-0.00132928	-0.00141873	-0.00160081	-0.00179712	-0.00199344	-0.00218976	-0.00238608	-0.00241738	-0.00241725	-0.00241712	-0.00241698	-0.00241685	-0.00239874	-0.00237651	-0.00235427	-0.00233204	-0.0023098	-0.00241354	-0.00255144	-0.00268933	-0.00282723	-0.00296513	-0.00305968	-0.00314054	-0.0032214
81.9148	-0.00108042	-0.00139588	-0.00171134	-0.0020268	-0.00234227	-0.00265773	-0.00249892	-0.00232712	-0.00215532	-0.00198351	-0.00181171	-0.00164973	-0.0014883	-0.00132688	-0.00116545	-0.00100402	-0.00087622	-0.000751343	-0.000626465	-0.000501587	-0.000376709	-0.000471016	-0.000591495	-0.000711973	-0.000832451	-0.00095293	-0.00114027	-0.00133789	-0.00153551	-0.00173314	-0.00193076	-0.00197067	-0.00198054	-0.00199041	-0.00200027	-0.00201014	-0.00202122	-0.00203258	-0.00204395	-0.00205531	-0.00206667	-0.00219714	-0.00235991	-0.00252268	-0.00268545	-0.00284822	-0.00294615	-0.00302361	-0.00310107
82.7957	-0.000143708	-0.000462275	-0.000780843	-0.00109941	-0.00141798	-0.00173655	-0.00162204	-0.00149567	-0.0013693	-0.00124293	-0.00111655	-0.000951506	-0.000784278	-0.00061705	-0.000449822	-0.000282594	-0.000170976	-6.41939e-05	4.25886e-05	0.000149371	0.000256154	0.000131601	-2.05731e-05	-0.000172748	-0.000324922	-0.000477096	-0.000669814	-0.000868768	-0.00106772	-0.00126668	-0.00146563	-0.00151434	-0.00153442	-0.00155451	-0.00157459	-0.00159468	-0.00163558	-0.00168126	-0.00172694	-0.00177262	-0.0018183	-0.00197608	-0.00216425	-0.00235243	-0.00254061	-0.00272878	-0.00283018	-0.00290417	-0.00297816
83.6957	0.000559405	0.000236265	-8.6875e-05	-0.000410015	-0.000733155	-0.00105629	-0.000979891	-0.000892542	-0.000805192	-0.000717842	-0.000630492	-0.000461476	-0.000287859	-0.000114242	5.93744e-05	0.000232991	0.000335201	0.000431201	0.000527201	0.000623202	0.000719202	0.000572715	0.000397275	0.000221836	4.63955e-05	-0.000129044	-0.000322217	-0.000518118	-0.000714019	-0.000909919	-0.00110582	-0.00115854	-0.001184	-0.00120945	-0.0012349	-0.00126035	-0.0013229	-0.00139395	-0.00146501	-0.00153606	-0.00160712	-0.00178522	-0.00199235	-0.00219948	-0.00240661	-0.00261375	-0.00272022	-0.00279492	-0.00286961
84.6154	0.000892851	0.000562916	0.000232981	-9.69545e-05	-0.00042689	-0.000756825	-0.000708501	-0.000649813	-0.000591125	-0.000532438	-0.00047375	-0.000299417	-0.000118569	6.22785e-05	0.000243126	0.000423974	0.000527376	0.000624044	0.000720712	0.000817379	0.000914047	0.000758745	0.000573357	0.00038797	0.000202582	1.71944e-05	-0.000168798	-0.000354883	-0.000540968	-0.000727053	-0.000913137	-0.000962438	-0.000985685	-0.00100893	-0.00103218	-0.00105542	-0.0011267	-0.00120899	-0.00129129	-0.00137358	-0.00145588	-0.00164326	-0.00185914	-0.00207502	-0.0022909	-0.00250678	-0.0026208	-0.00270267	-0.00278453
85.5556	0.00123371	0.000896829	0.000559947	0.000223066	-0.000113816	-0.000450698	-0.000431077	-0.000401688	-0.0003723	-0.000342912	-0.000313524	-0.000133756	5.4484e-05	0.000242724	0.000430964	0.000619203	0.000723824	0.000821174	0.000918524	0.00101587	0.00111322	0.00094891	0.000753354	0.000557797	0.000362241	0.000166684	-1.19673e-05	-0.000188018	-0.000364069	-0.00054012	-0.000716171	-0.000761973	-0.000782964	-0.000803956	-0.000824947	-0.000845939	-0.000926136	-0.00101992	-0.00111371	-0.00120749	-0.00130128	-0.00149814	-0.00172297	-0.00194779	-0.00217261	-0.00239743	-0.00251917	-0.00260836	-0.00269756
86.5169	0.00158223	0.00123825	0.000894266	0.000550282	0.000206297	-0.000137687	-0.000147415	-0.000147984	-0.000148554	-0.000149124	-0.000149694	3.56307e-05	0.000231429	0.000427226	0.000623024	0.000818822	0.000924689	0.00102274	0.00112078	0.00121883	0.00131688	0.00114335	0.000937398	0.000731444	0.00052549	0.000319536	0.000148389	-1.74022e-05	-0.000183194	-0.000348985	-0.000514777	-0.000556999	-0.000575685	-0.000594371	-0.000613057	-0.000631743	-0.000721065	-0.000826598	-0.000932132	-0.00103766	-0.0011432	-0.00134976	-0.00158373	-0.0018177	-0.00205166	-0.00228563	-0.00241526	-0.00251194	-0.00260863
87.5	0.00193867	0.00158743	0.00123618	0.000884929	0.000533681	0.000182433	0.00014269	0.000111481	8.0273e-05	4.90645e-05	1.7856e-05	0.000208864	0.000412392	0.000615919	0.000819447	0.00102297	0.00113012	0.00122888	0.00132764	0.0014264	0.00152516	0.00134221	0.00112562	0.000909034	0.000692446	0.000475859	0.000312388	0.000157089	1.79013e-06	-0.000153509	-0.000308808	-0.000347371	-0.000363699	-0.000380027	-0.000396355	-0.000412683	-0.000511337	-0.000628885	-0.000746433	-0.000863982	-0.00098153	-0.00119802	-0.00144133	-0.00168465	-0.00192797	-0.00217128	-0.00230898	-0.00241333	-0.00251767
88.5057	0.00225532	0.00189873	0.00154213	0.00118553	0.000828937	0.00047234	0.000402421	0.000340355	0.000278289	0.000216224	0.000154158	0.000342941	0.000545857	0.000748772	0.000951688	0.0011546	0.00126589	0.00136922	0.00147254	0.00157587	0.00167919	0.0014865	0.00125846	0.00103042	0.000802378	0.000574339	0.000417135	0.000270829	0.000124523	-2.17825e-05	-0.000168088	-0.00020207	-0.000214656	-0.000227243	-0.000239829	-0.000252416	-0.000357539	-0.000483899	-0.00061026	-0.00073662	-0.000862981	-0.00108704	-0.0013376	-0.00158816	-0.00183871	-0.00208927	-0.00223319	-0.00234343	-0.00245367
89.5347	0.0024459	0.00208963	0.00173335	0.00137707	0.00102079	0.000664513	0.00056518	0.000472887	0.000380594	0.000288301	0.000196008	0.000360152	0.000538743	0.000717334	0.000895925	0.00107452	0.00119797	0.00131662	0.00143528	0.00155394	0.0016726	0.00146964	0.00122829	0.000986933	0.000745578	0.000504223	0.000349024	0.000207079	6.51341e-05	-7.68108e-05	-0.000218756	-0.000245717	-0.000250776	-0.000255836	-0.000260895	-0.000265954	-0.000369136	-0.000494838	-0.00062054	-0.000746242	-0.000871944	-0.0010966	-0.0013481	-0.00159959	-0.00185109	-0.00210259	-0.0022472	-0.00235807	-0.00246894
90.5879	0.00264097	0.00228502	0.00192907	0.00157312	0.00121716	0.000861212	0.000731773	0.000608541	0.000485309	0.000362077	0.000238844	0.000377768	0.000531462	0.000685155	0.000838849	0.000992542	0.00112844	0.00126279	0.00139714	0.00153149	0.00166585	0.00145239	0.00119741	0.000942424	0.00068744	0.000432456	0.000279308	0.000141827	4.34594e-06	-0.000133135	-0.000270616	-0.000290391	-0.000287747	-0.000285102	-0.000282457	-0.000279812	-0.000381007	-0.000506035	-0.000631062	-0.00075609	-0.000881118	-0.00110639	-0.00135885	-0.0016113	-0.00186376	-0.00211622	-0.00226155	-0.00237306	-0.00248458
91.6663	0.00284071	0.00248509	0.00212947	0.00177385	0.00141823	0.00106261	0.00090235	0.000747439	0.000592528	0.000437616	0.000282705	0.000395806	0.000524006	0.000652207	0.000780407	0.000908608	0.00105725	0.00120767	0.00135809	0.00150851	0.00165893	0.00143473	0.00116579	0.00089685	0.000627912	0.000358973	0.000207925	7.50149e-05	-5.78957e-05	-0.000190806	-0.000323717	-0.000336135	-0.000325601	-0.000315068	-0.000304534	-0.000294001	-0.000393162	-0.000517499	-0.000641836	-0.000766174	-0.000890511	-0.00111641	-0.00136985	-0.00162329	-0.00187673	-0.00213017	-0.00227624	-0.00238841	-0.00250058
92.7709	0.00304528	0.00269	0.00233473	0.00197945	0.00162417	0.0012689	0.00107706	0.000889702	0.000702344	0.000514986	0.000327628	0.000414281	0.00051637	0.00061846	0.00072055	0.00082264	0.000984336	0.00115122	0.0013181	0.00148498	0.00165186	0.00141664	0.0011334	0.000850173	0.000566941	0.000283709	0.000134813	6.58363e-06	-0.000121646	-0.000249875	-0.000378104	-0.000382986	-0.000364373	-0.00034576	-0.000327147	-0.000308533	-0.000405611	-0.000529241	-0.000652872	-0.000776502	-0.000900132	-0.00112667	-0.00138112	-0.00163557	-0.00189002	-0.00214446	-0.00229129	-0.00240413	-0.00251698
93.9025	0.00323493	0.0028792	0.00252348	0.00216775	0.00181202	0.0014563	0.00123604	0.00101949	0.000802938	0.000586389	0.00036984	0.000433153	0.000512232	0.000591311	0.00067039	0.00074947	0.000923691	0.00110619	0.00128868	0.00147117	0.00165367	0.00140758	0.00111032	0.000813055	0.000515793	0.00021853	7.08621e-05	-5.37913e-05	-0.000178445	-0.000303098	-0.000427751	-0.000424678	-0.000397275	-0.000369872	-0.000342469	-0.000315066	-0.000409452	-0.00053179	-0.000654127	-0.000776464	-0.000898802	-0.0011267	-0.00138322	-0.00163974	-0.00189627	-0.00215279	-0.00230088	-0.00241474	-0.00252859
95.0621	0.0032981	0.00293664	0.00257518	0.00221372	0.00185226	0.0014908	0.00126722	0.00104742	0.000827615	0.000607812	0.000388009	0.000452125	0.000532238	0.00061235	0.000692462	0.000772574	0.000954045	0.00114433	0.00133461	0.0015249	0.00171518	0.00146068	0.00115307	0.00084546	0.00053785	0.00023024	7.74102e-05	-5.16067e-05	-0.000180624	-0.000309641	-0.000438658	-0.000425887	-0.000386109	-0.000346331	-0.000306553	-0.000266775	-0.000354733	-0.000472006	-0.00058928	-0.000706553	-0.000823827	-0.00105771	-0.00132322	-0.00158873	-0.00185423	-0.00211974	-0.00227239	-0.0023894	-0.00250641
96.2508	0.00336284	0.0029955	0.00262817	0.00226084	0.0018935	0.00152617	0.00129919	0.00107605	0.000852909	0.00062977	0.000406631	0.000471572	0.000552743	0.000633914	0.000715085	0.000796257	0.000985158	0.00118343	0.0013817	0.00157996	0.00177823	0.00151511	0.00119689	0.000878675	0.000560458	0.000242242	8.41219e-05	-4.93676e-05	-0.000182857	-0.000316347	-0.000449836	-0.000427126	-0.000374664	-0.000322202	-0.00026974	-0.000217277	-0.000298645	-0.000410729	-0.000522812	-0.000634895	-0.000746979	-0.000987001	-0.00126172	-0.00153643	-0.00181115	-0.00208587	-0.00224318	-0.00236342	-0.00248367
97.4693	0.00342921	0.00305585	0.0026825	0.00230914	0.00193579	0.00156243	0.00133196	0.0011054	0.000878839	0.000652281	0.000425722	0.000491509	0.000573765	0.000656022	0.000738278	0.000820535	0.00101705	0.00122351	0.00142996	0.00163642	0.00184287	0.00157091	0.00124182	0.000912726	0.000583636	0.000254546	9.10026e-05	-4.70721e-05	-0.000185147	-0.000323222	-0.000461296	-0.000428397	-0.000362931	-0.000297465	-0.000231999	-0.000166533	-0.000241146	-0.000347909	-0.000454671	-0.000561433	-0.000668196	-0.000914509	-0.00119867	-0.00148283	-0.00176698	-0.00205114	-0.00221324	-0.0023368	-0.00246035
98.7187	0.00349726	0.00311773	0.0027382	0.00235867	0.00197914	0.00159961	0.00136556	0.00113549	0.000905427	0.000675362	0.000445297	0.00051195	0.00059532	0.000678689	0.000762059	0.000845428	0.00104976	0.0012646	0.00147945	0.0016943	0.00190915	0.00162812	0.00128788	0.000947639	0.000607401	0.000267162	9.80577e-05	-4.47185e-05	-0.000187495	-0.000330271	-0.000473047	-0.0004297	-0.000350901	-0.000272102	-0.000193302	-0.000114503	-0.00018219	-0.000283497	-0.000384803	-0.00048611	-0.000587416	-0.000840181	-0.00113402	-0.00142786	-0.0017217	-0.00201554	-0.00218254	-0.0023095	-0.00243645
100	0.00356705	0.00318119	0.00279532	0.00240946	0.0020236	0.00163773	0.00140001	0.00116635	0.000932692	0.000699031	0.000465371	0.000532913	0.000617424	0.000701934	0.000786445	0.000870956	0.00108329	0.00130675	0.0015302	0.00175366	0.00197711	0.00168679	0.00133511	0.000983442	0.000631771	0.0002801	0.000105292	-4.23049e-05	-0.000189902	-0.000337499	-0.000485097	-0.000431036	-0.000338564	-0.000246092	-0.00015362	-6.11483e-05	-0.000121732	-0.000217444	-0.000313156	-0.000408867	-0.000504579	-0.00076396	-0.00106773	-0.00137149	-0.00167526	-0.00197902	-0.00215106	-0.0022815	-0.00241194
Time	-495	-493.011	-491.021	-489.032	-487.042	-485.053	-483.064	-481.074	-479.085	-477.095	-475.106	-473.117	-471.127	-469.138	-467.149	-465.159	-463.17	-461.18	-459.191	-457.202	-455.212	-453.223	-451.233	-449.244	-447.255	-445.265	-443.276	-441.286	-439.297	-437.308	-435.318	-433.329	-431.34	-429.35	-427.361	-425.371	-423.382	-421.393	-419.403	-417.414	-415.424	-413.435	-411.446	-409.456	-407.467	-405.477	-403.488	-401.499	-399.509
Frequency	VTC PPC difference
20	0.00120751	0.00154139	0.00187527	0.00220915	0.00254303	0.00287691	0.00310471	0.00332961	0.00355451	0.00377941	0.0040043	0.00381496	0.00360227	0.00338959	0.00317691	0.00296422	0.0031029	0.00327213	0.00344136	0.00361059	0.00377983	0.0041297	0.00450115	0.00487259	0.00524404	0.00561548	0.00545994	0.00522332	0.0049867	0.00475008	0.00451346	0.00433468	0.00416692	0.00399915	0.00383139	0.00366362	0.00336196	0.00302958	0.0026972	0.00236481	0.00203243	0.00193841	0.00190903	0.00187965	0.00185027	0.00182089	0.00201613	0.00228231	0.0025485
20.3906	0.00123152	0.00152868	0.00182583	0.00212299	0.00242014	0.0027173	0.00292394	0.00312809	0.00333225	0.00353641	0.00374056	0.00357119	0.00338076	0.00319034	0.00299992	0.0028095	0.00296574	0.00315212	0.0033385	0.00352488	0.00371126	0.00405744	0.0044227	0.00478796	0.00515322	0.00551848	0.00535622	0.0051128	0.00486939	0.00462597	0.00438255	0.00420532	0.00404069	0.00387606	0.00371143	0.0035468	0.00323331	0.00288565	0.002538	0.00219035	0.0018427	0.00173723	0.00169745	0.00165766	0.00161788	0.00157809	0.00177382	0.00204391	0.00231401
20.787	0.00125589	0.00151577	0.00177566	0.00203554	0.00229542	0.00255531	0.00274046	0.00292357	0.00310667	0.00328978	0.00347289	0.00332378	0.00315595	0.00298812	0.00282029	0.00265247	0.00282652	0.00303031	0.0032341	0.00343789	0.00364168	0.00398411	0.00434309	0.00470207	0.00506105	0.00542003	0.00525095	0.00500063	0.00475032	0.0045	0.00424969	0.00407402	0.00391257	0.00375112	0.00358968	0.00342823	0.00310273	0.00273958	0.00237643	0.00201328	0.00165013	0.00153306	0.00148271	0.00143236	0.00138202	0.00133167	0.00152788	0.00180196	0.00207603
21.1885	0.00128057	0.0015027	0.00172483	0.00194697	0.0021691	0.00239123	0.00255462	0.0027164	0.00287819	0.00303997	0.00320175	0.00307317	0.00292823	0.00278329	0.00263835	0.00249341	0.00268552	0.00290694	0.00312836	0.00334978	0.0035712	0.00390982	0.00426244	0.00461506	0.00496768	0.0053203	0.00514432	0.00488702	0.00462971	0.00437241	0.00411511	0.00394103	0.0037828	0.00362458	0.00346635	0.00330813	0.00297047	0.00259162	0.00221278	0.00183393	0.00145509	0.00132625	0.0012652	0.00120416	0.00114312	0.00108207	0.00127878	0.00155688	0.00183497
21.5944	0.00130552	0.00148949	0.00167345	0.00185742	0.00204138	0.00222535	0.00236674	0.00250697	0.0026472	0.00278742	0.00292765	0.00281982	0.00269801	0.00257621	0.00245441	0.0023326	0.00254296	0.00278221	0.00302145	0.0032607	0.00349994	0.00383472	0.00418092	0.00452711	0.0048733	0.00521949	0.00503653	0.00477216	0.00450779	0.00424342	0.00397905	0.00380658	0.00365161	0.00349665	0.00334168	0.00318671	0.00283675	0.00244204	0.00204733	0.00165261	0.0012579	0.00111717	0.00104531	0.000973451	0.000901593	0.000829735	0.00102694	0.00130911	0.00159128
22.004	0.0013307	0.00147616	0.00162161	0.00176706	0.00191251	0.00205796	0.00217716	0.00229563	0.0024141	0.00253258	0.00265105	0.00256416	0.00246571	0.00236725	0.00226879	0.00217034	0.00239911	0.00265634	0.00291357	0.00317081	0.00342804	0.00375894	0.00409865	0.00443835	0.00477805	0.00511775	0.00492775	0.00465625	0.00438475	0.00411326	0.00384176	0.00367091	0.00351923	0.00336755	0.00321587	0.00306419	0.00270182	0.0022911	0.00188037	0.00146965	0.00105892	0.000906188	0.000823417	0.000740647	0.000657876	0.000575106	0.000772811	0.00105909	0.00134536
22.4165	0.000522638	0.000694306	0.000865974	0.00103764	0.00120931	0.00138098	0.00149618	0.00160984	0.0017235	0.00183716	0.00195081	0.00188525	0.0018096	0.00173394	0.00165828	0.00158263	0.00179658	0.00203571	0.00227485	0.00251398	0.00275312	0.00308875	0.0034359	0.00378305	0.00413021	0.00447736	0.00427352	0.0039849	0.00369629	0.00340768	0.00311907	0.00292869	0.00275703	0.00258536	0.00241369	0.00224203	0.001887	0.00148989	0.00109278	0.000695668	0.000298557	0.000168321	0.000110457	5.25931e-05	-5.27074e-06	-6.31346e-05	0.000141211	0.000428359	0.000715508
22.8314	-0.000418357	-0.000210306	-2.25485e-06	0.000205796	0.000413847	0.000621898	0.000735925	0.000847375	0.000958826	0.00107028	0.00118173	0.00113765	0.00108481	0.00103196	0.000979124	0.000926282	0.00112018	0.00133554	0.00155089	0.00176625	0.0019816	0.00232331	0.00268011	0.00303691	0.00339371	0.00375051	0.00353171	0.00322436	0.00291701	0.00260966	0.00230231	0.00208904	0.00189368	0.00169833	0.00150297	0.00130762	0.000963031	0.000584196	0.000205361	-0.000173474	-0.000552309	-0.000654592	-0.000681878	-0.000709164	-0.000736449	-0.000763735	-0.000551767	-0.000264246	2.32755e-05
23.2478	-0.00136286	-0.00111829	-0.000873725	-0.000629155	-0.000384585	-0.000140015	-2.71709e-05	8.20641e-05	0.000191299	0.000300534	0.000409769	0.000387251	0.00035731	0.000327369	0.000297428	0.000267487	0.000441259	0.000632746	0.000824232	0.00101572	0.0012072	0.00155502	0.0019215	0.00228799	0.00265447	0.00302095	0.00278715	0.00246099	0.00213483	0.00180867	0.00148251	0.00124625	0.00102712	0.000807986	0.000588852	0.000369718	3.56131e-05	-0.000324878	-0.00068537	-0.00104586	-0.00140635	-0.00148058	-0.00147717	-0.00147376	-0.00147036	-0.00146695	-0.00124733	-0.000959436	-0.00067154
23.665	-0.00230927	-0.0020281	-0.00174694	-0.00146578	-0.00118462	-0.000903456	-0.000791796	-0.000684781	-0.000577766	-0.000470751	-0.000363736	-0.00036465	-0.000371645	-0.000378639	-0.000385634	-0.000392628	-0.000239024	-7.14539e-05	9.6116e-05	0.000263686	0.000431256	0.000785189	0.00116137	0.00153756	0.00191374	0.00228993	0.00204108	0.00169608	0.00135107	0.00100607	0.000661065	0.000401778	0.000158818	-8.41416e-05	-0.000327101	-0.000570061	-0.000893664	-0.00123577	-0.00157789	-0.00192	-0.00226211	-0.00230822	-0.00227406	-0.0022399	-0.00220574	-0.00217158	-0.00194429	-0.00165602	-0.00136775
24.0823	-0.00325594	-0.00293818	-0.00262041	-0.00230265	-0.00198488	-0.00166712	-0.00155664	-0.00145185	-0.00134705	-0.00124226	-0.00113747	-0.00111677	-0.00110081	-0.00108485	-0.00106889	-0.00105294	-0.000919505	-0.000775858	-0.000632211	-0.000488565	-0.000344918	1.51329e-05	0.000401023	0.000786914	0.0011728	0.00155869	0.0012948	0.000930949	0.000567092	0.000203236	-0.00016062	-0.000442943	-0.000709736	-0.000976528	-0.00124332	-0.00151011	-0.00182321	-0.00214694	-0.00247066	-0.00279439	-0.00311811	-0.0031361	-0.00307118	-0.00300625	-0.00294133	-0.00287641	-0.00264145	-0.00235281	-0.00206416
24.4991	-0.00399291	-0.00366231	-0.00333171	-0.00300111	-0.00267051	-0.00233991	-0.00220715	-0.00207981	-0.00195247	-0.00182514	-0.0016978	-0.00168516	-0.00167898	-0.0016728	-0.00166662	-0.00166045	-0.00154582	-0.00142176	-0.00129771	-0.00117365	-0.00104959	-0.000659703	-0.00023807	0.000183563	0.000605195	0.00102683	0.000763224	0.000394199	2.51734e-05	-0.000343852	-0.000712877	-0.000994892	-0.00126033	-0.00152578	-0.00179122	-0.00205666	-0.00234755	-0.00264428	-0.002941	-0.00323773	-0.00353446	-0.00353112	-0.0034464	-0.00336169	-0.00327697	-0.00319225	-0.00295574	-0.00267131	-0.00238687
24.9148	-0.00465237	-0.00431757	-0.00398278	-0.00364798	-0.00331319	-0.0029784	-0.00281489	-0.00265608	-0.00249726	-0.00233845	-0.00217963	-0.00218579	-0.00220124	-0.00221669	-0.00223214	-0.0022476	-0.00215124	-0.00204516	-0.00193909	-0.00183301	-0.00172693	-0.00129866	-0.000831917	-0.000365173	0.000101571	0.000568315	0.000310555	-5.86679e-05	-0.000427891	-0.000797113	-0.00116634	-0.00143958	-0.00169454	-0.0019495	-0.00220446	-0.00245943	-0.00272391	-0.00299057	-0.00325724	-0.0035239	-0.00379057	-0.0037684	-0.0036679	-0.00356741	-0.00346691	-0.00336642	-0.00313058	-0.002852	-0.00257343
25.3292	-0.00530961	-0.00497064	-0.00463166	-0.00429269	-0.00395372	-0.00361475	-0.00342059	-0.00323041	-0.00304022	-0.00285004	-0.00265985	-0.00268474	-0.00272175	-0.00275876	-0.00279577	-0.00283278	-0.00275463	-0.00266648	-0.00257832	-0.00249016	-0.002402	-0.00193548	-0.00142377	-0.000912069	-0.000400365	0.00011134	-0.000140597	-0.000510016	-0.000879436	-0.00124886	-0.00161827	-0.00188278	-0.00212729	-0.00237181	-0.00261633	-0.00286084	-0.003099	-0.0033357	-0.00357241	-0.00380911	-0.00404581	-0.00400488	-0.00388866	-0.00377244	-0.00365622	-0.00354	-0.00330483	-0.00303209	-0.00275936
25.7418	-0.00596408	-0.00562095	-0.00527781	-0.00493468	-0.00459155	-0.00424841	-0.00402374	-0.00380232	-0.0035809	-0.00335947	-0.00313805	-0.0031816	-0.00324007	-0.00329854	-0.00335702	-0.00341549	-0.00335548	-0.00328517	-0.00321486	-0.00314454	-0.00307423	-0.00256961	-0.00201314	-0.00145666	-0.000900185	-0.00034371	-0.000589847	-0.000959462	-0.00132908	-0.00169869	-0.00206831	-0.0023241	-0.00255822	-0.00279234	-0.00302645	-0.00326057	-0.00347252	-0.00367938	-0.00388625	-0.00409311	-0.00429998	-0.00424037	-0.00410849	-0.00397661	-0.00384473	-0.00371285	-0.00347835	-0.00321143	-0.00294451
26.1523	-0.00661523	-0.00626795	-0.00592068	-0.0055734	-0.00522613	-0.00487886	-0.00462383	-0.00437132	-0.00411882	-0.00386632	-0.00361381	-0.00367592	-0.00375575	-0.00383558	-0.00391541	-0.00399524	-0.00395327	-0.00390071	-0.00384815	-0.00379559	-0.00374303	-0.00320052	-0.0025995	-0.00199848	-0.00139746	-0.000796444	-0.00103681	-0.00140662	-0.00177643	-0.00214624	-0.00251605	-0.00276319	-0.00298696	-0.00321072	-0.00343449	-0.00365826	-0.00384413	-0.00402131	-0.00419849	-0.00437567	-0.00455285	-0.00447465	-0.0043272	-0.00417974	-0.00403228	-0.00388483	-0.00365098	-0.00338985	-0.00312871
26.5602	-0.00688305	-0.00654619	-0.00620932	-0.00587246	-0.0055356	-0.00519873	-0.00494319	-0.00468987	-0.00443656	-0.00418324	-0.00392993	-0.00400837	-0.0041055	-0.00420264	-0.00429977	-0.0043969	-0.00435998	-0.0043114	-0.00426282	-0.00421424	-0.00416566	-0.00359496	-0.00296192	-0.00232887	-0.00169583	-0.00106278	-0.00129916	-0.0016693	-0.00203943	-0.00240957	-0.0027797	-0.00301919	-0.00323378	-0.00344837	-0.00366297	-0.00387756	-0.00404073	-0.00419209	-0.00434345	-0.00449481	-0.00464617	-0.00454059	-0.00436533	-0.00419008	-0.00401482	-0.00383956	-0.00360237	-0.00334562	-0.00308888
26.9635	-0.00689696	-0.00657999	-0.00626303	-0.00594606	-0.00562909	-0.00531213	-0.0050757	-0.00484148	-0.00460725	-0.00437303	-0.0041388	-0.004232	-0.00434364	-0.00445529	-0.00456693	-0.00467858	-0.00463812	-0.00458444	-0.00453076	-0.00447708	-0.0044234	-0.0038311	-0.00317449	-0.00251788	-0.00186127	-0.00120466	-0.00143825	-0.0018088	-0.00217934	-0.00254988	-0.00292043	-0.00315297	-0.00335923	-0.00356549	-0.00377175	-0.00397801	-0.00412084	-0.00424911	-0.00437738	-0.00450565	-0.00463392	-0.00449539	-0.0042845	-0.0040736	-0.00386271	-0.00365182	-0.00340869	-0.00315537	-0.00290205
27.3588	-0.00691059	-0.00661313	-0.00631567	-0.00601821	-0.00572075	-0.00542329	-0.00520559	-0.00499008	-0.00477457	-0.00455906	-0.00434355	-0.00445121	-0.00457708	-0.00470295	-0.00482882	-0.00495468	-0.00491077	-0.00485208	-0.0047934	-0.00473472	-0.00467604	-0.00406257	-0.00338287	-0.00270316	-0.00202345	-0.00134374	-0.0015746	-0.00194554	-0.00231648	-0.00268743	-0.00305837	-0.00328411	-0.0034822	-0.00368029	-0.00387838	-0.00407647	-0.00419937	-0.00430501	-0.00441064	-0.00451628	-0.00462192	-0.00445107	-0.00420525	-0.00395943	-0.00371361	-0.00346779	-0.00321883	-0.00296887	-0.00271891
27.7428	-0.00692383	-0.00664531	-0.0063668	-0.00608828	-0.00580977	-0.00553126	-0.00533176	-0.00513443	-0.00493709	-0.00473976	-0.00454243	-0.00466414	-0.00480382	-0.00494351	-0.00508319	-0.00522288	-0.0051756	-0.00511206	-0.00504852	-0.00498498	-0.00492144	-0.00428741	-0.00358527	-0.00288312	-0.00218097	-0.00147883	-0.00170703	-0.00207836	-0.00244969	-0.00282102	-0.00319236	-0.0034115	-0.00360165	-0.00379181	-0.00398196	-0.00417211	-0.00427565	-0.0043593	-0.00444295	-0.0045266	-0.00461026	-0.00440803	-0.00412828	-0.00384853	-0.00356878	-0.00328903	-0.00303441	-0.00278772	-0.00254103
28.1121	-0.00693656	-0.00667627	-0.00641597	-0.00615568	-0.00589539	-0.0056351	-0.0054531	-0.00527325	-0.0050934	-0.00491355	-0.0047337	-0.00486892	-0.00502189	-0.00517486	-0.00532784	-0.00548081	-0.00543029	-0.00536208	-0.00529387	-0.00522566	-0.00515745	-0.00450365	-0.00377992	-0.0030562	-0.00233247	-0.00160875	-0.0018344	-0.0022061	-0.00257781	-0.00294951	-0.00332122	-0.00353401	-0.00371653	-0.00389905	-0.00408157	-0.00426409	-0.00434901	-0.00441151	-0.00447402	-0.00453653	-0.00459904	-0.00436664	-0.00405426	-0.00374188	-0.0034295	-0.00311712	-0.00285705	-0.0026135	-0.00236995
28.4635	-0.00680608	-0.00654547	-0.00628487	-0.00602426	-0.00576366	-0.00550305	-0.00533134	-0.00516206	-0.00499278	-0.0048235	-0.00465422	-0.00480017	-0.00496389	-0.00512761	-0.00529132	-0.00545504	-0.00540987	-0.00534653	-0.0052832	-0.00521986	-0.00515653	-0.00449639	-0.00376499	-0.00303359	-0.00230219	-0.0015708	-0.00180122	-0.00217962	-0.00255801	-0.00293641	-0.00331481	-0.00353211	-0.00371873	-0.00390535	-0.00409197	-0.00427858	-0.0043477	-0.00438985	-0.004432	-0.00447415	-0.0045163	-0.00426447	-0.00393293	-0.00360138	-0.00326984	-0.00293829	-0.00268461	-0.00245552	-0.00222642
28.7987	-0.00652197	-0.0062413	-0.00596063	-0.00567995	-0.00539928	-0.00511861	-0.00494956	-0.00478357	-0.00461758	-0.00445159	-0.0042856	-0.00443942	-0.00461125	-0.00478309	-0.00495492	-0.00512676	-0.00509612	-0.00504787	-0.00499962	-0.00495137	-0.00490312	-0.00425092	-0.0035266	-0.00280229	-0.00207797	-0.00135366	-0.00159671	-0.00198858	-0.00238046	-0.00277233	-0.00316421	-0.00339763	-0.00360088	-0.00380412	-0.00400737	-0.00421061	-0.00426682	-0.00428929	-0.00431175	-0.00433422	-0.00435668	-0.00409675	-0.00376024	-0.00342372	-0.0030872	-0.00275069	-0.00251605	-0.00231359	-0.00211113
29.1243	-0.0062459	-0.00594573	-0.00564556	-0.00534539	-0.00504522	-0.00474506	-0.0045786	-0.0044158	-0.00425301	-0.00409021	-0.00392742	-0.00408887	-0.0042686	-0.00444832	-0.00462805	-0.00480777	-0.00479125	-0.00475766	-0.00472407	-0.00469048	-0.00465689	-0.0040124	-0.00329497	-0.00257754	-0.0018601	-0.00114267	-0.00139799	-0.00180296	-0.00220793	-0.0026129	-0.00301787	-0.00326696	-0.00348636	-0.00370576	-0.00392517	-0.00414457	-0.00418824	-0.00419158	-0.00419491	-0.00419825	-0.00420159	-0.00393378	-0.00359243	-0.00325109	-0.00290974	-0.0025684	-0.00235227	-0.00217569	-0.0019991
29.4475	-0.00597189	-0.00565237	-0.00533285	-0.00501333	-0.00469381	-0.00437428	-0.0042104	-0.00405077	-0.00389115	-0.00373153	-0.00357191	-0.00374094	-0.0039285	-0.00411605	-0.00430361	-0.00449116	-0.00448865	-0.00446961	-0.00445057	-0.00443153	-0.00441249	-0.00377566	-0.00306506	-0.00235446	-0.00164386	-0.000933256	-0.00120075	-0.00161872	-0.00203668	-0.00245465	-0.00287262	-0.00313726	-0.0033727	-0.00360814	-0.00384358	-0.00407901	-0.00411024	-0.00409459	-0.00407894	-0.0040633	-0.00404765	-0.00377202	-0.00342588	-0.00307974	-0.00273361	-0.00238747	-0.00218971	-0.00203881	-0.0018879
29.7754	-0.00569396	-0.0053548	-0.00501565	-0.0046765	-0.00433735	-0.0039982	-0.00383692	-0.00368051	-0.00352411	-0.0033677	-0.0032113	-0.00338802	-0.00358352	-0.00377902	-0.00397452	-0.00417001	-0.00418171	-0.00417743	-0.00417315	-0.00416887	-0.00416459	-0.00353552	-0.00283185	-0.00212818	-0.00142451	-0.000720838	-0.00100068	-0.00143183	-0.00186298	-0.00229414	-0.00272529	-0.0030057	-0.00325741	-0.00350911	-0.00376082	-0.00401252	-0.00403112	-0.00399621	-0.00396131	-0.00392641	-0.0038915	-0.00360794	-0.00325694	-0.00290594	-0.00255495	-0.00220395	-0.00202482	-0.00189997	-0.00177511
30.1149	-0.00531713	-0.00496492	-0.00461271	-0.0042605	-0.00390829	-0.00355608	-0.00339155	-0.00323217	-0.00307278	-0.0029134	-0.00275402	-0.00294116	-0.00314783	-0.0033545	-0.00356117	-0.00376784	-0.00380338	-0.00382405	-0.00384471	-0.00386538	-0.00388604	-0.00327226	-0.00258272	-0.00189318	-0.00120365	-0.000514111	-0.000803079	-0.00124259	-0.00168209	-0.0021216	-0.00256111	-0.00285842	-0.00312863	-0.00339885	-0.00366907	-0.00393929	-0.00395078	-0.00390288	-0.00385499	-0.00380709	-0.00375919	-0.00347444	-0.00312546	-0.00277647	-0.00242749	-0.0020785	-0.00191483	-0.00180968	-0.00170454
30.4695	-0.00474171	-0.00439071	-0.0040397	-0.0036887	-0.0033377	-0.00298669	-0.00280663	-0.00263124	-0.00245585	-0.00228047	-0.00210508	-0.00230812	-0.00253248	-0.00275684	-0.00298119	-0.00320555	-0.00328464	-0.0033511	-0.00341756	-0.00348402	-0.00355048	-0.00296747	-0.0023069	-0.00164634	-0.000985778	-0.000325214	-0.000616233	-0.00105365	-0.00149107	-0.00192848	-0.0023659	-0.00268198	-0.00297495	-0.00326793	-0.0035609	-0.00385387	-0.00387011	-0.00382284	-0.00377556	-0.00372828	-0.00368101	-0.00340937	-0.00307688	-0.0027444	-0.00241191	-0.00207943	-0.00192407	-0.00182464	-0.00172522
30.8371	-0.00414506	-0.00379531	-0.00344556	-0.00309581	-0.00274606	-0.00239631	-0.00220013	-0.00200815	-0.00181617	-0.00162419	-0.00143221	-0.00165173	-0.00189443	-0.00213713	-0.00237983	-0.00262253	-0.00274678	-0.00286072	-0.00297466	-0.00308861	-0.00320255	-0.00265144	-0.00202092	-0.0013904	-0.000759873	-0.000129352	-0.000422496	-0.000857744	-0.00129299	-0.00172824	-0.00216349	-0.00249904	-0.00281561	-0.00313217	-0.00344874	-0.0037653	-0.00378647	-0.00373984	-0.0036932	-0.00364657	-0.00359994	-0.00334189	-0.00302652	-0.00271114	-0.00239576	-0.00208038	-0.00193364	-0.00184016	-0.00174667
31.2154	-0.00353125	-0.00318279	-0.00283433	-0.00248587	-0.00213741	-0.00178894	-0.00157618	-0.00136713	-0.00115808	-0.000949035	-0.000739987	-0.000976457	-0.00123803	-0.0014996	-0.00176117	-0.00202273	-0.00219343	-0.00235623	-0.00251902	-0.00268181	-0.00284461	-0.00232632	-0.0017267	-0.00112709	-0.000527469	7.21463e-05	-0.000223186	-0.000656202	-0.00108922	-0.00152223	-0.00195525	-0.00231084	-0.00265168	-0.00299251	-0.00333335	-0.00367419	-0.00370042	-0.00365445	-0.00360848	-0.00356251	-0.00351654	-0.00327248	-0.0029747	-0.00267692	-0.00237915	-0.00208137	-0.00194349	-0.00185612	-0.00176874
31.6017	-0.00290433	-0.00255718	-0.00221003	-0.00186289	-0.00151574	-0.0011686	-0.000938897	-0.000712415	-0.000485933	-0.00025945	-3.29682e-05	-0.000286753	-0.000567595	-0.000848437	-0.00112928	-0.00141012	-0.00162826	-0.00184095	-0.00205364	-0.00226633	-0.00247902	-0.00199425	-0.0014262	-0.000858148	-0.000290099	0.00027795	-1.96161e-05	-0.000450354	-0.000881091	-0.00131183	-0.00174257	-0.00211861	-0.00248424	-0.00284987	-0.0032155	-0.00358112	-0.00361253	-0.00356724	-0.00352195	-0.00347665	-0.00343136	-0.00320158	-0.00292178	-0.00264198	-0.00236218	-0.00208238	-0.00195356	-0.00187241	-0.00179127
31.9936	-0.00241199	-0.00206533	-0.00171866	-0.00137199	-0.00102533	-0.000678664	-0.000431798	-0.000187666	5.64658e-05	0.000300598	0.000544729	0.00027818	-1.714e-05	-0.00031246	-0.00060778	-0.0009031	-0.00116038	-0.00141435	-0.00166833	-0.0019223	-0.00217627	-0.0017223	-0.0011838	-0.000645292	-0.000106788	0.000431716	0.000133918	-0.000292542	-0.000719002	-0.00114546	-0.00157192	-0.00196629	-0.00235454	-0.0027428	-0.00313105	-0.0035193	-0.00355443	-0.00350851	-0.00346258	-0.00341666	-0.00337074	-0.00315549	-0.00289431	-0.00263314	-0.00237197	-0.00211079	-0.00199015	-0.00191389	-0.00183763
32.3907	-0.00249234	-0.00214272	-0.00179309	-0.00144347	-0.00109384	-0.00074422	-0.000480014	-0.000218149	4.37158e-05	0.000305581	0.000567446	0.000307319	1.77851e-05	-0.000271749	-0.000561284	-0.000850818	-0.00111151	-0.00136969	-0.00162787	-0.00188605	-0.00214423	-0.00170852	-0.00118996	-0.000671402	-0.000152844	0.000365715	7.58826e-05	-0.000338318	-0.000752519	-0.00116672	-0.00158092	-0.00198404	-0.00238504	-0.00278605	-0.00318705	-0.00358806	-0.00362074	-0.00356889	-0.00351704	-0.00346519	-0.00341334	-0.00321292	-0.0029722	-0.00273148	-0.00249076	-0.00225004	-0.00213362	-0.00205646	-0.00197929
32.7973	-0.0025746	-0.00222195	-0.0018693	-0.00151664	-0.00116399	-0.000811337	-0.000529379	-0.000249359	3.0662e-05	0.000310683	0.000590704	0.000337153	5.3542e-05	-0.000230069	-0.00051368	-0.000797291	-0.00106147	-0.00132396	-0.00158644	-0.00184893	-0.00211142	-0.00169441	-0.00119627	-0.000698135	-0.000199996	0.000298142	1.64651e-05	-0.000385184	-0.000786833	-0.00118848	-0.00159013	-0.00200221	-0.00241627	-0.00283033	-0.00324439	-0.00365845	-0.00368864	-0.00363072	-0.0035728	-0.00351488	-0.00345696	-0.00327171	-0.00305193	-0.00283216	-0.00261238	-0.0023926	-0.00228051	-0.00220242	-0.00212433
33.2182	-0.00265977	-0.00230398	-0.00194819	-0.0015924	-0.00123661	-0.000880823	-0.000580487	-0.00028167	1.71476e-05	0.000315965	0.000614782	0.000368039	9.05608e-05	-0.000186918	-0.000464396	-0.000741875	-0.00100966	-0.00127661	-0.00154356	-0.0018105	-0.00207745	-0.00167981	-0.00120281	-0.000725811	-0.000248813	0.000228185	-4.50495e-05	-0.000433704	-0.000822359	-0.00121101	-0.00159967	-0.00202102	-0.0024486	-0.00287618	-0.00330375	-0.00373133	-0.00375893	-0.00369473	-0.00363052	-0.00356632	-0.00350212	-0.00333258	-0.00313449	-0.00293639	-0.00273829	-0.00254019	-0.00243258	-0.00235353	-0.00227449
33.6584	-0.00274883	-0.00238976	-0.00203069	-0.00167162	-0.00131255	-0.000953486	-0.00063393	-0.000315457	3.01542e-06	0.000321488	0.000639961	0.000400337	0.000129272	-0.000141794	-0.000412859	-0.000683925	-0.000955491	-0.0012271	-0.00149871	-0.00177032	-0.00204193	-0.00166453	-0.00120964	-0.000754752	-0.000299861	0.00015503	-0.000109376	-0.000484442	-0.000859508	-0.00123457	-0.00160964	-0.00204069	-0.0024824	-0.00292412	-0.00336583	-0.00380754	-0.00383243	-0.00376166	-0.00369088	-0.00362011	-0.00354934	-0.00339624	-0.00322081	-0.00304539	-0.00286996	-0.00269453	-0.0025916	-0.00251155	-0.00243151
34.1227	-0.00282094	-0.00245901	-0.00209709	-0.00173516	-0.00137323	-0.0010113	-0.000674927	-0.000339255	-3.58343e-06	0.000332089	0.00066776	0.000436578	0.00017346	-8.96582e-05	-0.000352776	-0.000615894	-0.000890512	-0.00116613	-0.00144175	-0.00171736	-0.00199298	-0.00163628	-0.00120408	-0.000771884	-0.000339684	9.2515e-05	-0.000162819	-0.000523928	-0.000885036	-0.00124614	-0.00160725	-0.00204871	-0.00250548	-0.00296224	-0.00341901	-0.00387577	-0.00389759	-0.00381958	-0.00374158	-0.00366357	-0.00358557	-0.00344908	-0.00329674	-0.00314439	-0.00299204	-0.0028397	-0.0027424	-0.00266248	-0.00258256
34.6121	-0.00258404	-0.00222769	-0.00187134	-0.00151498	-0.00115863	-0.000802277	-0.000497719	-0.00019458	0.000108559	0.000411698	0.000714837	0.000505907	0.000268128	3.03493e-05	-0.000207429	-0.000445208	-0.000709668	-0.000976448	-0.00124323	-0.00151001	-0.00177679	-0.00143247	-0.00101519	-0.000597912	-0.000180631	0.000236651	-1.2588e-05	-0.000364368	-0.000716149	-0.00106793	-0.00141971	-0.00187471	-0.00234938	-0.00282404	-0.00329871	-0.00377337	-0.00378884	-0.00369892	-0.00360899	-0.00351907	-0.00342915	-0.00329983	-0.00315984	-0.00301984	-0.00287984	-0.00273984	-0.00265851	-0.0025957	-0.0025329
35.1147	-0.00234075	-0.00199012	-0.0016395	-0.00128887	-0.000938242	-0.000587615	-0.00031573	-4.60016e-05	0.000223727	0.000493455	0.000763183	0.000577106	0.00036535	0.000153594	-5.81615e-05	-0.000269917	-0.000523946	-0.000781651	-0.00103936	-0.00129706	-0.00155476	-0.00122317	-0.000821207	-0.000419246	-1.72858e-05	0.000384675	0.000141696	-0.000200505	-0.000542705	-0.000884905	-0.00122711	-0.00169602	-0.00218907	-0.00268211	-0.00317516	-0.00366821	-0.00367715	-0.00357499	-0.00347283	-0.00337067	-0.00326851	-0.00314656	-0.00301924	-0.00289193	-0.00276461	-0.0026373	-0.00257236	-0.00252712	-0.00248189
35.616	-0.0020981	-0.00175318	-0.00140827	-0.00106335	-0.000718435	-0.000373519	-0.00013422	0.000102186	0.000338591	0.000574996	0.000811402	0.000648118	0.000462316	0.000276515	9.07134e-05	-9.50881e-05	-0.000338713	-0.000587366	-0.000836018	-0.00108467	-0.00133332	-0.00101441	-0.000627732	-0.000241052	0.000145629	0.000532309	0.000295574	-3.70721e-05	-0.000369718	-0.000702364	-0.00103501	-0.00151779	-0.00202918	-0.00254056	-0.00305194	-0.00356333	-0.00356576	-0.0034514	-0.00333703	-0.00322266	-0.00310829	-0.00299369	-0.00287902	-0.00276435	-0.00264969	-0.00253502	-0.00248644	-0.00245873	-0.00243101
36.1014	-0.00186312	-0.00152373	-0.00118435	-0.000844963	-0.000505577	-0.000166191	4.15514e-05	0.000245688	0.000449824	0.00065396	0.000858096	0.000716885	0.000556217	0.000395549	0.000234881	7.42135e-05	-0.000159336	-0.000399223	-0.000639111	-0.000878998	-0.00111889	-0.000812257	-0.000440374	-6.84908e-05	0.000303393	0.000675276	0.000444586	0.000121193	-0.0002022	-0.000525593	-0.000848987	-0.00134521	-0.00187434	-0.00240348	-0.00293262	-0.00346176	-0.0034579	-0.00333171	-0.00320552	-0.00307933	-0.00295314	-0.00284565	-0.00274323	-0.00264081	-0.0025384	-0.00243598	-0.00240323	-0.00239249	-0.00238175
36.5565	-0.00164284	-0.00130864	-0.000974441	-0.00064024	-0.000306039	2.81626e-05	0.000206324	0.00038021	0.000554096	0.000727982	0.000901869	0.000781348	0.000644241	0.000507135	0.000370028	0.000232921	8.81623e-06	-0.000222854	-0.000454524	-0.000686194	-0.000917865	-0.000622752	-0.00026474	9.32723e-05	0.000451284	0.000809297	0.000584275	0.000269555	-4.51646e-05	-0.000359884	-0.000674604	-0.00118342	-0.0017292	-0.00227498	-0.00282076	-0.00336655	-0.00335678	-0.00321951	-0.00308224	-0.00294497	-0.0028077	-0.00270688	-0.00261594	-0.002525	-0.00243407	-0.00234313	-0.00232523	-0.0023304	-0.00233557
36.9702	-0.000831101	-0.000516159	-0.000201217	0.000113725	0.000428667	0.00074361	0.0009103	0.00107293	0.00123556	0.00139819	0.00156082	0.00144252	0.00130839	0.00117427	0.00104014	0.000906016	0.000671726	0.000428726	0.000185727	-5.72731e-05	-0.000300273	-2.2653e-05	0.00031713	0.000656913	0.000996697	0.00133648	0.0010891	0.000751386	0.000413673	7.59597e-05	-0.000261754	-0.000756789	-0.00128179	-0.00180679	-0.0023318	-0.0028568	-0.00284531	-0.0027107	-0.00257609	-0.00244147	-0.00230686	-0.00222467	-0.00215671	-0.00208874	-0.00202077	-0.00195281	-0.00195432	-0.00197778	-0.00200123
37.3489	-4.59556e-05	0.000250356	0.000546667	0.000842978	0.00113929	0.0014356	0.00159285	0.00174629	0.00189973	0.00205317	0.00220661	0.00208921	0.00195654	0.00182388	0.00169122	0.00155855	0.00131365	0.00105898	0.000804321	0.000549657	0.000294993	0.000556116	0.000878826	0.00120154	0.00152424	0.00184695	0.00157721	0.00121633	0.000855443	0.000494557	0.000133672	-0.000347018	-0.000850528	-0.00135404	-0.00185755	-0.00236106	-0.00234825	-0.00221694	-0.00208564	-0.00195433	-0.00182303	-0.00175877	-0.00171269	-0.00166661	-0.00162053	-0.00157445	-0.00159414	-0.00163461	-0.00167507
37.7043	0.000690841	0.000969669	0.0012485	0.00152732	0.00180615	0.00208498	0.00223337	0.00237819	0.00252301	0.00266782	0.00281264	0.00269607	0.00256478	0.00243349	0.0023022	0.00217091	0.00191604	0.00165043	0.00138482	0.00111921	0.000853603	0.00109925	0.00140593	0.00171262	0.00201931	0.00232599	0.00203527	0.00165264	0.00127001	0.000887378	0.000504747	3.75197e-05	-0.000445821	-0.000929161	-0.0014125	-0.00189584	-0.0018818	-0.00175359	-0.00162539	-0.00149719	-0.00136899	-0.00132155	-0.00129601	-0.00127047	-0.00124493	-0.0012194	-0.00125615	-0.00131257	-0.00136899
38.048	0.00140347	0.00166539	0.0019273	0.00218922	0.00245114	0.00271306	0.00285288	0.00298936	0.00312583	0.00326231	0.00339879	0.00328303	0.00315307	0.0030231	0.00289314	0.00276317	0.00249867	0.00222248	0.00194628	0.00167009	0.00139389	0.00162456	0.00191575	0.00220694	0.00249813	0.00278932	0.0024783	0.00207464	0.00167098	0.00126731	0.000863649	0.000409443	-5.43899e-05	-0.000518223	-0.000982056	-0.00144589	-0.00143064	-0.00130544	-0.00118024	-0.00105504	-0.000929844	-0.000898674	-0.000893002	-0.000887331	-0.00088166	-0.000875988	-0.000929239	-0.0010011	-0.00107295
38.3918	0.00211611	0.00236111	0.00260612	0.00285113	0.00309613	0.00334114	0.0034724	0.00360053	0.00372867	0.00385681	0.00398495	0.00387	0.00374136	0.00361272	0.00348409	0.00335545	0.00308131	0.00279453	0.00250775	0.00222096	0.00193418	0.00214988	0.00242557	0.00270126	0.00297696	0.00325265	0.00292134	0.00249664	0.00207195	0.00164725	0.00122256	0.000781372	0.000337046	-0.000107279	-0.000551605	-0.000995931	-0.000979484	-0.000857287	-0.000735089	-0.000612892	-0.000490694	-0.000475793	-0.000489989	-0.000504184	-0.00051838	-0.000532575	-0.000602325	-0.000689618	-0.000776912
38.7465	0.00276057	0.00298357	0.00320657	0.00342956	0.00365256	0.00387556	0.00398896	0.00409936	0.00420977	0.00432017	0.00443057	0.0043081	0.00417252	0.00403693	0.00390134	0.00376575	0.00349602	0.00321462	0.00293322	0.00265182	0.00237042	0.00258205	0.00285256	0.00312307	0.00339358	0.00366409	0.00332445	0.00289094	0.00245744	0.00202393	0.00159042	0.00115159	0.000711751	0.000271908	-0.000167936	-0.000607779	-0.000594487	-0.000477196	-0.000359906	-0.000242615	-0.000125325	-0.000119419	-0.00014372	-0.000168021	-0.000192321	-0.000216622	-0.000295197	-0.000390912	-0.000486627
39.1188	0.00341331	0.00361205	0.00381078	0.00400951	0.00420825	0.00440698	0.00449935	0.0045888	0.00467825	0.0047677	0.00485715	0.00472465	0.00457963	0.00443462	0.00428961	0.00414459	0.00388315	0.00361159	0.00334002	0.00306846	0.00279689	0.0030072	0.00327505	0.00354289	0.00381074	0.00407858	0.00373345	0.00329401	0.00285458	0.00241514	0.0019757	0.0015365	0.00109734	0.000658174	0.000219013	-0.000220148	-0.000211293	-9.9615e-05	1.20632e-05	0.000123741	0.00023542	0.000233889	0.000201658	0.000169427	0.000137196	0.000104966	1.92383e-05	-8.33824e-05	-0.000186003
39.5127	0.00410416	0.00427722	0.00445027	0.00462332	0.00479638	0.00496943	0.00503953	0.00510681	0.00517409	0.00524137	0.00530864	0.00516551	0.00501052	0.00485553	0.00470054	0.00454555	0.00429289	0.00403174	0.00377058	0.00350943	0.00324827	0.00345717	0.0037222	0.00398722	0.00425225	0.00451728	0.00416633	0.00372062	0.0032749	0.00282919	0.00238347	0.00194387	0.00150543	0.00106699	0.000628555	0.000190116	0.000194275	0.000300013	0.000405751	0.000511489	0.000617227	0.000607827	0.000567203	0.000526578	0.000485954	0.00044533	0.000352033	0.000242103	0.000132173
39.9327	0.00484066	0.00498634	0.00513201	0.00527769	0.00542337	0.00556905	0.00561541	0.00565905	0.00570269	0.00574633	0.00578997	0.0056355	0.00546988	0.00530425	0.00513863	0.004973	0.0047297	0.00447965	0.00422959	0.00397953	0.00372948	0.00393687	0.0041989	0.00446092	0.00472294	0.00498496	0.00462781	0.00417541	0.003723	0.0032706	0.00281819	0.00237816	0.00194049	0.00150283	0.00106516	0.000627487	0.000626639	0.000726045	0.00082545	0.000924856	0.00102426	0.00100647	0.000956899	0.000907327	0.000857755	0.000808183	0.000706817	0.000589094	0.000471372
40.383	0.00563034	0.00574666	0.00586298	0.00597931	0.00609563	0.00621196	0.00623287	0.00625116	0.00626945	0.00628775	0.00630604	0.00613943	0.0059624	0.00578538	0.00560835	0.00543132	0.00519805	0.0049599	0.00472174	0.00448358	0.00424542	0.00445121	0.00471001	0.00496881	0.00522761	0.00548641	0.00512261	0.00466303	0.00420345	0.00374387	0.0032843	0.00284381	0.00240697	0.00197013	0.00153328	0.00109644	0.00109022	0.00118284	0.00127545	0.00136807	0.00146069	0.0014339	0.00137473	0.00131557	0.0012564	0.00119724	0.00108722	0.00096114	0.000835063
40.8663	0.00627753	0.00637	0.00646246	0.00655493	0.00664739	0.00673986	0.00672403	0.00670523	0.00668643	0.00666763	0.00664883	0.0064774	0.00629737	0.00611735	0.00593732	0.00575729	0.00553552	0.00531011	0.0050847	0.00485929	0.00463389	0.00483347	0.00508379	0.00533412	0.00558444	0.00583476	0.00546758	0.00500538	0.00454319	0.004081	0.00361881	0.00317241	0.00272901	0.00228561	0.00184221	0.00139881	0.00138528	0.00147041	0.00155554	0.00164067	0.00172579	0.00168979	0.00162093	0.00155208	0.00148322	0.00141437	0.00130043	0.00117224	0.00104406
41.3673	0.00684786	0.00691943	0.006991	0.00706257	0.00713414	0.00720572	0.00714708	0.00708487	0.00702266	0.00696046	0.00689825	0.00672595	0.00654745	0.00636895	0.00619045	0.00601195	0.00580244	0.00559024	0.00537804	0.00516583	0.00495363	0.00514452	0.00538355	0.00562258	0.0058616	0.00610063	0.0057318	0.00526945	0.00480711	0.00434476	0.00388242	0.00342714	0.00297322	0.0025193	0.00206537	0.00161145	0.00158956	0.00166683	0.00174409	0.00182136	0.00189863	0.00185328	0.00177469	0.0016961	0.00161751	0.00153892	0.00142359	0.00129666	0.00116974
41.8589	0.00740742	0.0074585	0.00750957	0.00756064	0.00761171	0.00766278	0.00756214	0.00745735	0.00735256	0.00724776	0.00714297	0.00696982	0.00679281	0.00661581	0.0064388	0.0062618	0.00606433	0.00586508	0.00566583	0.00546659	0.00526734	0.00544971	0.00567765	0.00590559	0.00613353	0.00636147	0.00599103	0.00552854	0.00506604	0.00460354	0.00414104	0.00367707	0.00321282	0.00274857	0.00228432	0.00182007	0.00178998	0.00185953	0.00192909	0.00199864	0.0020682	0.00201369	0.00192555	0.0018374	0.00174926	0.00166111	0.00154443	0.00141874	0.00129304
42.3137	0.00792515	0.00795725	0.00798935	0.00802146	0.00805356	0.00808566	0.00794617	0.00780198	0.00765778	0.00751359	0.00736939	0.00719545	0.00701983	0.00684421	0.00666859	0.00649297	0.00630664	0.00611937	0.00593211	0.00574485	0.00555759	0.00573208	0.00594976	0.00616744	0.00638513	0.00660281	0.00623088	0.00576825	0.00530561	0.00484297	0.00438033	0.00390831	0.00343451	0.0029607	0.0024869	0.00201309	0.00197542	0.00203783	0.00210025	0.00216267	0.00222509	0.00216211	0.00206512	0.00196814	0.00187116	0.00177417	0.00165624	0.00153168	0.00140713
42.7044	0.00836994	0.00838575	0.00840156	0.00841736	0.00843317	0.00844898	0.0082761	0.00809806	0.00792001	0.00774196	0.00756392	0.00738929	0.00721486	0.00704043	0.006866	0.00669157	0.00651481	0.00633784	0.00616088	0.00598392	0.00580695	0.00597467	0.00618354	0.00639241	0.00660128	0.00681016	0.00643695	0.00597419	0.00551143	0.00504867	0.00458592	0.00410698	0.00362497	0.00314295	0.00266094	0.00217893	0.00213473	0.00219102	0.0022473	0.00230359	0.00235988	0.00228962	0.00218504	0.00208046	0.00197588	0.00187131	0.00175229	0.00162872	0.00150515
43.0057	0.00855944	0.00855876	0.00855808	0.0085574	0.00855671	0.00855603	0.00836722	0.00817326	0.0079793	0.00778533	0.00759137	0.00742181	0.00725364	0.00708546	0.00691728	0.0067491	0.00657598	0.00640242	0.00622887	0.00605531	0.00588175	0.00604078	0.00623951	0.00643825	0.00663698	0.00683572	0.0064618	0.00599978	0.00553776	0.00507574	0.00461372	0.00413015	0.00364249	0.00315482	0.00266716	0.00217949	0.00213633	0.0021952	0.00225406	0.00231292	0.00237179	0.00230355	0.00220085	0.00209814	0.00199544	0.00189274	0.00177392	0.00165	0.00152609
43.2294	0.008583	0.00856707	0.00855114	0.00853521	0.00851928	0.00850335	0.0083102	0.00811219	0.00791418	0.00771618	0.00751817	0.00735665	0.00719719	0.00703773	0.00687828	0.00671882	0.00654553	0.00637105	0.00619656	0.00602208	0.00584759	0.00599751	0.00618616	0.00637481	0.00656346	0.00675212	0.00637788	0.00591704	0.0054562	0.00499537	0.00453453	0.00404807	0.00355672	0.00306537	0.00257402	0.00208268	0.00204493	0.00211128	0.00217764	0.00224399	0.00231035	0.00224945	0.00215404	0.00205864	0.00196323	0.00186783	0.00174992	0.00162492	0.00149991
43.422	0.00860327	0.00857422	0.00854517	0.00851612	0.00848707	0.00845802	0.00826113	0.00805964	0.00785815	0.00765667	0.00745518	0.00730058	0.00714862	0.00699667	0.00684471	0.00669276	0.00651934	0.00634405	0.00616877	0.00599348	0.0058182	0.00596028	0.00614025	0.00632023	0.0065002	0.00668018	0.00630566	0.00584585	0.00538603	0.00492621	0.00446639	0.00397743	0.00348291	0.0029884	0.00249388	0.00199937	0.00196627	0.00203907	0.00211188	0.00218468	0.00225748	0.0022029	0.00211377	0.00202464	0.00193552	0.00184639	0.00172928	0.00160333	0.00147739
43.6309	0.00862525	0.00858197	0.00853869	0.00849541	0.00845213	0.00840885	0.0082079	0.00800264	0.00779738	0.00759211	0.00738685	0.00723976	0.00709594	0.00695212	0.00680831	0.00666449	0.00649092	0.00631477	0.00613862	0.00596247	0.00578631	0.00591989	0.00609046	0.00626102	0.00643158	0.00660214	0.00622733	0.00576862	0.0053099	0.00485119	0.00439248	0.0039008	0.00340285	0.0029049	0.00240695	0.001909	0.00188095	0.00196075	0.00204054	0.00212034	0.00220013	0.0021524	0.00207008	0.00198777	0.00190545	0.00182314	0.00170689	0.00157992	0.00145295
43.9036	0.00865396	0.0085921	0.00853023	0.00846837	0.0084065	0.00834464	0.0081384	0.00792821	0.00771802	0.00750783	0.00729763	0.00716034	0.00702715	0.00689396	0.00676077	0.00662758	0.00645382	0.00627653	0.00609925	0.00592196	0.00574468	0.00586716	0.00602543	0.0061837	0.00634198	0.00650025	0.00612505	0.00566778	0.00521051	0.00475324	0.00429597	0.00380075	0.00329832	0.00279588	0.00229344	0.00179101	0.00176955	0.00185847	0.0019474	0.00203632	0.00212525	0.00208646	0.00201304	0.00193962	0.0018662	0.00179278	0.00167765	0.00154935	0.00142105
44.2867	0.00843026	0.00834706	0.00826386	0.00818067	0.00809747	0.00801427	0.00780746	0.00759727	0.00738707	0.00717688	0.00696668	0.00684487	0.00672803	0.00661119	0.00649436	0.00637752	0.00621028	0.00603866	0.00586703	0.00569541	0.00552378	0.00563428	0.00577845	0.00592263	0.00606681	0.00621098	0.00584027	0.00539034	0.00494041	0.00449048	0.00404055	0.003555	0.00306267	0.00257033	0.002078	0.00158566	0.00157528	0.00167552	0.00177575	0.00187598	0.00197621	0.00194859	0.00188629	0.00182399	0.00176169	0.00169939	0.00158667	0.00145802	0.00132936
44.7863	0.00770233	0.00759919	0.00749605	0.0073929	0.00728976	0.00718662	0.00699041	0.00679164	0.00659287	0.00639411	0.00619534	0.00609656	0.0060034	0.00591025	0.0058171	0.00572395	0.00557642	0.00542416	0.0052719	0.00511964	0.00496738	0.00506819	0.00519921	0.00533023	0.00546125	0.00559227	0.00523572	0.00480415	0.00437258	0.00394102	0.00350945	0.00306067	0.0026086	0.00215654	0.00170448	0.00125241	0.0012595	0.00137197	0.00148444	0.0015969	0.00170937	0.00169399	0.00164394	0.00159389	0.00154384	0.00149379	0.00138556	0.00125895	0.00113235
45.3565	0.00687174	0.00674584	0.00661994	0.00649405	0.00636815	0.00624225	0.00605812	0.00587239	0.00568667	0.00550094	0.00531522	0.00524271	0.00517658	0.00511046	0.00504433	0.0049782	0.00485316	0.004723	0.00459284	0.00446268	0.00433251	0.00442227	0.00453828	0.00465429	0.0047703	0.00488631	0.00454591	0.00413529	0.00372468	0.00331406	0.00290344	0.00249661	0.0020905	0.00168439	0.00127828	0.000872168	0.000899187	0.00102561	0.00115204	0.00127847	0.00140489	0.00140349	0.00136741	0.00133133	0.00129526	0.00125918	0.00115608	0.00103182	0.000907553
45.9475	0.00601077	0.00586128	0.00571179	0.0055623	0.00541282	0.00526333	0.00509173	0.00491952	0.00474731	0.0045751	0.00440289	0.00435763	0.00431951	0.0042814	0.00424329	0.00420517	0.00410345	0.00399619	0.00388893	0.00378168	0.00367442	0.00375271	0.00385316	0.00395362	0.00405407	0.00415452	0.00383086	0.00344197	0.00305307	0.00266417	0.00227527	0.00191192	0.00155344	0.00119497	0.000836487	0.000478009	0.00052569	0.000666587	0.000807484	0.000948382	0.00108928	0.00110235	0.00108076	0.00105918	0.00103759	0.001016	0.000918216	0.000796374	0.000674531
46.5097	0.00519167	0.00501974	0.00484782	0.00467589	0.00450396	0.00433203	0.00417234	0.004013	0.00385365	0.0036943	0.00353495	0.0035156	0.00350414	0.00349268	0.00348121	0.00346975	0.0033902	0.00330474	0.00321927	0.0031338	0.00304834	0.00311573	0.00320138	0.00328703	0.00337268	0.00345832	0.0031506	0.00278237	0.00241413	0.00204589	0.00167765	0.00135567	0.00104251	0.00072935	0.000416188	0.000103026	0.000170362	0.000325026	0.00047969	0.000634354	0.000789018	0.000815871	0.000808064	0.000800257	0.000792449	0.000784642	0.00069192	0.000572382	0.000452845
46.9938	0.00457767	0.00438947	0.00420126	0.00401305	0.00382485	0.00363664	0.00348266	0.00332961	0.00317657	0.00302352	0.00287048	0.00286636	0.00287063	0.00287491	0.00287918	0.00288346	0.00282245	0.00275578	0.0026891	0.00262242	0.00255574	0.00261721	0.00269398	0.00277075	0.00284752	0.00292428	0.002627	0.00227216	0.00191733	0.0015625	0.00120766	0.00091686	0.000638255	0.000359651	8.10465e-05	-0.000197558	-0.000115566	4.91855e-05	0.000213937	0.000378689	0.00054344	0.000579148	0.00057986	0.000580572	0.000581284	0.000581996	0.000491676	0.00037261	0.000253544
47.3762	0.00431443	0.00412076	0.00392709	0.00373343	0.00353976	0.00334609	0.00318553	0.00302588	0.00286623	0.00270658	0.00254693	0.00253765	0.00253684	0.00253604	0.00253523	0.00253443	0.00248673	0.00243495	0.00238317	0.00233139	0.00227961	0.0023448	0.00242394	0.00250309	0.00258224	0.00266138	0.00236436	0.00200946	0.00165456	0.00129967	0.00094477	0.000667783	0.000405637	0.00014349	-0.000118656	-0.000380803	-0.000292747	-0.000124317	4.41123e-05	0.000212542	0.000380972	0.000416362	0.000415673	0.000414985	0.000414296	0.000413607	0.000320441	0.000198071	7.57009e-05
47.6809	0.00410465	0.00390663	0.00370861	0.0035106	0.00331258	0.00311456	0.00294876	0.00278385	0.00261893	0.00245401	0.00228909	0.0022757	0.00227085	0.002266	0.00226114	0.00225629	0.00221919	0.00217928	0.00213938	0.00209948	0.00205957	0.00212771	0.00220876	0.0022898	0.00237084	0.00245188	0.00215506	0.00180012	0.00144517	0.00109022	0.000735276	0.000469298	0.000220266	-2.87651e-05	-0.000277796	-0.000526828	-0.00043394	-0.000262579	-9.12187e-05	8.01421e-05	0.000251503	0.00028664	0.000284835	0.000283031	0.000281226	0.000279421	0.000183986	5.89833e-05	-6.60194e-05
47.9372	0.00392819	0.00372652	0.00352484	0.00332316	0.00312149	0.00291981	0.0027496	0.00258026	0.00241091	0.00224156	0.00207222	0.00205537	0.00204711	0.00203885	0.00203059	0.00202233	0.00199415	0.00196423	0.00193432	0.0019044	0.00187448	0.00194511	0.00202775	0.00211038	0.00219302	0.00227565	0.00197901	0.00162403	0.00126904	0.000914047	0.000559058	0.000302341	6.4341e-05	-0.000173659	-0.000411658	-0.000649658	-0.000552706	-0.000378879	-0.000205053	-3.12268e-05	0.000142599	0.000177524	0.000174781	0.000172037	0.000169293	0.00016655	6.92062e-05	-5.8011e-05	-0.000185228
48.1744	0.00376491	0.00355985	0.00335479	0.00314972	0.00294466	0.0027396	0.00256531	0.00239187	0.00221842	0.00204498	0.00187153	0.00185148	0.00184007	0.00182866	0.00181725	0.00180584	0.00178591	0.00176524	0.00174456	0.00172389	0.00170322	0.00177615	0.00186026	0.00194437	0.00202848	0.00211259	0.00181611	0.00146108	0.00110605	0.000751026	0.000395998	0.000147849	-7.99425e-05	-0.000307734	-0.000535525	-0.000763317	-0.000662603	-0.000486496	-0.000310388	-0.000134281	4.18271e-05	7.6555e-05	7.29427e-05	6.93303e-05	6.57179e-05	6.21055e-05	-3.70038e-05	-0.00016627	-0.000295536
48.4217	0.00357108	0.00336375	0.00315641	0.00294908	0.00274175	0.00253442	0.00235792	0.00218227	0.00200662	0.00183097	0.00165532	0.00163149	0.00161621	0.00160094	0.00158566	0.00157039	0.00155786	0.00154557	0.00153327	0.00152098	0.00150869	0.00158395	0.00166965	0.00175536	0.00184107	0.00192678	0.00163122	0.00127701	0.00092279	0.000568575	0.00021436	-2.20364e-05	-0.000235991	-0.000449945	-0.000663899	-0.000877854	-0.000772559	-0.000593995	-0.00041543	-0.000236865	-5.83006e-05	-2.35586e-05	-2.78193e-05	-3.208e-05	-3.63407e-05	-4.06014e-05	-0.000141758	-0.000273512	-0.000405267
48.6994	0.00319051	0.00298934	0.00278816	0.00258699	0.00238581	0.00218464	0.00201978	0.00185591	0.00169205	0.00152818	0.00136432	0.00133322	0.0013096	0.00128598	0.00126236	0.00123874	0.00122624	0.0012147	0.00120316	0.00119162	0.00118008	0.00125739	0.00134532	0.00143325	0.00152117	0.0016091	0.00131973	0.000972323	0.000624913	0.000277503	-6.99066e-05	-0.000273638	-0.000450001	-0.000626365	-0.000802728	-0.000979092	-0.000864096	-0.00068223	-0.000500365	-0.0003185	-0.000136634	-0.000100362	-0.000103574	-0.000106785	-0.000109996	-0.000113207	-0.000218082	-0.000355061	-0.00049204
49.0039	0.00277334	0.00257891	0.00238449	0.00219007	0.00199564	0.00180122	0.00164911	0.00149817	0.00134722	0.00119627	0.00104533	0.00100626	0.000973496	0.000940731	0.000907966	0.0008752	0.000862721	0.000852006	0.000841291	0.000830575	0.00081986	0.000899435	0.000989792	0.00108015	0.00117051	0.00126086	0.000978286	0.000638336	0.000298387	-4.15632e-05	-0.000381513	-0.000549437	-0.000684594	-0.000819752	-0.000954909	-0.00109007	-0.000964436	-0.000778952	-0.000593469	-0.000407985	-0.000222502	-0.000184553	-0.000186614	-0.000188674	-0.000190735	-0.000192796	-0.000301747	-0.000444453	-0.000587159
49.3273	0.00233018	0.00214293	0.00195567	0.00176842	0.00158117	0.00139391	0.00125536	0.00111814	0.000980914	0.000843692	0.00070647	0.000658936	0.000616455	0.000573974	0.000531493	0.000489012	0.000476561	0.000466721	0.000456882	0.000447042	0.000437202	0.000519178	0.000612117	0.000705055	0.000797994	0.000890933	0.00061557	0.000283545	-4.84805e-05	-0.000380506	-0.000712531	-0.000842417	-0.000933801	-0.00102519	-0.00111657	-0.00120795	-0.00107103	-0.000881699	-0.000692372	-0.000503046	-0.000313719	-0.000273988	-0.000274827	-0.000275665	-0.000276504	-0.000277342	-0.000390623	-0.000539413	-0.000688203
49.6619	0.00187165	0.00169182	0.00151198	0.00133215	0.00115231	0.000972481	0.000847944	0.000724923	0.000601901	0.000478879	0.000355857	0.000299564	0.00024703	0.000194496	0.000141961	8.94272e-05	7.70056e-05	6.8072e-05	5.91383e-05	5.02047e-05	4.12711e-05	0.00012573	0.000221341	0.000316951	0.000412561	0.000508172	0.000240271	-8.35542e-05	-0.00040738	-0.000731205	-0.00105503	-0.00114556	-0.00119165	-0.00123775	-0.00128384	-0.00132993	-0.00118131	-0.000988011	-0.000794707	-0.000601403	-0.0004081	-0.000366526	-0.0003661	-0.000365674	-0.000365247	-0.000364821	-0.000482583	-0.000637668	-0.000792752
50	0.00140836	0.00123603	0.00106369	0.000891351	0.000719014	0.000546676	0.000436304	0.00032763	0.000218955	0.000110281	1.60675e-06	-6.35371e-05	-0.000126229	-0.00018892	-0.000251611	-0.000314303	-0.000326695	-0.000334713	-0.000342731	-0.00035075	-0.000358768	-0.0002718	-0.00017349	-7.51798e-05	2.31301e-05	0.00012144	-0.000138921	-0.000454461	-0.000770002	-0.00108554	-0.00140108	-0.00145185	-0.00145218	-0.00145251	-0.00145284	-0.00145317	-0.00129275	-0.00109542	-0.000898103	-0.000700781	-0.000503459	-0.000460024	-0.00045832	-0.000456616	-0.000454912	-0.000453208	-0.000575497	-0.000736941	-0.000898386
50.3355	0.00128473	0.00112051	0.000956293	0.000792072	0.000627851	0.00046363	0.000366542	0.000271292	0.000176043	8.07933e-05	-1.44562e-05	-9.24198e-05	-0.00016941	-0.000246399	-0.000323389	-0.000400379	-0.000413664	-0.000421409	-0.000429154	-0.000436899	-0.000444644	-0.000350984	-0.000245216	-0.000139448	-3.36799e-05	7.20882e-05	-0.000186691	-0.000501555	-0.000816418	-0.00113128	-0.00144615	-0.00148675	-0.00147511	-0.00146347	-0.00145183	-0.00144019	-0.00128244	-0.00109115	-0.000899863	-0.000708575	-0.000517286	-0.000477046	-0.000477767	-0.000478488	-0.00047921	-0.000479931	-0.000604034	-0.000767098	-0.000930163
50.6689	0.00116188	0.00100572	0.000849567	0.000693412	0.000537257	0.000381102	0.000297214	0.000215306	0.000133398	5.14893e-05	-3.0419e-05	-0.000121122	-0.000212321	-0.000303521	-0.00039472	-0.000485919	-0.00050009	-0.000507564	-0.000515038	-0.000522512	-0.000529985	-0.000429675	-0.000316495	-0.000203316	-9.01358e-05	2.3044e-05	-0.000234164	-0.000548354	-0.000862545	-0.00117674	-0.00149093	-0.00152143	-0.0014979	-0.00147436	-0.00145083	-0.0014273	-0.0012722	-0.00108691	-0.000901613	-0.00071632	-0.000531027	-0.000493961	-0.000497093	-0.000500225	-0.000503356	-0.000506488	-0.000632393	-0.000797068	-0.000961743
51.0023	0.00103899	0.000890898	0.000742812	0.000594725	0.000446638	0.000298551	0.000227867	0.000159304	9.07404e-05	2.21771e-05	-4.63862e-05	-0.000149833	-0.000255245	-0.000360658	-0.00046607	-0.000571482	-0.000586541	-0.000593743	-0.000600946	-0.000608148	-0.00061535	-0.000508388	-0.000387795	-0.000267201	-0.000146607	-2.60139e-05	-0.00028165	-0.000595167	-0.000908684	-0.0012222	-0.00153572	-0.00155612	-0.00152069	-0.00148526	-0.00144983	-0.00141439	-0.00126195	-0.00108266	-0.000903362	-0.000724067	-0.000544772	-0.000510882	-0.000516425	-0.000521967	-0.00052751	-0.000533052	-0.000660759	-0.000827045	-0.000993331
51.3381	0.000915254	0.000775291	0.000635327	0.000495363	0.0003554	0.000215436	0.000158046	0.000102919	4.77919e-05	-7.3353e-06	-6.24625e-05	-0.00017874	-0.000298462	-0.000418185	-0.000537907	-0.00065763	-0.000673582	-0.000680511	-0.00068744	-0.000694369	-0.000701298	-0.000587639	-0.000459581	-0.000331523	-0.000203465	-7.54067e-05	-0.00032946	-0.000642299	-0.000955139	-0.00126798	-0.00158082	-0.00159105	-0.00154364	-0.00149623	-0.00144881	-0.0014014	-0.00125164	-0.00107838	-0.000905124	-0.000731867	-0.00055861	-0.000527918	-0.000535888	-0.000543858	-0.000551828	-0.000559798	-0.00068932	-0.000857227	-0.00102513
51.6783	0.000789879	0.000658147	0.000526414	0.000394682	0.000262949	0.000131216	8.7298e-05	4.57854e-05	4.27281e-06	-3.72398e-05	-7.87524e-05	-0.000208031	-0.000342254	-0.000476476	-0.000610699	-0.000744922	-0.00076178	-0.000768432	-0.000775084	-0.000781736	-0.000788388	-0.000667942	-0.000532321	-0.000396699	-0.000261077	-0.000125456	-0.000377905	-0.000690058	-0.00100221	-0.00131436	-0.00162652	-0.00162644	-0.00156689	-0.00150734	-0.00144779	-0.00138824	-0.00124119	-0.00107405	-0.000906909	-0.000739771	-0.000572632	-0.00054518	-0.00055561	-0.00056604	-0.000576469	-0.000586899	-0.00071826	-0.000887811	-0.00105736
52.0249	0.000679929	0.000557376	0.000434822	0.000312268	0.000189714	6.71604e-05	3.68032e-05	8.97185e-06	-1.88595e-05	-4.66908e-05	-7.45221e-05	-0.000213503	-0.000358746	-0.000503988	-0.000649231	-0.000794474	-0.000810538	-0.000815368	-0.000820199	-0.00082503	-0.000829861	-0.000704633	-0.000563876	-0.000423118	-0.000282361	-0.000141604	-0.000394945	-0.000708917	-0.00102289	-0.00133686	-0.00165083	-0.0016444	-0.00157694	-0.00150948	-0.00144202	-0.00137456	-0.00122917	-0.0010659	-0.000902627	-0.000739355	-0.000576083	-0.00055661	-0.000576132	-0.000595654	-0.000615177	-0.000634699	-0.000770748	-0.000943594	-0.00111644
52.378	0.000570664	0.000457585	0.000344506	0.000231428	0.000118349	5.27023e-06	-1.12952e-05	-2.52163e-05	-3.91375e-05	-5.30587e-05	-6.69799e-05	-0.000215296	-0.000371184	-0.000527072	-0.000682961	-0.000838849	-0.000853837	-0.000856574	-0.000859311	-0.000862048	-0.000864784	-0.000735015	-0.000589423	-0.000443832	-0.00029824	-0.000152649	-0.000407291	-0.000723508	-0.00103972	-0.00135594	-0.00167216	-0.0016599	-0.00158506	-0.00151023	-0.0014354	-0.00136057	-0.00121672	-0.00105702	-0.000897317	-0.000737618	-0.000577919	-0.000567299	-0.000597108	-0.000626917	-0.000656726	-0.000686535	-0.000827796	-0.00100425	-0.00118071
52.7372	0.000459518	0.000356077	0.000252637	0.000149196	4.57556e-05	-5.76849e-05	-6.02211e-05	-5.99928e-05	-5.97645e-05	-5.95362e-05	-5.93079e-05	-0.000217121	-0.000383837	-0.000550554	-0.000717271	-0.000883987	-0.000897882	-0.000898489	-0.000899095	-0.000899702	-0.000900308	-0.000765919	-0.00061541	-0.000464901	-0.000314393	-0.000163884	-0.00041985	-0.00073835	-0.00105685	-0.00137535	-0.00169385	-0.00167566	-0.00159333	-0.001511	-0.00142867	-0.00134635	-0.00120405	-0.00104798	-0.000891916	-0.00073585	-0.000579785	-0.000578172	-0.000618445	-0.000658718	-0.000698991	-0.000739263	-0.000885826	-0.00106595	-0.00124608
53.102	0.000346634	0.000252982	0.000159331	6.56791e-05	-2.79726e-05	-0.000121624	-0.000109912	-9.5313e-05	-8.0714e-05	-6.6115e-05	-5.1516e-05	-0.000218974	-0.000396688	-0.000574402	-0.000752117	-0.000929831	-0.000942616	-0.000941059	-0.000939502	-0.000937945	-0.000936387	-0.000797306	-0.000641803	-0.0004863	-0.000330798	-0.000175295	-0.000432605	-0.000753424	-0.00107424	-0.00139506	-0.00171588	-0.00169166	-0.00160172	-0.00151178	-0.00142184	-0.0013319	-0.00119118	-0.0010388	-0.00088643	-0.000734055	-0.000581681	-0.000589216	-0.000640116	-0.000691016	-0.000741916	-0.000792816	-0.000944763	-0.00112862	-0.00131248
53.472	0.000232156	0.000148431	6.47067e-05	-1.90178e-05	-0.000102742	-0.000186467	-0.000160305	-0.000131132	-0.000101959	-7.27867e-05	-4.3614e-05	-0.000220853	-0.00040972	-0.000598588	-0.000787456	-0.000976323	-0.000987981	-0.00098423	-0.000980479	-0.000976728	-0.000972976	-0.000829136	-0.000668569	-0.000508002	-0.000347434	-0.000186867	-0.00044554	-0.000768711	-0.00109188	-0.00141505	-0.00173823	-0.0017079	-0.00161023	-0.00151257	-0.00141491	-0.00131725	-0.00117813	-0.0010295	-0.000880867	-0.000732235	-0.000583604	-0.000600415	-0.000662092	-0.00072377	-0.000785447	-0.000847125	-0.00100453	-0.00119217	-0.00137981
53.8467	0.000389663	0.000304707	0.000219752	0.000134796	4.98396e-05	-3.51164e-05	-1.68245e-06	3.49951e-05	7.16726e-05	0.00010835	0.000145028	-3.32925e-05	-0.000223725	-0.000414158	-0.000604591	-0.000795023	-0.000808443	-0.00080647	-0.000804497	-0.000802524	-0.000800551	-0.000678873	-0.000542901	-0.00040693	-0.000270958	-0.000134987	-0.000397215	-0.000720704	-0.00104419	-0.00136768	-0.00169117	-0.00166217	-0.00156603	-0.00146989	-0.00137375	-0.00127761	-0.00113789	-0.000988162	-0.000838436	-0.000688711	-0.000538985	-0.000567196	-0.000643661	-0.000720126	-0.000796591	-0.000873056	-0.00103467	-0.00122317	-0.00141167
54.2261	0.000649257	0.000558924	0.00046859	0.000378257	0.000287923	0.000197589	0.000235693	0.000277315	0.000318937	0.00036056	0.000402182	0.000225997	3.75406e-05	-0.000150916	-0.000339372	-0.000527828	-0.000544093	-0.000545386	-0.000546678	-0.000547971	-0.000549263	-0.000459903	-0.00035972	-0.000259536	-0.000159352	-5.91686e-05	-0.000325793	-0.00064885	-0.000971907	-0.00129496	-0.00161802	-0.00159312	-0.00150194	-0.00141076	-0.00131958	-0.00122839	-0.00108724	-0.000934621	-0.000781999	-0.000629378	-0.000476756	-0.000517245	-0.000610104	-0.000702962	-0.00079582	-0.000888678	-0.00105406	-0.00124235	-0.00143064
54.6106	0.000912294	0.000816511	0.000720729	0.000624946	0.000529164	0.000433381	0.000476216	0.000522849	0.000569482	0.000616114	0.000662747	0.000488725	0.000302271	0.000115818	-7.06356e-05	-0.000257089	-0.000276238	-0.000280839	-0.00028544	-0.000290041	-0.000294642	-0.00023803	-0.000174109	-0.000110187	-4.62663e-05	1.76549e-05	-0.000253424	-0.000576042	-0.00089866	-0.00122128	-0.0015439	-0.00152315	-0.00143699	-0.00135084	-0.00126468	-0.00117853	-0.00103592	-0.000880369	-0.000724814	-0.000569258	-0.000413702	-0.000466632	-0.000576101	-0.000685569	-0.000795038	-0.000904506	-0.00107371	-0.00126178	-0.00144985
55.0004	0.00117896	0.00107765	0.000976343	0.000875036	0.00077373	0.000672423	0.000720055	0.000771767	0.000823479	0.000875191	0.000926903	0.000755074	0.000570651	0.000386227	0.000201804	1.73812e-05	-4.69137e-06	-1.26465e-05	-2.06016e-05	-2.85566e-05	-3.65117e-05	-1.30983e-05	1.40606e-05	4.12195e-05	6.83783e-05	9.55372e-05	-0.000180058	-0.000502232	-0.000824405	-0.00114658	-0.00146875	-0.00145221	-0.00137115	-0.00129009	-0.00120903	-0.00112797	-0.000983901	-0.00082537	-0.00066684	-0.000508309	-0.000349779	-0.000415321	-0.000541629	-0.000667937	-0.000794245	-0.000920553	-0.00109363	-0.00128149	-0.00146934
55.3958	0.00144943	0.00134252	0.00123561	0.0011287	0.00102179	0.000914878	0.000967375	0.00102424	0.0010811	0.00113797	0.00119483	0.00102523	0.000842862	0.000660498	0.000478134	0.000295771	0.000270733	0.000259376	0.000248019	0.000236662	0.000225304	0.000215045	0.000204917	0.000194788	0.00018466	0.000174532	-0.000105645	-0.000427367	-0.000749089	-0.00107081	-0.00139253	-0.00138026	-0.00130437	-0.00122848	-0.00115258	-0.00107669	-0.000931133	-0.000769586	-0.000608038	-0.000446491	-0.000284943	-0.000363278	-0.000506666	-0.000650053	-0.000793441	-0.000936829	-0.00111384	-0.00130147	-0.0014891
55.797	0.00155268	0.00144088	0.00132909	0.00121729	0.00110549	0.000993694	0.00105105	0.00111305	0.00117504	0.00123703	0.00129903	0.00113034	0.00094865	0.000766963	0.000585276	0.000403589	0.000376913	0.000363716	0.000350519	0.000337323	0.000324126	0.000293513	0.000260821	0.00022813	0.000195438	0.000162746	-0.000120052	-0.000441328	-0.000762604	-0.00108388	-0.00140516	-0.00139203	-0.00131521	-0.00123839	-0.00116156	-0.00108474	-0.000934018	-0.000766334	-0.000598651	-0.000430967	-0.000263284	-0.000348517	-0.000502338	-0.000656159	-0.00080998	-0.0009638	-0.00114301	-0.00133024	-0.00151747
56.2042	0.0015425	0.00142627	0.00131005	0.00119383	0.00107761	0.000961382	0.00102363	0.00109076	0.00115789	0.00122503	0.00129216	0.0011235	0.000941549	0.0007596	0.000577651	0.000395702	0.000368283	0.000354302	0.000340321	0.00032634	0.000312359	0.000270369	0.000225034	0.0001797	0.000134365	8.90306e-05	-0.000195067	-0.000515898	-0.000836729	-0.00115756	-0.00147839	-0.00146092	-0.001379	-0.00129709	-0.00121518	-0.00113326	-0.000974846	-0.00079887	-0.000622894	-0.000446918	-0.000270942	-0.000359091	-0.000518868	-0.000678645	-0.000838422	-0.000998198	-0.00117844	-0.00136515	-0.00155186
56.6174	0.00153216	0.00141145	0.00129073	0.00117002	0.0010493	0.000928587	0.00099579	0.00106814	0.00114049	0.00121284	0.00128519	0.00111656	0.000934342	0.000752126	0.000569911	0.000387696	0.000359524	0.000344747	0.00032997	0.000315193	0.000300417	0.000246878	0.000188712	0.000130546	7.23793e-05	1.42129e-05	-0.000271204	-0.000591583	-0.000911962	-0.00123234	-0.00155272	-0.00153083	-0.00144375	-0.00135667	-0.00126959	-0.00118251	-0.00101628	-0.000831892	-0.000647499	-0.000463106	-0.000278714	-0.000369823	-0.000535645	-0.000701467	-0.000867289	-0.00103311	-0.00121441	-0.00140059	-0.00158677
57.0369	0.00152167	0.0013964	0.00127112	0.00114585	0.00102057	0.000895301	0.000967536	0.00104518	0.00112283	0.00120048	0.00127812	0.00110951	0.000927026	0.000744541	0.000562056	0.000379571	0.000350634	0.000335049	0.000319465	0.00030388	0.000288295	0.000223036	0.000151846	8.06559e-05	9.46569e-06	-6.17245e-05	-0.000348481	-0.000668401	-0.000988321	-0.00130824	-0.00162816	-0.0016018	-0.00150947	-0.00141715	-0.00132482	-0.0012325	-0.00105834	-0.000865408	-0.000672473	-0.000479538	-0.000286603	-0.000380716	-0.000552674	-0.000724631	-0.000896588	-0.00106855	-0.0012509	-0.00143655	-0.00162219
57.4626	0.00151102	0.00138112	0.00125122	0.00112132	0.000991417	0.000861516	0.00093886	0.00102188	0.0011049	0.00118792	0.00127094	0.00110236	0.000919601	0.000736842	0.000554083	0.000371324	0.000341611	0.000325206	0.000308801	0.000292397	0.000275992	0.000198837	0.000114428	3.00192e-05	-5.43897e-05	-0.000138799	-0.000426914	-0.000746369	-0.00106582	-0.00138528	-0.00170473	-0.00167382	-0.00157617	-0.00147853	-0.00138088	-0.00128323	-0.00110103	-0.000899426	-0.00069782	-0.000496215	-0.000294609	-0.000391772	-0.000569957	-0.000748141	-0.000926326	-0.00110451	-0.00128795	-0.00147305	-0.00165815
57.8948	0.00149105	0.00135963	0.00122821	0.00109679	0.000965375	0.000833957	0.000917783	0.00100751	0.00109723	0.00118695	0.00127668	0.00110636	0.000921396	0.000736431	0.000551466	0.000366502	0.000344461	0.000336587	0.000328714	0.00032084	0.000312967	0.000223657	0.000124623	2.55887e-05	-7.34453e-05	-0.000172479	-0.000462	-0.000780826	-0.00109965	-0.00141848	-0.00173731	-0.00170588	-0.00160775	-0.00150961	-0.00141148	-0.00131334	-0.00112198	-0.000909226	-0.000696471	-0.000483716	-0.000270961	-0.000367394	-0.000547674	-0.000727955	-0.000908235	-0.00108852	-0.0012724	-0.00145742	-0.00164244
58.3334	0.00146022	0.00133093	0.00120163	0.00107233	0.000943031	0.000813733	0.000905634	0.0010036	0.00110156	0.00119952	0.00129748	0.00112338	0.000933962	0.000744539	0.000555116	0.000365693	0.000361181	0.000372749	0.000384316	0.000395884	0.000407452	0.000305711	0.00019044	7.51694e-05	-4.01011e-05	-0.000155372	-0.000446349	-0.000764358	-0.00108237	-0.00140038	-0.00171838	-0.00169117	-0.0015982	-0.00150522	-0.00141225	-0.00131928	-0.00111748	-0.000890701	-0.000663924	-0.000437146	-0.000210369	-0.000301657	-0.0004792	-0.000656743	-0.000834286	-0.00101183	-0.00119541	-0.00138089	-0.00156638
58.7787	0.00142893	0.00130178	0.00117464	0.00104749	0.000920347	0.000793201	0.000893301	0.000999626	0.00110595	0.00121228	0.0013186	0.00114067	0.000946719	0.00075277	0.000558821	0.000364872	0.000378156	0.00040946	0.000440765	0.000472069	0.000503373	0.000389012	0.000257258	0.000125504	-6.24988e-06	-0.000138004	-0.000430459	-0.000747638	-0.00106482	-0.001382	-0.00169918	-0.00167623	-0.0015885	-0.00150077	-0.00141304	-0.00132531	-0.00111291	-0.000871894	-0.000630881	-0.000389868	-0.000148856	-0.000234921	-0.000409685	-0.000584449	-0.000759213	-0.000933977	-0.00111725	-0.0013032	-0.00148916
59.2308	0.00139716	0.0012722	0.00114723	0.00102227	0.000897314	0.000772354	0.000880778	0.000995595	0.00111041	0.00122523	0.00134005	0.00115822	0.000959672	0.000761127	0.000562583	0.000364038	0.000395391	0.000446736	0.00049808	0.000549424	0.000600768	0.000473593	0.000325102	0.000176612	2.81212e-05	-0.000120369	-0.000414326	-0.000730662	-0.001047	-0.00136333	-0.00167967	-0.00166106	-0.00157865	-0.00149625	-0.00141384	-0.00133143	-0.00110827	-0.000852799	-0.000597332	-0.000341865	-8.63975e-05	-0.000167159	-0.000339101	-0.000511044	-0.000682986	-0.000854928	-0.00103789	-0.00122432	-0.00141076
59.6899	0.00136489	0.00124215	0.00111941	0.000996666	0.000873925	0.000751184	0.000868061	0.000991502	0.00111494	0.00123838	0.00136183	0.00117604	0.000972825	0.000769614	0.000566403	0.000363192	0.000412894	0.000484588	0.000556283	0.000627977	0.000699672	0.000559485	0.000393998	0.000228512	6.30249e-05	-0.000102462	-0.000397943	-0.000713423	-0.0010289	-0.00134438	-0.00165987	-0.00164566	-0.00156866	-0.00149165	-0.00141465	-0.00133764	-0.00110355	-0.000833407	-0.000563262	-0.000293117	-2.29715e-05	-9.83476e-05	-0.000267424	-0.000436501	-0.000605578	-0.000774655	-0.000957295	-0.00114422	-0.00133114
60.1562	0.00128429	0.00117116	0.00105803	0.000944899	0.000831768	0.000718637	0.000845522	0.000978983	0.00111244	0.0012459	0.00137936	0.00118881	0.000980011	0.000771207	0.000562402	0.000353598	0.000418073	0.000506311	0.000594549	0.000682787	0.000771024	0.000620518	0.000441505	0.000262492	8.34785e-05	-9.55347e-05	-0.000390259	-0.000702784	-0.00101531	-0.00132784	-0.00164036	-0.00162595	-0.00154926	-0.00147257	-0.00139588	-0.00131919	-0.00107779	-0.000798597	-0.000519401	-0.000240205	3.89906e-05	-3.21856e-05	-0.000198378	-0.00036457	-0.000530763	-0.000696955	-0.000879107	-0.0010663	-0.00125349
60.6299	0.00110602	0.00101748	0.000928936	0.000840394	0.000751853	0.000663312	0.000803232	0.000949411	0.00109559	0.00124177	0.00138795	0.00119107	0.000974864	0.000758659	0.000542453	0.000326247	0.00039794	0.000494667	0.000591394	0.000688122	0.000784849	0.0006297	0.000444475	0.000259251	7.40268e-05	-0.000111197	-0.000400504	-0.000705824	-0.00101114	-0.00131646	-0.00162178	-0.00159772	-0.00151092	-0.00142411	-0.00133731	-0.00125051	-0.00100935	-0.000732769	-0.000456186	-0.000179603	9.69803e-05	2.75108e-05	-0.000135804	-0.000299118	-0.000462432	-0.000625747	-0.00080707	-0.00099408	-0.00118109
61.1111	0.000924912	0.000861351	0.00079779	0.000734229	0.000670668	0.000607107	0.000760269	0.000919369	0.00107847	0.00123757	0.00139667	0.00119336	0.000969636	0.000745911	0.000522187	0.000298462	0.000377487	0.000482839	0.00058819	0.000693542	0.000798893	0.000639027	0.000447493	0.000255959	6.44249e-05	-0.000127109	-0.000410913	-0.000708912	-0.00100691	-0.00130491	-0.00160291	-0.00156905	-0.00147197	-0.00137489	-0.00127782	-0.00118074	-0.000939822	-0.000665894	-0.000391965	-0.000118037	0.000155892	8.81559e-05	-7.22346e-05	-0.000232625	-0.000393016	-0.000553406	-0.000733888	-0.000920714	-0.00110754
61.6	0.000740904	0.000702724	0.000664543	0.000626363	0.000588182	0.000550002	0.000716618	0.000888846	0.00106107	0.0012333	0.00140553	0.00119569	0.000964324	0.00073296	0.000501595	0.000270231	0.000356707	0.000470821	0.000584935	0.000699049	0.000813162	0.000648504	0.000450559	0.000252614	5.46692e-05	-0.000143276	-0.000421488	-0.00071205	-0.00100261	-0.00129317	-0.00158374	-0.00153991	-0.0014324	-0.00132488	-0.00121737	-0.00110985	-0.000869179	-0.000597948	-0.000326716	-5.54845e-05	0.000215747	0.000149773	-7.64716e-06	-0.000165067	-0.000322487	-0.000479907	-0.000659533	-0.000846171	-0.00103281
62.0968	0.000553926	0.000541536	0.000529146	0.000516755	0.000504365	0.000491975	0.000672263	0.00085783	0.0010434	0.00122896	0.00141453	0.00119805	0.000958926	0.000719799	0.000480672	0.000241545	0.000335591	0.000458609	0.000581627	0.000704644	0.000827662	0.000658134	0.000453674	0.000249215	4.4756e-05	-0.000159703	-0.000432235	-0.000715239	-0.000998242	-0.00128125	-0.00156425	-0.00151031	-0.00139219	-0.00127406	-0.00115594	-0.00103782	-0.000797396	-0.000528905	-0.000260414	8.07745e-06	0.000276569	0.000212384	5.79828e-05	-9.64186e-05	-0.00025082	-0.000405221	-0.000583978	-0.000770426	-0.000956874
62.6016	0.000357933	0.000371846	0.000385758	0.00039967	0.000413583	0.000427495	0.000620235	0.000817874	0.00101551	0.00121315	0.00141079	0.00118828	0.0009421	0.000695919	0.000449737	0.000203556	0.000305952	0.00043866	0.000571367	0.000704075	0.000836782	0.000661722	0.000449913	0.000238105	2.62959e-05	-0.000185513	-0.000453948	-0.000731094	-0.00100824	-0.00128539	-0.00156253	-0.0014991	-0.00137079	-0.00124248	-0.00111418	-0.000985869	-0.000745433	-0.000479263	-0.000213093	5.30776e-05	0.000319248	0.000255754	0.00010286	-5.00338e-05	-0.000202928	-0.000355822	-0.000533943	-0.00072003	-0.000906117
63.1148	0.000134628	0.000175651	0.000216673	0.000257696	0.000298719	0.000339742	0.000539323	0.000743247	0.000947172	0.0011511	0.00135502	0.00112925	0.000879262	0.000629278	0.000379294	0.00012931	0.000242842	0.000387984	0.000533125	0.000678267	0.000823409	0.000640375	0.000418155	0.000195935	-2.62844e-05	-0.000248504	-0.00051954	-0.000798085	-0.00107663	-0.00135518	-0.00163372	-0.00156383	-0.00142757	-0.0012913	-0.00115504	-0.00101878	-0.000777254	-0.000511571	-0.000245889	1.97941e-05	0.000285477	0.000218135	6.04813e-05	-9.71723e-05	-0.000254826	-0.000412479	-0.000590952	-0.000775999	-0.000961046
63.6364	-9.2368e-05	-2.37868e-05	4.47944e-05	0.000113376	0.000181957	0.000250538	0.000457073	0.000667387	0.000877702	0.00108802	0.00129833	0.00106924	0.000815386	0.000561537	0.000307687	5.38374e-05	0.000178688	0.00033647	0.000494252	0.000652033	0.000809815	0.000618674	0.000385872	0.000153069	-7.97336e-05	-0.000312536	-0.000586215	-0.000866183	-0.00114615	-0.00142612	-0.00170609	-0.00162963	-0.00148528	-0.00134093	-0.00119658	-0.00105223	-0.000809601	-0.000544414	-0.000279227	-1.40396e-05	0.000251147	0.000179894	1.7402e-05	-0.00014509	-0.000307582	-0.000470073	-0.000648904	-0.000832894	-0.00101688
64.1667	-0.00032315	-0.00022655	-0.000129951	-3.33518e-05	6.32475e-05	0.000159847	0.000373451	0.000590262	0.000807072	0.00102388	0.00124069	0.00100822	0.000750445	0.000492665	0.000234886	-2.2894e-05	0.000113465	0.000284097	0.000454729	0.000625361	0.000795993	0.000596612	0.00035305	0.000109488	-0.000134074	-0.000377636	-0.000654003	-0.000935417	-0.00121683	-0.00149825	-0.00177966	-0.00169653	-0.00154395	-0.00139138	-0.00123881	-0.00108624	-0.000842487	-0.000577804	-0.000313121	-4.84375e-05	0.000216246	0.000141015	-2.63958e-05	-0.000193807	-0.000361217	-0.000528628	-0.000707822	-0.000890737	-0.00107365
64.7059	-0.000557812	-0.000432724	-0.000307635	-0.000182547	-5.74581e-05	6.76304e-05	0.000288424	0.000511839	0.000735255	0.000958671	0.00118209	0.000946187	0.000684411	0.000422636	0.00016086	-0.000100916	4.7145e-05	0.000230844	0.000414542	0.000598241	0.00078194	0.000574179	0.000319676	6.51739e-05	-0.000189329	-0.000443831	-0.000722931	-0.00100582	-0.0012887	-0.00157158	-0.00185447	-0.00176455	-0.00160362	-0.00144269	-0.00128176	-0.00112083	-0.000875926	-0.000611756	-0.000347585	-8.34139e-05	0.000180757	0.000101482	-7.093e-05	-0.000243342	-0.000415755	-0.000588167	-0.000767731	-0.000949554	-0.00113138
65.2542	-0.000797159	-0.000643563	-0.000489966	-0.000336369	-0.000182773	-2.91759e-05	0.000197695	0.000426574	0.000655453	0.000884332	0.00111321	0.000873703	0.000607807	0.000341911	7.60146e-05	-0.000189882	-3.04231e-05	0.000166023	0.000362469	0.000558915	0.00075536	0.000541116	0.000277833	1.45507e-05	-0.000248732	-0.000512014	-0.00079381	-0.00107845	-0.0013631	-0.00164774	-0.00193238	-0.00183529	-0.00166548	-0.00149567	-0.00132587	-0.00115606	-0.000910391	-0.000647313	-0.000384235	-0.000121157	0.00014192	5.87922e-05	-0.000118222	-0.000295237	-0.000472252	-0.000649267	-0.000829089	-0.0010098	-0.00119051
65.812	-0.0010506	-0.00087456	-0.000698515	-0.000522471	-0.000346426	-0.000170381	4.52665e-05	0.000262	0.000478733	0.000695466	0.000912199	0.000667319	0.000396432	0.000125546	-0.000145341	-0.000416227	-0.000252266	-5.04913e-05	0.000151283	0.000353057	0.000554832	0.000362766	0.000123674	-0.000115418	-0.00035451	-0.000593601	-0.000876957	-0.00116712	-0.00145729	-0.00174745	-0.00203762	-0.00192937	-0.00174522	-0.00156108	-0.00137694	-0.0011928	-0.000951926	-0.000698035	-0.000444143	-0.000190251	6.36408e-05	-1.97524e-05	-0.000194613	-0.000369473	-0.000544333	-0.000719194	-0.000897611	-0.00107715	-0.00125669
66.3793	-0.00130842	-0.00110954	-0.00091066	-0.000711781	-0.000512901	-0.000314022	-0.000109791	9.45869e-05	0.000298965	0.000503342	0.00070772	0.000457375	0.000181413	-9.45499e-05	-0.000370513	-0.000646475	-0.000477933	-0.000270739	-6.35439e-05	0.000143651	0.000350845	0.00018134	-3.31435e-05	-0.000247627	-0.000462111	-0.000676595	-0.000961538	-0.00125732	-0.0015531	-0.00184889	-0.00214467	-0.00202507	-0.00182634	-0.00162762	-0.0014289	-0.00123017	-0.000994178	-0.00074963	-0.000505083	-0.000260536	-1.59886e-05	-9.96513e-05	-0.00027232	-0.000444989	-0.000617658	-0.000790326	-0.000967315	-0.00114567	-0.00132402
66.9565	-0.00157072	-0.00134861	-0.0011265	-0.000904386	-0.000682274	-0.000460162	-0.000267547	-7.57398e-05	0.000116067	0.000307875	0.000499682	0.000243778	-3.73495e-05	-0.000318477	-0.000599604	-0.000880731	-0.000707529	-0.00049482	-0.00028211	-6.9401e-05	0.000143308	-3.24274e-06	-0.000192691	-0.000382138	-0.000571586	-0.000761034	-0.00104759	-0.00134909	-0.00165059	-0.00195209	-0.00225358	-0.00212243	-0.00190887	-0.00169531	-0.00148175	-0.00126819	-0.00103716	-0.000802124	-0.000567084	-0.000332044	-9.70041e-05	-0.000180941	-0.00035138	-0.000521819	-0.000692258	-0.000862697	-0.00103823	-0.00121538	-0.00139252
67.5439	-0.00183763	-0.00159188	-0.00134613	-0.00110037	-0.000854621	-0.000608869	-0.000428073	-0.000249057	-7.00409e-05	0.000108975	0.000287991	2.64299e-05	-0.000259953	-0.000546335	-0.000832718	-0.0011191	-0.000941156	-0.000722835	-0.000504514	-0.000286193	-6.78726e-05	-0.000191067	-0.000355039	-0.000519011	-0.000682983	-0.000846955	-0.00113516	-0.00144247	-0.00174978	-0.0020571	-0.00236441	-0.00222151	-0.00199285	-0.0017642	-0.00153554	-0.00130689	-0.00108091	-0.00085554	-0.000630174	-0.000404808	-0.000179442	-0.000263658	-0.000431828	-0.000599999	-0.000768169	-0.000936339	-0.0011104	-0.00128631	-0.00146223
68.1416	-0.00210926	-0.00183945	-0.00156964	-0.00129983	-0.00103002	-0.000760207	-0.00059144	-0.000425441	-0.000259443	-9.3444e-05	7.25546e-05	-0.000194764	-0.000486495	-0.000778226	-0.00106996	-0.00136169	-0.00117892	-0.000954885	-0.000730854	-0.000506822	-0.000282791	-0.000382214	-0.00052026	-0.000658305	-0.000796351	-0.000934396	-0.00122427	-0.0015375	-0.00185073	-0.00216396	-0.0024772	-0.00232234	-0.00207832	-0.0018343	-0.00159028	-0.00134626	-0.00112542	-0.0009099	-0.00069438	-0.000478859	-0.000263339	-0.000347839	-0.0005137	-0.000679561	-0.000845423	-0.00101128	-0.00118384	-0.0013585	-0.00153316
68.75	-0.0022853	-0.00201871	-0.00175212	-0.00148552	-0.00121893	-0.000952342	-0.000781009	-0.000612286	-0.000443563	-0.00027484	-0.000106117	-0.000378111	-0.000674935	-0.000971759	-0.00126858	-0.00156541	-0.00138641	-0.00116604	-0.000945664	-0.000725291	-0.000504919	-0.000583709	-0.000698219	-0.00081273	-0.000927241	-0.00104175	-0.00132954	-0.00164398	-0.00195843	-0.00227287	-0.00258732	-0.00243471	-0.00219314	-0.00195157	-0.00170999	-0.00146842	-0.0012484	-0.00103332	-0.000818242	-0.000603165	-0.000388087	-0.00047258	-0.000638312	-0.000804044	-0.000969777	-0.00113551	-0.00131118	-0.00148998	-0.00166878
69.3694	-0.00245727	-0.00219595	-0.00193463	-0.00167332	-0.001412	-0.00115068	-0.000975672	-0.000803024	-0.000630376	-0.000457728	-0.00028508	-0.00056175	-0.000863733	-0.00116572	-0.0014677	-0.00176968	-0.00159515	-0.00137919	-0.00116322	-0.000947257	-0.000731292	-0.000789333	-0.00088009	-0.000970848	-0.00106161	-0.00115236	-0.00143775	-0.00175309	-0.00206842	-0.00238376	-0.00269909	-0.00254981	-0.00231203	-0.00207425	-0.00183648	-0.0015987	-0.00137919	-0.00116387	-0.000948553	-0.000733236	-0.000517919	-0.000602384	-0.000768145	-0.000933905	-0.00109967	-0.00126543	-0.0014446	-0.00162801	-0.00181141
70	-0.00263237	-0.00237642	-0.00212047	-0.00186453	-0.00160858	-0.00135264	-0.00117388	-0.000997233	-0.000820589	-0.000643944	-0.0004673	-0.00074873	-0.00105597	-0.0013632	-0.00167044	-0.00197768	-0.0018077	-0.00159622	-0.00138474	-0.00117326	-0.000961784	-0.000998698	-0.00106527	-0.00113184	-0.00119842	-0.00126499	-0.00154794	-0.00186418	-0.00218042	-0.00249666	-0.0028129	-0.00266701	-0.00243309	-0.00219917	-0.00196526	-0.00173134	-0.00151236	-0.0012968	-0.00108124	-0.000865675	-0.000650114	-0.000734549	-0.000900339	-0.00106613	-0.00123192	-0.00139771	-0.00158045	-0.00176855	-0.00195664
70.6422	-0.00281068	-0.0025602	-0.00230973	-0.00205925	-0.00180877	-0.0015583	-0.00137572	-0.00119501	-0.00101429	-0.000833581	-0.000652867	-0.000939144	-0.00125173	-0.00156432	-0.0018769	-0.00218949	-0.00202414	-0.00181723	-0.00161033	-0.00140342	-0.00119651	-0.00121191	-0.00125385	-0.0012958	-0.00133774	-0.00137968	-0.00166015	-0.00197731	-0.00229447	-0.00261163	-0.00292879	-0.00278635	-0.00255637	-0.00232639	-0.00209641	-0.00186643	-0.00164797	-0.00143216	-0.00121635	-0.00100055	-0.000784737	-0.000869142	-0.00103496	-0.00120078	-0.0013666	-0.00153242	-0.0017188	-0.00191167	-0.00210454
71.2963	-0.0029923	-0.00274739	-0.00250248	-0.00225758	-0.00201267	-0.00176777	-0.00158131	-0.00139645	-0.00121159	-0.00102673	-0.000841869	-0.00113308	-0.00145112	-0.00176915	-0.00208719	-0.00240522	-0.00224459	-0.00204234	-0.00184009	-0.00163783	-0.00143558	-0.00142907	-0.00144593	-0.00146278	-0.00147964	-0.0014965	-0.00177443	-0.00209253	-0.00241063	-0.00272873	-0.00304683	-0.00290791	-0.00268194	-0.00245596	-0.00222999	-0.00200401	-0.0017861	-0.00157004	-0.00135398	-0.00113791	-0.000921852	-0.00100623	-0.00117208	-0.00133793	-0.00150378	-0.00166963	-0.00185971	-0.00205744	-0.00225517
71.9626	-0.00292027	-0.00268056	-0.00244086	-0.00220115	-0.00196144	-0.00172173	-0.00154753	-0.00137513	-0.00120273	-0.00103033	-0.00085793	-0.00115802	-0.00148473	-0.00181145	-0.00213816	-0.00246487	-0.0023014	-0.0020953	-0.0018892	-0.0016831	-0.001477	-0.00143844	-0.00141988	-0.00140132	-0.00138276	-0.0013642	-0.00163501	-0.00195035	-0.00226568	-0.00258102	-0.00289635	-0.0027658	-0.00255032	-0.00233484	-0.00211936	-0.00190388	-0.00169176	-0.00148042	-0.00126908	-0.00105774	-0.000846395	-0.000933322	-0.00110114	-0.00126895	-0.00143676	-0.00160458	-0.0017971	-0.00199742	-0.00219775
72.6415	-0.00278203	-0.00254749	-0.00231296	-0.00207842	-0.00184389	-0.00160936	-0.00145175	-0.00129625	-0.00114075	-0.000985257	-0.000829759	-0.00113987	-0.00147621	-0.00181255	-0.00214889	-0.00248523	-0.00231693	-0.00210475	-0.00189257	-0.00168038	-0.0014682	-0.00139453	-0.00133739	-0.00128025	-0.00122312	-0.00116598	-0.0014284	-0.00173998	-0.00205156	-0.00236313	-0.00267471	-0.0025539	-0.00235073	-0.00214756	-0.00194439	-0.00174121	-0.00153633	-0.00133105	-0.00112578	-0.0009205	-0.000715224	-0.000805402	-0.000975703	-0.001146	-0.00131631	-0.00148661	-0.00168128	-0.00188366	-0.00208603
73.3333	-0.00264115	-0.00241189	-0.00218263	-0.00195336	-0.0017241	-0.00149484	-0.00135414	-0.00121587	-0.0010776	-0.000939324	-0.000801051	-0.00112137	-0.00146752	-0.00181368	-0.00215983	-0.00250599	-0.00233276	-0.00211438	-0.001896	-0.00167761	-0.00145923	-0.00134978	-0.00125333	-0.00115688	-0.00106043	-0.000963984	-0.00121784	-0.00152559	-0.00183335	-0.0021411	-0.00244885	-0.00233796	-0.00214733	-0.00195671	-0.00176608	-0.00157545	-0.00137794	-0.00117884	-0.000979744	-0.000780648	-0.000581552	-0.000675043	-0.00084788	-0.00102072	-0.00119355	-0.00136639	-0.00156326	-0.00176772	-0.00197219
74.0384	-0.00249756	-0.00227367	-0.00204978	-0.0018259	-0.00160201	-0.00137812	-0.00125465	-0.00113394	-0.00101322	-0.000892507	-0.000771791	-0.00110251	-0.00145867	-0.00181482	-0.00217098	-0.00252714	-0.0023489	-0.0021242	-0.0018995	-0.00167479	-0.00145009	-0.00130417	-0.00116765	-0.00103113	-0.000894616	-0.000758099	-0.00100323	-0.00130708	-0.00161094	-0.00191479	-0.00221864	-0.00211787	-0.00194002	-0.00176218	-0.00158434	-0.0014065	-0.00121649	-0.0010237	-0.000830899	-0.000638103	-0.000445307	-0.000542175	-0.000717596	-0.000893017	-0.00106844	-0.00124386	-0.00144297	-0.00164956	-0.00185615
74.7573	-0.00235117	-0.00213277	-0.00191436	-0.00169595	-0.00147754	-0.00125914	-0.00115324	-0.00105042	-0.000947599	-0.000844781	-0.000741962	-0.00108329	-0.00144964	-0.00181599	-0.00218235	-0.0025487	-0.00236535	-0.00213421	-0.00190306	-0.00167191	-0.00144077	-0.00125767	-0.00108031	-0.000902942	-0.000725579	-0.000548216	-0.000784458	-0.00108433	-0.00138421	-0.00168408	-0.00198395	-0.00189349	-0.00172869	-0.00156388	-0.00139907	-0.00123426	-0.00105191	-0.000865538	-0.000679164	-0.00049279	-0.000306416	-0.000406727	-0.000584782	-0.000762837	-0.000940893	-0.00111895	-0.00132034	-0.0015291	-0.00173786
75.4902	-0.00226061	-0.00205956	-0.0018585	-0.00165745	-0.0014564	-0.00125534	-0.00115313	-0.00105363	-0.000954129	-0.000854627	-0.000755125	-0.00108955	-0.00144841	-0.00180728	-0.00216615	-0.00252502	-0.00233883	-0.00210525	-0.00187167	-0.00163808	-0.0014045	-0.00119799	-0.000994718	-0.000791443	-0.000588168	-0.000384894	-0.000619073	-0.000920553	-0.00122203	-0.00152351	-0.00182499	-0.00174268	-0.00158726	-0.00143184	-0.00127642	-0.001121	-0.000946035	-0.000766586	-0.000587137	-0.000407688	-0.000228239	-0.000330836	-0.00050992	-0.000689004	-0.000868087	-0.00104717	-0.00125028	-0.00146098	-0.00167167
76.2376	-0.00219789	-0.00202047	-0.00184306	-0.00166565	-0.00148823	-0.00131082	-0.00120519	-0.00110153	-0.000997872	-0.000894211	-0.000790551	-0.00110898	-0.00145119	-0.0017934	-0.00213561	-0.00247781	-0.00228993	-0.00205594	-0.00182196	-0.00158798	-0.001354	-0.00113094	-0.000909186	-0.000687433	-0.00046568	-0.000243926	-0.000479539	-0.000785516	-0.00109149	-0.00139747	-0.00170345	-0.00162824	-0.00148042	-0.00133261	-0.00118479	-0.00103698	-0.000869333	-0.000697136	-0.000524939	-0.000352743	-0.000180546	-0.000284857	-0.000464153	-0.000643448	-0.000822744	-0.00100204	-0.0012066	-0.00141913	-0.00163166
77	-0.00213391	-0.00198061	-0.00182731	-0.00167401	-0.00152071	-0.0013674	-0.00125829	-0.00115039	-0.00104249	-0.000934588	-0.000826687	-0.0011288	-0.00145402	-0.00177923	-0.00210445	-0.00242966	-0.00224004	-0.00200565	-0.00177126	-0.00153687	-0.00130248	-0.00106254	-0.000821943	-0.000581341	-0.000340739	-0.000100137	-0.000337212	-0.000647776	-0.000958339	-0.0012689	-0.00157947	-0.00151151	-0.00137145	-0.00123139	-0.00109133	-0.000951275	-0.000791095	-0.000626296	-0.000461497	-0.000296698	-0.000131898	-0.000237957	-0.000417469	-0.000596981	-0.000776493	-0.000956005	-0.00116204	-0.00137644	-0.00159085
77.7778	-0.00206864	-0.00193994	-0.00181124	-0.00168254	-0.00155384	-0.00142514	-0.00131247	-0.00120024	-0.00108801	-0.000975782	-0.000863553	-0.00114903	-0.0014569	-0.00176478	-0.00207266	-0.00238054	-0.00218915	-0.00195434	-0.00171954	-0.00148473	-0.00124993	-0.000992766	-0.000732935	-0.000473103	-0.000213272	4.65598e-05	-0.000192007	-0.00050725	-0.000822493	-0.00113774	-0.00145298	-0.00139242	-0.00126027	-0.00112813	-0.000995984	-0.00086384	-0.000711274	-0.000554023	-0.000396771	-0.000239519	-8.2267e-05	-0.000190109	-0.000369842	-0.000549574	-0.000729306	-0.000909039	-0.00111658	-0.00133289	-0.00154921
78.5714	-0.00200203	-0.00189844	-0.00179484	-0.00169124	-0.00158764	-0.00148404	-0.00136775	-0.0012511	-0.00113446	-0.00101782	-0.000901172	-0.00116966	-0.00145985	-0.00175004	-0.00204023	-0.00233041	-0.00213722	-0.00190199	-0.00166676	-0.00143153	-0.0011963	-0.000921564	-0.00064211	-0.000362656	-8.32024e-05	0.000196251	-4.38371e-05	-0.000363855	-0.000683873	-0.00100389	-0.00132391	-0.00127089	-0.00114683	-0.00102276	-0.000898688	-0.000774619	-0.000629825	-0.000480274	-0.000330724	-0.000181173	-3.16224e-05	-0.000141285	-0.000321242	-0.000501199	-0.000681157	-0.000861114	-0.00107019	-0.00128846	-0.00150672
79.3814	-0.00163851	-0.00156486	-0.0014912	-0.00141755	-0.0013439	-0.00127024	-0.00116766	-0.00106427	-0.000960893	-0.000857512	-0.00075413	-0.00100577	-0.00127741	-0.00154905	-0.00182069	-0.00209233	-0.00190812	-0.00168427	-0.00146042	-0.00123657	-0.00101272	-0.000741621	-0.00046488	-0.00018814	8.86001e-05	0.00036534	0.000125854	-0.000193051	-0.000511957	-0.000830862	-0.00114977	-0.00110699	-0.000995311	-0.000883636	-0.000771961	-0.000660287	-0.000526121	-0.000386793	-0.000247466	-0.000108138	3.11898e-05	-8.47948e-05	-0.000270017	-0.000455238	-0.00064046	-0.000825682	-0.0010312	-0.00124313	-0.00145506
80.2083	-0.00100612	-0.000966856	-0.000927596	-0.000888336	-0.000849076	-0.000809817	-0.000736614	-0.000662481	-0.000588349	-0.000514216	-0.000440083	-0.000674944	-0.000927213	-0.00117948	-0.00143175	-0.00168402	-0.00151855	-0.00131677	-0.00111498	-0.00091319	-0.000711401	-0.00046309	-0.000209224	4.46414e-05	0.000298507	0.000552373	0.000315408	2.93074e-06	-0.000309547	-0.000622024	-0.000934501	-0.000904402	-0.000809051	-0.0007137	-0.000618349	-0.000522997	-0.000402066	-0.000275263	-0.00014846	-2.16578e-05	0.000105145	-2.1241e-05	-0.000216288	-0.000411335	-0.000606383	-0.00080143	-0.000998794	-0.00119689	-0.00139499
81.0526	-0.000360398	-0.000356256	-0.000352114	-0.000347972	-0.00034383	-0.000339688	-0.00029649	-0.000252222	-0.000207954	-0.000163687	-0.000119419	-0.000337148	-0.000569638	-0.000802128	-0.00103462	-0.00126711	-0.00112079	-0.000941523	-0.00076226	-0.000582997	-0.000403734	-0.000178691	5.18186e-05	0.000282328	0.000512837	0.000743347	0.000508956	0.000203042	-0.000102872	-0.000408785	-0.000714699	-0.000697551	-0.000618867	-0.000540183	-0.000461499	-0.000382815	-0.000275396	-0.000161383	-4.73691e-05	6.66446e-05	0.000180658	4.36519e-05	-0.000161428	-0.000366507	-0.000571587	-0.000776666	-0.000965704	-0.00114968	-0.00133365
81.9148	0.000299081	0.000267357	0.000235633	0.000203909	0.000172185	0.000140461	0.000153014	0.00016678	0.000180547	0.000194313	0.00020808	7.84631e-06	-0.000204443	-0.000416733	-0.000629023	-0.000841312	-0.000714539	-0.000558282	-0.000402024	-0.000245767	-8.95095e-05	0.00011177	0.000318425	0.00052508	0.000731735	0.00093839	0.000706629	0.000407418	0.000108208	-0.000191002	-0.000490213	-0.000486291	-0.000424629	-0.000362968	-0.000301307	-0.000239646	-0.000146028	-4.50755e-05	5.58767e-05	0.000156829	0.000257781	0.000109928	-0.000105398	-0.000320724	-0.000536049	-0.000751375	-0.000931908	-0.00110145	-0.001271
82.7957	0.000972759	0.000904396	0.000836034	0.000767671	0.000699309	0.000630946	0.000612195	0.000594804	0.000577412	0.00056002	0.000542629	0.000360268	0.000168614	-2.30406e-05	-0.000214695	-0.00040635	-0.000299546	-0.00016679	-3.40332e-05	9.87232e-05	0.00023148	0.000408484	0.000590771	0.000773058	0.000955346	0.00113763	0.000908557	0.000616195	0.000323832	3.14695e-05	-0.000260893	-0.000270482	-0.00022621	-0.000181938	-0.000137666	-9.33935e-05	-1.38737e-05	7.37358e-05	0.000161345	0.000248955	0.000336564	0.000177631	-4.81619e-05	-0.000273954	-0.000499747	-0.00072554	-0.000897384	-0.00105219	-0.001207
83.6957	0.00137444	0.00127999	0.00118554	0.00109108	0.000996631	0.000902179	0.000858038	0.000815275	0.000772513	0.00072975	0.000686988	0.000519193	0.000344355	0.000169516	-5.32305e-06	-0.000180162	-8.88147e-05	2.56791e-05	0.000140173	0.000254667	0.00036916	0.000533785	0.000704395	0.000875005	0.00104561	0.00121622	0.000993592	0.000710459	0.000427327	0.000144194	-0.000138938	-0.000158344	-0.000127517	-9.66891e-05	-6.58615e-05	-3.50339e-05	3.34189e-05	0.000110507	0.000187595	0.000264683	0.000341771	0.000173555	-6.11839e-05	-0.000295923	-0.000530662	-0.000765401	-0.000931564	-0.00107607	-0.00122058
84.6154	0.00135027	0.00124636	0.00114245	0.00103854	0.000934626	0.000830715	0.000770626	0.000711739	0.000652851	0.000593964	0.000535076	0.000376563	0.000212437	4.83112e-05	-0.000115815	-0.00027994	-0.000196886	-9.23384e-05	1.22095e-05	0.000116757	0.000221305	0.000392117	0.000570842	0.000749566	0.00092829	0.00110701	0.000896573	0.00062626	0.000355948	8.56354e-05	-0.000184677	-0.000208068	-0.000184425	-0.000160783	-0.000137141	-0.000113498	-5.12945e-05	1.97594e-05	9.08134e-05	0.000161867	0.000232921	5.83102e-05	-0.000182922	-0.000424154	-0.000665386	-0.000906618	-0.00107182	-0.00121301	-0.0013542
85.5556	0.00132556	0.00121198	0.0010984	0.000984823	0.000871242	0.000757662	0.000681272	0.0006059	0.000530529	0.000455158	0.000379787	0.000230762	7.75869e-05	-7.55878e-05	-0.000228762	-0.000381937	-0.000307361	-0.00021298	-0.000118599	-2.42175e-05	7.01635e-05	0.000247301	0.000434319	0.000621338	0.000808356	0.000995375	0.000797397	0.00054019	0.000282982	2.57749e-05	-0.000231433	-0.000258896	-0.000242599	-0.000226302	-0.000210004	-0.000193707	-0.000137891	-7.30056e-05	-8.12e-06	5.67656e-05	0.000121651	-5.94971e-05	-0.000307366	-0.000555236	-0.000803105	-0.00105097	-0.00121519	-0.001353	-0.0014908
86.5169	0.0013003	0.00117683	0.00105337	0.0009299	0.000806433	0.000682966	0.000589908	0.000497682	0.000405457	0.000313231	0.000221006	8.16819e-05	-6.02954e-05	-0.000202273	-0.00034425	-0.000486227	-0.000420319	-0.000336333	-0.000252348	-0.000168362	-8.43769e-05	9.92277e-05	0.000294727	0.000490227	0.000685726	0.000881226	0.000695992	0.000452184	0.000208376	-3.54317e-05	-0.00027924	-0.000310868	-0.000302081	-0.000293293	-0.000284506	-0.000275719	-0.000226435	-0.000167856	-0.000109278	-5.06993e-05	7.87924e-06	-0.000179953	-0.000434609	-0.000689265	-0.000943921	-0.00119858	-0.00136179	-0.00149613	-0.00163047
87.5	0.00127447	0.00114089	0.00100731	0.000873731	0.000740153	0.000606574	0.000496469	0.000387006	0.000277544	0.000168081	5.86187e-05	-7.07836e-05	-0.000201309	-0.000331835	-0.000462361	-0.000592886	-0.000535843	-0.000462489	-0.000389135	-0.000315781	-0.000242427	-5.22082e-05	0.000151965	0.000356138	0.000560311	0.000764484	0.000592283	0.00036218	0.000132076	-9.80283e-05	-0.000328132	-0.00036402	-0.000362913	-0.000361807	-0.0003607	-0.000359594	-0.00031699	-0.000264862	-0.000212733	-0.000160605	-0.000108477	-0.000303145	-0.000564742	-0.000826338	-0.00108793	-0.00134953	-0.00151172	-0.00164251	-0.00177331
88.5057	0.00119692	0.00105635	0.000915778	0.000775206	0.000634634	0.000494062	0.000366477	0.000239248	0.000112018	-1.52109e-05	-0.00014244	-0.000269652	-0.000396862	-0.000524073	-0.000651283	-0.000778494	-0.000725563	-0.000656968	-0.000588373	-0.000519777	-0.000451182	-0.000253597	-4.06098e-05	0.000172377	0.000385364	0.000598351	0.000437492	0.000219118	7.44101e-07	-0.00021763	-0.000436004	-0.000476161	-0.000482372	-0.000488583	-0.000494794	-0.000501005	-0.000462875	-0.000414568	-0.000366261	-0.000317954	-0.000269648	-0.000469321	-0.000736244	-0.00100317	-0.00127009	-0.00153701	-0.0016967	-0.00182254	-0.00194837
89.5347	0.000975381	0.000836971	0.000698561	0.00056015	0.00042174	0.00028333	0.000137743	-8.03993e-06	-0.000153823	-0.000299606	-0.000445389	-0.000592498	-0.000739682	-0.000886866	-0.00103405	-0.00118123	-0.00111872	-0.00103798	-0.00095724	-0.000876498	-0.000795756	-0.000588963	-0.00036712	-0.000145277	7.65665e-05	0.00029841	0.000143616	-6.91208e-05	-0.000281858	-0.000494595	-0.000707333	-0.000751617	-0.000763814	-0.000776012	-0.000788209	-0.000800407	-0.000760292	-0.000708171	-0.00065605	-0.000603929	-0.000551808	-0.000751073	-0.00101851	-0.00128595	-0.00155339	-0.00182082	-0.00197395	-0.00209098	-0.00220801
90.5879	0.000748623	0.000612425	0.000476227	0.000340029	0.000203831	6.76335e-05	-9.63783e-05	-0.000261152	-0.000425926	-0.0005907	-0.000755474	-0.000922949	-0.00109058	-0.0012582	-0.00142583	-0.00159346	-0.00152115	-0.00142797	-0.0013348	-0.00124162	-0.00114845	-0.000932229	-0.000701321	-0.000470413	-0.000239505	-8.59653e-06	-0.000157181	-0.000364149	-0.000571117	-0.000778084	-0.000985052	-0.00103356	-0.00105189	-0.00107021	-0.00108854	-0.00110686	-0.00106471	-0.00100869	-0.000952665	-0.00089664	-0.000840615	-0.00103946	-0.00130743	-0.00157539	-0.00184336	-0.00211132	-0.00225773	-0.00236575	-0.00247377
91.6663	0.000516442	0.00038251	0.000248577	0.000114645	-1.92879e-05	-0.00015322	-0.000336098	-0.000520317	-0.000704536	-0.000888754	-0.00107297	-0.0012613	-0.00144986	-0.00163842	-0.00182698	-0.00201554	-0.00193319	-0.00182729	-0.00172138	-0.00161547	-0.00150957	-0.0012837	-0.00104351	-0.000803323	-0.000563133	-0.000322944	-0.000465171	-0.000666231	-0.000867292	-0.00106835	-0.00126941	-0.00132225	-0.00134684	-0.00137144	-0.00139604	-0.00142064	-0.00137642	-0.00131639	-0.00125637	-0.00119635	-0.00113633	-0.00133475	-0.00160325	-0.00187176	-0.00214026	-0.00240876	-0.00254829	-0.00264709	-0.00274588
92.7709	0.000278635	0.000147023	1.54106e-05	-0.000116202	-0.000247814	-0.000379426	-0.000581627	-0.000785762	-0.000989897	-0.00119403	-0.00139817	-0.00160785	-0.00181785	-0.00202785	-0.00223785	-0.00244785	-0.00235522	-0.00223628	-0.00211733	-0.00199839	-0.00187944	-0.00164369	-0.001394	-0.0011443	-0.000894605	-0.000644909	-0.000780625	-0.000975634	-0.00117064	-0.00136565	-0.00156066	-0.00161793	-0.00164895	-0.00167998	-0.001711	-0.00174203	-0.00169567	-0.00163155	-0.00156744	-0.00150332	-0.00143921	-0.00163719	-0.00190624	-0.0021753	-0.00244436	-0.00271342	-0.0028459	-0.00293524	-0.00302459
93.9025	1.24163e-05	-0.000117067	-0.00024655	-0.000376033	-0.000505516	-0.000634999	-0.000853461	-0.00107436	-0.00129526	-0.00151616	-0.00173706	-0.00196448	-0.00219226	-0.00242004	-0.00264782	-0.00287561	-0.00277208	-0.00263975	-0.00250742	-0.00237509	-0.00224276	-0.00199738	-0.00173851	-0.00147963	-0.00122076	-0.000961883	-0.0010926	-0.00128325	-0.00147391	-0.00166456	-0.00185521	-0.00191613	-0.00195234	-0.00198854	-0.00202475	-0.00206095	-0.00201024	-0.00193958	-0.00186893	-0.00179827	-0.00172761	-0.0019253	-0.00219577	-0.00246623	-0.0027367	-0.00300717	-0.00313251	-0.00321202	-0.00329152
95.0621	-0.000408991	-0.000537923	-0.000666855	-0.000795787	-0.000924719	-0.00105365	-0.00126551	-0.00147964	-0.00169378	-0.00190791	-0.00212204	-0.00234029	-0.00255878	-0.00277726	-0.00299574	-0.00321422	-0.00309717	-0.00295094	-0.00280472	-0.00265849	-0.00251226	-0.00226029	-0.0019957	-0.00173111	-0.00146652	-0.00120192	-0.00133851	-0.00153682	-0.00173514	-0.00193345	-0.00213176	-0.00219061	-0.00222289	-0.00225517	-0.00228745	-0.00231974	-0.00225028	-0.00215747	-0.00206465	-0.00197184	-0.00187903	-0.0020775	-0.00235495	-0.0026324	-0.00290986	-0.00318731	-0.00330586	-0.00337423	-0.0034426
96.2508	-0.000840929	-0.000969296	-0.00109766	-0.00122603	-0.0013544	-0.00148276	-0.00168786	-0.00189506	-0.00210225	-0.00230945	-0.00251664	-0.0027255	-0.00293445	-0.0031434	-0.00335235	-0.0035613	-0.00343038	-0.00326991	-0.00310944	-0.00294897	-0.0027885	-0.00252977	-0.00225932	-0.00198887	-0.00171841	-0.00144796	-0.00159057	-0.00179673	-0.00200289	-0.00220905	-0.00241521	-0.00247194	-0.0025002	-0.00252846	-0.00255673	-0.00258499	-0.00249631	-0.00238079	-0.00226527	-0.00214976	-0.00203424	-0.00223349	-0.00251811	-0.00280272	-0.00308734	-0.00337195	-0.00348355	-0.0035405	-0.00359746
97.4693	-0.00128374	-0.00141153	-0.00153932	-0.00166711	-0.00179489	-0.00192268	-0.00212084	-0.00232093	-0.00252101	-0.0027211	-0.00292118	-0.00312041	-0.00331959	-0.00351876	-0.00371794	-0.00391712	-0.00377199	-0.00359691	-0.00342184	-0.00324676	-0.00307169	-0.00280604	-0.00252958	-0.00225312	-0.00197666	-0.00170019	-0.00184898	-0.00206319	-0.00227739	-0.0024916	-0.00270581	-0.00276036	-0.0027845	-0.00280864	-0.00283278	-0.00285692	-0.00274854	-0.00260974	-0.00247095	-0.00233215	-0.00219336	-0.00239342	-0.00268537	-0.00297733	-0.00326929	-0.00356124	-0.0036657	-0.00371096	-0.00375621
98.7187	-0.00173778	-0.00186497	-0.00199216	-0.00211936	-0.00224655	-0.00237375	-0.00256479	-0.00275759	-0.00295038	-0.00314317	-0.00333597	-0.00352532	-0.00371448	-0.00390364	-0.0040928	-0.00428196	-0.00412224	-0.0039322	-0.00374215	-0.0035521	-0.00336205	-0.0030893	-0.00280668	-0.00252406	-0.00224144	-0.00195882	-0.00211393	-0.00233639	-0.00255885	-0.00278131	-0.00300376	-0.00305608	-0.003076	-0.00309591	-0.00311582	-0.00313573	-0.00300715	-0.00284449	-0.00268183	-0.00251917	-0.0023565	-0.0025574	-0.00285688	-0.00315636	-0.00345585	-0.00375533	-0.00385248	-0.00388574	-0.00391899
100	-0.00220337	-0.00232996	-0.00245654	-0.00258313	-0.00270972	-0.0028363	-0.00302005	-0.00320537	-0.00339069	-0.003576	-0.00376132	-0.00394055	-0.00411943	-0.00429831	-0.0044772	-0.00465608	-0.00448142	-0.00427602	-0.00407062	-0.00386522	-0.00365981	-0.00337979	-0.00309085	-0.00280191	-0.00251297	-0.00222403	-0.00238563	-0.00261655	-0.00284747	-0.00307839	-0.00330931	-0.00335934	-0.00337492	-0.0033905	-0.00340608	-0.00342166	-0.00327236	-0.00308522	-0.00289808	-0.00271094	-0.00252381	-0.00272555	-0.00303275	-0.00333995	-0.00364716	-0.00395436	-0.00404401	-0.00406496	-0.00408592
Time	-495	-493.011	-491.021	-489.032	-487.042	-485.053	-483.064	-481.074	-479.085	-477.095	-475.106	-473.117	-471.127	-469.138	-467.149	-465.159	-463.17	-461.18	-459.191	-457.202	-455.212	-453.223	-451.233	-449.244	-447.255	-445.265	-443.276	-441.286	-439.297	-437.308	-435.318	-433.329	-431.34	-429.35	-427.361	-425.371	-423.382	-421.393	-419.403	-417.414	-415.424	-413.435	-411.446	-409.456	-407.467	-405.477	-403.488	-401.499	-399.509
[truncated: 706 more columns]

## Sheet: Fig 7e
PPC to in-region stimuli
Mean	0.00602737	0.00470666	0.00411606	0.00444377	0.00484641	0.00596969	0.00621515	0.00624083	0.00695935	0.00850964	0.00778945	0.00715341	0.00671765	0.00647683	0.00605219	0.00579264	0.00560922	0.00563996	0.00584348	0.00586117	0.00599428	0.00595007	0.00599348	0.00563714	0.00490263	0.00400692	0.00300932	-0.00162533	-0.00224368	-0.00239136	-0.00243942	-0.00306805	-0.0030509	-0.00266913	-0.00309065	-0.00240591	-0.000363367	-0.00136653	-0.0024438
SEM	0.00225477	0.00208236	0.00198679	0.0021048	0.00252044	0.00272402	0.00260957	0.00266567	0.00278775	0.00285639	0.00260509	0.00241676	0.00243345	0.00258993	0.00267964	0.00279066	0.0029047	0.00300442	0.00310143	0.00314782	0.0031531	0.0031062	0.00300093	0.00286262	0.00273425	0.00260874	0.00257234	0.0020299	0.00195034	0.00185949	0.00171964	0.00153278	0.00134223	0.00134513	0.00136173	0.00144921	0.00204046	0.00156118	0.00137488
PPC to out-region stimuli
Mean	-0.000635554	-0.0024918	-0.00191682	-0.00309456	-0.00264382	-0.00149064	-0.00110943	-0.000615299	0.000917582	0.000717923	0.00097523	0.000820765	0.000990112	0.0013019	0.0016302	0.00115504	0.000696057	0.000249335	0.000264066	7.3308e-05	9.60849e-05	0.000137772	-7.71886e-05	-2.5701e-05	0.000224234	0.000342202	0.000301417	3.42471e-05	-0.000741688	-0.00147213	-0.00230718	-0.00238436	-0.00208779	-0.00267332	-0.000659123	-0.0011584	0.000496858	0.00075434	-0.000929325
SEM	0.00171983	0.00170673	0.0017217	0.00162609	0.00163854	0.00176194	0.00185315	0.00191294	0.00190787	0.00178358	0.00172044	0.00171162	0.00172636	0.00181519	0.00181009	0.00177206	0.00175677	0.00176382	0.00177801	0.00175	0.00172718	0.00172295	0.00173184	0.00173975	0.00175707	0.00180491	0.00188034	0.00204509	0.00209262	0.00200984	0.00196437	0.00187326	0.00179786	0.0015036	0.00188424	0.00182918	0.00161999	0.0017841	0.0020388
Frequency	20	22.0588	24.1935	26.3158	28.3019	30	31.9149	34.0909	36.5854	38.4615	40.5405	42.8571	44.1176	46.875	48.3871	50	51.7241	53.5714	55.5556	57.6923	60	62.5	65.2174	68.1818	71.4286	75	78.9474	83.3333	88.2353	93.75	100
average PPC across the gamma range to in-region stimuli	-0.00308066	0.0144218	-0.0154211	0.0662564	0.061024	0.0168126	-0.0301091	0.105358	-0.0221633	-0.014717	-0.0041687	-0.0265488	0.0227556	-0.00195712	-0.0299503	0.0127198	-0.00358292	-0.015287	-0.0202484	-0.0171439	-0.0181531	-0.0171814	0.00267985	-0.0152499	-0.0207222	0.0290572	0.011049	-0.00659103	-0.010893	-0.0116896	-0.00930166	0.0908268	0.0550355	-0.00986096	-0.00272856	-0.0508881	0.0134426	-0.00651888	-0.0616239	0.0738354	0.00827771	-0.0747615	-0.0410793	-0.0466792	-0.00112531	-0.00529815	-0.0112541	-0.00702783	0.00243636
average PPC across the gamma range to out-region stimuli	-0.0338886	0.00122331	0.0301855	0.00278367	0.0267792	-0.0389297	0.0174551	-0.0199349	-0.0238993	-0.0424009	0.029731	-0.024415	-0.0234767	-0.0161752	0.0637489	0.0180203	0.0339646	0.0704215	-0.00724678	0.0200451	-0.0116823	-0.0233165	0.0223076	-0.00528549	0.0137585	0.0245305	-0.0202315	0.041217	-0.022358	0.0175708	0.00246997	0.00570848	-0.00481126	0.00315835	0.0299574	0.0430921	-0.0185402	0.117946	-0.0514319	-0.0370794	-0.0209821	0.0226448	0.177367	-0.00356128	0.00372818	0.0387704	0.00731681	0.0256619	-0.0138118
[truncated: 863 more columns]

## Sheet: 7f
Row	Object Index_ 1	Object Index_ 2	Object Index_ 3	Object Index_ 4	Object Index_ 5	Object Index_ 6	Object Index_ 7	Object Index_ 8	Object Index_ 9	Object Index_ 10	Object Index_ 11	Object Index_ 12	Object Index_ 13	Object Index_ 14	Object Index_ 15	Object Index_ 16	Object Index_ 17	Object Index_ 18	Object Index_ 19	Object Index_ 20	Object Index_ 21	Object Index_ 22	Object Index_ 23	Object Index_ 24	Object Index_ 25	Object Index_ 26	Object Index_ 27	Object Index_ 28	Object Index_ 29	Object Index_ 30	Object Index_ 31	Object Index_ 32	Object Index_ 33	Object Index_ 34	Object Index_ 35	Object Index_ 36	Object Index_ 37	Object Index_ 38	Object Index_ 39	Object Index_ 40	Object Index_ 41	Object Index_ 42	Object Index_ 43	Object Index_ 44	Object Index_ 45	Object Index_ 46	Object Index_ 47	Object Index_ 48	Object Index_ 49
First PLS Component	0.0413684	0.0645465	0.0567777	0.0371054	0.0125589	0.046071	0.00648975	0.0410135	0.0130993	0.0173466	-0.021757	-0.0455326	-0.0372293	-0.043083	-0.0419957	-0.0443265	-0.0325752	-0.0404013	-0.0448244	-0.0495974	-0.00951779	0.0115219	0.0240876	-0.00591891	-0.0104177	-0.0111944	-0.0104287	0.0189981	0.00612877	-0.0190505	0.0443645	0.00864708	0.0278343	0.0487155	-0.00608537	0.0258588	0.00815393	0.0490533	0.0081843	-0.017992	-0.0372882	-0.023592	-0.00986217	-0.0264013	-0.00420356	-0.00606332	0.00545735	0.0243736	0.00577398
z-scored HGP	1.35257	2.88957	-0.279941	0.789963	0.0933464	1.47175	-0.396806	1.52048	1.01857	0.350936	-0.485428	-0.320118	-0.806948	-0.184079	-0.73144	-0.60896	1.01577	-0.892385	-0.181495	-0.985314	-1.28752	-0.264577	0.724533	1.37243	0.689471	-1.41315	-0.537536	-0.3791	0.275012	-0.288299	0.167382	-1.09045	0.923024	1.35613	-0.548442	0.841858	0.727534	0.382531	0.542459	-0.92594	-1.11758	-0.516782	-0.597918	0.265563	-1.04994	-0.532076	-0.208762	4.70161	0.401916
Category Label	20	20	20	20	20	20	20	20	20	20	10	10	10	10	10	10	10	10	10	10	28	28	28	28	28	28	28	28	28	28	39	39	39	39	39	39	39	39	39	35	35	35	35	35	35	35	35	35	35
ImageName	Cbattery-01.jpg	Cbattery-02.jpg	Cbattery-03.jpg	Cbattery-04.jpg	Cbattery-05.jpg	Cbattery-06.jpg	Cbattery-07.jpg	Cbattery-08.jpg	Cbattery-09.jpg	Cbattery-10.jpg	arachnid-01.jpg	arachnid-02.jpg	arachnid-03.jpg	arachnid-04.jpg	arachnid-05.jpg	arachnid-06.jpg	arachnid-07.jpg	arachnid-08.jpg	arachnid-09.jpg	arachnid-10.jpg	bark-01.jpg	bark-02.jpg	bark-03.jpg	bark-04.jpg	bark-05.jpg	bark-06.jpg	bark-07.jpg	bark-08.jpg	bark-09.jpg	bark-10.jpg	beverage-01.jpg	beverage-02.jpg	beverage-03.jpg	beverage-04.jpg	beverage-06.jpg	beverage-07.jpg	beverage-08.jpg	beverage-09.jpg	beverage-10.jpg	board-01.jpg	board-02.jpg	board-03.jpg	board-04.jpg	board-05.jpg	board-06.jpg	board-07.jpg	board-08.jpg	board-09.jpg	board-10.jpg
IsInRegion	0	0	0	0	0	0	0	0	0	0	0	0	0	0	0	0	0	0	0	0	0	0	0	0	0	0	0	0	0	0	0	0	0	0	1	0	0	0	0	0	0	0	1	0	1	0	0	0	1
[truncated: 446 more columns]

## Sheet: 7g
Row	Object Index_ 1	Object Index_ 2	Object Index_ 3	Object Index_ 4	Object Index_ 5	Object Index_ 6	Object Index_ 7	Object Index_ 8	Object Index_ 9	Object Index_ 10	Object Index_ 11	Object Index_ 12	Object Index_ 13	Object Index_ 14	Object Index_ 15	Object Index_ 16	Object Index_ 17	Object Index_ 18	Object Index_ 19	Object Index_ 20	Object Index_ 21	Object Index_ 22	Object Index_ 23	Object Index_ 24	Object Index_ 25	Object Index_ 26	Object Index_ 27	Object Index_ 28	Object Index_ 29	Object Index_ 30	Object Index_ 31	Object Index_ 32	Object Index_ 33	Object Index_ 34	Object Index_ 35	Object Index_ 36	Object Index_ 37	Object Index_ 38	Object Index_ 39	Object Index_ 40	Object Index_ 41	Object Index_ 42	Object Index_ 43	Object Index_ 44	Object Index_ 45	Object Index_ 46	Object Index_ 47	Object Index_ 48	Object Index_ 49
First PLS Component	0.0529809	0.0801851	0.090115	0.0415513	0.0365332	0.066536	0.0541794	0.0830661	0.0159926	0.0567624	0.00044306	-0.00510995	-0.00312817	-0.0300736	-0.0144141	-0.0150703	-0.0127841	-0.0105592	-0.0419784	-0.0572675	0.00462556	-0.0162402	-0.0596472	-0.0641522	-0.0626665	-0.0601061	-0.0470032	-0.0432761	-0.0644207	0.0545403	0.050407	0.0673362	0.0415936	0.0225389	0.0151405	0.00885802	0.0236498	0.0463512	0.0402969	-0.0224591	-0.0499573	-0.045361	-0.0284501	-0.0226474	-0.000634473	-0.0144561	0.000306441	-0.0112835	0.000429205
z-scored HGP	1.23929	0.0830444	0.110659	-0.890812	-0.569881	1.46441	-0.742481	3.45452	0.437553	1.87271	-1.12337	0.807643	-0.804722	-0.598548	0.374916	0.522472	-0.0890503	0.641623	-0.0984909	0.348988	-1.02061	-1.23664	-1.34731	0.0236489	-0.352226	-0.812476	-0.369787	-1.4855	-0.753369	-0.036093	0.825876	3.53914	0.0458957	-0.782535	0.369092	-1.01963	0.321672	0.892686	0.960395	-1.95989	-0.198661	-1.07238	0.197576	-0.0420843	0.381688	0.107954	0.458186	-1.39209	-0.263087
Category Label	20	20	20	20	20	20	20	20	20	20	10	10	10	10	10	10	10	10	10	28	28	28	28	28	28	28	28	28	28	39	39	39	39	39	39	39	39	39	39	35	35	35	35	35	35	35	35	35	35
ImageName	Cbattery-01.jpg	Cbattery-02.jpg	Cbattery-03.jpg	Cbattery-04.jpg	Cbattery-05.jpg	Cbattery-06.jpg	Cbattery-07.jpg	Cbattery-08.jpg	Cbattery-09.jpg	Cbattery-10.jpg	arachnid-01.jpg	arachnid-02.jpg	arachnid-03.jpg	arachnid-04.jpg	arachnid-05.jpg	arachnid-06.jpg	arachnid-07.jpg	arachnid-09.jpg	arachnid-10.jpg	bark-01.jpg	bark-02.jpg	bark-03.jpg	bark-04.jpg	bark-05.jpg	bark-06.jpg	bark-07.jpg	bark-08.jpg	bark-09.jpg	bark-10.jpg	beverage-01.jpg	beverage-02.jpg	beverage-03.jpg	beverage-04.jpg	beverage-05.jpg	beverage-06.jpg	beverage-07.jpg	beverage-08.jpg	beverage-09.jpg	beverage-10.jpg	board-01.jpg	board-02.jpg	board-03.jpg	board-04.jpg	board-05.jpg	board-06.jpg	board-07.jpg	board-08.jpg	board-09.jpg	board-10.jpg
IsInRegion	0	0	0	0	0	0	0	0	0	0	0	0	0	0	0	0	0	0	0	0	0	0	0	0	0	0	0	0	0	0	0	0	0	0	0	0	0	0	0	0	0	0	0	0	0	0	0	0	0
[truncated: 443 more columns]
