# Supplementary material for: Computational single-neuron mechanisms of visual object coding in the human temporal lobe
Source: Nat Commun. 2026 Feb 1;17:2234. doi: 10.1038/s41467-026-68954-8 (PMC12963616; doi:10.1038/s41467-026-68954-8)
Supplement: Supplementary file 10 — Source Data for Figure S1 [file 41467_2026_68954_MOESM10_ESM.xlsx]

## Sheet: S1b
Cateogry-selective Chan Percentage (left)	Cateogry-selective Chan Number (left)	Cateogry-selective Chan Percentage (right)	Cateogry-selective Chan Number (right)
43.7037	59	41.4141	41
25.4902	39	13.0081	16
7.31707	3	15.1515	5
23.6364	13	29.7297	11
10.9375	7	15.5172	9

## Sheet: S1c
Chan Label	Category-selectivity Index
Amyg	1.09516
ITG	0.697707
ITG	1.97614
AH	1.78881
AH	2.41909
AH	1.69526
FG	1.35041
ITG	1.52464
ITG	1.10788
Amyg	1.97011
ITG	1.93045
FG	1.12558
FG	0.738341
FG	0.628695
ITG	1.28119
ITG	1.68473
ITG	1.99626
PH	1.38537
PH	1.60858
PH	1.61549
ITG	1.11881
FG	0.856899
FG	0.783909
FG	0.770642
ITG	0.732329
ITG	2.33312
Amyg	1.22458
Amyg	1.10541
Amyg	1.26835
Amyg	1.73759
Amyg	2.2113
Amyg	0.877897
Amyg	0.752967
Amyg	0.573197
AH	1.1685
ITG	0.908976
ITG	1.22867
AH	1.53462
ITG	1.40273
PH	0.875539
PH	1.30432
PH	1.46428
PH	1.33472
PH	0.978972
FG	0.958836
FG	1.07771
ITG	1.42845
ITG	1.56497
ITG	1.78988
FG	1.98272
FG	1.91805
FG	2.22087
FG	2.10023
FG	1.62509
FG	1.32552
ITG	1.29791
ITG	1.87351
ITG	2.10289
ITG	1.15303
ITG	1.25681
Amyg	1.32822
Amyg	1.09199
Amyg	1.18053
FG	0.831152
Amyg	0.586174
Amyg	1.52023
FG	0.576304
FG	0.794804
FG	0.675288
FG	1.70325
FG	0.798736
FG	1.7231
FG	1.07654
FG	2.19289
FG	3.16719
FG	1.94657
FG	2.13722
ITG	0.910111
FG	0.92741
ITG	0.642943
Amyg	1.10693
Amyg	1.04026
Amyg	1.55132
Amyg	1.92708
Amyg	0.689514
FG	1.58176
FG	1.30303
PH	1.51467
FG	1.41749
FG	0.625615
FG	0.562538
FG	1.90382
FG	1.11166
ITG	0.670118
FG	2.02666
FG	1.67496
FG	2.23018
FG	2.08134
FG	1.81984
ITG	0.537586
Amyg	1.41836
Amyg	1.64249
Amyg	1.48647
Amyg	2.05214
AH	1.36727
AH	1.75788
AH	1.41009
AH	1.6979
FG	2.29498
ITG	2.36425
ITG	2.28739
ITG	1.32872
FG	2.06869
FG	1.55111
ITG	1.76347
ITG	0.973715
ITG	1.1773
ITG	1.2489
ITG	1.42612
PH	1.3971
PH	1.39269
FG	1.38324
ITG	1.78043
FG	1.66669
FG	1.68674
FG	1.91342
FG	2.8445
ITG	2.82519
ITG	2.44269
ITG	2.46254
ITG	2.52225
ITG	1.86728
ITG	2.04218
ITG	1.48288
ITG	1.83213
ITG	1.77853
FG	0.852878
ITG	1.36965
Amyg	0.725047
Amyg	1.12341
Amyg	1.5945
Amyg	1.45374
Amyg	1.27313
AH	1.82255
AH	2.12789
AH	2.47036
AH	2.52586
AH	2.16326
AH	1.1919
FG	0.847608
FG	0.742265
PH	1.09708
PH	1.58504
PH	2.19885
FG	2.4561
ITG	1.98116
ITG	1.76658
ITG	2.44807
ITG	1.34176
ITG	1.22465
ITG	1.73262
ITG	1.64683
ITG	1.62197
ITG	0.515118
ITG	0.538908
ITG	0.608182
ITG	0.950841
Amyg	1.65135
Amyg	1.24822
Amyg	1.55152
AH	1.14209
AH	1.2626
AH	1.28522
AH	1.57729
FG	1.48522
ITG	1.73114
ITG	1.34275
ITG	2.01606
FG	1.91115
FG	0.828389
ITG	1.46259
ITG	1.65803
ITG	1.76148
ITG	0.921398
ITG	1.27614
PH	1.66583
FG	1.99724
ITG	1.23275
FG	1.09708
FG	1.23183
FG	1.97747
FG	2.12456
ITG	2.25295
ITG	1.44076
ITG	1.94104
ITG	1.92944
ITG	1.29737
ITG	1.05983
ITG	1.29427
ITG	1.59216
FG	0.709324
FG	0.749774
FG	0.654146
ITG	0.487043
ITG	0.584512
ITG	0.60596
Amyg	2.08014
Amyg	1.02038
Amyg	1.58889
Amyg	1.58271
Amyg	1.06264
AH	1.84184
AH	2.41195
AH	1.67401
AH	1.59375
AH	2.56907
AH	1.66274
FG	1.40513
FG	0.641609
PH	0.915069
PH	1.50266
PH	1.84506
FG	1.96125
ITG	1.21385
ITG	1.40727
ITG	1.84183
ITG	1.89496
ITG	1.44843
ITG	1.39954
ITG	1.05758
ITG	1.46737
Amyg	1.72894
Amyg	1.47366
Amyg	0.692383
Amyg	1.58053
Amyg	1.35539
Amyg	2.34925
Amyg	1.93988
Amyg	1.78094
AH	2.18141
AH	1.60136
AH	1.13557
AH	1.92199
AH	1.39865
FG	1.80915
ITG	1.16564
PH	2.01512
PH	1.36053
FG	1.19592
ITG	0.639874
ITG	0.494015
PH	1.87264
PH	1.35108
FG	2.07566
FG	2.45257
FG	1.79658
ITG	1.55379
ITG	1.72268
FG	4.65052
FG	3.29732
FG	4.33322
FG	2.74991
FG	1.42049
ITG	1.10562
ITG	2.2421
ITG	3.45762
ITG	2.00586
ITG	1.5956
ITG	1.18177
FG	2.66522
FG	1.54065
FG	2.23553
FG	2.37759
ITG	2.24276
AH	1.21515
Amyg	1.55862
Amyg	1.23181
Amyg	1.44331
AH	1.92136
AH	1.02893
AH	1.91306
AH	1.75498
ITG	0.817537
Amyg	1.25949
Amyg	1.96477
Amyg	1.58052
Amyg	1.26721
AH	2.15773
AH	1.53775
AH	0.90718
AH	2.38783
AH	0.969047
FG	1.87707
ITG	1.28011
ITG	1.09124
ITG	1.7937
PH	1.77794
PH	1.33438
FG	2.48291
FG	1.49384
ITG	1.59568
ITG	0.948833
ITG	1.70899
PH	1.17739
PH	1.07569
FG	1.52486
FG	1.44434
FG	1.25255
ITG	1.39631
ITG	1.79038
ITG	1.38562
ITG	1.54754
FG	3.63255
FG	5.35794
FG	4.84661
FG	3.03811
FG	1.89071
ITG	1.73769
ITG	1.8423
ITG	2.90716
ITG	1.497
ITG	1.44135
ITG	1.27246
FG	2.59975
FG	2.22204
FG	2.34426
FG	1.98293
ITG	2.09617
Amyg	1.18908
Amyg	1.26267
Amyg	1.30033
Amyg	1.66809
Amyg	1.61417
AH	2.17233
AH	1.74814
AH	1.72542
ITG	1.13243
ITG	0.910188
ITG	0.664077
FG	1.00139
FG	0.817338
ITG	1.94801
ITG	1.91435
ITG	0.988677
FG	1.69649
FG	1.99785
FG	2.18909
FG	2.49014
ITG	2.21922
ITG	1.91175
ITG	0.941677
ITG	1.96441
ITG	1.18293
Amyg	1.01831
Amyg	1.96659
Amyg	1.50193
AH	1.93251
AH	1.17046
AH	1.65536
AH	1.89064
FG	1.42058
ITG	1.69217
ITG	1.11534
ITG	1.4658
PH	1.93245
PH	1.20253
AH	1.40724
FG	1.14291
ITG	1.49968
ITG	1.2575
PH	1.88459
PH	1.47396
PH	1.90177
FG	1.77185
FG	1.22673
ITG	1.12779
ITG	2.16885
FG	1.68398
FG	1.30653
FG	2.63189
FG	2.7347
ITG	1.04618
ITG	2.28375
ITG	2.1962
PH	1.96032
PH	3.26125
FG	1.46923
FG	1.38306
PH	2.15307
PH	1.37802
ITG	1.38544
ITG	1.06235
FG	2.62174
FG	2.42198
FG	2.70527
FG	2.81853
ITG	1.90502
ITG	1.0018
ITG	1.36761
Amyg	1.98258
Amyg	1.48725
FG	1.17963
ITG	0.883923
ITG	0.693039
PH	1.96771
AH	1.55242
PH	1.92183
PH	1.57547
PH	1.08581
FG	2.08644
FG	1.00336
FG	1.14588
FG	0.967298
FG	2.53974
FG	1.73364
ITG	1.67703
ITG	2.40926
ITG	1.6252
ITG	1.5359
Amyg	1.11545
Amyg	1.02795
Amyg	0.826765
Amyg	0.938999
AH	2.02655
PH	1.64466
PH	1.76856
PH	1.66944
PH	1.35909
FG	1.44516
FG	0.802914
FG	0.617878
ITG	1.20723
FG	1.31788
FG	1.66549
FG	2.88598
FG	2.28548
FG	0.964636
ITG	1.49241
ITG	0.775142
ITG	1.12615
ITG	1.61028
Amyg	1.29821
Amyg	1.2915
AH	1.975
ITG	1.10284
PH	1.7433
PH	1.56966
PH	2.7494
ITG	1.39221
FG	0.618413
FG	0.626023
ITG	0.585605
ITG	0.521473
ITG	0.595848
FG	2.40604
FG	2.66821
FG	2.45086
FG	2.14839
FG	3.85685
ITG	1.39257
ITG	1.10679
ITG	0.740962
ITG	0.735397
Amyg	2.01487
Amyg	2.04592
Amyg	1.39402
Amyg	0.814681
Amyg	0.700223
AH	1.3908
FG	0.527321
PH	1.25769
PH	2.44177
PH	1.69757
PH	1.42918
PH	1.39989
PH	0.464819
FG	0.583389
FG	0.981312
FG	0.609383
FG	0.574778
FG	0.588503
FG	0.555737
ITG	0.666372
ITG	0.709618
ITG	0.611225
FG	1.7581
FG	4.39031
FG	2.51076
FG	1.98135
FG	1.66285
ITG	1.38219
ITG	0.776933
ITG	0.935729
ITG	0.71168
Amyg	1.42532
Amyg	0.557301
Amyg	0.680609
AH	2.06352
AH	1.55732
ITG	0.55401
PH	2.18924
PH	1.54134
PH	1.73138
ITG	0.46403
FG	1.02555
FG	0.516607
FG	0.502504
ITG	0.503327
FG	2.63966
FG	2.33903
FG	3.16719
FG	2.68532
FG	1.83084
ITG	0.861151
ITG	0.726895
ITG	0.987401
ITG	1.22669
Amyg	0.864184
Amyg	1.16492
Amyg	3.07243
Amyg	1.14008
AH	1.31642
ITG	2.91917
ITG	1.02352
ITG	1.54918
ITG	2.54521
AH	1.57687
AH	1.13337
ITG	1.22478
PH	0.926835
PH	2.35805
ITG	1.67911
ITG	1.4655
ITG	1.33047
FG	0.976698
FG	1.52487
ITG	2.08317
ITG	1.71408
ITG	1.32183
FG	2.39646
FG	2.07561
FG	2.07181
FG	2.2656
ITG	2.43887
ITG	2.31711
ITG	1.88128
ITG	1.50959
ITG	1.13478
ITG	1.43674
ITG	1.03985
Amyg	2.35759
Amyg	1.12536
Amyg	1.21092
Amyg	1.90882
Amyg	1.76178
Amyg	1.59973
AH	1.37776
ITG	1.53577
ITG	0.900732
ITG	1.35813
AH	1.65915
AH	1.91701
PH	1.23467
PH	2.23931
PH	1.82287
ITG	2.39971
ITG	1.57421
ITG	0.719429
FG	0.626697
FG	0.875095
FG	0.909905
ITG	1.1861
FG	0.886354
FG	2.18661
ITG	2.19994
ITG	2.03435
ITG	1.47203
FG	3.44713
FG	4.63809
FG	2.27398
ITG	2.03421
ITG	1.65839
ITG	0.478105
ITG	1.16068
ITG	1.39985
ITG	1.28834
Amyg	1.58318
Amyg	1.47112
Amyg	0.866546
Amyg	0.95501
Amyg	0.721859
Amyg	1.23526
AH	1.27031
AH	1.43843
AH	1.49972
ITG	0.664743
PH	1.34771
PH	1.20641
FG	1.3202
FG	2.76496
FG	0.769052
ITG	1.09546
ITG	1.45651
FG	1.95153
FG	1.52865
FG	1.3856
ITG	2.77511
ITG	1.31497
ITG	0.783859
ITG	0.72728
ITG	0.78891
ITG	1.48939
ITG	1.04903
ITG	1.24652
Amyg	1.85292
Amyg	1.65572
Amyg	1.0018
AH	1.5439
AH	1.3978
FG	5.30947
ITG	2.84972
FG	0.500924
FG	1.21459
FG	1.32997
Amyg	1.35939
Amyg	1.3479
Amyg	1.7779
Amyg	2.90514
Amyg	2.10509
Amyg	1.55022
Amyg	1.32453
AH	1.23548
AH	1.11766
AH	1.61404
FG	1.19748
ITG	1.42325
PH	1.05689
PH	4.39068
PH	3.5561
FG	2.78251
FG	2.4024
FG	1.03007
FG	1.75359
ITG	1.43854
ITG	1.74092
ITG	0.955563
ITG	1.68821
ITG	2.3598
FG	0.942761
FG	0.691188
FG	0.885529
ITG	1.49744
ITG	1.45462
ITG	1.34678
PH	1.35509
FG	3.0955
FG	2.2016
FG	1.86267
ITG	1.21717
ITG	0.752793
FG	0.987796
FG	0.905876
FG	1.97401
FG	1.4281
ITG	0.762177
AH	1.97626
AH	2.7382
AH	2.92638
AH	2.26604
AH	1.19365
Amyg	1.63349
Amyg	1.53355
Amyg	1.45993
Amyg	1.68981
Amyg	0.783726
AH	1.12507
AH	1.2515
AH	1.91594
FG	0.797216
PH	1.21622
FG	1.58644
ITG	1.00877
FG	2.30261
FG	2.54625
FG	1.66316
FG	0.860477
FG	1.5039
ITG	3.46388
ITG	0.889262
ITG	0.887018
ITG	0.843698
ITG	0.768814
ITG	1.82638
Amyg	0.789472
AH	1.09038
Amyg	1.80154
Amyg	1.87222
Amyg	1.33168
Amyg	2.21187
Amyg	1.94379
AH	1.06212
AH	1.12535
AH	1.82009
AH	1.2332
PH	0.976507
PH	1.38806
PH	1.18669
FG	2.34917
FG	2.46578
ITG	1.47642
ITG	0.968984
ITG	1.0257
AH	1.80518
AH	2.00484
FG	2.57591
FG	2.39849
ITG	2.26277
ITG	2.09725
ITG	0.90485
ITG	0.691811
FG	1.46989
FG	2.36707
FG	1.5459
ITG	1.81662
ITG	1.90633
ITG	1.6321
ITG	1.75616
ITG	1.54326
ITG	1.51844
ITG	0.670475
ITG	1.26217
Amyg	1.40379
Amyg	1.53232
Amyg	1.09447
FG	0.418734
AH	2.15957
AH	1.21106
FG	1.28647
FG	1.41195
FG	2.24601
FG	2.75347
FG	2.78584
FG	1.97602
FG	1.15307
ITG	1.61242
ITG	1.56613
Amyg	1.29742
Amyg	2.83073
Amyg	2.24065
Amyg	1.0976
Amyg	1.26631
AH	0.984864
AH	1.05631
AH	1.11826
AH	2.05053
PH	1.65375
PH	1.19613
PH	1.35871
PH	2.63773
FG	1.36686
FG	0.918543
FG	1.71222
ITG	1.07739
ITG	1.26769
FG	1.47789
FG	1.3861
ITG	1.9841
ITG	2.02187
ITG	1.3168
ITG	1.99943
FG	1.61011
FG	1.78487
FG	1.52612
ITG	2.12354
ITG	2.56037
ITG	1.36383
ITG	2.66473
ITG	1.55622
ITG	1.58729
ITG	1.49578
ITG	1.44061
AH	2.00182
AH	1.67037
FG	1.18766
FG	1.57232
FG	3.26679
FG	3.44794
FG	2.4017
FG	2.39235
FG	1.09232
ITG	0.718749
ITG	1.98666
ITG	1.88248
Amyg	1.73432
AH	2.09318
FG	2.66129
ITG	2.35651
ITG	1.43461

## Sheet: S1d
Chan Label	Depth Selectivity Index
Amyg	0.0863319
ITG	0.0879715
ITG	0.150824
AH	0.183542
AH	0.0995104
AH	0.0937743
FG	0.0981729
ITG	0.0788953
ITG	0.09617
Amyg	0.0947386
ITG	0.143786
FG	0.118781
FG	0.140932
FG	0.128437
ITG	0.11934
ITG	0.169082
ITG	0.214083
PH	0.127466
PH	0.146935
PH	0.119279
ITG	0.100149
FG	0.109916
FG	0.120022
FG	0.120793
ITG	0.0805233
ITG	0.132254
Amyg	0.253923
Amyg	0.0963132
Amyg	0.0873736
Amyg	0.111273
Amyg	0.155959
Amyg	0.0885936
Amyg	0.0588154
Amyg	0.109426
AH	0.0944814
ITG	0.0780936
ITG	0.108441
AH	0.0786421
ITG	0.0934423
PH	0.10908
PH	0.119919
PH	0.11346
PH	0.0989517
PH	0.0957805
FG	0.157778
FG	0.0735702
ITG	0.0603262
ITG	0.0969245
ITG	0.0727712
FG	0.0916006
FG	0.133625
FG	0.188655
FG	0.101003
FG	0.0772892
FG	0.0891988
ITG	0.0877102
ITG	0.106086
ITG	0.0772177
ITG	0.0612499
ITG	0.0873253
Amyg	0.137554
Amyg	0.0643805
Amyg	0.0866097
FG	0.111693
Amyg	0.149214
Amyg	0.10858
FG	0.261164
FG	0.181832
FG	0.201754
FG	0.184699
FG	0.154572
FG	0.184209
FG	0.122761
FG	0.149805
FG	0.254454
FG	0.158585
FG	0.198202
ITG	0.172266
FG	0.154816
ITG	0.22459
Amyg	0.109141
Amyg	0.186707
Amyg	0.140406
Amyg	0.138735
Amyg	0.12931
FG	0.13036
FG	0.177779
PH	0.0857669
FG	0.0912256
FG	0.171092
FG	0.1983
FG	0.130336
FG	0.152857
ITG	0.149392
FG	0.116945
FG	0.106022
FG	0.164057
FG	0.176209
FG	0.142718
ITG	0.151271
Amyg	0.0925452
Amyg	0.083905
Amyg	0.0824801
Amyg	0.0928291
AH	0.0911455
AH	0.128317
AH	0.110609
AH	0.112139
FG	0.139906
ITG	0.147308
ITG	0.119359
ITG	0.0568024
FG	0.0877862
FG	0.0790036
ITG	0.0647947
ITG	0.0799712
ITG	0.0868263
ITG	0.0810485
ITG	0.06564
PH	0.128281
PH	0.0666056
FG	0.0902153
ITG	0.0728914
FG	0.0892943
FG	0.0993098
FG	0.11678
FG	0.186137
ITG	0.221958
ITG	0.171421
ITG	0.200503
ITG	0.159826
ITG	0.104925
ITG	0.123257
ITG	0.0836105
ITG	0.156151
ITG	0.0793165
FG	0.0945435
ITG	0.127329
Amyg	0.135533
Amyg	0.0674611
Amyg	0.0656302
Amyg	0.0597431
Amyg	0.063337
AH	0.113516
AH	0.0982378
AH	0.13725
AH	0.127591
AH	0.0662345
AH	0.0797277
FG	0.0675865
FG	0.0637283
PH	0.105541
PH	0.0760985
PH	0.0837265
FG	0.119197
ITG	0.16949
ITG	0.0948493
ITG	0.0779009
ITG	0.0644434
ITG	0.0800679
ITG	0.075874
ITG	0.104345
ITG	0.0877693
ITG	0.106718
ITG	0.0969022
ITG	0.0689626
ITG	0.0861159
Amyg	0.106137
Amyg	0.10073
Amyg	0.0992084
AH	0.116191
AH	0.0911483
AH	0.0943045
AH	0.0811117
FG	0.100584
ITG	0.127034
ITG	0.0984956
ITG	0.0899489
FG	0.0973294
FG	0.0903222
ITG	0.0751176
ITG	0.115183
ITG	0.0617252
ITG	0.0698216
ITG	0.0910726
PH	0.0975949
FG	0.0987526
ITG	0.0875541
FG	0.0945994
FG	0.0771487
FG	0.122696
FG	0.20844
ITG	0.138689
ITG	0.103651
ITG	0.138088
ITG	0.0971975
ITG	0.0642126
ITG	0.076352
ITG	0.0957989
ITG	0.123189
FG	0.151782
FG	0.159667
FG	0.172464
ITG	0.119708
ITG	0.119249
ITG	0.131315
Amyg	0.0955111
Amyg	0.0758792
Amyg	0.0840405
Amyg	0.120355
Amyg	0.090114
AH	0.117616
AH	0.121972
AH	0.164293
AH	0.165531
AH	0.0969737
AH	0.104277
FG	0.0835914
FG	0.110279
PH	0.0925058
PH	0.100334
PH	0.0765761
FG	0.11096
ITG	0.124893
ITG	0.072637
ITG	0.0733495
ITG	0.104305
ITG	0.0877337
ITG	0.0727682
ITG	0.0518332
ITG	0.0727481
Amyg	0.0807687
Amyg	0.0862333
Amyg	0.0785339
Amyg	0.175864
Amyg	0.170516
Amyg	0.12325
Amyg	0.112394
Amyg	0.10221
AH	0.218043
AH	0.156597
AH	0.126095
AH	0.113073
AH	0.211094
FG	0.099917
ITG	0.0747473
PH	0.120048
PH	0.0688495
FG	0.123464
ITG	0.122929
ITG	0.112965
PH	0.104748
PH	0.0829006
FG	0.0785479
FG	0.167762
FG	0.0952834
ITG	0.103471
ITG	0.108644
FG	0.236007
FG	0.275725
FG	0.267197
FG	0.175069
FG	0.206685
ITG	0.111507
ITG	0.083685
ITG	0.172028
ITG	0.120944
ITG	0.110671
ITG	0.0732353
FG	0.175634
FG	0.22108
FG	0.253123
FG	0.291704
ITG	0.135921
AH	0.123563
Amyg	0.170352
Amyg	0.0532009
Amyg	0.071918
AH	0.132203
AH	0.107838
AH	0.113297
AH	0.0865345
ITG	0.11665
Amyg	0.135181
Amyg	0.0766324
Amyg	0.0760714
Amyg	0.0573613
AH	0.182001
AH	0.137105
AH	0.0870249
AH	0.10435
AH	0.110189
FG	0.111519
ITG	0.0964237
ITG	0.0624707
ITG	0.0658541
PH	0.0851288
PH	0.0752277
FG	0.104965
FG	0.0772719
ITG	0.0791284
ITG	0.0880784
ITG	0.0728305
PH	0.0845431
PH	0.0646463
FG	0.0712094
FG	0.104515
FG	0.0662025
ITG	0.0792643
ITG	0.148908
ITG	0.0874442
ITG	0.121458
FG	0.265961
FG	0.288903
FG	0.247866
FG	0.169159
FG	0.195916
ITG	0.166741
ITG	0.13505
ITG	0.153815
ITG	0.0984721
ITG	0.117754
ITG	0.070645
FG	0.255309
FG	0.291008
FG	0.317192
FG	0.243805
ITG	0.153199
Amyg	0.0958245
Amyg	0.0891625
Amyg	0.0753585
Amyg	0.0603119
Amyg	0.0695383
AH	0.12064
AH	0.12661
AH	0.12166
ITG	0.0809901
ITG	0.13785
ITG	0.12555
FG	0.10698
FG	0.0972338
ITG	0.081926
ITG	0.128859
ITG	0.0950988
FG	0.197884
FG	0.17366
FG	0.114402
FG	0.189188
ITG	0.199546
ITG	0.0768089
ITG	0.0990824
ITG	0.112182
ITG	0.118473
Amyg	0.224143
Amyg	0.179083
Amyg	0.129247
AH	0.168722
AH	0.131058
AH	0.150504
AH	0.0966987
FG	0.103654
ITG	0.0989361
ITG	0.0881507
ITG	0.111384
PH	0.123171
PH	0.147977
AH	0.109687
FG	0.112162
ITG	0.192777
ITG	0.13741
PH	0.127556
PH	0.0851968
PH	0.0807154
FG	0.116463
FG	0.100864
ITG	0.0965625
ITG	0.151791
FG	0.0964246
FG	0.0761098
FG	0.103524
FG	0.225965
ITG	0.0932888
ITG	0.084996
ITG	0.119469
PH	0.0845799
PH	0.167439
FG	0.120023
FG	0.112332
PH	0.137012
PH	0.127083
ITG	0.114392
ITG	0.11375
FG	0.19596
FG	0.208049
FG	0.147833
FG	0.184041
ITG	0.233765
ITG	0.0709552
ITG	0.116077
Amyg	0.149165
Amyg	0.117207
FG	0.10659
ITG	0.133269
ITG	0.184128
PH	0.0950419
AH	0.1231
PH	0.114235
PH	0.124755
PH	0.0924452
FG	0.0901734
FG	0.134764
FG	0.0642873
FG	0.0969574
FG	0.140378
FG	0.185573
ITG	0.129182
ITG	0.0961744
ITG	0.109568
ITG	0.0984351
Amyg	0.238499
Amyg	0.14337
Amyg	0.133506
Amyg	0.105244
AH	0.0896662
PH	0.0927038
PH	0.109465
PH	0.162016
PH	0.19946
FG	0.189427
FG	0.279096
FG	0.316252
ITG	0.229526
FG	0.08719
FG	0.104725
FG	0.0965557
FG	0.101706
FG	0.0779287
ITG	0.066117
ITG	0.120476
ITG	0.0679175
ITG	0.0901366
Amyg	0.145742
Amyg	0.201989
AH	0.131253
ITG	0.210838
PH	0.111877
PH	0.123369
PH	0.156378
ITG	0.21198
FG	0.340214
FG	0.339827
ITG	0.257983
ITG	0.246703
ITG	0.26506
FG	0.134284
FG	0.0776169
FG	0.144216
FG	0.19215
FG	0.214868
ITG	0.133939
ITG	0.0903072
ITG	0.137649
ITG	0.115274
Amyg	0.13771
Amyg	0.150777
Amyg	0.148035
Amyg	0.0813337
Amyg	0.0786645
AH	0.0825034
FG	0.11107
PH	0.0724719
PH	0.109032
PH	0.0778114
PH	0.0501575
PH	0.0675093
PH	0.0997799
FG	0.135419
FG	0.181068
FG	0.231115
FG	0.225884
FG	0.244757
FG	0.246265
ITG	0.244861
ITG	0.223052
ITG	0.20116
FG	0.109957
FG	0.139037
FG	0.0977103
FG	0.0920209
FG	0.100035
ITG	0.0721183
ITG	0.12298
ITG	0.0715949
ITG	0.0859118
Amyg	0.141364
Amyg	0.0873496
Amyg	0.146915
AH	0.0922824
AH	0.0827626
ITG	0.115361
PH	0.0948977
PH	0.110235
PH	0.138081
ITG	0.142744
FG	0.144763
FG	0.22283
FG	0.230076
ITG	0.177741
FG	0.14168
FG	0.101391
FG	0.168652
FG	0.196152
FG	0.148183
ITG	0.095794
ITG	0.0832355
ITG	0.134995
ITG	0.0645504
Amyg	0.112859
Amyg	0.101815
Amyg	0.095471
Amyg	0.0886301
AH	0.0826432
ITG	0.110932
ITG	0.153756
ITG	0.0913927
ITG	0.195427
AH	0.126467
AH	0.0819411
ITG	0.13119
PH	0.113448
PH	0.0986629
ITG	0.177807
ITG	0.169483
ITG	0.153232
FG	0.212283
FG	0.132469
ITG	0.098803
ITG	0.100107
ITG	0.0892881
FG	0.237259
FG	0.203814
FG	0.0955001
FG	0.132992
ITG	0.199823
ITG	0.180324
ITG	0.118844
ITG	0.107344
ITG	0.0908807
ITG	0.0726882
ITG	0.0650504
Amyg	0.161826
Amyg	0.165058
Amyg	0.0973421
Amyg	0.105549
Amyg	0.0797585
Amyg	0.0702516
AH	0.10848
ITG	0.0696986
ITG	0.0698339
ITG	0.0858139
AH	0.0925665
AH	0.0846653
PH	0.0879347
PH	0.0974798
PH	0.131979
ITG	0.16988
ITG	0.138276
ITG	0.0596538
FG	0.128669
FG	0.113153
FG	0.0853116
ITG	0.0893667
FG	0.100091
FG	0.191489
ITG	0.0775119
ITG	0.0885327
ITG	0.0750662
FG	0.275408
FG	0.212453
FG	0.150205
ITG	0.151952
ITG	0.0882258
ITG	0.291307
ITG	0.0722972
ITG	0.0758785
ITG	0.0845533
Amyg	0.102112
Amyg	0.166016
Amyg	0.145951
Amyg	0.193971
Amyg	0.153847
Amyg	0.171111
AH	0.137546
AH	0.143065
AH	0.158488
ITG	0.16728
PH	0.112254
PH	0.0908248
FG	0.148102
FG	0.214125
FG	0.161019
ITG	0.103392
ITG	0.0989118
FG	0.11493
FG	0.118522
FG	0.0864216
ITG	0.262033
ITG	0.0849107
ITG	0.127693
ITG	0.099646
ITG	0.120296
ITG	0.0740397
ITG	0.0935942
ITG	0.0661431
Amyg	0.132093
Amyg	0.180817
Amyg	0.124699
AH	0.113008
AH	0.0712389
FG	0.157023
ITG	0.177105
FG	0.168557
FG	0.203462
FG	0.154567
Amyg	0.210893
Amyg	0.158959
Amyg	0.183825
Amyg	0.241253
Amyg	0.141117
Amyg	0.0792606
Amyg	0.0897341
AH	0.148292
AH	0.231968
AH	0.151651
FG	0.109094
ITG	0.134635
PH	0.0910673
PH	0.223858
PH	0.162979
FG	0.133882
FG	0.0830078
FG	0.230979
FG	0.205718
ITG	0.146429
ITG	0.109566
ITG	0.105599
ITG	0.177373
ITG	0.170823
FG	0.176227
FG	0.174441
FG	0.141647
ITG	0.132109
ITG	0.142475
ITG	0.176549
PH	0.121687
FG	0.157341
FG	0.185947
FG	0.0920882
ITG	0.0790281
ITG	0.138657
FG	0.0909084
FG	0.0707193
FG	0.108663
FG	0.101148
ITG	0.132942
AH	0.121168
AH	0.158158
AH	0.185151
AH	0.150824
AH	0.104157
Amyg	0.278439
Amyg	0.221205
Amyg	0.157885
Amyg	0.0740214
Amyg	0.166105
AH	0.141242
AH	0.223732
AH	0.131908
FG	0.149776
PH	0.253435
FG	0.128338
ITG	0.100649
FG	0.168803
FG	0.114665
FG	0.110677
FG	0.157683
FG	0.179679
ITG	0.143267
ITG	0.16677
ITG	0.193476
ITG	0.182596
ITG	0.168084
ITG	0.137773
Amyg	0.17183
AH	0.0722169
Amyg	0.0800067
Amyg	0.0810004
Amyg	0.0610987
Amyg	0.117288
Amyg	0.0943727
AH	0.125298
AH	0.111756
AH	0.130344
AH	0.107415
PH	0.090681
PH	0.091991
PH	0.0980709
FG	0.136739
FG	0.0932699
ITG	0.0767972
ITG	0.0761396
ITG	0.078825
AH	0.103597
AH	0.116291
FG	0.155616
FG	0.195482
ITG	0.104097
ITG	0.0816675
ITG	0.0962495
ITG	0.243183
FG	0.10948
FG	0.196899
FG	0.110278
ITG	0.177414
ITG	0.204757
ITG	0.105688
ITG	0.0916292
ITG	0.105088
ITG	0.08039
ITG	0.0954808
ITG	0.119958
Amyg	0.0982534
Amyg	0.0674004
Amyg	0.0701035
FG	0.0813385
AH	0.187861
AH	0.108681
FG	0.0518371
FG	0.0893799
FG	0.144254
FG	0.191519
FG	0.211483
FG	0.167225
FG	0.0758854
ITG	0.0841646
ITG	0.0822089
Amyg	0.0634543
Amyg	0.101321
Amyg	0.120101
Amyg	0.0920732
Amyg	0.0674233
AH	0.104286
AH	0.0959326
AH	0.112466
AH	0.113993
PH	0.0823739
PH	0.107063
PH	0.100443
PH	0.130995
FG	0.0709011
FG	0.0825334
FG	0.131778
ITG	0.101742
ITG	0.154509
FG	0.097004
FG	0.130629
ITG	0.180513
ITG	0.156259
ITG	0.099181
ITG	0.109099
FG	0.0917088
FG	0.123017
FG	0.0719514
ITG	0.159373
ITG	0.200141
ITG	0.0950731
ITG	0.0836348
ITG	0.0886378
ITG	0.110002
ITG	0.0805328
ITG	0.0734985
AH	0.124398
AH	0.0890669
FG	0.0879942
FG	0.101459
FG	0.175755
FG	0.224054
FG	0.218716
FG	0.162837
FG	0.0866291
ITG	0.0795254
ITG	0.140933
ITG	0.0921291
Amyg	0.0944261
AH	0.0639151
FG	0.154815
ITG	0.149918
ITG	0.108103

## Sheet: S1e
Response Ratio (SC)	Response Ratio (MC)	Response Ratio (Non-selective)
1	1	1
0.943574	0.971857	0.976418
0.934204	0.94863	0.964248
0.926965	0.933751	0.955558
0.919835	0.922679	0.948497
0.91357	0.91261	0.942726
0.908063	0.905302	0.937726
0.903954	0.899532	0.933522
0.899701	0.893982	0.929877
0.895642	0.888901	0.92648
0.892111	0.884462	0.923395
0.889059	0.880615	0.920334
0.886321	0.876718	0.917557
0.883446	0.8731	0.914953
0.880558	0.869915	0.912382
0.877857	0.867024	0.909948
0.874657	0.864458	0.907753
0.871859	0.861726	0.905577
0.869078	0.859174	0.903412
0.866064	0.856517	0.901295
0.863423	0.853815	0.89925
0.860952	0.851538	0.897135
0.858439	0.848788	0.895132
0.855931	0.846403	0.893188
0.853689	0.843951	0.89124
0.851377	0.84164	0.88932
0.848498	0.839285	0.887421
0.846464	0.837135	0.885596
0.844107	0.834784	0.883638
0.841789	0.832628	0.881735
0.839663	0.830297	0.879871
0.837269	0.827917	0.877952
0.83428	0.825605	0.875986
0.832136	0.823371	0.874011
0.829499	0.820915	0.872017
0.827019	0.818737	0.869943
0.824324	0.816469	0.867832
0.821649	0.814222	0.865606
0.818838	0.811515	0.863336
0.815774	0.808444	0.861004
0.812578	0.805658	0.858543
0.809303	0.80269	0.855911
0.805614	0.799333	0.852944
0.802086	0.79594	0.84978
0.797888	0.792275	0.84636
0.793485	0.787995	0.842675
0.788386	0.782806	0.838265
0.781454	0.777598	0.83271
0.773051	0.770584	0.825391
0.759151	0.757539	0.812558

## Sheet: S1f
Category Selectivity Type	Difference in Response Ratio
1	0.121054
1	0.0765169
1	0.0156938
1	0.0225134
1	0.0282342
1	0.0611238
1	0.0592924
1	0.0039022
1	0.0268654
1	0.0203681
1	0.0244032
1	0.0369051
1	0.0771402
1	0.108314
1	0.0394747
1	0.0483544
1	0.0535591
1	0.0960788
1	0.0695869
1	0.0773343
1	0.00704205
1	0.0535486
1	0.00401169
1	0.0209351
1	0.0209289
1	0.0497236
1	0.0231822
1	0.051182
1	0.033343
1	0.0506735
1	0.0110322
1	0.0235944
1	0.0502024
1	0.0750737
1	0.0469887
1	0.0302137
1	0.0300663
1	0.111637
1	0.027109
1	0.0601516
1	0.0349916
1	0.0787024
1	0.0689512
1	0.105763
1	0.0527611
1	0.0290821
1	0.0852738
1	0.0861196
1	0.013181
1	0.0672443
1	0.00210607
1	0.0800007
1	0.0641292
1	0.0794217
1	0.0912703
1	0.0708446
1	0.103369
1	0.0246049
1	0.161624
1	0.0504386
1	0.0363872
1	0.0417233
1	0.105359
1	0.0167342
1	0.0746662
1	0.0211425
1	0.017327
1	0.0949712
1	0.0401865
1	0.0395484
1	0.14936
1	0.0291073
1	0.0317498
1	0.016921
1	0.0509375
1	0.0346434
1	0.0903292
1	0.0689449
1	0.132093
1	0.0114816
1	0.0963937
1	0.106946
1	0.116573
1	0.118019
1	0.0497617
1	0.0861356
1	0.0789794
1	0.0448178
1	0.0589695
1	0.131745
1	0.0924972
1	0.00755012
1	0.0145375
1	0.0314413
1	0.0332559
1	0.0822355
1	0.00661647
1	0.0404701
1	0.0803439
1	0.126893
1	0.020758
1	0.0535552
1	0.0758815
1	0.0195072
1	0.00532871
1	0.109546
1	0.0234995
1	0.0083189
1	0.0961028
1	0.120754
1	0.0567278
1	0.0150163
1	0.0541576
1	0.0334013
1	0.0804609
1	0.12706
1	0.0820899
1	0.0259389
1	0.0341005
1	0.0239034
2	0.0530204
2	0.00922954
2	0.0213885
2	0.0645848
2	0.020843
2	0.00273049
2	0.0806437
2	0.000922799
2	0.0129854
2	0.00856495
2	0.0137464
2	0.038047
2	0.0330991
2	0.065751
2	0.0598907
2	0.00264293
2	0.0153326
2	0.00653732
2	0.0991579
2	0.0468633
2	0.018026
2	0.0444319
2	0.00763077
2	0.0112034
2	0.0165184
2	0.000954866
2	0.00686216
2	0.0167623
2	0.00646663
2	0.00461358
2	0.0119876
2	0.000931621
2	0.0116976
2	0.00386471
2	0.00659359
2	0.0115259
2	0.0117508
2	0.00616711
2	0.0268276
2	0.00227308
2	0.0401709
2	0.0109935
2	0.00902849
2	0.0204848
2	0.0823491
2	0.0530058
2	0.0238855
2	0.0157858
2	0.0155189
2	0.0332368
2	0.00465691
2	0.0262658
2	0.0110545
2	0.00793266
2	0.012355
2	0.0182676
2	0.0375562
2	0.00483167
2	0.00189745
2	0.00947016
2	0.0308197
2	0.0121225
2	0.00632614
2	0.00398141
2	0.00998312
2	0.0444113
2	0.0201247
2	0.034281
2	0.0247452
2	0.027889
2	0.0131917
2	0.0707573
2	0.022626
2	0.0339738
2	0.0832508
2	0.0352518
2	0.000412166
2	0.0487201
2	0.00154924
2	0.00486588
2	0.0452327
2	0.0281277
2	0.126191
2	0.00994325
2	0.020561
2	0.0625648
2	0.083435
2	0.011588
2	0.0140038
2	0.0588263
2	0.0452489
2	0.0220595
2	0.00473171
2	0.0296472
2	0.0459266
2	0.0361861
2	0.00587457
2	0.00753129
2	0.00122374
2	0.0170016
2	0.01939
2	0.0531548
2	0.0300779
2	0.0352595
2	0.0375852
2	0.0475901
2	0.00832635
2	0.00360847
2	0.0218657
2	0.00811046
2	0.000517666
2	0.0508494
2	0.0267128
2	0.0616492
2	0.0499989
2	0.0339885
2	0.0486329
2	0.0544854
2	0.0229058
2	0.00268239
2	0.00358504
2	0.017762
2	0.0235599
2	0.0172519
2	0.0299137
2	0.0345291
2	0.0516416
2	0.0019182
2	0.00429481
2	0.0257244
2	0.0588742
2	0.0328785
2	0.0258788
2	0.104487
2	0.0317404
2	0.0140032
2	0.00176322
2	0.00287253
2	0.0295194
2	0.00594908
2	0.013199
2	0.00351679
2	0.0053221
2	0.0909617
2	0.0580884
2	0.0664867
2	0.00321883
2	0.0700091
2	0.00990188
2	0.00972199
2	0.0103383
2	0.0162727
2	0.0082072
2	0.0257177
2	0.00659394
2	0.0465727
2	0.0142184
2	0.00637561
2	0.0238354
2	0.0669864
2	0.0142132
2	0.00914425
2	0.00499117
2	0.00278902
2	0.0272709
2	0.00987637
2	0.00467199
2	0.069391
2	0.00695151
2	0.0685009
2	0.00248897
2	0.0488807
2	0.0311156
2	0.0169941
2	0.0404307
2	0.107139
2	0.0217597
2	0.0587686
2	0.0661525
2	0.0696841
2	0.0155115
2	0.0491142
2	0.0029934
2	0.00437295
2	0.00864804
2	0.011914
2	0.132703
2	0.000415206
2	0.00238782
2	0.0736631
2	0.0143203
2	0.0728967
2	0.0583492
2	0.0349155
2	0.0205034
2	0.0273482
2	0.00479257
2	0.022332
2	0.0137445
2	0.00562817
2	0.000762224
2	0.000126064
2	0.0270756
2	0.0707687
2	0.0531051
2	0.0485699
2	0.0784132
2	0.0213497
2	0.00556266
2	0.00189793
2	8.93474e-05
2	0.0783002
2	0.0367726
2	0.0583311
2	0.00216997
2	0.00917816
2	0.088312
2	0.0127187
2	0.0850186
2	0.0352924
2	0.0054397
2	0.0172545
2	0.084893
2	0.00854176
2	0.015942
2	0.0165491
2	0.0584504
2	0.0198829

## Sheet: S1g
Chan Label	Response Onset Latency
FG	0.1065
FG	0.0765
FG	0.1185
FG	0.1355
FG	0.1655
FG	0.1425
FG	0.1535
FG	0.0985
FG	0.1145
FG	0.1485
AH	0.1755
AH	0.1525
FG	0.1545
ITG	0.1285
FG	0.1365
FG	0.1385
FG	0.1305
FG	0.1085
FG	0.0785
ITG	0.1185
ITG	0.1295
ITG	0.1365
ITG	0.1235
ITG	0.1285
ITG	0.1865
ITG	0.1645
AH	0.1185
AH	0.1285
FG	0.1545
ITG	0.1605
ITG	0.1425
ITG	0.1465
FG	0.1445
ITG	0.1545
FG	0.0805
FG	0.0725
ITG	0.1085
ITG	0.1195
ITG	0.1475
ITG	0.1465
Amyg	0.1585
AH	0.1425
AH	0.1485
AH	0.1485
FG	0.1625
ITG	0.1685
ITG	0.1425
Amyg	0.1745
Amyg	0.1705
Amyg	0.1475
AH	0.1665
AH	0.1425
AH	0.1405
AH	0.1575
AH	0.1275
FG	0.1685
PH	0.1415
FG	0.1205
FG	0.1565
ITG	0.1535
FG	0.0805
FG	0.0885
FG	0.1085
FG	0.1115
FG	0.1185
ITG	0.1205
ITG	0.1705
FG	0.0625
FG	0.0655
FG	0.0705
FG	0.0725
ITG	0.0485
Amyg	0.1585
Amyg	0.1825
AH	0.1445
AH	0.1625
FG	0.1345
FG	0.0715
FG	0.0785
FG	0.0885
FG	0.1045
FG	0.1075
ITG	0.1085
ITG	0.1365
ITG	0.1765
ITG	0.1395
ITG	0.1745
FG	0.0515
FG	0.0545
FG	0.0625
FG	0.0625
ITG	0.0345
AH	0.1465
FG	0.0685
FG	0.0925
FG	0.0965
FG	0.0845
ITG	0.1675
Amyg	0.1735
ITG	0.1245
ITG	0.1535
FG	0.1205
FG	0.1595
PH	0.1265
PH	0.1385
FG	0.0635
FG	0.0945
FG	0.0925
FG	0.0885
ITG	0.1925
FG	0.1325
FG	0.1675
ITG	0.1815
PH	0.1465
FG	0.1185
AH	0.1785
PH	0.1705
PH	0.1385
FG	0.0865
FG	0.1015
FG	0.1085
FG	0.1205
FG	0.1065
FG	0.1025
FG	0.1305
FG	0.1185
Amyg	0.1605
FG	0.0885
FG	0.1005
FG	0.1045
FG	0.1065
FG	0.1435
ITG	0.1705
ITG	0.1495
ITG	0.1385
FG	0.1765
ITG	0.1585
FG	0.0965
FG	0.1115
FG	0.1225
ITG	0.1305
ITG	0.1525
Amyg	0.1785
ITG	0.1645
FG	0.1585
FG	0.0965
FG	0.1105
FG	0.1385
FG	0.1735
ITG	0.1245
FG	0.1505
ITG	0.1675
Amyg	0.1685
Amyg	0.1505
Amyg	0.2225
Amyg	0.1565
AH	0.1705
AH	0.1865
PH	0.1775
FG	0.1425
FG	0.1285
AH	0.1735
AH	0.1625
AH	0.1505
PH	0.1645
FG	0.1495
FG	0.1395
FG	0.1385
ITG	0.1525
ITG	0.1265
ITG	0.1345
ITG	0.1545
Amyg	0.1745
Amyg	0.1615
AH	0.1505
FG	0.1685
FG	0.1415
FG	0.1545
FG	0.1515
ITG	0.1425
FG	0.1365
ITG	0.1565
ITG	0.1545
ITG	0.1565
ITG	0.1405
AH	0.1465
FG	0.1565
FG	0.1465
FG	0.1345
FG	0.1345
FG	0.1455
ITG	0.1535
FG	0.1315
ITG	0.1605
AH	0.1325
FG	0.1485
FG	0.1265
FG	0.1265
FG	0.1615
Amyg	0.2185
FG	0.1605
ITG	0.1865
ITG	0.1645

## Sheet: S1a_Ch1374
Object Label	Is Encoded	Object Response_ 1	Object Response_ 2	Object Response_ 3	Object Response_ 4	Object Response_ 5	Object Response_ 6	Object Response_ 7	Object Response_ 8	Object Response_ 9	Object Response_10	Object Response_11	Object Response_12	Object Response_13	Object Response_14	Object Response_15	Object Response_16	Object Response_17	Object Response_18	Object Response_19	Object Response_20	Object Response_21	Object Response_22	Object Response_23	Object Response_24	Object Response_25	Object Response_26	Object Response_27	Object Response_28	Object Response_29	Object Response_30	Object Response_31	Object Response_32	Object Response_33	Object Response_34	Object Response_35	Object Response_36	Object Response_37	Object Response_38	Object Response_39	Object Response_40	Object Response_41	Object Response_42	Object Response_43	Object Response_44	Object Response_45	Object Response_46	Object Response_47	Object Response_48
cat	0	0.976627	1.24967	1.18319	1.30729	1.40902	1.44432	1.3743	1.31914	1.19859	1.04224	1.0446	0.850513	0.964881	1.03699	0.95658	0.77209	0.864586	0.881216	0.749427	0.784047	0.710677	0.595198	0.626514	0.815222	0.771645	0.764147	0.725401	0.76357	0.697581	1.02977	1.20984	1.42835	1.54163	1.70337	1.50363	1.57343	1.65138	1.72785	1.90522	1.96759	1.93021	1.82245	1.68114	1.38374	1.58771	1.5477	1.52601	1.34487
cat	0
cat	0	0.957007	1.0738	1.03199	0.872125	0.793095	0.765751	0.785876	0.75418	0.74752	0.641628	0.679764	0.624391	0.595306	0.628933	0.762189	0.818786	0.847704	1.10731	1.19055	1.23623	1.28276	1.2958	1.11321	1.0123	1.03357	1.03484	1.19998	1.29438	1.57005	1.58555	1.62209	1.48862	1.64359	1.6127	1.95696	2.0758	2.19261	1.93146	1.70427	1.31529	1.21787	1.12048	1.15426	1.18523	1.11527	1.10969	1.00089	0.960975
cat	0	1.36074	1.32454	1.26209	1.01959	0.87492	0.865955	0.819506	0.923208	0.991226	1.06789	1.11238	1.11267	0.958516	0.961809	0.909194	0.732963	0.700965	0.748991	0.723135	0.803432	0.851149	0.891038	0.870042	0.735582	0.642217	0.745133	0.856798	1.05258	1.1204	1.16484	1.03195	0.892073	0.7726	0.803996	0.950466	1.27685	1.4557	1.43168	1.5592	1.46832	1.44288	1.50119	1.66343	1.67691	1.65414	1.50475	1.44381	1.22614
cat	0	0.929768	0.999054	0.961321	0.902719	0.958009	0.990358	1.01295	1.19283	1.16551	1.09464	1.01181	0.920602	0.694237	0.735929	0.715882	0.681764	0.734672	0.850471	0.890554	0.932647	0.9341	0.906767	0.948666	0.898315	0.910421	0.91902	1.07418	1.36189	1.73922	1.97366	2.09442	2.1645	2.26479	2.52242	2.75904	2.79577	2.55911	2.07728	1.71147	1.74914	2.07781	2.24521	2.53554	2.50523	2.03022	1.80161	1.73692	2.00685
cat	0	2.27045	2.44303	2.43306	2.16093	2.15768	1.90076	1.32751	1.17886	1.05992	0.945046	0.947018	0.948908	0.817605	0.847781	0.902117	0.950586	1.05393	1.10496	1.1552	1.12278	1.00237	1.03216	0.985664	0.906318	0.79022	0.922025	0.779046	0.827295	1.12551	1.3463	1.31933	1.5487	1.72301	1.54549	1.36492	1.39116	1.20932	0.9259	0.960042	1.13701	1.18643	1.22801	1.28652	1.3417	1.49457	1.5514	1.53166	1.61901
cat	0	1.06034	0.971619	0.876832	0.935412	0.994475	1.0811	0.98155	0.860589	0.891394	0.864213	0.759432	0.728343	0.700403	0.593668	0.64336	0.753207	0.804229	0.811031	0.769778	0.630707	0.502878	0.540872	0.642802	0.664616	0.678935	0.803909	0.923534	0.981459	1.17129	1.15454	1.37724	1.29279	1.28185	1.31482	1.60965	1.35468	1.34869	1.43486	1.24114	1.15049	1.19883	1.42374	1.42672	1.6452	1.59893	1.54425	1.36944	1.11671
cat	0	1.59027	1.27366	1.02828	0.755868	0.798234	0.772882	0.80073	0.924273	1.02214	0.926238	0.946049	0.987428	0.955344	0.87151	1.00755	0.94123	0.916009	0.908372	0.918578	0.767646	0.797717	0.852154	0.945927	0.946596	1.05245	1.07561	1.25786	1.28854	1.49357	1.72928	1.99619	1.6907	1.71108	1.71975	1.78673	1.55134	1.804	1.67474	1.55759	1.4019	1.32778	1.18134	1.3062	1.38116	1.38052	1.66098	1.88666	1.89893
cat	0	1.26265	1.26638	1.28402	1.07249	1.05153	1.0417	0.9578	0.985277	1.01276	0.943693	0.889234	0.926975	0.734159	0.726168	0.808336	0.932983	0.894949	1.01152	0.950282	0.848357	0.667086	0.69127	0.691833	0.728762	0.769581	0.81461	0.74093	0.81605	1.12278	1.27237	1.29276	1.32491	1.44751	1.51227	1.56418	1.66327	1.69056	1.82081	1.48979	1.30671	1.31221	1.67387	1.36896	1.47367	1.61221	1.51002	1.18682	1.33768
cat	0	0.734993	0.691904	0.735556	0.669939	1.09087	1.28453	1.38181	1.50413	1.55263	1.27466	1.23035	1.33406	1.28956	1.4066	1.534	1.48046	1.40781	1.36843	1.22529	1.1578	1.05985	0.886851	0.763258	0.769153	0.696599	0.970901	1.27339	1.49641	1.75313	1.78095	1.62355	1.39671	1.26706	1.09551	1.16477	1.19384	1.37521	1.53022	1.45648	1.40595	1.37591	1.29817	1.27828	1.24154	1.40943	1.35244	1.21546	1.07363
dog	0	1.6439	1.54548	1.22811	1.27546	1.28954	0.955968	0.848291	0.915933	0.971517	0.906732	0.830669	0.831222	0.84198	0.781952	0.714815	0.663349	0.651513	0.60024	0.48866	0.492413	0.61694	0.786573	0.964508	0.951681	1.00718	0.942393	1.05401	1.07337	1.19869	1.30513	1.39973	1.29951	1.29421	1.31917	1.43726	1.46939	1.48974	1.62562	1.75874	1.59454	1.52552	1.5869	1.55806	1.31353	1.40613	1.56373	1.33843	1.28332
dog	0	1.01524	0.996121	1.05842	1.08767	1.19581	1.26048	1.16579	1.06221	0.996818	0.796432	0.768929	0.888438	0.999259	1.11425	1.22332	1.08654	1.02315	1.07536	1.04863	1.00188	1.03981	1.00283	0.814532	0.781269	0.892236	1.11264	1.19332	1.20775	1.20831	1.18468	1.36064	1.42388	1.50393	1.44443	1.37886	1.45391	1.61252	1.76937	1.99886	2.24986	2.06679	1.91591	1.85676	1.86487	1.77118	1.61977	1.77359	1.68439
dog	0	1.08418	1.103	1.13233	0.947905	1.04913	1.01061	1.11445	1.03508	0.985211	0.759609	0.783226	0.762222	1.03325	1.07496	1.15561	1.05763	0.925986	0.736006	0.722742	0.853901	1.0269	1.06052	1.05391	1.05585	0.924323	0.799166	0.881842	0.951152	0.941512	0.969748	0.971481	0.980124	0.964342	1.36786	1.72742	1.9406	2.03949	2.1078	1.82915	1.45262	1.44326	1.58371	1.72849	1.85982	1.90679	1.65817	1.47147	1.24211
dog	0	1.06277	1.0517	0.955302	0.979908	1.19644	1.36122	1.39495	1.41266	1.41029	1.37167	1.2265	1.14595	1.20385	1.02253	0.83285	0.888927	0.818497	0.797195	0.816259	0.876692	0.80984	0.971883	0.912625	1.05829	1.06958	0.992818	0.942493	0.997496	1.01685	1.0774	1.19	1.25551	1.32439	1.3472	1.48674	1.48802	1.44998	1.36758	1.25454	1.1412	1.13972	1.24757	1.36592	1.246	1.08229	1.00567	1.00865	0.829671
dog	0	0.864039	0.954156	0.943101	0.887693	0.862407	0.79023	0.778006	0.775252	0.933583	0.921963	1.03851	1.01053	1.14422	1.20963	1.21426	1.20862	1.12331	0.975338	0.796994	0.694323	0.607396	0.720144	0.72111	0.702051	0.758632	0.916212	0.956219	1.16602	1.15545	1.24001	1.1558	1.26366	1.1731	1.47566	1.78067	2.02115	2.11973	2.58704	2.48562	2.4764	2.45831	2.3067	1.84162	1.93834	1.82479	1.58246	1.44914	1.3568
dog	0	0.980716	0.912753	0.919678	0.966726	1.07433	1.07725	1.19862	1.09653	1.00301	0.86668	0.896359	0.857287	0.879827	0.911961	0.919557	0.968454	0.976652	0.970747	0.868416	0.938592	0.916442	0.998881	1.17197	1.31327	1.31077	1.20641	1.26143	1.2022	1.19475	1.29681	1.43181	1.24891	1.27377	1.11828	1.0397	1.10363	1.46132	1.61233	1.76014	1.98686	2.25566	2.17642	2.21647	2.36247	2.35644	1.97939	2.01766	1.79769
dog	0	0.830804	0.739505	0.640796	0.653698	0.55323	0.550999	0.646274	0.691023	0.605492	0.662504	0.570531	0.451574	0.445373	0.461069	0.415412	0.448329	0.531945	0.575468	0.666618	0.783162	0.960824	1.09299	1.09377	1.03465	0.990601	0.975803	0.843431	0.937658	1.06881	1.17027	1.06209	1.38171	1.48546	1.65061	2.05202	2.51007	2.20726	2.15273	2.00536	1.91406	1.57765	1.88783	2.06387	2.16894	1.85275	2.02955	1.88107	1.71072
dog	0	1.02384	0.980005	0.856153	0.863385	0.791431	0.805424	0.807606	0.712344	0.621196	0.695248	0.801614	0.863468	0.811936	0.725054	0.620821	0.613052	0.736037	0.845545	0.969191	1.05591	0.993616	0.880634	0.909934	0.875086	0.858344	0.855986	0.864013	0.883448	1.17462	1.32496	1.44533	1.66214	1.75861	1.92749	1.90168	2.05912	2.01191	2.11886	1.9178	2.08335	1.89475	1.64099	1.46311	1.29882	1.08249	1.107	1.13945	1.04101
dog	0	0.951748	0.946434	0.810011	0.815389	0.882309	0.750516	0.676398	0.696408	0.589472	0.572196	0.67365	0.833619	0.786465	0.942831	0.959045	0.929261	0.703548	0.764531	0.647342	0.565167	0.624366	0.759982	0.767422	0.776646	0.823487	0.857362	0.953926	1.06086	1.41046	1.75161	1.79652	1.98168	1.94056	2.05954	1.99237	1.90469	1.80615	1.87238	1.4137	1.45723	1.8867	1.86875	1.92914	2.25554	2.31403	2.1472	2.12599	1.89956
dog	0	1.76502	1.78331	1.64013	1.39046	1.33758	1.26904	1.12425	1.21995	1.61279	1.52844	1.43246	1.55403	1.6507	1.41233	1.35832	1.32208	1.18501	0.99007	0.89367	0.807744	0.873345	1.11618	1.13688	1.11792	1.06511	1.01471	0.848106	0.8046	0.796452	0.93162	1.1246	1.36621	1.58553	2.09039	2.42198	2.6438	2.55785	2.26987	1.81741	1.52492	1.67255	1.65627	1.75987	2.02356	2.1022	1.9229	1.96325	1.95087
rodent	0	1.09943	1.0451	0.841792	0.836076	0.817794	0.703323	0.645751	0.620932	0.626063	0.677089	0.627275	0.597418	0.79799	0.878056	0.8753	0.943916	1.20213	1.28598	1.32253	1.24056	1.16394	1.02244	0.902109	0.789978	0.938491	1.00328	0.959591	1.0878	1.20375	1.18075	1.29589	1.49818	1.76959	1.84194	2.02753	2.16609	2.3764	2.11908	2.10559	2.08603	1.91726	1.57625	1.6051	1.55767	1.36123	1.29768	1.20228	0.956743
rodent	0	0.836109	0.712835	0.79944	0.964423	1.10498	1.27359	1.49731	1.37984	1.31716	1.2025	1.01391	0.883852	1.11551	1.0091	0.981841	1.14508	1.14204	1.00744	0.989119	1.08252	0.949342	0.909034	0.877764	0.925404	0.818778	0.792242	0.863371	0.946057	1.0023	1.04044	1.46159	1.78078	2.03788	2.30615	2.34445	1.86996	1.57365	1.25793	0.964841	0.938183	1.03152	0.91804	1.00663	0.971183	0.944761	0.965477	1.07944	1.15645
rodent	0	1.01635	0.992305	1.0806	1.35826	1.5895	1.65133	1.57702	1.34641	1.11161	0.929132	0.855716	0.866428	0.933493	0.859384	0.761799	0.726443	0.819565	0.773043	0.835658	0.969739	0.939248	0.854737	0.904048	0.945508	0.920431	0.893178	0.943238	0.909066	0.901344	0.899989	0.995278	1.10207	1.5075	2.03452	2.15167	2.16014	2.14145	1.90686	1.43048	1.38593	1.37377	1.29868	1.23608	1.48922	1.5704	1.77607	1.95466	2.00551
rodent	0	0.756129	0.687614	0.658052	0.888771	0.928044	0.993365	1.06883	1.11425	1.06254	1.03823	0.900194	0.894648	0.913572	0.806907	0.773417	1.00739	0.986078	0.966063	0.972318	1.03698	0.848022	0.828486	0.814875	0.78078	0.703252	0.744601	0.813804	0.981199	1.10051	1.12096	1.04338	1.29294	1.57608	1.65841	1.89054	2.02572	1.97731	1.90974	2.09241	1.84573	1.78068	1.76452	1.53722	1.32573	1.4081	1.45124	1.2424	1.24768
rodent	0	0.719925	0.771346	0.722647	0.757993	0.824037	0.854353	0.830666	0.835298	0.81746	0.910345	0.963734	0.863206	0.831693	0.826458	0.6612	0.515914	0.519057	0.542545	0.565794	0.635447	0.723179	0.708561	0.778961	0.752591	1.003	1.0668	1.47622	1.8117	2.0554	2.29312	2.40157	2.23449	2.00019	1.98407	1.72049	1.88498	2.37676	2.6732	2.73107	2.63092	2.58611	2.01227	1.7722	1.80026	1.73935	1.6416	1.74637	1.61684
rodent	0	0.904257	1.04725	1.20355	1.32927	1.58075	1.83296	1.80956	1.65533	1.47174	1.25346	1.21989	1.24021	1.22742	1.38866	1.32774	1.1971	1.06851	1.18097	1.24975	1.27837	1.17977	1.13117	1.10534	0.917231	0.888512	0.997903	1.08045	1.09333	1.28525	1.53265	1.49104	1.64243	1.50706	1.50061	1.3683	1.47303	1.2633	1.37386	1.16423	1.07653	1.04899	1.24923	1.20449	1.23001	1.14478	1.12513	1.01081	0.946815
rodent	0	1.18021	1.45744	1.36245	1.38828	1.28664	1.08432	0.76878	0.698906	0.493	0.528059	0.559708	0.562962	0.633364	0.618818	0.630936	0.764896	0.735564	0.741528	0.960383	1.02706	0.915267	0.917383	0.995945	0.801233	0.763332	0.737927	0.892447	0.901687	1.15144	1.43121	1.62804	1.67765	1.58819	1.59446	1.35389	1.30208	1.24291	1.32304	1.13237	1.26349	1.27189	1.26526	1.36165	1.65957	1.65738	1.9128	2.17817	2.2588
rodent	0	0.669989	0.695802	0.874965	0.934512	1.01992	1.07001	1.06509	0.89527	1.05071	0.952065	0.986791	0.940264	0.933269	0.667146	0.702342	0.549432	0.479844	0.556353	0.683808	0.633079	0.694783	0.766893	0.771683	0.845111	0.937854	0.94326	1.14662	1.22207	1.46523	1.64266	1.73029	1.90415	2.06039	2.23869	2.30436	2.2856	2.02287	2.14649	1.79019	1.50705	1.55128	1.62997	1.25494	1.12192	1.21139	1.11661	0.903341	0.916109
rodent	0	0.685727	0.674828	0.74096	0.79273	0.77966	0.771063	0.810463	0.823478	0.693451	0.723589	0.76647	0.643589	0.691964	0.876629	0.793755	0.778317	0.775772	0.690038	0.537024	0.602293	0.629656	0.700247	0.665625	0.684716	0.738772	0.669316	0.763884	0.830108	0.874432	0.856175	1.11751	1.13991	1.17721	1.19813	1.27712	1.16876	1.12697	1.12889	1.15307	1.22388	1.3161	1.47517	1.4332	1.57373	1.49054	1.4497	1.41442	1.53971
rodent	0	1.87564	1.95804	2.14097	2.19453	2.2004	2.28782	2.26607	1.94194	1.75017	1.45002	1.25345	1.33288	1.2266	1.17133	1.13933	1.11684	0.935166	0.959598	0.9378	0.887464	0.736052	0.774184	0.763131	0.91935	1.00096	1.02784	1.02439	1.20608	1.25207	1.17737	1.29211	1.30553	1.40404	1.54144	1.66208	1.85588	1.93454	1.81655	1.55307	1.4452	1.19555	1.02929	0.94768	1.09629	1.19661	1.36289	1.81892	2.04371
young mammal	0	0.802823	0.839691	0.908884	0.951882	1.01389	1.09531	0.983443	0.857482	0.844739	0.928496	0.882541	0.959513	0.952386	0.910582	0.847626	0.902044	0.923337	0.94776	0.857191	0.804235	0.865052	0.863976	0.848415	0.919875	0.907159	0.84757	0.966326	1.20408	1.24573	1.32479	1.54165	1.43991	1.25476	1.24862	1.49893	1.49817	1.38094	1.48134	1.78279	1.6397	1.67687	2.03131	1.92598	1.82741	1.65197	1.35979	1.03635	0.928471
young mammal	0	1.2105	0.875256	0.767431	0.690758	0.728815	0.743124	0.733103	0.728605	0.827195	0.954136	1.09192	1.13941	1.12583	1.02495	0.898122	0.756546	0.842616	0.788851	0.768361	0.712212	0.761469	0.721213	0.767362	0.845416	1.04767	1.11767	1.10546	1.12427	1.1499	0.998924	0.897304	0.904418	0.956554	1.13708	1.34482	1.77115	1.92458	2.03207	2.1525	2.42324	2.06694	1.91795	1.66475	1.36536	0.911507	0.908006	1.044	1.20054
young mammal	0	0.915346	0.880831	0.806711	0.73572	0.576265	0.545078	0.557943	0.586103	0.722654	0.865837	1.01184	1.06182	1.03648	0.931131	0.926994	0.797958	0.759302	0.770093	0.7827	0.709771	0.949752	0.960231	0.92739	0.914254	0.894668	0.753273	0.752706	0.963705	1.15609	1.46326	1.88037	2.21122	2.17016	2.02267	1.72228	1.34015	1.28233	1.15385	1.07018	1.15346	1.3368	1.35108	1.4363	1.88835	2.20005	1.93561	1.65964	1.55618
young mammal	0	1.61928	1.89466	2.05636	2.25641	2.29652	1.88113	1.39852	1.21427	0.961825	0.696561	0.65348	0.90729	1.19556	1.10601	1.10768	1.09058	0.837567	0.549755	0.709147	0.804934	1.00138	1.33229	1.52956	1.63566	1.62818	1.63427	1.64147	1.70481	1.80283	1.99684	2.00807	1.89671	1.8161	1.54785	1.40506	1.21099	1.05297	0.866553	0.916875	0.829227	0.88473	1.07099	1.11634	1.19018	1.28648	1.1935	1.02616	1.03903
young mammal	0	1.27031	1.25646	1.16468	1.11588	1.07792	1.0718	0.9638	0.823405	0.756187	0.68254	0.835436	0.842058	0.818511	0.916445	1.05767	0.903318	0.873154	0.916146	0.920926	0.956418	1.03748	1.06743	1.08686	1.0797	1.01167	1.02383	1.04379	1.17721	1.31559	1.66219	1.90217	2.25869	2.31764	2.70153	2.76893	2.63139	2.51442	2.43235	1.89155	1.55777	1.61609	1.50042	1.46542	1.4751	1.40856	1.25274	1.14575	1.09075
young mammal	0	1.89025	2.16286	2.27003	2.13357	2.09231	2.09054	1.62289	1.17063	1.13474	1.12872	0.934902	0.826104	0.905533	0.911615	0.919518	0.881942	0.985604	1.00307	0.899169	0.830262	0.942364	0.964827	0.796252	0.753553	0.802057	0.814274	0.998683	1.09478	1.12213	1.10908	1.19294	1.17963	1.19544	1.28676	1.3609	1.22702	1.0808	1.29337	1.21029	1.20931	1.20441	1.14158	0.801545	0.878824	0.994135	0.979918	1.0741	1.28787
young mammal	0	1.19159	1.41403	1.50011	1.58995	1.50954	1.49518	1.34783	1.07635	1.10559	1.29425	1.46047	1.44783	1.42231	1.35927	1.21084	1.0493	0.956925	0.894282	1.04384	1.35947	1.39575	1.50767	1.67808	1.49247	1.1496	1.26072	1.28073	1.14682	1.33165	1.36407	1.26786	1.26542	1.34177	1.17245	1.11307	1.06231	0.962994	0.905831	1.13757	1.28407	1.39479	1.73186	1.83008	1.59463	1.64224	1.56079	1.23835	1.2071
young mammal	0	0.842447	0.804468	0.730938	0.982238	0.888715	0.986847	1.0349	1.01291	0.863294	0.837121	0.799967	0.784622	0.822492	0.718801	0.616467	0.671943	0.87739	0.989781	0.930715	1.02573	0.973971	0.740351	0.600812	0.83521	1.09244	1.08766	1.354	1.6958	1.75359	1.69245	1.95397	1.90554	1.91791	1.79461	1.86106	2.05569	2.35623	2.10585	1.95024	1.66414	1.39603	1.0521	0.966179	1.11208	1.15564	0.985229	0.879604	0.904384
young mammal	0	1.1175	1.261	1.3903	1.25494	1.31162	1.21185	1.02765	0.913737	0.857208	0.94512	1.19301	1.34285	1.41601	1.31636	1.25391	1.04314	0.912303	0.80971	0.850627	0.700697	0.674003	0.822277	0.872334	0.794646	0.848098	0.830982	0.848477	0.913276	1.03814	1.18013	1.31612	1.288	1.34057	1.47443	1.59009	1.48122	1.54844	1.41579	1.20916	1.18502	1.34519	1.1275	1.12015	1.19232	1.05994	0.99329	1.15454	1.24317
young mammal	0	0.919893	0.804429	0.98786	1.27573	1.33736	1.41724	1.47318	1.29723	1.04695	1.05013	1.056	0.940749	0.908532	0.838448	0.901264	0.836434	0.880139	1.03345	1.01496	0.992295	1.20838	1.32943	1.27645	1.35383	1.53471	1.45829	1.28819	1.25308	1.2108	0.943956	0.84756	1.02326	1.04115	1.20257	1.6382	1.56571	1.54001	1.71436	1.63037	1.34199	1.38378	1.40335	1.44642	1.41271	1.36596	1.33223	1.11367	0.915482
frog	0	1.28265	1.34728	1.23963	1.08607	1.02801	0.978287	0.94482	0.861746	0.844868	0.724323	0.716144	0.658376	0.752769	0.76962	0.857618	0.794021	0.691227	0.745278	0.957767	1.05949	1.13247	1.33323	1.21613	1.04409	0.981656	1.0789	0.985394	1.08193	1.25384	1.29818	1.32932	1.68719	1.83206	1.76231	1.73076	1.60719	1.2997	1.34555	1.60509	1.86396	2.26718	2.24533	2.10534	1.95918	1.92557	1.55734	1.51247	1.30833
frog	0	0.725716	0.672841	0.765805	0.9437	0.999349	1.15631	1.24446	1.2447	1.23449	1.10759	1.00228	0.957283	0.880592	0.786394	0.820555	0.751659	0.653079	0.616853	0.519143	0.587642	0.669522	0.859888	0.848806	0.93849	1.07881	1.0225	0.989475	1.05733	1.08759	1.06943	1.2606	1.35099	1.40616	1.38328	1.37196	1.29832	1.25278	1.26464	1.36958	1.27265	1.19854	1.06082	0.898933	0.882447	0.848317	0.959884	1.10143	1.22452
frog	0	1.0633	1.10288	1.02887	1.07468	1.13204	1.2363	1.08413	1.00307	0.826277	0.723378	0.61394	0.665997	0.83862	0.850518	0.828831	0.81045	0.681425	0.627926	0.656719	0.768914	0.757966	0.820471	0.718192	0.655715	0.670227	0.849388	0.81091	1.06756	1.44538	1.62042	1.53809	1.61627	1.61017	1.44929	1.5214	1.76127	1.95103	2.17601	2.11027	1.89016	1.71724	2.18552	2.22755	2.39462	2.6114	2.55345	1.89208	1.52844
frog	0	1.62442	1.6234	1.41939	1.38737	1.6017	1.38626	1.22829	1.27849	1.24187	0.996983	0.915668	0.924583	0.805108	0.80377	0.895351	1.04764	1.14843	1.19814	1.15077	1.09853	1.03163	0.916681	0.835422	0.843349	0.995039	1.05001	1.25572	1.65801	1.99549	2.08127	2.15561	2.14109	1.79458	1.48738	1.35767	1.35147	1.4857	1.56679	1.58642	1.56937	1.37924	1.18746	1.13806	1.03396	1.02559	1.09836	1.18743	1.25605
frog	0	1.43047	1.385	1.42107	1.46789	1.63182	1.4926	1.44742	1.55452	1.56461	1.40171	1.40403	1.45064	1.2602	1.18987	1.2713	1.29471	1.17993	1.09512	1.03223	0.751766	0.767416	0.794426	0.873008	0.890629	0.988671	1.03284	1.04124	1.04687	0.986632	1.18552	1.26555	1.19733	1.05051	1.32371	1.19383	1.13841	1.35302	1.6151	1.43566	1.36997	1.3242	1.18381	1.04309	1.04383	0.987121	0.943587	0.894406	0.804367
frog	0	1.02609	0.78858	0.6837	0.776587	0.81296	0.666051	0.650223	0.657515	0.620472	0.595819	0.661458	0.656847	0.664491	0.62623	0.544852	0.633252	0.807621	0.907061	0.946997	1.0047	0.972636	0.889426	0.749284	0.752952	0.7946	0.805051	0.974706	1.03604	1.01804	1.16957	1.14425	1.11324	1.26641	1.56778	1.62115	1.88897	1.80007	1.82768	1.91639	1.96168	1.82538	1.81091	1.88369	1.79336	1.68173	1.70269	1.72787	1.60959
frog	0	1.009	0.995248	1.02171	0.908074	0.930853	0.884521	0.935477	0.988182	1.03163	0.953513	0.945041	0.829453	0.759734	0.69554	0.864524	1.09602	1.30356	1.37817	1.48742	1.29665	1.15524	1.21045	1.28403	1.2366	1.24503	1.16829	1.03452	0.878582	1.00027	1.19137	1.33009	1.36402	1.55255	1.88089	2.16915	2.39166	2.27118	2.11219	1.7564	1.32044	1.06567	1.35675	1.45793	1.43261	1.58271	1.58889	1.32874	1.36216
frog	0	1.30001	1.16108	1.20414	1.15689	1.03584	0.828748	0.982924	0.932037	0.856786	0.819018	0.779987	0.669908	0.657593	0.599887	0.726588	0.866194	0.836145	0.834143	0.867052	0.7256	0.584921	0.53073	0.499317	0.52471	0.539383	0.763737	0.944831	1.15605	1.34716	1.5905	1.69697	1.90437	1.85585	1.62066	1.5667	1.60644	1.60327	1.54737	1.75305	1.73213	1.56532	1.38641	1.51333	1.34245	1.41009	1.31671	1.2128	1.0658
frog	0	1.19781	1.05664	1.0375	1.10369	0.983709	0.881888	0.999869	1.02195	0.857266	0.966881	1.0813	1.04827	1.0178	1.02687	0.940152	0.822233	0.835811	0.843465	0.816565	0.829159	0.774461	0.706701	0.644589	0.710694	0.687895	0.797277	0.866414	1.12135	1.38641	1.66672	1.84683	1.94743	1.82534	1.82238	1.66029	1.41404	1.29691	1.35144	1.14005	1.00081	1.14674	1.31648	1.35306	1.34056	1.68891	1.75921	1.91952	1.92332
frog	0	0.877783	1.12808	1.1827	1.02498	0.947645	0.859903	0.646999	0.534074	0.573739	0.761468	0.818875	0.844152	0.842514	0.789173	0.64991	0.606286	0.681051	0.735229	1.00715	1.07453	1.10331	1.07353	1.00834	0.749194	0.730679	0.722485	0.692025	0.777617	1.01719	1.07634	1.20243	1.29714	1.46823	1.2568	1.45031	1.39308	1.37031	1.18322	1.12674	0.89845	0.943906	0.955013	1.09189	1.30558	1.49695	1.58806	1.76833	1.68886
reptile	0	1.18313	0.970251	0.84702	0.726492	0.698766	0.852249	1.05608	1.17876	1.28415	1.40501	1.29847	1.14143	1.13039	1.1801	1.04743	1.09452	0.982521	0.881243	0.808001	0.759809	0.675297	0.66787	0.635471	0.645312	0.675596	0.752257	1.25583	1.54955	1.50056	1.7485	1.8264	1.52294	1.41269	1.66292	1.58148	1.54387	1.74	1.78522	1.68805	1.64822	1.59734	1.32903	1.38706	1.51209	1.6835	1.98553	1.98778	1.9844
reptile	0	0.979923	0.8951	0.768115	0.899169	1.07779	1.09858	1.08984	1.10815	0.964198	0.866773	0.834599	0.822575	0.827305	0.789246	0.754763	0.747116	0.724474	0.762136	0.864745	0.859602	0.934072	0.989702	0.875884	0.753991	0.660325	0.555021	0.626	0.670946	0.900819	1.0301	1.19815	1.278	1.56029	1.46479	1.36433	1.29318	1.27245	1.0684	1.24543	1.60628	1.4491	1.4363	1.51712	1.30293	1.05338	1.20349	0.987218	0.944693
reptile	0	0.818709	0.792531	0.981107	1.37459	1.36814	1.22476	1.22749	1.09087	0.679651	0.577952	0.657408	0.67821	0.731942	0.810299	0.840237	0.926847	0.899873	0.798018	0.928678	0.979851	0.868152	0.858275	0.97682	0.971142	1.10565	1.28889	1.33553	1.53674	1.69544	1.60388	1.51973	1.74352	1.45525	1.40275	1.61686	1.76275	1.59969	1.75664	1.58492	1.42283	1.15117	1.15755	1.03104	1.07394	0.917276	0.880718	0.808483	0.876329
reptile	0	0.741775	0.781142	0.770102	0.750074	0.752373	0.739226	0.709502	0.723019	0.947276	1.00131	1.04527	0.990578	0.974161	0.96624	0.886968	0.824523	0.825525	0.859058	0.829811	0.888481	0.947917	1.0121	1.01637	1.01754	0.954586	0.970764	1.02234	0.99204	0.938469	1.1126	1.58167	2.26772	2.72072	2.79457	2.9779	2.9799	2.36788	2.0998	2.18892	2.12744	1.62993	1.47764	1.28788	0.987627	0.68986	0.618871	0.783502	0.778894
reptile	0	1.36711	1.32206	1.41517	1.41776	1.33144	1.28399	1.33135	1.28998	1.22372	1.22363	1.22681	1.02978	0.939968	1.12748	1.05278	1.03268	1.14348	1.01682	0.906557	0.98378	1.00247	0.92838	0.978904	0.85094	0.754275	0.746991	0.722774	0.852623	1.0546	1.17713	1.29835	1.52435	1.69948	1.72169	1.65782	1.65575	1.56373	1.52444	1.44804	1.43344	1.40743	1.20943	1.00303	0.971604	0.910737	0.834024	1.07567	1.14451
reptile	0	1.05269	1.3469	1.51833	1.39821	1.43172	1.34829	1.01895	0.879669	1.00711	0.984628	1.21505	1.22284	1.27275	1.22232	1.12675	0.965906	0.901791	0.810129	0.751284	0.738103	0.75318	0.928603	1.19161	1.23241	1.33757	1.38481	1.39046	1.21381	1.19738	1.26467	1.23519	1.29817	1.36046	1.64343	1.97981	2.4159	2.59321	3.07632	2.87301	2.69861	2.55944	2.25162	2.05732	1.96722	1.69256	1.43825	1.43798	1.14444
reptile	0	1.16819	1.20237	1.26651	1.17797	1.23496	1.47024	1.3662	1.48653	1.39578	1.33635	1.1058	1.05568	0.780855	1.02156	1.1444	1.03299	1.17667	1.22303	1.05835	0.991964	1.1514	1.12469	1.01005	1.02183	0.96014	0.900134	0.996784	1.31226	1.45148	1.67938	1.67803	1.58097	1.57416	1.63551	1.84706	1.90163	2.16905	2.29573	2.20616	1.7013	1.81613	1.69494	1.7009	1.87473	1.99432	1.84123	1.6567	1.26654
reptile	0	0.95125	0.911693	0.815066	0.757974	0.752795	0.807576	0.96972	1.19389	1.34328	1.30551	1.26802	1.06313	0.878307	0.764401	0.965515	0.963049	1.07206	1.05734	1.08616	0.907092	0.844858	0.898832	0.937132	0.935004	0.980754	0.967686	0.836921	1.02243	1.19766	1.68102	1.96029	2.34435	2.73993	2.96969	2.4951	2.43086	2.82781	2.4846	2.45994	2.63952	2.71589	2.54113	2.85565	2.6576	2.69396	2.51544	2.35045	2.25415
reptile	0	1.01143	0.915624	0.876537	0.921428	0.980186	0.864032	0.932212	1.14042	1.12571	1.00591	1.06265	1.00182	0.976607	0.875656	0.793771	0.666665	0.650841	0.543947	0.6021	0.625185	0.675044	0.661731	0.684147	0.663514	0.651221	0.81562	0.941339	1.11057	1.19158	1.24306	1.17382	1.18193	1.11693	1.20135	1.75417	2.04527	2.16798	2.09715	2.09392	1.73665	1.66066	1.58137	1.814	1.93106	1.78933	1.65042	1.62796	1.57674
reptile	0	1.88431	1.81775	1.66349	1.33829	1.16955	1.35863	1.36259	1.33764	1.3118	1.14825	0.894701	0.893509	0.988927	1.00133	1.10993	1.29954	1.38199	1.40517	1.44908	1.33035	1.19376	1.00621	0.909315	0.92884	1.06189	1.19361	1.29908	1.44095	1.54918	1.79915	2.25122	2.99426	3.11302	3.10949	2.94519	2.60149	1.96913	1.9548	1.78855	1.8318	2.22622	2.46455	2.31926	2.38172	2.4155	1.88179	1.4923	1.46185
game bird	0	0.723822	0.843208	1.16784	1.11081	1.17864	1.17154	1.07591	0.845165	0.904591	0.779166	0.70713	0.705121	0.724603	0.700796	0.757929	0.740588	0.788761	0.899167	0.998947	1.05402	1.11725	0.99916	0.844872	0.748997	0.640628	0.623652	0.739455	0.951962	0.927573	1.10465	1.46357	1.46266	1.31725	1.35742	1.33414	1.0465	0.95418	0.960267	1.14134	1.38526	1.72105	1.89996	1.91553	1.72108	1.6988	1.51892	1.44902	1.49588
game bird	0	0.813741	0.79075	0.644487	0.843549	0.950121	1.05038	1.05736	0.997449	0.88599	0.932835	0.855988	1.05257	1.20703	1.16725	1.03282	0.970783	0.841035	0.858489	0.871445	0.946368	1.04495	1.0508	1.01825	1.05585	1.06225	1.23873	1.40229	1.71688	1.69485	1.83193	2.00014	1.86	1.71993	1.78071	1.85304	1.98027	2.37891	2.73436	2.85745	2.7934	2.40523	2.1206	1.64229	1.56265	1.39622	1.25196	1.45985	1.76261
game bird	0	1.03209	0.939303	0.870287	0.707326	0.736235	0.753883	0.678617	0.535974	0.71716	0.807942	0.815817	0.989203	0.98688	0.882994	0.811211	0.821295	0.687713	0.701869	0.609346	0.687651	0.69075	0.657851	0.697129	0.816641	0.886794	1.04967	1.18855	1.20245	1.19333	1.55694	1.84717	1.81586	1.80639	2.07127	2.02601	1.80324	1.70739	1.66822	1.58982	1.47303	1.73247	2.00386	2.15234	1.86893	1.62848	1.18154	1.25476	1.09671
game bird	0	2.26692	2.03725	1.74499	1.54533	1.27031	1.24711	1.44706	1.32998	1.26656	1.46055	1.56321	1.47025	1.52847	1.43721	1.1318	0.992003	0.808847	0.637992	0.497402	0.521186	0.427333	0.472226	0.449553	0.470177	0.533294	0.580797	0.645421	0.982424	1.10087	1.48456	1.99873	2.12717	2.05433	2.19002	2.19171	1.8288	1.86369	1.81308	1.71106	1.74742	2.48293	2.71758	2.94626	3.0668	2.68771	1.91051	1.66354	1.88025
game bird	0	0.759235	0.761749	0.780167	0.854586	0.993222	0.987248	1.06163	1.15629	1.11602	1.04881	0.926354	0.767611	0.704772	0.695314	0.578394	0.553201	0.637044	0.608192	0.580854	0.778956	0.813902	0.834406	1.02729	1.06644	1.07088	1.20928	1.47851	1.62442	1.72764	1.72457	1.77981	1.92869	1.89032	1.89367	1.97791	1.96462	1.66862	1.50731	1.448	1.34992	1.37885	1.29143	1.33783	1.36441	1.50239	1.44211	1.45859	1.4681
game bird	0	1.04281	0.964135	1.05609	1.08041	1.08203	1.09848	1.15322	1.02375	1.15958	1.13393	1.13255	1.2128	1.25025	1.28634	1.19946	1.16157	0.95405	0.865735	0.587599	0.568339	0.499792	0.506065	0.555148	0.72074	0.852122	1.04476	1.12258	1.16536	1.15123	1.2474	1.31699	1.42944	1.50869	1.69421	1.5338	1.38006	1.48066	1.54126	1.34826	1.34125	1.32057	1.08114	0.913648	0.846168	0.983608	1.16603	1.2164	1.21675
game bird	0	0.612526	0.841087	0.919777	0.908948	0.829441	0.806255	0.64702	0.605334	0.723388	0.860048	0.895192	0.962028	0.966598	0.820728	0.652303	0.642177	0.62462	0.627281	0.763741	0.942019	1.00723	0.987126	0.980761	0.942324	0.930727	1.00208	0.940062	1.11948	1.18076	1.14939	1.10625	1.43995	1.57529	1.58388	1.68076	1.5446	1.49837	1.29188	1.18107	1.11878	1.20261	0.963625	0.878641	1.03161	1.15468	1.42434	1.4969	1.50241
game bird	0	0.952428	0.880809	0.802434	0.803029	0.790985	0.821043	0.856087	0.776823	0.671761	0.599244	0.514318	0.643857	0.757015	0.832126	0.980522	1.01385	0.893652	0.846471	0.910148	0.829253	0.909186	0.933232	1.12889	1.20463	1.28165	1.22254	1.15846	1.02718	0.84934	1.05592	1.12081	1.23083	1.28549	1.27971	1.00782	1.24388	1.24038	1.08293	1.2005	1.28281	0.9712	0.951635	1.04892	0.989426	0.951617	1.05255	1.02081	1.16113
game bird	0	1.02268	0.931969	0.845585	0.855887	0.71319	0.642039	0.652517	0.633775	0.68843	0.697049	0.651875	0.594567	0.642854	0.645293	0.614725	0.570457	0.649223	0.609373	0.548023	0.576445	0.633889	0.636394	0.637941	0.695785	0.70641	0.706579	0.721107	0.841182	0.763498	0.821725	1.01344	1.19163	1.27278	1.40571	1.47002	1.72333	1.66717	1.67562	1.64756	1.75553	1.30096	1.2079	1.16358	1.31207	1.16094	1.19684	1.24313	1.36348
game bird	0	0.885526	0.783095	0.790654	0.743104	0.74141	0.793388	0.828721	0.822569	0.945014	0.903176	0.825532	0.760848	0.702146	0.687799	0.755462	0.802859	0.764867	0.764615	0.614156	0.626583	0.663527	0.73039	0.716019	0.790053	0.735167	0.688973	0.741862	1.02196	1.02202	1.21	1.34352	1.47474	1.35258	1.35959	1.25864	1.17384	1.19045	1.14503	1.35209	1.76838	1.95312	1.89405	1.85263	1.78878	1.27221	1.21056	1.03371	0.898145
fish	0	1.42723	1.29872	1.28211	1.27772	1.35059	1.27509	1.27387	1.18893	1.27443	1.21606	1.27774	1.23434	1.28418	1.10381	0.980996	0.886387	0.839118	0.74934	0.811374	0.820362	0.684892	0.761133	0.771379	0.724178	0.682929	0.808302	1.19793	1.41713	1.78447	1.94737	1.8283	1.34843	1.04581	0.845357	1.02605	1.41151	1.47131	1.6195	1.5047	1.40605	1.44928	1.50659	1.47071	1.4961	1.43963	1.33855	1.38387	1.44657
fish	0	1.44828	1.23382	1.02156	1.09491	1.11665	0.98248	0.927721	1.06767	1.01612	1.08384	1.03178	1.06067	0.987584	1.13891	1.01364	0.924012	0.858789	0.85379	0.890776	0.950205	0.983604	1.03816	0.937397	0.687359	0.563256	0.557483	0.688812	0.84533	1.0041	1.09938	1.31159	1.39936	1.35557	1.71355	1.88454	1.94856	1.89761	2.171	1.91431	1.82038	1.7839	1.66	1.42918	1.32972	1.27518	1.09416	1.01924	0.904617
fish	0	0.754006	0.802711	0.926159	1.11359	1.10681	1.19377	1.11921	1.05763	0.808428	0.805759	0.761851	0.834284	1.06048	1.10899	1.08889	1.09651	1.00681	0.747572	0.773213	0.821492	0.777592	0.869545	1.07199	1.14407	1.11962	1.17977	1.37806	1.29433	1.47219	1.72648	1.72929	1.53183	1.60229	1.4111	1.3156	1.244	1.24809	1.28596	1.36409	1.28245	1.52859	1.70213	1.65515	1.77169	1.91526	1.76819	1.5961	1.43589
fish	0	1.27809	1.1695	1.12065	0.970799	0.873939	0.744055	0.803129	0.806503	0.812896	0.875073	0.983942	1.06636	0.913519	1.03175	1.18395	1.13304	1.07956	1.11759	1.08553	0.905986	0.777235	0.655485	0.691743	0.701531	0.738875	0.770824	0.949364	1.18555	1.32322	1.59735	1.91929	1.93474	2.20153	2.11352	1.85827	1.67523	1.53164	1.03611	0.927925	1.01005	1.21665	1.38528	1.56721	1.56339	1.62856	1.61623	1.54624	1.35272
fish	0	1.10191	1.20955	1.1414	1.28925	1.3459	1.16459	1.30938	1.51374	1.57073	1.55849	1.51589	1.13595	0.904059	0.664259	0.700273	0.885674	0.981118	0.921874	0.846471	0.691491	0.559077	0.599173	0.648813	0.764194	0.817981	0.80639	1.00345	1.1027	1.0074	1.23309	1.70504	1.69459	1.90204	2.3309	2.40253	2.20593	2.0247	1.8998	1.66313	1.75637	1.64112	1.89627	1.72823	1.51166	1.17161	1.17022	0.989868	1.07902
fish	0	0.703313	0.716444	0.718008	0.804114	0.93275	0.986193	1.06784	1.01469	0.9677	0.909889	0.947863	0.798365	0.828931	0.847698	0.957696	0.949532	1.02326	1.01301	1.02672	0.925135	1.10868	1.23654	1.28419	1.39018	1.42848	1.50638	1.55009	1.63124	1.48542	1.41586	1.19627	0.999325	1.10057	1.25579	1.49636	1.68253	1.88479	1.64384	1.75977	1.6285	1.55706	1.95007	2.01649	1.8533	1.88071	1.84788	1.31913	1.35086
fish	0	1.20195	1.47242	1.58062	1.64523	1.64886	1.74871	1.61491	1.42802	1.29274	1.25098	0.982337	0.725866	0.547085	0.602983	0.548613	0.723853	0.870183	0.9162	0.823167	0.850946	0.673538	0.570017	0.574249	0.629982	0.618895	0.750661	1.1008	1.19199	1.27871	1.36245	1.71679	1.79311	1.81947	1.89578	1.93589	1.56381	1.36317	1.4616	1.41679	1.35627	1.3339	1.16533	1.06145	1.00363	0.976905	0.94753	1.00269	0.927719
fish	0	0.984185	0.970727	0.906821	0.876234	0.685818	0.658212	0.726527	0.760403	0.856115	0.865404	0.918395	0.825698	0.829023	0.870803	0.892564	0.804021	0.802651	0.716059	0.602343	0.62963	0.72322	0.834774	0.97304	1.14141	1.16484	1.20477	1.23509	1.30577	1.66724	1.94302	1.94352	1.91485	1.91991	1.58209	1.40273	1.22807	1.2424	1.13007	1.06027	1.00971	1.13999	1.0744	1.27547	1.21221	1.24992	1.31662	1.35662	1.34366
fish	0	0.865817	0.687726	0.929997	1.08101	1.05454	1.12349	1.22332	1.09337	1.05657	1.02876	0.9442	0.87676	0.84549	0.846678	0.77023	0.845567	0.821513	0.64519	0.57005	0.818694	0.779473	0.850146	0.914382	0.950505	0.840839	0.96605	1.02329	1.40148	1.68978	1.59762	1.58926	1.84091	1.85304	1.68086	1.67256	1.66715	1.36954	1.25503	1.19585	1.37059	1.2933	1.22703	1.07564	1.10995	1.24765	1.49843	1.58314	1.52908
fish	0	0.97251	0.886274	0.874277	0.9033	0.995361	0.961882	1.01491	0.997786	0.975727	0.83788	0.8076	0.691791	0.66164	0.694677	0.650249	0.493226	0.409842	0.481164	0.59674	0.803203	0.908123	0.931727	1.04332	0.918938	0.8045	0.763752	0.853072	0.796979	1.04695	1.44173	1.83168	1.8165	1.9412	1.79532	1.56956	1.37067	1.38353	1.17962	1.33083	1.56355	1.60386	1.72146	2.02813	2.04293	1.80377	1.77176	1.76799	1.60733
crustacean	0	1.13259	1.04666	1.04939	1.19574	1.22056	1.19507	1.14313	0.947681	0.813262	0.743515	0.6722	0.592932	0.61792	0.732891	0.823718	0.875581	0.915282	0.874356	0.91354	0.825143	0.764039	0.793066	0.901212	0.806606	0.885371	0.904292	0.907138	1.05326	1.03507	1.02493	1.0797	1.52677	1.934	2.17831	2.46829	2.60718	2.44271	1.87875	1.7238	1.76449	1.75974	1.69376	1.7923	1.86355	1.81296	1.8237	1.84709	1.72399
crustacean	0	0.760742	0.603119	0.68999	0.848705	0.775432	0.789487	1.00196	1.00245	0.873773	0.942945	0.958573	0.898719	0.956088	1.03402	1.01586	1.01912	1.02619	0.93818	0.849485	1.00059	0.986378	0.877058	0.835105	0.769872	0.857448	0.996101	1.0258	1.04023	1.3371	1.27908	1.31261	1.56404	1.66712	1.4273	1.23838	1.04224	0.971517	1.05712	1.24898	1.31544	1.52758	1.52894	1.42484	1.55186	1.52766	1.35075	1.13202	1.10147
crustacean	0	1.49179	1.57389	1.51796	1.60689	1.42789	1.11626	0.882463	0.83497	0.735485	0.771465	0.89232	0.886714	0.884987	0.88528	0.937627	0.873709	0.827686	1.02878	1.04277	1.0515	1.123	1.30118	1.12045	1.42357	1.56712	1.75943	1.90087	1.92431	1.66441	1.56931	1.37333	1.09834	1.2065	1.12106	1.04549	1.12003	1.39121	1.46792	1.53191	1.66323	1.5035	1.2253	1.0738	0.929449	0.819829	0.860192	1.00377	0.922144
crustacean	0	1.06815	0.936579	0.825631	0.843887	0.970587	0.881583	0.969201	1.28176	1.35194	1.20567	1.26551	1.17188	0.944243	0.800222	0.798353	0.838985	0.915529	0.884286	0.860129	1.01215	1.09098	1.14356	1.19417	1.23661	1.07555	0.887862	0.799456	0.760496	0.783511	0.902081	0.961453	1.13557	1.24641	1.46825	1.52431	1.46146	1.44331	1.38913	1.37188	1.21337	1.50338	1.48381	1.51663	1.29709	1.24	0.959099	0.848873	0.740442
crustacean	0	1.32483	1.00301	0.997021	1.13889	1.07786	1.13808	1.27991	1.23781	1.34519	1.3801	1.32765	1.12361	0.860953	0.688602	0.688495	0.779596	0.829512	1.04573	1.05149	0.993207	1.00087	0.954759	0.90053	0.843306	0.842135	0.733999	0.694667	0.607694	0.694999	0.694205	0.762315	0.964981	1.06489	0.963451	1.05191	1.1181	0.947527	0.875306	0.890115	0.914415	0.898367	0.970347	1.05549	1.2505	1.16012	1.08966	1.08223	0.985736
crustacean	0	1.53044	1.44015	1.2328	1.16722	1.26003	1.358	1.37404	1.38376	1.31311	1.53003	1.52041	1.25569	1.37564	1.50919	1.13034	0.971069	0.972999	0.773222	0.575083	0.6531	0.753101	0.75572	0.823484	0.899423	0.928842	0.926661	1.16931	1.2509	1.39182	1.51196	1.60826	1.47383	1.48897	1.56976	1.69969	1.71681	1.59824	1.60605	1.47397	1.28436	1.31415	1.35333	1.29366	1.1534	1.06866	0.98906	0.918275	0.813496
crustacean	0	0.662758	0.720084	0.85532	0.993345	1.02124	1.01341	0.951337	0.887642	0.905024	0.822464	1.05949	1.21666	1.19998	1.08775	1.18405	0.978638	0.957626	1.03214	1.10484	1.16427	1.20439	1.11922	1.1123	1.0059	0.900143	0.896998	0.865578	0.982493	1.11922	1.1993	1.26467	1.73593	1.83836	1.88287	1.90071	2.05679	1.73435	1.48178	1.51186	1.34269	1.26304	1.37938	1.54158	1.6552	1.823	1.78428	1.52995	1.3212
crustacean	0	1.11363	1.16185	1.26751	1.2855	1.14793	1.09107	0.927292	0.837205	1.00636	1.12205	1.09604	1.10562	0.993825	0.799458	0.79348	0.905987	0.918345	0.951149	1.05163	1.05621	0.97432	1.05777	1.0487	0.921162	1.04677	1.06266	1.06016	1.14672	1.19512	1.3651	1.95425	2.40465	2.43017	2.5481	2.23942	1.81696	1.41256	1.41106	1.22939	1.51894	1.44284	1.37959	1.40867	1.70998	1.46609	1.29861	1.37439	1.27954
crustacean	0	1.06333	1.02626	1.08733	1.13283	1.11422	1.07117	1.21601	1.11463	1.08003	1.35757	1.35177	1.20534	1.12518	1.09928	0.919245	0.993756	0.9877	0.953845	1.05191	0.971524	0.918225	1.12742	1.24161	1.35203	1.34889	1.45212	1.19642	1.28927	1.39104	1.68394	1.88354	2.03263	1.88986	2.12256	1.94823	1.49675	1.51903	1.61623	1.15031	1.00544	1.1426	1.15605	1.2131	1.40001	1.73659	1.93168	1.82933	1.66846
crustacean	0	0.760658	0.797732	0.689263	0.713574	0.734848	0.837075	0.714957	0.669489	0.649925	0.618636	0.55232	0.734267	0.787482	0.767347	0.839378	0.853117	0.858241	0.902829	0.943685	0.888317	0.915355	0.811048	0.876259	0.838066	0.931917	0.976674	1.39885	1.4759	1.62225	1.52164	1.56912	1.14944	1.02666	1.02328	1.40372	1.5356	1.72129	1.86296	1.92544	1.67457	1.49572	1.31668	1.28392	1.35842	1.43857	1.69077	1.97779	1.84441
arachnid	0
arachnid	0	1.26487	1.41325	1.48339	1.2055	1.18583	0.961335	0.798056	0.71013	0.729685	0.896176	0.905841	1.0708	1.19376	1.3799	1.29217	1.4706	1.50889	1.66413	1.56541	1.68399	1.44476	1.28018	1.07487	1.00305	0.79584	0.908235	0.935362	0.937862	1.02325	1.2503	1.20297	1.35706	1.62917	1.96037	1.9292	2.07952	2.2146	1.89408	1.53387	1.45629	1.41044	1.17128	1.34238	1.35611	1.29268	1.13529	1.02013	0.832339
arachnid	0	1.26113	1.12039	1.033	1.01104	0.847689	0.756972	0.887583	1.00233	1.16119	1.44748	1.50623	1.38259	1.33602	1.45008	1.35202	1.36591	1.46534	1.461	1.5604	1.42152	1.39253	1.29679	1.39172	1.22532	1.25163	1.15812	1.09134	1.21303	1.26282	1.37305	1.86232	1.98462	1.87623	1.98467	2.04406	1.7884	1.78856	2.3248	2.54083	2.50979	2.70142	2.60749	2.01767	1.73253	1.79896	1.36404	1.68543	1.70393
arachnid	0	0.951485	0.813194	0.743395	0.828495	0.982937	1.08204	1.25611	1.35388	1.46682	1.48946	1.39238	1.38168	1.21234	0.926919	0.793756	0.823092	0.734721	0.746553	0.919491	1.03465	0.965348	1.03225	1.20794	1.17498	1.16811	1.24352	1.39869	1.39092	1.71724	1.76442	1.94054	1.99345	2.10033	1.74481	1.90851	1.80803	1.7603	1.54682	1.66712	1.58756	1.68505	1.50107	1.58572	1.47813	1.43266	1.28356	1.26475	1.14228
arachnid	0	1.0232	0.916073	0.857785	0.844681	0.811395	0.745566	0.671792	0.544432	0.492321	0.691817	0.861398	1.01982	1.07353	1.1286	0.933944	0.920697	0.874716	0.886975	0.92628	1.0734	1.0923	1.24227	1.3407	1.17793	1.04825	1.11672	0.989706	0.948853	1.1604	1.1576	1.12897	1.41886	1.44547	1.4748	1.58217	1.66315	1.36278	1.2896	1.15111	1.08104	1.05705	1.14242	1.26738	1.25292	1.33775	1.24047	1.18763	1.04888
arachnid	0	1.19873	1.09353	0.882352	0.808216	0.896107	0.670541	0.684394	0.786822	0.759921	0.675062	0.647609	0.614664	0.544718	0.504777	0.521017	0.650084	0.703536	0.707736	0.715058	0.660097	0.56763	0.576763	0.596839	0.602051	0.622316	0.576447	0.623388	0.759719	0.981984	0.957693	1.05853	1.12951	1.36086	1.33619	1.57329	1.64175	1.63383	1.44021	1.45078	1.26526	1.37941	1.32905	1.30668	1.15264	1.20728	1.32493	1.3407	1.16264
arachnid	0	1.10341	1.05897	0.84456	0.910902	0.99202	1.18899	1.21205	1.34668	1.5365	1.42696	1.26727	1.34785	1.26189	0.962127	0.887796	0.949545	1.00336	1.12987	1.25413	1.24659	1.08891	0.994041	0.801717	0.862749	0.877976	0.952361	1.02333	1.13833	1.09228	1.27582	1.4586	1.48525	1.49779	1.43931	1.32343	1.27218	1.18556	1.12453	1.24825	1.35711	1.31687	1.34141	1.55619	1.43446	1.37878	1.3944	1.46721	1.2965
arachnid	0	1.10525	1.13132	1.08168	0.949076	0.887969	0.809965	0.833059	0.738673	0.680415	0.72129	0.693801	0.618255	0.800788	0.929909	0.944718	1.11341	1.21958	1.29662	1.26372	1.2044	1.14854	1.13451	0.999968	0.91418	0.883395	0.93808	1.13069	1.41189	1.47188	1.93462	1.97201	1.90876	1.84898	2.17141	1.79503	1.73377	1.64698	1.60143	1.31732	1.35393	1.34727	1.20982	1.00624	1.04983	1.07042	1.01973	1.2382	1.34009
arachnid	0	1.19523	1.20973	1.44758	1.52315	1.25606	0.928223	0.826064	0.604498	0.565915	0.825556	0.936179	0.990681	0.896166	0.8177	0.616189	0.693135	0.771652	0.872562	0.9269	0.837385	0.724875	0.67791	0.718891	0.746794	0.823796	0.779025	0.918801	1.0724	1.15182	1.22273	1.43392	1.39388	1.46617	1.49262	1.52262	1.44631	1.35516	1.37577	1.65103	1.83152	1.97529	2.10081	2.07801	1.76364	1.61072	1.53806	1.50805	1.57857
arachnid	0	1.12044	1.16358	1.23737	1.33984	1.38419	1.25417	1.20199	1.1157	0.956115	0.75914	0.735265	0.780102	0.7419	0.859151	0.971888	1.07511	1.11898	1.28146	1.21702	1.10727	1.10467	0.956049	0.891577	0.994101	0.982324	0.914654	1.11821	1.13096	1.30696	1.818	2.23052	2.16043	2.20421	1.88976	1.57221	1.37663	1.32828	1.25118	1.30121	1.18157	1.13575	1.20507	1.30246	1.31932	1.18928	0.97497	0.865702	0.773349
insect	0	1.27141	1.24569	1.35719	1.52894	1.57525	1.60648	1.50539	1.44014	1.23779	1.11089	1.02716	0.971034	1.03035	1.06599	1.00402	1.0004	0.902741	0.754084	0.65663	0.567843	0.519649	0.431098	0.306277	0.303503	0.364534	0.415845	0.516099	0.622075	0.817663	1.28411	1.62624	1.95725	2.28546	2.42305	2.09717	1.8916	1.58931	1.47656	1.34889	1.36273	1.44481	1.7307	1.76059	1.93974	2.09525	2.05315	1.8243	1.61948
insect	0	1.53139	1.52621	1.46465	1.45821	1.58934	1.41857	1.27784	0.950922	0.764719	0.668034	0.637736	0.594573	0.71573	0.794366	0.936623	1.01969	0.998869	0.977567	0.92596	0.682371	0.71577	0.778293	0.806043	0.844435	1.03049	1.08073	1.16587	1.31521	1.30947	1.39708	1.48524	1.40816	1.23394	1.46015	1.31757	1.34323	1.3737	1.34921	1.0973	0.98302	0.939471	1.00377	0.959123	1.30863	1.43178	1.26128	1.12324	1.16648
insect	0	0.906468	0.899685	0.728689	0.802334	0.823103	0.84137	0.668915	0.619184	0.685093	0.670948	0.741968	0.82402	0.84079	0.713031	0.758672	0.630494	0.771444	0.832648	0.852125	0.767842	0.866661	0.711964	0.704947	0.717946	0.871689	0.992171	1.00151	1.24081	1.27595	1.28862	1.41959	1.55156	1.36226	1.43791	1.29158	1.02805	0.954649	1.05663	1.0093	1.11643	1.23281	1.33632	1.30379	1.34529	1.2817	1.23692	1.08879	0.975675
insect	0	0.721693	0.926261	0.935939	0.883084	0.889531	1.02242	0.872799	0.827358	0.785919	0.801934	0.63137	0.606304	0.612273	0.619972	0.678846	0.747747	0.71673	0.776559	0.74217	0.719386	0.780317	0.823259	0.910658	0.998438	0.983793	0.972889	0.873528	0.845216	0.969801	1.28885	1.60658	1.91654	2.21883	2.5498	2.85504	2.8256	2.8786	2.67514	2.60865	2.25157	2.22839	2.16207	1.89201	1.46353	1.19959	0.879757	0.716475	0.737734
insect	0	0.736835	0.745027	0.763145	0.793204	0.936909	0.930082	1.13956	1.2497	1.1968	1.25593	1.29024	1.08767	0.945419	1.02445	1.02016	1.07298	1.18603	1.17087	0.984917	0.910155	0.875856	0.766187	0.84682	1.04393	0.968838	0.946494	1.01702	1.20109	1.39311	1.87094	2.01933	2.10417	1.91267	2.04224	1.97075	2.08088	2.0055	1.91904	1.45655	1.08107	0.992007	1.21966	1.27302	1.25886	1.19648	1.10579	1.08813	1.14917
insect	0	1.31549	1.1828	1.34498	1.38986	1.42131	1.21543	1.30925	1.27464	1.20064	1.04029	1.20319	1.11822	0.957847	0.932781	0.876234	0.68888	0.681477	0.796527	0.854933	0.914236	0.955246	0.944491	0.855741	0.876863	0.860811	0.867133	1.00258	1.19888	1.34815	1.45835	1.60046	1.51083	1.28981	1.20759	1.23083	1.1173	1.21916	1.43304	1.32662	1.27268	1.29076	1.12931	1.13989	1.30641	1.24091	1.46804	1.72516	1.62203
insect	0	0.880473	0.857395	0.808011	0.856758	0.830946	0.757085	0.767598	0.745902	0.677751	0.800014	0.898267	0.866481	0.978541	1.05906	0.989115	1.01233	1.13246	1.10422	1.19932	1.15788	1.02839	1.01615	1.03463	0.923347	1.01011	1.18275	1.37642	1.38713	1.36995	1.38041	1.42679	1.23816	1.18639	1.54442	1.63284	1.62457	1.74091	1.79985	1.44006	1.39714	1.29398	1.14586	1.14365	1.31298	1.28527	1.09602	1.05585	1.09618
insect	0
insect	0	1.41162	1.45	0.978263	0.766916	0.976699	1.11161	0.947645	1.10131	1.15151	1.09833	1.19975	1.19371	1.09963	1.0725	0.915906	0.6741	0.592002	0.683007	0.754996	0.822729	0.98969	1.20999	1.04165	1.01863	1.02615	1.07219	1.11717	1.3275	1.46989	1.83531	1.78298	1.90866	1.90094	1.7335	1.43283	1.48371	1.12616	1.02216	0.987311	1.08808	0.966661	1.19581	1.27454	1.31795	1.11919	1.13577	0.898628	0.753461
insect	0	0.831719	0.688449	0.747768	0.775809	0.806054	1.05433	1.20085	1.1977	1.19306	1.33148	1.06401	0.959472	0.868226	0.786746	0.665441	0.730789	0.861264	0.929959	0.980896	0.94815	1.01612	0.840475	0.763941	0.710211	0.723231	0.688362	0.953123	1.15505	1.44771	1.59588	1.70293	1.82626	1.99703	2.23143	2.31492	2.19199	1.86196	1.52511	1.01569	0.960714	1.2801	1.7189	1.95017	2.26163	2.16235	1.80155	1.42092	1.27661
gymnast	0	0.974063	1.11236	1.12316	1.00917	0.929737	1.11641	1.03675	1.07475	1.06776	1.03308	0.795622	0.804417	0.839106	0.905241	0.945557	0.991847	0.993935	0.934505	0.93834	0.788234	0.815785	0.742523	0.701159	0.786286	0.953329	1.01993	1.13049	1.27229	1.18094	1.07078	1.2758	1.54113	1.76323	1.88176	1.91854	1.89822	2.01486	2.21484	2.75677	3.13856	3.20637	3.01431	2.67632	2.18254	2.04725	1.74653	1.6994	1.82948
gymnast	0	0.944765	1.05219	1.02792	0.823555	0.628568	0.647313	0.574481	0.481349	0.540362	0.608986	0.614829	0.815936	0.941533	1.11965	1.17677	1.33069	1.27648	1.20503	1.03329	0.978764	0.852288	0.799094	0.846316	1.11287	1.08453	1.23269	1.22826	1.21982	0.959606	1.01482	0.907364	1.39767	1.69066	2.32676	2.77096	2.773	2.22277	1.96302	1.49763	1.37631	1.46335	1.7222	1.94544	1.92965	1.81473	1.79046	1.66609	1.53561
gymnast	0	1.20818	1.20938	1.00013	1.11856	1.28375	1.41683	1.3648	1.50005	1.37625	1.24399	1.09172	1.13802	1.0721	1.116	1.10664	1.03573	1.04972	1.1178	1.08745	1.24316	1.22121	1.06661	0.882673	0.865874	0.785418	0.753361	0.822482	0.794053	0.70237	0.708629	0.791401	0.783166	0.847544	1.32851	1.49882	1.38824	1.43871	1.53605	1.1867	1.05629	1.1087	1.06817	0.993989	1.10965	1.1098	1.21388	1.24205	1.15619
gymnast	0	0.763154	0.801767	0.714123	0.733158	0.675454	0.72517	0.762874	0.926461	0.898401	0.935077	0.896207	0.93687	0.798155	0.887096	1.05014	1.08555	1.07489	1.02163	1.00653	1.01429	1.08049	1.0891	1.08119	1.00821	0.888196	0.735026	0.701728	0.911016	1.113	1.33282	1.72234	2.04845	2.06861	1.94341	1.75105	1.61561	1.47335	1.25978	1.29781	1.21974	1.33152	1.10868	1.28435	1.44336	1.51852	1.2533	1.32764	1.26742
gymnast	0	0.929625	1.06412	1.08775	0.964123	1.0074	1.04567	0.967179	0.879329	0.950211	0.856629	0.672365	0.657352	0.80912	0.698919	0.748511	0.839872	0.790135	0.68427	0.650081	0.663576	0.698931	0.878413	0.907618	0.994534	0.918844	0.909515	0.867289	1.20553	1.49724	1.79575	1.94805	1.86429	1.59168	1.3719	1.47845	1.87537	2.12782	2.36873	2.4291	2.40182	2.10132	1.89916	1.70421	1.72748	1.66682	1.76207	1.76662	1.77042
gymnast	0	1.25032	1.19859	1.068	0.978788	0.88327	0.737383	0.751955	0.844325	0.813791	0.875834	0.849377	0.917383	0.928502	0.800205	0.87384	0.888953	0.810575	0.793561	0.80591	0.820849	0.813731	0.790675	0.82213	0.873385	0.811544	1.119	1.25877	1.34495	1.45119	1.67994	1.59105	1.98654	1.96831	1.99489	2.08221	2.17463	1.72421	1.70972	1.65391	1.26029	1.05969	1.25477	1.46192	1.38825	1.42478	1.33359	1.09689	0.712113
gymnast	0	1.48417	1.25297	1.12019	1.02036	0.738562	0.716905	0.64934	0.836699	0.970085	0.95694	0.976209	1.06932	0.885974	0.777897	0.793106	0.696532	0.621828	0.708317	0.772133	0.839464	0.972282	0.997447	0.942052	0.800999	0.794749	0.856043	1.00663	0.97497	1.29597	1.27441	1.41777	1.44848	1.98615	2.3083	2.58354	2.53728	2.62912	2.26659	2.08628	2.34824	2.6793	2.44269	2.40209	2.24633	1.86757	1.57533	1.68689	1.78187
gymnast	0	1.47935	1.43703	1.36519	1.44763	1.24358	1.13071	1.03397	0.936897	0.743874	0.680404	0.704775	0.765555	0.791139	0.867697	0.929198	0.827999	0.873122	0.745222	0.76528	0.839868	0.970888	0.869838	1.00776	1.08703	1.20149	1.14846	1.15419	1.09006	1.12513	1.16268	1.31573	1.75035	2.02092	1.99626	1.75823	1.81689	1.68834	1.53441	1.56159	1.56677	1.26957	0.943759	0.797352	0.674822	0.63529	0.697134	0.783787	0.910162
gymnast	0	1.11674	1.18643	1.13879	1.17131	1.20337	1.3025	1.09632	0.995402	1.00505	0.851999	0.973057	1.00448	0.982278	1.07802	1.1001	0.913813	0.874415	1.02849	0.943119	1.02591	0.966936	1.0553	1.10016	1.13593	1.2271	1.4335	1.53923	1.68301	1.5897	1.75658	1.69677	1.78079	1.6653	2.20795	2.44707	2.84295	2.76127	2.68394	2.23152	1.88848	1.47382	1.76103	1.6191	1.54495	1.44252	1.57385	1.39342	1.51955
gymnast	0	1.96951	1.88703	1.75736	1.568	1.32311	1.25268	1.15009	0.955181	0.897824	1.02504	1.01849	0.93055	1.07793	1.19249	1.27732	1.27139	1.37754	1.44916	1.32638	1.14245	1.16582	1.19399	0.982144	0.964962	0.941712	0.99659	0.879373	0.972699	1.17266	1.43301	1.29891	1.36637	1.31758	1.17341	1.21199	1.31086	1.34461	1.49326	1.54497	1.35248	1.48992	1.61411	1.52824	1.38448	1.35248	1.20319	1.08552	1.17732
furniture	0	0.931625	0.942304	0.936758	0.976585	0.795468	0.69365	0.600268	0.642774	0.604585	0.663977	0.759451	0.809754	0.854523	0.974968	1.06719	1.10294	1.12859	1.06659	1.01819	0.917419	0.863512	0.932339	0.867327	0.787826	0.796803	0.811238	0.632292	0.794042	1.06443	1.20128	1.31909	1.58968	1.77804	1.8319	1.97763	1.94986	1.82907	1.66506	1.64474	1.39194	1.33878	1.35682	1.40686	1.24013	1.46993	1.76937	1.91651	1.70896
furniture	0	0.83415	0.794983	0.678867	0.725362	0.770669	1.03589	1.26435	1.32957	1.33266	1.31994	1.264	1.13797	1.16127	1.13779	1.03063	0.78747	0.627151	0.621091	0.867203	1.05206	1.15475	1.23747	1.18358	0.848197	0.639099	0.642541	0.578446	0.719771	1.04554	1.40169	1.53502	1.68697	1.67781	1.73476	1.88724	2.14046	2.33554	2.31884	2.27705	2.29812	2.18812	2.10776	2.31218	2.23726	1.88971	1.66494	1.57099	1.51807
furniture	0	1.08869	0.875066	0.936121	1.31649	1.42244	1.38651	1.38341	1.11295	0.770259	0.724079	0.825559	0.864254	0.910321	0.846332	0.71795	0.556553	0.49592	0.570758	0.612134	0.660556	0.747731	0.766615	0.73983	0.862516	0.785256	0.780989	0.80556	1.06823	1.10802	1.44026	2.00963	2.2634	2.28911	2.35834	2.80817	2.51798	2.7602	2.55446	2.69994	2.27564	2.22102	1.86924	2.53149	2.41311	2.13835	1.93668	1.83198	1.40571
furniture	0	1.20447	1.0607	0.818909	0.859029	1.0931	1.18381	1.07992	1.1909	1.122	0.955807	0.78988	0.84389	0.851237	0.887407	1.07271	1.07277	1.06396	1.07878	1.10082	1.16246	1.34458	1.26906	1.3194	1.25225	0.921076	0.782531	0.851302	0.775652	0.823049	0.880235	0.895738	0.969796	1.03721	1.21026	1.64527	1.88745	2.03643	2.1515	2.25054	2.33771	2.22439	2.26553	2.30444	2.238	1.87726	2.01546	1.82702	1.76206
furniture	0	0.841161	0.976444	0.89025	0.827392	0.844209	0.780933	0.629953	0.625147	0.677755	0.665221	0.738425	0.847042	1.00679	0.959106	0.962235	0.815858	0.758363	0.769762	0.918672	1.05507	1.15806	1.11513	1.04224	0.92731	0.877443	0.971384	1.05073	1.23689	1.25489	1.40015	1.64028	2.01381	2.01615	2.23324	2.45441	2.24677	2.21174	2.18128	2.21178	2.06561	2.20891	2.04297	1.80426	1.48627	1.15898	0.931126	0.695256	0.660657
furniture	0
furniture	0	1.22094	1.25647	1.37621	1.27485	1.47103	1.48762	1.44696	1.40024	1.27956	1.13613	1.2232	1.33995	1.33673	1.26968	1.26507	1.08447	0.911615	1.04614	1.11314	1.02259	1.089	1.23939	1.10527	1.10827	1.0045	0.822146	0.716749	0.794048	0.914314	1.26339	1.78757	1.85071	1.99507	2.3815	2.49762	2.50068	2.53813	2.43147	1.83426	1.54588	1.14604	1.09426	1.00216	1.33305	1.2429	1.25856	1.14729	1.19796
furniture	0	1.12934	1.4059	1.55305	1.54039	1.57963	1.42479	1.21035	1.14124	1.05377	0.885087	1.00201	0.980437	1.16339	1.17868	1.12906	1.03516	0.976194	0.727842	0.774942	0.775857	0.781911	0.779543	0.802668	0.8389	0.874771	0.933888	1.02068	1.10806	1.31576	1.59269	1.60273	1.76833	1.61536	1.48757	1.58791	1.88864	2.14879	2.57621	2.65848	2.47619	2.21296	2.15228	1.97666	1.79118	1.67679	1.57421	1.2003	1.16124
furniture	0	0.770006	0.648031	0.623895	0.718199	0.719376	0.907561	1.17414	1.18144	1.12212	1.19208	1.08765	0.921622	0.889175	0.922868	0.913615	0.786256	0.780297	0.852123	0.811684	0.701071	0.803078	0.832647	0.821738	0.799569	0.832078	0.727697	0.61683	0.521607	0.618328	0.864922	0.979992	1.09328	1.38193	1.46244	1.72795	2.1526	2.5983	2.53777	2.56865	2.39875	2.02631	1.6149	1.64229	1.83002	1.73546	1.68148	1.63589	1.711
furniture	0	0.599889	0.578713	0.542027	0.625176	0.655909	0.636717	0.610725	0.708188	0.624985	0.602637	0.608546	0.598934	0.502991	0.531383	0.686001	0.686306	0.769498	0.825423	0.890555	0.691735	0.824732	0.728769	0.745643	0.747496	0.894401	0.842412	1.05995	1.33724	1.33486	1.50487	1.62266	1.659	1.50325	1.72032	1.59969	1.85218	1.86696	2.13699	2.07024	2.07079	1.96283	1.98387	1.70704	1.99189	2.14459	1.87889	2.00826	2.10658
nest	1	1.08054	1.05877	0.940978	0.945667	1.00115	1.04597	1.1307	1.04303	1.14282	1.17838	1.1667	0.966733	1.0655	0.897815	0.837623	0.758579	0.768157	0.769923	0.812583	0.728692	0.666078	0.667616	0.537737	0.516099	0.571615	0.66239	0.784123	0.853455	1.00944	1.05367	1.19804	1.40655	1.98938	2.08737	2.23539	2.45161	2.42742	2.13673	2.33516	2.49358	2.27654	2.48465	2.51283	2.43477	2.28455	2.18925	1.86151	1.80239
nest	1	0.83757	0.626206	0.616456	0.581449	0.588262	0.726186	0.699251	0.772571	0.908665	0.9903	0.967303	1.15216	1.15412	1.05844	0.924338	0.848627	0.659029	0.732876	0.950966	1.07652	1.09403	1.10188	1.04949	0.805714	0.69331	0.759703	0.851238	0.837399	1.02737	1.19169	1.49092	2.00884	2.01607	1.93158	1.99438	1.92581	1.51749	1.77299	2.15396	2.43736	2.52729	2.8902	2.84313	3.17535	3.23026	2.92563	2.466	2.31651
nest	1	0.834347	0.868259	0.969978	1.08998	1.09876	1.07783	1.01553	1.0517	0.923782	0.975307	1.19992	1.30632	1.24194	1.25089	1.1245	0.941146	0.853596	0.794295	0.73798	0.98368	1.11097	1.14048	1.1723	1.16107	1.10262	0.966529	1.07096	1.43699	1.46916	1.52682	2.05091	2.09763	2.17182	2.51442	2.27751	2.3562	2.85914	3.24106	3.2522	3.77736	3.37776	3.02633	2.47439	2.41536	2.0535	2.06665	1.87527	1.97044
nest	1	0.933056	0.861213	0.849129	0.894703	1.03299	1.32454	1.43759	1.4081	1.21593	1.14126	0.892226	0.71123	0.640559	0.791116	0.763763	0.651136	0.67794	0.703361	0.614227	0.560924	0.653308	0.707151	0.803604	0.896607	1.04572	1.00659	1.00429	0.972733	1.12737	1.33419	1.54227	1.72915	1.83257	2.01185	2.11092	2.08857	2.34973	2.82184	2.8442	2.61178	2.96565	3.13414	2.90964	2.79639	2.64021	2.22	1.62505	1.35216
nest	1
nest	1
nest	1	0.932582	0.847236	0.661162	0.679177	0.801743	0.68253	0.656098	0.781054	1.10789	1.15303	1.25862	1.35499	1.39308	1.11241	1.0261	0.922737	0.94629	0.899349	0.86578	0.878454	1.06181	0.998835	0.924847	1.02469	1.09231	1.19314	1.29881	1.46938	1.44322	1.35823	1.28097	1.39388	1.38422	1.80739	2.14282	2.39341	3.03929	3.59009	3.34407	3.55705	3.7127	2.88936	2.88942	2.93338	2.40493	1.99638	2.20736	1.78754
nest	1	0.754227	0.857064	0.928766	0.986019	1.09984	1.11969	1.1598	1.06507	1.07902	0.926548	0.950285	0.89034	0.896978	0.737687	0.648197	0.587646	0.636611	0.683231	0.692083	0.76944	0.723389	0.591689	0.542358	0.566681	0.615355	0.750779	0.951262	1.07357	1.44092	1.90415	2.15217	2.38803	2.7244	2.71214	2.30621	2.31616	2.26954	1.81895	1.95007	2.35346	2.46413	2.23214	2.26864	1.81536	1.51462	1.32672	1.23944	1.22278
nest	1	1.66532	1.59686	1.53508	1.46291	1.18624	1.01076	1.00108	0.922473	1.13565	1.29735	1.29994	1.29563	1.30398	1.12393	1.12197	1.18548	1.20804	1.19846	1.23883	1.14409	1.12919	1.01601	0.917193	0.839652	0.856873	0.726298	0.829521	0.977665	1.51644	1.84486	2.29473	2.24194	2.29438	1.93366	1.62645	1.39548	2.16432	2.22725	2.52731	2.84922	3.03911	2.40645	2.26745	1.95053	1.64387	1.4055	1.5525	1.75052
nest	1	1.1295	1.15241	1.0183	0.909767	0.922139	0.847347	0.82152	0.804947	0.853505	0.904163	0.967238	0.909176	0.984711	1.05184	0.993594	0.916198	0.827108	0.880109	1.00985	0.99366	1.07455	1.17149	1.04715	1.05018	1.21292	1.28796	1.23983	1.38371	1.2975	1.44755	1.70856	1.90714	1.94593	1.86702	1.79395	1.62031	1.79529	1.97002	2.30944	2.2514	2.43291	2.59263	2.33113	1.94816	1.83763	1.67548	1.43867	1.60434
man clothing	0	0.85533	0.959125	1.02559	1.09479	1.21058	1.27318	1.15638	1.1274	1.11724	0.967526	0.853307	0.729187	0.767284	0.771775	1.04004	1.03922	1.11545	1.13335	1.19032	0.971946	0.94156	0.894908	0.720006	0.547571	0.506563	0.486499	0.587789	0.583925	0.731548	1.08964	1.62803	1.78543	2.07131	2.28632	2.53583	2.3905	2.23356	2.14737	2.33028	1.76212	1.6244	1.60336	1.44543	1.05248	1.19809	1.21584	1.11291	1.12778
man clothing	0	0.750928	0.78095	0.821671	0.892312	0.912632	0.81046	0.698686	0.526765	0.438882	0.430003	0.42789	0.43723	0.515083	0.590948	0.604018	0.647779	0.79722	0.812995	0.809687	0.913659	0.830655	0.721315	0.648915	0.591905	0.508833	0.579859	0.793914	1.0774	1.15973	1.29268	1.55573	1.6798	2.00825	2.42252	2.57962	2.49353	2.49726	2.01751	1.79862	2.14442	2.07806	1.84999	1.80893	1.5905	1.1227	1.3514	1.46787	1.57356
man clothing	0	0.974281	1.26216	1.20018	1.37307	1.41309	1.2655	0.936567	0.89606	0.72062	0.57816	0.775728	0.913985	1.0646	1.21105	1.44668	1.41524	1.39041	1.36983	1.29587	1.16134	1	1.01215	0.922838	0.849063	0.863098	0.947086	0.924296	1.03144	1.17649	1.33408	1.34427	1.38046	1.46063	1.39966	1.43933	1.92235	1.91555	1.90672	1.97884	2.21559	2.00736	2.18313	2.20109	2.38826	2.06794	1.95366	1.73419	1.53726
man clothing	0	1.39265	1.29443	1.30845	1.34584	1.44865	1.34536	1.32097	1.30879	1.43272	1.36703	1.38347	1.42305	1.61956	1.50695	1.42336	1.32762	1.33334	1.12068	1.01298	1.22847	1.27223	1.28897	1.27204	1.273	1.1382	1.05875	1.00719	1.06282	1.14761	1.32402	1.46168	1.58087	1.61334	1.66811	1.38474	1.51113	1.58352	1.47883	1.39794	1.59457	1.58628	1.53487	1.71991	1.77407	1.60114	1.43962	1.34006	1.38278
man clothing	0	1.23279	1.44603	1.30219	1.09634	1.04578	0.885405	0.78318	0.885001	1.00829	1.08182	1.12606	1.00327	0.899729	0.824032	0.82302	0.740045	0.809072	0.89764	0.991311	0.879825	0.855838	0.676282	0.568121	0.580425	0.631172	0.655504	0.73995	0.960286	0.968659	1.11828	1.38692	1.54812	1.46112	1.64878	1.8374	1.70539	1.63428	1.8468	1.71042	1.39366	1.38159	1.48299	1.4099	1.50601	1.62792	1.89752	2.01818	2.23625
man clothing	0	0.898637	0.883756	0.723063	0.683503	0.686233	0.677847	0.714329	0.798644	0.820863	0.93505	0.912206	0.851432	0.956199	1.12115	1.0947	1.32698	1.40483	1.46075	1.39489	1.39518	1.27268	1.27187	1.14383	1.20671	1.19282	1.19401	1.22347	1.20655	1.14216	1.37125	1.27253	1.18541	1.13297	1.11485	0.929259	1.12599	1.31275	1.45905	1.89418	2.13936	2.082	1.94881	1.89997	1.68904	1.52358	1.50881	1.49621	1.63411
man clothing	0	0.790896	0.816916	0.767531	0.672052	0.669899	0.666405	0.679499	0.642976	0.733216	0.760109	0.732458	0.665152	0.723081	0.705179	0.722175	0.721528	0.687739	0.724971	0.678433	0.640898	0.664813	0.67446	0.712757	0.6826	0.691617	0.863364	1.03457	1.00223	1.11813	1.48303	1.49957	1.58359	1.69078	2.13856	2.38643	2.78708	2.90266	3.32267	3.24398	3.19961	3.24063	3.19077	2.83584	2.56508	2.26062	1.6979	1.37547	1.29791
man clothing	0	1.75406	1.74319	1.43794	1.27177	1.08893	0.964335	0.952651	0.94809	1.06278	1.04137	0.998772	1.01721	1.02862	1.05742	1.08165	1.18403	1.07477	1.04007	0.902552	0.913744	1.00107	1.04757	0.952561	0.89885	0.92061	0.912678	0.863028	1.0228	1.12554	1.24014	1.40716	1.79987	1.98967	2.33499	2.22995	2.16129	1.85364	1.63529	1.40259	1.38098	1.45781	1.91921	2.32941	2.11737	2.0716	1.97597	1.61846	1.46909
man clothing	0	2.08026	1.72235	1.3364	0.991334	0.824493	0.841185	0.991607	1.02286	0.937667	0.862847	0.787868	0.569721	0.558489	0.638902	0.782678	0.776117	0.822167	0.800819	0.795221	0.866268	0.989502	0.927034	0.918558	0.873883	0.653645	0.51815	0.608253	0.976447	1.2107	1.36444	1.57631	1.49789	1.24273	1.30754	1.49108	1.3842	1.58816	1.88725	1.65629	1.48226	1.80559	1.77721	1.6165	1.71831	1.69951	1.32588	1.14179	0.872231
man clothing	0	1.31791	1.32577	1.09177	1.02869	1.06162	1.01835	0.982588	1.01961	0.933177	0.783367	0.774033	0.860112	0.933573	1.08728	1.03923	0.986428	0.948109	1.04273	0.914641	1.05205	1.05077	1.06595	0.940491	0.93096	0.916866	1.07068	1.18888	1.18836	1.22842	1.32358	1.17501	1.22677	1.39892	1.84348	1.9597	2.14224	2.07909	2.01461	1.61663	1.49875	1.41269	1.40627	1.39069	1.40947	1.15818	1.06743	0.945009	0.928938
needlework	0	0.755745	0.749012	0.773212	0.766838	0.873778	0.946234	0.87377	0.773028	0.804253	0.708555	0.672032	0.709938	0.749201	0.881049	0.913212	0.912888	0.834527	0.776813	0.632123	0.660043	0.633442	0.631233	0.700189	0.681712	0.656434	0.597832	0.688627	0.845168	1.13485	1.31749	1.56029	1.85355	2.02583	2.07845	2.15015	2.22527	2.08517	1.82215	1.68956	1.53251	1.51936	1.54883	1.4388	1.30558	1.26576	1.12312	0.930167	0.937158
needlework	0	1.30386	1.15464	1.17434	0.849164	0.741599	0.697394	0.831779	0.974619	0.968132	0.917771	1.02209	1.14359	1.0955	1.17217	1.29275	1.46918	1.40618	1.48068	1.36754	1.2454	0.998121	0.845908	0.732411	0.996181	1.02557	1.00611	1.18358	1.20908	1.18027	1.39515	1.74312	1.85403	1.95361	2.03727	1.99264	2.07696	2.28839	2.24017	2.12478	2.59058	2.60098	2.45615	2.60904	2.81309	2.48343	2.32712	2.11393	2.04443
needlework	0	0.93753	0.900329	0.845315	0.808576	0.845584	0.873583	0.839607	0.833891	0.755263	0.686439	0.650026	0.645053	0.720627	0.814137	0.899042	0.902836	0.845728	0.794835	0.707175	0.698994	0.686077	0.755002	0.821072	0.842307	0.775592	0.796287	0.826982	0.877828	1.13328	1.28771	1.2659	1.19411	1.12916	0.909936	1.07416	1.18462	1.32118	1.52705	1.86487	1.66056	1.66826	2.21024	2.57198	2.57469	2.90576	2.89678	2.42138	2.02603
needlework	0	1.21903	1.20096	1.0809	0.977909	0.96704	0.864885	0.698333	0.678258	0.698241	0.70632	0.729622	0.786413	0.82069	0.899908	0.930514	1.01347	1.0553	1.07775	1.02744	1.0922	0.996024	1.07222	1.15011	1.11964	1.34616	1.48073	1.43083	1.50551	1.79561	1.64273	1.59442	1.65084	1.71755	1.61531	1.64299	1.77607	1.78058	1.86407	2.24173	2.72711	2.7366	2.80912	3.00826	2.72012	2.16085	1.90853	1.74677	1.33114
needlework	0	0.74662	0.859784	0.977733	0.847336	0.823926	0.784694	0.887961	0.87483	0.959962	1.02948	0.999382	0.798215	0.723711	0.670672	0.599944	0.555844	0.63442	0.647276	0.626634	0.601901	0.659957	0.607783	0.522754	0.610829	0.643649	0.768108	1.01369	1.37186	1.44193	1.69366	1.64307	1.63747	1.62134	1.66196	1.50857	1.62157	1.60412	1.46268	1.56499	1.5876	1.58272	1.47971	1.57325	1.68537	1.59832	1.5193	1.62685	1.4798
needlework	0	1.03172	1.16677	1.08178	1.12347	1.17199	1.27534	1.49141	1.69037	1.52588	1.37486	1.10464	0.831121	0.911518	1.1091	1.32161	1.35113	1.34217	1.18047	1.07391	0.832575	0.932598	0.92471	0.797706	0.757896	0.90433	0.831587	1.08173	1.28792	1.53176	1.49633	1.52576	1.44336	1.32683	1.51992	1.59962	1.71463	1.88965	2.03015	1.93243	2.15352	2.25371	2.17238	2.32359	2.16305	1.89085	1.62463	1.39725	1.3812
needlework	0	1.09767	1.2004	1.23142	1.41937	1.29328	1.46258	1.33447	1.34386	1.31855	1.33589	1.15191	1.15235	1.23011	1.09308	1.01575	1.04819	1.01584	0.786587	1.03454	1.08704	1.01155	1.02314	1.05806	0.759843	0.780706	0.893332	0.908894	1.05605	1.09831	1.09789	0.985527	1.07968	1.26438	1.45652	1.56732	1.64099	1.53131	1.15462	0.88214	1.24171	1.35751	1.55017	1.78128	1.83939	1.65834	1.56057	1.55544	1.39199
needlework	0	0.792185	0.774301	0.942263	0.961891	1.05895	1.05234	1.0101	0.865477	0.861862	0.817014	0.886003	1.05328	1.02957	0.971869	0.857453	0.945696	0.93436	0.940617	1.06696	1.17797	1.03493	0.888375	0.907974	1.04983	1.27984	1.55508	1.68124	1.73816	1.48171	1.2817	1.14004	1.3319	1.59607	1.71739	1.90758	1.97835	1.85797	1.90511	1.92744	1.83569	1.91172	1.83906	1.94	2.0122	2.00806	1.94433	1.90868	1.53103
needlework	0	1.25411	1.08345	1.23586	1.28422	1.30679	1.45524	1.33747	1.11361	0.945361	0.908018	0.780771	0.844456	0.918285	1.17406	1.30592	1.4885	1.67963	1.64602	1.50265	1.40975	1.19624	1.15711	1.05084	1.09695	1.13759	1.27669	1.04129	1.13155	1.1361	1.22628	1.32482	1.76688	1.66504	1.81555	1.9589	2.2005	2.09524	2.459	2.32458	2.26416	1.86248	1.72971	1.3733	1.44918	1.2135	1.20578	0.912041	0.888751
needlework	0	1.1408	1.14771	1.16373	1.08953	1.19112	1.30546	1.32791	1.39023	1.43713	1.2666	1.04811	1.02303	1.02055	1.00198	0.967821	0.930442	0.951157	0.793843	0.698166	0.65823	0.622954	0.556354	0.605608	0.72493	0.749457	0.836782	1.08208	1.2905	1.46855	1.80583	2.18715	2.00804	1.93286	2.01289	1.86474	1.60513	1.84095	1.75489	1.60305	1.5388	1.47	1.18318	1.25033	1.19754	1.16551	1.07261	1.1252	1.00142
equipment	0	1.15447	1.1455	1.09569	1.01184	1.02919	0.869089	0.976627	0.932373	0.850193	0.844472	0.899209	0.735069	0.66421	0.706947	0.631409	0.586208	0.70093	0.781188	0.753526	0.763919	0.814401	0.867151	1.04153	1.13404	1.06956	1.06847	1.18383	1.32464	1.41647	1.68815	1.86613	2.05041	1.86241	1.68742	1.65929	1.67927	1.51292	1.71115	1.99403	2.40758	2.68824	2.55509	2.3479	2.2422	1.93079	1.80486	1.73571	1.79873
equipment	0	1.37447	1.41476	1.33963	1.16064	1.07681	1.01999	0.927973	0.918702	0.849904	0.654276	0.590823	0.690144	0.799429	0.904155	1.10019	1.07281	1.00042	0.880638	0.782157	0.634425	0.642285	0.60966	0.655773	0.753882	0.743817	0.738164	0.972766	1.26502	1.70063	2.01119	2.28482	2.3715	2.34959	2.21789	2.57556	3.0101	3.30877	3.57754	3.3852	2.98967	2.2796	1.82578	1.7408	2.34741	2.37221	2.44182	2.37443	2.24745
equipment	0	1.57893	1.52695	1.17774	1.37476	1.62036	1.60643	1.61682	1.72974	1.71505	1.5591	1.66591	1.66618	1.81348	1.6362	1.47968	1.352	1.29042	1.27582	1.43291	1.48896	1.40104	1.52957	1.47354	1.33975	1.23068	1.33837	1.145	1.19594	1.3041	1.53367	1.62319	1.57387	1.51858	1.90663	2.0754	2.02275	2.08909	2.24643	1.91886	1.6695	1.98357	2.037	2.25642	2.21979	2.26079	1.86876	1.99556	1.86075
equipment	0	1.40667	1.13469	1.12118	1.15058	1.41429	1.47147	1.39049	1.28483	1.13887	0.780295	0.752169	0.947477	0.925146	0.916805	0.94989	0.967748	0.795834	0.75717	0.841097	0.879683	0.80366	0.792675	0.76632	0.752872	0.701319	0.708924	0.702155	0.836582	1.01271	1.1657	1.37164	1.38364	1.52104	1.64253	1.66369	1.75331	2.09867	1.95837	1.73307	1.74891	1.5932	1.34762	1.64712	1.88501	2.11455	2.33235	2.64953	2.47129
equipment	0	1.16948	1.1877	1.17618	1.20768	1.1672	1.00855	0.966796	1.02749	1.12556	1.29134	1.47384	1.59346	1.42365	1.22776	1.1069	1.05982	0.971568	1.14139	1.22075	1.0773	0.960152	1.10757	1.08516	1.07828	1.07827	1.3592	1.43091	1.63629	1.8861	2.14851	1.98051	1.7828	1.66636	1.5839	1.55773	1.98007	2.01862	1.85149	1.8291	1.75333	1.54342	1.96968	2.44983	2.27466	2.27567	2.11617	1.75337	1.5014
equipment	0	0.932208	0.800479	0.962304	1.06615	1.0087	1.03985	0.883036	0.693136	0.655141	0.634993	0.634587	0.66789	0.802311	0.820177	0.855687	0.835464	0.904431	0.823359	0.854035	0.859495	0.811966	0.768263	0.746174	0.671961	0.558791	0.603363	0.657053	0.68871	0.839814	1.23231	1.28425	1.60101	2.34876	2.40678	2.49363	2.81529	2.56824	2.06883	2.06733	2.25378	2.51025	2.81707	3.37638	3.50903	2.9453	2.36571	2.10569	1.56125
equipment	0	0.688442	0.726259	0.797985	0.898005	1.03444	1.08012	1.14324	1.21719	1.1544	1.13814	1.01314	1.05262	1.05036	1.32989	1.41829	1.53985	1.48046	1.31214	1.10856	1.08867	0.965025	1.01437	1.14635	1.16044	1.01635	1.04946	1.068	0.970896	1.09199	1.09345	1.15151	1.14033	1.15371	1.36106	1.43367	1.55245	1.6448	1.71966	1.50605	1.4994	1.4668	1.39214	1.43223	1.30694	1.2938	1.24739	1.17792	0.984253
equipment	0	1.17786	1.25911	1.22235	1.10313	1.10556	0.938336	0.830712	0.830517	0.77507	0.744681	0.76984	0.663933	0.585662	0.701277	0.894772	1.17331	1.5046	1.6043	1.62898	1.45379	1.18456	0.968414	0.872213	0.829437	0.809793	0.934155	1.14007	1.27379	1.43396	1.69463	1.90027	1.80098	2.02074	1.93315	1.68114	1.62597	1.57382	1.54051	1.75022	1.87042	1.76671	1.83055	1.56718	1.27514	1.2294	1.29918	1.45842	1.98175
equipment	0	1.20146	1.16639	0.996462	1.10632	1.08122	1.15963	1.34016	1.30124	1.15606	1.32026	1.34396	1.11442	1.17216	1.32178	1.11736	1.07106	1.10527	1.05368	0.885507	0.828152	0.783409	0.904202	0.927361	0.912078	0.918342	0.887999	0.98207	1.36583	2.05391	2.66351	3.29033	3.43504	3.19556	2.4866	2.2309	2.32919	2.12262	2.10549	2.20267	2.12259	1.70606	1.72963	1.92681	2.08443	2.13511	2.15586	2.79457	2.83359
equipment	0	0.79971	0.839269	0.735805	0.776508	0.777449	0.861821	0.779243	0.690351	0.769951	0.925891	0.876605	0.932457	0.946504	0.853669	0.888872	0.83238	0.778602	0.960688	0.959582	1.04935	1.21433	1.33882	1.1315	1.22421	1.06591	0.956099	0.8246	1.11751	1.24752	1.56009	1.9479	2.39521	2.27723	2.48745	2.2598	1.84989	1.45312	1.56499	1.22131	1.29414	1.34368	1.4881	1.3662	1.37369	1.42135	1.71536	1.67215	1.82327
electrical device	0	1.46613	1.45489	1.4328	1.33981	1.1802	1.01534	1.18872	0.958196	0.78888	0.781688	0.733496	0.592388	0.603112	0.665191	0.731355	1.01668	1.04899	1.18368	1.28194	1.2295	1.01217	1.14326	1.26091	1.24662	1.27941	1.63523	2.02408	2.18161	2.34673	2.61377	2.51242	2.65005	2.97314	2.92057	3.14081	3.35925	2.78364	2.12017	1.98561	1.89501	2.20162	2.33774	2.4022	2.75754	2.33939	1.58231	1.33665	1.37629
electrical device	0	0.892421	0.846356	0.918915	0.934979	0.937998	0.771096	0.825805	0.773512	0.738298	0.839245	1.00024	0.99495	0.900725	0.881538	0.824223	0.720802	0.676464	0.765612	0.70766	0.718833	0.734769	0.857933	0.913495	1.00452	1.2084	1.32501	1.33594	1.29296	1.76963	2.03659	1.98146	2.25445	2.51241	2.091	1.97718	2.09434	1.94177	2.38683	3.11138	3.00883	2.9419	2.84819	2.36769	1.62736	1.39749	1.42028	1.68623	1.64198
electrical device	0	1.21191	0.900104	0.858604	0.888857	0.849187	0.846829	1.01958	0.862411	0.861774	0.941353	0.837542	0.777559	0.790931	0.880899	0.956083	1.10735	1.30398	1.39534	1.42703	1.37518	1.32254	1.16313	1.25468	1.3323	1.20256	1.18461	1.10148	1.00768	1.09421	1.27268	1.55327	1.87209	1.89919	1.69316	1.71872	1.67104	1.83596	2.51169	2.77745	2.73957	2.76724	2.40415	1.96151	1.8265	1.83182	1.57979	1.61826	1.48572
electrical device	0	1.59075	1.7183	1.54834	1.21567	1.25747	1.16608	1.04804	1.06071	1.02344	0.95416	1.04254	1.01758	1.04038	0.915199	0.859207	0.999002	1.14038	1.14323	1.2172	1.20041	1.00196	0.848221	0.74191	0.714598	0.670416	0.686501	0.886441	1.04008	1.29155	1.54308	1.73177	1.81371	1.98201	1.84805	1.8365	2.00329	1.98412	1.75148	1.77996	1.86769	1.57833	1.29325	1.27717	1.22328	1.04638	0.943271	0.861062	1.10508
electrical device	0	0.58335	0.601595	0.551804	0.538834	0.649791	0.812705	0.855406	1.01604	1.15501	1.145	0.968194	0.898569	0.801722	0.755073	0.768458	1.04212	1.21883	1.18599	1.14015	1.04371	0.803739	0.730406	0.768822	0.960998	0.951308	0.962053	1.0353	1.11102	0.983321	1.10013	1.32303	1.38414	1.48662	1.64466	1.5025	1.43437	1.24818	1.20906	1.13271	1.44906	1.71588	1.89629	1.8394	1.92733	1.76665	1.39185	1.3097	1.39075
electrical device	0	1.16247	0.903304	1.01461	1.15207	1.1154	0.986993	1.06067	0.967071	0.874944	0.84902	0.881492	0.792287	0.704805	0.661619	0.71513	0.746857	0.930577	1.09513	1.21211	1.28973	1.25597	1.17162	1.0625	1.06892	1.10399	1.16741	1.12928	1.07654	0.997658	1.02306	1.03351	1.135	1.24916	1.18963	1.13526	1.05546	1.14093	1.22093	1.36783	1.46616	1.72172	1.60817	1.69812	1.66278	1.80171	1.65144	1.62844	1.4975
electrical device	0	1.01374	0.853362	0.637481	0.612244	0.525971	0.609153	0.610275	0.758191	0.761672	0.817846	0.748024	0.787717	0.675468	0.705029	0.672786	0.797794	0.904991	1.07747	1.0926	1.15698	1.01006	0.918365	0.975585	0.989885	0.968839	1.10088	1.29463	1.20584	1.21609	1.21216	1.47922	1.43995	1.91242	2.35916	2.78342	2.86898	3.42194	3.12957	2.65248	2.4254	2.03837	1.42365	1.66826	2.11285	2.48268	2.73781	2.64915	2.28509
electrical device	0	0.868661	1.06436	1.08046	1.09731	1.11121	0.979171	0.832406	0.957442	0.996693	1.04863	1.00745	1.07915	0.99855	0.946671	0.858151	0.889741	0.794207	0.740587	0.659111	0.726193	0.690124	0.629895	0.661515	0.719002	0.785066	0.917512	1.14002	1.25093	1.39293	1.3885	1.43598	1.56102	1.57111	1.60659	2.15724	2.33036	2.61657	3.19201	3.23185	2.80434	2.8823	2.54174	1.77159	1.56862	1.53372	1.22907	1.02575	1.05469
electrical device	0	0.998698	1.0971	1.07591	1.05253	0.937562	1.04523	0.97257	0.84415	0.813941	0.820993	0.938485	0.89278	0.908506	1.01057	0.988956	0.821482	0.783353	0.858076	0.782389	1.01984	1.20403	1.18476	1.16981	1.15839	0.91843	0.799434	0.775514	0.683803	0.762118	0.98017	1.15289	1.51126	1.6238	2.13793	2.39052	2.49709	2.33256	2.43272	1.96246	1.66716	1.92178	1.99054	2.12388	2.08545	2.04704	1.55628	1.29135	1.18352
electrical device	0	0.905842	0.947378	0.92685	0.78698	0.676869	0.759747	0.861514	0.944935	0.94803	0.931115	0.819206	0.784289	0.663934	0.810899	0.765532	0.932662	0.976605	1.07343	0.966336	1.14032	0.982509	1.02832	1.21723	1.25863	1.33691	1.45459	1.65722	1.62718	1.59544	1.48234	1.52741	1.47109	1.26986	1.54037	1.70328	1.70986	1.89087	2.23364	2.05965	1.86258	1.88752	1.78586	1.7714	1.89436	2.00933	1.96935	1.91179	1.90942
electronic device	0	1.29875	1.06024	0.995554	0.834749	0.720164	0.614458	0.545452	0.652257	0.760242	0.835266	0.845409	0.921476	0.805294	0.716148	0.740086	0.724191	0.784361	0.860222	1.052	1.12173	1.05619	1.02084	0.978042	0.829048	0.73519	0.793817	0.842948	0.987326	0.944244	1.14719	1.1902	1.32933	1.60925	1.93026	1.79857	1.70835	1.45404	1.13268	1.22277	1.45204	1.57814	1.71986	1.80694	1.47784	1.1887	1.12644	1.26452	1.23241
electronic device	0	0.743224	0.723562	0.686596	0.759633	0.794298	0.882321	0.898638	0.95393	0.977352	0.898309	0.834529	0.917188	1.0162	1.10865	1.16454	1.2091	1.09324	0.896753	0.687229	0.867634	0.84149	0.982101	1.03336	1.08111	0.861194	0.750514	0.670062	0.791778	0.990625	1.16113	1.57647	2.17835	2.87481	2.85171	2.77608	2.82099	2.24813	1.44628	1.33658	1.42158	1.13871	1.23951	1.39902	1.34473	1.36241	1.35715	1.30775	1.33872
electronic device	0	0.818365	0.868837	0.886611	0.828293	0.679642	0.637625	0.545779	0.469	0.442551	0.469069	0.607847	0.896832	1.06357	1.20123	1.25024	1.14649	0.898754	0.770157	0.602723	0.545677	0.664446	0.6336	0.731883	0.756629	0.848575	0.812014	0.793874	0.655754	0.78662	0.831973	0.861848	1.14742	1.59753	1.83653	1.97745	2.33515	2.40733	2.50181	2.68043	2.85866	2.58436	2.34311	1.94788	1.58	1.44393	1.38427	1.57248	1.75042
electronic device	0	0.894514	0.768907	0.725102	0.735921	0.719679	0.812436	0.822066	0.792448	0.757283	0.855914	1.00079	1.16645	1.22772	1.25722	1.0869	0.898512	0.732388	0.6594	0.675997	0.714871	0.767596	0.7173	0.747049	0.731215	0.78748	0.86123	1.08914	1.44837	1.59863	1.63267	1.66557	1.51743	1.50164	1.5348	1.72487	1.85287	2.01899	1.98528	2.14931	2.24313	2.36086	2.2841	2.24728	2.23702	2.51361	2.38693	2.32546	2.18201
electronic device	0
electronic device	0	0.791137	0.850253	0.950895	0.842987	0.770428	0.671394	0.651799	0.491591	0.539023	0.789873	0.927078	1.0036	0.978288	0.994027	0.762451	0.612912	0.545031	0.558058	0.581755	0.698256	0.822881	0.7907	0.854228	0.866061	0.731307	0.660978	0.63407	0.880041	1.34329	1.71487	1.94885	2.8888	2.9785	3.05923	3.21414	3.57981	2.87335	2.87151	2.43937	2.06936	1.64593	1.44635	1.2559	1.34671	1.96295	2.11328	2.27482	2.07613
electronic device	0	1.16993	1.17756	1.03219	0.998796	0.798696	0.772533	0.631358	0.74292	0.805587	0.987244	1.26976	1.34843	1.26588	1.33263	1.33597	1.14663	1.17577	1.1621	1.04057	0.914556	0.900557	0.837878	0.838023	0.958963	1.00955	1.03287	1.17755	1.1908	1.01164	1.30252	1.61046	1.73762	2.14555	2.69187	2.93563	2.78278	2.60139	2.50486	1.98019	1.37827	1.2556	1.60642	1.47606	1.75928	2.0094	2.19628	1.84113	1.59142
electronic device	0	1.34695	1.16997	1.23836	1.13862	1.10541	1.01901	1.18084	1.25234	1.3047	1.40473	1.43942	1.43204	1.40927	1.33742	1.13879	1.06868	0.947732	0.943574	0.981347	0.92844	0.928801	0.9592	0.769653	0.746505	0.687236	0.734202	0.63245	0.751722	0.980679	1.42923	1.66412	1.88096	2.0179	2.15899	1.9182	1.82841	2.13734	2.32342	2.16306	2.14867	1.99986	1.68772	1.51028	1.67484	1.58842	1.582	1.65618	1.61351
electronic device	0	1.13896	1.13458	1.1558	0.965083	0.814051	0.807824	0.967482	1.09684	1.14072	1.16707	1.1579	1.13062	0.97316	0.859847	0.821371	0.922279	0.814346	0.847963	0.917255	1.08724	0.925701	0.837762	1.00154	1.15341	1.00228	1.1985	1.29085	1.32506	1.48564	2.04486	2.61643	2.96774	3.24621	3.75212	3.51825	3.14758	2.74466	2.55306	2.1327	2.44879	2.60098	2.6751	2.89863	3.20198	2.84466	2.4388	2.798	2.52051
electronic device	0	1.53383	1.56267	1.43456	1.11743	1.0456	1.01893	1.02809	1.05258	1.01939	0.800258	0.819067	0.897252	0.81126	0.769791	0.900221	0.953568	0.932038	0.889123	0.906564	0.88822	0.92819	0.911091	1.06703	1.09601	1.11421	1.11461	1.01566	1.0271	1.1374	1.47252	1.44426	1.68414	1.63737	1.70542	1.72845	1.78245	1.67809	1.70094	1.50725	1.20574	1.18859	1.30009	1.31798	1.38409	1.38059	1.42114	1.47059	1.49383
battery	0	0.964107	0.811877	0.756201	0.822769	0.907459	0.881653	0.855161	0.869416	0.871495	0.778834	0.783709	0.868805	0.809214	0.828499	0.807311	0.781284	0.80891	0.907702	0.95017	1.25471	1.3254	1.29941	1.25311	1.26094	1.00392	0.990171	1.13433	1.46714	1.65046	1.96904	2.44336	2.30288	2.08802	1.84445	1.70785	1.30702	1.4532	1.45875	1.73214	1.71575	1.63719	1.64892	1.77377	1.81802	1.78154	2.04616	2.51949	2.5671
battery	0	1.43888	1.20164	1.22344	1.11075	0.869376	0.883554	0.778432	0.75896	0.906308	0.972482	0.887265	0.959007	0.939088	0.934484	0.973607	1.29603	1.40704	1.40132	1.28312	1.16226	0.886319	0.756038	0.875533	0.882445	0.91504	0.887237	0.825441	0.761596	0.917324	1.01012	1.21714	2.18831	2.52014	2.49575	2.58144	2.52608	1.91092	2.25875	3.17391	4.07639	4.2275	4.17202	3.74126	2.74673	1.68957	1.64919	1.64882	1.59551
battery	0	0.748323	0.777502	0.73691	0.72948	0.658111	0.77367	0.789924	0.865595	1.1412	1.28647	1.34898	1.33095	1.42631	1.22901	1.1138	0.873591	0.860014	0.671888	0.657984	0.819861	1.02043	1.06225	1.11886	1.06259	1.11529	0.969885	1.17937	1.3298	1.48577	1.60605	1.75213	1.69215	1.6241	1.66135	1.50372	1.5127	1.5913	2.20648	2.63253	3.14289	3.37357	3.37516	2.90326	2.44139	1.95949	1.66982	1.47284	1.30278
battery	0	0.965596	1.13301	1.22068	1.1429	1.33556	1.58119	1.50819	1.4287	1.46096	1.28961	1.02338	1.02866	1.01329	0.928813	1.04879	1.22671	1.25964	1.36087	1.43459	1.23656	1.07124	0.945084	0.914166	0.87561	0.790603	0.881322	0.900869	1.05219	1.17239	1.31737	1.56487	2.05221	2.16889	2.17185	2.26328	2.08268	1.84634	1.67709	1.98905	2.15677	2.03693	1.94497	1.80828	1.35135	1.0107	0.925637	0.703044	0.697815
battery	0	0.594023	0.77414	0.961263	0.984412	1.08632	1.09962	1.07866	0.936031	0.902609	0.946637	0.955213	0.865373	0.803146	0.830483	0.781808	1.04141	1.06067	1.07382	1.08792	1.0688	0.823665	0.891484	0.881179	0.891695	0.899353	0.95231	0.964718	1.16177	1.30173	1.58062	2.09532	2.22039	2.04411	2.17328	1.95251	1.54763	1.61731	1.84159	1.54591	1.68579	1.78674	1.62927	1.6578	1.89004	1.81054	1.7293	1.67171	1.64147
battery	0	1.57007	1.52185	1.56271	1.36684	1.36481	1.20232	1.25001	1.35674	1.53802	1.40248	1.61323	1.51519	1.40577	1.16503	1.23812	1.01784	1	0.975976	1.1258	1.05814	1.15321	1.23788	1.188	1.08864	1.06207	0.988599	0.91175	0.969692	1.14995	1.68173	2.23062	2.16513	2.34412	2.56798	2.11414	1.94406	2.01937	1.90016	1.80907	2.03185	1.85438	2.04609	2.21355	1.96417	1.66908	1.46709	1.21948	0.981175
battery	0	1.57652	1.42778	1.34569	1.10307	0.949676	0.945998	0.934261	0.90487	1.01128	0.993831	0.917843	0.864474	0.804012	0.84043	0.848015	0.97666	1.02577	1.16701	1.08704	1.12379	1.10792	1.16956	1.00343	1.05716	0.976911	0.963282	0.982633	0.9669	1.08992	1.41649	1.76941	1.86521	2.12961	2.09495	2.12942	1.96608	1.78343	1.66261	1.46804	1.14659	0.953632	0.994093	0.96006	1.01373	1.10247	1.29251	1.5038	1.65044
battery	0	2.76219	2.81037	2.7687	2.63435	2.23537	1.70573	1.73052	1.83592	1.95889	1.85559	1.96628	1.73878	1.50139	1.21987	1.30786	1.27651	1.46163	1.44315	1.41016	1.30318	1.24799	1.01895	0.792142	0.667327	0.614901	0.655035	0.732617	0.862154	1.04651	1.19651	1.46234	1.92937	2.64837	2.71581	2.66898	2.71265	2.29782	1.60212	1.71566	2.29171	2.40989	2.37399	2.65349	2.62597	2.42559	2.23759	2.28824	1.99963
battery	0	1.02801	1.06425	1.16626	1.00485	0.916897	0.745742	0.714671	0.615627	0.593829	0.803675	0.932141	0.862439	1.00253	1.07567	0.944117	0.982915	1.01189	0.858231	0.804115	0.8515	0.890894	0.865469	0.94003	1.07038	1.21775	1.17578	1.33614	1.40287	1.54075	1.72428	1.87233	1.99067	2.05055	1.81511	1.45001	1.39005	1.39673	1.22991	1.45915	1.73232	1.92148	2.10955	2.24085	2.04037	1.8381	1.7216	1.55478	1.49578
battery	0	0.745529	0.555902	0.596298	0.746898	0.81154	0.953968	1.08732	1.05568	0.938636	0.90406	0.752129	0.775569	0.868697	0.894044	0.911815	1.15509	1.06623	1.01958	1.13451	1.19575	1.05083	1.06619	1.01758	0.826037	0.798407	0.805474	0.804644	1.00292	1.28685	1.36793	1.43857	1.44139	1.55199	1.40939	1.41477	1.34339	1.47605	1.44761	1.53297	1.69255	1.651	1.50046	1.38492	1.27583	0.963336	0.932909	0.948042	0.948401
light	0	2.33749	1.91173	1.73062	1.40226	1.22706	1.11706	1.05594	0.90878	0.849542	0.918893	1.06575	1.02945	1.0625	1.17465	1.24437	1.05758	1.01079	0.917427	0.704086	0.530311	0.569938	0.582413	0.525837	0.592885	0.5935	0.553928	0.565162	0.669835	0.702376	1.04973	1.21592	1.29577	1.45091	1.72593	1.57242	1.53444	1.52402	1.37859	1.18728	1.3518	1.54489	1.79152	1.87523	1.84046	1.60985	1.57857	1.40124	1.25846
light	0	1.03819	1.22183	1.11895	1.14339	1.23631	1.23893	1.19638	1.24558	1.21696	1.21317	1.41123	1.31209	1.37612	1.27271	1.10279	0.89825	0.913553	0.744582	0.751764	0.728032	0.642208	0.548407	0.591496	0.738284	0.864531	0.919211	1.01952	1.09458	1.05286	1.14867	1.21274	1.3432	1.23943	1.21473	1.22103	1.24344	1.40941	1.6498	1.75309	1.62257	1.61247	1.29876	1.06512	0.894405	1.015	0.864253	0.980319	1.40209
light	0	0.859645	0.810529	0.931112	0.843861	0.860395	1.00753	1.08326	0.938717	0.931653	0.905088	1.00359	1.14443	1.31408	1.54559	1.55972	1.36704	1.2855	1.11039	0.980731	0.914838	0.915199	0.735797	0.77988	0.867464	0.881812	0.917203	1.20774	1.36143	1.28953	1.42107	1.50689	1.336	1.33802	1.48791	1.64011	1.61874	1.66085	1.67591	1.84033	1.92683	1.83428	1.9764	1.90573	1.76328	1.76846	2.05364	2.06808	2.13041
light	0	1.26757	1.17884	1.11593	1.0498	1.0201	1.05179	1.09229	1.16427	1.25886	1.41275	1.46548	1.38806	1.16687	1.1371	1.29993	1.45129	1.39317	1.48587	1.33611	0.941871	0.717909	0.679389	0.62567	0.717269	0.719046	0.698529	0.782894	0.894046	0.934788	1.10755	1.38393	1.31782	1.41859	1.57024	1.59783	1.49365	1.81759	1.65957	1.72576	1.78705	1.93117	1.82853	1.88452	1.91641	1.74831	1.55694	1.42172	1.42242
light	0	0.814417	0.800167	0.804231	0.790941	0.768142	0.795493	0.790307	0.85655	0.961294	0.888828	0.889755	0.892963	0.791752	0.70149	0.749458	1.14341	1.17962	1.23554	1.28541	1.27721	0.93086	0.881884	0.917962	0.964522	0.885219	0.820536	1.05058	1.07552	0.980815	1.06592	1.48123	1.55511	1.67086	1.8893	1.90664	2.10864	2.54144	2.93334	2.868	3.50351	3.06751	2.50005	2.20678	2.21437	1.66108	1.89384	1.7481	1.73717
light	0	1.53404	1.35692	1.17413	0.904802	0.870098	0.866087	0.921272	0.966859	1.03043	1.03607	1.1773	1.19887	1.24981	1.18051	1.48841	1.56867	1.52976	1.3964	1.42232	1.23206	0.948565	1.11138	1.06848	1.07132	1.11219	1.0219	0.833017	0.927308	1.30479	1.49795	1.85334	2.00645	2.26306	2.31259	2.16326	2.35874	2.76137	2.68543	2.20238	2.17537	1.8634	1.32815	1.07914	1.22801	1.31601	1.15206	1.35459	1.79919
light	0	1.12437	1.1073	1.07005	0.971849	0.821194	0.891749	0.994064	0.959748	0.917666	0.979817	0.858987	0.662967	0.783321	0.853481	0.885792	0.836866	1.14043	1.17848	1.08143	0.987613	1.03854	0.821565	0.640838	0.69473	0.708743	0.874909	1.11111	1.40639	1.53936	1.65471	1.79181	1.82627	1.93337	1.92871	2.16748	2.05444	1.83839	1.7377	1.96912	1.78921	1.61409	1.89125	1.76863	1.62173	1.64723	1.77758	1.70528	1.62152
light	0	0.763599	0.763895	0.80626	0.85249	0.886581	0.866813	0.830423	0.812774	0.705842	0.530834	0.582835	0.656191	0.719947	1.05578	1.29797	1.37104	1.39847	1.26885	1.22848	1.17257	1.30252	1.39114	1.55001	1.5263	1.48704	1.27904	1.11688	1.03455	1.09187	1.32044	1.69404	2.09487	2.47933	2.58738	3.04801	3.44354	3.88026	4.186	4.18918	3.43222	2.75211	1.95238	1.33656	1.15849	1.25917	1.25136	1.24983	1.28301
light	0	1.09829	0.991939	0.922039	0.784852	0.847599	0.89003	0.927921	1.0251	1.10708	0.965356	0.781939	0.741253	0.685264	0.78983	0.962152	0.969475	1.10255	1.04458	0.847207	0.6561	0.678606	0.628032	0.805285	0.986252	1.03705	1.01862	1.02157	1.13771	1.15133	1.21348	1.27426	1.49061	1.67547	1.8822	1.94686	2.25341	2.59578	2.49922	2.67291	2.71392	2.55837	2.07192	1.89423	1.61796	1.77236	1.6198	1.65155	1.49513
light	0	0.983244	0.86533	0.929089	0.809173	0.754239	0.790007	0.835911	0.720978	0.64587	0.807299	0.772706	0.732464	0.721633	0.808931	0.75507	0.733981	0.79817	0.738759	0.69152	0.621295	0.732805	0.664106	0.83648	0.945786	1.07847	1.15029	1.27809	1.16142	1.19257	1.23231	1.47591	2.02443	2.27434	2.38864	2.33697	2.19443	2.0271	2.18359	2.18012	2.24449	2.28389	1.84494	1.66669	1.58087	1.6092	1.37472	1.46328	1.33441
musical instrument	0	2.12413	2.07302	1.70519	1.4374	1.13715	1.26068	1.1464	1.06209	1.02336	1.10403	0.860376	0.884697	0.914571	0.97113	0.754599	0.858365	0.852808	0.793944	0.825412	0.810364	0.809175	0.869394	0.904484	0.854047	0.857191	0.784194	0.762524	1.18155	1.48367	1.74511	1.93437	1.98812	1.56875	1.42661	1.34564	1.27594	1.3278	1.48275	1.63819	1.66779	1.4882	1.4509	1.22204	0.835399	0.742986	0.862	0.768789	0.953645
musical instrument	0	1.3207	1.44733	1.34232	1.32172	1.27617	1.01022	0.891674	0.825408	0.840691	0.930664	0.99143	0.976146	0.98156	1.01712	1.03963	1.13617	1.49723	1.69503	1.56093	1.43617	1.34476	1.08291	0.908043	1.0219	1.03725	0.991718	0.977614	1.09535	1.14202	1.13956	1.32973	1.20995	1.12539	1.38222	1.62937	1.55158	1.99395	2.14641	1.89152	1.74215	1.79066	1.61734	1.53512	1.77912	1.72839	1.65837	1.52018	1.45499
musical instrument	0	0.667896	0.52443	0.508892	0.514478	0.681801	0.855672	1.0034	1.12236	1.42183	1.53224	1.46088	1.39661	1.3074	1.15811	0.941107	0.954875	1.01158	1.07671	1.00475	1.23795	1.19306	1.14318	1.08646	1.11806	0.897827	0.931349	1.04341	1.06562	1.0059	1.37239	1.65993	1.69758	1.78944	1.89422	1.54138	1.54381	1.62918	1.94152	2.0972	2.2565	1.94438	1.78316	1.64952	1.50267	1.47651	1.80803	1.76237	1.71875
musical instrument	0	1.20447	1.16991	1.16825	1.01282	0.88187	0.940986	1.06509	1.18382	1.16155	1.14639	1.06237	1.1824	1.129	1.13322	1.35191	1.34197	1.17204	1.14953	1.35932	1.29609	1.27384	1.22517	1.00056	0.792121	0.654444	0.681677	0.73737	0.889435	1.35967	1.90815	2.31665	2.85667	3.74519	4.29811	4.17727	3.95905	3.5609	2.91244	2.5733	2.57186	2.53341	2.56078	2.39281	2.07182	1.99592	2.04853	1.98971	2.03352
musical instrument	0	1.05811	1.18211	1.10094	1.01427	1.18776	1.10179	0.836699	0.720002	0.70126	0.662606	0.858868	1.04413	1.19762	1.30237	1.32595	1.13947	1.05691	1.11887	1.06396	1.08673	0.982816	0.899827	0.769458	0.870449	0.881611	1.02158	1.63586	1.78974	2.15271	2.28158	2.3509	1.82322	1.86013	1.90031	1.99214	2.15705	2.35232	2.2779	1.96516	1.87333	1.97305	2.30724	2.22917	2.28988	2.35532	2.14453	1.69838	2.12015
musical instrument	0	1.44242	1.58408	1.6393	1.53135	1.377	1.27035	1.17273	1.25714	1.45043	1.71203	1.74854	1.73276	1.6153	1.46121	1.08372	0.800901	0.712565	0.628297	0.633545	0.645483	0.680193	0.644166	0.616414	0.617808	0.587468	0.554283	0.588799	0.588118	0.619018	0.704054	0.871877	1.29425	1.58197	1.7365	1.79898	1.93421	1.69424	1.61083	1.5918	1.63085	1.51122	1.70234	1.71879	1.78213	1.93729	2.1741	1.98272	2.22742
musical instrument	0	1.07346	0.995262	0.8935	0.9452	0.913741	0.75747	0.919347	0.897031	0.832489	0.918759	0.913376	0.835872	0.861603	0.788406	0.734004	0.792375	0.700344	0.857236	0.942461	0.866341	0.860084	0.836082	0.789693	0.765397	0.829399	0.967112	1.0956	1.30279	1.70161	1.98068	2.14754	2.56182	2.50954	2.2778	2.35923	2.34229	1.95226	1.86951	2.13391	1.87134	1.73418	1.60925	1.42076	1.10443	1.22271	1.05465	1.06842	1.08627
musical instrument	0	1.36617	1.3559	1.33147	1.07399	0.917194	0.812186	0.826398	0.944152	1.10157	1.27028	1.27947	1.27555	1.17144	1.13049	0.978734	1.11579	1.21977	1.26394	1.09796	1.12529	0.832681	0.737422	0.631506	0.849591	0.862238	1.08054	1.16179	1.32271	1.33512	1.34454	1.30343	1.31558	1.23186	1.39044	1.77698	1.77317	1.7088	1.98917	1.97577	1.48043	1.49861	1.56445	1.22353	0.995453	1.09107	1.10712	1.21617	1.19973
musical instrument	0	0.923342	1.2183	1.2554	1.62554	1.7853	1.82418	1.55901	1.56468	1.37047	1.26028	1.30362	1.41064	1.35011	1.32455	1.58841	1.61223	1.39553	1.40207	1.35181	1.18352	1.15047	1.24684	1.23257	1.14409	1.07742	0.90179	1.04302	1.23666	1.66162	1.80811	1.86645	1.71813	1.47777	1.19556	1.39091	1.60489	1.6487	1.76575	1.67587	1.40584	1.57113	1.66818	1.87719	2.43895	2.45875	2.1847	2.27588	2.06602
musical instrument	0	1.2219	1.12686	1.16914	0.876458	0.664206	0.522814	0.47234	0.373692	0.356554	0.418297	0.497769	0.523261	0.573763	0.628537	0.752609	0.712495	0.73464	0.76023	0.790119	0.614218	0.681355	0.709639	0.909323	0.902882	1.01564	1.01189	1.07672	1.0154	1.37873	1.54688	1.68208	1.88054	2.0278	1.90469	2.08469	1.99063	1.93318	1.87076	1.75718	1.53187	1.76148	1.99044	2.1079	2.32574	2.47279	2.46485	2.23757	2.28532
collection	0	0.977656	0.834383	0.895321	0.877184	0.897032	0.795613	0.874845	0.80858	0.769032	0.79362	1.07494	1.05483	1.00417	1.00577	0.996781	0.671928	0.643646	0.68758	0.634857	0.542141	0.594639	0.71759	0.876512	0.970446	1.22878	1.50629	1.75511	1.6495	1.99085	2.33994	3.18168	3.233	3.65346	3.50388	3.37416	2.5204	2.30892	2.11341	2.23222	2.29896	2.35917	2.59258	2.45635	2.29911	2.44567	2.4833	2.14894	2.25548
collection	0	0.79872	1.05671	0.988171	1.08259	1.06243	1.14269	1.01837	1.13059	1.17577	1.16905	1.09319	1.18192	1.22697	1.26186	1.21709	1.11782	1.03753	0.860698	0.72196	0.663485	0.771746	0.924687	1.07301	1.0778	1.09488	1.15669	1.02331	0.995446	1.31936	1.65522	1.54912	1.744	1.79688	2.14535	2.30812	3.00005	2.72089	2.86616	2.46593	2.32943	1.84919	2.56263	3.12268	3.52378	3.52385	3.67367	3.05556	2.86794
collection	0	1.37483	1.34142	1.60184	1.61654	1.42377	1.29825	1.44894	1.30773	1.09775	1.08246	1.11321	0.964005	0.836046	0.977359	1.13225	1.22001	1.04402	1.01399	0.853144	0.811134	0.728967	0.918563	0.893356	0.999337	1.01701	0.975736	1.02177	1.15195	1.46843	1.6349	1.85955	1.63578	1.58334	1.24684	1.16935	1.0119	1.17904	1.27587	1.3319	1.3291	1.25807	1.12089	0.992115	0.957432	0.97059	1.12624	1.27574	1.26725
collection	0	0.716821	0.719616	0.80106	0.898845	0.974057	1.11252	1.08853	1.16538	1.07951	1.03271	0.965301	1.20306	1.29219	1.64078	1.947	1.86911	1.60212	1.3934	1.08716	0.720539	0.704333	0.729144	0.677127	0.563855	0.51251	0.517387	0.651607	0.798435	1.35595	1.57326	1.82207	2.03032	2.46577	2.65322	2.71319	2.74165	2.58259	2.35444	2.36038	2.42789	2.40728	2.27731	2.15019	1.69934	1.5031	1.41359	1.45701	1.43999
collection	0	1.60723	1.929	1.91637	1.84431	1.71812	1.64492	1.38667	1.44754	1.25839	1.30415	1.32812	1.19277	1.11373	1.29064	1.16966	1.24226	1.63666	1.62185	1.43566	1.45199	1.27379	1.13985	1.06577	1.10762	1.10714	1.28086	1.24257	1.23117	1.21594	1.29179	1.29132	1.32732	1.3555	1.53935	1.59498	1.69974	1.69791	1.7154	1.60483	1.80048	1.88647	2.04861	2.29766	2.29619	1.85754	1.55675	1.31394	1.2661
collection	0	1.12178	0.935612	0.802796	0.621376	0.482182	0.592855	0.622469	0.611931	0.653307	0.702972	0.820823	0.857473	0.941826	1.04801	0.93518	0.803508	0.786041	0.868569	0.991179	1.11627	1.01994	0.956713	0.843679	0.781204	0.73436	0.740144	0.926173	0.943398	1.01406	1.20816	1.81449	2.08274	2.2013	2.47589	2.89761	2.65736	2.70764	2.8111	2.51981	1.98913	1.76089	1.50056	1.48483	1.3114	1.33743	1.32827	1.12743	1.00615
collection	0	1.02861	0.85844	0.794783	0.638605	0.968698	1.21971	1.37103	1.53547	1.66722	1.39773	1.23018	1.27019	1.18098	0.989644	1.01	0.999489	0.903659	0.937518	0.973503	1.03545	1.06744	1.21923	1.44772	1.59477	1.58434	1.39996	1.55041	1.7774	1.6686	1.62986	1.80359	1.93534	1.91704	1.99422	2.20984	2.37345	2.48669	2.33515	2.30101	2.1179	2.0105	1.76586	2.09273	2.1772	2.13945	2.12294	2.00215	1.49071
collection	0	2.46621	2.38979	1.92207	1.83029	1.91508	1.6078	1.5429	1.63992	1.36075	1.17979	1.0519	1.05185	0.836563	0.798025	0.806167	0.801762	0.750331	0.770551	0.803263	0.807276	0.818891	0.852929	0.874303	0.996134	1.00972	1.02758	0.982442	1.04311	0.965526	0.949264	1.07389	1.34222	1.40036	1.46886	1.8767	1.98981	1.92571	1.9776	2.31233	2.18377	2.15854	2.08745	2.09643	1.68023	1.41874	1.23734	1.16778	1.02689
collection	0	0.808253	0.805466	0.865849	0.897192	0.976556	1.0347	0.847546	0.696588	0.673452	0.691891	0.595347	0.586145	0.660525	0.606907	0.612353	0.578626	0.668333	0.693757	0.760887	0.726533	0.845006	0.94029	0.875276	0.797679	0.997345	1.16651	1.33371	1.43063	1.56371	1.70462	1.80466	1.67184	1.7545	1.71729	1.68395	1.58047	1.73181	1.8776	2.01419	2.09808	2.16538	2.13813	2.08638	2.1768	2.02439	1.74316	1.51907	1.58978
collection	0	1.06866	1.11169	1.0052	0.819209	0.687364	0.678401	0.706872	0.72327	0.690321	0.795042	0.917181	0.919706	0.984384	1.02282	0.979745	0.80067	0.781166	0.659019	0.683321	0.693951	0.813371	0.814477	0.878643	1.07884	1.09908	1.07958	1.30439	1.84484	2.3641	2.40417	2.68962	2.99913	2.60107	1.95161	1.94677	1.66301	1.41414	1.97938	3.13418	3.21021	3.38173	3.11308	2.92646	1.94191	2.17138	2.1347	2.23868	1.73124
weapon	0	1.08369	0.955815	1.12939	1.3742	1.47877	1.49742	1.47185	1.33999	1.10258	0.966038	0.97255	1.03013	0.97812	0.950002	0.953717	1.06625	1.04161	1.15337	1.06833	0.993151	0.946455	0.93011	0.937123	1.05524	1.11784	0.918544	0.959176	1.14111	1.19089	1.30683	1.60652	1.75217	1.74432	1.6456	1.64639	1.70127	1.71445	1.7809	2.30137	2.34691	2.13973	2.08296	1.90926	1.40969	1.1775	1.15211	1.00817	0.779862
weapon	0	0.884056	0.87395	0.881273	0.748905	0.679583	0.59813	0.631441	0.582262	0.600473	0.635541	0.759231	0.797684	0.782709	0.891239	0.888009	0.774181	0.765086	0.71064	0.586595	0.533494	0.552178	0.535412	0.53506	0.603063	0.753836	0.767786	0.752027	1.06224	1.18363	1.1558	1.26653	1.49627	1.77396	1.91639	1.9567	1.95327	1.76386	1.56753	1.40753	1.44541	1.55667	1.89835	1.93233	2.16743	2.1746	2.01588	1.73086	1.71175
weapon	0	0.730257	0.895478	0.91335	0.900273	0.945471	0.972863	0.831993	0.863983	0.834057	0.821837	0.875831	0.86986	0.842573	1.06207	1.13235	1.1175	1.20945	1.25945	1.15028	1.11118	1.02401	1.04246	1.11241	1.10841	1.07326	1.09761	1.02639	0.985076	1.21977	1.28669	1.30127	1.3029	1.6194	1.50029	1.73727	1.93036	2.09244	1.87852	1.76255	1.57784	1.64361	1.5183	1.35553	1.62269	1.63059	1.64233	1.61402	1.57933
weapon	0	1.09782	1.14993	0.980222	0.826762	0.7939	0.890987	0.789907	0.81462	1.00178	1.06449	1.04933	1.34331	1.68289	1.61655	1.85354	1.9003	1.6763	1.56845	1.5831	1.2956	1.34054	1.32973	1.03142	1.03981	1.05888	1.03144	1.01866	1.29454	1.38163	1.44993	1.77951	2.42902	2.50268	2.51763	2.77023	2.96445	2.5478	2.27884	2.1116	1.84357	1.18572	0.936347	0.962049	1.07487	1.1417	1.16152	1.2885	1.47578
weapon	0	0.744741	0.536874	0.544897	0.51201	0.475545	0.573221	0.616719	0.703871	0.917891	0.988091	1.00831	0.951971	0.856697	0.676982	0.664498	0.601004	0.651221	0.7144	0.81104	0.910293	0.86104	0.870184	0.809697	0.739108	0.659502	0.733103	0.893203	1.01749	1.30121	1.63762	1.75355	1.68447	1.91605	1.79193	1.79181	1.79075	1.78508	1.70599	1.79965	1.51932	1.42249	1.30889	1.10376	0.933205	0.920146	0.851716	0.85186	0.78344
weapon	0	1.45125	1.16572	1.24306	1.26013	1.29518	1.2383	1.38775	1.17809	1.1576	0.967075	1.08835	1.06499	1.0953	0.929505	1.1493	0.985482	1.05994	1.14203	1.19638	0.963	0.97873	0.869207	0.874503	0.911942	0.944208	0.954354	1.02972	0.981481	0.963862	1.06915	1.24278	1.2814	1.71162	1.85822	1.89005	1.84354	1.94617	1.81708	1.88886	2.00746	1.97808	1.77794	1.53261	1.57796	1.36732	1.45179	1.91859	2.2525
weapon	0	0.848263	0.855042	0.96079	0.994771	0.962127	0.924459	0.865097	0.762007	0.720159	0.690612	0.679711	0.692256	0.636563	0.641429	0.628102	0.603511	0.701552	0.830499	0.871031	0.92942	0.932082	0.84007	0.767637	0.799586	0.710039	0.690323	0.811506	0.867098	1.06618	1.37044	1.53786	1.65597	1.72661	1.70168	1.84673	2.12174	2.16752	2.19011	2.27198	2.16662	1.98885	1.7232	1.75468	1.58503	1.34126	1.49776	1.60989	1.47793
weapon	0	0.59463	0.634725	0.637309	0.814838	0.896231	1.03461	1.17208	1.35912	1.26192	1.16241	1.14023	1.00403	0.845055	0.750286	0.740667	0.733489	0.930892	1.12651	1.22273	1.21781	1.25827	1.11116	0.793813	0.718857	0.848491	1.07536	1.2079	1.24964	1.21268	1.26461	1.04738	1.05028	1.32496	2.05402	2.1851	2.50173	2.59441	2.38438	1.92087	1.95835	1.62187	1.4391	1.62357	1.438	1.18464	1.29623	1.32036	1.06214
weapon	0	1.30344	1.20969	1.24723	1.08697	0.995666	0.906885	0.965735	0.884443	0.844833	0.857104	0.621046	0.555458	0.423253	0.47201	0.493314	0.639084	0.60997	0.739656	0.776254	0.82339	0.887248	0.990963	1.01698	0.987405	0.930266	0.881403	0.984367	1.02792	1.086	1.23245	1.24877	1.22099	1.09116	1.30296	1.53017	1.5303	1.59297	1.71867	1.53175	1.5095	1.48955	1.42935	1.44042	1.82162	1.51173	1.57832	1.42602	1.3543
weapon	0	1.5892	1.79214	1.93148	1.96093	1.9555	1.95966	1.90031	1.78443	1.68997	1.77246	2.11906	2.04667	2.20209	2.00456	1.93037	1.5975	1.35285	1.1137	1.11943	0.924026	0.797168	0.809294	0.914395	0.894185	0.934686	0.931696	1.07029	1.11907	1.31087	1.21157	1.61586	1.85784	2.03831	2.07205	2.36559	1.99909	1.71485	1.45815	1.22289	1.0631	1.1699	1.15728	1.38503	1.56013	1.57036	1.85381	2.03794	1.93665
tool	0	1.28736	1.04752	1.03051	0.990579	0.936112	0.925746	0.976875	0.988645	0.909557	0.890628	1.04851	1.11166	1.18215	1.28257	1.44313	1.66391	1.6323	1.49304	1.3252	1.24991	0.93476	0.832753	0.87956	0.971443	0.826332	0.805767	0.836579	0.80439	0.948354	1.16405	1.79685	2.4622	2.99528	3.34954	3.49379	3.15018	3.00113	3.08034	2.63245	2.6303	2.76914	2.49133	2.51951	2.8835	2.6984	2.30586	2.41527	1.85018
tool	0	0.887418	0.803453	0.952058	0.8714	0.788906	0.752501	0.8517	0.817461	0.923619	0.905135	0.976513	0.914995	0.916001	0.781729	0.842193	0.833543	0.872987	0.775799	0.751793	0.628917	0.615054	0.743834	0.858836	0.900707	1.11406	1.12871	1.01788	1.14586	1.24793	1.65605	1.82549	2.02901	1.88836	1.82598	1.56618	1.76723	2.08675	2.45997	2.71666	2.90211	2.75147	2.64534	2.33649	2.2456	1.74532	1.65016	1.46293	1.38183
tool	0	0.979208	1.04521	1.074	1.32989	1.41758	1.24031	1.086	0.987221	0.790298	0.766683	0.873722	0.884011	1.00248	0.981241	0.977113	0.868925	1.03782	0.981523	0.941303	0.8694	0.947388	0.821214	0.772124	0.748204	0.733838	0.752179	0.828456	0.961609	1.09268	1.29332	1.31947	1.47368	1.57675	1.69075	1.6445	1.60438	1.6821	1.80952	1.76021	1.65998	1.67784	1.35511	1.12362	1.09353	1.30414	1.4602	1.74448	1.84098
tool	0	0.851305	0.882564	0.988791	1.15955	1.15941	0.91658	0.946689	0.976181	0.882485	1.00656	1.16496	1.52509	1.47367	1.55039	1.40413	1.4236	1.05967	1.04153	0.955345	0.923665	0.741456	0.644426	0.563299	0.513739	0.599869	0.659339	0.743894	0.996697	1.18608	1.34171	1.50758	1.84078	1.88118	1.7939	1.87368	1.80873	1.6898	1.68159	1.64783	1.37908	1.45071	1.28017	1.18922	1.2993	1.39576	1.26598	1.35939	1.29932
tool	0	0.841658	0.760648	0.767001	0.788922	0.886999	0.968871	1.01167	1.11102	1.06387	1.10744	1.27675	1.36219	1.29563	1.507	1.38532	1.24826	1.10339	1.22342	1.11208	1.42594	1.50322	1.6454	1.43302	1.31275	0.897278	0.864775	0.800556	1.04803	1.17283	1.65121	1.64047	1.78882	1.79661	1.83593	1.89366	2.22999	2.38337	2.39772	2.713	2.35668	2.11707	1.84459	1.79784	1.56183	1.57597	1.49508	1.505	1.3191
tool	0	1.1711	1.10546	1.20208	1.10021	1.06845	1.12776	0.997862	0.929492	0.960445	0.946703	0.817187	0.892796	1.0256	0.996161	1.08597	1.21189	1.16843	1.09475	1.1518	1.06369	1.12939	1.07971	0.975761	0.861421	0.816749	0.732008	0.848055	1.09209	1.43318	1.78285	1.91631	1.88236	1.74812	1.52381	1.62508	1.9349	2.64166	2.97533	3.61308	4.25313	4.50103	4.08607	3.8957	3.2373	2.28199	1.69728	1.39465	1.23613
tool	0	0.903844	0.868179	0.691185	0.822521	0.91311	1.14186	1.3657	1.4326	1.28738	1.17532	0.859346	0.578115	0.440136	0.433253	0.547441	0.628551	0.840683	0.934777	0.961568	0.983934	1.04321	0.878658	0.823141	0.848353	0.988069	1.01461	1.17473	1.38164	1.60273	1.69371	1.96954	1.96245	1.8481	1.81637	1.61498	1.66307	1.56149	1.70277	1.74624	1.90905	1.57732	1.7293	1.76094	1.73234	1.53438	1.66226	1.49294	1.34065
tool	0
tool	0	1.19512	1.21953	1.25604	1.17567	1.19204	0.971944	0.953046	0.90784	0.858048	0.718964	0.744462	0.699887	0.710811	0.681931	0.765753	0.85385	0.887441	0.907183	0.98279	0.967993	1.05928	1.09349	1.21008	1.33611	1.30413	1.15123	1.31252	1.39189	1.47365	2.08576	2.39407	2.21632	2.09803	2.04917	1.55834	1.4137	1.42913	1.56665	1.65606	2.07943	2.45824	3.10376	3.23531	3.26549	2.787	2.36498	2.00154	1.67511
tool	0	1.18649	1.09327	1.00066	0.971917	1.06219	0.916499	0.845425	0.918624	0.984963	0.954577	0.985084	1.0344	1.04236	1.07512	1.06944	1.03741	0.957851	0.937934	0.96733	0.988023	0.933189	0.951518	0.852572	0.881611	0.890385	1.10312	1.34504	1.42647	1.40692	1.80323	2.06294	2.1531	2.44286	2.62823	2.44844	2.33719	2.57773	2.57437	2.77942	2.70025	2.44139	1.95002	1.76488	1.55761	1.47392	1.44231	1.39234	1.19124
car	0	1.54305	1.2224	1.22013	1.27038	1.2601	1.31326	1.19999	1.07165	1.09858	1.03395	0.891439	0.854626	1.0373	1.00791	0.976795	0.987347	1.14745	1.07861	1.00431	1.09866	1.11663	1.11849	1.07691	1.01483	1.01554	1.06545	1.18802	1.30603	1.36635	1.57136	1.75386	1.50503	1.35281	1.78733	1.67876	1.70921	1.68824	1.67965	1.43256	1.74284	1.62539	1.95706	2.26124	2.23214	2.06564	2.49037	2.34141	2.20181
car	0	1.09029	1.17222	1.06945	1.20552	1.47577	1.54162	1.44801	1.52004	1.37658	1.15157	0.915159	0.886728	0.889906	1.03528	1.13015	1.17862	1.0577	0.947212	0.851184	0.690488	0.92912	1.23815	1.32497	1.29861	1.40322	1.19937	0.99479	0.992338	1.07787	1.25013	1.4606	1.50538	1.45173	1.54114	1.3991	1.47697	1.73508	2.04454	2.05601	2.12007	1.81679	1.63826	1.43345	1.282	1.35874	1.48616	1.31163	1.4978
car	0	0.74208	0.793729	0.828176	0.896901	0.927971	0.929804	0.910776	0.874836	0.933684	1.0261	1.10226	1.17344	1.19022	1.11784	1.02093	0.940246	0.769865	0.727751	0.834019	0.942106	1.05037	1.27849	1.34335	1.31295	1.07778	1.07235	0.996652	1.30697	1.54883	1.77215	1.77515	1.92689	1.68678	1.40064	1.72481	2.16311	2.30341	2.33791	2.36791	2.39119	2.34278	2.11937	2.04506	2.45727	2.19156	1.80872	1.64619	1.72317
car	0	1.85161	1.74735	1.83361	1.81087	1.32752	1.34437	1.16058	1.03844	1.08575	1.19239	1.06974	0.973388	1.00948	0.851447	0.791176	0.786465	0.753898	0.671132	0.708201	0.642635	0.723679	0.77345	0.822373	0.98052	1.33648	1.46303	1.56591	1.66051	1.75178	1.58418	1.37519	1.33847	1.30496	1.23358	1.08333	1.43041	1.87381	1.84713	2.08082	2.46959	2.58851	2.17836	2.34018	2.06377	1.7717	1.47406	1.44023	1.18639
car	0	1.28364	1.26603	1.05275	0.947858	0.878407	0.932752	0.78483	0.593422	0.575711	0.648884	0.647893	0.692893	0.722101	0.724693	0.74433	0.81641	0.842085	1.07876	1.07081	1.07541	1.04358	0.987544	0.775335	0.906617	0.873773	0.887714	0.926395	1.01091	1.08155	1.40529	1.54911	1.53955	1.66776	1.62621	1.62214	1.639	1.60253	1.57188	1.50034	1.18129	1.19978	1.76972	1.93796	2.0051	1.97944	1.79467	1.32164	1.23665
car	0	1.05037	1.11039	1.05045	1.00436	0.949973	0.828455	0.785181	0.689672	0.661012	0.69061	0.635045	0.603328	0.713443	0.766984	0.795554	0.880063	0.974804	0.902194	1.01975	1.0499	0.910621	0.788476	0.904931	0.90097	0.899555	0.981052	1.15615	1.24881	1.59425	1.76846	2.0465	2.35125	2.70803	2.77963	2.97451	2.79452	2.52762	2.03612	1.80041	1.49628	1.49873	1.3627	1.46363	1.602	1.52787	1.35647	1.27266	1.0846
car	0	1.19015	1.20188	1.1209	1.01684	0.776011	0.709607	0.770267	0.798203	0.818193	0.780021	0.750335	0.664161	0.708947	0.715304	0.777528	0.82511	0.857291	1.06171	1.06308	1.04024	0.969412	0.980957	0.687793	0.726507	0.871658	0.943463	1.12524	1.65071	1.81147	2.18333	2.41795	2.43741	2.17471	2.20556	2.10154	2.35479	2.81183	2.76281	2.89305	2.56017	2.09584	1.57261	1.55084	1.35531	1.27671	1.36596	1.6667	1.9094
car	0	1.54056	1.50506	1.39722	1.81423	1.84979	1.84652	1.81426	1.86225	1.53723	1.34644	1.21965	1.05629	1.01646	0.964361	1.04616	1.30076	1.46924	1.43463	1.41797	1.42283	1.10727	0.994125	0.994563	1.05061	0.945604	0.930315	0.994635	1.07305	1.26129	1.53972	2.03905	2.49931	3.08453	3.05672	2.8892	2.59988	2.2545	1.67686	1.45445	1.31277	1.10521	1.01802	1.11858	1.2363	1.40575	1.42413	1.16904	0.996716
car	0	1.2591	1.30098	1.13972	0.929925	0.900843	0.673604	0.607129	0.636377	0.618235	0.647261	0.794815	0.864052	0.865567	1.01444	1.019	1.00783	0.925644	0.93289	0.841529	0.806014	0.850475	0.888199	0.991857	0.96726	0.93887	0.77896	0.847922	1.04969	1.19222	1.65571	1.98433	2.3049	2.318	2.26571	2.43501	2.47098	2.28267	2.1098	2.49872	2.25109	1.98065	2.17666	2.38513	1.89221	1.51983	1.59559	1.25565	0.940669
car	0	0.758223	0.754247	0.679891	0.648789	0.513931	0.521012	0.56717	0.776268	0.811248	0.877423	0.877568	1.07579	0.937502	0.914649	0.859087	0.926571	0.734543	0.691511	0.735239	0.898214	0.920004	1.01059	1.14064	1.22364	1.24118	1.202	1.27882	1.36097	1.24721	1.45464	1.83248	2.1373	2.34342	2.76082	3.05372	2.86229	2.47904	2.17459	1.79632	1.61175	2.04749	2.01636	2.12151	2.54544	2.52826	2.08958	2.1909	2.04857
moped	0	0.644224	0.698993	0.762235	0.741972	0.820594	0.758873	0.821189	0.756282	0.697205	0.661145	0.847987	0.899592	0.833541	1.00526	0.990163	0.886386	0.702312	0.702761	0.551676	0.669949	0.596891	0.681973	0.771842	0.823796	0.853733	0.885972	0.956743	1.10005	1.34032	1.33791	1.35086	1.21797	1.1546	1.38777	1.63522	1.68579	1.9781	2.07822	1.67357	1.31048	1.36107	1.18678	0.95715	0.909397	1.11463	1.01995	0.963646	1.11633
moped	0	0.969906	0.967951	0.81707	0.711561	0.72639	0.943162	1.15435	1.33797	1.34108	1.29284	1.17079	1.08348	1.12789	1.06271	1.14359	1.1114	1.0606	0.985312	1.1975	1.19408	1.20991	1.28768	1.16759	0.995127	0.849055	0.927142	1.03165	1.30872	1.55067	1.85581	2.14231	2.06084	1.88285	1.83497	1.87042	1.91358	1.7031	1.68024	1.63225	1.41658	1.13819	1.31296	1.47448	1.46143	1.4905	1.43802	1.52796	1.34867
moped	0	0.755675	0.67056	0.702336	0.754497	0.908318	1.12887	1.27225	1.20731	1.13686	1.07379	0.957842	0.973738	0.899343	1.00216	0.930437	0.775993	0.79185	0.889842	0.771871	0.71425	0.955075	0.924347	1.05867	1.13751	1.44483	1.58938	1.64102	1.65223	1.75226	1.64669	1.74279	2.07963	2.29935	2.63998	3.02411	3.05171	2.89717	3.14857	3.03198	2.71734	2.30766	1.92317	1.21111	0.960965	0.86269	0.960532	1.13535	1.23638
moped	0	0.704036	0.626962	0.678568	0.728203	0.869203	0.887813	1.09724	1.146	1.24278	1.13097	1.13475	1.17678	1.10266	0.985737	1.02947	1.11904	1.00449	0.967168	0.918668	0.816978	0.715938	0.68088	0.712462	0.760076	0.757833	0.93202	0.987938	1.17482	1.2125	1.96309	2.26102	2.16269	1.90368	1.88201	1.14687	0.727924	0.931392	1.17924	1.46938	1.65884	1.89969	1.98568	1.93237	1.85022	2.23247	2.10157	1.72052	1.55783
moped	0	1.05953	1.06442	0.878573	0.84171	0.973379	1.12923	1.05379	1.23472	1.19041	1.07578	0.881732	0.96289	0.88833	0.830425	0.915086	0.95664	0.917467	0.959912	1.0232	0.912031	0.869636	0.94084	0.802461	0.878858	1.09715	1.25631	1.14049	1.20147	1.25713	1.40715	1.53657	1.75627	1.75381	1.84536	1.77903	1.97175	2.39178	2.46024	2.46983	2.3778	2.21905	1.80778	1.82976	1.69317	1.81699	1.63523	1.66258	1.89439
moped	0	1.20845	1.24658	1.2072	1.00355	1.0499	1.0869	0.975157	0.935239	0.935798	0.833271	0.809057	0.862019	0.838075	0.751756	0.65606	0.716088	0.846422	1.03652	1.1949	1.23379	1.06552	0.896774	0.773618	0.638531	0.64708	0.687195	0.72357	1.02395	1.16248	1.10302	1.42406	1.69052	1.50845	1.58851	1.72765	1.67028	1.60937	1.66204	1.69969	1.71492	1.88853	1.84623	1.7674	1.58663	1.68649	1.3722	1.44359	1.4793
moped	0	0.962516	0.998251	0.956311	0.866922	0.839603	0.828698	0.880664	0.860547	0.843119	0.875525	1.06162	1.0317	0.989561	1.03681	1.10284	0.915728	0.992676	1.03945	0.986677	0.759371	0.791756	0.591065	0.850756	1.14573	1.16268	1.196	1.24144	1.03521	0.944826	1.31698	1.49036	1.55445	1.74554	1.81878	1.70045	1.83797	1.93704	1.80513	1.72429	1.79309	1.72395	1.90439	1.91668	1.76952	1.72922	1.49365	1.27673	1.13732
moped	0	1.09162	1.05072	1.08166	1.12573	1.15449	0.975946	1.13892	1.20556	1.38686	1.31852	1.34127	1.273	1.2581	1.23603	1.35141	1.27577	1.10219	1.01035	0.811186	0.699243	0.657685	0.690552	0.702877	0.640544	0.629761	0.642042	0.608925	0.617097	1.00258	1.31865	1.47134	1.67906	1.76087	1.76282	1.58599	1.52028	1.3881	1.64396	1.43493	1.49486	1.43038	1.53606	1.27254	1.27517	1.02695	1.09636	0.914626	0.989662
moped	0	1.05371	1.2923	1.19415	1.17752	1.21478	1.03168	0.809544	0.785755	0.827252	0.715295	0.78692	0.899843	0.938353	0.992861	1.11483	1.14988	1.13158	1.17612	1.18547	1.31261	1.29999	1.2121	1.1883	1.11374	0.92163	0.874289	0.867336	0.905969	0.974257	1.3594	1.49925	1.83197	2.09585	2.07844	1.75922	1.71128	1.53438	1.28098	1.2921	1.3766	1.3641	1.54835	1.82193	1.87719	1.65854	1.55897	1.26567	0.957728
moped	0	1.16006	1.11244	1.11917	1.34583	1.33937	1.28564	1.1737	1.06728	0.880181	0.792398	0.719498	0.685797	0.746357	0.677378	0.724025	0.878976	0.83757	0.743448	0.860159	0.873097	0.683564	0.784711	1.08204	0.962353	0.908222	0.979967	0.971855	0.812564	1.00836	1.37745	1.4665	1.6652	1.94148	2.00807	1.86479	2.61938	2.80673	2.58964	2.47928	2.385	1.60797	1.43199	1.33987	1.19773	1.32646	1.63165	1.77614	1.84173
bark	0	1.03286	1.02973	1.01316	1.0893	1.0501	1.12171	1.06427	1.04776	1.0472	1.16119	1.2293	1.22089	1.10019	0.93908	0.767169	0.694787	0.75625	0.84339	0.891016	0.898967	0.882404	0.830615	0.82342	1.00562	0.991023	1.04461	1.08782	1.2862	1.40331	1.54623	1.63902	1.74208	2.16821	2.28861	2.46053	2.58581	2.66507	2.34543	2.23814	2.19247	2.06381	1.87786	1.99197	2.16454	2.11779	2.11574	2.39334	2.3616
bark	0	1.52538	1.30252	1.07768	0.933408	0.724483	0.749503	0.765337	0.737058	0.837437	0.939976	0.923421	0.843174	0.795488	0.674713	0.533871	0.600713	0.604534	0.747151	0.936475	0.988601	1.00825	1.06211	0.98778	0.903967	0.942346	1.07758	1.24305	1.52797	1.51163	1.51959	1.53455	1.55213	1.3341	1.59942	1.75228	1.58385	1.64343	1.73278	1.68994	1.50485	1.52147	1.41804	1.4051	1.27875	1.41098	1.458	1.35254	1.36187
bark	0	0.955031	0.895749	0.9818	0.910511	0.851481	0.820942	0.99666	1.04879	1.15527	1.09514	1.15664	1.10358	1.00262	0.827318	0.940585	0.919371	0.761589	0.790281	0.875686	0.908937	0.821998	0.742735	0.680641	0.72417	0.624177	0.785177	0.847865	1.0296	1.1054	1.1376	1.12839	1.47069	1.47618	1.50739	1.99751	2.18266	1.93583	1.83184	1.80978	1.41774	1.16573	1.22648	1.23134	1.1219	1.02863	0.995403	0.894326	0.783053
bark	0	0.682801	0.726794	0.68926	0.703111	0.622838	0.646663	0.713855	0.741095	0.695783	0.890521	0.905982	0.778691	0.802754	0.908017	0.743386	0.670798	0.724376	0.715839	0.635094	0.789987	0.832009	0.805133	0.821723	0.818347	0.664255	0.59557	0.874207	0.961452	1.24044	1.39914	1.49308	1.36728	1.44325	1.25286	1.33203	1.43271	1.27309	1.17251	1.43512	1.70321	1.78387	2.13752	2.16308	2.16074	1.89462	2.21539	2.34844	2.6777
bark	0	1.14463	1.13098	1.19193	1.21712	1.13093	1.11314	1.15398	1.09167	1.27107	1.49703	1.52011	1.4053	1.36811	1.19573	1.17453	1.25041	1.25344	1.32418	1.27903	1.06703	0.954227	1.07686	1.00753	0.91813	0.979425	0.851195	1.04635	1.05579	1.16707	1.05454	1.3188	1.23929	1.52829	1.70418	2.06899	2.3378	2.49373	2.74445	2.80195	2.71263	2.75099	2.71461	2.34545	2.4562	2.48825	2.28129	2.18241	2.19773
bark	0	1.19987	1.23811	1.25839	1.03195	0.981564	0.867282	0.712961	0.556523	0.582848	0.548862	0.587891	0.657116	0.72009	0.754522	0.823325	0.846273	0.812209	0.897889	1.00272	0.994643	0.979055	1.01564	0.986554	0.871705	0.968852	1.07642	1.22296	1.29597	1.42174	1.69796	1.97957	1.92383	2.29389	2.4778	2.25579	1.89177	1.91916	1.55926	1.33474	1.23782	1.18693	1.03739	0.881351	0.758459	0.795665	0.873229	0.86659	0.787995
bark	0	0.757313	0.708972	0.75892	0.80003	0.819113	0.898823	0.889292	0.948262	0.994957	0.884497	0.942091	1.19521	1.22407	1.04101	1.14	1.03474	0.855166	0.890681	0.947571	1.0109	1.12345	1.04434	0.91125	0.856901	0.893423	0.835768	1.02286	1.1948	1.5907	1.72735	1.99183	2.0589	2.34602	2.64963	2.81809	2.64109	2.556	2.18714	1.70986	1.54573	1.37789	1.18532	1.2489	1.18529	0.922393	0.980464	1.12374	1.15989
bark	0	0.91104	0.852667	0.99811	1.03754	1.02925	1.11509	1.09026	0.889355	0.864557	0.828129	0.746713	0.832029	1.00099	0.990427	1.02665	1.28638	1.43259	1.25299	1.28536	1.22535	1.04388	0.892246	0.987904	1.06395	1.25582	1.19564	1.23081	1.19789	1.67579	2.13509	2.79275	2.93553	2.99061	2.54478	2.57786	2.12148	2.0173	2.07572	2.19851	1.66292	1.6454	1.74956	1.81055	1.55799	1.46822	1.40409	1.22109	0.989587
bark	0	0.9112	0.84024	0.80364	0.773757	0.773879	0.700777	0.856733	0.771713	0.856003	0.953706	1.05431	1.03598	1.14856	1.10867	1.01333	0.905349	0.7353	0.694927	0.761841	0.779267	0.926497	1.01051	1.06919	1.16139	1.23285	1.07033	1.06935	1.0918	1.20909	1.29707	1.28808	1.68602	1.87822	1.74383	1.66239	1.78447	1.47414	1.24293	1.22573	1.59081	1.84125	1.92876	1.86606	1.81425	1.63795	1.54483	1.65484	2.02305
bark	0	1.01589	1.11627	0.996047	0.966976	1.19307	1.17173	1.38388	1.49387	1.56573	1.44123	1.60622	1.31903	1.24957	1.15402	1.13478	1.08707	1.09461	1.03204	0.992509	0.775126	0.544839	0.482947	0.527212	0.597591	0.697325	0.861632	1.02986	1.04042	1.24936	1.43168	1.6632	1.65926	1.8876	1.7175	1.51838	1.26723	1.14538	0.891434	0.847953	0.719334	0.625512	0.67775	0.681145	0.747708	0.828784	0.840638	0.799957	0.845279
vessel	0	1.3255	1.10168	1.0804	1.30043	1.26597	1.18169	1.17679	1.31601	1.06039	0.911073	0.943397	0.936939	0.659097	0.672748	0.818932	0.900181	1.05058	1.19451	1.105	0.949603	1.01625	0.995073	1.03722	1.11184	1.21306	1.18523	1.17205	1.13274	1.28839	1.56786	2.17376	2.50183	2.51511	2.5119	2.32021	2.10176	1.92212	1.87434	1.96586	1.95106	1.68197	1.57855	1.52429	1.44496	1.50835	1.37418	1.58839	1.77879
vessel	0	0.914667	0.789294	0.762994	0.716655	0.775136	0.897033	1.05054	1.03127	0.983041	1.00796	0.834391	0.824951	0.981444	1.0657	1.0138	1.02063	0.958343	0.82654	0.800058	0.769885	0.73548	0.661105	0.61088	0.659707	0.746339	0.84318	0.927204	1.43019	1.73547	2.17559	2.38061	2.696	2.60463	2.56365	2.29301	2.29481	2.00873	1.76012	1.7616	1.96188	1.87209	1.86604	1.88533	1.8947	1.79874	1.7122	1.69052	1.65032
vessel	0	0.999102	1.06592	0.87355	0.855803	0.844727	0.725172	0.660245	0.885117	0.968147	0.920189	1.1647	1.35575	1.18642	1.0817	1.11263	0.880729	0.826515	0.795648	0.731646	0.748462	0.695772	0.633279	0.669204	0.700667	0.688917	0.775579	0.707713	0.893245	1.48825	1.84791	1.93177	2.05145	2.01536	1.78394	1.66987	1.77323	2.17542	2.45785	2.66314	2.74912	2.86114	2.63404	2.35183	2.13783	1.99661	1.91006	1.93502	1.77174
vessel	0	0.954222	1.05258	1.17182	1.1543	1.11118	1.08476	1.06431	1.00152	1.03919	1.06642	1.01861	0.979577	0.927867	0.909653	0.990669	1.18058	1.18485	1.14428	1.08161	0.916344	0.71959	0.663052	0.750336	0.706818	0.794672	0.890265	0.9425	1.18632	1.37266	1.61972	1.94345	2.03021	1.78722	1.96604	1.93665	1.69718	1.52794	1.73853	1.80622	1.84167	1.78231	2.06877	1.96831	1.70652	1.5241	1.45571	1.20391	1.08511
vessel	0	0.997297	0.842027	0.690378	0.777123	0.743725	0.805636	0.87067	0.907442	0.848138	0.834515	0.932141	0.937284	1.07604	1.07731	0.991955	0.936027	0.926041	0.900909	0.843246	0.858169	0.82747	0.8318	0.658658	0.789898	0.706149	0.652076	0.628681	0.788539	1.17288	1.57677	1.92644	2.70118	3.36615	3.4553	3.46776	3.72275	3.30412	2.66896	2.22343	1.98414	1.42809	1.3769	1.51338	1.47898	1.49421	1.77876	1.5703	1.55945
vessel	0	0.702851	0.711947	0.898887	0.948242	0.950033	0.763028	0.698553	0.701156	0.747839	0.805578	1.04983	1.29461	1.21257	1.19756	1.21798	1.06215	0.849297	0.748608	0.673013	0.740386	0.710211	0.778279	0.856684	0.945715	0.841404	0.830285	0.825548	0.849077	0.919771	1.04458	1.3464	1.36774	1.409	1.5209	1.62867	1.85652	2.01192	1.93363	1.70993	1.63397	1.21265	1.02698	1.13647	1.35874	1.25247	1.31577	1.47299	1.43818
vessel	0	1.17797	0.915788	0.801305	0.835702	0.764725	0.853574	0.998648	1.18582	1.23482	1.26144	1.18075	1.18478	0.999023	0.851906	0.800197	0.818644	0.883562	0.899929	0.885494	0.840587	0.800597	0.62048	0.56747	0.637987	0.727729	0.979229	1.48311	2.04014	2.113	2.17869	2.20296	2.16732	1.80877	1.68482	1.59792	1.59177	1.61897	1.62777	1.73795	1.86954	1.76933	1.32173	1.19028	1.04366	0.983026	0.897557	0.857196	0.744717
vessel	0	0.809693	0.783436	0.655385	0.668114	0.684665	0.676226	0.789877	0.803687	0.774957	0.652334	0.697277	0.575644	0.56052	0.535887	0.534224	0.498628	0.525974	0.519623	0.570865	0.581721	0.614259	0.560191	0.613518	0.563426	0.745252	0.786081	0.930568	1.27054	1.62936	1.72744	1.88315	1.76744	1.57083	1.37842	1.19719	1.26726	1.41798	1.40833	1.53766	1.66016	1.56516	1.57569	1.6552	1.46627	1.24326	1.14943	1.16532	0.897224
vessel	0	0.761145	0.811678	0.898797	0.981907	1.05855	1.22847	1.2717	1.17012	1.24973	1.15573	0.979653	0.90254	0.965382	0.848061	0.873263	0.94754	0.968801	1.14025	1.21837	1.23333	0.999198	1.01111	0.822486	0.80525	0.719153	0.764612	0.952542	1.47339	1.52747	1.87955	1.97339	1.98131	1.76551	1.80355	1.62549	1.74044	2.02296	2.10915	2.0447	2.13972	2.02047	1.67493	1.41385	1.88964	2.15395	2.21113	2.12457	2.03982
vessel	0	1.57629	1.34025	1.29402	1.35923	1.27376	1.24235	1.47922	1.5148	1.45865	1.37229	1.11853	0.792207	0.751726	0.769918	0.8254	0.926856	0.992243	0.942106	0.966375	0.948772	0.931137	0.918827	0.963458	0.876642	1.03423	1.00127	1.03076	1.21974	1.57339	1.93513	2.54489	2.72137	2.84286	2.92382	2.78258	2.57768	2.56593	2.43692	2.02851	1.94963	1.82751	1.76551	1.57963	1.57389	1.327	1.11031	1.28863	1.63419
ridge	1	1.36363	1.51178	1.41992	1.23356	1.06366	0.919254	0.711303	0.847756	0.916184	0.870817	0.856535	0.945518	0.72703	0.689645	0.705574	0.723884	0.627774	0.676478	0.800769	0.872635	0.802391	0.828569	0.804818	0.724852	0.658712	0.861615	0.963402	1.22626	1.42981	1.9464	2.43189	2.75072	2.90258	2.93106	3.24546	3.24468	3.11952	3.24643	3.2801	2.61543	2.44756	2.82761	2.37328	2.20282	2.24382	2.10753	1.5999	1.63239
ridge	1	1.41122	1.44398	1.26566	1.19281	1.21057	0.960054	0.928897	1.09279	1.30738	1.23527	1.09885	1.02411	0.881917	0.631083	0.641381	0.737557	0.948159	0.953713	0.891646	0.797433	0.962897	0.901993	0.929081	1.13724	1.15004	0.962368	0.878046	1.03992	1.04877	1.16961	1.37073	1.50884	1.67476	1.73047	1.88062	1.81937	1.91809	1.84528	2.44948	3.26646	3.8076	4.23196	4.6906	4.01714	3.03096	2.32848	1.60059	1.00347
ridge	1	1.13972	1.14183	0.996468	0.899881	0.985473	1.03046	0.983778	0.919097	0.854517	0.843774	0.810245	0.711365	0.728423	0.79284	0.828802	0.786737	1.02439	1.09313	1.12646	1.05141	0.962893	0.886865	0.903465	0.873779	0.84925	1.03362	1.06108	0.97468	0.952283	1.13557	1.17306	1.42928	1.81565	2.09665	2.11305	2.09598	1.92475	1.97155	1.9169	2.24465	2.42127	2.42826	2.03652	1.95807	1.46282	1.32635	1.6858	1.78076
ridge	1	1.41203	1.3378	1.61232	1.42952	1.25125	1.06502	1.07816	0.860564	0.867564	0.751114	0.82628	0.796661	0.666222	0.612962	0.646988	0.668762	0.743547	0.870505	0.921137	0.916545	0.889683	0.801983	0.759232	0.878179	0.89831	0.952397	1.1604	1.24802	1.31124	1.63513	1.63741	1.75681	1.93915	1.91462	1.78107	1.92458	2.09944	2.35452	2.25932	2.38164	2.44053	2.10734	1.81022	1.79373	1.64843	1.60759	1.67568	1.6762
ridge	1	1.75017	1.63666	1.63605	1.80269	1.77389	1.75464	1.83299	1.69077	1.53761	1.60601	1.62305	1.49566	1.49923	1.45837	1.35539	1.34306	1.30887	1.40271	1.7355	1.80117	1.74845	1.54304	1.30628	0.933787	0.883399	0.915695	1.08807	1.20845	1.42921	1.67605	1.7437	1.64609	1.91066	2.39824	2.5661	2.82331	3.0054	2.58685	2.18206	1.84809	1.87775	2.16313	2.40612	2.36552	2.43149	2.19614	1.88004	1.76432
ridge	1	1.10467	1.15446	1.1586	0.911426	0.794885	0.688387	0.546041	0.518311	0.560642	0.544553	0.594911	0.646209	0.680582	0.66201	0.739115	0.703092	0.778285	0.937077	0.940821	0.890307	0.943312	0.790434	0.654307	0.695224	0.701095	0.687209	0.744791	1.02517	1.15508	1.47829	1.88541	2.2684	2.10273	2.36367	2.39347	2.27981	2.31937	2.23113	2.16508	2.01821	1.96472	1.62029	1.63054	1.40148	1.45026	1.42046	1.58808	1.68792
ridge	1	0.951113	0.800579	0.706636	0.684798	0.671393	1.0049	1.04935	1.06057	1.1117	1.1104	0.923983	0.979496	1.11759	1.27076	1.34259	1.39666	1.45435	1.38922	1.35796	1.49256	1.29686	1.11569	1.06471	0.931117	0.724214	0.696987	0.806629	1.02628	1.25988	1.70248	1.77803	1.74944	1.87588	1.94807	1.6855	1.78964	2.06243	2.03571	2.189	2.48962	2.70868	2.71313	2.88134	2.56737	2.18159	1.91697	1.64391	1.42479
ridge	1	1.33236	1.60115	1.54214	1.53002	1.33841	1.28978	0.954284	0.904525	0.909966	0.872458	0.845286	0.869806	0.823535	0.909041	0.852531	0.750318	0.655409	0.702966	0.649405	0.68622	0.762794	0.751918	0.716221	0.780474	0.872684	0.899369	0.996924	1.17155	1.19529	1.31862	1.4588	1.73986	2.05181	2.13888	2.15746	2.13691	1.85063	1.3087	1.20064	1.20001	1.35868	1.55224	1.82738	2.38971	2.65621	2.92221	2.94518	3.28251
ridge	1	0.624524	0.583542	0.677965	0.661446	0.600126	0.564622	0.550722	0.46145	0.486063	0.60389	0.717453	0.744711	0.715164	0.771925	0.832325	0.792015	0.864726	0.829191	0.830027	0.717074	0.853805	1.00127	1.14089	1.10221	1.24655	1.17115	1.11713	1.24689	1.62512	1.72462	1.83558	1.93275	2.13987	1.85688	1.89269	2.25952	2.31912	2.16055	2.70603	2.9752	2.96592	3.23697	3.10868	2.60114	2.45028	2.12812	1.8308	2.00531
ridge	1	1.1839	0.961323	1.00491	1.05345	1.03043	1.04573	0.978002	0.720147	0.623584	0.867886	1.14166	1.31816	1.32447	1.37322	1.26923	1.16959	1.05303	1.07616	1.07877	0.998805	0.824237	0.768741	0.887158	1.06807	1.26342	1.37441	1.37783	1.49195	1.48073	1.67226	2.00289	2.25442	2.06684	2.16376	1.90163	1.56639	1.57852	1.8118	1.77512	1.94895	2.01547	1.84081	1.66255	1.63755	1.59075	1.75867	1.87021	1.7569
support	0	0.537334	0.78071	0.99628	1.08326	1.09483	1.11318	0.865497	0.625937	0.567164	0.55748	0.585697	0.641724	0.702586	0.80106	0.814394	0.813151	0.776547	0.846592	1.0284	1.02542	1.09082	1.12203	1.07563	0.963008	1.09491	1.02404	1.07745	1.31178	1.19796	1.21469	1.23706	1.16684	1.1135	1.28723	1.4298	1.64098	1.84279	1.69854	1.67313	1.67594	1.60267	1.44272	1.60793	1.76858	1.55765	1.71611	1.89304	2.04428
support	0	1.39752	1.21723	1.13489	1.03513	1.03122	0.995395	0.947971	0.94533	0.706203	0.569533	0.550974	0.570878	0.584908	0.664173	0.790377	0.829963	0.855285	0.897015	0.933474	0.748011	0.657153	0.613712	0.590786	0.580835	0.64173	0.859914	1.16132	1.16201	1.11212	1.18285	1.27425	1.41795	1.66539	1.71953	1.72456	1.74623	1.37625	1.24483	1.26702	1.39968	1.42409	1.70096	1.86872	1.85224	1.777	1.77854	1.63004	1.5887
support	0	0.95709	1.10874	1.05971	1.0275	0.977666	1.01605	0.913959	0.995777	1.04622	1.14192	1.12112	1.13415	1.12932	1.0821	0.964982	0.885748	0.785827	0.713104	0.849308	0.809394	0.75587	0.820039	1.04998	0.915981	0.970224	1.00129	1.0158	1.19953	1.33645	1.70875	1.89553	1.99326	1.98491	2.46796	2.39571	2.45067	2.57783	2.35999	2.11243	2.06478	2.00068	2.1114	2.1426	2.20658	2.13581	1.95697	1.54366	1.4628
support	0	0.850886	0.895353	0.913922	1.00023	0.982032	1.03639	1.1074	0.987162	0.849517	0.779304	0.790695	0.720861	0.839334	1.10008	1.37737	1.32508	1.26135	1.1844	0.94436	0.662101	0.617864	0.73809	0.820731	0.897887	0.871397	1.06512	1.40633	1.70881	2.2619	3.14689	3.64278	3.39713	3.13658	2.73102	2.0927	1.95291	2.40502	2.68521	3.00948	2.895	2.92119	2.77301	2.50971	2.12857	2.17346	1.65968	1.32546	1.1622
support	0	1.61104	1.72887	1.51093	1.41509	1.50038	1.4603	1.28388	1.20915	1.12034	0.989189	0.991132	1.27809	1.44749	1.56736	1.53407	1.42975	1.11125	0.880696	0.749204	0.880568	0.973308	0.919748	0.972392	1.00033	0.958239	0.933702	1.16876	1.36377	1.64475	1.78958	2.15946	2.35822	2.19416	2.36517	2.5412	2.69485	2.73989	2.80447	2.90174	2.80158	2.34383	2.20703	2.22825	1.60151	1.3554	1.31968	1.12588	0.993647
support	0
support	0	0.954424	1.03874	0.992504	0.975957	1.01848	1.02438	1.16574	1.21837	1.1242	1.0459	1.19693	1.0877	1.03415	1.11696	1.19887	1.16119	1.21763	1.25828	1.23733	1.16675	1.13086	1.2453	1.11192	1.05617	1.13726	1.05395	0.839949	1.11444	1.55626	1.74656	2.36638	2.91944	2.9546	3.1049	3.43441	2.99888	2.58524	2.56271	2.14801	1.56919	1.48998	1.4759	1.45773	1.58051	1.49446	1.41577	1.41403	1.31198
support	0	0.946934	0.966969	0.996107	0.93555	0.926439	0.700435	0.94813	0.913273	0.990555	1.06186	1.12271	0.975874	1.07035	1.14384	1.20276	1.41559	1.43786	1.31165	1.17225	1.19601	0.999076	1.09108	1.36392	1.42483	1.4346	1.46566	1.28491	1.15498	1.29467	1.2057	1.25932	1.37878	1.80974	1.84678	2.20904	2.55602	2.82918	2.71782	2.84717	2.71147	2.32664	1.89589	1.75022	1.61848	1.59401	1.69929	1.78499	1.48069
support	0	1.25767	1.38398	1.38747	1.33662	1.29117	1.31289	1.20344	1.14397	1.42473	1.56856	1.60309	1.57298	1.67875	1.28917	1.23185	1.14106	1.06936	1.16853	1.2005	1.18118	1.14163	1.19531	1.06888	1.16658	1.28228	1.22498	1.42263	1.61314	1.878	1.97601	1.90443	1.92169	1.66599	1.54696	1.46203	1.65895	1.54965	1.76856	1.86561	1.96523	1.97967	1.89991	1.72075	1.48252	1.20098	1.13753	1.1203	1.05876
support	0	1.09855	1.13917	1.13032	1.16567	1.12487	0.993862	0.991514	1.05033	1.12759	1.10538	1.21814	1.39545	1.39434	1.34723	1.33023	1.39586	1.12562	1.10073	1.17261	1.23441	1.06128	1.07862	1.01739	1.00488	1.0271	0.975705	0.998878	1.00961	1.19757	1.12706	1.58277	2.27185	2.38744	2.05127	2.32371	2.27759	2.1671	2.22016	2.55059	2.55097	2.34948	1.79677	1.67476	1.54443	1.48708	1.48395	1.41745	1.45379
building	0	0.931513	0.906384	0.969278	1.00274	1.05665	0.936757	0.816735	0.675412	0.550902	0.458974	0.556234	0.605831	0.593288	0.764847	0.781389	0.770913	0.8232	0.810585	0.722667	0.775595	0.689735	0.609775	0.651085	0.662328	0.662372	0.779546	0.936176	1.13771	1.2597	1.60741	1.72773	1.9868	2.21283	2.25199	2.07774	1.9715	1.70986	1.30984	1.18495	1.16419	1.23885	1.25574	1.47413	1.78101	1.74851	1.55308	1.58654	1.44278
building	0	1.02593	0.900619	0.931375	0.908376	0.758975	0.823162	0.934466	0.954356	1.12178	1.23316	1.20207	1.07637	0.97975	0.899766	0.930706	1.08199	1.03281	1.07027	0.919472	0.795967	0.727263	0.817091	0.852444	0.973797	1.21102	1.12075	1.15149	1.34718	1.51986	1.34895	1.41755	1.44002	1.27861	1.14025	1.3546	1.56168	1.67274	1.68616	1.60351	1.35237	1.09198	1.09907	1.05583	0.976859	1.16853	1.18897	1.10751	1.02833
building	0	0.745667	0.915434	1.04844	1.09232	1.10944	0.992009	0.890554	0.783525	0.813189	0.741435	0.685067	0.699678	0.702457	0.655988	0.718569	0.720061	0.629215	0.583685	0.688094	0.660482	0.656646	0.657766	0.76741	0.799026	0.878952	1.13386	1.32321	1.59346	1.5572	1.79439	1.75671	1.96666	2.19431	2.13587	1.91951	1.85595	1.76736	1.18325	1.3201	1.44533	1.52436	1.24147	1.32717	1.23425	1.22807	1.29258	1.29996	1.33872
building	0	0.715266	0.738676	0.71646	0.731848	0.775924	0.649468	0.640647	0.609034	0.598134	0.540939	0.708999	0.781599	0.893825	0.895319	1.00484	0.966422	0.93776	0.848942	0.79831	0.736299	0.740601	0.83303	0.943641	0.972486	1.08568	0.99675	1.01856	0.993778	1.19076	1.17212	1.42672	1.57716	1.80621	1.9544	2.13494	2.06657	1.82115	1.57745	1.37582	1.16042	1.06907	1.22311	1.40302	1.54407	1.54209	1.505	1.43585	1.38602
building	0	1.18674	1.35844	1.33951	1.30488	1.12801	1.06869	1.15781	1.22188	1.36261	1.6962	1.79105	1.65152	1.7883	1.61252	1.47661	1.28802	1.05587	0.738546	0.699546	0.499946	0.423887	0.501353	0.625074	0.659092	0.812035	0.955909	0.994634	1.10467	1.42823	1.63705	1.73302	1.94954	1.89987	1.82751	1.58665	1.45679	1.42785	1.56864	1.52651	1.59702	1.59635	1.40936	1.32677	1.41312	1.27202	1.29355	1.33927	1.3219
building	0	1.16484	1.1373	1.20433	1.29325	1.31867	1.23048	1.3723	1.48656	1.40832	1.38462	1.35042	1.21965	1.26255	1.40672	1.56278	1.39648	1.38769	1.18913	1.06702	1.19301	1.43074	1.40131	1.38212	1.29583	1.14706	1.17701	1.22876	1.43407	1.66079	2.07303	2.12899	2.33687	2.20595	1.9733	1.6765	1.62649	1.37488	1.34929	1.34482	1.28384	1.32588	1.33364	1.40577	1.58891	1.50434	1.28279	1.45982	1.42578
building	0	0.901251	0.953668	0.994699	1.0603	1.16685	1.30457	1.38942	1.40702	1.5085	1.43549	1.21558	1.24715	1.30868	1.04146	0.847386	0.894474	0.765235	0.737449	0.94925	1.03855	1.08108	1.10134	0.983189	0.807771	0.849248	0.714658	0.851233	1.13242	1.38612	1.55087	1.86696	1.75136	1.65785	2.00609	2.19289	2.45022	2.43956	2.28137	1.75826	1.26716	0.789883	0.802421	1.18878	1.46684	1.66094	1.66459	1.7556	1.70753
building	0	0.82585	0.920076	0.993708	1.02582	1.00872	1.07691	1.14096	1.06193	1.04844	0.962676	0.899115	0.695693	0.733651	0.746802	0.928097	0.840117	0.834289	0.791333	0.699146	0.641345	0.818729	0.952841	0.957568	0.985959	0.923433	0.869561	1.09128	1.69315	2.38782	2.75991	3.09695	3.26894	2.83799	2.69183	3.01571	2.89294	2.57037	2.72508	2.44166	1.87213	1.83174	1.88147	1.61989	1.58728	1.61617	1.36431	1.17804	1.3473
building	0	1.41476	1.1875	1.24498	1.27048	1.21827	1.25298	1.29238	1.19579	1.08187	1.04891	1.03992	0.978219	0.844927	0.937625	0.9599	0.878582	1.1085	1.22339	1.03013	0.882158	0.95951	0.78844	0.678951	0.849795	1.099	1.10161	1.27956	1.30294	1.14667	1.22454	1.33726	1.30437	1.48941	2.01566	2.10346	2.25204	2.26233	2.19847	1.80304	1.81886	1.6348	1.68729	1.94655	2.09296	2.02246	2.20466	2.36995	2.16596
building	0	1.06608	0.948736	0.894638	0.791723	0.82088	0.918836	1.07102	1.12479	1.10669	1.0465	0.960231	0.784696	0.686985	0.704175	0.766806	0.691085	0.876871	0.894812	1.26954	1.39862	1.47895	1.4175	1.46664	1.19166	1.00159	0.996863	0.986432	1.06224	1.22965	1.49221	1.70997	2.08147	2.13839	2.10511	2.0308	1.90291	1.51381	1.38647	1.29646	1.37443	1.26536	1.34172	1.48712	1.51028	1.4238	1.52677	1.40277	1.31387
plate	0	1.18492	1.10856	1.2441	1.07402	1.05884	1.01352	0.994877	0.905971	1.0391	0.904522	0.83198	0.805075	0.804968	0.804953	0.786299	0.862397	1.09702	1.21412	1.18658	1.18362	1.20799	0.976548	0.858272	0.837307	0.862174	0.782385	0.853138	1.00612	1.47974	1.74531	1.85265	1.98842	1.98162	1.82396	1.6428	1.55645	1.49972	1.45371	1.40496	1.58158	1.79889	1.7257	1.78328	1.70495	1.51756	1.42082	1.49182	1.35587
plate	0	0.782501	0.772796	0.834542	0.755746	0.753071	0.79081	0.803196	0.854125	0.854315	0.895696	0.947384	1.05459	0.956918	0.990407	1.01191	0.883316	0.812487	0.79512	0.672026	0.588375	0.661752	0.674692	0.754853	0.807775	0.814671	0.924999	0.903314	0.867136	0.900219	1.22477	1.20271	1.61338	1.61706	1.70356	1.53491	1.69278	1.4812	1.75463	1.94248	1.86664	1.7987	1.86276	1.75732	1.44741	1.55421	1.49237	1.32785	1.18674
plate	0	0.971397	1.28443	1.42159	1.41185	1.50544	1.42247	1.11794	0.962611	0.960554	1.00038	1.01513	1.05344	0.939085	0.888072	0.771227	0.709023	0.663836	0.696715	0.782431	0.722278	0.873348	0.885071	0.935249	0.910458	0.856366	0.776154	0.931078	0.992381	1.06478	1.35354	1.35194	1.62795	1.61509	1.84838	1.78557	1.9422	2.01291	2.25636	2.37677	2.5369	2.59053	2.28641	1.98094	1.46604	1.22503	1.17471	1.08896	1.02751
plate	0	1.02726	1.20803	1.2826	1.21629	1.21229	1.08157	0.842482	0.752608	0.781965	0.767116	0.722985	0.666956	0.632484	0.628898	0.634638	0.62702	0.592336	0.62688	0.67883	0.915713	1.11389	1.23283	1.28815	1.29677	1.24263	1.35319	1.56017	1.89263	2.12523	2.16253	2.30633	2.16911	1.9589	1.84615	2.07528	1.81192	2.10702	2.16785	2.22247	1.91818	1.95954	1.74184	1.79143	1.59252	1.70314	1.82681	1.94737	1.89654
plate	0	1.50236	1.26982	1.1092	0.954751	0.840813	0.83353	0.797045	0.732322	0.777434	0.885928	1.04632	1.08115	1.12186	1.12489	0.994535	0.809843	0.899332	0.877109	0.867698	0.865245	0.891957	0.999683	1.2043	1.42776	1.50307	1.76299	1.82443	1.63522	1.63941	1.92713	1.89084	1.90174	1.81085	1.70074	1.51251	1.34611	1.23084	1.54603	1.45896	1.3962	1.48862	1.29164	1.12062	1.21838	1.28888	1.32589	1.41052	1.38528
plate	0	0.928977	0.852754	0.888254	1.07073	1.20978	1.18219	1.21642	1.19504	1.25104	1.25943	1.22075	1.16434	1.13543	0.919864	0.761662	0.791299	0.836925	0.98191	1.08268	1.13967	1.204	1.21147	1.09889	0.955284	0.904467	0.816887	1.07488	1.13222	1.24888	1.32995	1.3301	1.23041	1.1908	1.49168	1.5407	1.6037	1.60592	1.83341	1.90967	1.81346	2.04061	2.02257	2.10676	1.89861	2.24526	2.27557	2.51854	2.59369
plate	0	1.44157	1.40544	1.27324	1.24248	1.12801	0.829001	0.750076	0.776212	0.963659	0.977764	1.02284	1.02504	1.13212	0.997412	1.03995	1.1232	1.04988	0.938455	0.820391	0.796759	0.823793	0.838936	0.914594	0.916847	0.96499	0.892721	1.0474	1.13127	1.30167	1.25668	1.34574	1.32182	1.55229	1.78681	2.18871	2.26318	2.20562	2.02406	1.88301	1.82748	1.73494	2.20848	2.40629	2.63214	2.33991	2.39437	2.15563	1.86581
plate	0	0.823429	0.907083	1.04798	1.09799	1.11747	1.10473	1.11424	1.07286	0.947804	0.914334	0.770869	0.75779	0.84188	0.9564	0.884174	0.88859	0.930997	0.890902	0.760514	0.822259	0.89475	0.796197	0.820787	0.982715	0.999824	0.977122	1.17351	1.17772	1.18671	1.84775	1.97985	2.12364	2.32439	2.5587	1.86553	1.76742	1.66994	1.42311	1.30166	1.6651	1.89712	1.77885	1.75771	1.51497	1.11846	1.04407	1.02024	0.943246
plate	0	1.19857	1.30518	1.21088	1.01866	0.943358	0.923089	0.92435	0.925128	1.029	0.989846	0.909062	0.960222	0.9423	0.919822	1.06964	1.16088	1.18812	1.1992	1.23966	1.19467	1.15625	1.00706	0.949196	0.862268	0.754	0.688949	0.763779	0.880134	1.24697	1.33121	1.76473	2.08339	2.30633	2.07285	1.98625	1.74471	1.54731	1.50571	1.54605	1.633	1.53823	1.54436	1.23254	1.0507	0.977147	0.92948	0.887091	0.930422
plate	0	1.24342	1.21718	1.35488	1.27155	1.15279	0.931371	0.735713	0.730336	0.924378	0.950053	0.997548	1.0468	0.955978	0.835932	0.842699	0.775573	0.763028	0.78454	0.686957	0.684008	0.716771	0.77124	0.758582	0.775158	0.676786	0.630348	0.660133	0.757967	1.00989	1.21282	1.40011	1.50064	1.43908	1.66985	1.7409	1.80432	1.80899	1.82465	1.58736	1.46684	1.26523	1.09964	1.35811	1.14035	1.15918	1.19605	1.37381	1.49819
utensil	0	2.37085	2.35114	2.44864	2.49252	2.62341	2.16651	2.32932	1.88277	1.80851	1.55733	1.43436	1.38734	1.32164	1.25484	1.44442	1.42084	1.03256	1.24066	1.32617	1.28499	1.52506	1.70231	1.4171	1.21044	1.13251	0.952997	0.948545	1.37448	1.62406	1.51817	1.45879	1.56755	1.67768	1.53072	1.8036	2.06747	2.28023	1.93116	2.01336	2.42732	2.1532	1.87483	2.31118	2.38088	1.90339	2.08571	1.92549	1.4256
utensil	0	0.961077	0.918365	0.808777	0.782226	0.792422	0.98168	1.09213	1.28902	1.256	1.21338	1.0735	1.21862	1.26987	1.34073	1.24651	1.25804	0.974198	0.835809	0.91057	0.988014	0.982848	1.16142	1.20139	1.27465	1.20444	1.18544	1.15958	1.11132	1.12583	1.3501	1.41207	1.33795	1.54854	1.67295	1.7031	1.61873	1.64234	1.60054	1.54928	1.50074	1.69366	1.86719	1.77323	1.56724	1.37884	1.15627	0.866641	0.792826
utensil	0
utensil	0	1.89328	1.92874	2.02527	2.13934	1.66413	1.44182	1.42478	1.49832	1.44657	1.60243	1.44584	1.3379	1.10666	0.95984	0.963888	0.992334	1.00356	1.10959	1.26107	1.28888	1.43186	1.34876	1.31232	1.07227	0.937206	0.838194	0.940456	1.14492	1.43128	1.90057	2.20438	2.30061	2.03655	1.86523	1.59384	1.38817	1.39553	1.44425	1.40991	1.2843	1.17351	0.974101	1.06439	1.14633	1.5688	1.70329	1.76563	1.58431
utensil	0	1.29537	1.41011	1.24328	1.40146	1.42123	1.38532	1.28403	1.16645	1.08776	1.01336	1.02843	1.05818	1.02292	0.945807	0.996861	0.970034	0.900256	0.902894	0.871674	0.715564	0.695096	0.871861	0.987545	0.973077	0.983302	1.00325	1.04069	1.08526	1.2127	1.17959	1.32293	1.23083	1.25248	1.09029	1.23444	1.16582	1.37482	1.34243	1.88592	2.34206	2.33276	2.6712	3.12797	3.27902	2.97312	3.04168	2.50287	2.16448
utensil	0	0.814252	0.913053	0.798996	0.680605	0.781431	0.77585	0.740282	0.761601	0.836533	0.68579	0.594799	0.544587	0.532378	0.634011	0.721287	0.93325	1.03545	1.19442	1.1915	1.24168	1.09342	0.960856	0.902177	0.753801	0.618739	0.750832	0.792369	0.889943	1.15684	1.38658	1.69289	2.1949	2.24805	2.12005	2.26285	2.09405	1.83945	1.65676	1.82378	2.10248	1.91331	1.80368	2.20175	2.17582	1.61054	1.60101	1.48767	1.10954
utensil	0	0.620136	0.632027	0.627452	0.69223	0.703021	0.573766	0.661676	0.654114	0.657238	0.614475	0.652287	0.654558	0.740453	0.71511	0.70762	0.702608	0.639968	0.49441	0.515402	0.573699	0.657657	0.633937	0.690352	0.639061	0.868398	0.904708	1.12859	1.09805	1.12248	0.992348	1.02907	1.21219	1.44953	1.8701	1.86424	1.82395	1.59416	1.54102	1.31495	1.36125	1.39017	1.38135	1.32272	1.3772	1.31554	1.28998	1.2604	1.22986
utensil	0	0.798157	0.831393	0.850235	1.10634	1.46386	1.3915	1.32637	1.33193	1.03636	0.738395	0.712847	0.707599	0.886621	0.937244	0.930305	0.900543	0.828316	0.675413	0.623604	0.629766	0.659973	0.765865	0.744648	0.759171	0.881443	0.897875	1.06376	1.29825	1.49939	1.51883	1.63408	2.1377	2.4703	2.62476	2.79896	2.88115	2.48263	1.90153	1.65221	1.52307	1.29104	1.01604	1.14661	1.19122	1.30237	1.72223	1.77575	1.6413
utensil	0	0.686314	0.707992	0.702515	0.654653	0.645273	0.634985	0.613044	0.825453	1.15287	1.23781	1.38457	1.50063	1.51129	1.29458	1.20656	1.10405	1.04616	1.03255	1.20077	1.15666	1.10961	1.13529	1.07297	0.836943	0.941384	1.05964	1.17858	1.29617	1.37576	1.53892	1.61589	1.47054	1.26071	1.45291	1.29955	1.33601	1.44196	1.68194	1.5735	1.50003	1.36503	1.27631	1.2195	1.38181	1.67363	1.92334	2.14572	2.01636
utensil	0	0.635119	0.67048	0.795585	0.984222	0.983566	0.982453	1.06588	1.13271	1.05357	1.12875	1.16195	1.111	0.888852	0.761534	0.798978	0.696509	0.712045	0.769454	0.872132	0.752857	0.780991	0.683934	0.614886	0.557827	0.640201	0.630176	0.734363	0.853127	0.898888	1.01945	1.11278	1.34112	1.31708	1.38374	1.46791	1.97068	1.79947	1.73127	2.25592	2.37513	1.97111	2.17494	2.40814	1.96327	1.57322	1.68668	1.66762	1.76011
board	0	0.861287	0.788312	0.892714	0.969735	1.04721	1.02461	0.924673	0.866699	0.809981	0.840114	0.894493	1.14772	1.10444	1.04313	0.9047	0.803165	0.642414	0.90534	0.953052	0.990494	0.983906	1.03636	0.841	0.919214	1.09391	1.02771	1.08491	1.11309	1.32105	1.56749	2.2591	2.45895	2.63986	2.62535	2.34327	2.01895	2.02722	1.98386	1.7892	1.77062	1.58169	1.37597	1.24438	1.14235	1.16591	1.16265	1.14468	1.20744
board	0	1.18909	1.07675	1.07589	1.00412	0.960778	0.820975	0.81523	0.771416	0.738722	0.885516	0.914984	0.849057	0.881481	0.936794	0.915138	1.03091	1.24175	1.27924	1.28145	1.10179	0.951991	0.801045	1.13456	1.26592	1.25119	1.24616	1.44867	1.18575	1.25797	1.52516	1.63155	1.59672	1.58135	1.8149	1.81256	1.84464	1.77972	1.767	1.54714	1.59468	1.60538	1.56047	1.40638	1.25122	1.15768	0.982032	0.920344	0.96047
board	0	1.51254	1.49045	1.45756	1.26168	1.37565	1.37209	1.30253	1.32239	1.56418	1.59501	1.5847	1.45619	1.25841	0.997188	0.769278	0.756882	0.995177	0.993606	0.979377	1.02864	0.911978	0.654239	0.642942	0.484023	0.363751	0.39114	0.478278	0.667826	0.829218	0.946089	1.2723	1.3647	1.39974	1.4598	1.57189	1.34013	1.4367	1.88431	1.86956	1.89512	1.88589	1.71115	1.08378	1.25725	1.39568	1.36961	1.39252	1.51008
board	0	1.14378	1.32937	1.40751	1.83449	2.02913	1.90134	2.09575	2.1867	1.83649	1.46322	1.43803	1.16036	0.936622	0.840141	0.926649	1.12137	1.03682	1.057	1.01821	0.990585	0.730625	0.818519	0.936499	0.89496	1.01242	1.36305	1.63214	1.75979	2.0404	2.00217	1.7182	1.41034	1.61057	1.61613	1.93705	2.26885	2.36732	2.07157	1.9647	1.76441	1.54243	1.50226	1.5937	1.77789	2.01172	2.18241	2.1606	1.90673
board	0	1.01437	1.13406	1.16135	1.30677	1.32948	1.15853	1.03793	0.885006	0.741935	0.670853	0.7832	0.762236	0.854214	0.741893	0.767166	0.727209	0.723757	0.710055	0.824359	0.744319	0.846233	0.864881	0.935951	0.966827	1.07764	1.05826	1.21062	1.19101	1.31536	1.48752	1.68188	1.50072	1.61424	1.44867	1.41664	1.37181	1.51278	1.47273	1.49246	1.43088	1.55008	1.45242	1.29045	1.32206	1.29048	1.09622	1.41246	1.45052
board	0	0.669692	0.799006	0.926117	1.03508	0.977755	1.00688	1.0285	0.898147	0.842757	0.960217	0.887152	0.8427	0.844331	0.847133	0.858002	0.870471	0.946186	0.995824	1.26567	1.4428	1.52741	1.3952	1.3581	1.07289	0.912541	0.819109	0.930286	1.16199	1.26113	1.36758	1.59158	2.07862	2.09374	2.59071	3.15452	3.50938	3.10406	2.86945	2.37113	1.80024	1.36266	1.8881	2.28195	2.61555	2.60452	2.4006	1.77163	1.38938
board	0	0.740285	0.76839	0.79389	0.742899	0.695626	0.603491	0.560654	0.493757	0.586453	0.748769	0.806337	0.97103	1.01724	0.897823	0.876463	0.988975	1.06122	1.10398	1.07916	0.984724	0.930212	0.756805	0.765709	0.866807	0.949617	0.954395	1.03859	1.10482	1.22997	1.20744	1.31176	1.31864	1.32476	1.34368	1.38355	1.40093	1.5212	1.71085	1.56955	1.5094	1.63403	1.63552	1.4223	1.33709	1.48319	1.33111	1.20596	1.18398
board	0	1.30575	1.30613	0.973732	0.794465	0.90696	1.02197	0.982122	1.32014	1.4488	1.39017	1.18522	1.07348	0.712633	0.632857	0.637314	0.736278	0.889256	0.980017	1.02448	0.998582	1.06538	1.11354	1.12581	1.03641	0.994962	0.844114	0.716424	0.633846	0.706146	1.01393	1.50394	1.68215	2.0697	2.21274	2.04959	1.93949	1.98505	1.77832	1.6101	1.57659	1.24433	1.21153	1.5769	1.9094	2.13106	2.49216	2.68989	2.57392
board	0	0.786058	0.786489	0.819208	0.848124	0.829859	1.04638	1.05868	1.02742	1.16592	1.12015	1.06565	1.20104	1.20757	1.02687	1.03057	1.00669	0.916465	0.943025	0.883853	0.951766	0.832988	0.800903	0.759438	0.775063	0.558128	0.524377	0.564288	0.765371	0.973114	1.5948	1.98365	2.35332	2.69577	2.93448	2.71232	2.74077	2.933	3.38652	3.34503	3.51222	3.93474	4.18786	3.76225	3.822	3.60888	2.92167	2.17044	1.88473
board	0	1.06764	1.04113	0.904245	1.00781	0.902258	0.915233	0.898833	0.899275	0.718539	0.745969	0.877619	0.916181	0.840192	0.799581	0.790961	0.597279	0.499853	0.535761	0.630277	0.672754	0.818826	1.05026	0.981865	1.15635	1.07116	0.99417	1.02307	1.335	1.58233	1.8404	1.99769	2.01161	2.08529	2.03338	2.12449	2.03877	1.99825	1.87186	1.81762	1.8617	2.08857	2.02124	1.88837	1.55014	1.24189	1.03601	1.04497	1.01038
dainty	0	0.949785	0.852418	0.802014	0.86223	0.947851	0.96741	1.0879	0.960867	0.92529	0.912493	0.881566	0.784999	0.967252	1.01374	0.988891	0.985586	0.995089	0.815478	0.790687	0.733395	0.719508	0.782602	0.844835	0.75175	0.767837	0.765506	0.704268	0.623981	0.848792	1.04742	1.27245	1.44157	1.62874	1.50023	1.4488	1.41213	1.38164	1.33981	1.34312	1.17091	1.20032	1.21038	1.30828	1.25661	1.38165	1.19091	1.03629	0.847562
dainty	0	0.708073	0.651473	0.693628	0.860696	0.858218	0.865243	0.808696	0.706042	0.501853	0.622682	0.783377	0.905216	1.1004	1.18206	1.06523	0.854075	0.880072	0.731851	0.640157	0.645301	0.841323	0.882782	1.15122	1.20249	1.22955	1.11493	1.14362	1.00241	1.11352	1.23762	1.34096	1.50516	1.67005	1.76064	1.88389	1.81795	1.6056	1.41508	1.43845	1.35898	1.23745	1.21203	1.1708	1.06793	1.1482	1.26968	1.29384	1.32109
dainty	0	1.31282	1.59281	1.61883	1.59967	1.46653	1.24236	0.81141	0.729825	0.636318	0.758514	0.86196	0.977776	1.20882	1.38212	1.30425	1.35213	1.3985	1.23501	1.09576	1.01955	0.912362	0.826904	0.712879	0.778211	0.836601	0.794702	0.77046	0.821278	0.914981	1.00719	1.09129	1.13283	1.20599	1.09584	1.00012	1.16008	1.20722	1.07552	1.07631	1.12137	0.872838	0.796003	0.90236	0.999493	1.00134	1.00788	1.05195	0.966857
dainty	0	0.604854	0.666394	0.761777	0.778984	0.822759	0.733558	0.662775	0.659808	0.625104	0.562427	0.563531	0.586533	0.543467	0.559589	0.538243	0.532488	0.557981	0.551318	0.59732	0.635328	0.604701	0.62842	0.713442	0.724936	0.830905	0.857891	0.882429	0.909067	1.31423	1.78536	2.01149	2.55817	2.72807	2.26043	1.81229	1.95643	1.4288	1.52638	1.97796	2.02756	1.83855	1.80867	1.46544	0.996103	0.887444	0.732095	0.910636	0.901521
dainty	0	1.03278	1.00536	1.00279	1.10834	1.13543	0.982534	1.02485	1.01777	0.925569	0.796369	0.885885	0.917726	0.931053	0.954183	1.2219	1.24071	1.29553	1.18797	1.15045	1.01727	0.986271	0.898367	1.15495	1.27676	1.15554	1.11281	1.41443	1.56943	1.60584	1.82421	2.01941	1.68769	1.41878	1.54076	1.73125	1.86268	2.41967	2.49128	2.27579	1.99477	1.87497	1.39891	1.74755	2.05276	2.21318	1.99777	2.19122	1.864
dainty	0	0.882324	0.828863	0.729961	0.719916	0.692873	0.668009	0.698156	0.756192	0.74333	0.724634	0.742174	0.89663	0.908812	0.955022	0.94684	0.937998	0.98903	1.04231	1.0398	1.09566	1.18903	0.9824	0.95005	0.991972	0.970069	0.962014	0.913342	0.920366	1.0015	1.58464	1.94285	2.30621	2.68285	3.16941	2.62843	2.46531	2.46699	2.26143	1.86053	1.90605	1.7518	1.53132	1.61818	1.68148	1.72221	1.87709	1.89408	1.82891
dainty	0	0.665758	0.736599	0.633335	0.532647	0.564332	0.588343	0.583646	0.67777	0.82192	0.746076	0.777142	0.871016	0.87487	0.830056	0.845714	0.850995	0.722024	0.61192	0.527147	0.535913	0.584197	0.677414	0.698543	0.798274	0.919104	1.00183	1.27648	1.63206	1.67139	2.14094	3.1668	3.1523	2.95872	3.29533	2.88168	1.85502	1.61493	1.70328	1.31364	1.5386	1.87056	1.86601	1.83592	1.93939	1.81525	1.59836	1.76137	1.51848
dainty	0	1.34457	1.3808	1.13942	1.00813	0.763922	0.763615	0.635436	0.647621	0.653752	0.700719	0.744683	0.775816	0.723993	0.75722	0.810378	0.817361	0.788207	0.799455	0.76471	0.754711	0.783793	0.830498	0.912453	0.9734	0.880805	0.852068	0.843582	0.883784	1.02856	1.49225	1.90921	2.02901	2.21112	2.26826	2.21937	2.13874	2.59013	2.98208	2.9599	2.88532	2.66854	2.17224	1.6832	1.94031	1.76659	1.72038	1.74746	1.91172
dainty	0	1.34167	1.6461	1.67234	1.68482	1.57668	1.58055	1.18191	1.12878	1.18778	1.13561	1.16929	1.21744	1.02704	0.91929	0.934237	0.861836	0.847883	0.832945	0.827537	0.893469	1.10165	1.13952	1.1559	1.17108	1.12041	0.986866	1.09709	1.42611	1.34922	1.48291	1.77096	1.88386	1.63452	1.90296	1.87845	1.73187	1.66314	1.82498	1.74034	1.70425	1.63613	1.52148	1.58454	1.81055	1.89279	1.70144	1.70548	1.5323
dainty	0	1.48891	1.46795	1.40334	1.22877	1.23117	0.930427	0.959072	0.946714	0.931485	0.91123	0.928456	0.917785	0.858306	1.00476	0.920761	1.25641	1.25043	1.3756	1.26477	1.31477	1.05951	1.06544	1.00864	1.06314	1.25134	1.38096	1.50725	1.69332	1.9362	1.78923	1.6843	1.78782	1.94887	1.99184	1.9802	2.02894	2.03006	2.27884	2.2845	2.63005	2.80472	2.60624	1.96879	1.89867	1.5751	1.37853	1.4678	1.54718
fare	0	1.75803	1.58469	1.60944	1.40553	1.29945	1.51983	1.88306	1.78895	1.62822	1.44731	1.14858	0.776265	0.628449	0.81251	0.767157	0.833801	0.896166	0.843252	0.878879	1.00427	1.06132	1.14498	1.24344	1.12628	1.1353	1.02317	0.829154	1.05624	1.27772	1.38396	1.83087	2.34652	2.21574	2.16489	2.09921	1.68272	1.24574	1.25629	1.16305	1.0995	1.34129	1.40265	1.37783	1.59414	1.74793	1.6232	1.62132	1.51085
fare	0	0.796587	0.897496	1.116	1.4006	1.47751	1.39868	1.40631	1.46053	1.26774	1.26908	1.28766	1.30799	1.24344	1.21397	1.11006	0.900653	0.750036	0.582071	0.522065	0.597134	0.785427	0.801624	0.894457	1.0413	1.08504	1.01796	1.15226	1.25884	1.24088	1.46885	1.53664	1.488	1.69783	1.76566	1.83011	1.9348	1.99317	1.81242	1.84835	1.73603	1.58046	1.43754	1.19567	1.36012	1.3619	1.40727	1.40702	1.62436
fare	0	0.783502	0.849778	0.909673	0.999322	0.922927	0.939238	0.806852	0.772065	0.793925	0.832389	0.938981	1.07231	1.11446	0.967397	0.950804	0.807329	0.771129	0.746656	0.783713	0.73138	0.705465	0.594321	0.54746	0.66419	0.767558	0.770966	0.85679	1.02235	0.988411	1.3898	1.56626	1.65005	1.61302	1.77005	1.2587	1.26397	1.22835	1.24961	1.39515	1.70277	1.85542	1.89935	1.84658	1.51037	1.39418	1.16124	1.11616	1.07703
fare	0	1.08908	1.10859	1.16146	1.10583	1.15509	0.9285	1.15098	1.09093	1.1684	1.05984	1.1809	0.924432	0.791328	0.742518	0.858768	0.852988	0.918062	0.981313	1.13292	1.06043	1.07888	1.01788	1.09724	1.17093	1.36079	1.41326	1.45156	1.51003	1.31542	1.27219	1.36906	1.74388	2.16637	2.58433	2.79363	3.03664	2.83722	2.26229	2.08613	2.20036	1.89036	1.98356	2.22105	2.07654	1.8437	1.68113	1.30316	1.09578
fare	0	0.941744	0.967739	0.992001	1.02271	0.958885	0.744954	0.73156	0.727729	0.932624	1.07282	1.09863	1.05944	1.0466	0.903288	0.917425	0.97173	1.00076	1.18837	1.11621	0.984512	1.02361	0.998725	0.834621	0.764937	0.992637	0.978183	1.17095	1.16716	1.69839	1.66084	2.16771	2.41112	2.73529	2.54274	2.84298	2.45722	2.14267	1.86037	1.82806	1.38917	1.48692	1.52841	1.53397	1.57842	1.75577	1.54074	1.42852	1.35232
fare	0	0.806637	0.677011	0.671828	0.654659	0.64855	0.607907	0.537528	0.611352	0.61453	0.705559	0.857213	0.924277	0.829879	0.912645	0.839177	0.707415	0.713943	0.759191	0.734514	0.79079	0.954228	0.910474	0.914706	0.916864	0.884201	0.80938	0.913559	1.1487	1.41662	1.83356	1.92824	1.95348	1.84311	1.72505	1.35276	1.55628	1.68299	1.76296	1.79453	1.83339	1.79193	1.78101	1.81628	1.74484	1.79183	1.62963	1.51485	1.56691
fare	0	1.1495	1.18069	1.15646	1.23198	1.41229	1.2562	1.35788	1.38953	1.51365	1.48967	1.34023	1.35844	1.62936	1.65487	1.52293	1.55451	1.44283	1.18229	1.17055	1.42556	1.47398	1.44378	1.44972	1.19919	0.964001	1.061	1.06346	1.29469	1.39399	1.4248	1.39754	1.72941	1.39391	1.33235	1.32194	1.22914	1.10036	1.23642	1.37821	1.41466	1.50255	1.51537	1.6916	1.56856	1.49655	1.35121	1.24776	1.0815
fare	0	1.16881	1.18696	1.12523	1.13939	1.03512	1.10643	1.14265	1.27522	1.2475	1.42726	1.45164	1.28911	1.4632	1.62091	1.38401	1.27451	1.30541	1.1214	0.883739	0.874183	0.802408	0.74696	0.577535	0.782605	0.833679	0.982356	1.03251	1.05429	0.835731	0.875995	0.84293	0.891529	1.02897	1.16897	1.09032	1.00943	1.07658	1.18514	1.30245	1.51112	1.61798	1.43115	1.39677	1.37303	1.16477	1.21142	1.31725	1.2018
fare	0	1.11052	1.03779	0.959296	0.936372	0.99017	1.09938	1.12722	1.20888	1.25396	1.18074	1.02149	1.05035	0.99914	1.08294	1.2067	1.26931	1.09571	1.09375	0.917874	0.859921	0.90179	0.893447	0.799193	0.825743	0.861234	0.91371	0.906147	1.06971	1.23644	1.3283	1.46239	1.71264	1.66482	1.45606	1.34788	1.44593	1.49212	1.50939	1.55711	1.5451	1.26284	1.14863	1.08444	1.19072	1.12694	1.23124	1.35491	1.30274
fare	0	0.840322	0.876523	0.73678	0.641445	0.692545	0.743304	0.609547	0.529137	0.64746	0.85258	0.900266	1.10444	1.03007	1.11904	0.927425	0.775892	0.659802	0.670659	0.521353	0.582276	0.622717	0.656184	0.840096	0.973437	0.949246	0.973496	1.04485	1.27022	1.42635	1.7358	1.94964	1.84495	1.49754	2.02041	2.76794	2.77697	2.9115	3.11533	2.54351	1.64812	1.71923	1.81268	1.74388	1.62036	1.50186	1.31997	1.17263	1.10152
bread	0	0.877494	0.985132	1.02941	1.03679	1.00277	1.13256	1.02649	0.99357	0.980129	1.06406	0.981854	1.02775	1.07454	1.06708	0.90068	0.891368	0.831258	0.817004	0.861056	1.04005	1.07622	1.1425	1.14418	1.11936	1.0572	1.13628	1.16175	1.101	1.05706	1.07384	1.14655	1.06267	1.1641	1.52214	1.9808	2.21024	2.2397	2.45435	2.62035	2.34576	2.47228	2.63519	2.36618	1.85163	1.55056	1.10754	0.932202	0.976586
bread	0	1.63526	1.69303	1.56907	1.4261	1.35981	1.25902	1.05273	0.909103	0.914639	0.936972	0.846244	0.68255	0.631581	0.591659	0.490693	0.448196	0.585586	0.648583	0.630158	0.709532	0.709971	0.587178	0.649532	0.68128	0.592401	0.679062	0.962964	1.20063	1.60551	2.01232	2.36208	2.37867	2.36032	2.36329	2.05757	1.69992	1.78756	1.71285	1.45788	1.77503	1.76538	1.69135	1.6615	1.79355	1.61603	1.85297	1.64724	1.51703
bread	0	1.32012	1.29496	1.11292	0.83061	0.7284	0.677007	0.737887	0.74346	0.797077	0.909635	1.16291	1.29492	1.41863	1.78553	2.06102	1.85397	1.65338	1.47679	1.0541	0.675976	0.586279	0.613693	0.791609	0.838441	0.827802	0.850086	0.982174	0.837889	0.934215	1.34596	1.61914	1.98776	2.13484	2.10199	1.91705	1.87763	1.43261	1.39676	1.63906	1.75144	1.75685	2.10022	2.10453	1.99585	1.90823	1.73771	1.50509	1.67259
bread	0	1.31051	1.35506	1.1812	1.11054	0.84741	0.71238	0.706795	0.596663	0.532807	0.582218	0.663852	0.76282	0.778467	0.754341	0.607676	0.67416	0.558476	0.573412	0.619521	0.79139	0.854045	0.948668	1.11812	1.16689	1.10487	1.04794	1.13577	1.12925	1.30581	1.43045	1.56499	1.57277	1.67823	1.68399	1.68281	1.80256	1.98257	1.72721	1.51627	1.42428	1.32555	1.15049	1.38489	1.40174	1.53274	1.41741	1.40901	1.21591
bread	0	1.34237	1.52858	1.48198	1.35302	1.12528	0.981165	0.84023	0.85421	0.833899	0.969426	1.07048	1.10756	1.2724	1.32806	1.22906	1.14499	1.02923	0.903215	0.849558	0.853438	0.900079	1.14398	1.18101	1.19573	1.13323	1.05331	1.10853	1.21021	1.28894	1.37298	1.49517	1.39284	1.50142	2.07185	2.13234	2.31822	2.3875	2.38647	1.9913	2.18135	2.07963	2.23986	2.19542	1.91612	1.52405	1.41328	1.10198	1.01427
bread	0	1.27615	1.42154	1.44282	1.77559	2.00692	1.70767	1.59023	1.45267	1.19122	1.08233	1.08172	1.11473	1.09733	1.15918	1.14397	1.20396	1.12608	1.17971	1.1849	1.14371	1.10385	1.01647	0.944018	0.903197	0.88281	0.972161	1.01617	1.13629	1.11288	1.03068	0.962978	1.03301	1.30336	1.55721	2.01975	2.57117	2.8204	2.81048	2.58493	2.14628	1.64772	1.65959	1.49148	1.5158	1.5475	1.43443	1.40053	1.40924
bread	0	1.52528	1.44425	1.15155	1.21546	1.07147	0.806945	0.661975	0.664829	0.604739	0.549072	0.713516	0.907002	0.999348	1.10019	1.12852	1.07804	0.972635	0.998615	0.972522	0.983915	0.824059	0.860404	0.764854	0.709173	0.684781	0.758699	0.724504	0.920185	1.0495	1.14029	1.27548	1.9096	2.08879	2.31772	2.33086	2.38028	2.02691	2.19029	2.31724	2.74816	2.77257	2.83826	2.47416	2.54513	2.23756	2.32783	2.16748	2.05315
bread	0	1.0143	0.757434	0.512801	0.523901	0.560318	0.632956	0.697638	0.680131	0.809912	0.803539	0.738226	0.671756	0.6308	0.503207	0.500694	0.651962	0.689269	0.677032	0.691264	0.668498	0.552876	0.509565	0.555673	0.618532	0.633089	0.630806	0.769049	0.985244	0.914225	1.07727	1.31996	1.47187	1.45873	1.7837	1.82625	1.91789	1.86475	1.88128	1.93403	2.05374	1.74153	1.7143	1.85454	1.58452	1.39179	1.74975	1.78747	1.53224
bread	0	0.69121	0.626632	0.81803	0.863842	0.951858	0.996361	1.10273	1.07478	1.02461	0.928454	0.98697	1.14251	1.35672	1.45273	1.67856	1.8018	1.55591	1.2801	1.19361	1.01743	0.892261	1.02921	1.00855	1.08171	1.15672	1.15106	1.01774	1.11097	1.24191	1.34029	1.25311	1.26029	1.62508	1.80194	2.04896	2.56756	2.93789	2.76596	2.51353	2.43678	2.25891	2.07611	1.83857	1.75502	1.53831	1.61794	1.63395	1.77502
bread	0	1.77421	1.75917	1.70656	1.52936	1.2933	1.31639	1.28495	1.34264	1.46922	1.4117	1.26051	1.17123	1.34574	1.28846	1.21786	1.13366	1.13634	0.875047	0.76469	0.772962	0.858254	0.903825	0.87326	0.923313	0.915101	0.865535	0.855536	0.967794	1.06115	1.28066	1.61387	2.06977	2.13999	2.26225	2.28675	2.36218	1.9761	2.12359	2.05019	2.04428	1.76063	1.72356	1.52857	1.36962	1.32529	1.5899	1.9284	1.90867
beverage	0	1.17498	1.26711	1.05431	1.08997	1.04515	1.1893	1.16228	1.27182	1.38684	1.4443	1.29954	1.1953	1.06785	0.932327	0.829432	0.727294	0.68792	0.605592	0.523264	0.605489	0.613324	0.619416	0.807719	0.924763	0.915305	1.0279	1.08965	1.05974	1.04922	1.16237	1.09618	1.07861	1.15798	1.25644	1.5209	1.68905	1.94143	2.14537	2.17206	2.1656	2.30641	2.20314	1.80453	1.57383	1.22874	1.09861	1.1753	1.17991
beverage	0	1.44512	1.36131	1.21016	1.27422	1.17203	0.990986	0.817982	0.769953	0.641786	0.593713	0.55194	0.53222	0.526761	0.651611	0.683466	0.72331	0.831077	0.874799	0.949057	1.03256	0.949629	1.00508	1.1583	1.09699	1.02943	1.2948	1.22603	1.25257	1.30618	1.52591	1.46746	1.71078	1.59361	1.87984	2.29898	2.66323	2.50399	2.4868	2.19188	2.10866	2.20163	2.33274	2.47136	2.44194	2.04693	1.94596	2.00287	2.01168
beverage	0	0.940134	0.989822	0.940184	0.836067	0.927718	1.0438	1.26765	1.38104	1.36909	1.30765	1.31862	1.10624	0.864515	0.881567	0.770866	0.694035	0.668578	0.721409	0.667028	0.712728	0.76467	0.906568	0.989644	1.00036	0.972812	0.913384	0.777861	0.796044	1.19005	1.44497	1.59627	1.73602	1.93115	1.59355	1.51398	1.51479	1.54824	1.27895	1.38991	1.48235	1.42486	1.50846	1.62046	1.60421	1.57434	1.56311	1.41438	1.30661
beverage	0	0.853393	0.889397	1.01004	1.08122	1.35589	1.32149	1.2134	1.09349	1.00635	0.781103	0.674107	0.672306	0.632103	0.635747	0.581705	0.572866	0.50563	0.561392	0.578134	0.659643	0.774565	0.774504	0.74023	0.788091	0.702539	0.851767	1.07137	1.17306	1.55133	1.70749	1.60867	1.83733	1.91732	1.62969	1.97785	2.16856	2.16136	2.4953	2.88501	2.93152	3.16389	3.28374	3.11472	2.74647	2.32889	2.22211	2.02332	1.78175
beverage	0
beverage	0	0.663131	0.672289	0.680046	0.677887	0.658058	0.670998	0.641849	0.631057	0.617514	0.623931	0.611415	0.611448	0.559134	0.504244	0.598861	0.656455	0.800646	0.889232	0.923513	0.962901	1.22645	1.23202	1.18338	1.29533	1.32366	1.31518	1.46566	1.58081	1.56782	1.65576	1.96104	1.89494	2.02338	2.10018	1.90195	1.35213	1.27005	1.39718	1.69553	2.30664	2.84041	2.98683	2.861	2.43274	1.73378	1.20311	1.19768	0.979742
beverage	0	0.770014	0.805048	0.843594	0.890071	1.02464	1.14031	1.19835	1.21238	1.14004	1.09459	0.937803	0.988769	0.941321	0.829689	0.752126	0.856359	0.716884	0.722642	0.709996	0.68453	0.747256	0.719699	0.707918	0.879951	0.950937	0.835642	0.983303	1.14919	1.12201	1.0503	1.05269	1.10359	1.0645	1.15155	1.32813	1.34787	1.19815	1.18183	1.11112	1.04455	1.19672	1.50153	1.59779	1.80517	1.97491	2.06476	1.84559	1.84529
beverage	0	1.13277	0.954075	0.809202	0.669596	0.597757	0.600892	0.739945	0.861035	1.10096	1.13568	1.11241	1.04523	1.0106	0.779341	0.887211	0.862316	0.855622	0.793254	0.755654	0.604403	0.631883	0.536638	0.573112	0.640072	0.564534	0.586825	0.739964	0.873864	1.1873	1.4991	1.90387	1.88314	2.06079	1.9447	1.72688	1.38575	1.28504	0.951583	1.01759	1.1387	1.26121	1.44335	1.6144	1.43411	1.30473	1.22246	1.28846	1.17501
beverage	0	1.00984	1.04495	1.06783	1.15483	1.11958	1.13656	1.1326	1.04949	0.86663	0.886056	0.789127	0.779642	0.828889	0.824602	0.84144	0.750234	0.753542	0.717007	0.748173	0.828555	0.90942	0.909102	0.914266	0.7946	0.634806	0.637834	0.723344	0.737988	0.921066	1.07554	1.44684	1.58449	1.61246	1.49062	1.87529	1.89738	1.83102	2.05183	2.32054	1.80738	1.3571	1.18081	1.00776	0.811033	1.04866	1.27257	1.32946	1.27614
beverage	0
fruit	0	1.57938	1.37805	1.06261	0.959931	0.814492	0.685407	0.824881	0.901577	0.837952	0.881617	0.873394	0.688583	0.668011	0.63205	0.619199	0.619824	0.668294	0.549682	0.607286	0.652203	0.627616	0.681727	0.702201	0.724661	0.936562	1.27267	1.46192	1.66304	1.71413	1.79719	1.66221	1.76059	2.06337	2.03976	2.00229	2.19033	2.22168	2.11031	2.35916	2.49952	2.42191	2.06907	1.65319	1.29677	0.982575	0.824402	0.82002	0.828925
fruit	0	0.907009	0.983009	1.23649	1.33005	1.54717	1.35045	1.25682	1.10071	1.0191	0.889353	0.978281	1.08066	1.22109	1.30338	1.23732	1.17248	1.05598	1.02898	0.972981	0.954244	0.885144	0.928982	0.799623	0.833668	0.817455	0.815533	1.1455	1.15316	1.04005	1.11806	1.29189	1.42543	1.68201	1.80197	2.0017	1.92532	1.40755	1.11279	1.09494	1.00276	1.13679	1.43429	1.71462	1.68677	1.53633	1.27386	1.02226	1.08487
fruit	0	0.930755	1.01969	0.952575	0.883031	0.875964	0.890351	1.01203	0.925879	0.937692	1.05382	1.02391	0.814483	0.884336	0.894151	0.772723	0.688811	0.849562	0.810908	0.69737	0.753872	0.968041	1.00691	0.950895	0.986124	0.965816	0.870437	0.764998	0.994098	1.14917	1.23952	1.35499	1.41698	1.50457	1.47982	1.65439	1.69	1.7572	1.67501	1.80955	1.57916	1.47973	1.48332	1.75235	1.93122	2.04871	2.12615	2.08918	1.729
fruit	0	1.39403	1.70708	2.05643	1.83755	1.7082	1.9901	2.03216	1.86351	1.79153	1.84795	1.81178	1.59909	1.43871	1.53867	1.51841	1.28944	1.19363	1.08372	0.931155	0.78856	0.751011	0.704208	0.710454	0.743225	0.974807	1.24126	1.46726	1.48039	1.49731	1.54134	1.64688	1.688	1.77935	1.7295	1.70693	1.74069	2.16813	2.33647	2.43341	2.47261	2.39859	1.90951	1.80198	1.7692	1.66128	1.36263	1.22762	1.06935
fruit	0	1.44748	1.30878	1.10909	0.98694	0.764544	0.855524	0.839907	0.791531	0.750764	0.929395	0.869282	0.949847	1.1864	1.23371	1.1364	1.38604	1.60464	1.42478	1.427	1.32524	1.01908	0.776765	0.888233	0.843187	0.845642	0.90228	1.34769	1.67179	2.14175	2.25327	2.28248	1.97466	1.49317	1.02107	0.939162	0.815667	0.657015	0.735185	0.747681	0.759724	0.842365	0.860266	1.06894	1.20445	1.21952	1.13551	1.13792	0.814019
fruit	0	0.927092	0.961757	1.02822	1.02555	0.937579	1.08639	1.16178	0.984119	0.920951	0.991122	0.84099	0.680566	0.818202	0.883953	0.816944	0.881359	0.867166	0.813538	0.704827	0.843805	0.909628	0.851435	0.818971	0.777889	0.735013	0.691291	0.865483	0.947904	1.07515	1.32804	1.6943	1.89027	1.87551	2.01843	1.96719	1.75661	1.62646	1.85855	2.07378	2.14514	1.91852	1.88406	1.67793	1.35543	1.40631	1.43747	1.38161	1.30614
fruit	0	0.907313	0.932157	1.20902	1.26814	1.33289	1.26074	1.23949	1.00755	0.860743	0.819188	0.753857	0.782773	0.714115	0.689499	0.624246	0.650106	0.533198	0.593014	0.70823	0.935957	1.11414	1.18082	1.23745	1.1527	0.916448	0.736117	0.824242	0.741923	1.09611	1.32259	1.64471	1.7609	1.84184	1.57123	1.74019	1.56229	1.37709	1.43945	1.34371	1.08502	0.927192	0.895396	0.758938	0.85419	0.753963	0.785126	0.790381	0.794031
fruit	0	1.53485	1.55509	1.35615	1.12804	1.17679	1.24715	1.40127	1.45252	1.43632	1.60767	1.45401	1.34331	1.40046	1.35761	1.15731	1.22691	1.19626	1.11125	1.15361	1.09882	0.947567	0.853087	0.88319	0.881609	0.976212	1.45085	1.74494	1.92366	1.96501	1.78014	1.4301	1.09336	0.94926	0.926835	0.992234	0.923227	1.02102	1.01366	1.08603	1.05437	1.08263	1.13477	1.12827	1.08649	1.23068	1.14429	1.07191	1.21681
fruit	0	1.00921	0.989278	0.922087	0.856765	0.908041	0.941638	0.951637	1.39225	1.57678	1.51534	1.36158	1.39132	1.08308	0.92572	0.958317	1.02348	0.961285	1.01995	1.20009	1.29176	1.35854	1.36123	1.43854	1.20543	1.10917	1.04909	1.07535	0.899793	1.02702	1.07966	1.17211	1.18709	1.46646	1.70191	1.76516	1.89063	2.23043	2.11064	1.96228	1.96633	2.04467	1.89554	1.98273	2.0193	1.89282	1.81669	1.81548	1.82463
fruit	0	0.852029	0.867687	0.779489	0.712163	0.877745	1.01414	1.22605	1.19695	1.22632	1.02054	0.824666	0.648715	0.825259	0.862976	0.913253	1.10878	1.26635	1.18554	1.3033	1.32867	1.16326	1.01325	1.00484	0.985843	1.07695	1.03493	1.09028	1.07026	1.07022	1.04476	1.20255	1.17903	1.2023	1.32069	1.34556	1.18414	1.13852	1.15871	1.08988	1.07087	1.00952	0.979236	0.829182	0.635597	0.557861	0.532768	0.513177	0.673167
vegetable	0	1.19985	1.1779	1.10235	0.955651	1.01506	1.12453	1.3824	1.27713	1.39961	1.19227	1.04922	0.752479	0.75438	0.684427	0.611946	0.660033	0.660567	0.70578	0.679272	0.698264	0.682248	0.693703	0.736123	0.761051	0.854437	0.931085	0.983473	1.00328	1.11165	1.26676	1.20511	1.5952	1.73895	1.74834	2.06916	2.31463	1.98057	1.80783	1.74658	1.51344	1.88332	2.15127	2.38668	2.46706	2.15603	1.65054	1.40003	1.27034
vegetable	0	1.41766	1.60527	1.50767	1.35263	1.34211	1.49483	1.5024	1.52327	1.49166	1.34882	1.26466	1.24886	1.28333	1.19269	1.14346	0.986203	0.892832	0.940264	1.22711	1.38634	1.48414	1.43079	1.21608	0.96984	0.884639	0.836751	0.995731	1.30427	1.68681	1.73761	1.72347	1.77522	1.69189	1.35205	1.45397	1.73038	1.62915	1.54426	1.8643	1.66005	1.44426	1.31453	1.42809	1.27058	1.29022	1.18496	1.11779	0.99107
vegetable	0	0.700891	0.786499	0.783448	0.790258	0.984695	1.0168	0.917327	0.871933	0.767098	0.635845	0.624297	0.690343	0.664421	0.680786	0.715272	0.725021	0.786523	0.86561	0.825867	0.775297	0.747405	0.599611	0.563878	0.58322	0.662886	0.830108	0.886526	0.985816	1.14606	1.22039	1.29286	1.41585	1.54264	1.63196	1.85417	1.68338	1.62843	1.52474	1.44638	1.17443	1.1577	1.07214	1.04736	1.08448	1.04661	1.11854	1.12728	1.08023
vegetable	0
vegetable	0	1.15936	1.08821	1.03725	1.07313	1.02578	1.22539	1.29149	1.15072	1.08142	1.13574	0.866618	0.723454	0.827411	0.768733	0.816529	0.957127	0.999275	0.935822	0.970437	0.902699	0.852319	0.850104	0.82415	0.760229	0.748758	0.860013	1.13297	1.28756	1.39182	1.52821	1.7296	1.88138	2.14119	2.17826	2.30913	2.23339	2.00599	1.82248	1.9024	1.80509	1.76782	1.86362	1.93634	2.33965	2.39751	2.35683	2.31484	2.14259
vegetable	0	1.06265	0.989713	0.859709	0.822674	0.943274	0.844101	0.893139	1.02037	1.21683	1.08299	1.10993	1.04986	0.907386	0.727931	0.712642	0.79623	0.859336	0.829785	0.757298	0.980558	0.961044	0.978719	1.08032	1.11742	0.893542	0.798135	0.943335	1.00944	1.39049	1.50742	1.83734	1.62173	1.56728	1.33355	1.27376	1.08139	1.20033	1.37643	1.39619	1.3779	1.55764	1.6615	1.69103	1.80986	1.96618	1.96986	1.68619	1.4151
vegetable	0	0.814851	0.803008	0.934472	1.03209	1.18173	1.19865	1.24556	1.16936	1.08532	1.17822	1.26812	1.1967	1.14131	1.12523	0.937295	0.970982	1.00456	1.0641	1.14527	1.10448	1.04361	0.976359	0.967813	0.849072	0.98241	0.824058	0.933848	1.07176	1.27287	1.25329	1.42481	1.62194	1.49172	1.4187	1.35582	1.42219	1.17193	1.16623	1.07178	1.15768	1.02782	1.30333	1.45834	1.47457	1.39111	1.33343	1.10659	0.818073
vegetable	0	1.18235	1.04483	0.973384	1.11757	1.2846	1.12934	1.19083	1.149	0.992246	0.914571	1.06892	1.03175	1.11291	1.0932	1.18005	0.994168	0.928913	0.811486	0.787106	0.674048	0.614535	0.73354	1.01171	1.11539	1.24688	1.44449	1.30522	1.02816	1.24993	1.64979	1.73161	2.01469	2.2268	2.14302	1.89485	2.13987	2.1822	2.21596	2.12844	1.95648	1.61461	1.63734	1.63394	1.51207	1.53703	1.59006	1.61275	1.65062
vegetable	0	1.65315	1.9609	1.93734	1.8074	1.44939	1.41241	1.19647	0.997377	1.10196	1.19226	1.14575	0.982553	1.26391	1.37372	1.35345	1.449	1.52691	1.34561	1.02996	0.974349	0.951066	1.00714	0.927014	1.01298	1.008	0.849543	0.729204	0.959588	0.973683	0.972826	1.24636	1.5474	1.51384	1.83316	2.3026	2.12754	2.16794	2.21941	2.07832	1.61479	1.74821	1.52319	1.47522	1.38395	1.49604	1.44986	1.3726	1.28954
vegetable	0	0.950311	1.04081	1.05616	1.11267	1.11883	1.04323	0.952262	0.77873	0.654971	0.716174	0.751466	0.84241	0.95984	1.11661	1.23228	1.38869	1.35025	1.31626	1.23793	1.06718	0.842691	0.689256	0.76139	0.729035	0.616364	0.652284	0.976992	0.946605	1.17692	1.29572	1.5006	1.6184	1.8961	1.88801	1.90662	1.95013	1.76884	1.85383	2.29155	2.26541	2.01631	1.86574	1.56689	1.0358	1.16413	1.56286	1.78507	1.77779
flower	0
flower	0	1.10587	0.853166	0.804733	0.756883	0.93333	1.02332	1.10627	1.08202	1.03788	0.794745	0.71137	0.740423	0.752402	0.887346	1.05986	1.11118	1.12041	1.10179	0.995268	0.735699	0.78537	0.697594	0.729492	0.698914	0.738171	0.65823	0.841018	0.965195	1.01275	1.24366	1.59155	1.58045	1.4489	1.67351	1.76822	1.4251	1.30857	1.28913	1.10909	0.834385	0.797153	0.76102	0.791653	0.651785	0.599399	0.632891	0.825019	0.876187
flower	0	0.93793	1.09283	1.17018	1.09397	1.0885	1.016	1.05064	1.03414	1.00852	0.863298	0.872478	0.860011	0.804758	0.789776	0.91907	1.03868	0.933378	0.888255	0.908223	0.923317	1.04798	1.02058	1.0261	1.07819	1.35217	1.16931	1.34972	1.50822	1.63511	1.55582	1.62297	1.3811	1.28708	1.17009	1.07897	0.949095	0.968987	0.897167	0.837915	0.600881	0.554242	0.695098	0.729876	0.749372	0.826588	0.875245	0.784813	0.692102
flower	0	1.85149	1.87321	1.74882	1.6575	1.35492	1.15026	0.902888	0.780014	0.870662	0.877069	0.900583	0.946626	1.07488	0.984205	1.01662	0.969657	1.01169	0.878915	0.843344	0.825143	0.713477	0.696894	0.761361	0.837352	0.803456	0.811177	0.785465	1.1491	1.15612	1.16061	1.26201	1.37436	1.24196	1.39438	1.50907	1.55039	1.43656	1.10855	1.01325	1.03777	1.09048	1.26217	1.507	1.52991	1.71392	1.68047	1.507	1.39816
flower	0	0.633246	0.829237	0.850507	0.979736	1.03187	1.13086	1.05957	1.1896	1.18455	1.28028	1.23649	1.17817	0.980126	0.959692	0.863793	0.731822	0.6895	0.81289	0.980994	1.06691	1.09426	1.07881	1.01777	0.904709	0.85701	0.963654	0.952856	0.991083	0.948629	0.950892	0.877165	1.05351	1.01225	1.02105	1.11046	1.28309	1.37225	1.50667	1.86766	1.87234	1.94499	1.87335	1.75623	1.41524	1.37337	1.07918	0.83857	0.971512
flower	0	0.681561	0.695526	0.699798	0.779387	0.739705	0.703963	0.700379	0.736456	0.661655	0.644985	0.677012	0.731042	0.805689	0.922148	0.991471	0.964561	0.926417	0.878016	0.806642	0.678943	0.71222	0.684472	0.625813	0.538777	0.664993	0.734269	0.902718	1.28339	1.41898	1.49585	1.48766	1.43275	1.29078	1.36341	1.28845	1.42239	1.58552	1.58323	1.63187	1.53914	1.31897	1.10993	0.962574	0.927104	1.21524	1.2754	1.27856	1.46016
flower	0	1.02505	0.90671	0.965251	0.966608	1.01351	0.962533	0.947288	0.868837	0.799056	0.685872	0.666575	0.635627	0.796343	0.885911	0.99269	0.883183	0.987862	0.951439	1.04876	0.956488	1.05872	0.926519	0.984634	0.875716	0.90521	0.899038	1.22447	1.21109	1.18814	1.34531	1.45231	1.20827	1.18119	1.4125	1.30896	1.23082	1.18974	1.24701	1.10556	1.13511	1.15287	1.28781	1.17687	1.08169	0.990876	1.03728	0.993551	1.11591
flower	0	2.13802	2.26083	2.01392	1.84572	1.72721	1.48758	1.27536	1.28821	1.19937	1.15359	1.10263	0.970634	0.962848	0.998404	1.14983	1.21029	1.26134	1.33611	1.34419	1.0509	0.893305	0.778453	0.66264	0.590254	0.568154	0.649783	0.682932	0.877699	0.874841	1.11471	1.22201	1.19805	1.00922	1.03202	0.896056	0.950015	1.33884	1.65567	1.77203	1.76452	1.73776	1.42079	1.18765	1.08379	1.16798	1.14308	1.14067	1.16665
flower	0	0.943258	1.10625	1.08012	1.04506	0.957202	0.742866	0.651302	0.660074	0.788308	0.815817	0.793358	0.756805	0.713286	0.670899	0.703787	0.744342	0.772589	0.84674	0.860704	0.756302	0.757242	0.90241	0.833041	0.76814	0.827783	0.796056	0.712164	0.791453	0.940752	1.00278	1.13656	1.20375	1.50038	1.5925	1.61325	1.46046	1.49608	1.16616	1.06848	1.16817	1.57846	1.62764	1.82843	1.74996	1.95456	1.93696	1.72044	1.46665
flower	0	1.0561	0.965749	0.930889	0.841662	0.827127	0.907431	0.882588	0.97326	0.912941	0.860364	0.672554	0.60025	0.535737	0.571684	0.584532	0.661191	0.789719	0.91173	1.15654	1.32301	1.40439	1.50613	1.33678	1.1554	0.95361	0.885438	0.920951	1.09781	1.12631	1.4871	1.66365	1.5009	1.56437	1.6746	1.29729	1.24346	1.46619	1.28082	1.23231	1.37687	1.20543	1.0754	1.17095	1.12302	1.04987	1.28912	1.24289	1.23735
fungus	0	0.977361	0.883528	0.864193	1.00357	0.967532	0.862148	1.06309	1.18085	1.12822	1.18628	1.23772	1.1667	0.952798	0.961147	1.01898	1.04368	0.924128	1.09651	1.42338	1.38648	1.23453	1.27278	1.21152	0.841347	0.720986	0.776123	0.843689	0.805798	0.972196	1.02188	1.06968	1.15605	1.30207	1.33642	1.54484	1.6824	1.64703	1.5822	1.54978	1.43659	1.30968	1.33633	1.1833	1.09818	1.03405	1.05663	0.852956	0.855851
fungus	0	0.726327	0.768761	0.739208	0.678511	0.760365	0.808966	0.80255	0.842137	0.849324	0.768581	0.691516	0.662986	0.614873	0.57369	0.57631	0.650251	0.677522	0.702622	0.673444	0.769474	0.666846	0.606926	0.799766	0.897868	0.952948	1.14462	1.45908	1.58873	1.76588	1.86029	2.25097	2.16139	2.19874	2.00298	1.92498	1.57335	1.51651	1.38883	1.54512	1.7945	2.20709	2.37692	2.42225	2.60475	2.41104	1.82019	1.69103	1.59332
fungus	0	1.15905	1.15851	1.288	1.35897	1.54547	1.26607	1.30405	1.31645	1.24668	1.13544	1.29851	1.24004	1.13965	1.01189	0.778286	0.68105	0.67981	0.740009	1.08702	1.20787	1.40518	1.54123	1.40893	1.04549	0.834297	0.72778	0.606075	0.704497	0.874427	1.06126	1.16562	1.18018	1.40004	1.35328	1.28658	1.12511	1.43242	1.20745	1.54443	1.95051	2.21163	1.96882	2.08781	1.82718	1.54809	1.20093	1.2006	1.13195
fungus	0	0.945127	0.960739	0.911182	0.768251	0.758683	0.706208	0.725623	0.767602	0.791729	0.894505	0.809353	0.720106	0.679531	0.824058	0.738548	0.905837	1.02073	1.06021	1.13223	1.40304	1.53106	1.53144	1.51652	1.3473	1.0699	0.757869	0.652318	0.760751	0.938154	1.04575	1.20095	1.38172	1.31103	1.29749	1.36822	1.22158	1.02502	1.03486	1.04325	0.938979	1.03972	1.11029	1.16963	1.11672	1.06574	1.11674	1.12655	1.09707
fungus	0	0.8771	0.874095	1.06233	0.930102	0.906808	0.986242	1.11714	0.972261	1.07728	1.13675	1.0515	1.14368	1.21893	1.12987	0.981029	1.00783	0.805842	0.809778	0.944925	1.07436	1.1873	1.19567	1.21908	1.20074	1.16224	1.07562	1.24046	1.33264	1.30659	1.29528	1.46489	1.58011	1.58121	1.86729	2.11891	2.32838	2.31675	2.39645	2.24041	1.94708	1.61921	1.40341	1.20542	1.19454	1.15622	1.13654	1.21226	1.48498
fungus	0	1.09006	1.11699	0.931371	0.768611	0.85148	0.943538	0.917882	1.08936	1.00735	0.89502	1.01334	1.22438	1.12432	1.21586	1.31805	1.26186	1.15899	1.1673	1.13914	1.04942	1.12181	1.21669	1.12587	1.13219	1.08447	0.907164	0.852011	1.1244	1.38344	1.54854	1.62767	1.51414	1.41701	1.34521	1.61413	2.15994	2.20108	2.18418	2.10851	2.32606	1.9897	2.01535	1.90231	1.83598	1.46684	1.4587	1.52073	1.72314
fungus	0	0.839556	0.850436	0.765641	0.635759	0.677869	0.719019	0.741382	0.686722	0.764978	0.812274	0.735492	0.711961	0.915299	0.887014	0.820205	0.793099	0.684841	0.48326	0.487869	0.451565	0.510792	0.608216	0.762785	0.81464	0.916548	0.977525	0.932861	0.978971	1.11842	1.05088	1.07018	1.34369	1.68758	1.73897	2.22595	2.36284	2.23765	1.90069	1.71356	1.45376	1.51164	1.51791	1.65835	1.96779	1.73251	1.44597	1.46156	1.23237
fungus	0	1.01414	1.32225	1.44713	1.38392	1.23449	1.23099	0.989417	0.908095	0.977147	1.01109	1.08833	1.12304	1.06851	1.01579	1.01558	0.997359	1.05656	1.00395	1.11742	1.21563	1.25325	1.11109	1.04742	0.992464	1.02391	1.06218	1.29582	1.52838	1.54862	1.35158	1.37113	1.55259	2.0568	2.4718	2.81163	2.93871	2.80301	2.60943	2.24085	2.0236	2.01929	1.73135	1.39342	1.41844	1.36053	1.16096	1.41145	1.29722
fungus	0	1.01832	1.07025	1.09296	1.1242	1.04424	0.863877	0.733511	0.668673	0.663543	0.610436	0.651242	0.634976	0.610263	0.535865	0.606559	0.639422	0.779215	0.841197	0.786066	0.727718	0.662457	0.567795	0.660092	0.77888	0.757642	0.806162	0.862131	1.02872	0.99617	1.22884	1.52785	1.54082	1.34324	1.47805	1.76363	1.7359	1.71761	1.74893	1.88572	1.79301	1.67203	1.66055	1.63444	1.44157	1.12476	1.08184	1.43867	1.5998
fungus	0	0.997999	0.976115	0.873169	0.841172	0.762546	0.765667	0.740393	0.741095	0.685198	0.795323	0.815836	0.871145	0.7678	0.783861	0.641799	0.577523	0.529449	0.586261	0.544568	0.597055	0.751423	0.970722	1.11327	1.15998	1.15084	1.07703	1.08335	1.07828	1.07308	1.118	1.20026	1.17867	1.16056	1.4104	1.60569	1.86574	1.75891	1.99316	1.95304	1.78026	1.4918	1.64889	1.55615	1.4578	1.45597	1.49128	1.56358	1.27455
fern	0	1.11637	0.827886	0.546359	0.506306	0.569423	0.627895	0.689135	0.765315	0.73708	0.634044	0.680971	0.631682	0.738276	1.01725	1.20917	1.22787	1.24828	1.10113	0.951433	0.832516	0.748198	0.835252	0.855686	0.727304	0.717172	0.791213	0.805249	1.01322	1.35404	1.5384	1.72771	1.72189	1.88603	1.70926	2.08091	1.99896	2.36661	2.36395	2.48387	2.06351	1.99028	1.57897	1.34549	1.30043	1.37437	1.34675	1.29551	1.25792
fern	0	1.08903	1.09339	0.941687	1.00449	0.921351	0.830224	0.798684	0.741528	0.660903	0.567093	0.604411	0.502119	0.588397	0.731024	0.768095	0.75261	0.835892	0.883418	0.751526	0.858109	1.01269	0.968282	0.909169	0.906342	0.796819	0.712441	0.77722	0.840468	1.11704	1.21014	1.36284	1.63424	1.65419	1.47748	1.68435	1.62843	1.4156	1.3375	1.3045	1.16569	1.15326	1.07239	1.15385	1.24591	1.19271	1.13145	1.22175	1.30343
fern	0	0.855117	0.828673	0.855169	0.863909	0.928247	0.91958	1.09484	1.12978	1.01741	0.932336	0.956494	0.8803	1.08888	1.27808	1.26415	1.3629	1.34072	1.21576	1.19337	1.11855	0.972655	0.970759	0.798711	0.705007	0.687805	0.727554	0.782255	0.898312	0.971341	1.07788	1.08052	1.03483	1.09564	1.29969	1.24464	1.35034	1.39608	1.31603	1.10542	1.06996	0.925757	0.99893	1.27016	1.51307	1.712	1.71677	1.61394	1.35349
fern	0	0.96354	0.935417	1.26616	1.43808	1.44342	1.42835	1.46148	1.12642	0.852578	0.698041	0.668399	0.619402	0.543637	0.656436	0.761327	0.7842	0.804022	0.857532	0.726441	0.646253	0.68518	0.686727	0.631357	0.694832	0.721148	0.689916	0.720347	0.749736	0.817171	0.930936	0.988095	0.99554	1.19671	1.22208	1.28891	1.28155	1.25639	1.2172	1.65016	1.76659	1.95336	2.34877	2.58654	2.27693	2.06658	1.94928	1.52264	1.34198
fern	0	0.630285	0.697237	0.735565	0.792554	0.851775	0.847179	0.756649	0.660827	0.63585	0.716647	0.88032	0.943111	1.00978	1.01408	0.944827	0.813057	0.914061	0.906384	0.779991	0.76716	0.688694	0.568962	0.597844	0.757898	0.852902	0.993138	1.10596	1.09741	1.13048	1.32042	1.38328	1.45571	1.64173	1.55227	1.31174	1.64364	1.84249	1.69403	1.86867	2.01864	1.64498	1.60146	1.89032	1.9415	1.7195	1.7788	1.60002	1.24338
fern	0	1.31198	1.42853	1.51521	1.52669	1.80183	1.66497	1.55095	1.38356	1.34489	1.0757	0.923034	0.854181	0.893412	0.903552	1.10904	1.09685	1.11812	1.31253	1.4112	1.24411	1.23446	1.29213	1.22399	1.1525	1.21707	1.33433	1.47856	1.25353	1.32207	1.32605	1.25667	1.21334	1.4557	1.46568	1.3829	1.30334	1.23427	1.26705	1.30759	1.31031	1.26613	1.12047	0.913048	0.881272	1.01605	1.36245	1.52574	1.71301
fern	0	2.02068	1.86167	1.6785	1.63834	1.83999	1.67995	1.91588	1.96843	1.87789	1.44805	1.37318	1.16293	1.43959	1.41319	1.31737	1.32942	1.21981	1.03253	1.00205	1.05751	1.11683	1.08979	0.903076	0.965603	1.12682	1.17722	1.21168	1.38186	1.28822	1.23059	1.29209	1.34956	1.32122	1.48011	1.64087	1.65181	1.66492	1.61047	1.63475	1.30669	1.04302	1.09115	1.06395	1.1598	1.27687	1.2692	1.21065	1.21611
fern	0	1.31014	1.25725	0.869917	0.832131	1.01032	0.964432	0.91616	1.02336	1.06978	0.952273	0.924842	0.824755	0.642172	0.519812	0.454225	0.421141	0.437423	0.540496	0.617575	0.672614	0.628543	0.615056	0.75232	0.779576	0.98391	1.17094	1.27758	1.10227	1.07954	0.825885	0.795675	0.82939	1.04032	1.07529	1.16373	1.29179	1.37459	1.29385	1.29381	1.52822	1.3388	1.16909	1.19385	1.2415	1.228	1.31094	1.50693	1.41596
fern	0	0.803896	0.949339	1.09769	0.932829	0.897501	0.972305	0.827441	0.666198	0.715164	0.66281	0.778026	0.93264	1.03849	1.14845	1.28202	1.21135	1.13962	1.24513	1.17898	1.13142	1.11746	1.0174	0.79883	0.773958	0.698831	0.702601	0.746826	0.869286	1.03031	1.17076	1.32309	1.5491	1.59799	1.44501	1.50309	1.46022	1.3512	1.32709	1.49539	1.52468	1.52807	1.46136	1.43252	1.2765	1.03905	0.920747	0.859072	0.785754
fern	0	0.996998	1.02301	0.824899	0.725861	0.594939	0.601086	0.65071	0.641136	0.665506	0.766079	0.859219	0.807627	0.913954	1.12464	1.12106	1.06924	1.19644	1.16645	1.00566	0.94358	1.04389	1.15941	1.13586	1.00322	0.935558	0.86373	0.801313	0.992085	1.34952	1.73368	2.4896	2.9185	3.32764	3.12663	3.19827	2.49986	2.03962	1.79843	1.98833	1.81121	1.8228	2.13097	1.93973	1.74678	1.55552	1.62466	1.38241	1.20085
herb	0	1.50261	1.87007	1.63614	1.52383	1.47697	1.29665	0.945924	1.1619	1.08913	1.09269	1.17926	1.16251	0.970889	1.00811	1.08869	1.10236	1.13622	1.11171	1.12549	1.05181	0.929416	0.886488	0.890522	0.784105	0.907167	0.94277	1.06572	1.07347	1.37356	1.38103	1.40557	1.45244	1.63639	1.71245	1.88365	1.94309	1.93095	1.90915	1.87391	1.64454	1.65944	1.6105	1.45634	1.211	1.16509	1.11745	1.19677	1.21734
herb	0	0.982855	0.854419	0.744328	0.946228	0.966469	1.03109	1.01686	0.958412	0.797796	0.890015	0.911539	0.980298	1.10348	1.22984	1.11292	1.23749	1.25822	1.14767	1.03036	1.15	1.26275	1.22697	1.14553	1.04576	0.975564	0.78444	0.791292	0.832719	0.839205	0.836051	0.871528	0.815029	1.09411	1.19813	1.32402	1.49749	1.75828	1.57193	1.68423	1.75537	1.61159	1.42317	1.45585	1.3829	1.41631	1.20721	1.28501	1.33698
herb	0	1.65962	1.34509	1.35045	1.26257	1.03813	1.12311	1.19236	1.11705	0.94186	0.870946	0.751653	0.638293	0.864089	1.08787	1.24201	1.21443	1.25109	1.00602	0.768878	0.683992	0.664801	0.614612	0.600185	0.581645	0.536346	0.550923	0.65838	0.866134	1.10964	1.25463	1.36691	1.71156	1.98232	1.80618	1.95129	2.00814	2.05413	1.66716	1.72528	1.6118	1.63861	1.18609	1.37443	1.69898	1.63921	1.54081	1.69102	1.70042
herb	0	0.887052	0.909913	0.984768	1.08231	0.972503	1.05618	1.02017	0.840591	0.763301	0.842852	0.774782	0.764908	0.835817	0.776523	0.697945	0.703756	0.772253	0.927528	0.907032	0.833584	0.851004	0.799785	0.570954	0.595405	0.705465	0.837623	0.775322	1.07436	1.62549	2.11301	2.16002	2.48796	2.48373	2.05537	1.6846	1.73486	1.61972	1.56253	1.51219	1.71502	1.68152	1.89415	1.78581	1.69616	1.43627	1.4183	1.12677	1.11799
herb	0	0.738312	0.725114	0.785315	0.929166	1.06279	1.17491	1.1763	1.22711	1.11646	0.92502	0.790071	0.684034	0.630974	0.739415	0.799074	0.864882	0.953451	0.982943	0.873047	0.846474	0.801411	0.849599	0.773807	0.820337	0.860801	0.924092	1.04411	1.14292	1.25745	1.33787	1.49685	1.52221	1.45148	1.68579	1.92944	1.76105	1.69267	2.05824	1.87012	1.69126	1.89634	1.81462	1.52676	1.42515	1.47378	1.51994	1.57358	1.65434
herb	0	0.564099	0.687309	0.728474	0.741802	0.78591	0.779436	0.700261	0.739509	0.722688	0.770657	0.687938	0.661004	0.581758	0.577218	0.503348	0.603365	0.67096	0.811536	0.892916	1.00096	1.04864	1.06043	1.07362	1.11368	1.17101	1.0894	1.11868	1.23362	1.34803	1.45227	1.75057	1.79147	1.64521	1.5547	1.35357	1.20055	1.2999	1.6292	1.67839	1.68925	1.70796	1.77075	1.45211	1.23606	1.17631	1.21568	1.19247	1.24235
herb	0	0.99442	1.2361	1.38	1.41722	1.57567	1.37373	1.12728	1.09409	1.10202	0.939082	1.01905	1.13996	1.09489	0.994552	1.0396	0.960611	0.896351	1.04941	1.04619	1.06171	1.10491	1.15673	1.05431	1.05023	1.04111	1.02468	0.981166	1.25885	1.73057	1.81621	1.98766	2.03914	1.95479	1.76096	1.99035	1.92549	2.08636	2.2492	2.55597	2.62552	2.67226	2.51527	2.19864	1.7332	1.35325	1.13213	1.19217	1.40666
herb	0	1.61077	1.68806	1.41773	1.27497	1.3259	1.13079	1.09948	1.09749	0.829234	0.674144	0.646209	0.58686	0.593302	0.598416	0.685478	0.771256	0.780312	0.806037	0.800317	0.727414	0.553587	0.486631	0.389049	0.499843	0.582295	0.7172	0.810562	0.985505	0.982446	1.12006	1.23606	1.28182	1.29158	1.44503	1.5962	1.68482	1.71166	1.92364	1.89442	1.95001	2.04361	2.04932	2.01597	2.36548	2.20429	2.19105	2.19427	2.03502
herb	0	1.00185	1.13185	1.3138	1.29764	1.22565	1.21975	1.14843	1.01159	1.20728	1.10521	1.13122	1.25431	1.25564	1.06984	1.22078	1.11995	0.885421	0.905643	0.91906	0.789146	0.817914	0.971515	1.15166	1.19312	1.21873	1.33313	1.33736	1.37415	1.52166	1.67671	1.84497	2.09127	2.27364	2.58773	2.66638	2.8016	2.87819	2.62789	2.13093	2.02269	1.8342	1.52503	1.56568	1.73685	1.56812	1.42965	1.26528	1.13237
herb	0	0.749174	0.829486	0.722135	0.570937	0.601242	0.667692	0.637421	0.775395	0.95378	0.939146	0.857474	0.960338	0.975397	0.966227	1.10729	1.15799	0.995686	0.945395	0.871783	0.735194	0.722994	0.932839	0.947156	0.877838	0.858456	0.873526	0.73929	0.720359	0.768077	0.887599	0.987399	1.28751	1.42692	1.48338	1.76202	1.83268	1.542	1.64122	1.76012	1.48184	1.4976	1.46667	1.37941	1.22452	1.3858	1.16935	1.16068	1.00574
brier	0	0.731286	0.742062	0.794217	0.888423	0.970881	0.961233	0.911646	0.907706	0.775895	0.82223	0.880157	0.870103	0.808674	1.00207	0.962641	0.824619	0.912383	0.955468	0.856881	0.808215	0.869485	0.908025	1.07059	1.08334	1.17413	1.27136	1.2076	1.11266	1.17496	1.10461	1.31625	1.57626	1.65257	1.55965	1.61208	1.40443	1.36581	1.33322	1.34544	1.35766	1.40732	1.11962	1.01262	0.987889	1.02587	0.949255	1.19574	1.45412
brier	0	0.806095	0.692135	0.655851	0.668324	0.752503	1.04352	1.10236	1.09207	0.930451	0.764909	0.475483	0.39979	0.493707	0.713479	0.870242	0.953003	0.99612	0.9685	0.912809	0.763788	0.824898	1.00526	0.990301	1.09943	1.23074	1.29485	1.1831	1.14434	1.168	1.28066	1.43001	1.52224	1.93319	1.81585	1.63153	1.62369	1.66049	1.46235	1.5596	1.60629	1.45125	1.59523	1.67996	1.51186	1.43318	1.32745	1.07961	0.967176
brier	0	0.796013	0.806962	0.884665	0.930543	0.998247	1.01815	1.05708	1.05529	1.03084	1.14255	1.23652	1.20227	1.07704	0.980456	0.754324	0.645226	0.701286	0.724046	0.799087	0.940413	1.01055	1.09693	1.15034	1.2748	1.1833	1.08149	0.947253	1.17336	1.04684	1.338	1.60226	1.72127	1.56691	1.58944	1.37047	1.42246	1.39037	1.28687	1.17175	1.09295	0.976537	0.842324	0.88979	0.987059	0.953519	0.870196	0.999337	0.905094
brier	0	1.20804	1.3012	1.30568	1.17573	0.896677	0.653692	0.599906	0.537043	0.555207	0.686237	0.74154	0.674971	0.663109	0.611761	0.501801	0.446996	0.497919	0.662534	0.838685	0.884592	0.962873	0.93587	1.01949	1.02591	1.01134	1.00981	1.00716	0.833851	0.833086	1.04027	1.02628	1.1998	1.19677	1.15061	1.12765	1.25654	1.30162	1.57082	1.5325	1.34984	1.31817	1.14425	0.877273	0.864444	0.981704	0.909189	0.979443	1.04823
brier	0	1.42122	1.21992	1.26335	1.13647	1.12576	1.32233	1.48758	1.59747	1.46133	1.36172	1.21691	1.16313	1.12717	1.19991	1.18096	1.15394	1.16463	1.1196	1.23177	1.29088	1.251	1.18836	1.12298	0.981599	0.971565	0.924829	0.931294	0.988972	1.28794	1.25186	1.46027	1.69369	1.878	1.65005	1.80931	2.06472	2.24547	2.02748	2.01163	2.00395	1.63633	1.25244	1.25761	1.39652	1.24032	1.13636	1.17609	1.13747
brier	0	1.29782	1.20964	1.2591	1.1111	1.01026	0.946278	0.80551	0.864189	0.915227	0.959475	0.93672	0.996193	0.923281	0.902272	0.833762	0.829623	0.883314	0.84142	0.704946	0.675321	0.666771	0.618198	0.683246	0.803875	0.776067	0.845329	0.800096	0.94817	0.955092	1.24313	1.27032	1.58535	1.7736	1.99308	1.83633	1.75835	1.61653	1.43293	1.22585	1.72011	2.1114	2.10461	1.98433	2.11903	1.6585	1.51217	1.44008	1.42879
brier	0	0.90111	0.970218	0.917801	0.900092	0.814522	0.771811	0.741996	0.740548	0.864965	0.977669	1.08537	1.16058	1.20011	1.03201	0.941296	0.839563	0.6662	0.49294	0.489016	0.53456	0.50463	0.529923	0.676956	0.758781	0.695674	0.694949	0.851952	0.923749	0.856902	0.971946	1.23524	1.29722	1.26177	1.28765	1.29114	1.17567	1.08455	1.0684	1.21396	1.34046	1.22995	1.20602	1.32049	1.42191	1.40444	1.53795	1.56452	1.49727
brier	0
brier	0	1.35793	1.30864	1.174	1.21988	1.08294	0.880789	0.831023	0.893896	0.844575	0.671945	0.851513	0.929602	0.833532	0.893308	0.913621	0.818905	0.711241	0.683607	0.661664	0.740818	0.802418	0.841976	0.951945	1.05964	0.990448	0.947347	0.845004	0.863656	0.921331	1.11608	1.22063	1.44521	1.43374	1.193	0.968887	0.791538	0.603056	0.509176	0.671653	0.756312	0.806277	0.811602	0.921519	0.810106	0.903076	0.945062	1.0063	0.929831
brier	0	0.918113	0.842179	0.827335	0.843691	0.9558	1.06246	1.07601	0.955341	0.880486	0.724259	0.606732	0.515985	0.565419	0.601148	0.689099	0.701195	0.76466	1.04074	1.15887	0.991342	0.974854	1.04081	0.88776	0.700017	0.815271	0.964585	1.33979	1.53571	2.21061	2.31342	2.42276	2.09536	1.77052	1.32384	1.44273	1.32386	1.33529	1.41728	1.28335	1.17756	1.19235	1.10423	1.05459	1.07609	1.10588	1.12918	1.13919	1.2529
sugar maple	0	1.88238	1.69127	1.65807	1.39284	1.20848	1.23794	1.20142	1.10773	1.07639	1.20494	1.22915	1.27174	1.21528	1.27973	1.26113	1.20448	1.11116	1.07359	0.928438	0.790147	0.676465	0.551282	0.509277	0.4804	0.491123	0.521402	0.758696	0.900966	0.996602	1.0473	1.14662	1.03799	1.10702	1.29003	1.46387	1.48416	1.50602	1.45474	1.27541	1.09484	1.11161	0.995542	0.923344	1.0066	1.01593	1.2152	1.53478	1.6152
sugar maple	0	0.927703	0.741777	0.655709	0.846139	0.893181	0.828465	0.98239	1.01211	0.964784	1.00045	1.02663	0.91825	0.92448	0.933823	0.919902	0.953017	0.850166	0.777312	0.797116	0.770018	0.943906	1.03255	1.21487	1.11369	1.1894	1.05964	1.25355	1.4626	1.62554	1.66968	1.78622	1.66189	1.45293	1.50393	1.97884	2.05287	2.389	2.49389	2.44021	1.96154	1.91923	1.56627	1.38176	1.19044	1.04914	1.03281	1.05357	1.08054
sugar maple	0	1.10672	0.920026	0.86261	0.822294	0.669529	0.670357	0.697318	0.64676	0.622382	0.77302	0.862348	0.917453	1.03588	0.98996	0.864852	0.725307	0.637774	0.499857	0.48869	0.564021	0.648311	0.70042	0.828911	1.03252	1.09614	1.18704	1.41222	1.47602	1.40899	1.48979	1.52769	1.44476	1.53253	1.89253	2.04624	2.17025	2.09291	1.96604	1.50836	1.19287	0.871282	0.831062	0.884115	0.948833	1.01372	1.12122	1.26037	1.15399
sugar maple	0	0.728301	0.611544	0.686748	0.757174	0.728609	0.723167	0.741928	0.684443	0.604163	0.703336	0.8607	0.822987	0.852021	0.893047	0.833396	0.683206	0.655005	0.615162	0.679023	0.860856	0.906605	1.00568	1.01532	1.05246	0.907596	0.806948	0.836476	1.0461	1.03558	1.07346	1.37041	1.62839	1.81185	2.40154	2.74116	2.94523	2.82075	2.62125	2.24043	1.91055	1.58477	1.46982	1.39077	1.13762	1.00425	0.84215	0.730771	0.641325
sugar maple	0	0.746274	0.70175	0.820682	0.949393	0.856077	0.847742	0.863537	0.801991	0.601162	0.588207	0.605388	0.577226	0.55165	0.55516	0.631423	0.659621	0.774196	0.74887	0.826299	0.805299	0.816838	0.851683	1.16721	1.29235	1.52783	1.49802	1.5708	1.47012	1.57157	1.29537	1.38219	1.26289	1.23273	1.02737	1.06839	1.28782	1.47512	1.49452	1.55448	1.60505	1.37332	1.50132	1.53868	1.63542	1.77991	1.75406	1.3727	1.12918
sugar maple	0	1.64987	1.72506	1.56301	1.64442	1.4121	1.48186	1.56533	1.58923	1.41428	1.40025	1.33694	1.14415	1.17962	1.12488	0.977982	0.763672	0.722562	0.551861	0.545925	0.543203	0.721297	0.909414	0.981162	0.938086	1.04959	1.21539	1.11989	1.10641	1.21693	1.09137	0.869364	0.904208	1.07827	1.067	1.22118	1.29192	1.17936	1.07102	1.09933	1.04427	1.05197	1.06345	1.09452	1.09339	1.21502	1.07375	1.05047	0.864198
sugar maple	0	1.52439	1.44862	0.962764	0.94696	0.794241	0.803195	0.853238	0.968977	0.996114	1.03478	1.21865	1.09356	0.955398	0.878754	0.776545	0.692169	0.79972	0.859071	0.813226	0.771147	0.735083	0.608715	0.588664	0.654384	0.651903	0.683439	0.754676	0.787177	0.890033	1.08711	1.24585	1.55773	1.75569	1.65661	1.84076	1.77152	1.66875	1.5433	1.70844	1.37299	1.21376	1.10015	1.21953	1.51215	1.70897	1.81242	1.71284	1.56516
sugar maple	0	1.50749	1.50235	1.56247	1.67613	1.5687	1.48241	1.68618	1.73147	1.47744	1.22122	1.12764	0.881204	0.791311	0.715204	0.767002	0.777892	0.659047	0.631767	0.76931	0.848511	0.841425	0.881223	0.939009	0.975464	1.11323	1.16575	1.28374	1.11169	1.0045	0.95778	1.36803	1.51155	1.54038	1.79511	1.95433	1.70662	1.431	1.47937	1.28727	1.12059	1.17979	1.27736	1.24456	1.35184	1.37882	1.212	1.30394	1.33106
sugar maple	0	1.58967	1.88758	1.71285	1.88304	1.8972	1.62424	1.29831	1.24868	1.16184	0.9639	0.958821	1.11506	1.30586	1.3732	1.40446	1.43557	1.36655	1.18229	1.34067	1.34903	1.31566	1.36303	1.44587	1.12425	1.0689	1.11581	1.18456	1.06648	1.34962	1.45672	1.46774	1.37199	1.56217	1.52956	1.40287	1.41804	1.61161	1.693	1.52477	1.50941	1.69455	1.59571	1.34981	1.44432	1.49099	1.29142	1.16003	1.19064
sugar maple	0	0.986568	0.971042	0.889608	0.882238	0.919967	0.870209	0.931683	0.969094	0.908113	0.859755	0.957007	0.889464	0.914915	0.83586	0.78875	0.714997	0.687156	0.619485	0.670525	0.704268	0.771178	0.76779	0.963076	1.01038	1.03852	0.92936	1.06749	1.1544	1.32224	1.45041	1.51572	1.85161	1.94897	1.90499	1.99547	2.15241	1.86494	1.64156	1.67168	1.66446	1.6866	1.66589	1.5265	1.49941	1.52419	1.47478	1.29872	1.33238
rock	0	1.64748	1.36843	1.21073	1.10688	1.19677	1.32423	1.45968	1.48136	1.47587	1.21063	0.977411	0.924242	1.0322	1.05389	1.15785	1.24251	1.10879	1.08107	1.13555	1.19191	1.16031	1.19089	1.0576	1.01206	0.864264	0.907132	0.939271	0.996678	0.985562	1.08115	1.07043	1.28297	1.2367	1.47188	1.42693	1.4386	1.24952	1.28499	1.3919	1.49607	1.41467	1.3849	1.49651	1.24995	1.1974	1.28842	1.26075	1.06619
rock	0	0.955509	0.882932	0.855261	0.933259	0.825042	0.892823	0.96429	0.947437	1.09448	1.10597	1.0652	0.976148	1.00666	0.867349	0.896792	0.922191	1.04214	1.25284	1.33515	1.45875	1.42831	1.50996	1.33428	1.27836	1.08579	1.12847	1.08349	1.27812	1.45965	1.69598	1.90431	1.82816	1.70014	1.53989	1.4301	1.38187	1.61081	1.51241	1.79085	1.96494	1.98031	1.83353	1.79074	1.61127	1.64575	1.60884	1.69122	1.80429
rock	0	1.21386	1.34496	1.34639	1.44165	1.27697	1.11594	1.06511	0.9944	1.01552	1.02945	1.09766	1.16114	1.29115	1.35942	1.44064	1.46349	1.2617	1.17664	1.0371	0.934316	0.810401	0.883607	0.890975	0.745309	0.806093	0.938486	1.12257	1.24612	1.47046	1.59827	1.49135	1.40294	1.42538	1.35797	1.56939	1.82386	1.8434	1.76901	1.89345	1.63955	1.37447	1.41784	1.51144	1.30501	1.49662	1.63339	1.54881	1.44259
rock	0	0.876109	0.887414	0.961059	0.834195	0.87059	0.847399	0.772476	0.802724	0.999713	1.00504	1.05061	1.06188	1.03532	0.849578	0.89926	1.03595	1.20268	1.17309	1.15999	1.05984	0.859891	0.694859	0.651204	0.604566	0.648771	0.743091	0.8883	0.977098	1.17812	1.55114	1.7885	1.89147	2.12844	2.31536	2.38806	2.60526	2.88413	2.99301	3.01356	2.98176	2.67322	2.26269	1.88338	1.60024	1.27721	1.2908	1.20162	1.30772
rock	0	0.910494	1.14479	1.16021	1.21557	1.14748	0.893816	0.667338	0.620289	0.691063	0.690254	0.652289	0.629285	0.648346	0.535888	0.62247	0.686855	0.847579	0.921048	0.910655	0.87917	0.962848	0.891124	0.955233	0.947919	0.87277	0.936639	0.939004	1.18258	1.62071	2.11052	2.79496	3.10928	2.81701	2.44587	2.14614	1.53069	1.4281	1.69592	1.76417	1.83285	1.95648	1.88339	1.63214	1.5242	1.31597	0.952341	0.793449	0.744121
rock	0	0.811776	0.753142	0.708528	0.646391	0.712773	0.741376	0.731789	0.808089	0.85655	0.89944	0.938713	0.917419	0.77571	0.683405	0.567557	0.576268	0.529562	0.539133	0.796174	1.01571	1.05367	1.08983	1.09155	0.98525	0.891573	0.832525	1.17233	1.23543	1.23027	1.40202	1.66874	1.55299	1.64252	1.57012	1.55251	1.56484	1.60091	1.71639	1.77158	1.74323	1.96048	1.90053	2.22892	2.24716	2.21271	1.91025	1.76102	1.41119
rock	0	0.997943	1.23427	1.35871	1.36493	1.15394	1.14298	0.847125	0.730657	0.706402	0.693505	0.600007	0.567769	0.590089	0.702805	0.7487	0.747967	0.786704	0.76326	0.757727	0.658627	0.721028	0.719811	0.748992	0.60561	0.664866	0.672594	0.969352	1.14924	1.54886	1.68537	1.91481	2.01032	1.95069	2.31408	2.4902	2.69248	2.77476	2.76522	2.16257	2.17544	1.96571	1.9667	1.85258	1.71847	1.70645	1.90736	1.69916	1.64235
rock	0	1.22633	1.11721	1.03592	0.998497	1.02162	0.840384	0.80485	0.780911	0.895591	0.790927	0.736096	0.652279	0.68449	0.673074	0.629753	0.619248	0.661053	0.657335	0.509291	0.554858	0.659982	0.75939	0.870408	1.12624	1.24605	1.2189	1.14617	1.17811	1.21429	1.16953	1.16425	1.31935	1.32292	1.15941	1.15058	1.4747	1.46922	1.56927	1.6523	1.69652	1.49797	1.607	1.66599	1.6461	1.62969	1.60163	1.5015	1.30322
rock	0	1.08647	1.13525	1.02283	0.958811	1.00239	1.15408	1.20738	1.18459	1.11594	0.88849	0.700466	0.606826	0.637162	0.702139	0.660221	0.659159	0.692029	0.78532	0.828802	0.975435	0.964235	0.977591	0.963389	0.956416	0.865424	1.10912	1.51698	1.73395	1.75722	1.84493	1.9326	1.45617	1.40356	1.5339	2.10859	2.15223	2.29002	2.27722	2.15531	1.56678	1.48123	1.78583	1.58106	1.67303	2.01147	2.11591	1.76265	1.76861
rock	0	1.51195	1.61413	1.7288	1.61699	1.54236	1.33199	1.21075	1.05716	1.01327	0.752332	0.899204	0.851148	0.882394	1.04486	1.26127	1.30628	1.37117	1.31663	1.13873	0.941534	0.769706	0.822666	0.755705	0.703012	0.697802	0.684006	0.676391	0.878752	0.988434	1.58607	1.98509	2.08219	2.41394	2.50167	2.24927	2.00238	2.05254	2.15127	2.13985	2.08974	2.39177	2.50658	2.10449	2.1816	2.07652	1.60451	1.33175	1.20181
hole	0	1.03339	0.986673	0.931062	0.852511	0.883001	0.846228	0.882139	0.984352	1.3495	1.41459	1.4485	1.38444	1.27395	0.956293	0.820919	0.95971	1.12528	1.31713	1.18505	1.12979	0.905644	0.69187	0.583534	0.5771	0.607059	0.660245	0.9256	0.91227	1.23616	1.46325	1.61007	1.57911	1.59993	1.39078	1.28264	1.5202	1.60476	1.71442	1.81541	1.8621	1.47776	1.45727	1.48024	1.44864	1.40599	1.56254	1.40652	1.36436
hole	0	0.766359	0.725664	0.742241	0.705682	0.837353	0.928454	0.820257	0.933543	0.94248	0.866305	0.922462	1.03453	1.15379	1.28539	1.35648	1.20907	1.16078	0.90382	0.882708	0.872514	0.815559	0.741455	0.684828	0.649766	0.573528	0.781	0.835053	0.886334	0.849109	0.865467	0.764684	0.737932	0.937705	1.38668	1.4961	1.85082	2.3052	2.35539	2.58081	3.1419	2.91175	2.51363	2.63775	2.26486	1.95266	2.01089	2.14993	2.04137
hole	0	0.773847	0.560988	0.51577	0.580455	0.557407	0.718435	0.776522	0.799049	0.673207	0.661291	0.54304	0.597264	0.632191	0.719047	0.783979	1.0007	1.07397	1.07768	1.23049	1.22067	1.06847	1.04901	1.03152	0.963742	1.12352	1.25712	1.22354	1.32143	1.39217	1.32853	1.43592	1.52712	1.88247	1.96317	1.90976	2.00741	1.87245	1.51508	1.40001	1.67962	1.40093	1.50762	1.55124	1.70085	1.68545	1.79555	1.78495	1.80218
hole	0	0.820622	0.772991	0.741506	0.750522	1.07695	1.01143	1.04422	1.10136	1.04585	0.744378	0.698636	0.688109	0.626094	0.558177	0.491468	0.602196	0.616503	0.620071	0.620608	0.653384	0.522764	0.519203	0.57888	0.633151	0.606623	0.82061	1.00708	1.02404	1.06984	1.26712	1.30784	1.27639	1.43758	1.60409	1.45257	1.49848	1.68771	1.85924	1.90531	1.95705	1.76271	1.70499	1.67024	1.72728	1.67552	1.71431	1.47198	1.20831
hole	0	1.2439	1.0484	1.03651	0.897922	0.726238	0.660793	0.883877	0.950874	1.0375	1.0166	0.963531	0.82317	0.760212	0.888688	1.04412	1.24969	1.18114	1.17342	1.06986	1.01506	0.995554	1.01108	1.10085	1.20755	1.22059	1.26945	1.55667	1.44208	1.49869	1.70226	1.80036	1.45486	1.70441	1.55585	1.5676	1.5293	1.77561	2.01268	2.41044	2.2692	2.47084	2.3478	1.87776	1.40934	1.43322	1.11011	1.11993	1.15322
hole	0	1.30735	1.20712	1.22449	1.0342	0.972683	0.886237	0.889667	0.823356	0.718869	0.685941	0.835781	0.845957	0.958877	1.11117	1.34249	1.23812	1.17489	1.19058	1.3918	1.29907	1.34647	1.31139	1.30629	1.13537	1.22068	1.25786	1.27626	1.25226	1.21817	1.09785	1.0019	1.20031	1.61203	1.7586	2.25768	2.66386	2.84341	2.74906	2.68382	2.14957	2.06496	2.15675	2.15778	2.65047	3.10751	2.9731	2.48034	2.31987
hole	0	1.04728	1.15906	1.11328	1.28083	1.46148	1.36021	1.32311	1.43331	1.41657	1.1707	1.22265	1.26379	1.46615	1.62798	1.77615	1.76736	1.84943	1.62436	1.33463	1.34388	1.24207	1.03126	1.00514	1.08123	0.912205	0.870807	0.986077	1.07901	1.01519	1.31604	1.70062	2.0628	2.17843	2.34253	2.37523	2.14294	1.84136	1.92878	1.71827	1.585	1.75451	1.72657	1.69422	1.79737	1.87829	2.01385	2.43641	2.34913
hole	0	0.787167	1.01901	1.13972	1.40548	1.45478	1.37189	1.22372	1.21309	1.02465	0.943586	0.955953	1.13254	1.09897	1.04835	1.04748	1.09435	0.830837	0.815021	0.843304	1.01785	1.02121	1.04093	0.873067	0.898223	0.84194	0.824548	1.13001	1.55297	1.65933	1.85426	2.00143	1.92305	1.69075	1.80292	1.57314	1.4854	1.38395	1.46565	1.3486	1.42148	1.77188	1.90055	1.78809	1.80972	1.77483	1.29068	1.12683	1.27487
hole	0	0.790892	0.818243	0.96593	0.996673	1.065	1.05713	1.19553	1.20871	1.05766	0.957636	0.933094	0.811079	0.721638	0.74328	0.77761	0.787646	0.843842	0.839449	0.885803	0.784746	0.697652	0.5546	0.479108	0.47127	0.495699	0.644446	0.814057	1.07599	1.15822	1.3534	1.55996	1.5715	1.51936	1.63062	1.71752	1.74059	1.74283	1.68803	1.68015	1.87162	1.71157	1.75729	1.93147	1.78275	1.35999	1.39903	1.24267	0.999497
hole	0	0.78305	0.780817	0.827039	0.853242	0.78371	0.896006	1.10644	1.23154	1.29263	1.2396	1.21017	1.07362	1.00719	0.864289	0.752889	0.657567	0.567895	0.471253	0.588024	0.697083	0.837346	0.952734	1.09428	1.04776	0.990695	0.893925	0.935353	0.89471	1.08558	1.40143	1.42672	1.54644	1.57164	1.40995	1.06618	1.07502	0.988106	1.4218	1.75092	1.86477	1.91706	1.93834	1.67674	1.32823	1.57958	1.69629	1.66583	1.42859
star	0
star	0	1.09366	1.30835	1.2634	1.19068	1.21832	1.21237	0.898341	0.784156	0.81799	0.826604	0.708963	0.71315	0.799178	0.962791	1.0015	1.07205	1.08495	0.987181	0.808006	0.742632	0.711537	0.831553	0.778021	0.732407	0.742936	0.821091	0.70836	0.798773	1.0632	1.16623	1.28694	1.41831	1.4877	1.55659	1.62109	1.5786	1.50295	1.48768	1.40192	1.52811	1.47928	1.48439	1.50336	1.31303	1.00595	0.93195	0.980071	0.902393
star	0	1.33271	1.26103	1.21005	1.27102	1.23786	0.979503	1.16883	1.19515	1.25941	1.15244	1.17272	1.0023	1.00615	0.927452	0.998296	1.06171	1.01951	1.12219	1.28711	1.30054	1.21263	1.14544	0.956781	0.810099	0.980312	1.0892	1.14142	1.39121	1.52184	1.38164	1.33343	1.37621	1.34836	1.4548	1.72615	1.81875	1.79673	1.73553	1.74901	1.42601	1.24093	1.34771	1.34303	1.04605	1.01893	0.961391	0.748677	0.925309
star	0	0.807402	0.825364	0.796201	0.730655	0.735265	0.739608	0.838305	0.95261	1.08258	1.09266	1.07616	0.881119	0.731659	0.592477	0.589029	0.617298	0.580364	0.662024	0.785468	0.716855	0.684148	0.834697	0.781392	0.790801	0.925852	0.929778	0.848179	0.973206	1.01755	0.948585	1.05741	1.08622	1.3166	1.42904	1.57179	1.86349	2.15828	1.95318	1.81092	1.62647	1.25787	0.908652	0.982287	1.15647	1.33625	1.4763	1.51858	1.34824
star	0	1.02021	0.985237	1.09468	0.87362	0.935665	0.868063	0.873083	0.757745	0.740799	0.763643	1.04335	1.04484	1.18128	1.24829	1.2827	1.18819	1.25263	1.13143	1.07764	1.05702	0.992384	0.871219	0.839418	0.790937	0.715739	0.644486	0.707999	0.890579	1.08257	1.62999	2.25377	2.39218	2.59366	2.58072	2.32253	1.79041	1.87134	1.74091	1.78868	1.58319	1.79445	1.52092	1.53889	1.48512	1.71018	1.60936	1.77269	1.65092
star	0	0.951694	0.771331	0.564962	0.494207	0.426051	0.564457	0.801174	0.893214	0.934891	1.02392	1.02362	0.889219	0.715505	0.680656	0.674639	0.743414	0.69753	0.788684	0.773572	0.760174	0.654538	0.67872	0.614713	0.599264	0.554922	0.541734	0.539463	0.592671	0.799047	1.01924	1.15388	1.26241	1.47802	1.49341	1.2954	1.23508	1.16252	1.14866	1.08366	1.10201	1.09285	1.12842	0.882209	0.861243	0.903111	1.23342	1.25705	1.36587
star	0	0.60626	0.809696	1.10865	1.28272	1.33011	1.47263	1.34962	1.06672	1.02826	1.22009	0.997535	0.962759	1.01918	0.919815	0.625105	0.629582	0.522138	0.624742	0.572733	0.684534	0.7058	0.802929	0.861304	1.04438	0.986405	1.04724	1.06848	0.986361	0.946173	1.18367	1.24868	1.2843	1.33754	1.64083	1.53267	1.82587	1.74482	1.70732	1.38335	1.44599	1.10541	1.38258	1.3132	1.26939	1.34525	1.5765	1.29959	1.23012
star	0	1.24529	1.14443	1.06334	0.947435	0.686497	0.692254	0.788553	0.888894	0.91136	0.994085	0.996214	0.952789	0.857349	0.89185	0.757435	0.805242	0.808396	0.842262	0.830339	0.921071	0.919444	0.93346	0.884957	0.826232	0.792839	0.84759	0.996824	1.2119	1.27149	1.41514	1.33658	1.37205	1.4113	1.50978	1.40984	1.45297	1.43382	1.34813	1.24829	1.1385	1.04774	1.01367	1.05583	1.14104	1.13599	1.19377	1.09979	0.938179
star	0	1.90344	1.92294	1.73037	1.54823	1.58813	1.29063	1.06271	1.01821	0.944029	0.75817	0.663016	0.685364	0.807971	0.984368	1.05129	1.18076	1.27216	1.21726	1.08874	1.10157	1.11012	0.977148	0.957254	0.911181	0.836755	0.715266	0.724093	0.764431	0.921876	0.928326	0.981471	1.18295	1.2268	1.10892	1.11496	1.13173	1.18389	1.54914	1.64445	1.7141	2.13846	2.12175	1.92163	1.99682	2.08261	1.83104	1.68291	1.4669
star	0	0.936665	0.823822	0.928917	1.00518	0.935036	1.13734	1.49097	1.44241	1.39097	1.33084	1.29032	0.991635	0.956877	1.01066	0.987846	0.980778	1.10714	1.25749	1.30469	1.50538	1.39039	1.27031	1.16153	0.974553	0.771847	0.858559	0.975454	0.979986	1.28112	1.70689	1.97257	1.98122	1.96589	1.70529	1.47476	1.60364	1.99661	2.22702	2.57632	2.75205	2.44949	2.04471	2.06291	2.05534	1.69333	1.50695	1.40548	1.16143
[truncated: 47 more columns]

## Sheet: S1a_Ch2817
Object Label	Is Encoded	Object Response_ 1	Object Response_ 2	Object Response_ 3	Object Response_ 4	Object Response_ 5	Object Response_ 6	Object Response_ 7	Object Response_ 8	Object Response_ 9	Object Response_10	Object Response_11	Object Response_12	Object Response_13	Object Response_14	Object Response_15	Object Response_16	Object Response_17	Object Response_18	Object Response_19	Object Response_20	Object Response_21	Object Response_22	Object Response_23	Object Response_24	Object Response_25	Object Response_26	Object Response_27	Object Response_28	Object Response_29	Object Response_30	Object Response_31	Object Response_32	Object Response_33	Object Response_34	Object Response_35	Object Response_36	Object Response_37	Object Response_38	Object Response_39	Object Response_40	Object Response_41	Object Response_42	Object Response_43	Object Response_44	Object Response_45	Object Response_46	Object Response_47	Object Response_48
cat	0	1.5524	1.56799	1.38799	1.21953	1.00692	0.908495	0.825092	0.870032	0.931031	1.09501	1.25608	1.56118	1.82221	1.91435	1.75785	1.65093	1.44086	1.28992	1.12101	1.17149	1.17277	1.05674	0.962457	0.983291	1.01293	1.19125	1.29566	1.36988	1.51722	1.50576	1.30698	1.44531	1.45991	1.73884	1.99279	2.28123	2.06227	2.1623	1.97701	1.82961	1.62163	1.70732	1.61518	1.40546	1.27496	1.20382	1.19263	1.2213
cat	0	0.939517	1.43548	3.08628	3.34809	3.59311	3.48028	2.99279	1.42119	1.11973	0.872174	0.924473	1.0604	0.935802	0.833056	0.896427	0.852045	0.820708	0.951707	1.05707	1.03094	1.06599	1.1223	1.08451	1.02366	1.15893	1.24789	1.10183	1.04752	1.23412	1.15021	1.22374	1.2825	1.27864	1.18895	1.20117	1.4851	1.6337	1.84971	2.1091	2.21331	1.83454	1.74345	1.44325	1.08793	0.94329	0.959063	0.838351	0.921847
cat	0	0.926684	0.913906	0.835703	0.751561	0.628496	0.623557	0.636569	0.656703	0.735379	0.866603	0.942674	1.03895	1.13583	1.09176	0.967962	0.941205	0.86122	0.838677	0.882417	1.22438	1.35446	1.25132	1.25205	1.32515	1.35662	1.26871	1.34001	1.30356	1.16557	0.915533	1.06211	1.12407	1.19877	1.31381	1.34804	1.14639	1.22629	1.2827	1.31144	1.16817	1.26353	1.22824	1.16135	1.07072	1.0726	0.954433	0.84585	0.965086
cat	0	1.18029	1.00507	0.902137	0.720812	0.734986	0.797094	0.973769	1.10687	1.1787	1.37184	1.41406	1.27296	1.20535	1.25682	1.06015	0.892614	0.91786	1.04588	0.998311	1.02526	1.0388	0.939581	0.834792	0.802445	0.834474	0.889504	0.99319	0.970663	0.940536	1.01436	1.01142	0.972904	0.965375	1.24892	1.49897	1.6781	1.69224	1.76464	1.62674	1.40006	1.70095	1.8607	1.93377	2.18126	2.20863	1.8816	1.76432	1.54878
cat	0	0.959435	0.987057	0.9152	0.797687	0.860535	1.04651	1.10771	1.42329	1.39438	1.38705	1.37198	1.37116	1.10403	1.0922	0.907787	0.852365	0.808348	0.761744	0.699597	0.893273	0.852417	0.840519	0.827834	0.918165	0.820943	0.700461	0.737285	0.786992	0.756166	0.705252	0.969298	1.05114	1.01967	1.1457	1.13063	1.01095	1.02248	1.09413	0.955286	0.951708	0.87293	0.818727	0.704931	0.866723	1.0045	1.06321	1.23289	1.4273
cat	0	1.14715	1.00939	0.927504	0.973827	1.1249	1.00784	1.02651	1.12256	1.35138	1.34586	1.38863	1.51506	1.8245	1.82206	1.9202	2.02555	2.14277	1.82735	1.91833	1.9329	2.03258	2.28984	2.49392	2.34319	2.32413	2.20691	2.01814	2.07669	1.96848	1.86126	1.81909	1.61946	1.51124	1.85926	2.05358	2.05046	2.08248	1.79188	1.60725	1.57938	1.61795	1.79446	2.17293	2.15291	2.14006	2.09233	2.142	1.99927
cat	0	0.763439	0.741913	0.948808	0.922922	0.955792	0.966854	1.04589	0.975178	0.997145	1.01362	1.04977	1.06891	1.07169	1.09691	1.06866	0.939253	0.845755	0.762057	0.673224	0.773082	0.827154	0.783887	0.75297	0.814969	0.712408	0.827169	0.936779	1.11768	1.07996	1.11031	1.27367	1.38364	1.53243	2.06799	2.38084	2.15681	2.06778	1.92707	1.71305	1.46265	1.59246	1.65416	1.60817	1.42962	1.41874	1.31685	1.31585	1.37951
cat	0	0.568101	0.628956	0.779578	0.860313	0.993473	1.03244	0.960417	0.794656	0.859079	0.835472	1.04629	1.10347	1.24676	1.30957	1.27798	1.06788	1.07585	0.933154	0.773582	0.719088	0.780446	0.727919	0.873279	0.975801	0.922236	0.896644	1.00827	0.968649	0.842949	0.900601	1.03405	1.22737	1.20927	1.2468	1.36103	1.67385	1.75366	2.20043	2.62714	2.56166	2.21859	1.9246	1.60778	1.33642	1.46875	1.37818	1.43567	1.26787
cat	0	0.763284	0.73413	0.719465	0.623668	0.651409	0.794996	0.826658	0.813927	0.900741	0.973774	0.927739	1.00743	1.20737	1.28712	1.32196	1.38054	1.26944	1.03919	0.969142	0.96244	0.857923	0.839042	1.10288	1.28083	1.84312	3.1725	3.51463	3.28091	3.16515	2.69325	1.356	0.960825	1.28373	1.49885	1.78632	2.10989	2.13499	1.82094	1.5826	1.26766	1.09753	1.14072	1.31141	1.24368	1.20869	1.1596	1.11117	1.0889
cat	0	1.04075	0.984635	1.10104	1.27424	1.23255	1.55151	1.62508	1.31572	1.20606	1.25984	0.966487	0.871462	0.893171	0.846652	0.719018	0.669365	0.703635	0.734293	0.683231	0.732207	0.978436	1.03421	1.11025	1.27371	1.33393	1.32487	1.26944	1.22011	1.22524	1.15331	1.05771	1.23379	1.21714	1.15812	1.15701	1.19448	1.22419	1.42253	1.39214	1.49657	1.66228	1.42709	1.34551	1.6666	1.56553	1.3357	1.42271	1.39387
dog	1	0.98721	0.948118	0.961081	0.930081	0.831915	0.802951	0.930712	0.935914	0.986337	0.947701	0.910364	0.792459	0.817984	0.789679	0.891495	0.896736	0.805137	0.745468	0.761441	0.811844	0.868918	1.17557	1.21017	1.17982	1.10012	1.06074	0.899659	0.858513	0.922657	1.34918	1.42542	1.45084	1.45217	1.58167	1.27066	1.52608	1.90366	2.5466	2.7677	2.8937	2.76458	2.57362	2.21871	1.93053	1.86408	1.91307	1.89164	1.6903
dog	1	0.767077	0.849491	0.882806	0.987476	1.04387	1.06279	0.923156	0.984317	0.957055	1.01361	1.03207	1.23594	1.27676	1.34485	1.17054	1.22118	1.15162	1.03776	0.947756	1.02491	1.02438	0.926676	0.980969	0.956106	0.939972	0.989973	0.931786	1.00618	1.10409	1.2093	1.21067	1.42285	1.45753	1.37881	1.20295	1.09757	1.25075	1.32908	1.38979	1.38221	1.34718	1.03443	0.824196	0.836041	1.00845	1.14594	1.19782	1.28367
dog	1	0.912567	0.882266	1.0298	0.943959	0.822002	0.8818	1.02029	0.977255	1.15726	1.46058	1.36385	1.37983	1.29445	1.39275	1.23928	1.41841	1.42468	1.54649	1.60447	1.67968	1.5556	1.44945	1.30714	1.02433	0.82979	0.878243	0.960408	1.02753	1.09693	1.14706	1.22973	1.34158	1.61947	1.93106	2.22284	2.16165	2.20263	1.91804	1.62177	1.68964	1.95799	2.05551	2.0831	2.03241	1.80638	1.4856	1.3274	1.34805
dog	1	1.17428	1.10226	1.02751	0.928147	0.895174	1.0726	1.0807	1.00487	1.0588	0.994483	0.986737	1.0363	1.15259	1.03748	0.921532	0.704774	0.613224	0.50225	0.611411	0.698211	0.826457	0.971003	1.28025	1.34421	1.38635	1.42852	1.3457	1.09819	0.939695	0.857651	0.96774	1.21472	1.26184	1.35798	1.37698	1.33586	1.3445	1.35266	1.40307	1.4244	1.42537	1.42538	1.59689	1.7273	1.85947	2.03457	2.01145	2.09846
dog	1	1.09223	0.970393	0.961181	1.03612	0.866029	0.782873	0.742318	0.746906	0.833785	0.980866	0.938077	0.917729	0.888506	0.69408	0.634409	0.73583	0.744184	0.679602	0.710409	0.731472	0.699409	0.671386	0.963402	1.03804	1.20483	1.174	1.10554	0.935301	0.927544	0.684601	0.822586	0.936665	0.924972	0.904813	0.967821	0.843082	0.912506	0.898285	0.921433	1.1006	1.43812	1.56194	1.67859	2.20876	2.2531	1.98008	1.81883	1.83377
dog	1	0.719494	0.737152	0.777738	0.660428	0.71503	0.763937	0.790176	0.924445	1.00672	1.02145	0.991261	0.939893	0.862502	0.821062	0.760511	0.661197	0.673718	0.650714	0.876505	0.900685	1.0329	1.00006	1.21267	1.05797	1.03209	0.925421	0.959751	0.873238	0.898949	1.26512	1.8457	2.10382	2.12121	2.21938	2.2102	1.87638	1.65052	1.55557	1.68747	1.57227	1.86696	2.29883	2.60655	2.37308	2.52177	2.20473	1.83461	1.66345
dog	1	1.25913	1.19603	1.24851	1.25543	1.28293	1.18719	1.06006	0.86945	0.795217	0.758803	0.748852	0.792852	0.96716	1.01351	0.947691	1.01085	1.14466	0.994654	1.00177	1.04222	0.976872	0.95797	0.988572	0.998376	0.921901	1.00961	1.06629	1.06346	0.927772	1.02538	0.943988	0.97416	1.25916	1.47856	1.55332	1.81329	1.83326	1.78338	1.88433	1.97406	1.92736	1.88775	1.68839	1.4232	1.1766	0.981181	0.977472	1.05748
dog	1	1.12904	1.13183	1.08713	1.12504	1.24859	1.08871	0.97322	1.16237	1.18858	1.18951	1.28102	1.43937	1.20124	1.07218	1.00407	0.907654	0.830535	1.12319	1.20273	1.23083	1.15965	1.0703	0.824887	0.765665	0.765656	0.976115	1.17875	1.25263	1.20823	1.19378	1.05739	0.956758	1.13157	1.33798	1.57623	1.72139	1.70613	1.9725	2.38964	2.47765	2.7351	2.97546	2.86725	2.57532	2.36772	2.17568	1.89628	1.84169
dog	1	1.2835	1.28972	1.32768	1.25428	1.23226	1.2165	1.40907	1.37749	1.26242	1.28316	1.40358	1.27558	1.20035	1.18814	1.19768	1.24286	1.21995	1.32839	1.43655	1.4487	1.29413	1.29701	1.06344	0.847633	1.0046	1.01083	0.998784	0.998738	1.06928	0.809991	0.793918	0.772818	0.864138	1.01813	1.26619	1.3633	1.30451	1.23204	0.985354	0.85324	1.00988	1.04096	1.16873	1.32789	1.32244	1.32102	1.44901	1.49312
dog	1	0.878646	0.877033	0.9206	0.86614	0.815129	0.808981	0.809213	0.817643	0.778435	0.858056	0.893951	0.833489	0.968428	1.14716	1.24864	1.38084	1.36511	1.2355	1.07043	1.07734	1.01465	1.12073	1.32587	1.57429	1.59256	1.5996	1.40784	1.15892	0.962165	0.941427	0.977495	1.07937	1.27748	1.42753	1.31637	1.42565	1.55165	1.36851	1.19169	1.34353	1.32517	1.27302	1.37828	1.56148	1.51508	1.40529	1.32995	1.28252
rodent	0	1.16971	1.16632	1.16801	1.17938	1.19768	1.07065	0.992464	0.923698	1.03457	1.03799	1.0217	1.09812	1.18846	1.1076	1.03126	1.11042	1.08952	0.976817	1.06489	0.977454	1.01442	1.05878	1.12275	1.02138	1.22428	1.30015	1.18745	1.2269	1.24321	1.13956	1.16624	1.5195	1.55235	1.9434	2.09571	2.2817	2.01703	1.98016	1.78373	1.98941	1.84884	1.8639	1.97743	2.0712	1.802	1.85779	2.00798	1.94681
rodent	0	0.83267	0.857356	0.970539	0.912243	0.966818	1.0584	1.0067	0.883199	0.970152	1.00613	0.875575	0.901436	0.906776	0.94118	0.836914	0.89017	0.99348	0.914438	0.857405	0.793899	0.731246	0.538844	0.479273	0.502697	0.606169	0.653228	0.70252	0.761569	0.704684	0.969398	1.17679	1.37043	1.64452	1.71638	2.11444	2.1709	2.48192	2.46786	2.61253	1.9768	1.78508	1.37486	1.16306	0.953719	1.07612	1.04402	1.13889	1.10648
rodent	0	0.770445	0.959453	0.931299	1.03652	1.23882	1.19843	0.984911	1.01038	0.957719	0.820959	0.822672	0.902421	0.930592	0.916244	0.895213	0.860691	0.935585	0.854122	0.85027	0.827166	0.785976	0.663581	0.761377	0.768249	0.901446	0.969063	1.09704	1.10788	1.0579	0.979681	1.16018	1.26422	1.33448	1.37708	1.41305	1.56216	1.37438	1.28799	1.25158	1.27878	1.08413	1.05054	0.946907	1.12271	1.14572	1.08789	1.16497	1.19524
rodent	0	1.01127	1.01906	1.05349	1.1362	0.990516	0.947772	0.915756	0.861007	0.808799	0.921519	1.14609	1.16193	1.21647	1.14556	1.01096	0.693897	0.77162	0.73862	0.744942	0.782112	0.789543	0.785599	0.860443	0.990141	0.975379	1.02249	1.01912	0.937602	0.829804	0.973918	1.15343	1.24704	1.27981	1.3564	1.35002	1.28446	1.30332	1.3659	1.40351	1.27794	1.1595	1.25231	1.31473	1.27721	1.45387	1.4078	1.0968	1.04068
rodent	0	1.06703	0.873088	0.937937	0.884632	0.924661	1.04653	1.14121	1.10103	1.07498	0.988018	0.93187	0.853011	0.824709	0.70364	0.868039	0.800248	0.871072	0.888261	0.977276	0.842277	0.886422	0.844989	0.811459	0.720493	0.667399	0.642394	0.642724	0.644908	0.810207	0.912967	0.854687	0.894653	0.887198	0.822158	0.829982	0.999022	1.19027	1.27918	1.27058	1.39835	1.42972	1.26026	1.5283	1.55991	1.49667	1.35224	1.4624	1.63039
rodent	0	1.12594	1.21343	1.15005	1.00276	0.819591	0.947096	0.809288	0.740913	0.707029	0.752713	0.599037	0.65787	0.879429	0.865802	0.805735	0.724051	0.806577	0.716772	0.739965	0.83999	0.913853	0.734402	0.635567	0.725	0.758147	0.784988	0.877887	0.898569	0.840841	0.739812	0.756824	0.775511	1.07945	1.10277	1.34455	1.32446	1.37746	1.24513	1.41922	1.30186	1.52811	1.70312	2.03131	2.20362	2.20348	2.00309	1.883	1.51521
rodent	0	0.901982	0.85918	0.800824	0.66788	0.505187	0.54284	0.656487	0.693565	0.775809	0.884128	1.00085	0.975334	0.992667	0.954329	0.953326	0.816444	0.821767	0.862427	0.958922	0.876261	0.907764	1.05561	1.20323	1.25354	1.29006	1.20165	1.01156	0.810956	0.662743	0.760153	1.14124	1.52333	1.72902	1.80967	1.83488	1.93328	1.82847	1.75513	1.73258	1.58435	1.32263	1.36296	1.34927	1.5901	1.82449	1.95032	1.91552	2.22878
rodent	0	1.0607	0.808758	0.657189	0.615592	0.636652	0.743077	0.860829	0.995407	1.04053	1.05713	0.999548	0.865182	0.937008	1.10668	1.31551	1.39176	1.65398	1.49261	1.43554	1.25275	1.27647	1.14104	1.20532	1.18603	1.13842	1.00761	0.868218	0.757453	0.72075	0.860301	0.974824	1.35735	1.77279	2.12924	2.11908	2.06697	1.65112	1.24418	0.998423	1.05892	1.33789	1.4802	1.49497	1.44371	1.24639	1.24261	1.28044	1.26226
rodent	0	0.824122	0.741893	0.840687	0.732944	0.732479	0.969886	1.05084	0.950902	0.961966	0.881418	0.688813	0.689844	0.753277	0.835738	0.941278	0.86433	0.871451	0.874376	0.833292	0.786973	0.819783	0.791316	0.896708	1.02768	0.996461	0.94097	1.05513	1.08977	0.947665	1.00362	1.1548	1.25026	1.40429	1.42457	1.6117	1.75262	1.92586	1.63557	1.66511	1.64765	1.57139	1.1986	1.31927	1.35292	1.06935	0.992167	1.05528	0.976171
rodent	0	0.865191	0.945757	0.952804	1.1301	1.22626	1.27471	1.22838	1.29942	1.34032	1.31769	1.36015	1.38458	1.45822	1.37562	1.32486	1.13592	1.04399	0.96762	1.05831	1.10683	1.18649	1.22891	1.21643	0.955161	0.924724	0.930013	0.886929	0.81506	0.944289	1.08746	1.55451	2.02496	2.52508	2.84034	2.76538	2.42838	2.14223	1.78909	1.58457	1.57246	1.3956	1.37698	1.36184	1.24496	1.19662	1.17502	1.17581	1.28657
young mammal	0	0.783278	0.813991	0.823884	0.688498	0.656254	0.661097	0.747846	0.742673	0.828609	1.02047	1.16147	1.04082	0.929259	0.886863	0.809416	0.714074	0.845693	0.913289	0.937209	0.823946	0.772418	0.64713	0.71645	0.726243	0.752224	0.860863	0.989881	0.910137	0.95899	0.981472	0.866369	0.840917	1.05369	1.35104	1.73034	2.14178	2.32949	2.19828	1.85307	1.43931	1.13374	1.08986	1.06477	1.14278	1.23964	1.20938	1.04161	1.15421
young mammal	0	1.15184	1.09134	1.03223	0.957822	0.907141	0.757536	0.809318	0.94625	0.891441	0.977076	1.13939	1.20388	1.21654	1.36908	1.39362	1.48098	1.41282	1.38218	1.22859	1.23301	1.22386	1.2092	1.13581	1.26902	1.47257	1.46892	1.55534	1.76275	1.58505	1.37163	1.21375	1.13854	1.05302	1.08698	0.925983	0.903873	0.961539	0.913856	0.912623	1.12818	1.15171	1.13742	1.11479	1.35514	1.3906	1.50602	1.556	1.61802
young mammal	0	0.573465	0.809266	0.885544	1.01649	1.04453	1.13976	1.08799	1.12132	1.04397	1.16594	1.40496	1.5325	1.5325	1.59485	1.46984	1.27621	1.03235	0.93706	0.871463	0.801656	0.722365	0.910279	0.963215	0.904092	1.03545	1.11716	1.26852	1.38348	1.58657	1.51127	1.44192	1.1461	1.09211	1.0881	1.18977	1.15589	1.24846	1.20734	1.11459	1.08493	1.23	1.11899	1.1252	1.14714	1.21595	1.24289	1.33363	1.23246
young mammal	0	2.02184	2.17952	2.20638	2.65985	3.04732	2.96252	2.60302	2.60412	2.34489	1.75158	1.5051	1.42894	1.15797	1.13216	1.15544	1.25739	1.49457	1.55946	1.33381	1.31124	1.25752	0.987981	0.835162	0.989414	0.899622	0.919349	1.00363	0.964976	0.873862	0.955752	0.851028	0.79434	0.835514	0.751613	0.623722	0.633247	0.786153	0.745428	0.901003	0.928641	0.908567	0.719572	0.778242	0.626224	0.691416	0.829083	1.06116	1.04072
young mammal	0	1.04985	0.926303	1.08236	1.02644	0.975166	0.928082	0.839102	0.627358	0.626038	0.740406	0.952847	1.01095	1.08073	1.18917	1.06329	0.905913	1.111	1.18426	0.994349	1.03383	1.02429	0.905269	0.90574	0.986504	0.998963	1.12488	1.05087	0.923805	1.08949	1.365	1.31657	1.49118	2.07629	2.51782	2.67393	2.96713	3.06545	2.54652	1.93523	1.68196	1.30893	1.08848	1.24668	1.30943	1.29366	1.4593	1.60912	1.53167
young mammal	0	1.07993	1.15457	1.22106	1.33082	1.31951	1.12402	1.05696	1.03096	1.02015	1.07243	1.1824	1.13975	1.1216	1.04474	1.07953	1.10122	1.1879	1.20365	1.12761	1.05731	1.17421	1.11427	1.1511	1.38919	1.38554	1.31208	1.52977	1.48894	1.3085	1.34413	1.2324	0.992278	1.43366	2.02243	2.15576	2.2571	2.53005	2.2466	2.10376	2.26532	2.37654	2.28468	2.40686	2.08787	1.87433	1.78029	1.58124	1.4259
young mammal	0
young mammal	0	1.25886	1.10347	0.858166	0.810311	0.71569	0.871787	0.945252	0.948034	0.978032	1.00021	0.940502	1.03125	1.25111	1.32172	1.34843	1.4251	1.27156	1.10482	1.0164	0.935706	0.857281	1.01458	1.1076	1.08747	1.18294	1.20209	1.0903	0.965404	0.983455	1.08208	1.28497	1.2651	1.71006	1.85395	1.97647	1.96683	2.13766	1.74746	1.57809	1.27338	1.24272	1.24168	1.37353	1.67289	1.74468	1.66792	1.46976	1.39317
young mammal	0	0.732225	0.768699	0.700594	0.64116	0.639994	0.640829	0.801995	1.11757	1.25978	1.37836	1.43471	1.41685	1.24336	1.28899	1.21869	1.24281	1.17766	1.22598	1.04439	1.01697	0.98152	0.915094	0.877035	0.844073	0.871053	0.782802	0.834881	0.831479	0.993791	1.14303	1.40222	1.44811	1.50495	1.48881	1.4037	1.363	1.27411	1.25554	1.36636	1.22236	1.19635	1.22059	1.13975	0.92309	0.949802	0.792548	0.748302	0.768533
young mammal	0	0.784285	0.714348	0.77051	0.677396	0.68251	0.750562	0.986897	0.971138	0.970939	0.908025	0.879581	0.617977	0.653186	0.641468	0.61516	0.584728	0.633055	0.700443	0.811268	0.929996	1.01055	0.936451	0.93241	0.975566	0.992966	0.955768	1.02817	1.10232	0.963324	0.960432	1.06731	1.06968	1.06521	1.40701	1.62068	1.81667	1.81014	1.74814	1.52135	1.33815	1.19963	1.44557	1.51434	1.55114	1.53211	1.64959	1.56339	1.57806
frog	0	1.17265	1.07138	1.00398	0.919044	0.887732	0.943346	0.969182	0.891141	0.853673	0.855068	0.92694	0.969387	0.859462	0.913436	1.01929	0.978135	1.08187	1.15512	1.18201	1.05737	0.974181	0.786508	0.851203	0.883031	0.908419	1.02657	1.20339	1.19832	1.11728	1.13313	1.0408	0.939236	0.940179	0.912563	0.990048	1.0327	1.02215	0.933561	0.890836	0.790572	0.72747	0.638856	0.612534	0.749415	0.884646	0.967587	1.00787	1.05644
frog	0	1.12532	1.02426	0.866648	0.76038	0.697312	0.757903	0.807378	0.86537	0.804228	0.785925	0.741944	0.789286	0.884968	1.06651	1.08537	1.08629	1.03609	0.985995	0.842551	0.960673	0.93045	0.932272	0.894716	0.92462	0.764671	0.79631	0.892566	0.898688	0.908807	1.03588	1.0787	1.74063	2.29777	2.37359	2.45643	2.6804	2.12774	1.69279	1.86016	2.05602	1.96134	1.90282	1.78918	1.60914	1.3339	1.09879	1.12217	1.14185
frog	0	1.13452	0.954011	0.929443	1.03488	0.980525	1.09567	0.988208	0.973323	0.916316	0.815353	0.641629	0.647856	0.615969	0.580966	0.634068	0.804186	0.942353	0.989561	0.974627	1.03194	0.99289	0.917396	0.880992	0.945566	0.899147	0.97601	0.932878	1.05298	1.10593	1.08839	0.918289	0.979896	0.954888	1.08297	1.12045	1.25384	1.37665	1.4189	1.4465	1.431	1.58879	1.54842	1.51097	1.28813	1.40896	1.37537	1.6711	1.72912
frog	0	0.668487	0.59124	0.656372	0.718608	0.733431	0.714617	0.884545	0.909923	0.930782	0.989188	0.907734	0.791433	0.865882	0.853129	0.799094	0.843399	0.856342	0.756735	0.709084	0.715495	0.715824	0.720434	0.782942	0.86984	0.958654	0.993304	1.06475	1.0964	1.10014	1.23004	1.37845	1.33712	1.3191	1.36479	1.32353	1.2986	1.2485	1.37929	1.42342	1.40085	1.48445	1.81983	2.0138	1.99752	1.92617	1.89728	1.60988	1.3893
frog	0	1.36701	1.18391	1.22215	1.11471	0.921248	0.91734	1.02836	1.07938	1.03737	1.1603	1.00611	0.956115	0.902285	0.968867	0.926092	0.9574	0.987077	1.14381	1.08614	1.01236	1.0449	0.954394	0.735476	0.825275	0.864297	0.840398	1.0427	1.1761	1.13492	1.27204	1.29863	1.05573	0.883642	0.996391	0.878161	0.996513	1.12475	1.37888	1.23155	1.17158	1.1955	1.30317	1.07603	1.04786	1.23301	1.41954	1.27602	1.26775
frog	0	0.926195	1.00233	0.936929	0.872966	0.851225	0.792725	0.859585	0.904648	0.979571	1.07343	1.27582	1.09493	1.13266	1.0581	0.928864	0.817703	0.825647	0.895569	0.968515	0.978203	0.853043	0.799077	0.726266	0.703219	0.789446	0.795668	0.821396	0.798071	0.854725	0.912696	1.03616	1.24545	1.40793	1.37316	1.40999	1.4289	1.49229	1.58333	1.77676	1.89982	1.79365	1.6281	1.48627	1.23933	1.07163	1.06208	0.952483	0.866007
frog	0	0.929682	0.89375	0.938666	0.954126	1.05279	1.06826	1.14742	1.32446	1.2575	1.152	1.05627	1.04369	0.845888	0.708618	0.6539	0.719317	0.69205	0.720394	0.737166	0.76622	0.667375	0.651115	0.565137	0.560695	0.586756	0.655549	0.788428	0.920046	1.00975	1.05974	1.21432	1.15835	1.26775	1.34602	1.56965	1.87202	1.90978	1.84553	2.10037	1.97099	1.5655	1.68352	1.79199	1.48612	1.32225	1.25717	1.13288	0.996702
frog	0	1.04922	0.919397	0.879786	0.834921	0.814822	0.833372	0.862316	0.922514	1.04604	1.03893	0.903205	0.940321	0.953415	0.982383	0.996009	1.01788	1.08177	1.26624	1.30335	1.28428	1.32623	1.44648	1.33311	1.26922	1.43349	1.36417	1.16976	1.16074	1.05734	0.925961	0.986735	1.00154	0.871679	1.03349	1.21064	1.34346	1.3044	1.5459	1.83993	1.78919	1.68424	1.68631	1.7228	1.39245	1.42	1.38907	1.45585	1.34392
frog	0	1.05193	0.698587	0.804423	0.854989	0.816593	0.901623	1.01022	1.0375	1.15714	1.1643	1.28408	1.31788	1.17348	1.21366	1.3323	1.07163	0.891865	0.933052	0.855976	0.734838	0.799522	1.05471	1.07312	0.999337	0.969376	1.09378	1.11656	1.51887	1.58431	1.61373	1.49985	1.34477	1.03258	1.12738	1.28764	1.53164	1.61372	1.48278	1.32979	1.27273	1.11321	1.17819	1.16144	1.15236	1.12268	1.03144	0.904119	0.988859
frog	0	0.627815	0.589153	0.657299	0.644871	0.655153	0.752176	0.770853	0.714932	0.822084	0.9667	0.88869	0.956394	0.979805	0.819108	0.690787	0.775444	0.873471	0.915485	0.999265	1.0611	1.02257	0.928201	0.974726	0.948471	0.939248	1.04914	0.925696	0.914897	0.933048	0.978335	0.901951	0.910951	0.796787	0.820337	0.835631	0.796952	0.978549	1.11624	1.07014	1.10322	1.17796	1.09163	1.0833	1.13069	1.12117	1.27727	1.32267	1.37672
reptile	0	0.903177	1.09335	1.23647	1.26359	1.33458	1.35213	1.23776	1.127	1.12325	1.10331	1.23055	1.18634	1.04923	1.09281	1.09368	0.930748	1.01055	1.05242	0.881295	0.806611	0.859629	0.777936	0.68682	0.899483	0.975081	1.04777	1.18907	1.22509	1.04228	1.01194	0.844607	0.694148	0.811056	0.978514	0.978103	1.15552	1.36007	1.35982	1.45237	1.59389	1.54047	1.50296	1.60846	1.86768	1.92912	1.90406	1.77595	1.85721
reptile	0	1.81148	2.04709	1.99654	1.88811	1.98654	1.48049	1.24686	1.39462	1.2909	1.4231	1.48145	1.5441	1.58389	1.73515	1.54044	1.61499	1.72174	1.60012	1.63531	1.85106	1.86816	1.77093	1.74332	1.59712	1.38991	1.1987	1.14815	1.28899	1.14045	1.31861	1.5469	1.98288	2.08027	2.19555	2.11404	2.05334	1.60325	1.43384	1.57464	1.63028	1.60612	1.72618	2.0459	2.26518	2.5383	2.50215	2.36594	1.96679
reptile	0	0.824517	0.878704	0.84528	0.872569	0.837865	0.75502	0.761031	0.805762	0.905632	0.956085	0.91194	0.875505	0.924871	0.789292	0.677543	0.72998	0.734435	0.677821	0.845716	0.855056	0.823988	1.00638	1.12231	0.950548	1.01794	1.15088	0.968006	0.843357	0.853488	0.811655	0.753345	0.763085	0.798788	0.876107	0.991231	0.917442	0.846696	0.750149	0.86725	0.826219	0.848047	0.888711	1.03211	1.02856	1.11286	1.18119	1.23775	1.28502
reptile	0	0.89084	0.880796	0.912037	0.969606	1.0409	1.04036	1.10193	1.12202	1.10781	1.16639	1.17501	1.08439	0.943633	0.910127	0.853482	0.974809	0.950833	0.921763	0.907674	0.900768	0.867494	0.941905	0.935398	0.96809	0.873549	0.808431	0.757464	0.677602	0.598471	0.658866	0.89536	1.34424	1.84286	2.25608	2.65072	2.66144	2.34217	2.19923	1.87556	1.56851	1.28547	1.12679	1.06663	1.00641	0.874121	0.878295	1.01835	0.970186
reptile	0	0.77217	0.610541	0.60768	0.636466	0.709379	0.806934	0.860012	0.901816	0.954205	1.02581	0.998831	0.970252	0.937236	0.926587	0.917436	0.908042	0.972543	0.982588	0.990741	0.987416	0.979615	0.934434	1.06121	1.00875	1.02936	0.975638	1.05887	1.19663	1.27963	1.20749	1.33169	1.63391	1.44475	1.59796	1.68079	1.59475	1.15466	1.11213	0.910331	0.987341	1.21124	1.32614	1.45153	1.59188	1.42592	1.31853	1.45437	1.57417
reptile	0	0.836932	0.858358	0.91526	0.860615	0.926376	0.929475	0.961262	0.851822	0.832644	0.757412	0.771189	0.683953	0.642163	0.709588	0.868872	0.804228	0.853816	0.989144	0.921726	0.848338	0.942071	0.968025	0.993599	1.02166	0.957864	0.914807	0.947786	0.871413	0.828562	0.89656	1.0286	1.4025	1.71705	1.81035	1.72495	1.71226	1.45526	1.31721	1.33661	1.42482	1.29095	1.19868	0.986422	0.858491	0.883791	0.956581	1.02696	1.1061
reptile	0	0.84563	0.76514	0.895957	0.86932	0.742646	0.749274	1.01698	0.919492	1.02695	1.2057	1.31147	1.12428	1.13891	1.13868	1.05804	1.03715	1.0748	1.0411	0.99803	0.994349	1.00071	1.05613	1.14974	1.17354	1.20558	1.29297	1.32621	1.12456	1.09557	1.22623	1.19678	1.17143	1.695	2.11487	2.30339	2.42069	2.39036	1.97457	1.73004	1.4289	1.20967	1.45295	1.72607	1.68655	1.71035	1.81785	1.64869	1.55902
reptile	0	0.96851	0.998245	0.987393	1.03356	0.896525	0.959264	0.869786	0.835888	0.753958	0.708893	0.600576	0.655844	0.654289	0.732711	0.911977	1.05394	1.11937	1.23306	1.15293	1.03554	0.938172	0.846132	0.792755	0.76421	0.79901	0.969934	1.07961	1.05547	1.07504	0.919191	0.711616	0.910779	1.27473	1.40968	1.52835	1.69118	1.76924	1.58531	1.74773	2.02564	2.03723	2.06206	1.96945	1.77106	1.6808	1.91092	2.1038	2.44334
reptile	0	0.920396	1.0306	1.00569	1.02287	1.0478	1.06208	1.08409	1.37464	1.33017	1.25141	1.17347	0.944532	0.697368	0.649965	0.759362	0.894573	0.940961	0.877424	0.823355	0.696538	0.657278	0.706201	0.778084	0.91108	1.11682	1.22959	1.27601	1.19911	1.13878	0.962815	0.745247	0.712303	1.03722	1.24625	1.45263	1.65146	1.80934	1.54571	1.31948	1.23855	1.18899	1.15818	1.24081	1.26977	1.23371	1.25956	1.08032	1.05738
reptile	0	0.85877	0.801925	0.872073	0.813589	0.827807	0.908156	0.815913	0.784663	0.857733	0.890667	0.853525	0.907435	0.845286	0.706556	0.725963	0.838206	0.933148	1.06132	1.19152	1.0789	0.937097	1.0227	0.952939	1.03656	1.23453	1.28861	1.10346	1.08649	1.00213	0.970561	0.871889	0.827152	0.880959	0.893415	1.07409	1.2589	1.31826	1.25489	1.12738	0.868458	0.861408	0.973653	1.0122	1.14718	1.10207	0.996115	0.894087	1.04541
game bird	0	1.01277	0.88118	0.807619	0.867758	0.858366	0.715262	0.782417	0.857125	0.781742	0.801136	1.02092	0.988891	0.994379	0.97339	0.904177	0.913521	1.03605	1.06338	1.09974	1.29283	1.38519	1.399	1.31826	1.37021	1.29259	1.17297	1.01157	1.00223	0.856175	0.884008	0.851867	0.956391	1.14907	1.36657	1.48075	1.65943	1.73112	1.63233	1.72784	1.75556	1.54086	1.49528	1.48819	1.25507	1.19025	1.14584	1.04467	0.961298
game bird	0	0.919876	1.0829	0.981548	1.05258	1.12117	0.973387	0.999951	0.990572	0.918844	0.914059	1.02242	0.993528	1.16191	1.34768	1.35519	1.36414	1.23213	1.02782	1.04359	1.19263	1.26835	1.3061	1.44042	1.50404	1.48388	1.3861	1.38965	1.25223	0.997438	0.858981	0.870075	0.86047	1.13268	1.46844	1.47591	1.54117	1.50221	1.41167	1.22909	1.45817	1.65565	1.84794	1.88114	1.79779	1.57859	1.44169	1.37905	1.52026
game bird	0	1.18926	1.20089	1.04878	0.956293	0.767724	0.714213	0.752942	0.834592	0.802031	0.918582	0.919306	0.858641	0.826752	1.13836	1.10263	1.30842	1.33411	1.27382	0.924742	0.85105	0.715537	0.727757	0.755706	0.821783	0.944975	1.16294	1.2448	1.21662	1.22053	1.24166	0.964879	1.02226	1.09092	1.18657	1.48721	2.01677	2.06686	2.26261	2.13145	1.87295	1.44226	1.25011	1.32262	1.38034	1.16592	1.13559	1.09897	0.803969
game bird	0	0.645876	0.619813	0.649193	0.736095	0.71671	0.680908	0.708246	0.776152	0.756016	0.808296	0.833053	0.827949	0.753985	0.982307	1.17681	1.18225	1.2834	1.2703	1.07589	0.905483	0.918021	0.797101	0.830851	0.81288	0.843617	0.928404	1.03895	1.0779	1.32043	1.53876	1.68923	1.69173	1.75703	1.52099	1.46098	1.21516	1.2429	1.38267	1.34604	1.24565	1.30836	1.31671	1.28698	1.34649	1.24397	1.24652	1.33758	1.39019
game bird	0	1.22129	1.21097	1.23786	1.23519	1.04224	0.919266	0.856437	0.690692	0.851123	0.986303	0.849626	0.893468	0.916037	0.760887	0.742223	0.814536	0.720986	0.686681	0.709886	0.80544	0.866653	1.02722	1.17337	1.20594	1.16261	1.07002	0.865388	0.764431	0.69874	0.775476	1.05972	1.24332	1.45284	1.62773	1.56771	1.4034	1.44576	1.24246	1.05028	1.09995	1.19084	1.17983	1.12128	1.12098	1.11296	0.997268	0.958658	0.974052
game bird	0	1.85529	1.27887	1.11417	0.965005	1.0186	0.984565	0.994018	0.896092	0.964209	1.06555	1.27137	1.2091	1.35372	1.22615	1.152	1.1482	1.16445	1.15627	1.0943	1.01731	0.861748	0.828583	0.758272	0.867191	0.801462	0.845757	0.907342	0.922786	0.75024	0.857987	0.890783	0.952534	1.0466	1.40648	1.58855	1.78214	1.72399	1.82238	2.03155	2.07243	1.95099	1.93776	1.76901	1.3025	0.984621	0.864223	0.830631	0.858491
game bird	0	1.11372	1.25164	1.41608	1.36676	1.22802	1.15313	1.10266	1.02873	1.04571	1.05907	1.08257	1.1888	1.23852	1.21217	1.25216	1.20094	1.13716	1.01735	0.98543	0.912677	0.804866	0.680807	0.695932	0.701819	0.667073	0.570384	0.683253	1.00434	1.34387	1.38688	1.59227	1.56948	1.28979	0.941137	0.960959	0.939291	1.07123	1.13912	1.41709	1.50746	1.74062	1.76521	1.89637	1.79738	1.91913	1.88586	2.10657	1.88869
game bird	0	1.36206	1.30587	1.27995	1.2342	1.25075	1.42224	1.28957	1.33056	1.29907	1.30497	0.990401	0.966739	0.981182	0.956625	0.944089	1.12228	1.15291	1.00136	0.96354	1.08605	0.960335	1.07405	1.21976	1.37825	1.34247	1.29718	1.13534	1.07409	1.12811	1.24229	1.29882	1.36818	1.38558	1.52714	1.37618	1.48364	1.52641	1.53948	1.36159	1.54386	1.42812	1.37132	1.62145	1.90624	2.07048	2.17811	2.18747	2.04857
game bird	0	1.26373	1.06383	1.04052	1.18269	1.22158	1.1528	1.2892	1.19594	1.1234	1.11843	1.18507	1.16187	1.37913	1.42498	1.58444	1.76681	1.97611	1.90372	2.00433	1.98556	1.89066	1.68147	1.61137	1.44785	1.23629	1.17535	1.15086	1.13717	1.01383	1.16132	1.28652	1.34859	1.37211	1.71996	1.73222	1.80879	1.96601	2.05107	2.05631	2.08996	2.14644	2.11349	1.85427	1.49084	1.52229	1.32005	1.11071	1.19529
game bird	0	0.974847	0.983908	0.854924	0.806603	0.833141	0.937893	0.903045	0.877518	0.808219	0.77493	0.714853	0.765385	0.837038	0.843289	0.794189	0.745854	0.69156	0.735773	0.829221	0.923063	0.956441	1.05963	0.972246	0.817986	0.701637	0.753902	0.646675	0.685278	0.802562	0.817047	0.78644	1.03914	1.16256	1.19578	1.49091	1.94891	2.40575	2.91151	3.20993	3.25394	2.99649	2.33997	1.64177	1.25182	1.01694	1.01982	1.18644	1.32909
fish	0	0.855239	0.946884	0.89983	0.869563	0.752037	0.808876	0.855813	0.918452	0.93395	0.909778	0.968597	0.951862	0.986973	0.944876	1.0009	1.13302	1.16211	1.19368	1.35749	1.29945	1.02231	0.892124	0.876105	0.734799	0.783091	0.973834	1.06534	1.06503	1.18129	1.37578	1.43698	1.50363	1.72649	1.74806	1.6	1.5687	1.58423	1.31453	1.19127	1.0856	0.832614	0.727796	0.843934	0.812848	0.902725	1.26926	1.34859	1.18805
fish	0	0.993121	0.885753	1.02266	0.863028	0.770073	0.907543	0.952338	0.801009	0.77222	0.746141	0.650707	0.681302	0.693532	0.847406	1.00845	0.981331	1.03457	0.999256	0.98229	0.845599	0.874036	0.82851	0.844759	0.933944	0.911792	0.887546	0.823892	0.744188	0.589721	0.727762	0.941684	1.1271	1.27903	1.28073	1.26999	1.32751	1.4333	1.4606	1.4944	1.43553	1.16132	0.981952	0.825968	0.865694	0.866688	1.17147	1.22003	1.25066
fish	0	1.21913	1.13356	1.05276	0.816718	0.689749	0.659108	0.784575	0.753534	0.738411	0.818581	0.84367	0.766861	0.716984	0.792155	0.82073	0.796762	0.792029	0.894783	0.831041	0.776591	0.794137	1.01595	1.02218	0.998731	1.02659	0.998587	0.83361	0.88545	0.957968	1.08057	1.05314	0.967889	0.898112	0.852891	0.863718	0.922437	1.12727	1.14602	1.25831	1.3259	1.38837	1.24003	1.48374	1.51256	1.38828	1.29092	1.41832	1.26921
fish	0	1.0181	0.928426	0.882629	0.840935	1.02691	1.09028	1.24199	1.11466	1.1495	0.861401	0.796623	0.643361	0.687369	0.893579	1.2899	1.38223	1.32193	1.28236	1.12025	0.8424	0.744534	0.798853	0.914216	1.00653	0.9251	0.890284	0.93627	0.911605	0.774087	0.973017	1.13316	1.06289	1.1364	1.45847	1.526	1.61714	1.73409	1.79798	1.59078	1.51762	1.51298	1.52897	1.32333	1.26848	1.36293	1.38796	1.42047	1.45707
fish	0	0.950742	1.09185	1.23813	1.48792	1.63799	1.32908	1.31361	1.18008	1.13856	1.072	1.01405	0.881576	0.857444	0.772485	0.769283	0.782517	0.754975	0.798006	0.732006	0.752054	0.772521	0.88542	0.839669	0.885276	0.875445	0.83933	0.754951	0.723109	0.637797	0.623147	0.842661	0.903603	0.901495	0.928236	0.970169	0.850122	0.719956	0.695313	0.731661	0.800158	0.832383	0.975335	0.971929	1.01003	0.917964	0.748976	0.789501	0.766938
fish	0	1.22522	1.18386	1.24367	0.982563	0.91493	0.901242	0.994185	0.990394	1.02525	0.866988	0.849976	0.879131	0.777171	0.760489	0.79991	0.694352	0.566757	0.746314	0.810449	0.873656	0.923319	1.01822	0.860637	0.78058	0.894614	0.965738	0.844951	0.947639	1.03719	0.959991	0.878115	0.951581	1.03559	1.24752	1.27602	1.67982	1.90757	1.81875	1.5709	1.48868	1.24127	1.03868	0.976721	1.13737	1.24719	1.16381	1.20147	1.23277
fish	0	0.701062	0.76524	0.802232	0.925869	0.94887	1.17041	1.329	1.37085	1.24658	1.17549	1.03208	0.97527	0.967403	1.05494	0.975624	1.12659	1.08824	1.00062	0.859169	0.887803	0.839191	0.823079	0.878924	0.938829	0.928991	0.779801	0.913251	1.00298	1.07829	1.12367	1.28801	1.10316	0.989716	0.976038	1.01548	0.972583	1.04575	1.20783	1.20095	1.2566	1.18239	1.08797	1.06242	1.06991	1.00209	1.05708	1.27147	1.21628
fish	0	0.979526	0.843184	0.84869	0.920076	0.8654	1.02459	1.20499	1.24455	1.22212	1.34039	1.14888	1.04716	1.01367	1.0955	1.04618	1.12699	1.04282	1.08317	0.92541	0.868136	0.941204	1.14648	1.13066	1.29623	1.35647	1.25505	1.03963	0.959037	0.746134	0.763227	0.802094	0.966258	0.905977	1.04132	0.939426	1.0001	0.878725	0.98346	0.898971	0.887161	0.786018	0.90008	0.928781	1.0419	1.17719	1.18338	1.18718	1.14187
fish	0	0.90805	0.821406	0.980079	0.968916	1.04519	1.01764	1.13398	1.09105	1.06202	1.02276	1.0511	0.884548	0.741881	0.653393	0.627976	0.711414	0.884042	0.92008	1.01389	0.996347	0.869156	0.762366	0.796498	0.757561	0.829339	0.855032	0.961337	0.891037	0.877454	0.858753	0.920342	0.898604	0.953215	0.969015	1.09561	1.18885	1.13922	1.072	1.20897	1.32568	1.24802	1.24307	1.31434	1.25483	0.976613	0.981141	0.924496	0.852193
fish	0	0.952565	0.955892	0.843094	0.714843	0.756243	0.784046	0.778448	0.920338	1.07763	1.04935	0.989911	0.902141	0.790687	0.749004	0.993873	1.27466	1.46315	1.48483	1.45335	1.50843	1.69488	1.65442	1.73743	1.76828	1.57941	1.39546	1.45851	1.32298	1.36554	1.36845	1.27197	1.07781	1.30418	1.51012	1.48688	1.7164	1.92567	1.91442	1.64633	1.56708	1.24865	1.05802	1.03072	1.17704	1.38309	1.48168	1.59799	1.65442
crustacean	0	0.705362	0.658414	0.704214	0.796228	0.88803	0.81452	0.88171	0.759262	0.632426	0.560787	0.649284	0.646673	0.733291	0.819825	0.865389	0.925363	0.918163	0.882221	0.812558	0.756299	0.641777	0.585322	0.581029	0.579058	0.627975	0.68455	0.711836	0.689334	0.802961	0.769487	0.866704	0.990629	1.16543	1.26071	1.4705	1.39421	1.35815	1.43783	1.43952	1.19345	1.13707	1.09728	0.99665	0.9166	1.1097	1.2375	1.39601	1.31319
crustacean	0	0.888301	0.809132	0.889185	0.932567	0.935509	0.933931	1.06438	1.17142	1.12864	1.10746	1.07057	0.889769	0.92138	0.936416	0.944276	1.03547	1.03089	0.855418	0.921501	0.93274	0.802245	0.838961	0.888509	0.862164	0.895759	0.897628	0.920065	0.92642	0.943517	0.952337	1.10204	0.978319	1.08274	1.15162	1.11663	1.04121	1.14673	0.957312	0.925012	0.975949	1.1899	1.23313	1.28394	1.14733	1.2425	1.26565	1.31176	1.48812
crustacean	0	0.791782	0.828917	0.696125	0.721473	0.851204	0.88261	0.845511	0.90375	0.908615	0.895719	0.838637	1.07775	1.30927	1.3404	1.18746	1.31227	1.13469	0.940863	0.930319	1.04052	1.09888	1.14705	1.28203	1.48032	1.693	1.61809	1.81212	1.8582	1.60227	1.32226	1.30429	1.32385	1.51309	1.49462	1.64628	1.80727	1.54064	1.33572	1.47525	1.4322	1.38233	1.49033	1.44204	1.40166	1.54499	1.55858	1.62557	1.58631
crustacean	0	0.601021	0.653035	0.704707	0.843612	0.86792	0.862229	0.885403	0.900075	0.854784	0.889325	0.973334	0.913806	0.947332	0.839481	0.855819	0.830983	0.786744	0.726865	0.788205	0.80642	0.759706	0.812339	0.808854	0.863413	0.881553	0.992426	1.01379	1.00984	0.992666	0.959945	1.07174	1.13049	1.44264	1.75689	2.06194	2.03608	1.96966	1.77514	1.45312	1.11994	1.06857	1.11689	1.30978	1.55761	1.61538	1.57973	1.5597	1.16352
crustacean	0	1.20526	1.42676	1.35064	1.46075	1.33861	1.15041	0.93723	0.90427	0.753861	0.652795	0.579896	0.626654	0.609917	0.667438	0.734376	0.931435	1.03155	1.22973	1.42991	1.59183	1.4527	1.43289	1.36082	1.16657	1.01622	1.03985	0.872461	0.82948	0.755079	0.765295	0.705631	0.915452	1.04837	1.41085	1.67663	2.04693	2.18106	2.23912	2.03778	2.12154	2.20448	2.24713	2.26637	2.39659	2.35452	1.98296	1.66712	1.52531
crustacean	0	0.706978	0.682919	0.712467	0.764434	0.764675	0.849541	1.04448	1.16644	1.28441	1.47693	1.5208	1.33924	1.27482	1.10254	0.9945	0.952832	1.0104	0.981841	1.13315	1.07231	0.956123	0.809596	0.742986	0.546468	0.495104	0.58929	0.903143	1.10729	1.20635	1.28454	1.39367	1.45094	1.40126	1.49105	1.62463	1.77357	1.64526	1.46962	1.35623	1.2172	1.03433	0.97264	1.09375	1.20087	1.1916	1.14898	1.26135	1.22047
crustacean	0	0.611863	0.641011	0.778119	0.849944	0.953801	1.04309	0.981264	0.877443	1.02498	1.08287	1.07024	1.2065	1.20752	1.07025	1.10328	1.34999	1.29086	1.27951	1.33082	1.13269	0.923969	0.932417	0.981146	0.882963	0.799834	0.767863	0.73617	0.694865	0.686469	0.934159	1.10458	1.21633	1.28234	1.35529	1.31158	1.34674	1.40953	1.47813	1.53474	1.41861	1.23188	1.06422	1.01849	0.915684	1.02832	1.05624	1.024	0.910065
crustacean	0	0.671534	0.78078	0.901528	0.858671	0.904884	0.871236	0.858919	0.963485	1.08651	1.07245	1.096	1.07359	0.982793	0.949089	1.06891	1.18615	1.2616	1.38025	1.41826	1.31527	1.26268	1.1938	1.34857	1.39859	1.46551	1.47995	1.45418	1.13882	1.08737	1.34508	1.24885	1.25385	1.31102	1.30093	0.99365	1.04109	1.11774	1.3756	1.44507	1.80774	2.08356	1.98564	1.75913	1.73045	1.61463	1.5363	1.71423	1.85078
crustacean	0	1.30032	1.26487	1.28734	1.40985	1.41027	1.38929	1.33716	1.21397	1.15391	1.08386	0.957107	0.963082	0.933981	0.872247	0.907608	1.00567	0.970015	0.901447	0.969559	1.20327	1.32222	1.22386	1.27491	1.23285	1.03464	0.83608	0.845789	0.760708	0.692001	0.657216	0.766154	0.994247	1.23322	1.51011	1.59041	1.53109	1.39399	1.23475	0.923292	0.802793	0.757713	0.684424	0.766052	0.982337	0.919514	1.01811	1.06943	1.01173
crustacean	0	0.828304	0.807623	0.867568	0.757748	0.707167	0.725895	0.838958	0.891273	0.983085	1.01944	0.969054	0.892747	0.789826	0.686826	0.798151	0.909491	0.874449	1.0786	1.23002	1.20465	1.27176	1.26014	1.05018	0.931472	0.905361	0.724695	0.820287	0.899	1.01429	1.01754	1.12836	0.976544	0.960133	0.872495	0.853959	0.865896	1.01814	1.15178	1.12824	1.12402	1.08767	1.04451	0.957617	1.27501	1.32462	1.30656	1.46709	1.54177
arachnid	0	0.768899	0.821109	0.93231	0.986029	1.04609	0.900087	0.847199	0.706098	0.744045	0.729758	0.801731	0.763315	0.80755	0.694659	0.702272	0.663638	0.838069	0.979243	1.21007	1.40289	1.61166	1.52728	1.3607	1.23768	0.929217	0.752138	0.879349	0.918552	1.03403	1.31183	1.43618	1.48402	2.00161	2.22023	2.21074	2.34686	2.29025	1.78175	1.49352	1.43334	1.27852	1.26184	1.53648	1.51553	1.49349	1.3585	1.23689	1.07518
arachnid	0	1.22644	1.21696	1.16502	1.03681	1.08658	1.01156	1.11299	1.19396	1.17726	1.02608	0.987593	0.857287	0.795485	0.817089	0.872194	0.895031	0.87534	0.880665	1.00365	1.01306	1.11996	1.24265	1.38269	1.1633	1.1515	1.07428	0.922262	0.740324	0.727521	0.683938	0.697997	0.721637	0.871969	0.927224	1.00263	1.02407	1.06292	0.962271	0.980278	1.07793	1.29694	1.388	1.45674	1.41849	1.48356	1.37932	1.6101	1.70347
arachnid	0	0.909898	0.995655	1.00116	1.12297	1.25045	1.21597	1.08133	1.15452	1.0314	0.902532	0.807247	0.836313	0.716962	0.664414	0.677533	0.745172	0.812447	1.06481	1.06217	1.08925	1.05896	1.03816	1.053	1.03598	0.955768	1.01027	1.06492	1.03024	1.13776	1.52055	1.75257	1.93886	1.94403	2.05945	1.80702	1.52474	1.51187	1.57911	1.57026	1.50721	1.39066	1.41921	1.25074	1.14914	1.17048	1.27929	0.987473	0.92438
arachnid	0	0.88279	0.932149	0.911714	0.858307	0.968449	1.06087	0.994154	0.987121	0.988287	0.881111	0.741061	0.626708	0.591485	0.539001	0.610079	0.648183	0.846013	0.964621	1.15166	1.16079	1.30897	1.17801	1.13284	1.01345	0.888165	0.753035	0.865797	0.972457	1.04716	1.0854	1.17248	1.23195	1.27681	1.6656	2.18178	2.1716	2.00503	1.93746	1.51237	1.06618	1.08391	1.35389	1.30764	1.42305	1.62239	1.54795	1.28667	1.34838
arachnid	0	0.962941	0.963073	1.04361	1.05299	1.04889	1.10577	0.941121	0.859674	0.896224	0.930756	0.912431	0.951316	1.01181	0.988034	0.887678	0.916649	0.87271	0.816886	0.921195	0.993738	0.86684	1.06936	1.0189	0.901247	0.801348	0.878775	0.642871	0.687947	0.740177	0.708665	0.634865	0.835068	1.01975	1.12472	1.65641	2.00717	1.94123	1.74615	1.75842	1.53281	1.3286	1.27508	1.30509	1.12829	0.803397	0.772323	0.883534	0.993574
arachnid	0	1.02223	0.898546	0.704203	0.886372	0.916915	0.891841	0.966465	0.916137	0.749447	0.66355	0.741825	0.719579	0.703197	0.708187	0.746858	0.709204	0.66415	0.595432	0.687803	0.697314	0.673882	0.678989	0.919361	0.918736	0.9403	1.28187	1.32321	1.15884	1.20165	1.24104	1.00525	1.00403	1.20846	1.09296	1.09854	1.18864	1.2554	1.11324	1.11083	1.09469	1.11533	1.28205	1.50432	1.52971	1.66537	1.70618	1.62979	1.41988
arachnid	0	0.835405	0.797868	0.900271	1.08126	1.10488	1.17698	0.975555	0.835676	0.731301	0.799451	0.769944	0.786538	0.821066	0.946113	1.01769	1.01804	1.07746	1.19769	1.05856	0.92858	0.952307	0.855597	0.790214	0.809626	0.864952	0.876823	0.875231	0.838831	0.929288	0.858158	0.852676	0.930625	0.934893	0.898277	0.939457	0.973857	0.941356	1.08174	1.07351	1.34221	1.54164	1.71923	1.73403	1.6831	1.39041	1.09722	1.07226	1.00563
arachnid	0	0.98798	1.19031	1.2237	1.32722	1.43367	1.39129	1.22508	1.13279	1.03361	0.921279	0.882632	0.945006	1.00592	1.08849	1.18508	1.24433	1.36912	1.27156	1.07439	0.974726	0.869719	0.748872	0.784609	0.830669	0.845925	1.05203	1.01689	1.01521	1.09313	1.21855	1.02427	1.02976	1.29625	1.70453	1.57885	1.59052	1.76794	1.66953	1.43309	1.72009	2.17671	2.19007	2.06277	1.86023	1.55797	1.19462	0.954699	0.885963
arachnid	0	1.01601	0.954415	0.918645	0.900484	0.768978	0.925485	1.07042	1.16091	1.18927	1.26119	1.1199	0.949421	0.858874	0.794174	0.779685	0.878777	1.00965	1.00891	0.961306	0.988821	0.884446	0.903267	1.03379	1.09775	0.996002	1.05279	1.06468	0.992725	1.07307	1.23852	1.55457	1.65905	1.5884	1.51024	1.38313	1.12751	1.06087	1.19938	1.52955	1.60395	1.57899	1.4762	1.50805	1.1312	1.22797	1.2552	1.36873	1.1836
arachnid	0	1.10868	1.21079	1.15281	1.186	1.27244	1.25489	1.16186	1.20482	1.09007	0.972904	0.837358	0.788217	0.721982	0.822095	0.974406	1.03856	0.997091	0.955068	0.769682	0.632408	0.652652	0.695993	0.875579	1.06552	1.28251	1.38411	1.39848	1.32166	1.32639	1.19142	1.12997	1.13278	1.05345	0.989917	0.905342	1.02088	1.1488	1.25305	1.267	1.34477	1.21669	1.07184	1.19669	1.12582	1.14615	1.07503	1.1552	1.0434
insect	0	0.863833	1.13525	1.07338	1.11464	1.11406	1.22016	1.05849	0.995443	0.918421	0.829503	0.830624	0.835817	0.946828	1.12946	1.15822	1.10859	1.01171	0.852781	0.818162	0.869513	0.935091	1.03116	1.09615	0.965465	0.908627	0.820483	0.831181	0.844411	0.833237	0.775611	0.782791	0.826995	0.899963	0.9306	1.29723	1.3321	1.17841	1.41797	1.70865	1.72498	1.82723	1.93763	1.58087	1.3489	1.17814	1.20738	1.25627	1.32741
insect	0	1.03252	1.65629	2.79406	3.03474	3.26341	2.94918	2.49554	1.47584	1.21797	1.05292	1.08522	0.950506	0.879368	0.990728	1.24962	1.27126	1.14986	1.20382	1.06638	0.857937	0.831062	0.921658	0.94747	1.12956	1.15365	1.13832	1.15282	1.05413	0.904591	0.923982	1.11245	1.28822	1.46509	1.88564	1.89119	1.7332	1.64923	1.4901	1.17084	1.29378	1.26007	1.18269	1.3569	1.45569	1.44199	1.46417	1.37829	1.27047
insect	0	0.654236	0.784027	0.829735	0.80177	0.78738	0.809201	0.794413	0.780452	0.896356	0.907108	0.958753	0.929961	1.13761	1.36759	1.38666	1.38911	1.29919	1.26094	0.960198	1.02706	1.04337	1.11585	0.970485	0.973959	1.0263	1.06558	1.02813	0.943228	0.906027	0.766971	0.769108	0.764235	0.920275	1.05625	1.28226	1.31934	1.40957	1.42049	1.25254	1.08921	1.02299	1.10994	1.21548	1.36603	1.44687	1.61906	1.45092	1.21871
insect	0	0.848318	0.947727	0.869107	1.02376	1.1914	1.1413	1.07599	1.0755	0.86087	0.742887	0.764749	0.83484	0.993242	1.17714	1.14439	1.11673	1.09919	0.873188	0.719306	0.743217	0.789975	0.929626	1.09187	1.29585	1.3468	1.54523	1.49265	1.3977	1.25832	1.24137	1.30474	1.37835	1.44206	1.40298	1.40187	1.24576	1.21255	1.19175	1.3059	1.5329	1.52226	1.30748	1.22378	1.15179	0.84215	0.904829	1.15379	1.27937
insect	0	1.04469	1.09597	0.97044	0.834858	0.713877	0.756962	0.838468	0.98798	1.05134	1.17037	1.0958	1.01869	0.953187	1.05463	1.05357	1.07776	1.04559	1.03437	0.999985	0.942265	0.991574	0.964715	0.995432	1.00328	0.901884	0.795528	0.8169	0.819477	0.766305	0.846967	0.990553	1.03732	1.0221	1.44302	1.54519	1.68207	1.91797	2.12345	1.82949	2.10627	1.93669	1.69959	1.5699	1.66349	1.36026	1.49429	1.57141	1.50553
insect	0	1.35904	1.38	1.19254	1.10177	1.01684	0.979311	0.862017	1.09579	1.05538	1.01508	1.02848	1.00714	1.04564	1.31847	1.51909	1.47544	1.54412	1.26776	1.02533	0.792648	0.755265	0.874485	1.01586	1.02563	1.22438	1.36081	1.16175	0.94746	0.939068	0.79396	0.717603	0.86762	1.15	1.51275	1.69248	1.86226	2.05262	2.02065	1.66225	1.46768	1.37363	1.06663	0.829122	0.821162	0.868909	0.850541	1.03786	1.25327
insect	0	0.934083	0.914614	1.08683	1.13754	1.30986	1.31164	1.3181	1.14082	1.06189	0.990302	0.858382	0.725831	0.801177	0.864079	0.956503	1.07281	1.02551	1.05219	1.04559	0.937046	0.901122	0.905431	0.856871	0.801422	0.818964	0.739557	0.691904	0.701586	0.778289	0.805336	0.818061	0.971015	0.999641	0.985019	0.966383	0.990891	1.00516	0.934817	0.908917	0.954132	1.16847	1.0995	1.26734	1.24208	1.21669	1.09154	1.13271	1.08275
insect	0	0.906947	0.987084	1.02219	1.2039	1.13268	1.05892	0.975569	1.05051	0.993632	1.07644	1.1202	1.16927	1.04418	1.02988	1.05413	1.04078	1.05261	1.03671	1.04772	0.898416	0.984033	1.11119	1.36801	1.35433	1.47015	1.53712	1.39726	1.21769	1.07808	0.991193	0.920154	0.844178	0.870643	0.894204	1.05015	0.967485	0.943534	0.813923	0.868779	0.72298	0.796265	1.00008	1.0334	0.97756	1.00882	1.0061	1.00954	1.044
insect	0	1.06264	1.05627	1.00387	1.02642	0.964906	0.891487	0.809942	0.921698	0.834166	0.845609	0.893452	0.946054	0.90224	0.992912	1.11165	1.24448	1.4222	1.57634	1.47082	1.34633	1.204	1.03223	0.808294	0.740837	0.710701	0.696115	0.686316	0.776272	0.917024	0.917903	1.07507	1.09585	1.09258	0.901376	1.02548	0.95755	1.04941	1.07982	1.13682	0.981475	0.868295	0.682555	0.669626	0.88499	1.08586	1.12514	1.25948	1.49375
insect	0	1.18988	1.05499	0.963451	1.01922	1.006	0.881102	0.858084	0.939692	0.904991	0.904227	1.07528	1.18556	1.11323	1.30796	1.47708	1.4698	1.58767	1.66895	1.4107	1.36021	1.29159	1.22826	1.35404	1.29712	1.42874	1.51706	1.47155	1.2505	1.30866	1.17578	0.902051	0.804957	1.05874	0.979175	1.02903	1.30595	1.55482	1.84471	2.20343	2.06401	1.97106	1.76768	1.36508	1.13725	1.4007	1.51546	1.49966	1.45619
gymnast	1	1.11614	1.17341	1.1695	1.06686	0.870848	0.710711	0.584381	0.557898	0.647608	0.750981	0.905055	0.96093	1.10501	1.15921	1.07876	1.03947	1.06171	1.03545	0.937485	0.89014	0.896251	0.957171	0.831866	0.877211	0.941078	0.901846	0.862109	1.04559	1.0811	1.08232	1.05672	1.06246	0.957727	1.29491	1.85101	2.62252	3.27092	3.48067	3.56831	3.44997	3.30141	2.70898	2.50782	2.32074	2.03607	1.60698	1.4523	1.48664
gymnast	1	1.44459	1.36773	1.36531	1.28948	1.01734	1.12533	1.29756	1.24334	1.41162	1.43258	1.20251	1.06774	1.19648	1.05143	1.31172	1.44385	1.37719	1.17551	1.15404	0.891745	0.787081	0.841891	0.942109	0.883084	0.876463	0.971582	0.960416	0.966854	1.41968	1.91933	2.23481	2.41448	2.59328	2.51499	2.40465	2.15341	2.14608	2.33218	2.44075	2.59426	2.51791	2.40848	2.03395	1.59289	1.30413	1.53399	1.44628	1.65225
gymnast	1	0.974162	0.871315	0.833369	0.752129	0.867905	1.07928	1.17964	1.26814	1.33646	1.28973	1.11829	1.11063	1.09224	1.10757	1.0245	1.13251	1.03417	0.951355	0.908148	1.03489	1.03929	1.14005	1.14047	1.10556	0.980867	1.04715	1.12241	1.05211	1.13325	1.18296	0.979354	0.863682	0.888401	0.784189	0.909995	1.00887	1.46831	1.68262	1.89091	1.93473	1.91152	1.48717	1.6055	1.63537	1.59579	1.70867	1.74647	1.41042
gymnast	1	1.08612	0.957895	0.848223	0.774009	0.681921	0.596924	0.735942	0.815201	0.887033	0.91851	0.989654	0.903858	0.867759	0.822999	0.679398	0.72861	0.872931	0.908979	0.958273	0.979238	0.996157	0.837369	0.791542	0.944132	1.03054	0.902086	0.929557	0.997659	1.10148	1.33936	1.37797	1.37512	1.66639	1.85846	1.67215	1.91873	2.08401	1.77324	1.30667	1.3609	1.1461	0.962184	1.0659	1.18112	1.02444	1.01404	0.95888	0.794719
gymnast	1	0.908271	0.804093	0.854938	0.803922	0.833222	0.866894	0.879307	0.776618	0.784947	0.856947	0.824092	0.814311	0.833396	0.807192	0.711037	1.02337	1.771	2.23905	2.25399	2.31144	1.972	1.25241	0.784543	0.727017	0.745277	0.689616	0.63354	0.729338	0.905047	0.892193	1.11991	1.30589	1.51222	1.62759	1.74108	1.97158	2.46026	2.45575	2.81251	2.82251	2.78139	2.8671	3.03215	2.64791	2.81454	2.63152	2.30739	2.02636
gymnast	1	1.15241	1.03904	1.23159	1.42784	1.26051	1.20762	1.29858	1.12658	0.892026	1.01988	0.913073	0.827704	0.891511	0.970585	1.05421	1.00464	0.913304	0.943702	1.05121	0.996482	1.06759	1.08478	0.901095	0.824777	0.741567	0.782457	0.894424	0.94161	0.842113	0.992568	0.922065	1.33739	1.63356	2.0508	2.05982	2.05738	1.63348	1.65963	1.4353	1.43306	1.72414	2.27198	2.24727	2.35536	2.49171	2.32119	2.03135	2.42251
gymnast	1	1.17667	1.02014	0.860804	0.860442	0.76856	0.787452	1.01899	1.09834	1.10106	1.1161	0.956061	0.698223	0.651743	0.581661	0.584749	0.694306	0.687588	0.749187	0.887583	0.859211	0.8071	0.829201	0.770648	0.651103	0.667263	0.94246	0.983091	0.906168	1.02258	1.17548	0.98855	1.17075	1.23743	1.48709	1.84246	2.28826	2.39688	2.61475	2.54235	2.28133	1.83351	1.63623	1.50513	1.53541	1.4573	1.93391	2.07473	2.14229
gymnast	1	1.2172	1.2404	1.25263	1.35775	1.34614	1.20252	1.23677	1.13154	1.03296	1.18155	1.07545	1.07367	1.04558	0.954605	0.909131	1.187	1.07239	1.23348	1.24426	1.28501	1.1536	1.18886	0.962742	1.00439	0.831913	0.850208	0.755457	0.776474	0.693259	0.75746	0.83816	1.04664	1.35663	1.38622	1.66348	1.69681	1.86305	1.97364	2.13997	1.89402	1.9263	1.70583	1.39349	1.17177	1.27001	1.30777	1.49659	1.65692
gymnast	1	0.961372	1.04078	0.954739	0.799928	0.834922	0.812172	0.693265	0.754858	0.813617	0.695664	0.694493	0.775659	0.696562	0.705441	0.72811	0.709751	0.684152	0.829264	0.771863	0.858885	0.938439	1.01056	0.999908	1.14962	1.07481	0.957919	0.857574	0.791104	0.875702	1.02532	1.37529	1.72581	1.93717	2.2169	2.28736	2.22061	2.08541	1.95509	1.68284	1.5552	1.61659	1.73722	1.98072	1.91237	1.83033	1.59944	1.35414	1.06094
gymnast	1	0.786944	0.818667	0.649544	0.626907	0.687723	0.767765	0.909094	0.989647	0.998549	1.00277	1.06358	0.937308	0.938643	0.92691	0.833008	0.773758	0.855191	1.0446	1.08533	1.06758	1.06228	0.951894	0.912261	0.925919	0.973605	0.889801	0.866056	0.652364	0.505516	0.558508	0.740381	0.875467	1.11463	1.74101	1.93427	2.10656	2.57978	2.5058	2.31553	2.20611	1.99048	1.78632	2.12684	1.92315	1.88693	2.12115	1.85217	1.5469
furniture	0	1.04439	1.09929	0.938083	0.919106	0.875203	0.814109	0.999092	0.983643	0.905202	0.84883	0.858755	0.620658	0.713222	0.770608	0.8637	0.808906	0.762535	0.793874	0.811719	0.752596	0.742776	0.746719	0.673323	0.739136	0.875383	1.01656	1.06408	1.00717	0.951827	0.906745	1.06087	1.19329	1.23328	1.20138	1.12037	0.848918	0.859195	0.914792	0.899717	0.910706	0.998285	1.05053	0.998302	1.04368	1.34136	1.46643	1.32919	1.32446
furniture	0	0.668106	0.697413	0.644833	0.641156	0.637298	0.675207	0.753832	0.868437	0.830635	0.890135	0.911851	0.965967	0.863967	0.884355	0.976674	0.962462	0.78227	0.849163	0.882935	0.745577	0.665873	0.741232	0.657349	0.652095	0.866282	1.13644	1.15414	1.2633	1.26919	1.1375	0.991026	1.05706	1.07492	1.04476	1.21572	1.73294	1.93619	2.03181	2.43733	2.78366	2.65277	2.51135	2.42492	2.09094	1.74163	1.39408	1.24638	1.16978
furniture	0	1.09239	1.02157	1.0782	0.983732	0.983971	1.05879	1.14421	1.02121	0.892125	0.809869	0.77225	0.600714	0.684982	0.823999	0.903863	0.893807	0.796211	0.687091	0.644175	0.595502	0.550318	0.627731	0.776251	0.843529	0.942116	1.0392	1.14343	1.05678	0.975153	0.974787	1.0871	1.19033	1.36703	1.70162	2.10052	2.31181	2.30988	2.31841	2.25355	1.82901	1.51578	1.39778	1.34093	1.24186	1.15055	1.07325	1.17282	1.09604
furniture	0	0.968149	0.95947	0.841208	0.813629	0.68945	0.695259	0.733235	0.769787	0.857057	0.902586	0.803441	0.780753	0.670897	0.613452	0.638488	0.785303	0.718547	0.728495	0.808016	0.789269	0.815234	0.901123	1.0731	1.09151	1.04251	0.883403	0.759866	0.736223	0.737154	0.813624	0.959929	1.26087	1.35442	1.53225	1.5631	1.47233	1.23234	1.0725	0.769461	0.717359	0.779818	0.810277	0.769066	0.839503	0.84207	1.01183	1.10736	1.14687
furniture	0	1.10407	0.976704	0.935869	1.02695	1.10147	1.1137	1.28115	1.3554	1.27843	1.06461	1.23307	1.29473	1.12331	0.93521	0.899063	0.835221	0.725661	0.745574	0.773632	0.888119	0.808356	0.728317	0.689658	0.655599	0.53708	0.636503	0.667197	0.798759	0.892944	1.03456	0.96778	1.19003	1.27066	1.38548	1.562	1.60755	1.53664	1.49372	1.50519	1.22222	1.22406	1.14693	1.21192	1.03678	1.11937	1.18733	1.07696	1.11966
furniture	0	0.725012	0.911404	1.02487	1.09901	1.12334	1.36329	1.19718	1.17242	1.06675	1.03269	0.828955	0.841059	0.719687	0.665499	0.841759	0.871056	1.00492	0.963752	1.15555	1.02089	1.08283	0.946808	0.946887	0.842777	0.768854	0.708161	0.700994	0.821952	0.810239	1.08302	1.4866	1.6784	1.75252	1.95376	2.05835	1.95717	1.98874	1.95117	1.67706	1.27609	1.03858	0.947002	0.784946	0.872504	0.976916	0.903392	0.829227	0.850539
furniture	0	0.674872	0.726464	0.782162	0.81174	0.844534	0.886513	0.914824	0.854437	0.862624	0.757998	0.736246	0.673154	0.679636	0.646929	0.740078	0.778299	0.844456	0.928603	0.994142	0.928766	0.846543	0.660856	0.566382	0.468689	0.542374	0.676262	0.821883	0.842767	0.86608	0.978729	0.894146	0.890397	0.82561	0.980723	1.03615	1.31695	1.47514	1.72854	1.77459	1.59251	1.32001	1.15726	1.04252	0.930845	0.994683	1.01914	0.997486	0.905316
furniture	0	0.865286	0.702976	0.685926	0.601246	0.639943	0.797204	0.800302	0.796531	0.933033	0.982887	0.944928	1.013	1.02427	1.02127	1.03602	0.977239	0.882908	0.796079	0.648647	0.662216	0.772991	1.0148	1.22391	1.15566	1.04928	1.00312	0.755936	0.607399	0.698642	0.780546	0.746304	0.778852	0.781899	0.778378	0.778211	0.730427	0.727137	0.816529	0.972827	0.909605	0.980628	1.12515	1.11472	1.03564	1.11256	1.22945	1.14674	1.0907
furniture	0	0.983434	0.987426	0.805756	0.850234	0.896134	0.918002	0.905406	0.953197	0.94608	0.98297	1.00214	1.08086	1.02156	0.951939	0.917327	0.937401	0.776681	0.788363	0.788748	0.770414	0.692296	0.782174	0.813359	0.818959	0.863687	0.970559	0.936971	1.01734	0.991522	1.00695	0.882719	0.975852	1.03423	1.14252	1.15086	1.2679	1.54679	1.98755	2.4588	2.49543	2.37056	2.31375	2.05619	1.77428	1.73484	1.85374	1.60632	1.5712
furniture	0	0.971544	0.900954	0.892873	0.932229	0.917856	0.878036	0.89934	0.816904	0.584834	0.557299	0.603535	0.734015	0.858	1.14924	1.19889	1.15705	1.11431	1.14176	0.941737	0.967661	0.945668	0.939185	1.0665	1.1395	1.17151	1.1937	1.22275	1.07726	1.22455	1.35999	1.4917	1.54687	1.76025	1.95525	2.07379	2.12688	1.98038	1.77397	1.38234	0.952052	0.758208	0.67623	0.695756	0.75122	1.00494	1.2926	1.62687	1.66387
nest	0	0.941706	0.912944	0.689737	0.60481	0.614885	0.693223	0.72308	0.695515	0.912779	1.18002	1.48138	1.46498	1.56314	1.48206	1.23727	0.985544	1.04991	1.01783	1.07744	1.10045	1.15594	1.33786	1.49983	1.43723	1.59213	1.61008	1.60302	1.49743	1.53185	1.49863	1.61137	1.41997	1.35008	1.218	1.23916	1.04148	1.03864	1.10373	1.16527	0.922851	0.861821	0.854962	0.788852	0.750608	0.895395	0.897435	0.900733	0.914424
nest	0	0.926388	0.840987	0.929679	0.946332	0.972438	1.03567	1.04071	1.04312	0.995794	0.879579	0.886086	0.951661	0.889684	0.892122	0.933056	0.882664	0.793218	0.81878	0.881227	0.822748	0.885859	0.87788	0.842536	0.748291	0.71017	0.655982	0.691829	0.671658	0.973291	1.02145	1.00265	0.969303	0.89758	0.774226	1.10352	1.17355	1.15512	1.31318	1.32755	0.994354	0.971982	1.13209	0.943496	0.816974	0.983725	1.10418	1.07581	1.17877
nest	0	0.840133	0.80156	0.836501	0.989883	0.946543	1.13596	1.1998	1.08064	0.933363	0.981396	0.899122	0.900594	0.925259	0.891933	0.951986	1.11028	1.1799	1.31678	1.45768	1.35802	1.17065	1.032	0.884081	0.702866	0.800643	0.80671	0.776473	0.782662	0.821697	0.782267	0.973829	1.23115	1.46322	1.82071	1.93372	1.71871	1.52942	1.33688	1.18295	1.35657	1.6304	1.65837	1.63375	1.54199	1.21781	0.865565	0.822182	0.946987
nest	0	1.12615	1.11134	1.04889	1.1458	1.14614	0.896128	0.876541	0.898842	0.922351	1.07488	1.17466	1.23879	1.27298	1.24582	1.00185	0.978035	0.957654	0.888985	0.97545	1.06279	1.09052	1.07011	1.0024	0.868464	0.905948	0.89945	0.805421	0.853381	0.866305	0.952894	0.876011	1.0112	1.01025	1.06392	0.907505	1.14484	1.21295	1.35325	1.35779	1.54679	1.40362	1.32996	1.26373	1.3091	1.19908	1.34164	1.2572	1.34561
nest	0	1.17452	1.07064	1.02692	1.01515	1.00824	0.856317	0.867865	0.867308	0.81032	0.714425	0.716915	0.652397	0.655876	0.819165	0.976931	1.17963	1.32668	1.57885	1.47643	1.44363	1.32319	1.28172	0.93884	0.884584	0.79331	0.727254	0.590247	0.613207	0.65218	0.812937	0.902729	1.27808	1.46743	1.45863	1.56218	1.56329	1.16552	1.00972	1.09251	0.883541	1.14619	1.43712	1.531	1.50577	1.61129	1.35789	1.18795	1.21509
nest	0	0.887934	0.845032	0.779363	0.857622	0.95936	0.889268	0.844194	0.875555	0.874316	0.828936	0.829412	0.89755	0.884172	0.927021	0.89163	0.890254	0.935164	0.922054	0.944441	1.01019	1.13408	1.05334	1.03267	0.880421	0.844154	0.935565	1.23975	1.37899	1.49095	1.46567	1.37026	1.09258	0.990202	1.02293	1.01007	0.988869	1.0328	1.15931	1.15327	1.23539	1.1826	1.13134	0.981538	0.866914	0.839785	0.808153	0.922214	1.05574
nest	0	1.17387	1.33914	1.28309	1.23508	1.27837	1.26742	1.18561	1.14434	1.18974	1.15251	1.24809	1.20156	1.13065	1.06916	1.05015	0.985714	1.09771	1.3046	1.30611	1.10261	1.06481	1.05516	0.833998	0.915581	1.13943	1.18587	1.02719	0.982447	0.909895	0.814335	0.96175	1.0451	1.18453	1.34407	1.59028	1.61256	1.87493	2.00401	1.92571	1.83046	1.75345	1.77577	1.6733	1.58636	1.3181	1.01966	0.669297	0.547013
nest	0	1.03441	0.972438	0.96885	0.920575	0.927849	0.8069	0.784918	0.885859	0.884298	0.87086	0.996238	1.16626	1.0608	1.09478	1.10142	0.884988	0.720007	0.708027	0.595407	0.532217	0.567415	0.565536	0.637982	0.674672	0.740887	0.830237	0.993597	1.01708	1.08388	1.21419	1.29798	1.2436	1.32444	1.23002	1.08891	0.98633	0.863057	0.765284	0.755695	0.789561	0.753198	0.951122	1.03044	1.07039	1.03493	1.07626	1.02822	0.938268
nest	0	1.21336	1.37499	1.42689	1.36113	1.42881	1.47292	1.40563	1.22398	1.19262	1.17788	1.0901	1.02467	0.990186	1.00334	1.17375	1.24381	1.14578	1.17382	1.08596	0.844147	0.755487	0.877543	0.861291	0.81676	0.716221	0.943366	0.870319	0.889367	0.897631	1.08412	1.09321	1.2449	1.3722	1.42716	1.55507	1.66202	1.70386	1.59334	1.46998	1.23361	1.02473	0.987617	0.942899	1.17848	1.14853	1.11776	0.916865	0.993331
nest	0	0.766138	0.726517	0.681993	0.616028	0.586997	0.682405	0.758822	0.792506	0.909675	1.00926	1.02474	1.02368	1.04456	0.962923	0.844572	0.762347	0.759789	0.777204	0.776659	0.868973	0.945938	0.97228	0.96892	0.999327	0.964487	0.849884	0.829443	0.880403	0.799819	0.730884	0.87341	0.821685	1.01929	1.06259	1.20508	1.11134	1.24944	1.18953	1.40937	1.41593	1.51599	1.52089	1.31568	1.13305	1.17104	1.12803	0.983784	0.981249
man clothing	0	1.20278	1.1699	1.18822	1.09552	1.02878	0.995201	0.918508	0.842853	0.874873	0.992302	1.02267	1.00729	1.07515	1.14922	1.04168	1.0964	1.01216	0.99606	0.953517	0.927141	0.932169	0.967427	0.952068	0.868866	0.866826	0.813425	0.971957	1.05914	1.07858	1.27358	1.43201	1.25894	1.27153	1.45779	1.2663	1.05588	1.23163	1.50114	1.86433	1.94889	2.05851	2.00255	1.56232	1.04537	1.22273	1.12718	1.18438	1.4267
man clothing	0	0.652429	0.651576	0.603842	0.610935	0.628624	0.757993	0.844721	0.884704	0.908327	0.96728	0.871419	0.790796	0.759206	0.735397	0.708398	0.850523	0.869844	0.903545	0.844652	0.815974	0.619839	0.506013	0.560499	0.751909	0.812584	0.863607	0.95839	0.907594	0.843244	0.737582	0.912734	0.907055	1.02083	0.996797	1.0759	0.953788	1.02769	1.11353	1.20916	1.12799	1.148	1.16351	1.0222	0.859028	0.894711	0.829892	0.89489	1.08438
man clothing	0	1.04124	0.918606	0.958479	0.833097	0.754331	0.743766	0.70785	0.801097	0.778605	0.821877	0.921893	0.984435	0.939193	0.967656	0.856276	0.762966	0.720267	0.742084	0.858907	0.975443	0.988166	0.907148	0.80061	0.687828	0.586145	0.656359	0.688408	0.762618	0.68084	0.835863	1.04314	1.14586	1.31389	1.94479	2.02661	2.06721	2.17392	2.13426	2.04007	2.20003	2.13415	2.22312	2.24526	1.96895	1.69267	1.70012	1.76605	1.76745
man clothing	0	0.584992	0.640045	0.743409	0.839729	0.89753	0.897476	0.92825	0.958387	0.904555	0.860187	0.944976	0.932692	0.849475	0.829133	0.887696	0.767948	0.82087	0.845512	0.805224	0.803922	0.846996	0.779719	0.791109	0.950778	1.01248	0.929756	1.01091	1.06774	1.02947	0.904049	0.949282	0.911572	0.88284	0.81564	0.928179	0.962689	0.897188	0.903563	0.983278	1.05085	1.04776	1.25058	1.4611	1.39078	1.25352	1.33084	1.29246	1.03157
man clothing	0	0.967076	0.960968	0.892894	0.801986	0.947054	0.982997	0.894191	1.00074	0.914943	0.882248	0.901042	0.918302	0.899027	1.10122	1.20211	1.16237	1.22776	1.17958	1.12515	1.29865	1.44901	1.43873	1.4703	1.59867	1.31498	1.18214	1.09537	1.01719	0.928701	1.19039	1.30018	1.44502	1.81141	1.85831	1.7793	1.7556	1.70734	1.41337	1.4057	1.30556	1.18539	1.08743	1.03665	0.932449	0.896602	0.947229	1.00589	1.07537
man clothing	0	0.892333	0.888759	0.864993	0.886765	0.949992	1.08365	1.04168	1.06057	0.953274	0.8734	0.799348	0.92195	0.930531	0.981125	1.0744	1.05495	0.880864	0.921946	0.910158	0.796214	0.777284	0.784929	0.741818	0.922104	0.950331	1.0443	1.14914	1.10737	0.905391	0.956621	0.876004	0.966924	1.05901	1.15203	1.15244	1.15678	1.39049	1.62998	1.89378	2.28473	2.85474	2.91599	2.88612	2.74	2.24235	1.56028	1.28688	1.11353
man clothing	0	0.932414	1.03243	1.04535	1.05591	0.96345	0.915572	0.80854	0.764777	0.801157	0.854544	1.00209	1.20279	1.58881	1.52957	1.45852	1.34678	1.23239	0.912289	1.12143	1.13844	1.11946	1.00888	0.982922	0.908196	0.965399	0.960755	0.989285	0.998175	0.858584	0.887118	1.02847	0.992981	1.07945	1.60791	1.90885	2.14259	2.24575	2.37944	2.13119	1.97323	1.85731	1.93672	1.95454	2.11604	2.139	2.04716	1.871	1.69696
man clothing	0	0.90449	0.841266	0.762995	0.82361	0.910142	0.916592	0.870795	0.784978	0.8155	0.748877	0.672512	0.635145	0.776433	0.753117	0.802994	0.936792	1.02697	1.02617	0.952887	0.890518	0.851582	0.839482	0.799495	0.838959	0.792096	0.721529	0.734135	0.669137	0.7551	0.914251	1.00328	1.10234	1.14008	1.06506	1.22099	1.50382	1.58407	1.78967	1.71596	1.42913	1.22927	1.33692	1.32779	1.45958	1.62833	1.62364	1.3601	1.23619
man clothing	0	1.14426	1.24835	1.20718	1.11476	1.02757	1.00735	0.89171	0.785774	1.0738	1.27543	1.26106	1.31289	1.3708	1.21402	1.14035	1.01438	0.909671	0.830661	0.675118	0.697924	0.825012	1.04007	1.11632	1.20877	1.16488	1.04843	0.93764	0.946146	1.00925	0.987837	1.04129	1.2274	1.31884	1.46651	1.78518	1.88281	1.90279	1.94001	1.91131	1.74702	1.75381	1.84883	1.71951	1.55282	1.49952	1.48455	1.1529	1.20601
man clothing	0	1.00032	0.863697	0.711941	0.724101	0.954333	0.932225	1.04411	0.964091	0.866947	0.690316	0.780486	0.781556	0.897908	1.01181	0.958771	0.883076	0.964197	0.88483	0.971612	1.08681	1.09407	1.02165	1.02052	0.897958	0.813717	0.851488	0.743586	0.718123	0.729572	0.81798	0.899647	1.27038	1.42513	1.37248	1.52209	1.50666	1.20641	1.27295	1.27255	1.14798	1.08112	1.20277	1.28049	1.47866	1.66301	1.87047	2.03527	1.98726
needlework	0	1.00056	1.03838	1.29394	1.29337	1.24898	1.10165	0.954018	0.717058	0.78189	0.825562	0.824336	0.902366	0.999891	0.96309	1.02477	1.05366	1.04785	0.983987	1.10426	1.24179	1.3137	1.47951	1.53789	1.4001	1.11127	1.05435	0.834096	0.716331	0.763497	0.985797	1.22711	1.52607	1.63393	1.90303	2.30213	2.20428	2.17456	2.1926	1.92989	1.4071	1.4162	1.30154	1.33363	1.29879	1.59073	1.39674	1.42207	1.48666
needlework	0	1.06752	1.11901	1.12075	1.19306	1.0061	1.03682	1.02594	1.08022	1.2922	1.39471	1.31116	1.29807	1.12282	0.887468	0.825006	0.864634	0.886106	0.889563	1.06474	1.21826	1.18522	1.0612	1.102	0.925271	0.785792	0.759209	0.806391	0.833077	0.858057	0.916308	1.04114	1.19193	1.1357	1.59776	1.60169	1.55817	1.59688	1.75424	1.38812	1.51622	1.72934	1.8241	1.7101	1.69047	1.84886	1.63188	1.72122	1.99239
needlework	0	1.02694	0.968557	0.936271	0.941466	0.891861	0.940834	0.884833	0.830303	0.90132	0.985582	1.07806	0.971351	0.937337	0.849555	0.74193	0.674795	1.02541	1.10387	1.24528	1.26658	1.26679	0.972896	0.997321	0.96308	0.936826	0.915608	1.08855	1.04836	1.23817	1.31009	1.43793	1.91107	2.25964	2.04014	2.03037	1.89038	1.42215	1.0862	0.988743	0.963739	0.97697	0.897822	0.945252	1.05338	1.18837	1.33057	1.29208	1.25727
needlework	0	1.1377	1.1118	0.987424	1.0778	1.1124	1.12882	1.20048	1.1648	1.05915	0.954945	1.00338	0.882717	1.01135	1.05331	1.08159	1.00267	1.03761	0.95196	0.916347	0.814678	0.769256	0.669664	0.723249	0.658093	0.609175	0.734531	0.81719	0.790532	0.83271	0.903755	0.938949	1.10708	1.12609	1.28653	1.24593	1.20051	1.08443	1.24065	1.35425	1.35946	1.32616	1.3075	1.10184	0.890944	0.850125	0.816603	0.714562	0.724563
needlework	0
needlework	0	1.16899	1.21948	1.20648	1.1429	0.996102	0.925612	1.08027	1.35695	1.25819	1.12772	1.23418	1.07317	0.803928	1.0336	1.31971	1.31935	1.41059	1.48617	1.24824	1.09924	1.03449	0.991874	0.903504	0.925507	0.799055	0.954777	0.969794	1.04861	1.1258	1.1906	1.14892	1.14503	1.20891	1.10769	1.09098	0.957942	1.023	0.935299	1.1703	1.2364	1.45335	1.2936	1.26928	1.26796	1.40122	1.25994	1.5259	1.62274
needlework	0	0.644249	0.726586	0.628499	0.807375	0.83888	0.862161	0.873942	0.919903	0.815482	0.771766	0.790404	0.748826	0.761818	0.803204	0.93865	0.950439	0.991504	1.03458	1.06882	0.998954	1.169	1.32669	1.31639	1.27392	1.22072	1.18429	1.1558	1.22011	1.28313	1.36844	1.42093	1.77399	1.79037	1.92562	1.88457	1.91572	1.49814	1.47502	1.32771	1.33629	1.34278	1.24936	1.2438	1.08645	0.982161	0.71435	0.894563	0.978809
needlework	0	0.996337	1.17243	1.17222	1.10813	1.09974	0.83727	0.734662	0.732137	0.819276	0.890082	0.988073	0.952784	1.00929	0.987976	1.05975	1.08184	1.1257	1.04167	1.11502	1.00321	0.984553	0.911104	0.970168	0.883249	0.801331	0.812909	0.816092	0.729254	0.714764	0.682109	0.65392	0.666703	0.951293	1.0697	1.19472	1.31654	1.55921	1.41082	1.31987	1.25434	1.15261	0.876669	0.904046	0.928934	0.9485	0.964669	0.958805	1.03088
needlework	0	0.799106	0.815256	0.944484	1.03391	0.92775	0.833838	0.95555	0.894412	0.865194	0.871304	0.884845	0.738314	0.616141	0.663519	0.800322	0.922365	0.962524	1.1216	1.07277	1.08507	1.06071	1.04937	1.03239	1.02935	0.867837	0.831904	0.927139	0.932141	0.949788	1.15017	1.06922	1.00327	1.02247	1.14	1.01776	1.088	1.1084	1.0283	0.865892	0.840712	0.904809	0.958442	1.29073	1.46177	1.51854	1.48986	1.44469	1.04898
needlework	0	0.859945	0.843542	0.84365	0.899402	0.90331	0.932467	1.08765	1.08759	1.10414	1.18399	1.10849	1.03736	1.0421	1.29187	1.3594	1.46574	1.48413	1.55481	1.39011	1.30845	1.28568	1.28861	1.32394	1.34079	1.38623	1.29798	1.16594	0.992581	0.90067	0.863492	1.23802	1.35315	1.47129	1.46141	1.59031	1.31245	1.42863	1.28229	1.26119	1.0318	1.0575	1.16042	1.31497	1.38306	1.39747	1.26619	1.08912	0.914093
equipment	0	0.822125	0.807337	0.775168	0.714836	0.703857	0.75062	0.77608	0.937365	0.92532	1.00816	1.11124	1.18207	1.14179	1.16205	1.01739	0.949694	0.83609	0.715995	0.821525	0.912059	0.94059	0.90357	0.975513	0.907186	0.833693	0.760784	0.799197	0.842745	0.817246	0.822619	0.770129	0.810851	0.889391	0.902284	1.14868	1.25928	1.29568	1.38933	1.59243	1.33909	1.36541	1.32945	1.3006	1.27747	1.35831	1.36238	1.28034	1.20496
equipment	0	1.05841	1.02354	1.0831	1.20431	1.24979	1.10206	1.02259	0.962542	0.885718	0.849254	0.953479	1.02401	0.921521	0.916849	0.790163	0.804589	0.828348	0.885085	1.02426	1.15893	1.21281	1.24337	1.2733	1.34674	1.29924	1.18436	1.223	1.36749	1.11077	1.09285	1.06881	0.968954	0.914347	0.913206	0.852668	1.04904	1.26413	1.40495	1.61015	1.77623	1.64026	1.51535	1.24601	1.23418	1.2766	1.69047	1.72236	1.67729
equipment	0	0.704588	0.604949	0.596368	0.664262	0.632239	0.871888	1.12516	1.16353	1.18528	1.29577	1.13931	1.09591	1.26418	1.13783	1.0925	1.18289	1.02931	1.03928	1.0908	1.21199	1.13101	1.18392	0.965535	0.97313	0.899967	0.93329	0.901754	0.923637	0.91583	0.870951	0.91203	0.890251	0.953557	1.01826	0.960616	0.826837	0.852535	0.888112	1.08155	1.35189	1.77554	1.99894	1.95415	1.75625	1.61955	1.20853	0.926952	0.911239
equipment	0	1.31428	1.21445	1.07929	0.932759	0.925942	0.961502	0.882529	1.01693	1.01891	1.037	1.10284	1.20958	1.09954	1.06747	0.975188	0.942575	0.808876	0.860917	0.842713	0.87314	0.803069	0.746027	0.771284	0.854532	0.934164	0.962697	1.0229	0.97815	0.98185	0.891083	0.886092	0.874662	0.804626	1.04362	1.4724	1.5493	1.61494	1.70991	1.47751	1.10532	1.11129	1.12742	1.01065	1.12278	1.12098	0.999295	0.93464	0.953692
equipment	0	1.01351	1.0314	0.868524	0.860782	0.924034	0.957956	0.913081	1.00238	1.13943	1.08077	0.98812	0.952122	0.975668	0.932102	1.04522	1.14041	1.07307	1.04702	0.974906	0.929378	0.825436	0.906535	0.907954	1.00775	1.07326	1.17264	1.17043	1.17125	0.99646	0.894032	0.910467	0.915298	0.965626	1.13613	1.34471	1.24242	1.38819	1.39654	1.30345	1.25492	1.3984	1.23147	1.19064	1.13386	1.0612	0.992041	1.03569	1.1333
equipment	0	1.18818	1.22208	1.27624	1.25308	1.09369	1.0848	0.958317	0.86565	0.888045	0.873615	0.866407	0.841527	0.927253	0.848338	0.948689	0.910164	1.11747	1.14716	1.30084	1.2274	1.1631	0.941263	0.996801	0.935042	0.87654	0.964233	1.08096	0.939282	0.938198	0.861862	0.740871	0.73788	0.909401	0.886819	1.01886	1.43292	1.7114	1.83242	1.81483	1.80015	1.59864	1.40167	1.1942	1.39242	1.40658	1.3014	1.28406	1.37773
equipment	0
equipment	0	1.07912	0.968796	0.967212	0.969583	1.04199	1.08311	1.0676	1.00841	0.958269	0.832151	0.831727	0.887122	0.820658	0.818446	0.737313	0.689886	0.564676	0.603876	0.592066	0.643203	0.645993	0.68369	0.66583	0.920716	0.991974	1.04186	1.06865	1.01917	0.758911	0.645914	0.532817	0.567229	0.740836	0.911331	1.05782	1.379	1.41486	1.31305	1.23998	1.28493	1.13842	1.0395	1.02728	0.914075	0.738386	0.644237	0.633533	0.841618
equipment	0	0.817128	1.04094	1.13814	1.23938	1.46659	1.35985	1.20853	1.13733	1.28838	1.26487	1.19806	1.19083	1.08565	0.819065	0.745826	0.793345	0.833302	0.778549	0.873601	0.835124	0.921887	0.922436	1.01498	0.952964	0.900269	0.834175	0.981962	0.967592	0.94316	1.05716	1.19657	1.14969	1.35169	1.47531	1.60865	1.47262	1.43876	1.45095	1.45055	1.20214	1.2837	1.37477	1.46663	1.66625	1.84656	1.78126	1.55969	1.42827
equipment	0	0.816371	0.804026	0.829564	0.922857	0.970544	1.01107	1.07009	0.967907	0.882646	0.8639	0.822456	0.80217	0.924869	1.09784	1.10164	1.0309	1.07504	0.962196	0.845427	0.844353	0.989126	0.870972	0.795231	0.719834	0.757407	0.667777	0.695543	0.789182	1.0956	1.25853	1.41436	1.42934	1.4132	1.16179	1.00381	0.841867	0.778768	0.789679	0.689491	0.646362	0.725286	0.846948	0.839185	0.921125	1.00672	0.906838	0.822689	0.972043
electrical device	0	0.753469	0.648022	0.696409	0.605798	0.796499	0.797664	0.821951	0.982728	1.12144	0.994375	1.12008	1.34112	1.2717	1.26929	1.20616	1.10792	0.918897	0.907873	0.856151	0.998344	1.01801	0.986427	1.0683	1.0981	1.07811	1.17724	1.36077	1.1984	1.06963	1.05083	1.02011	0.963063	1.07844	1.07181	0.995425	1.10863	1.17029	1.08869	1.24667	1.36838	1.34445	1.43549	1.43713	1.38771	1.25124	1.16478	1.21017	1.35844
electrical device	0	1.36473	1.3018	1.0875	1.07428	0.996204	0.779076	0.69405	0.739966	0.802175	0.710103	0.87034	0.942732	1.04156	1.08551	1.22665	1.24638	1.21202	1.11059	1.01565	0.901076	0.709613	0.644094	0.66784	0.736415	0.734002	0.793307	0.878984	0.92691	1.08315	1.218	1.2168	1.27954	1.2655	1.15714	1.04637	1.04305	0.911839	0.886488	0.867583	0.844434	0.813147	0.873207	0.947785	0.996354	1.04782	1.13581	1.21769	1.12841
electrical device	0	1.48754	1.57716	1.54426	1.71642	1.64874	1.35431	1.13006	1.27901	1.14286	1.06963	1.10175	1.19632	1.28103	1.33769	1.43008	1.3022	1.1716	1.03689	1.06164	0.99912	1.04626	1.03528	0.949361	0.845064	0.843073	0.816169	0.880311	0.879063	0.848287	0.920528	1.02615	0.99151	1.17396	1.29325	1.53462	1.52714	1.78831	1.61276	1.70888	1.65267	1.62028	1.34922	1.3616	1.14095	0.910282	1.0099	1.10322	1.27339
electrical device	0	0.948517	0.956476	1.01541	1.17354	1.19998	1.23351	1.29423	1.17421	1.07163	1.0316	1.01133	0.939013	1.06067	1.16303	1.15632	1.0485	1.01753	1.13806	1.15994	1.24591	1.23868	1.36697	1.18674	1.13259	1.11836	1.31149	1.37271	1.3302	1.21286	1.13798	0.91537	0.840535	0.811226	0.838718	0.997843	1.09041	1.09967	1.1616	1.10246	0.877927	1.29806	1.30282	1.38597	1.47106	1.62668	1.23956	1.17537	1.06823
electrical device	0	0.890361	1.19967	1.24467	1.39698	1.49397	1.50254	1.48679	1.59876	1.52928	1.34393	1.17833	0.946419	0.714355	0.721008	0.730402	0.769944	0.75606	0.744874	0.629782	0.637676	0.61677	0.581623	0.570453	0.682346	0.866797	0.945936	1.00765	1.14896	1.13845	0.957511	0.976248	1.04461	0.921782	1.00324	1.12315	1.18799	1.14195	1.0944	0.948132	0.86687	0.698553	0.590019	0.735337	0.918244	0.977337	0.971696	1.02704	0.951475
electrical device	0	1.41424	1.43877	1.53841	1.57264	1.73185	1.74767	1.62025	1.29954	1.11322	0.794171	0.769797	0.909241	1.11056	1.05952	0.920002	0.953749	0.904219	0.876019	0.876427	0.924464	0.85118	0.840443	0.739399	0.800868	0.956038	1.01591	1.13506	1.1061	1.00412	0.839148	0.927754	0.912978	1.08837	1.33898	1.47222	1.43005	1.28582	1.25344	1.23612	1.21311	1.33678	1.41222	1.2893	1.11721	1.035	0.891156	0.967716	0.931649
electrical device	0	0.958402	0.877278	0.795748	0.77192	0.75504	0.781757	1.04725	0.98411	0.954066	1.08295	1.04978	0.905923	0.971874	0.987873	0.898453	0.84508	0.825826	0.809781	0.954597	0.915607	0.946531	0.97839	1.01315	0.799076	0.871104	0.778317	0.654738	0.684432	0.873976	1.0261	1.47947	1.64815	1.88059	1.95884	1.97695	1.76988	1.95143	2.00106	1.90426	1.86041	1.76564	1.43203	1.04136	1.10303	0.977012	0.866503	1.01256	1.04868
electrical device	0	0.947945	0.745284	0.918461	0.901902	0.823129	0.842467	0.897691	0.79398	0.914664	1.15906	1.40677	1.47149	1.54907	1.47239	1.21477	1.20169	1.21441	1.04867	1.05391	1.23878	1.24091	1.41069	1.5127	1.52626	1.45669	1.26902	1.03668	0.97685	0.907695	0.802314	1.00355	0.969285	0.960477	1.06954	1.47555	1.49856	1.70669	1.95997	2.0374	1.64998	1.61448	1.53142	1.31965	1.16433	1.13686	1.04306	0.892125	0.962088
electrical device	0	0.749277	0.66035	0.750488	0.75016	0.718806	0.845337	0.922763	1.00343	1.06249	1.0909	0.983128	1.09357	1.02	1.00379	1.03669	1.22387	1.22536	1.27568	1.49071	1.54797	1.47539	1.48266	1.4717	1.20969	1.24272	1.17852	1.03769	1.11327	1.186	1.07575	1.09595	1.15981	1.1179	1.15438	1.38151	1.59461	1.83645	1.91312	1.88692	1.68127	1.638	1.42151	1.35424	1.38383	1.5274	1.41369	1.47285	1.4177
electrical device	0	0.698021	0.838686	0.856215	0.937962	1.00381	1.15575	1.13274	1.19059	1.20621	1.25905	1.32888	1.36925	1.28921	1.17667	1.01863	0.856894	0.739013	0.774417	0.808555	0.859633	0.878068	0.863441	0.961117	0.976816	0.904973	0.875075	0.92639	0.780309	0.692012	0.676457	0.665856	0.827768	0.956795	1.30628	1.6098	1.72665	1.62116	1.64612	1.47452	1.19416	1.02	1.05405	0.946645	0.86491	0.903501	0.983222	0.883842	0.973728
electronic device	0	0.762727	0.826317	0.934324	0.918465	0.896874	0.923391	1.06093	0.978356	1.14407	1.18691	1.18238	1.09644	1.09813	1.02077	0.974263	0.894823	0.776222	0.800429	0.69328	0.766909	0.84719	0.995303	0.94474	0.994099	0.908471	0.956139	0.924797	0.94754	0.985186	1.13511	1.43214	1.62861	1.98205	2.27256	2.29099	1.91995	1.67647	1.24688	1.09668	1.27066	1.35617	1.4953	1.69558	1.62354	1.2974	1.34417	1.3109	1.27105
electronic device	0	1.06481	1.09728	1.15348	0.835415	0.929029	0.952937	0.925882	0.954246	0.98443	0.96985	0.968209	0.999665	1.0632	1.03516	1.13236	1.22081	1.24679	1.22225	1.25299	1.26805	1.32511	1.23238	1.33053	1.31781	1.11268	1.01771	1.23311	1.28867	1.35801	1.52507	1.456	1.24825	1.03861	1.02091	0.915672	0.961499	1.13339	1.1143	1.1082	1.15648	1.34323	1.25739	1.2302	1.14585	1.09035	0.878798	0.759748	0.801222
electronic device	0	1.15724	1.12517	1.09426	0.9955	1.12334	1.1689	1.2662	1.25377	1.28252	1.02466	1.17861	1.13921	1.1328	1.15931	1.34543	1.27346	1.17273	1.12507	1.00843	0.835403	0.847353	1.00666	1.11081	1.19634	1.21853	1.17827	1.18808	1.0755	1.07232	1.21779	1.29188	1.21277	1.37456	1.36477	1.27588	1.16154	1.1716	1.08837	1.07581	1.09897	1.19293	1.14603	1.27777	1.41726	1.45426	1.40577	1.43855	1.20515
electronic device	0	0.99285	1.09427	1.20049	1.20753	1.26724	1.07574	1.23919	1.2442	1.14311	1.04395	1.17947	0.966547	0.785215	0.850844	0.909283	1.04199	1.16195	1.10228	1.01679	0.927408	0.675747	0.559055	0.590493	0.786155	0.935207	0.919439	0.944621	1.05299	0.904133	0.77158	0.817819	0.795036	0.798159	0.754575	0.824055	0.721682	0.845926	0.928727	1.06114	1.03865	1.05674	1.03227	1.04976	0.968963	1.0167	1.09506	0.985897	0.952868
electronic device	0
electronic device	0
electronic device	0	1.23749	1.08587	1.09031	1.15819	1.06545	0.973231	1.05623	0.995843	0.902676	0.892576	0.995848	1.00212	1.02403	1.06978	1.04015	1.02145	0.944602	1.00224	0.944633	1.07429	1.03701	1.11771	0.994395	1.09698	0.938782	1.01209	0.931385	0.915671	0.881345	1.0914	1.01958	0.983624	1.13337	1.02984	0.900988	0.991002	1.00568	0.95483	1.1122	1.04451	1.01247	1.06488	1.218	1.18227	1.24369	1.10603	1.19192	1.18326
electronic device	0	0.906597	0.77336	0.822469	0.825134	0.818294	0.849181	1.01319	0.95825	0.957137	0.962815	0.889858	0.784976	0.92134	1.07088	1.02837	1.01402	1.10724	1.03771	0.821687	0.864878	1.10677	1.0783	1.18402	1.22804	1.26955	1.06388	0.980095	0.803492	0.751958	0.647621	0.843362	1.05727	1.1705	1.45602	1.65117	1.38011	1.35135	1.19329	1.03294	0.98464	1.07319	1.0488	1.17895	1.08332	1.1008	1.11992	1.01159	0.943845
electronic device	0	1.18135	1.11221	1.04408	1.01939	0.89332	0.670923	0.740157	0.7258	0.782002	0.83901	0.817559	0.765683	0.748247	0.719057	0.781189	1.06057	1.05009	1.16591	1.04731	0.989339	0.818095	0.802638	0.889844	0.966409	0.910573	0.877198	0.914824	0.764893	0.870197	0.939416	1.04434	1.12799	1.19072	1.21775	1.37347	1.39162	1.42163	1.3589	1.19854	1.08331	0.912965	0.806055	0.938541	1.12224	1.06693	1.03148	1.01916	0.852025
electronic device	0	0.944503	0.891473	0.975081	0.909876	1.07452	0.963298	0.921147	0.90978	0.899187	0.749774	0.849061	0.774484	0.81074	0.854416	0.88266	0.744674	0.839314	0.76678	0.773855	0.771434	0.871216	0.836617	0.756246	0.710463	0.761553	0.749248	0.731874	0.878364	0.890581	1.02703	1.04432	1.09566	1.02611	1.30404	1.26508	1.5192	1.62114	1.62966	1.43313	1.41869	1.1156	1.03192	1.19249	1.19953	1.1298	1.2879	1.2916	1.07705
battery	0	1.09665	1.05022	0.930313	0.822176	0.922385	0.946792	0.905778	0.869847	0.881909	0.953973	0.947488	0.924247	0.97195	0.897592	0.820908	0.819188	0.835758	0.853461	0.837355	0.912135	1.02548	0.975694	1.00231	0.990613	0.862471	0.788625	0.881585	0.885263	0.968835	0.986202	1.0122	1.14485	1.31591	1.30032	1.32854	1.56618	1.42164	1.31324	1.45012	1.52702	1.20162	1.26384	1.1699	1.27185	1.21901	1.27182	1.29648	1.24959
battery	0	1.30714	1.31952	1.35286	1.32032	1.11059	0.968284	0.950686	0.800352	0.854545	0.97352	0.834037	0.800888	0.764555	0.797547	0.682172	0.799786	0.793331	0.863776	0.772323	0.72386	0.608405	0.578232	0.625018	0.640128	0.764641	0.776632	0.851844	0.826399	0.937298	1.02226	1.14277	1.26311	1.32566	1.31569	1.22995	1.13726	1.17448	1.27729	1.32981	1.41646	1.54332	1.33607	1.23983	1.25603	1.23769	1.21172	1.27432	1.16272
battery	0	1.06031	1.01979	1.06374	1.05056	1.12207	1.13869	1.10355	1.03678	0.993853	1.02054	0.958306	0.91406	0.848279	0.915867	0.880806	1.05431	1.02095	0.970326	0.955598	0.844776	0.703189	0.796705	0.780044	0.654087	0.77786	0.758482	0.681119	0.78278	0.838457	0.891984	0.872889	0.95767	1.02071	1.19735	1.19628	1.37607	1.36507	1.27155	1.06744	0.960322	0.922976	0.885215	0.954348	1.00721	0.987152	0.950418	0.997798	0.958707
battery	0	0.754672	0.815241	0.761894	0.843025	0.89802	0.783811	0.864811	0.933335	0.994701	0.990975	0.983238	0.906498	0.796217	0.733918	0.746501	0.843452	0.945888	1.00641	1.10545	1.2998	1.2879	1.2498	1.20281	1.33864	1.25931	1.40654	1.4387	1.62711	1.51144	1.34408	1.52547	1.78161	1.71689	1.69205	2.19795	2.38264	2.29484	2.30144	2.75613	2.82386	2.30587	2.30361	2.44288	2.02715	1.54717	1.65705	1.49939	1.36109
battery	0	1.01223	1.14279	1.18632	1.33003	1.24452	1.20686	1.17286	1.27085	1.2131	1.23331	1.15376	1.1313	0.961888	0.760293	0.706082	0.624903	0.722475	0.783179	0.916657	1.02718	1.10019	1.1953	1.2586	1.42972	1.44551	1.52859	1.3124	1.19869	0.873886	0.728748	0.763902	0.811415	1.01541	1.31878	1.55243	1.65496	2.07394	2.13231	2.02683	1.81248	1.57674	1.08049	0.907218	0.870761	0.860354	0.872986	0.890857	0.874276
battery	0	0.998901	1.20301	1.59204	1.86179	1.84904	1.67186	1.46283	1.08495	0.880671	0.779831	0.864864	1.01551	0.994275	0.949304	1.02413	1.00074	0.902832	0.910386	0.833544	0.787888	0.806646	1.06072	1.17723	1.25161	1.2903	1.39498	1.1579	1.08601	1.05579	1.17321	1.47424	1.63065	1.86188	1.94359	1.71012	1.43633	1.51211	1.2464	1.25102	1.34844	1.23274	1.08378	1.06969	1.15406	1.21246	1.32189	1.72145	1.915
battery	0	0.981666	1.00046	0.860411	0.798113	0.723693	0.720291	0.603276	0.730233	0.898971	1.16959	1.24704	1.33307	1.13024	1.08133	0.873881	1.12164	1.13486	1.26842	1.163	1.13021	0.875623	0.768024	0.73205	0.862092	0.946735	1.06239	1.09652	1.1094	1.13938	1.02161	0.82249	0.977557	0.998794	0.988017	0.936157	1.07431	0.91289	0.814993	0.732369	0.767783	0.738396	0.751192	0.818227	0.810201	0.757377	0.721881	0.648163	0.58436
battery	0	0.947859	0.982272	0.802126	0.892815	0.917452	0.929312	0.866391	0.974186	0.92021	0.981243	1.00349	1.12256	1.15122	1.17046	1.0779	1.12222	1.02971	0.937454	1.01876	1.09091	1.03577	1.14469	1.36685	1.34912	1.54761	1.54165	1.35622	1.09215	0.916582	0.636799	0.804421	1.24937	1.48953	1.93306	2.18895	2.27069	1.99772	1.91019	1.61854	1.50751	1.31081	1.27023	1.13768	1.03919	0.971702	1.16239	1.26996	1.4212
battery	0	1.09602	1.04621	1.09569	1.1756	1.09923	0.978726	0.939099	0.837328	0.794312	0.842912	0.855812	0.90864	1.00651	1.06614	1.03397	0.977176	0.92402	0.975534	0.851977	0.87978	0.951441	0.997969	0.956062	1.00636	1.04359	0.923929	0.891146	0.832689	0.679036	0.729444	0.974612	1.11637	1.2121	1.43468	1.43171	1.39396	1.48688	1.7372	1.58818	1.72914	1.68338	1.51826	1.21542	1.18825	1.22296	1.33341	1.27561	1.52502
battery	0	0.81811	0.947258	1.12056	1.2332	1.18781	1.19992	1.17949	1.19575	1.42598	1.78834	1.78693	1.80106	1.708	1.55527	1.23578	1.21282	1.07972	1.11421	0.967915	0.957823	0.917392	0.968745	1.06998	1.16581	1.17837	1.0624	1.00702	0.896873	0.990789	1.20844	1.33377	1.41189	1.45808	1.41443	1.40942	1.49107	2.06815	2.12984	2.06782	1.8245	1.96987	1.75337	1.60919	1.56455	2.03508	2.01578	1.64968	1.77329
light	0	1.04197	1.03815	0.909027	0.863509	0.878713	0.762511	0.849634	0.769829	0.798373	0.841747	0.8938	0.814316	0.840621	0.776852	0.739317	0.760468	0.772549	0.761971	0.79406	0.824859	0.857225	0.790534	0.798519	0.800379	0.702708	0.747283	0.794176	0.979391	1.10468	1.33001	1.35595	1.43834	1.3566	1.35941	1.21768	1.3355	1.32457	1.26192	1.19237	1.34979	1.22767	1.28392	1.3608	1.34133	1.12825	0.988996	0.895199	0.904863
light	0	1.5953	1.55664	1.36057	1.19337	1.23189	1.11235	1.13572	1.13446	1.13532	1.08291	1.03765	0.997651	1.10531	1.11054	1.1475	1.24095	1.24636	1.01128	1.01927	1.04086	0.904744	0.983559	1.10681	1.02421	0.863437	0.995205	0.909694	0.828531	0.80517	0.897129	1.01737	1.21929	1.36516	1.69043	1.84899	1.99652	1.95556	1.88976	1.95292	2.27622	2.05909	1.9386	2.07169	2.01501	1.74172	1.65334	1.56194	1.43668
light	0	1.40277	1.25215	1.40023	1.38194	1.30247	1.06955	1.15585	0.997243	0.94488	0.916007	0.913011	0.829965	0.794136	0.7749	0.748243	0.707501	0.59649	0.605626	0.624047	0.644117	0.598921	0.712072	0.797613	0.892508	1.01654	1.13583	1.19414	1.0606	1.02636	1.09762	1.20191	1.27003	1.68357	2.01527	2.00028	2.03259	1.90209	1.56699	1.35808	1.42066	1.28895	1.33641	1.4019	1.35785	1.28525	1.33277	1.3481	1.31708
light	0	0.919146	1.17814	1.22875	1.23145	1.32698	1.20259	0.992777	0.868802	0.827125	0.873079	1.18791	1.59932	1.79258	1.94124	1.97753	1.69787	1.2604	1.11387	0.970066	0.866329	0.781208	0.772973	0.774635	0.738375	0.678614	0.757402	0.815183	0.860931	1.06594	1.45208	1.50351	1.74475	1.8694	1.74723	1.4948	1.66063	1.6184	1.64488	1.70334	1.67597	1.43984	1.45886	1.50141	1.53922	1.45922	1.5786	1.47948	1.22284
light	0	1.02807	0.9626	1.00267	0.953156	0.86968	0.882475	0.947997	1.01027	1.2057	1.2642	1.23297	1.27343	1.22761	1.12995	1.07121	1.08815	1.03772	1.14104	1.11606	1.12517	1.24055	1.27217	1.14416	1.0279	1.0124	0.895205	0.779445	0.758823	0.909055	1.01416	0.991828	1.13999	1.16796	1.11636	1.22291	1.55882	1.73543	1.94767	1.96512	1.86036	1.71147	1.6255	1.4298	1.39176	1.36582	1.27448	1.09688	1.12513
light	0	0.825211	0.770345	0.642208	0.615137	0.514581	0.646463	0.69339	0.859577	0.896557	0.968031	0.885699	0.874994	0.761871	0.913839	0.925535	0.909763	0.92427	0.927598	0.827879	0.775769	0.789985	0.946994	0.954143	1.03239	1.278	1.33743	1.13723	1.16514	1.27229	1.2565	1.53757	1.63449	1.5645	1.31836	1.26148	1.16256	1.26054	1.3386	1.33727	1.25235	1.0837	0.93378	1.17176	1.31408	1.4495	1.7149	1.93645	1.62035
light	0	1.01095	0.878694	0.761362	0.719341	0.719184	0.687892	0.673372	0.629305	0.612345	0.696304	0.69294	0.803705	0.934183	0.88785	0.766549	0.893503	0.936268	0.829543	1.05611	1.09959	1.07162	1.07041	1.1246	0.986278	1.05974	1.09156	1.16352	1.1072	1.1413	1.2186	1.34757	1.24021	1.3329	1.40461	1.39173	1.16253	1.31294	1.319	1.32687	1.14636	1.14061	1.08033	0.979183	0.808644	0.868123	0.987292	1.09841	1.20717
light	0	0.945592	0.807202	0.757645	0.651981	0.576584	0.636599	0.6656	0.715815	0.837476	0.927911	0.937919	1.03564	0.960672	0.971707	1.03644	0.988378	0.908222	0.904383	0.862373	0.775725	0.844614	0.827491	0.793192	0.817934	0.791238	0.859809	0.893233	0.983855	1.02788	1.24419	1.24208	1.22968	1.31624	1.26017	1.23567	1.24968	1.28924	1.37798	1.49825	1.51154	1.49713	1.38548	1.25159	1.16407	1.0297	0.944505	1.10266	1.29014
light	0	1.1161	1.07751	1.04578	1.10282	1.01299	0.920584	0.823224	0.906959	0.796342	0.771457	0.751729	0.914574	0.868501	1.02036	1.20624	1.27518	1.371	1.31324	1.37081	1.44574	1.60899	1.5925	1.73766	1.69235	1.65571	1.74612	1.65581	1.52556	1.3658	1.48185	1.29745	1.28614	1.46099	1.50475	1.47023	1.45511	1.45134	1.21597	1.39346	1.26193	1.40532	1.32828	1.34859	1.18602	1.18135	0.995625	0.945616	1.02805
light	0
musical instrument	0	1.50581	1.37581	1.18813	1.06428	1.18685	1.05745	0.837983	0.846742	0.989965	0.978595	1.04014	1.0801	1.05558	0.968348	0.796131	0.77956	0.804399	0.918124	0.991036	1.06332	1.05723	1.10444	1.04617	0.880663	0.889462	0.894449	0.814388	0.746005	0.84375	0.790252	0.907119	1.05701	1.17569	1.35065	1.32369	1.30787	1.10307	1.08175	0.790097	0.902891	0.872231	0.864261	0.816054	0.964244	0.945842	1.11401	1.44675	1.67062
musical instrument	0	0.770463	0.863659	0.828908	0.837481	0.945915	0.90114	0.854923	0.916894	1.00809	0.960158	0.895368	0.792752	0.737879	0.723541	0.744172	0.930826	0.876177	0.957204	0.859619	0.889427	0.836088	0.934395	0.997315	1.02284	0.936262	0.753473	0.735065	0.619739	0.672729	0.851054	1.14233	1.37571	1.49452	1.51352	1.50338	1.61812	1.49965	1.47362	1.63825	1.51925	1.29723	1.43155	1.32382	1.18092	1.22723	1.1123	0.943199	0.98264
musical instrument	0	0.708882	0.722917	0.752155	0.825194	0.826276	0.942496	0.998099	1.04762	1.12689	1.05949	0.938985	0.860412	0.781971	0.775819	0.929008	1.153	1.3268	1.41904	1.3837	1.36902	1.18732	1.16317	1.04331	1.03865	1.06776	1.25636	1.28947	1.31168	1.28681	1.21943	1.11954	1.05926	1.17154	1.25347	1.36232	1.74271	1.93564	2.12992	1.97412	1.82839	1.52934	1.43579	1.16395	1.35291	1.6724	1.79385	1.61691	1.77373
musical instrument	0	1.00151	0.859518	0.779819	0.766966	0.833909	0.722994	0.917743	1.02691	1.09758	1.00707	1.12468	0.939597	0.81036	0.763655	0.808427	0.727986	0.712844	0.81717	0.774577	0.881876	0.875037	0.894925	0.926093	1.0231	0.884746	1.04742	1.14539	1.21256	1.32403	1.41952	1.39734	1.36275	1.39071	1.36086	1.45083	1.30795	1.37126	1.33343	1.29425	1.18547	1.28532	1.234	1.09764	1.04104	1.11641	1.18436	1.34048	1.55156
musical instrument	0	0.921659	0.922297	0.876074	0.808469	0.730093	0.704707	0.775616	0.666146	0.627739	0.582204	0.602154	0.519518	0.565426	0.626151	0.831053	0.938828	0.957905	0.982528	0.967041	0.818629	0.828934	0.800785	0.818637	0.913047	0.982977	0.875029	1.07949	1.31696	1.44117	1.4192	1.51895	1.57469	1.33196	1.03144	1.02875	1.10139	1.06974	1.17181	1.40518	1.58608	1.56021	1.47292	1.55742	1.53411	1.26441	1.12014	0.944928	0.813246
musical instrument	0	0.895115	0.985209	0.947173	0.951683	0.919123	0.849811	0.767243	0.930646	0.936069	0.915914	0.901502	1.02086	0.948821	0.878237	0.862426	0.977713	0.972652	1.01767	1.05268	1.0281	0.914133	0.771226	0.674435	0.703216	0.76602	0.844211	0.849212	0.837269	0.938205	0.927179	1.04799	1.20368	1.5606	1.91776	2.0155	1.79043	1.65913	1.40362	1.02385	0.841464	0.9536	0.957996	1.08025	1.08723	1.21444	1.20286	1.23968	1.0704
musical instrument	0	0.770949	0.868598	0.866447	0.794453	0.801968	0.832584	0.789375	0.892162	1.01626	1.02373	1.02678	0.998211	0.907327	0.757924	0.743527	0.876623	1.04866	1.05655	1.1418	1.22702	1.13743	0.924222	0.832555	1.03469	1.14153	1.15298	1.27292	1.32465	1.11877	0.936695	0.892861	0.786726	0.862378	0.87414	0.838224	0.904613	0.990674	0.975621	0.96709	0.996549	0.953098	1.09155	1.21586	1.34887	1.60412	1.60796	1.40111	1.16031
musical instrument	0	0.928739	0.976225	1.07687	1.17704	1.12029	1.21187	1.09887	0.890704	0.905724	1.16402	1.15406	1.34121	1.60171	1.5919	1.42062	1.5734	1.61144	1.69434	1.64663	1.73027	1.53858	1.34245	1.02736	0.970294	0.86117	0.942046	1.04501	1.14454	1.34783	1.42686	1.45367	1.40119	1.65569	1.61748	1.59117	1.58842	1.57794	1.41488	1.32535	1.34824	1.36265	1.46407	1.55485	1.57785	1.45931	1.39281	1.32491	1.06522
musical instrument	0	0.87111	1.18684	1.31462	1.49532	1.36169	1.38394	1.1217	1.08111	0.823885	0.792337	0.84767	0.878519	0.769244	0.906135	0.935071	0.866278	0.847575	1.02694	1.00752	1.01464	1.12653	1.3097	1.26522	1.26767	1.34862	1.16387	0.950667	0.900027	1.01323	1.14222	1.40901	1.70393	1.68425	1.55382	1.46219	1.54773	1.45171	1.53675	1.49042	1.35162	1.05403	0.973354	0.860207	0.935788	0.973288	1.01499	0.900413	0.962876
musical instrument	0	0.884346	0.920372	0.886072	0.842357	0.746381	0.881333	0.880069	0.884208	0.838673	0.914293	0.860275	1.07121	1.22928	1.20246	1.14493	1.20991	1.06003	0.860764	0.89418	1.04212	1.10366	1.18273	1.21056	1.25729	1.34078	1.40669	1.27735	1.35729	1.35512	1.14671	0.912946	0.898861	0.809369	0.643355	0.647039	0.747679	0.839677	0.968176	1.2037	1.36849	1.35793	1.3847	1.37429	1.28977	1.08751	1.28571	1.40273	1.56118
collection	0	0.806824	1.11244	1.33857	1.33224	1.32959	1.23367	1.2289	1.09921	0.97988	0.905775	0.90435	0.694103	0.711084	0.893248	1.09729	1.31444	1.39229	1.50804	1.35196	1.20537	0.958719	0.855065	0.652839	0.762855	0.716346	0.703346	0.798354	0.818927	0.723184	0.870175	1.16296	1.19203	1.14875	1.18746	1.20397	0.921174	0.87808	0.938071	0.915445	0.808178	0.965463	1.03459	1.03661	1.05194	1.11045	1.02377	0.999902	0.981358
collection	0	1.20161	1.197	1.26872	1.10075	1.01438	1.01332	1.00784	0.885149	0.935545	0.858638	0.892408	0.954962	1.06754	0.938598	0.905355	0.857812	0.873964	1.00212	1.27604	1.47889	1.51085	1.47232	1.30734	1.14388	0.960963	0.904119	0.838366	0.748495	0.664806	0.615423	0.689562	0.85886	0.930086	0.934522	0.993104	0.955026	1.01511	1.16074	1.25381	1.34274	1.28375	1.17361	1.05749	1.15961	1.07074	1.19095	1.18225	1.10564
collection	0	0.921688	0.920579	0.915057	0.997226	1.09548	1.08832	1.12072	1.32396	1.40255	1.30933	1.19318	1.11919	0.834168	0.580061	0.622315	0.765123	0.757521	0.796578	0.872443	0.887288	1.09762	1.3383	1.4565	1.58046	1.80917	1.55413	1.38031	1.37052	1.34795	1.26394	1.39013	1.5302	1.55143	1.64078	1.56039	1.80453	1.56198	1.52437	1.41725	1.26076	0.97031	0.975809	0.821355	0.713553	0.792511	0.888169	0.920231	0.99118
collection	0	0.755721	0.631934	0.640966	0.700175	0.81773	0.933419	0.958458	0.909932	0.930807	0.882647	0.741292	0.698423	0.742776	0.678466	0.704346	0.806501	0.994685	1.14394	1.28937	1.20242	1.2265	1.08013	0.934619	0.822439	0.839766	0.752603	0.76004	0.740906	0.803303	1.069	1.30192	1.52126	1.62128	1.57264	1.46795	1.39293	1.31624	1.29914	1.368	1.36053	1.33104	1.35355	1.28673	1.19499	1.01131	0.932272	0.838834	0.784723
collection	0	0.946551	0.765118	0.689637	0.737424	0.754453	0.802445	0.71079	0.672629	0.720068	0.731947	0.767471	0.775104	0.877787	1.00644	1.10703	1.07375	1.13941	1.05341	0.798921	0.802611	0.830808	0.779237	0.83638	1.02054	0.947811	0.906951	0.915675	0.979013	0.791116	0.76844	0.810233	1.06588	0.975489	1.34244	1.54577	1.51382	1.31573	1.31495	1.2041	0.977406	1.12094	1.18642	1.17183	1.08797	1.09692	1.00388	1.10961	1.38026
collection	0	1.2463	1.37177	1.36176	1.21848	1.23766	1.06693	0.912128	1.01547	1.15996	1.42485	1.50378	1.51799	1.50103	1.28288	0.896894	0.869614	1.18175	1.26931	1.31708	1.54461	1.62128	1.34111	1.28679	1.36144	1.18443	1.01357	0.945857	0.92206	1.0073	1.15952	1.42537	1.80711	1.81677	1.66981	1.69352	1.63583	1.41681	1.5593	1.65336	1.62691	1.52162	1.40031	1.29827	1.31027	1.14269	1.12298	0.999548	0.89793
collection	0	1.05762	1.1635	1.29568	1.12355	1.09402	1.07808	1.06619	1.08293	1.12183	1.12651	1.15393	1.10684	1.01612	1.0738	0.993452	0.948841	1.01264	1.0972	1.19821	1.32048	1.31347	1.41981	1.29151	1.01733	0.852128	0.820581	0.774879	1.02346	1.23517	1.36543	1.48927	1.34048	1.12311	0.998291	0.906339	0.783241	0.857895	0.987287	1.10293	1.28343	1.33371	1.36582	1.19639	1.00677	0.937774	0.976546	1.02883	1.06946
collection	0	1.01378	0.882003	0.837059	0.740779	0.544166	0.591433	0.553312	0.572725	0.668122	0.790948	0.856351	1.02862	1.10414	1.16379	1.07682	1.09855	1.02764	1.03118	0.903473	0.929773	0.978357	0.962537	1.10594	1.2178	1.26943	1.22839	1.19898	0.967586	0.85795	0.852181	0.971717	1.36114	1.40769	1.51762	1.60322	1.36863	0.966613	1.30087	1.39794	1.47114	1.63072	1.82929	1.40794	1.28463	1.14675	1.19657	0.993515	1.07912
collection	0	1.11719	1.18093	1.084	1.08346	1.02129	1.0436	1.00878	0.996833	0.856433	0.861014	0.826652	0.802328	0.94824	0.981274	1.0465	1.10726	1.14596	1.08393	1.04059	1.1011	1.14408	1.0624	1.05882	1.17996	1.22699	1.25824	1.22652	1.21043	1.3167	1.0506	1.09599	1.25101	1.19578	1.07548	1.27246	1.25675	1.12552	1.18373	1.09526	1.01616	1.04438	1.42446	1.45227	1.6727	1.79413	1.59864	1.26739	1.24634
collection	0	1.05603	0.963764	0.952539	0.959956	0.962781	0.943695	0.974754	0.981125	1.05271	1.16445	1.19506	1.05395	1.09607	1.14146	0.981064	0.894699	1.01911	1.05034	1.05211	1.11626	1.13055	1.12252	1.13601	1.02525	0.894102	0.928199	0.897895	0.824909	0.835065	1.04856	1.16047	1.21851	1.27219	1.23274	1.10447	0.946837	1.09832	1.06883	1.11409	1.16518	1.23863	1.08799	1.33694	1.54637	1.5335	1.4656	1.44723	1.32501
weapon	0	1.13335	1.06362	0.973171	0.861758	0.728575	0.749124	0.762825	0.762346	0.740301	0.764886	0.792701	0.821174	0.954107	0.938893	0.89863	1.00178	1.1244	1.1753	1.17161	1.32454	1.2328	1.18578	1.06455	1.12216	1.08625	1.04374	0.989735	1.11907	1.28523	1.26496	1.33759	1.34178	1.15599	1.00806	1.12784	1.18292	1.2217	1.28617	1.2194	1.34684	1.36664	1.34735	1.28143	1.38106	1.26876	1.21847	1.22247	1.28389
weapon	0	0.940355	0.931389	0.996468	1.1468	1.21539	1.23858	1.14362	1.10973	1.04601	0.873217	0.844319	0.9841	0.979832	0.975255	1.00785	1.01163	0.930137	0.978802	0.864729	0.868504	0.847733	0.787796	0.649927	0.656623	0.726654	0.839011	0.930726	1.01429	1.17453	1.17244	1.05631	0.998284	0.93488	0.792904	0.797061	0.831491	0.946681	0.996862	1.27463	1.19176	1.30762	1.33525	1.44262	1.32535	1.34149	1.48763	1.60336	1.53179
weapon	0	1.0397	1.13169	1.31063	1.28973	1.23403	1.24259	1.27188	1.24709	1.3877	1.28746	1.13381	1.03191	0.827802	0.765195	0.799583	0.893342	0.919963	0.949139	0.880411	0.934181	0.908321	0.891239	0.907147	0.985526	0.921512	0.957694	0.98354	1.00317	0.930476	0.881346	0.846413	0.91326	0.872134	1.3205	1.56234	1.54343	1.42695	1.62122	1.27943	1.03612	1.11458	1.33799	1.31968	1.40575	1.58961	1.70304	1.60179	1.54496
weapon	0	0.943214	0.977647	1.02632	1.08955	0.99214	0.915273	0.735804	0.681449	0.712626	0.770636	0.72039	0.818935	0.936694	0.98127	1.01248	0.995265	0.986263	0.980858	0.961525	1.03152	1.18704	1.2764	1.41784	1.33877	1.38226	1.58555	1.42262	1.19073	1.21547	1.0556	0.784377	0.861209	1.06251	1.09225	1.10314	1.07469	1.11235	0.974972	0.96385	0.99238	1.29162	1.31137	1.4045	1.55889	1.63892	1.54098	1.62246	1.68977
weapon	0	1.3432	1.24299	1.11281	0.976101	0.988008	0.918913	0.871543	0.831559	0.87184	0.767	0.77819	0.999135	1.16812	1.35404	1.50847	1.52988	1.37022	1.19988	0.97373	0.878409	0.872443	0.861322	0.812726	0.800249	0.742412	0.730997	0.722817	0.839018	0.965508	1.09583	1.50222	2.03277	2.14801	2.27639	2.55967	2.43093	2.07247	1.92107	1.78774	1.60793	1.44216	1.39483	1.4306	1.62088	1.67072	1.6448	1.61653	1.82372
weapon	0	2.14195	2.31111	2.03701	1.81184	1.82093	1.50511	1.19971	1.18759	1.50066	1.65617	1.63154	1.66035	1.7115	1.46626	1.20687	1.1306	1.05756	1.09897	1.06137	1.12736	1.26315	1.23599	1.00453	1.02934	0.952364	0.73532	0.62986	0.602643	0.692107	0.773901	0.858173	1.03085	1.1782	1.13182	1.08093	1.04874	1.02199	0.999542	0.93052	0.933286	0.878068	0.739988	0.681465	0.729448	0.769979	0.887905	1.09297	1.20543
weapon	0	0.699869	0.668478	0.800503	0.831602	0.903006	0.906699	0.932558	0.777247	0.7	0.768489	0.950383	0.896833	0.985199	0.997376	0.842499	0.775202	0.6839	0.718692	0.827826	0.876854	0.840991	0.972004	0.916778	0.954078	1.03349	0.910609	0.850749	0.813994	0.725361	0.674508	0.915562	1.14657	1.2853	1.68845	1.9761	2.18096	2.21001	2.38669	2.45172	2.33941	2.23765	2.13748	1.81914	1.47106	1.39289	1.38999	1.29103	1.34918
weapon	0	0.915955	1.0111	1.06361	0.981519	0.892369	0.816013	0.752032	0.862424	1.03988	1.16863	1.26663	1.29267	1.16001	0.988234	0.897775	0.912383	0.968371	1.03605	1.10939	1.06734	0.930374	0.781893	0.723103	0.613377	0.542058	0.531853	0.558125	0.631886	0.716352	0.806415	0.799322	0.943092	1.16605	1.41816	1.56914	1.84655	1.8344	1.64132	1.41479	1.30416	1.09694	1.0749	1.27635	1.30167	1.29216	1.39731	1.31938	1.08326
weapon	0	0.970306	0.908615	0.94	0.950654	0.988457	1.03779	0.993906	1.01137	1.24171	1.25871	1.28243	1.34044	1.26506	0.936924	0.83855	0.881474	0.820104	0.881684	1.00226	1.11182	1.2069	1.23639	1.53578	1.45726	1.39558	1.17272	1.15384	0.90671	1.14628	1.27719	1.38009	1.34723	1.36611	1.2381	1.20557	1.42076	1.41515	1.46085	1.45191	1.25707	1.19892	1.54396	1.61693	1.71611	1.87435	1.86392	1.79549	1.83436
weapon	0	1.31593	1.23041	1.07905	1.03629	1.02181	0.949825	0.732974	0.750582	0.827017	1.00622	1.29751	1.57326	1.72085	1.96061	1.87317	1.67157	1.50941	1.22988	0.840276	0.743894	0.855744	1.0769	1.24662	1.3315	1.30275	1.22783	1.10072	1.01258	1.03371	1.13265	1.26709	1.24039	1.18867	1.26591	1.3578	1.27943	1.25513	1.51866	1.50277	1.47726	1.40377	1.29386	1.01426	0.825533	0.866695	1.21572	1.43404	1.5593
tool	0	1.00722	0.959247	0.964302	0.964545	1.036	0.878165	0.823575	0.87977	0.824932	0.771111	0.756221	0.757961	0.724556	0.697387	0.783341	0.781119	0.915035	1.04719	1.22655	1.2522	1.23114	1.10309	0.961989	0.87222	0.854825	0.862751	0.894457	0.865691	0.822256	0.691861	0.673368	0.853215	1.13104	1.19119	1.3516	1.68459	1.56135	1.57655	1.77209	1.92028	1.64873	1.56555	1.31472	1.08339	0.838707	0.845131	0.835669	0.902554
tool	0	0.727005	0.809593	0.835574	0.876075	1.00584	0.941912	0.887216	0.942789	1.04109	0.9862	0.962418	1.13811	1.10183	1.10047	1.03482	1.0173	0.909755	0.899814	0.841058	0.86418	0.913752	0.897494	0.835628	0.931513	0.936032	1.073	1.03561	1.16001	1.06571	1.19756	1.14141	1.21036	1.20681	1.28848	1.2685	1.34186	1.4005	1.34192	1.19654	1.05202	0.977608	0.783538	0.906519	1.02804	1.0514	0.977403	1.08531	1.02082
tool	0	0.985908	0.820376	0.688874	0.600216	0.801896	0.892748	0.884766	0.884674	0.870961	0.788867	0.719207	0.748553	0.772402	0.849338	0.823432	0.810422	0.826371	0.884296	0.971813	0.914382	0.939257	0.921649	0.859093	0.667305	0.630164	0.522508	0.572862	0.557074	0.755776	1.03765	1.11881	1.26698	1.3662	1.34258	1.37612	1.63625	1.62903	1.51232	1.52419	1.34029	1.09595	0.984976	1.14746	1.02519	0.925711	0.897477	0.775008	0.698414
tool	0	1.33375	1.31699	1.18123	0.947487	0.894116	0.832336	0.736149	0.687473	0.820141	0.874108	0.829794	0.833391	0.84597	0.866441	0.806371	0.978776	0.973474	1.0091	0.866329	0.829147	0.732874	0.832989	0.941409	1.21943	1.21145	1.29128	1.2602	1.13864	0.842163	0.927467	1.1031	1.23934	1.56978	1.86197	1.81719	1.55055	1.47903	1.213	1.06937	1.06988	1.07183	1.08023	1.13706	1.1417	1.05083	1.13137	1.36921	1.34801
tool	0	1.35141	1.11186	0.971811	0.950902	1.03249	1.08254	0.984428	0.75804	0.638463	0.628688	0.610989	0.82218	1.03246	1.09978	1.12559	1.20228	1.09381	0.95885	1.04613	1.15912	1.14144	1.21104	1.20885	1.00111	0.804726	0.77225	0.759414	0.802683	0.966139	0.951421	0.95376	0.988755	0.962807	0.904677	0.917538	0.936814	0.814393	0.812268	0.833517	0.9931	1.0321	1.03823	1.10411	1.10702	0.989664	0.906727	1.01196	1.0044
tool	0	1.06362	1.07026	1.11141	1.13883	0.965993	0.812975	0.903096	1.18095	1.2242	1.2713	1.24253	1.31854	1.45441	1.57708	1.68103	1.73067	1.54827	1.13093	1.00624	0.876973	0.810521	0.697154	0.876238	1.08578	1.19566	1.27532	1.50998	1.36862	1.21098	1.14449	1.19288	1.03074	1.01959	0.975923	1.02717	0.976892	1.0694	1.1112	1.07436	1.25048	1.29867	1.41207	1.39446	1.59912	1.49356	1.38974	1.2112	1.299
tool	0	0.877898	1.02661	1.0011	1.01022	1.11903	1.17662	1.16223	1.31089	1.21541	1.10364	0.946326	0.928464	0.780896	0.783691	0.801563	0.922255	1.04503	1.06412	1.12326	1.10916	1.15877	1.08208	1.11227	1.26016	1.40719	1.29748	1.20446	1.26727	1.31798	1.24667	1.40134	1.38339	1.27943	1.02225	1.02319	1.05077	1.34986	1.39958	1.45923	1.45796	1.32141	0.987091	0.936096	1.05452	1.00447	1.06991	1.08588	1.11208
tool	0	1.20673	1.09769	1.09087	1.05212	1.15324	1.15532	1.24696	1.28801	1.2553	1.12688	1.07303	1.06306	1.07157	1.14821	1.39528	1.42871	1.33353	1.22157	1.20986	1.10362	1.26693	1.40954	1.32809	1.2473	1.24315	1.21686	1.20663	1.40616	1.3268	1.30025	1.33064	1.25361	1.0888	1.30142	1.23923	1.07169	1.05248	1.03589	0.978064	1.05954	1.07798	1.02513	0.945434	0.804464	0.839917	0.829214	0.896996	0.903116
tool	0	0.992619	0.902419	0.939511	0.925204	0.935694	0.733505	0.752311	0.723569	0.658345	0.716513	0.826407	0.881596	0.935804	0.94493	0.856237	0.758823	0.762254	0.755851	0.743084	0.792991	0.851815	0.769694	0.662135	0.644952	0.68856	0.780353	0.830628	1.0265	1.00934	0.934968	0.906733	0.924974	0.890349	1.05329	1.31379	1.26625	1.16962	1.01311	0.948059	0.694498	0.657844	0.643452	0.826083	0.795415	0.990381	1.03907	1.12884	1.11713
tool	0	1.16832	1.14729	0.929314	0.876446	0.991679	1.03522	0.930711	1.04503	1.28758	1.58783	1.83944	1.83353	1.72747	1.60275	1.25864	0.99202	0.959948	1.02984	0.970497	0.92965	0.82969	0.883599	0.957754	1.00196	1.0901	1.12752	1.14357	0.99197	0.842412	0.772245	1.01827	1.1459	1.50703	1.63903	1.80116	1.52227	1.36704	1.20537	1.32048	1.36015	1.57417	1.5029	1.27535	1.12164	1.02063	0.794514	0.959159	1.07653
car	0	0.947959	1.06217	1.10902	1.15104	1.1955	1.36232	1.30412	1.1749	1.11039	1.01018	0.829685	0.818166	0.940381	1.13488	1.16728	1.10344	1.02382	0.92816	0.874653	0.95223	1.0733	1.10578	1.07421	1.02964	0.988989	0.892916	0.751835	0.761171	0.765235	0.646964	0.622965	0.701786	0.68312	0.768002	1.22609	1.34777	1.32936	1.36267	1.43787	1.15614	1.22299	1.38373	1.39541	1.32962	1.3155	1.23864	1.13843	1.14663
car	0	1.35888	1.24444	1.06967	0.949756	0.991056	0.929288	0.987382	0.87874	0.789799	0.757025	0.735045	0.636448	0.597599	0.609295	0.580011	0.649349	0.910625	1.11824	1.10517	1.20071	1.16011	0.972088	0.90701	0.944492	0.885302	0.903981	1.07032	0.977963	0.940143	0.91855	0.938426	0.723146	0.74781	0.777651	0.874574	0.756838	0.823929	0.801189	0.93051	0.936423	1.3025	1.60832	1.85372	1.84063	1.93711	1.70874	1.51648	1.48177
car	0	1.21089	1.08086	0.97945	1.00504	0.924258	0.804144	0.929056	1.01604	1.05745	1.09632	1.03586	0.807629	0.748772	0.725967	0.703422	0.750286	0.750274	0.695233	0.73522	0.860746	0.937558	1.0872	1.19992	1.18242	1.02236	1.02062	1.01116	1.07508	1.0915	1.17975	1.49615	1.39528	1.45423	1.55627	1.63835	1.29684	1.34436	1.1945	1.19922	1.16609	1.55442	1.59115	1.72278	1.82568	1.85749	1.48296	1.49598	1.41098
car	0	1.05486	1.03572	0.864332	0.871145	0.984892	0.952856	0.961635	0.828296	0.827867	0.66453	0.605069	0.584988	0.71879	0.897864	1.03556	1.05011	1.1917	1.36008	1.25698	1.238	1.24569	1.10228	0.957525	0.99693	0.977648	1.06249	1.07086	1.08595	0.944102	0.80991	0.690418	0.706294	0.600787	0.712131	0.866316	1.07157	1.03761	1.1181	1.16908	1.32753	1.37795	1.58329	1.51319	1.31177	1.13041	1.21817	1.27765	1.39414
car	0	1.15808	1.33921	1.38202	1.42602	1.30975	1.17673	0.993283	0.936496	0.770637	0.972091	0.929612	0.952278	0.907423	1.00386	0.856174	0.93251	0.908165	1.01081	1.11763	1.17317	1.14748	1.25299	1.22438	1.24206	1.08846	1.00744	0.982124	1.18291	1.16751	1.24677	1.36846	1.27081	1.12555	1.20275	1.42809	1.52883	1.65818	1.54561	1.38366	1.26547	1.14387	1.16746	1.25538	1.30164	1.34736	1.17459	1.03394	1.16672
car	0	1.13046	1.15957	1.11202	1.33108	1.18573	0.974599	0.952605	0.889671	0.636264	0.761938	0.814244	0.846063	0.947967	0.962327	0.810549	0.750241	0.644798	0.554753	0.564822	0.677851	0.696984	0.674042	0.677497	0.63961	0.697929	0.68246	0.694669	0.696783	0.777695	0.661439	0.921544	1.26959	1.46123	1.60458	1.7313	1.52993	1.40557	1.36567	1.29768	1.33267	1.35829	1.31161	1.18304	1.16104	1.05501	0.967388	0.807514	0.780745
car	0	0.926001	0.910844	0.91718	0.881745	1.00292	1.30315	1.33044	1.39904	1.30216	1.20894	0.926022	0.730595	0.572912	0.575869	0.564187	0.600744	0.793213	0.985219	1.0058	1.01462	0.994378	0.903132	0.762374	0.925029	0.912902	0.901374	0.832389	0.927543	0.828218	0.821331	0.91267	1.04165	1.05602	1.08234	1.14821	1.2976	1.26041	1.37563	1.39594	1.38229	1.17231	1.14654	1.07074	1.09407	0.992755	1.0091	0.982382	0.876843
car	0	0.771717	0.727783	0.572235	0.485713	0.454266	0.454008	0.520484	0.610749	0.645808	0.635016	0.599042	0.658944	0.778366	0.912714	0.982625	1.10208	1.01493	0.988781	0.964243	1.2383	1.2661	1.4194	1.38642	1.47519	1.25642	1.30989	1.2866	1.23143	1.12482	1.08546	0.913419	0.861758	0.990558	1.45476	1.78925	1.86935	1.84689	1.82802	1.32621	0.996501	1.15	1.30652	1.18322	1.39449	1.5185	1.44182	1.24004	1.19046
car	0	0.803933	0.82577	0.764494	0.639519	0.610185	0.69515	0.839681	0.854221	0.987143	1.1664	1.064	0.998163	1.13758	1.07211	0.896435	0.890629	0.821409	0.669711	0.642884	0.607982	0.920805	1.0574	1.02166	1.07513	1.13534	0.883237	0.761783	0.861096	0.863626	0.88738	0.802451	0.874435	0.827612	0.78732	0.714827	0.751824	0.629676	0.807272	0.886117	0.898804	0.931124	1.03982	0.920878	0.982262	1.1354	1.19828	1.20653	1.1933
car	0
moped	0	0.933054	0.869026	0.901373	1.01055	0.99758	0.987496	1.08302	1.178	1.02061	1.08244	1.03196	1.00939	1.02162	1.03311	0.932775	0.895751	0.862182	0.769393	0.84728	0.909128	0.861377	0.763729	0.783377	0.784541	0.804737	1.06881	1.17328	1.1617	1.10368	0.979831	0.713825	0.658441	0.607204	0.781797	1.16361	1.52187	1.8584	2.05057	2.09196	1.8637	1.57471	1.18701	1.09536	1.0851	1.15565	1.15388	1.16948	1.1491
moped	0
moped	0	1.17744	1.13982	1.07839	1.07697	1.05303	0.796425	0.815412	0.828712	0.881652	0.841838	0.818342	0.811131	0.906547	0.768377	0.644235	0.730582	0.813244	0.847907	0.991415	1.07792	1.08012	1.22393	1.1371	1.03765	1.03907	0.967125	0.807285	0.804003	0.96397	1.23204	1.41737	1.44557	1.70777	1.91272	1.86884	1.8927	2.08338	1.80324	1.55442	1.4392	1.44105	1.57679	1.83059	2.18633	2.11532	2.25329	2.19522	2.074
moped	0	1.89733	1.84804	1.65213	1.45504	1.40661	1.13622	1.07813	1.21896	1.16736	1.19262	1.23222	1.31373	1.30329	1.18738	1.14096	1.00027	1.12358	1.16685	1.17733	1.15775	1.23073	0.921693	0.732431	0.822867	0.805515	0.819568	1.01172	1.20333	1.26696	1.2944	1.34557	1.33141	1.16377	1.11248	1.2702	1.32858	1.33196	1.29571	1.22827	1.11738	1.06233	1.13029	1.14234	1.18897	1.30828	1.26845	1.20889	1.38968
moped	0	1.12713	0.946195	0.912675	0.938391	0.886311	0.839745	0.752642	0.697787	0.623627	0.65316	0.674056	0.793693	1.00284	1.10605	1.12163	1.00868	1.05887	0.932405	0.926646	0.822618	0.833264	0.783997	0.797831	0.726926	0.802183	0.898915	0.806266	0.776683	0.787939	0.806665	0.809316	0.962702	1.09933	1.12848	1.45122	1.69663	1.73639	1.54939	1.42856	1.17587	0.894583	0.922652	1.06478	1.28758	1.40526	1.40645	1.24116	1.29035
moped	0	0.798524	0.865764	0.816118	0.848488	1.04673	1.11165	1.0254	1.10115	1.10371	1.03708	1.04367	1.17626	1.19618	1.25799	1.20083	1.1897	1.10113	0.965198	0.792729	0.749937	0.774093	0.634	0.58799	0.678634	0.681371	0.702692	0.783446	0.889086	0.859936	0.906119	0.904298	1.04413	1.29115	1.38526	1.50834	1.80798	1.93739	1.86503	1.74556	1.72812	1.67834	1.50495	1.34162	1.47183	1.54252	1.3911	1.37316	1.52388
moped	0	0.741735	0.717804	0.846918	0.971495	1.04627	0.943605	1.03607	1.02877	0.891675	0.866494	0.922673	0.827501	0.829907	0.893366	0.926323	0.849419	1.03408	0.96522	0.822202	0.855995	0.987025	1.04272	0.980266	1.03467	0.89903	0.749828	0.643481	0.83338	0.870812	1.07829	1.43833	1.57333	1.60392	1.82079	1.95516	1.82246	1.80398	1.72457	1.47829	1.40203	1.3602	1.22364	1.32071	1.48773	1.55234	1.6806	1.71654	1.57916
moped	0	0.809067	0.718336	0.735009	0.811329	0.775107	0.987552	0.905726	0.804851	0.823646	0.927904	0.827803	0.909204	1.00421	1.16779	1.292	1.22869	1.22829	1.20556	1.087	0.939027	1.06924	1.0458	1.00267	0.856784	0.851757	0.74814	0.784231	0.875135	0.925621	1.08106	1.11915	1.04606	1.21281	1.32426	1.34281	1.43878	1.56041	1.37007	1.30672	1.10703	1.01175	1.05888	1.04697	0.933261	0.86165	0.768561	0.741071	0.678937
moped	0
moped	0	0.680832	0.749267	0.771884	0.642358	0.751753	0.861243	0.82628	0.898323	0.995548	0.808399	0.756125	0.86383	0.915901	1.19731	1.36439	1.59656	1.72975	1.7838	1.60649	1.5299	1.46336	1.47971	1.58358	1.53965	1.56514	1.43962	1.24592	1.00053	0.916429	0.870573	0.739467	0.91742	1.16229	1.24627	1.22273	1.40711	1.30223	1.01705	1.04343	1.147	1.04443	0.887028	1.00174	0.950745	0.945949	0.978956	1.10542	1.00871
bark	0	0.911823	0.944082	0.920625	0.805549	0.921308	1.21007	1.37091	1.48769	1.54773	1.5399	1.45102	1.31095	1.46809	1.47812	1.34182	1.22723	1.11647	0.879653	0.849402	1.01373	1.11054	1.39093	1.83159	1.99005	2.21186	2.20701	2.2012	1.84723	1.76587	1.44531	1.29294	0.988757	0.980112	1.04328	0.999994	1.05044	1.04846	1.00737	0.862119	0.820255	0.783609	1.12892	1.40916	1.60112	1.78156	1.8187	1.51872	1.22394
bark	0	0.992916	0.952617	0.923386	0.894682	1.00551	1.02239	1.07765	1.02163	0.983854	0.793119	0.780401	0.73473	0.891023	0.966464	1.03611	1.03489	1.11898	1.12327	1.01428	0.932942	0.918943	0.934431	0.788799	1.07054	1.2105	1.17897	1.1124	1.24981	1.20781	1.17165	1.23459	1.55282	1.78115	1.87333	2.01223	2.10204	1.94416	1.72758	1.58843	1.54737	1.5921	1.62441	1.71785	1.71682	1.65889	1.53183	1.2896	1.07339
bark	0	0.765676	0.927386	1.02897	1.10792	1.15492	1.1078	1.10524	0.970346	0.997364	0.927447	0.900382	0.840142	0.832638	0.718216	0.731866	0.757192	0.76399	0.810718	0.834791	0.794275	0.732411	0.673582	0.586797	0.580602	0.558234	0.680163	0.674918	0.885697	0.972225	1.07612	1.12634	1.1912	1.16674	1.32076	1.37334	1.31881	1.28474	1.28148	1.07445	1.0083	0.89768	0.906236	0.801074	0.734993	0.884192	1.07196	1.2492	1.34577
bark	0	1.32375	1.36709	1.30741	1.13079	1.08107	0.96078	0.821209	0.80875	0.720254	0.718735	0.7967	0.92167	0.974997	0.984998	0.927992	0.882736	0.892039	0.848192	0.841462	0.935032	0.855379	0.69939	0.769316	0.779973	0.68639	0.690287	0.773024	0.668831	0.684634	0.824862	0.965858	0.913013	0.999002	0.949172	0.839893	0.917673	1.05025	1.18813	1.42612	1.59326	1.43339	1.32181	1.24718	1.18902	0.984057	1.01561	1.05973	0.876679
bark	0	0.903865	0.944228	1.008	0.996963	0.904745	0.824982	0.718376	0.663076	0.630955	0.571125	0.586564	0.66659	0.809261	0.839208	0.870492	1.02853	1.05511	0.938113	0.945718	0.938345	0.79998	0.92942	0.969064	0.929604	0.949624	1.11412	1.03624	1.15454	1.29125	1.27908	1.14439	1.04513	1.06706	1.10441	1.0821	1.11379	1.18842	1.05714	0.992015	1.00709	1.20343	1.18866	1.15277	1.16215	1.40633	1.26693	1.37789	1.4151
bark	0	0.732549	0.754386	0.842382	0.884103	0.915282	1.15732	1.04021	0.93992	0.906851	0.915401	0.830346	0.898167	1.01758	1.0871	1.17598	1.16508	1.1382	1.09433	1.04588	0.868502	0.826557	0.785604	0.751044	0.7013	0.750754	0.682346	0.733478	0.757404	0.777654	0.798778	0.838408	1.01936	0.972377	0.987866	1.03214	1.07637	1.03609	1.04688	1.12511	1.16248	1.16772	1.11947	1.27448	1.18524	1.08646	1.10397	0.937541	0.910814
bark	0	1.3554	1.20787	1.18085	1.19279	1.22373	1.33626	1.29209	1.33254	1.20451	1.04492	0.911114	0.827653	0.902293	1.16902	1.35208	1.51667	1.67121	1.58027	1.20465	1.15131	1.20663	1.14242	1.15562	1.09459	0.99864	0.745528	0.734732	0.653317	0.855131	0.93047	1.0264	1.12542	1.19191	1.20724	1.30511	1.49436	1.46976	1.63031	1.51404	1.59562	1.39236	1.29277	1.1885	1.18447	0.955806	0.95529	1.00003	0.972573
bark	0	1.26306	1.20114	0.945664	0.818107	0.829198	0.835361	0.683057	0.72676	0.842826	1.01293	1.25355	1.40175	1.41185	1.32353	1.24748	1.18952	1.17207	1.19602	1.17701	1.01652	0.906881	0.709002	0.603516	0.763723	0.905781	0.810698	0.869975	0.922406	0.737863	0.630267	0.633342	0.820893	0.925915	1.05277	1.10012	1.14975	0.971892	0.86635	0.933263	1.06078	1.02497	1.04107	1.18598	1.05922	0.990535	0.960009	1.17422	1.33964
bark	0	0.880443	0.778939	0.955703	1.13429	1.14506	1.30496	1.3496	1.45613	1.39196	1.46932	1.26877	1.15946	0.964295	0.998875	0.950006	0.916015	0.96928	0.863869	0.763167	0.697935	0.779687	0.876959	0.865896	0.975439	1.09789	1.27761	1.24713	1.47065	1.41557	1.2438	1.0682	1.08511	1.07427	1.23829	1.40872	1.4364	1.43289	1.38836	1.29092	1.53949	1.62427	1.61996	1.50373	1.39822	1.16333	1.22188	1.13817	1.14698
bark	0	1.37932	1.40228	1.19511	0.814965	0.656012	0.621787	0.663856	0.78752	0.808825	0.828217	0.903284	0.958614	1.09043	1.30274	1.60105	1.61794	1.5247	1.51414	1.37376	1.05859	1.15196	1.33898	1.39254	1.50824	1.55715	1.42894	1.29246	1.2234	1.22229	1.3092	1.51059	1.4796	1.32239	1.20487	1.14385	1.04264	1.13394	1.34252	1.49324	1.68938	1.60161	1.52788	1.35963	1.19159	0.910555	0.894711	0.807077	0.787472
vessel	0	0.815452	0.961636	0.995545	0.969063	0.81341	0.810293	0.722633	0.723943	0.811421	0.827909	0.880683	0.825993	0.794348	0.871363	0.990483	0.918993	0.888284	0.832248	0.656908	0.526477	0.562207	0.719052	0.783756	0.71233	0.861827	0.863328	0.851683	0.929374	1.13415	1.19787	1.22968	1.30923	1.44318	1.42082	1.33207	1.40226	1.54399	1.63115	1.60081	1.62817	1.90639	1.92405	2.17899	2.57046	2.68999	2.35425	2.16169	1.53501
vessel	0	1.24746	1.22794	1.2639	1.28845	1.27787	1.29094	1.24604	1.17589	1.04959	0.95282	0.969627	1.1467	1.11715	1.19028	1.22086	1.04575	0.888144	0.879719	0.771003	0.752048	0.796369	0.741139	0.799324	1.08547	1.01805	1.0237	1.04105	1.03553	0.808397	0.899146	0.864468	0.887945	0.929856	1.01987	1.39046	1.72729	1.75132	1.6265	1.55803	1.08084	0.76123	0.825603	0.817206	0.833738	0.840852	0.823624	0.725526	0.700353
vessel	0	0.870211	1.12008	1.09298	1.23105	1.27497	1.13793	0.912214	0.880489	0.809566	0.661344	0.581432	0.753028	0.771477	0.753347	0.852924	0.797288	0.544018	0.596057	0.674681	0.625761	0.702635	0.91664	0.904043	0.854998	1.14361	1.24662	1.11188	1.12787	1.27549	1.04699	1.14933	1.19472	1.19062	1.10985	1.23921	1.33521	1.38328	1.43719	1.5547	1.47051	1.17867	1.13158	0.987789	0.927195	1.01698	1.08739	1.2299	1.46667
vessel	0	0.791293	0.913238	1.01547	1.14842	1.12469	1.1541	1.10006	1.17794	0.994881	1.1713	1.52059	1.63272	1.45615	1.48393	1.40547	1.22757	1.23709	1.44017	1.35548	1.24857	1.05503	0.942802	0.770827	0.797962	0.802744	0.897179	0.961093	0.98601	1.08164	1.21175	1.22616	1.24553	1.22295	1.07199	0.976903	0.88639	0.897069	0.969801	1.15494	1.30851	1.33435	1.26486	1.18796	1.1282	1.06211	0.964253	0.966474	1.04001
vessel	0	0.845329	0.82623	0.835195	0.778703	0.597729	0.534782	0.554474	0.540556	0.703303	0.911931	0.884511	0.925997	1.08639	1.30571	1.19886	1.30377	1.28703	1.2431	0.995123	1.01698	0.980914	1.06677	1.01984	1.07103	0.960184	0.891882	0.85651	0.861161	0.749047	0.808246	0.778203	0.775116	0.732394	0.76015	0.81804	0.94398	0.919374	0.966089	1.07562	1.03969	1.17277	1.14974	1.18592	1.35654	1.33537	1.21228	1.47965	1.39395
vessel	0	0.855123	0.970068	1.00122	0.91448	0.990252	0.91894	0.865798	0.982235	1.02961	1.03752	1.20608	1.1794	1.04444	0.989333	1.05699	1.21103	1.27995	1.24414	1.24224	1.17886	0.956005	0.909292	0.838594	0.793981	0.70332	0.697736	0.866512	1.01895	1.11118	1.19106	1.25772	1.13065	1.16938	1.31762	1.31853	1.36297	1.39423	1.34511	1.23277	1.23518	1.14808	1.2557	1.33873	1.4882	1.68513	1.63434	1.41242	1.32072
vessel	0	0.970101	0.949271	0.955216	0.983475	1.06181	1.06159	1.15174	1.29995	1.40638	1.28951	1.25563	1.33156	1.13684	1.10175	1.14334	0.990673	0.808385	0.827033	0.797231	0.775411	0.815053	0.840072	0.770412	0.74386	0.750919	0.913642	0.920239	1.02066	1.04807	1.11865	0.940746	1.02324	1.06296	1.14431	1.03338	1.06321	1.015	1.08841	1.07202	1.10154	1.14756	1.09089	1.00575	1.09716	1.23765	1.2854	1.29786	1.24291
vessel	0	1.01273	0.968336	0.858164	0.882359	0.917305	0.912429	0.995569	1.02071	0.996547	1.05441	0.997649	0.909445	0.913689	0.883547	0.836825	0.834809	0.920299	0.98556	1.05673	1.21385	1.2767	1.21655	1.09747	1.22985	1.22548	1.23303	1.31212	1.37115	1.21285	1.02338	1.03483	1.04737	1.13759	1.20195	1.28753	1.6589	1.94247	2.03375	1.98588	1.9233	1.53202	1.24554	1.18097	1.20616	1.24165	1.44276	1.46894	1.42135
vessel	0	1.20937	1.15626	1.01436	0.906657	0.754522	0.670431	0.672255	0.877268	1.09342	1.33958	1.4151	1.29494	1.11774	0.870487	0.726454	0.677336	0.701769	0.818644	1.06127	1.08825	1.07114	1.07698	0.936603	0.694276	0.683596	0.980512	1.0428	1.14509	1.15828	1.14547	0.879022	0.928773	0.791642	0.775137	0.729743	0.743233	0.821066	0.894958	0.968598	1.1642	1.13805	1.04632	1.06935	1.29378	1.31224	1.37783	1.45192	1.37548
vessel	0	0.934671	0.863813	0.738606	0.68759	0.751715	0.870773	0.932481	1.17617	1.18617	1.21936	1.43667	1.48219	1.32188	1.31568	1.2338	1.04171	0.855632	0.816267	0.909633	0.932653	0.762802	0.890032	0.848712	0.779812	0.733383	0.75227	0.663612	0.783037	0.85956	1.02666	1.28258	1.40565	1.36266	1.41136	1.25896	1.1648	1.23653	1.24203	1.22413	1.40574	1.27411	1.21898	1.34775	1.31467	1.25614	1.37095	1.33979	1.26735
ridge	0	1.0863	1.04566	1.09415	1.14347	1.23532	1.29377	1.24588	1.26035	1.09137	1.03793	0.964329	1.08389	0.961265	1.13447	1.05223	0.992035	0.879845	0.844453	0.780945	0.773049	0.740807	0.831433	0.806987	0.737294	0.764069	0.799878	0.669719	0.87979	0.900946	0.890327	1.00072	1.32167	1.64816	2.56142	2.80255	2.96101	2.7807	2.36421	1.56511	1.37537	1.20694	1.1692	1.21231	1.07177	0.985536	0.802994	0.657016	0.487393
ridge	0	1.23064	1.15351	1.2751	1.28776	1.13974	1.1312	0.978703	0.952524	0.928342	1.00372	1.14666	1.21357	1.1253	1.18587	1.17236	0.936387	0.906624	0.985006	0.836303	0.977038	1.1828	1.15383	1.02441	1.07481	1.15019	1.04892	1.04607	1.18587	1.17923	0.924235	1.00858	0.968866	0.788414	0.90961	1.10974	1.1376	1.27528	1.62391	1.54498	1.33128	1.31353	1.27949	1.08669	1.24496	1.18548	1.0014	0.940101	0.854401
ridge	0	0.912273	0.776036	0.847729	0.79741	0.754119	0.866711	0.861007	0.818813	0.908501	0.909755	0.729469	0.780039	1.01331	1.01544	1.03409	1.26743	1.32642	1.1433	1.11653	1.00004	0.863422	0.852175	0.852661	0.824867	0.924391	0.932822	1.03142	0.998577	1.04786	1.17938	1.27953	1.16036	1.12538	1.40278	1.48249	1.55945	1.6924	1.92745	1.589	1.44378	1.28575	1.22573	0.996201	1.32277	1.44418	1.57698	1.59812	1.64441
ridge	0	1.27472	1.2623	1.2607	0.955959	0.758274	0.677109	0.763528	0.826105	0.933494	0.94929	1.07344	0.996644	0.93816	0.861486	0.81285	0.798602	0.783479	0.891745	0.958662	1.24905	1.31501	1.30224	1.26376	1.30825	1.38671	1.43828	1.4736	1.58492	1.58613	1.38161	1.25833	1.17085	1.111	1.16841	1.22108	1.62629	2.12674	2.17494	2.09601	2.2228	1.92404	1.55216	1.40475	1.20667	0.939962	0.813768	1.0233	1.2141
ridge	0	0.81093	0.930096	0.908322	0.85898	0.995621	0.895269	0.951829	0.969058	0.929663	0.964728	1.07759	1.10945	1.32471	1.61627	1.68438	1.76443	1.68674	1.56387	1.38778	1.26676	1.03872	1.06815	1.00672	0.989435	0.947777	1.02962	0.886987	0.8945	1.08631	1.40764	1.46787	1.48128	1.54751	1.49002	1.25256	1.30651	1.69056	1.89953	1.79159	1.87	2.04331	1.88961	1.62434	1.67111	1.5971	1.37968	1.18362	1.12245
ridge	0	0.775901	0.836004	0.786451	0.815682	0.841029	0.985773	1.00039	1.01165	0.933921	0.947025	0.952328	1.00842	0.970907	0.932702	0.986293	0.920451	1.05336	1.13125	1.28806	1.3141	1.32863	1.14269	1.24884	1.25033	1.13302	1.30843	1.30618	1.14692	1.05669	1.09094	1.05898	1.12317	1.52058	1.88971	2.02279	1.83412	1.77634	1.53404	1.26351	1.05723	1.08661	1.14724	1.01809	0.89514	1.0908	1.14479	1.27345	1.36205
ridge	0	0.98297	1.04232	1.09379	1.1059	1.14886	1.14833	0.947218	0.968612	1.0134	0.914796	0.867842	1.06039	1.16363	1.23177	1.24522	1.39507	1.31379	1.11008	1.06247	1.0867	0.985843	0.856839	1.01025	0.973449	1.07114	1.2162	1.54654	1.61486	1.75247	1.69555	1.50823	1.31535	1.48197	1.68968	1.86027	2.04712	2.20192	1.97952	1.76452	1.65514	1.56719	1.6602	1.6477	1.5319	1.40866	1.22296	0.817499	0.817923
ridge	0	1.03533	1.14688	1.02297	1.05475	1.03349	1.16235	1.24429	1.28953	1.15854	1.13264	1.01398	1.23947	1.40186	1.51068	1.733	1.89165	1.47747	1.16503	1.09661	0.992312	1.03486	1.21257	1.23744	1.29688	1.25362	1.02037	0.980963	1.01084	1.01428	1.09548	1.14311	1.07321	1.07988	1.13072	1.01131	0.967981	0.96247	1.02227	0.879383	0.895231	1.0699	1.13186	1.16413	1.18023	1.19685	1.0007	0.914301	0.941094
ridge	0	1.49168	1.47978	1.24182	1.29766	1.19195	1.2413	1.24904	1.15676	0.971624	0.891077	0.728261	0.730554	0.889512	0.905965	0.841168	0.939085	0.981266	0.959958	0.919636	1.12003	1.21466	1.16893	1.27282	1.43859	1.30971	1.15687	1.13326	0.946381	0.803016	0.853482	1.00123	1.05349	1.17641	1.18755	1.13233	1.05325	1.0953	0.949849	1.03194	1.17301	1.48815	1.46033	1.49347	1.52427	1.42897	1.14099	1.07899	1.1017
ridge	0	1.14908	1.13903	1.2808	1.31729	1.35336	1.33781	1.25659	1.09437	1.04796	0.987589	0.961665	0.963738	0.955522	0.919262	0.853765	0.968326	0.974576	0.986705	0.966467	1.20634	1.25035	1.28022	1.18321	1.16955	0.872411	0.738908	0.731412	0.769312	0.790305	0.852504	0.884982	0.776422	0.936434	1.04642	1.10702	1.15633	1.21844	1.16983	1.15371	1.18164	1.08436	1.02582	0.954968	0.99112	0.959468	1.00902	1.02236	1.09823
support	0	0.705253	0.649217	0.535494	0.636548	0.704929	0.66828	0.751346	0.849892	0.841745	1.03539	1.19911	1.34181	1.38593	1.35514	1.04678	0.87572	0.642437	0.546044	0.661852	0.684069	0.660632	0.769921	0.85818	0.816138	0.954884	1.03185	1.00418	0.916475	0.956239	1.06156	1.06415	1.25507	1.57229	1.65612	1.61299	1.81799	1.69488	1.38732	1.32614	1.29509	1.18848	1.1615	1.27485	1.2896	1.20426	1.10229	1.11272	1.12026
support	0	0.72136	0.723171	0.683163	0.66062	0.6105	0.740956	0.873308	1.08451	1.00426	1.18088	1.09132	0.924969	0.821675	1.16421	1.08824	1.3612	1.56126	1.77144	1.48299	1.44425	1.1797	1.12768	0.964715	1.01186	1.12024	1.28155	1.4936	1.62647	1.79965	1.87325	1.91884	1.61966	1.51476	1.41944	1.44409	1.37415	1.3701	1.38094	1.33947	1.15301	1.1622	1.18563	0.989349	1.16224	1.28952	1.16651	1.26613	1.34745
support	0	0.91454	1.10035	1.16129	1.08344	1.02196	0.98057	0.892176	0.872506	0.916718	0.985163	1.12084	1.16164	1.37634	1.3773	1.24793	1.03587	1.00065	0.800233	0.815904	0.980474	1.21122	1.2163	1.20897	1.20847	1.12248	0.943375	0.857257	0.834548	0.742994	0.716177	0.765726	0.89024	1.15107	1.22929	1.21658	1.15384	1.21404	1.18187	1.24486	1.19818	1.20179	1.01948	0.892072	0.844464	0.950997	1.11332	1.18929	1.12828
support	0	1.17695	1.26176	1.57014	1.6329	1.57016	1.25721	1.21102	0.855899	0.722335	0.929336	0.828606	0.89099	0.92713	0.998298	0.890223	1.05174	1.01131	1.08928	0.983499	0.824846	0.868139	0.882904	1.03766	1.24284	1.23477	1.03922	1.05303	0.792075	0.700532	0.668479	0.856868	0.929273	1.05033	1.05378	1.29666	1.27155	1.23674	1.29974	1.57587	1.62002	1.44756	1.28667	1.10584	0.856077	0.731591	0.837047	0.907993	1.02431
support	0	1.44084	1.39838	1.24223	1.16999	1.047	0.973833	0.836705	0.800372	0.771187	0.836734	0.750966	0.754126	0.736328	0.853051	0.902305	0.970614	1.12223	1.09119	0.988629	1.10424	1.15483	1.0228	0.994599	1.00632	0.863145	0.904265	1.03314	1.15597	1.14007	1.08702	1.08528	1.08011	1.12368	1.17031	1.30166	1.23543	1.14097	1.03212	1.01285	1.01277	1.04351	1.40787	1.4742	1.3841	1.29197	1.32476	1.09106	1.0039
support	0	0.848492	0.752274	0.683897	0.819092	0.827808	0.902648	0.955901	1.09589	1.0998	1.07602	1.06851	0.987336	0.917668	0.888921	0.950392	0.90722	1.04819	1.08844	1.23174	1.24981	1.35266	1.27683	1.27976	1.14446	1.03259	0.94312	0.882223	0.813173	0.828815	0.864906	0.811728	0.945264	1.05977	1.21126	1.32456	1.65504	1.82793	1.73939	1.69163	1.60539	1.38393	1.03263	0.964088	0.853188	0.724833	0.608212	0.726842	0.856506
support	0	1.435	1.24652	1.07705	0.95482	0.810227	0.843831	0.80582	0.876952	1.03126	1.06858	1.083	1.10629	1.0227	0.971502	0.930564	0.827357	0.972824	1.01765	1.00815	0.934598	0.938287	0.915656	1.00293	0.994661	1.17142	1.3772	1.41257	1.35255	1.36184	1.22539	1.05337	1.1249	1.34061	1.46718	1.52179	1.44437	1.32491	1.07994	0.843273	0.760183	0.859179	0.876821	0.933633	0.93665	1.01735	1.10814	1.10898	1.09206
support	0	0.803276	0.885001	0.815262	0.86929	0.917818	0.887778	0.805158	0.794603	0.855552	0.736512	0.692697	0.77119	0.892703	0.779834	0.834939	0.783418	0.739138	0.675867	0.700002	0.669814	0.727909	0.672697	0.619318	0.616956	0.62265	0.586535	0.606433	0.593609	0.720125	0.840606	0.959849	1.06704	1.2334	1.28868	1.14727	1.18915	1.24508	1.51132	1.68666	2.06693	2.29836	2.42781	2.1143	1.7786	1.42311	1.27955	1.0238	1.08726
support	0	0.868603	0.587619	0.551413	0.654695	0.753281	0.802362	0.863021	0.916714	0.927809	0.807303	0.943101	0.950884	0.86131	0.801318	0.784073	0.642976	0.676259	0.654054	0.605343	0.61589	0.673598	0.59324	0.680092	0.716218	0.794908	0.833931	0.866217	0.765082	0.763072	0.759425	0.752998	0.914333	1.11767	1.17805	1.2809	1.32717	1.339	1.34086	1.40819	1.39153	1.3626	1.40222	1.27539	1.07409	0.966621	1.06441	1.14208	1.38364
support	0	1.60023	1.59283	1.55378	1.24645	1.09703	0.901404	0.766826	0.686018	0.738956	0.810564	0.859054	1.02413	1.00324	0.923196	0.866504	0.83863	0.607356	0.56862	0.61962	0.718573	0.863746	1.08478	1.13748	1.07556	1.03795	0.879819	0.716362	0.799302	0.929204	0.945854	1.23059	1.5332	1.68016	1.89537	1.98213	1.7905	1.58933	1.60408	1.40498	1.43235	1.68027	1.78984	1.7055	1.60968	1.426	1.11155	0.990359	0.807041
building	0	1.00538	1.10179	0.906932	0.905572	0.895352	1.106	1.1389	1.1735	1.31135	1.29834	1.13875	0.954015	0.927685	0.752571	0.789505	0.801946	0.797204	0.785581	0.780277	0.703445	0.73816	0.869145	0.894983	0.894001	0.942091	0.895059	0.843798	0.825873	0.944464	1.03977	1.07099	1.02784	0.975376	1.04419	1.33001	1.61347	1.81932	1.96914	1.9236	1.70226	1.4553	1.24406	1.2682	1.0946	1.03094	1.13043	1.21261	1.30004
building	0	0.767222	0.785564	0.960998	1.25242	1.24133	1.21015	1.20513	1.19857	0.981333	1.05709	1.18236	1.36584	1.32021	1.3602	1.32787	1.28738	1.17488	1.10479	0.971067	0.88731	0.819759	0.805279	0.841538	0.833083	0.812392	0.821065	0.757766	0.735401	0.811983	0.786065	0.750738	0.869317	0.927509	1.11895	1.31441	1.24813	1.16036	1.15823	0.977285	0.903269	1.06167	1.05231	0.984706	1.06146	1.12057	1.1373	1.16645	1.37411
building	0	1.22348	1.11769	0.996825	0.955259	0.919627	0.841411	0.937778	0.8462	0.81179	1.02415	1.18626	1.2379	1.45472	1.50701	1.32801	1.20841	1.19937	1.10305	1.3978	1.3982	1.49421	1.39825	1.35637	1.19323	1.10243	0.862116	0.824424	0.856556	0.765866	0.764136	1.06683	1.35796	1.41608	1.46336	1.58397	1.37555	1.22972	1.17342	1.06938	0.97241	1.12067	1.15139	1.2939	1.31183	1.40103	1.52002	1.61782	1.45746
building	0	1.20129	1.17246	0.952441	0.919627	1.03751	1.13547	1.09019	1.01857	0.963453	0.857682	0.697745	0.593093	0.652343	0.619639	0.590378	0.615022	0.710168	0.796423	0.837894	0.825786	0.890852	0.817629	0.681869	0.939571	1.18635	1.12833	1.05577	1.09424	0.883116	0.740766	0.852345	1.07964	1.13189	1.0708	1.09695	1.05165	0.926292	0.870494	1.02057	1.11734	1.15193	1.29023	1.41187	1.28316	1.18436	1.06907	0.959081	1.04336
building	0
building	0	0.64263	0.63631	0.70092	0.745748	0.783116	0.921113	0.979181	1.03533	0.996375	1.11239	1.03321	1.02096	0.969173	0.856817	0.724653	0.695453	0.589869	0.519211	0.723649	0.863177	0.922232	0.923301	0.913973	0.757574	0.724359	0.763125	0.845194	0.949672	0.942915	0.924415	1.02578	1.1694	1.38799	1.55134	1.71629	1.66514	1.62701	1.55051	1.61723	1.48051	1.55104	1.58191	1.30906	1.18878	1.35001	1.17559	1.01897	1.10769
building	0	0.92784	0.987156	1.08026	1.04668	1.03337	1.03184	0.95577	0.917216	0.811852	0.687472	0.652309	0.581622	0.683276	0.985203	1.25199	1.38696	1.40165	1.19327	1.09726	0.898674	0.766658	0.773828	0.855483	0.835738	1.00617	1.04879	1.11588	1.06553	0.965453	0.858162	0.841667	0.839272	0.843739	0.820969	0.825962	0.994413	1.0346	1.29673	1.44528	1.554	1.45544	1.37047	1.32511	1.47519	1.32282	1.29975	1.40016	1.47197
building	0	0.94338	0.993086	1.00096	1.05774	1.11552	1.04526	0.980773	0.866502	0.769516	0.740865	0.735941	0.734339	0.813164	0.808043	0.901239	0.933903	1.13711	1.30853	1.40431	1.2893	1.2625	1.03002	0.82837	0.656436	0.749058	0.776273	0.942704	0.983857	1.18717	1.36012	1.35192	1.37886	1.49232	1.48329	1.31406	1.33924	1.22595	1.30708	1.20179	1.19605	1.08562	1.00477	0.854619	0.906223	0.897798	1.02395	1.1826	1.207
building	0	1.17396	1.11995	1.13769	1.15185	1.3603	1.42263	1.40149	1.32012	1.39477	1.22986	1.16227	1.12095	0.954425	0.823209	0.838635	0.740032	0.78929	0.940027	1.00152	0.965449	1.20002	1.28421	1.31143	1.34425	1.31576	1.17896	1.22372	1.11185	1.05485	1.11638	1.14643	0.959029	1.0144	0.960165	1.04572	1.08395	1.16464	1.13974	1.35814	1.29127	1.24911	1.21068	1.14187	0.908673	0.799172	0.697628	0.756175	0.910504
building	0	1.03512	1.09586	1.19671	1.14632	1.09738	1.07975	0.979935	0.974777	0.949014	0.912364	0.793112	0.882308	0.82172	0.82433	0.890924	1.03116	1.05951	1.0935	1.04484	0.960511	0.937494	0.90582	0.971172	1.04558	1.0536	1.19719	1.11675	1.08775	1.17632	1.37965	1.52289	1.77294	1.78372	1.72805	1.73785	1.51809	1.32217	1.4107	1.45239	1.36747	1.23317	1.151	1.00658	1.0496	1.06706	1.30859	1.35102	1.46762
plate	0	1.16401	1.02238	0.91486	1.02996	0.968018	0.926148	0.95466	1.00074	0.946842	1.09399	1.06874	0.994783	0.945625	0.863067	0.818582	0.812098	0.94522	0.916882	0.815048	0.768008	0.800863	0.970707	1.13267	1.27911	1.38181	1.41571	1.14664	0.891537	0.784672	0.652215	0.606832	0.538052	0.573184	0.616463	0.713605	0.798584	0.860731	0.965294	1.00016	0.932596	1.10202	1.2886	1.29899	1.29324	1.44203	1.26069	1.14671	0.985031
plate	0	0.449144	0.628128	0.706091	0.868489	0.964682	1.02485	0.991529	0.936602	0.842368	0.859839	0.878912	0.819924	0.838232	0.881568	0.957131	0.944635	0.927773	0.93935	0.881447	0.723854	0.708066	0.751136	0.788476	0.86673	0.852318	0.822921	0.74659	0.628731	0.480808	0.511815	0.618774	0.678489	0.768057	1.12117	1.34774	1.64146	1.83724	1.98279	1.99856	2.00105	1.85716	1.80105	1.79815	1.52975	1.4996	1.49504	1.52044	1.52226
plate	0	0.838702	0.778179	0.690724	0.767345	0.830354	0.786147	0.794078	0.888094	0.791548	0.850574	0.92247	0.956635	0.958745	1.08709	1.07448	1.0137	1.02051	0.948935	0.812779	0.857406	1.15581	1.39094	1.42825	1.57628	1.49009	1.27535	1.04074	1.13397	1.02249	1.10555	1.47217	1.44108	1.3171	1.37846	1.42773	0.985442	1.21201	1.19852	1.14282	1.26186	1.40626	1.19911	1.27002	1.46458	1.25898	1.16677	1.19736	1.2195
plate	0	1.78546	1.7163	1.78305	1.61771	1.53938	1.38296	1.33748	1.10334	1.06092	0.924641	0.900457	0.870588	0.975958	1.0154	1.05099	1.05586	1.10661	1.20882	1.29896	1.30294	1.16399	1.10964	1.07321	0.904532	0.909284	1.03783	1.179	1.14379	1.34891	1.31535	1.54816	1.70636	1.96712	1.9827	2.32486	2.22734	2.34978	2.52461	2.34149	2.11676	2.13289	1.69852	1.36063	1.659	1.58636	1.51871	1.51469	1.31783
plate	0	0.765852	0.723482	0.758667	0.774681	0.836076	0.889844	0.86822	0.89733	0.9768	0.980249	0.925384	1.17074	1.22508	1.17575	1.12769	1.0554	0.875554	0.788769	0.827005	0.764183	0.90844	1.06215	1.08045	1.02819	1.07534	1.08323	1.17905	1.39687	1.58646	1.90678	2.15462	2.30575	2.30112	2.3174	2.11189	1.93176	1.80948	1.84334	1.8219	1.73311	1.77582	1.62461	1.45225	1.62156	1.62478	1.45438	1.37282	1.197
plate	0	1.18683	1.11636	1.08473	0.971629	0.841655	0.856231	0.903637	1.02126	0.953251	0.954628	0.860425	0.781511	0.727658	0.825457	0.927551	0.956547	0.976427	1.075	1.05333	1.06178	0.975257	0.936179	0.833914	0.838888	0.783928	0.775359	0.758407	0.741581	0.661306	0.680648	0.786192	0.901426	1.02135	1.34091	1.42181	1.48526	1.54459	1.39403	1.23734	1.06636	0.930331	0.791242	0.874074	0.750648	0.782834	0.917869	0.860835	0.819514
plate	0	1.13008	1.17193	1.14371	1.03711	1.02999	0.927242	0.90615	1.02414	0.99578	0.958758	0.943632	0.843368	0.82839	0.721067	0.834092	0.828093	0.886022	0.942201	1.05639	1.0842	1.08812	1.07355	0.934183	1.01522	1.01788	1.00104	1.01639	1.01219	0.969374	0.823694	0.800791	0.786788	0.793131	0.714079	0.859415	0.993739	1.07087	1.11252	1.47919	1.5338	1.59129	1.54193	1.54852	1.23364	1.17724	1.11002	1.21447	1.18138
plate	0	1.13221	1.17619	1.29127	1.29232	1.26633	1.32517	1.07437	0.948829	1.04859	1.12859	1.10617	1.10109	1.07828	0.86808	0.719073	0.754072	0.845251	0.855924	0.875879	0.882627	0.697801	0.631144	0.627251	0.631133	0.652322	0.894703	0.940827	0.835074	0.88554	0.829982	0.759064	0.734926	0.778173	0.787428	0.757852	0.720749	0.77756	1.01661	0.947098	1.14504	1.18842	1.12243	1.05353	0.985693	0.926888	0.781886	0.793866	0.755116
plate	0	0.746048	0.698344	0.795265	0.657475	0.723536	0.681199	0.781131	0.813822	0.981881	0.906732	0.910604	0.860887	0.786517	0.70309	0.701022	0.717297	0.753505	0.803656	0.938154	0.966857	1.04758	1.04731	0.965377	0.786491	0.892344	1.03272	1.01231	1.15201	1.28887	1.37166	1.41339	1.64682	1.71318	1.63048	1.75181	1.49233	1.37693	1.35659	1.57301	1.5347	1.70903	1.76722	1.69174	1.5172	1.23103	1.23206	1.17775	1.27779
plate	0	0.983356	0.906351	0.761106	0.720022	0.64874	0.606929	0.63958	0.780091	0.816636	0.903488	0.998225	1.09537	1.00626	1.02695	1.06521	1.24355	1.31246	1.31866	1.22383	1.28547	1.13947	1.02479	1.00647	1.05004	0.881516	0.922192	1.23447	1.30246	1.2959	1.1662	1.05725	0.723072	0.88296	1.08297	1.19011	1.16952	1.20082	1.0847	0.938535	0.991883	1.36229	1.54526	1.76653	1.88338	1.92993	1.68806	1.50939	1.2546
utensil	0	0.913554	0.956776	0.968788	1.02738	1.10943	1.06718	0.923008	0.794105	0.716456	0.629487	0.567113	0.577505	0.67337	0.711931	0.695517	0.799327	0.947963	1.03029	0.989578	1.13149	1.195	1.1065	1.19664	1.13941	1.1418	1.06699	1.13434	0.981569	1.14087	1.08814	1.38219	1.53254	1.51321	1.44953	1.37978	1.1324	1.16518	1.3325	1.37129	1.41652	1.57769	1.59175	1.45749	1.3271	1.25769	1.13798	0.98062	0.981046
utensil	0	0.873587	0.94502	1.04092	1.22168	1.21166	1.1033	1.00131	1.03632	0.919213	0.7587	0.956432	1.0382	0.931633	0.954402	1.05429	0.796549	0.678947	0.684223	0.654303	0.66561	0.837381	0.962266	0.913807	0.87957	0.985058	0.92547	0.88159	0.940365	0.945247	0.854849	0.876761	0.852823	0.994109	1.15345	1.26123	1.33797	1.47074	1.44223	1.31159	1.20292	1.15138	1.34329	1.47442	1.59662	1.69337	1.85281	1.59136	1.34257
utensil	0	1.24624	1.12214	0.926297	0.865537	1.07462	1.22268	1.13089	1.18866	1.18467	1.00589	0.890091	0.856782	0.83844	1.00773	1.1188	1.08743	1.13819	1.11084	1.1013	0.921924	0.890031	0.84922	0.854448	0.805683	0.898602	0.889426	0.839622	0.991475	0.958954	0.803501	0.818188	0.891503	0.811066	0.72021	0.972445	0.96558	0.979909	0.949941	1.04626	0.881114	0.832124	0.740036	0.781944	0.746118	0.783781	0.799998	0.937698	0.973849
utensil	0	1.05914	1.05117	1.0353	0.972833	0.983043	0.98521	0.995434	1.06692	1.20977	1.35628	1.36243	1.34947	1.41218	1.27519	1.04815	1.02595	0.934933	0.853207	0.840428	0.859954	0.885867	0.910898	0.929687	1.05217	1.18237	1.31764	1.33884	1.15881	0.989238	0.754291	0.650716	0.759066	0.94893	1.08274	1.16642	1.24911	1.21328	1.1301	0.997271	1.01255	0.85513	0.766186	0.710242	0.716317	0.721278	0.712096	0.726668	0.686442
utensil	0	0.976866	0.976537	0.829121	0.807631	0.797071	0.831343	0.847779	0.918261	0.965969	0.985057	0.960691	0.863702	0.819489	0.90585	1.13027	1.14362	1.2461	1.23278	1.24554	1.07349	1.07851	1.06123	1.11801	1.13474	1.11994	1.10357	1.07582	1.18764	1.10454	1.08865	1.05331	1.15554	1.09774	1.21451	1.26476	1.27652	1.11717	1.04921	0.901946	0.923234	1.05394	1.02761	0.925433	0.948381	1.00318	0.845594	0.834466	0.978593
utensil	0	1.41331	1.2801	1.39084	1.51214	1.53622	1.6607	1.7788	1.59727	1.42395	1.3793	1.2371	1.10186	1.01161	1.04818	1.07243	1.09095	1.29051	1.3586	1.28165	1.4973	1.43647	1.5302	1.87692	2.259	2.23723	2.47477	2.36405	2.22414	1.93453	1.90725	1.76461	1.63028	1.47119	1.38908	1.18596	1.11658	0.942702	0.813807	1.10233	1.59867	1.76936	1.96902	2.1939	1.96562	1.42554	1.17184	1.19689	1.2198
utensil	0	1.22977	1.29745	1.40965	1.44258	1.30694	1.15818	0.977127	0.78317	0.808369	0.834179	0.735536	0.803448	0.923798	0.865711	0.778863	0.959301	0.985536	0.991508	1.12697	1.19387	1.10504	1.15358	1.08632	0.900422	0.835822	0.786932	0.843017	0.929859	1.06257	1.17333	1.18386	1.3567	1.66958	1.68602	1.69088	1.72485	1.67236	1.33087	1.19978	1.21178	1.12701	0.863316	0.922473	1.02547	0.871461	0.913601	1.08837	1.06341
utensil	0	0.852126	0.804286	0.716213	0.667881	0.719688	0.7127	0.733615	0.75574	0.870339	0.806958	0.753637	0.812535	0.890124	0.909192	0.993822	1.12186	1.17502	1.11858	1.10749	1.33323	1.29237	1.26729	1.32849	1.2301	1.0574	1.11891	1.08568	0.968541	0.940797	0.904094	0.853923	1.0315	1.2252	1.32124	1.39303	1.53192	1.47086	1.28207	1.29659	1.13451	1.18493	1.4771	1.56447	1.48998	1.61546	1.63994	1.72166	1.97438
utensil	0	0.786839	0.742638	0.837912	0.896538	1.24905	1.3772	1.36224	1.16673	1.04229	0.840419	0.762754	0.744767	0.836427	0.960892	0.930093	0.890982	0.816191	0.872099	0.839573	0.822018	0.883879	0.956254	0.8372	0.885275	1.00126	1.24273	1.28286	1.46039	1.47323	1.33941	1.12809	1.12592	1.44905	1.6278	1.97018	2.08615	2.18972	1.85918	1.70184	1.40176	1.3228	1.2389	1.30865	1.33654	1.35576	1.3347	1.28358	1.18843
utensil	0	0.630973	0.693595	0.760629	0.85891	0.972915	0.954062	0.952487	1.02412	0.945307	0.893565	0.877372	0.75708	0.622249	0.678044	0.723713	0.785355	1.00943	1.19066	1.14269	1.10571	1.1307	0.928969	0.812233	0.92429	0.839395	0.753998	0.768735	0.773791	0.720571	0.743279	0.872023	0.97952	1.1009	1.04953	1.05009	1.16814	1.30901	1.36929	1.38034	1.36637	1.08561	0.836479	0.725956	0.773505	0.780008	0.943924	0.999964	1.15073
board	0	0.902682	0.945166	0.90943	0.823948	0.758613	0.78757	0.786255	0.782967	0.82665	0.808564	0.841675	0.785193	0.649875	0.608475	0.714104	0.854341	1.07306	1.2595	1.34571	1.47136	1.39877	1.23062	1.07952	1.00167	0.863249	0.761708	0.733381	0.731446	0.867765	0.927953	1.09952	1.38014	1.40839	1.31626	1.24316	1.28397	1.18364	1.3759	1.57047	1.79336	1.75118	1.66478	1.60856	1.56563	1.32926	1.31865	1.3049	1.17771
board	0	0.950571	0.863538	0.834725	0.762343	0.88256	0.839881	0.936505	0.91787	1.06609	1.03927	0.99888	0.927295	0.918084	0.749536	0.809597	0.79148	1.00853	1.26716	1.47554	1.48541	1.4824	1.43945	1.40095	1.23818	1.05351	1.00926	0.916026	0.777224	0.895142	0.990001	1.18573	1.20056	1.34026	1.47711	1.62215	1.55936	1.58926	1.43499	1.21173	0.946769	0.793901	0.886604	0.870746	0.869476	0.97987	1.13417	1.19007	1.37349
board	0	0.757342	0.847443	0.892748	0.883875	0.830099	0.871781	0.866435	0.788356	0.782467	0.74816	0.798212	0.82519	0.884887	0.97319	1.12761	1.1612	1.19447	1.3726	1.2054	1.21393	1.08301	0.996132	0.842872	0.904616	0.785469	0.708703	0.628996	0.604532	0.599678	0.69076	0.812416	1.09632	1.26903	1.46412	1.53636	1.5139	1.59287	1.53415	1.46527	1.22239	1.24712	1.00425	0.909706	0.98433	1.14383	1.03159	0.893685	0.977934
board	0	1.35797	1.50215	1.42881	1.4203	1.29308	1.01145	0.95257	0.829333	0.747681	0.866928	1.00818	1.12155	1.09674	1.07797	0.9478	0.921182	0.752356	0.984493	1.27016	1.29425	1.1488	1.11596	1.00673	0.820105	0.785874	0.826347	0.895151	0.828291	0.807678	0.967705	1.18206	1.13007	1.27443	1.48432	1.52941	1.37794	1.48177	1.42675	1.19639	1.07949	1.10073	1.02378	1.0716	1.26466	1.2671	1.18978	1.17584	1.03988
board	0	1.21421	1.3147	1.19803	1.1239	0.934532	0.818133	0.719229	0.722586	0.862103	1.14344	1.13133	1.2975	1.34586	1.22498	1.06782	1.05027	1.02735	0.955371	1.08841	1.19713	1.33518	1.38826	1.46641	1.24709	1.10231	1.11418	1.11096	1.13946	1.3017	1.36759	1.46219	1.46562	1.42105	1.29089	1.24219	0.986325	0.987558	0.972765	1.06671	1.26849	1.34759	1.22377	1.16843	1.01044	0.752488	0.669827	0.719952	0.756489
board	0	1.14318	1.33	1.37323	1.47757	1.52898	1.53527	1.43462	1.46287	1.42004	1.61885	1.38086	1.28647	1.27417	1.13298	0.849469	0.884554	1.04926	0.979147	1.1475	1.22145	1.24241	1.1327	1.25095	1.36735	1.3873	1.34472	1.22462	1.03611	1.04185	1.62135	1.74899	1.89785	1.99784	1.77281	1.14605	1.00017	1.01732	1.17967	1.23337	1.1951	1.16723	1.22724	1.09614	1.10039	1.1174	1.42925	1.63048	1.59907
board	0	0.779899	0.887474	0.890723	0.908609	1.10337	1.15177	1.29416	1.34552	1.28878	1.26848	1.3825	1.25803	1.36145	1.37937	1.19107	0.93629	0.88492	0.790105	0.79388	0.980457	1.17175	1.26365	1.28096	1.27993	1.12942	0.884047	0.738684	0.89944	1.26975	1.57645	1.60094	1.77177	1.66875	1.31652	1.0645	1.08446	0.834415	0.656028	0.82469	0.951427	1.03573	1.15888	1.24163	1.1013	0.982987	0.902736	0.905191	0.937058
board	0	0.660424	0.608123	0.626128	0.611191	0.723644	0.618849	0.672871	0.703578	0.729337	0.787906	0.761155	0.790775	0.858669	1.05718	1.04313	1.19702	1.2345	1.20843	0.962639	0.956786	0.932553	0.930165	0.88857	1.07478	1.01212	0.969617	1.04331	1.07248	0.992288	1.01977	1.03058	1.06749	1.03563	1.06104	1.16824	1.32149	1.1799	1.41362	1.63069	1.61043	1.6743	1.71702	1.6142	1.37763	1.18528	0.944108	0.955357	0.923258
board	0	0.819395	0.829951	0.927616	0.944242	0.802752	0.967897	1.11948	1.0203	1.16616	1.19017	1.13851	0.926211	0.992742	0.870838	0.823111	0.723427	0.813279	0.8312	0.819913	0.859384	0.851073	0.829872	0.772193	0.744722	0.814365	0.859358	0.85986	0.812752	0.754322	0.680161	0.758909	0.816784	0.906974	1.12083	1.29081	1.46516	1.49504	1.55754	1.57686	1.61585	1.53892	1.6251	1.48574	1.48251	1.34787	1.23009	1.51718	1.80491
board	0	1.53262	1.64523	1.38247	1.29205	1.167	1.01794	0.858984	0.840421	0.896206	0.936294	0.94785	0.896923	0.822322	0.801246	0.851055	0.996405	1.12334	1.47846	1.56045	1.47052	1.37611	1.33247	1.05482	1.05262	1.06849	0.972786	0.979055	1.02485	0.987952	1.05037	1.09334	1.06814	1.09781	1.0385	0.954602	0.985719	0.926733	1.00054	1.06479	1.1846	1.20969	1.16723	1.03792	0.985401	1.03178	1.18111	1.2724	1.36741
dainty	0	1.07084	0.956658	0.82497	0.706316	0.689064	0.710829	0.721297	0.757584	0.776128	0.750672	0.883491	1.02505	1.18964	1.32074	1.27546	1.03246	0.931338	0.794366	0.683849	0.811961	0.963514	0.930631	0.927719	0.894366	0.850621	0.881901	1.00884	1.09814	1.3284	1.37932	1.26574	1.51063	1.58851	1.54788	1.69807	1.87385	1.71584	1.62267	1.54179	1.33804	1.28759	1.11428	1.08989	1.01157	1.01058	1.02256	1.10272	1.34488
dainty	0	0.793404	0.848397	0.889072	0.763109	0.801522	0.877479	0.949562	0.95998	0.893086	0.913055	0.924919	0.973575	1.02249	0.978533	0.873676	0.924446	0.768162	0.762014	0.967742	1.10928	1.00075	1.12972	1.17259	1.04071	0.956074	0.909367	0.77525	0.64548	0.610797	0.667573	0.732901	0.850477	1.14465	1.21362	1.48842	1.61671	1.68379	1.49897	1.45817	1.30112	1.45257	1.41697	1.28204	1.36715	1.2926	1.13583	1.2888	1.43119
dainty	0	0.859285	0.806228	0.830991	0.772491	0.784361	0.769954	0.857021	0.968277	0.943553	0.893609	0.849479	0.954808	0.961178	1.00837	0.973634	1.09475	0.976964	0.927377	0.903086	1.0525	0.89033	0.823993	0.755884	0.713531	0.632829	0.706109	0.740837	0.803785	0.89788	0.898946	0.840189	0.808266	0.915456	1.12525	1.13181	1.22768	1.2357	1.21484	1.21357	1.37372	1.43295	1.68602	1.61388	1.38381	1.11026	1.08783	0.978368	1.07779
dainty	0	1.07711	1.09079	1.12128	0.954296	0.979463	1.01423	1.01429	0.904691	0.964012	0.926755	0.808495	0.874537	0.865879	0.895329	1.07377	1.18521	1.20791	1.28306	1.30015	1.14835	1.06356	1.07376	0.999871	1.02958	0.975866	1.04437	1.15737	1.27674	1.23457	1.24315	1.16949	1.06796	0.999146	0.947986	0.954001	0.952209	0.90079	0.966562	1.13298	1.40872	1.47509	1.52412	1.37328	1.25918	0.994319	1.02285	1.03494	1.06492
dainty	0	1.25575	0.989589	0.83044	0.833538	0.897326	0.851079	0.842809	0.912014	0.838623	0.818523	0.768242	0.77884	0.697026	0.759695	0.828421	0.904636	0.945795	0.942162	0.901998	0.837254	0.848429	0.865585	1.05955	1.27697	1.25517	1.15732	1.23274	0.960414	0.785649	0.735524	0.915831	0.81901	0.923227	1.04681	1.14436	0.989358	0.964566	1.01063	0.894748	0.812077	0.775923	0.821477	0.767473	0.655999	0.614	0.717544	0.649106	0.571063
dainty	0	1.33426	1.2218	1.26257	1.17822	1.14555	0.974174	1.06469	0.930675	0.78824	0.71736	0.692489	0.574394	0.721187	0.814206	0.925185	1.01351	0.927066	0.829681	0.721743	0.635887	0.666678	0.790463	0.848376	1.05444	1.04869	1.03404	1.17306	1.10977	1.0192	1.19526	1.23759	1.15145	1.33493	1.3946	1.20464	1.26815	1.18552	1.00177	1.05646	1.36598	1.32722	1.54076	1.62727	1.55196	1.40193	1.38278	1.32924	1.44166
dainty	0	2.12379	1.83651	1.47537	1.14241	1.02525	0.951234	1.02233	0.889402	1.00059	0.941031	1.05065	1.08924	1.2545	1.4674	1.58485	1.66124	1.69521	1.7465	1.74309	1.74005	1.58633	1.58017	1.45204	1.23463	1.15823	1.24994	1.20553	1.14329	1.04664	0.98217	0.876327	0.932806	1.00274	1.01286	1.12951	1.04512	0.868211	0.785824	0.803294	0.757995	0.785511	0.851776	0.96202	1.03415	1.1151	1.12106	1.11724	1.01818
dainty	0	0.792192	0.837582	0.904243	0.910248	0.938929	0.957171	0.87388	1.00046	0.957796	1.04901	1.09434	1.24508	1.13051	1.24427	1.12113	1.01097	0.903436	0.80933	0.693175	0.74688	0.737166	0.765211	1.00462	1.13466	1.07936	1.18381	1.27048	1.37997	1.40988	1.76604	2.05423	2.19073	1.98156	1.81602	1.54662	1.2846	1.10595	1.03329	1.04425	1.03879	1.01639	1.10301	1.10657	1.05888	0.992558	0.947448	0.66673	0.697752
dainty	0	0.798027	0.884957	0.880265	0.796303	0.782805	0.875521	0.779207	0.791204	0.743276	0.727129	0.656495	0.703287	0.8749	1.07006	1.06816	1.04456	1.02054	0.889523	0.766349	0.768124	0.729672	0.809111	0.805552	0.92121	1.037	1.05224	1.06325	1.11484	1.04127	1.04136	1.46952	1.83499	1.94575	2.03675	2.09629	2.07351	1.6527	1.52904	1.55012	1.74574	1.51483	1.47229	1.45114	1.64835	1.35174	1.42134	1.67768	1.96166
dainty	0	0.936737	1.04096	1.15891	1.16457	1.20135	1.13842	1.1254	1.00803	0.987753	1.01813	1.14538	1.0323	1.01542	1.11118	1.2182	1.04575	1.13333	1.14307	1.05314	0.987516	0.981629	0.853804	0.776055	0.823043	0.867043	0.893042	1.01209	1.14626	1.20191	1.39953	1.45861	1.41238	1.36135	1.3352	1.25707	1.28617	1.27991	1.1804	1.02754	0.916492	0.984336	0.926897	1.06283	1.35449	1.63973	1.62993	1.72568	1.65609
fare	0	1.05502	1.0118	1.02212	0.814228	0.837292	0.813441	0.967428	0.923591	0.914706	0.929752	0.913631	0.763538	0.82949	0.859334	0.771991	0.741999	0.821042	0.800622	0.772668	0.762977	0.896397	0.908925	0.906059	0.912665	1.01673	0.86833	0.732329	0.693841	0.716421	0.557253	0.614659	0.833104	1.17006	1.40706	1.63747	1.63057	1.54636	1.44371	1.27499	1.20905	1.29291	1.3179	1.27271	1.22435	1.13583	1.14535	1.08938	0.925268
fare	0	0.720794	0.764808	0.765492	0.851335	0.811826	0.725099	0.743124	0.840294	0.860347	1.00641	0.96358	1.00686	0.927019	0.830084	0.69852	0.753989	0.871106	0.871262	0.933328	1.06531	1.16858	1.2103	1.45	1.4111	1.28835	1.19258	0.95095	0.742128	0.743273	0.818765	0.932033	1.0336	1.08789	1.65982	1.66294	1.60166	1.52806	1.62969	1.1799	1.19504	1.17333	1.44098	1.31268	1.20872	1.26472	1.38837	1.24005	1.24596
fare	0	0.762041	0.599714	0.592118	0.612809	0.642932	0.710373	0.733392	0.807259	1.00059	1.13841	1.21138	1.18884	1.05136	0.836872	0.781645	0.769999	0.766679	0.794215	0.840475	0.943407	1.05504	1.16165	1.2924	1.52881	1.52678	1.38473	1.30634	1.44872	1.2917	1.26509	1.51996	1.79153	1.92828	2.04177	2.1318	1.86762	1.58508	1.34666	1.16606	0.966455	0.995619	0.916303	0.816892	0.964696	0.950594	1.01336	1.22913	1.26162
fare	0	0.830889	0.894472	0.870927	0.861337	0.908227	0.950282	0.904613	0.855459	0.805335	0.884889	0.857123	0.793669	0.815638	0.964652	0.791864	0.743756	0.762241	0.857645	0.795868	0.926731	0.96608	0.973207	0.853674	0.763144	0.622579	0.607798	0.541772	0.580447	0.607012	0.79878	0.944495	1.32773	1.48426	1.65378	1.68373	1.53093	1.16662	1.1066	1.20602	1.14333	1.22183	1.39122	1.31256	1.18273	1.32227	1.30717	1.34919	1.49311
fare	0	0.835435	0.74881	0.755044	0.838116	0.946569	0.944129	0.935581	0.907134	0.935087	0.882417	0.942049	0.992375	1.20605	1.2917	1.41039	1.35564	1.36684	1.08778	0.872515	0.746593	0.936523	0.972552	1.05035	1.13147	1.21384	1.0721	0.943055	0.890695	0.860756	0.745096	0.707241	0.717011	0.750687	0.79489	0.861836	0.947189	1.0647	0.988934	0.897546	1.0463	1.13354	1.20375	1.50092	1.77675	1.68006	1.62222	1.51602	1.26307
fare	0	0.846006	0.928878	0.856355	0.72664	0.817114	0.888026	0.764321	0.87315	0.934619	1.01589	1.02558	1.04339	1.0099	0.924955	0.842065	0.908665	1.00576	1.00194	1.06808	1.0671	0.988825	0.993186	0.946517	0.861926	0.823924	0.776187	0.670607	0.64773	0.652764	0.680994	0.779733	1.18855	1.31318	1.48992	1.51524	1.45117	1.21883	1.31562	1.11508	1.14609	1.24048	1.31193	1.15545	1.12252	1.10618	1.0955	1.1427	1.12563
fare	0	1.09017	1.17207	1.19177	0.873547	0.787371	0.879651	0.839889	0.78898	0.770027	0.684509	0.550123	0.508284	0.601114	0.7099	0.78918	0.854577	0.9375	1.04577	1.12762	1.10826	1.09233	1.07667	1.12083	1.01622	0.942234	0.997821	0.964893	0.767208	0.747008	0.860249	1.0807	1.33801	1.4276	1.54349	1.55464	1.20253	1.04557	1.11028	1.24985	1.31859	1.60321	1.69643	1.59236	1.38536	1.21866	0.999389	0.891072	0.903293
fare	0	0.641631	0.75502	0.744581	0.756279	0.83052	0.794042	0.79794	0.825342	0.903014	1.048	1.17148	1.22722	1.38141	1.54972	1.47466	1.45347	1.4065	1.23385	0.970351	0.85785	0.744352	0.609647	0.637072	0.70396	0.637997	0.714998	0.852629	0.861751	0.956472	1.2551	1.5484	1.62328	1.65712	1.56556	1.44717	1.24504	1.35404	1.42033	1.3704	1.51615	1.48902	1.22333	1.27525	1.48408	1.33375	1.28001	1.29864	1.10681
fare	0	0.985824	0.960778	1.00673	0.976746	0.787886	0.729953	0.675858	0.688809	0.551282	0.631418	0.823439	1.03074	1.03109	1.15336	1.17404	1.20307	1.18645	1.22613	1.19114	1.24041	1.2801	1.17037	1.20519	1.39305	1.33704	1.18825	1.1954	1.32168	1.18809	1.10303	1.07134	0.952701	0.686106	0.582803	0.610271	0.571638	0.655296	0.682532	0.791225	0.93635	0.927529	0.889857	0.834626	0.778679	0.593452	0.71717	0.929239	1.06255
fare	0	0.925879	0.946309	0.900032	1.05083	1.13629	1.39081	1.55425	1.55837	1.31822	1.20581	1.06048	1.15278	1.19204	1.34252	1.49616	1.4012	1.38852	1.52823	1.49952	1.2657	1.35252	1.15889	0.967098	0.983409	1.1214	1.16583	1.07376	1.1824	1.17733	1.26774	1.3771	1.39497	1.34678	1.32856	1.13585	1.00824	1.15626	1.19302	1.27609	1.36551	1.23915	1.05173	1.02319	0.937868	0.858521	0.798559	0.908064	0.902477
bread	0	0.787435	0.732872	0.742799	0.821106	0.870236	0.944964	1.05221	1.05118	1.03034	1.17812	1.17794	1.28254	1.1701	1.085	0.895649	0.754423	0.51524	0.510347	0.587901	0.675913	0.754587	0.77837	0.754559	0.82586	0.662544	0.586838	0.656341	0.682246	0.599553	0.754563	0.754872	0.798108	1.02415	1.12443	1.2107	1.35317	1.33229	1.26822	1.3012	1.11988	1.1137	1.06949	1.11584	1.24204	1.29375	1.17543	1.15191	0.959807
bread	0	1.15627	1.07535	0.937613	0.841606	0.668963	0.547604	0.632357	0.719244	0.747604	0.813196	0.944073	0.851071	0.72695	0.830313	0.85706	0.796077	0.984839	1.13975	1.18224	1.19178	1.2523	1.10214	1.04968	0.85944	0.807903	0.803564	0.854262	0.788215	0.787452	0.819867	0.860997	0.994026	1.21457	1.5776	1.81495	1.86603	1.68771	1.48998	1.3263	1.16706	1.06233	1.12123	1.25869	1.16826	1.07999	1.04172	0.912036	0.793997
bread	0	0.835957	0.750659	0.794025	0.755109	0.762897	0.831344	0.851495	0.877481	0.894668	0.836451	0.802342	0.847385	0.748279	0.808856	0.745709	0.739573	0.75358	0.793714	0.812927	0.793265	0.824358	0.864083	0.921547	0.929803	1.03678	1.11013	1.0024	1.12126	1.22375	1.45456	1.41812	2.01086	2.35095	2.60119	2.75514	2.82993	2.45124	2.17185	1.82734	1.56446	1.50309	1.27304	1.10027	1.5147	1.55737	1.52493	1.67332	1.6837
bread	0	0.782492	0.823378	0.985768	1.07969	0.983987	1.08121	1.08618	0.971275	0.849093	0.785368	0.63234	0.673762	0.863262	0.920234	1.06592	1.16689	1.05392	1.06975	1.13032	1.12816	1.06392	1.081	0.922607	0.911602	0.842387	0.828531	0.811627	0.801548	0.872367	1.07094	1.18579	1.24155	1.22166	1.14058	1.00769	1.07867	1.1734	1.37054	1.30234	1.35863	1.18836	1.24467	1.18449	1.16638	1.18228	1.27055	1.06538	0.899547
bread	0	0.997857	0.999082	0.84808	0.738465	0.769316	0.833859	0.687644	0.735663	0.77369	0.775882	0.68891	0.69874	0.615628	0.609318	0.590124	0.668638	0.802476	0.95422	1.01255	0.977662	0.973437	0.902588	0.85523	0.797226	0.823286	0.805628	0.775442	0.757728	0.777146	0.893041	0.931404	0.889044	1.04954	1.15492	1.09865	1.13706	1.21748	1.11237	0.936965	0.95184	0.801309	0.747062	0.767233	0.899581	0.948136	1.05383	1.21006	1.28856
bread	0	0.915774	0.986741	0.876884	1.03699	1.29634	1.55835	1.44498	1.51787	1.31903	1.1156	0.86465	0.929742	0.967906	0.929217	0.916884	0.97344	0.852822	0.862483	0.826238	0.820026	0.759409	0.816443	0.718374	0.927698	0.912259	1.01017	1.12	1.24479	1.1022	1.14223	1.27795	1.34614	1.26106	1.30509	1.4156	1.24007	1.18392	1.1918	1.10695	1.03766	0.949468	0.77901	0.748238	0.884755	0.976276	1.01151	0.997653	1.11299
bread	0	1.26115	1.30625	1.40273	1.14381	1.16198	1.23642	1.10138	1.06355	1.10221	0.941234	0.92182	1.00552	0.934082	0.844273	0.912547	0.865215	0.885581	0.814696	0.979044	1.07655	1.19984	1.31779	1.2974	1.15644	1.15199	1.118	1.00045	1.1645	1.22122	1.48278	1.49405	1.89154	1.90932	1.74762	1.4788	1.73506	1.59825	1.76869	1.82602	1.78703	1.58047	1.35265	1.16681	1.246	1.30617	1.42393	1.67904	1.83563
bread	0	1.13937	1.19788	1.16491	1.02228	1.16081	1.32307	1.32454	1.21857	1.19799	1.10824	1.08731	1.15599	1.17022	1.16062	1.21613	1.16758	1.04332	1.07616	1.18491	1.18757	1.20457	1.12212	1.04405	0.928142	1.0069	1.0224	1.01562	1.05874	1.06732	0.906486	0.731179	0.705414	0.683981	0.722253	0.891785	1.09328	1.18528	1.13223	1.09074	1.31704	1.46037	1.48149	1.78259	1.80552	1.36423	1.26195	1.42745	1.39751
bread	0	0.848613	0.641488	0.770875	0.9432	1.00623	1.00778	1.0988	0.974395	0.902695	0.871738	1.07392	1.10229	1.13247	1.0323	0.941607	0.6452	0.666623	0.867649	1.10636	1.36244	1.40866	1.34397	1.14445	0.844192	0.69567	0.814715	0.84409	0.807371	0.879008	0.870385	0.791811	0.933199	0.989991	1.04054	1.13805	1.21857	1.01159	0.934601	0.841481	0.747852	0.682774	0.67381	0.850408	0.953631	0.872613	0.800664	0.92963	0.943489
bread	0	0.642086	0.840305	0.929194	1.01352	1.19293	1.46259	1.50726	1.4895	1.58421	1.47245	1.17236	0.966252	0.919307	0.802792	0.75272	0.798444	0.832888	0.811796	0.814539	0.892134	0.799835	0.880335	0.920073	0.992301	0.971914	1.00485	1.09848	1.08852	0.993031	0.968154	0.994728	0.845027	0.857369	0.955313	1.112	1.3052	1.29274	1.33868	1.22575	1.13934	1.02558	1.04726	0.979118	1.02655	0.962554	0.854101	0.806196	0.909647
beverage	0	0.762484	0.83924	0.964835	1.07124	1.07543	1.17852	1.25234	1.27142	1.23043	1.15968	1.14868	1.0077	0.892765	0.823058	0.893229	0.866909	1.07083	0.966182	1.03258	1.13267	1.19946	1.08672	1.22252	1.21597	1.18348	1.0094	0.947036	0.908514	0.906796	0.794235	0.845249	0.936927	0.824517	0.897824	1.09382	1.40028	1.38579	1.52579	1.43615	1.41019	1.23909	1.27013	1.2264	1.22359	1.18445	1.00966	0.981316	1.02379
beverage	0	0.824194	0.872623	0.97753	0.923824	0.814614	0.762267	0.580122	0.553517	0.582983	0.574257	0.564195	0.620856	0.591144	0.72914	0.779659	0.804981	0.912821	0.838778	0.668242	0.751772	0.77289	0.655204	0.808575	0.840707	0.759784	0.784349	0.86325	0.809448	0.947293	1.10858	1.2344	1.40034	1.83035	1.82968	1.78786	2.01323	1.93173	1.53273	1.36681	1.43766	1.18478	1.19357	1.50943	1.65994	1.44968	1.33868	1.1414	0.929399
beverage	0	0.942204	1.0904	1.18749	1.22122	1.26018	1.22599	1.02392	0.811258	0.729661	0.714376	0.698119	0.782439	0.877545	0.930442	1.00355	1.2064	1.29306	1.19344	1.11989	1.26407	1.26938	1.32906	1.41647	1.35615	1.16092	0.946204	0.838539	0.851325	1.08253	1.37419	1.8351	2.05537	2.29653	2.19153	1.99569	1.85733	1.67493	1.48921	1.65427	1.75651	1.45302	1.55515	1.76613	1.78897	1.85679	2.10269	2.23544	2.00851
beverage	0	0.725292	0.704391	0.713266	0.795285	0.86202	0.899153	0.840759	0.855899	0.815382	0.707551	0.698119	0.717091	0.645093	0.658112	0.696227	0.735778	0.819959	0.81093	0.748108	0.801607	0.815249	0.701917	0.749551	0.937401	0.973993	0.935993	0.961208	0.940247	0.836474	0.908816	0.889578	0.883706	1.09752	1.20261	1.1539	1.42796	1.47453	1.28543	1.19516	1.30091	1.27709	1.4747	1.75584	2.06165	2.12471	2.00236	1.75841	1.4683
beverage	0	0.597711	0.72523	0.667776	0.675892	0.741751	0.872686	0.874549	0.899365	0.893374	0.89745	0.803827	0.842047	0.990646	1.03456	1.31362	1.59527	1.56489	1.41883	1.47609	1.30428	0.96456	1.07373	1.09399	1.18934	1.08529	1.16263	1.03718	1.01398	0.916169	0.97961	1.03462	0.980642	1.07563	1.20644	1.48272	1.48583	1.49027	1.3405	1.37177	1.33838	1.36666	1.68408	2.02758	2.04007	1.82305	1.91394	1.73983	1.75376
beverage	0	0.996086	0.925506	0.839652	0.883041	0.92796	0.881661	0.940524	1.04019	0.899595	0.924444	1.07088	1.09238	0.995944	1.11623	1.14879	1.10542	1.07079	1.09759	1.03561	0.906537	0.872566	0.888156	0.935887	0.884981	0.95351	0.923569	0.986958	0.87845	0.853995	0.766733	0.774848	0.731809	1.2665	1.68619	2.00527	2.04973	2.05687	1.56553	1.3213	1.11417	1.05041	1.16475	1.1308	1.14145	1.1774	1.28682	1.09182	1.21297
beverage	0	1.57187	1.73066	1.8547	1.77934	1.66281	1.33659	1.19311	1.14521	1.17197	1.12699	1.08975	1.0121	0.85726	0.86242	0.842923	0.888903	0.872347	0.804522	0.7227	0.745266	0.782413	0.757673	0.826967	0.840154	0.727748	0.691841	0.829204	0.798096	0.7237	0.779575	0.807888	0.86968	0.81646	1.00046	1.25134	1.42823	1.37036	1.44456	1.25921	1.03058	1.14886	1.13033	1.16942	1.26301	1.33959	1.04973	1.29962	1.30367
beverage	0	1.07277	0.920382	0.843429	0.890502	0.870541	0.91739	0.98519	0.985743	1.02249	1.0687	1.06638	1.10237	1.24818	1.25509	1.22876	1.19079	1.16604	1.01895	0.987126	0.908287	0.795268	0.675573	0.6515	0.516135	0.618214	0.732829	0.868171	0.908479	1.05515	1.19566	1.4598	1.50057	1.59333	1.99777	2.30955	2.70167	3.47145	3.51576	3.14781	2.76002	2.20959	1.58379	1.54876	1.64498	1.7034	2.05986	2.70143	2.75491
beverage	0	0.820454	0.994017	1.16449	1.24665	1.19444	1.20353	0.992517	0.915777	0.987976	1.11207	1.18909	1.37938	1.34843	1.17191	1.10609	0.970579	0.876185	0.774537	0.784669	0.70405	0.705542	0.802958	0.938085	0.964452	1.08893	1.11841	0.943925	1.01807	1.07484	1.00606	1.05798	1.31352	1.64421	1.6958	1.74934	1.70175	1.53401	1.23747	1.18284	1.19121	1.25711	1.18524	1.11634	1.1039	1.06188	0.906495	0.991395	0.979495
beverage	0	0.854905	0.901748	0.901126	1.06873	1.25468	1.27365	1.19494	1.16577	1.06417	0.878894	0.786382	0.823899	0.915398	1.06929	1.27534	1.3482	1.31927	1.23727	1.06172	0.867896	0.780085	0.743198	0.738956	0.808025	0.778461	0.699389	0.73526	0.757681	0.827366	0.810051	0.905768	1.04814	1.25385	1.22873	1.55585	1.80841	1.92263	1.83039	1.72048	1.59015	1.48966	1.36405	1.2225	1.2845	1.1847	1.01544	0.905762	0.846571
fruit	0	1.01157	0.948687	1.00135	0.999709	1.07695	1.15001	1.17718	1.15921	1.1746	1.24589	1.24554	1.40915	1.3662	1.47511	1.45474	1.36605	1.24537	1.20874	0.963705	0.887858	0.788032	0.789758	0.788619	0.75414	0.709597	0.705398	0.726423	0.744892	0.87827	0.944282	1.16758	1.45449	1.59325	1.59981	1.672	1.71332	1.42725	1.25084	1.20683	1.17213	1.11624	1.16141	1.15828	1.03956	1.01195	1.11673	1.16315	1.19849
fruit	0	1.67925	1.80315	2.04347	2.25826	2.30706	2.39255	2.47311	2.32023	1.94578	1.83909	1.50368	1.1278	0.924137	0.961893	0.89528	1.14752	1.2016	1.24935	1.22271	1.06889	0.910495	0.864231	0.939874	1.0711	1.43319	1.3992	1.50465	1.46598	1.43699	1.12822	1.08297	1.04089	1.23024	1.4147	1.4455	1.59344	1.47186	1.30804	1.19421	1.2456	1.10286	1.14744	1.04002	0.906323	0.832955	0.86002	0.862366	0.898016
fruit	0	0.651806	0.61121	0.633932	0.716237	0.774958	0.855001	0.913616	0.846517	0.796945	0.860168	0.880257	0.918113	1.0117	1.08721	1.1143	1.1253	1.13633	1.12372	1.10727	1.0423	1.06364	1.0008	1.02786	0.95235	1.0177	1.02355	1.08367	1.01825	1.23068	1.16277	1.12251	1.19217	1.40952	1.23182	1.18993	1.25127	1.22691	1.06084	1.22598	1.29529	1.28813	1.27972	1.28784	1.21735	1.32275	1.25837	1.18791	1.15558
fruit	0	1.05801	0.948982	0.940613	0.901278	0.874699	1.01214	0.860642	1.00928	1.04498	1.08771	1.04811	1.01732	0.909494	0.951725	0.945693	0.961821	0.96568	0.928674	0.909899	0.925533	0.852665	0.869133	0.830243	0.767686	0.815749	0.840272	0.876221	0.959713	1.06713	1.13714	1.27313	1.32653	1.56646	1.42584	1.21053	1.11909	1.11458	0.847401	0.907285	1.03821	1.0312	0.955147	0.877914	0.930252	0.885286	0.874735	0.809934	0.976144
fruit	0	1.39914	1.18131	1.08489	1.00472	0.951168	1.0367	0.974892	0.937966	0.89272	0.845958	0.83132	1.12589	1.51687	1.53725	1.49034	1.3625	1.12	0.665029	0.633773	0.677836	0.723539	0.821715	0.924995	0.988268	0.983323	1.15469	1.03416	0.965542	0.886377	0.804794	0.550165	0.686166	0.617903	0.55612	0.567864	0.575417	0.547579	0.64821	0.751331	0.899913	1.0535	0.936292	1.05249	1.01285	0.932919	0.913486	0.920952	0.815693
fruit	0	0.895286	0.940276	1.11939	1.3321	1.38409	1.49167	1.50733	1.64521	1.43095	1.34822	1.2224	1.30812	1.20476	1.05802	1.13874	1.17744	1.08832	0.956469	0.955684	0.848195	0.921299	0.85195	0.944333	0.940658	1.09853	1.10909	1.11917	1.06096	1.23991	1.1773	1.37719	1.6585	1.76761	1.65675	2.01783	1.91615	1.8511	1.78422	1.87438	1.50695	1.35838	1.35631	1.31471	1.34374	1.29533	1.3734	1.3529	1.49618
fruit	0	1.19073	1.06213	0.962307	0.88969	0.686198	0.599436	0.518662	0.510254	0.580129	0.689959	0.858497	0.953876	1.01402	0.973948	0.830379	0.756816	0.830153	0.943484	1.05982	1.18407	1.13439	0.994544	0.819889	0.703089	0.765128	0.904149	1.02277	1.08067	1.23109	1.30679	1.18483	1.23634	1.29557	1.15303	1.09917	1.46118	1.53887	1.60471	1.80439	1.86355	1.56662	1.68428	1.94553	2.01389	2.0275	2.1497	1.9584	1.64999
fruit	0	1.32563	1.35687	1.42804	1.53655	1.39151	1.02057	0.785976	0.607655	0.534963	0.712484	0.810706	0.936247	1.01992	1.21924	1.27582	1.55968	1.75128	1.81004	1.5619	1.33024	1.02383	0.759595	0.633827	0.669862	0.680334	0.749511	0.813095	0.807772	0.790028	0.734315	0.642574	0.692765	0.735193	0.773559	0.888612	1.06524	1.04543	1.01972	1.01215	0.943384	0.86373	0.866205	0.917089	0.938134	0.889049	0.779977	0.885474	1.03356
fruit	0	1.84594	1.87513	1.75815	1.51924	1.3047	1.23509	1.14114	1.09981	1.00588	0.933226	0.872062	0.909952	0.946198	1.24835	1.65861	1.68494	1.736	1.67505	1.30794	0.870155	0.908308	0.861999	0.781506	0.771245	0.884448	0.906429	1.0668	1.0973	1.21983	1.16027	1.07373	0.994299	0.933695	0.991441	1.07702	1.04819	0.994525	1.02975	0.844069	0.654855	0.651478	0.727672	0.748505	0.806518	0.936823	1.00652	0.939861	1.20763
fruit	0	1.18937	0.917334	1.03228	0.95117	1.02893	1.03662	1.02557	1.02203	0.924161	0.944066	0.84188	0.887172	0.606121	0.676262	0.719629	0.905944	1.02739	1.12005	1.11815	1.04508	0.931834	0.820829	0.839097	0.899743	0.978076	0.914421	0.972136	0.86567	0.881521	0.971788	1.14078	1.20034	1.33372	1.4352	1.42027	1.23418	1.16342	1.25739	1.12606	1.2024	1.44399	1.50194	1.43818	1.45932	1.44581	1.38485	1.42279	1.44025
vegetable	0	1.10266	1.02834	1.02844	0.828668	0.660387	0.661748	0.681093	0.714481	0.862716	0.936351	0.935862	0.927599	0.917721	0.858549	0.777234	0.705436	0.738176	0.83593	0.89633	1.04174	1.15366	1.13412	0.988523	0.8852	0.795311	0.791061	0.850706	0.946235	1.11527	1.10293	1.1562	1.11791	1.0885	1.08956	1.24339	1.28382	1.44028	1.52237	1.35776	1.20362	1.04783	0.957876	0.872643	0.867729	0.902858	1.02763	0.893181	0.907635
vegetable	0	0.771864	0.85239	0.877451	0.88531	0.974641	1.02752	0.886234	0.970751	1.15221	1.2411	1.4115	1.64811	1.66519	1.39721	1.31405	1.14753	0.971152	0.853199	0.952879	0.914516	0.810615	1.11456	1.29532	1.33436	1.35334	1.51918	1.14001	1.11493	1.19622	1.17331	1.03043	1.15082	1.25298	1.16849	1.29938	1.32143	1.35342	1.14305	1.36894	1.51374	1.54296	1.4908	1.50818	1.22132	0.888692	0.933817	0.917622	0.775617
vegetable	0	0.978108	1.10042	1.17429	1.11136	1.04933	1.03937	0.914565	0.787416	0.840113	1.04017	1.14017	1.34989	1.33274	1.35003	1.13287	0.987855	0.918555	0.913647	0.933339	0.942628	0.930994	0.824422	0.809079	0.688181	0.775506	0.806252	0.921094	0.914801	0.926488	0.963197	1.12315	1.22166	1.39646	1.5554	1.54947	1.46345	1.38048	1.3254	1.15471	1.08699	0.990409	0.962211	0.886157	1.08073	1.28731	1.50411	1.51533	1.5698
vegetable	0	0.853433	0.84151	0.915795	0.95555	0.972636	0.967854	0.994053	1.1208	1.05657	1.09306	1.05151	1.17529	0.992263	1.05736	0.994046	1.10581	1.23773	1.40016	1.39708	1.35938	1.34457	1.20827	1.04142	0.995643	1.14658	1.07843	0.979929	1.07822	1.21425	1.24183	1.18129	1.31489	1.33469	1.29769	1.37283	1.37555	1.11882	1.01838	0.979518	0.97591	1.23259	1.31129	1.34027	1.37702	1.3058	1.11554	1.17941	1.21688
vegetable	0	1.02928	1.11348	1.00809	1.24275	1.0602	1.22006	1.34457	1.40196	1.30572	1.2828	1.2395	1.05702	1.01426	0.981586	1.10297	1.01299	1.09447	1.0944	1.07123	0.923494	0.884856	0.762947	0.740973	0.802491	0.841094	0.802639	0.813062	0.815897	0.689112	0.744055	0.853859	1.0812	1.62823	2.15416	2.16762	2.23079	2.22243	1.95317	1.59639	1.96852	2.17232	2.47034	2.17782	2.12212	1.85929	1.60869	1.0892	1.02897
vegetable	0	0.755536	0.655869	0.657081	0.632125	0.653085	0.682671	0.618724	0.776962	0.822049	0.82489	0.772887	0.797427	0.715906	0.718073	0.732394	0.836577	0.842041	0.92662	0.915077	1.02574	0.994429	0.946159	0.867129	1.28652	1.21744	1.20296	1.2135	1.14129	0.858302	0.805415	0.849419	1.01781	1.11234	1.21685	1.2641	1.28453	1.11395	1.09887	0.988115	0.992502	0.890512	0.976748	1.07047	0.968219	1.0469	1.1921	1.20779	1.1053
vegetable	0	0.742523	0.607706	0.639939	0.73123	0.841083	0.76482	0.780607	0.793155	0.74588	0.94226	1.12397	1.05949	1.08031	1.11089	0.876687	0.714366	0.758076	0.829123	0.835779	0.821047	1.03358	1.20627	1.31034	1.33205	1.29956	1.26192	1.14927	1.03512	1.15224	1.36692	1.19677	1.35684	1.50709	1.53127	1.56603	1.87414	1.8537	1.62012	1.56572	1.57712	1.49086	1.66752	1.6666	1.56104	1.40379	1.3531	1.21783	1.23099
vegetable	0	1.2542	1.23179	1.12098	0.864196	0.667241	0.732065	0.943195	1.02172	1.0954	1.13555	1.14489	1.27129	1.2805	1.31882	1.61068	1.7397	1.41281	1.40211	1.25477	0.904816	0.703775	0.747652	0.713915	0.726203	0.865255	0.810901	0.796658	1.05075	1.19417	1.06208	1.07144	1.1066	0.984807	0.932796	0.941505	0.974933	1.01404	0.948157	1.09835	1.19532	1.24517	1.10212	0.98678	0.765011	0.748656	0.695247	0.765348	0.874035
vegetable	0	0.98907	1.0028	0.94761	1.09756	1.24216	1.28381	1.29902	1.28121	1.19138	0.949552	0.974129	0.975891	0.915843	0.917353	0.969735	0.795201	0.805681	0.961342	1.00644	0.997442	0.948313	1.0861	1.09383	1.14573	1.26512	1.67605	1.70403	1.62182	1.53322	1.51573	1.39134	1.12009	1.25518	1.37089	1.41426	1.39821	1.72476	1.74921	1.80967	1.79142	2.05719	2.00284	1.83847	1.75695	1.93449	1.90705	1.91171	1.84601
vegetable	0	1.25149	1.21836	1.32536	1.23668	1.24548	1.11459	1.13616	0.954927	0.903875	0.98508	0.910052	0.843998	0.821518	0.789048	0.80601	0.868764	0.945191	1.03792	1.18657	1.01785	0.96304	0.893818	0.822228	0.685064	0.720031	0.802087	0.862322	0.997209	1.00271	1.07962	1.09405	1.15044	1.35008	1.47282	1.7221	1.87088	1.71712	1.41729	1.4803	1.19175	0.928915	0.930637	0.959787	0.884125	0.827269	0.95571	1.05542	1.0514
flower	0	1.559	1.45665	1.44552	1.62038	1.47147	1.3941	1.18248	1.13998	0.904206	0.897126	0.903279	0.741686	0.640985	0.677406	0.922046	1.07415	1.30287	1.47994	1.46736	1.30708	1.38167	1.45014	1.49745	1.63142	1.52103	1.43368	1.16811	1.0407	1.07979	1.36944	1.42874	1.51122	1.43326	1.30512	1.08675	0.977736	1.22126	1.28646	1.19516	1.38174	1.45014	1.32859	1.3123	1.4313	1.32256	1.36951	1.39936	1.47904
flower	0
flower	0	1.06828	1.12822	1.22943	1.30208	1.29346	1.43227	1.15751	0.956098	0.918779	1.05434	1.03068	1.16758	1.26957	1.33216	1.35076	1.38827	1.27081	1.28806	1.21067	1.10285	1.06881	0.976881	0.891426	1.16438	1.41995	1.39995	1.42931	1.34243	1.10761	0.835328	0.944075	1.0805	1.05113	0.976783	0.90578	1.00941	1.13336	1.24545	1.27096	1.34215	1.0547	0.761998	0.76125	0.723029	0.796544	0.865162	1.04549	1.10292
flower	0	0.923799	0.855164	0.756552	0.874783	0.821371	0.85228	0.781772	0.797435	0.711279	0.937522	0.9815	1.0782	1.17234	1.2126	1.01671	1.18975	1.33276	1.26931	1.22721	1.25713	1.16459	0.979184	0.874	0.876547	0.789013	0.626864	0.727961	0.883054	0.868538	0.965629	1.0714	0.9692	1.0737	1.14808	1.19031	1.07641	1.12008	1.0185	0.978424	0.996873	1.07572	1.05116	1.26284	1.55714	1.43754	1.39069	1.35401	1.16671
flower	0
flower	0
flower	0	0.707614	0.663924	0.778531	0.769566	0.961991	1.00836	1.03533	0.901794	0.891023	0.688529	0.739686	0.78239	0.809431	0.767058	0.829558	0.752479	0.686192	0.782152	0.750175	0.703837	0.741419	0.847624	0.790273	0.782729	0.857193	0.871693	0.856575	0.920349	1.17524	1.24827	1.28833	1.27657	1.21295	1.01328	0.906247	0.957248	0.880595	0.924462	0.995168	0.960891	0.851681	0.880228	0.796642	0.800334	0.939656	0.88984	0.865693	1.13499
flower	0	1.3505	1.4425	1.36862	1.21552	1.22454	1.31621	1.15521	1.17216	1.26372	1.20444	1.23494	1.09764	1.15638	1.09244	0.940463	0.903747	1.15954	1.19429	1.26467	1.25979	1.13694	0.920252	0.815775	0.746735	0.70651	0.926344	1.00414	0.958186	1.12579	1.33456	1.18818	1.52205	1.71533	1.62568	1.58034	1.69474	1.33538	1.2158	1.21735	1.12974	1.03807	1.07602	1.02806	1.07931	1.374	1.44619	1.39107	1.54397
flower	0	0.968284	0.845618	0.793594	0.819346	0.930631	0.936475	0.94246	0.911566	0.964157	1.08991	1.23642	1.22399	1.25417	1.39378	1.24087	1.09934	1.19562	1.14088	0.963803	1.04729	1.19168	1.10968	1.14085	1.02841	0.996262	0.89675	1.03205	0.989032	1.06947	1.18899	1.43687	1.40067	1.42892	1.44074	1.30792	0.973162	0.89816	1.01213	1.02397	1.16341	1.37656	1.55876	1.45371	1.39335	1.28751	1.13095	0.952661	0.852473
flower	0	0.936155	1.05126	1.11454	1.01366	1.00803	1.03073	0.935135	0.834492	0.816481	0.765333	0.719781	0.758754	0.783688	0.792103	0.764983	0.879272	0.959994	0.893987	0.824605	0.815872	0.671759	0.527149	0.599032	0.621386	0.699978	0.764264	0.8355	0.903077	1.17163	1.28574	1.34741	1.25084	1.26526	1.20876	1.13775	1.0745	1.10798	1.0452	0.914814	0.876979	0.794981	0.755153	0.715662	0.776677	0.899533	1.00224	1.05845	0.997431
fungus	0	1.12763	1.12311	1.16073	1.18881	1.11816	1.11074	1.15069	1.13574	1.00442	0.869976	0.845604	0.772778	0.76212	0.664313	0.656506	0.692055	0.737402	0.734849	0.843459	0.921337	0.938559	0.901201	0.905813	0.974581	0.923988	0.858474	0.829373	0.714709	0.667764	0.688842	0.883041	1.02917	1.15357	1.16176	1.3126	1.20694	1.12911	1.23627	1.16023	1.00485	1.02464	1.03344	0.848282	0.913221	1.0034	0.942126	1.01455	1.16001
fungus	0	1.57834	1.49502	1.35881	1.14449	1.11693	1.12932	1.08343	1.28259	1.58455	1.45	1.50687	1.75389	1.63096	1.51045	1.55568	1.5767	1.35002	1.39802	1.43788	1.51444	1.44882	1.48854	1.41961	1.38076	1.37588	1.47784	1.49356	1.63547	1.73462	1.60812	1.57869	1.7444	1.9006	1.97049	2.35984	2.35669	2.05906	1.80718	1.64279	1.34374	1.31625	1.36142	1.42661	1.23649	1.12724	1.22776	1.41266	1.32164
fungus	0	0.70396	0.715882	0.861677	1.10805	1.19766	1.05987	1.1372	1.10929	0.98125	0.934062	0.90251	0.772349	0.693659	0.710026	0.718901	0.693079	0.799161	0.765846	0.641002	0.65765	0.678395	0.558524	0.509314	0.540346	0.498291	0.442475	0.582879	0.744523	0.847789	0.95001	1.02602	1.37802	1.44328	1.3177	1.37777	1.41557	1.11875	1.06393	1.31073	1.28366	1.20971	1.37438	1.48679	1.46668	1.45225	1.83623	1.58461	1.49033
fungus	0	1.27806	1.31935	1.87457	2.15854	2.13785	2.03424	1.87313	1.35513	1.06576	0.940727	0.971113	1.0448	1.02598	1.05124	1.03262	1.11357	0.976066	0.921438	0.899666	1.09918	1.01579	1.05567	0.977296	0.958219	0.804648	0.752726	0.730743	0.756234	0.840908	0.975916	1.40235	1.68491	1.92921	2.27181	2.15668	1.81701	1.71549	1.5189	1.34394	1.25878	1.21642	1.04832	1.14542	0.908611	0.987998	1.03473	0.974112	0.870487
fungus	0	0.561938	0.663552	0.768454	0.790198	0.70221	0.727047	0.565491	0.566882	0.681389	0.841431	0.976956	1.28913	1.33281	1.25135	1.12096	1.14388	1.12308	1.17984	1.2552	1.31544	1.29314	1.39862	1.33849	1.33802	1.32776	1.25069	0.937544	0.822898	0.809779	0.813522	0.930078	1.04904	1.31633	1.38966	1.52518	1.49073	1.51062	1.59768	1.58561	1.39357	1.32077	1.26193	1.09348	1.03025	0.992159	1.0632	1.13895	1.11683
fungus	0	0.851436	0.858264	0.848113	0.885552	0.915258	0.889708	0.764793	0.695316	0.540535	0.516507	0.512429	0.599215	0.663116	0.710375	0.709474	0.761784	0.79871	0.814158	0.992636	1.12569	1.17295	1.24701	1.32967	1.17023	1.19224	1.09693	0.883488	0.732501	0.701346	0.619664	0.732408	0.919463	0.867123	1.02789	1.19799	1.20083	1.1694	1.59537	1.55788	1.44376	1.54333	1.636	1.58486	1.54383	1.50742	1.36924	1.15794	0.893888
fungus	0	1.19155	1.21394	1.15918	1.06947	0.953477	0.988643	1.24262	1.28006	1.36357	1.57608	1.75228	1.4898	1.50638	1.45118	1.299	1.00744	1.06069	1.06107	1.16581	1.18357	1.23559	1.16978	1.05739	0.938802	0.824447	0.620697	0.572255	0.657776	0.87863	1.23453	1.30347	1.29443	1.29107	1.25887	1.20503	1.41066	1.56011	1.84391	1.79932	1.51455	1.37532	1.42455	1.05744	1.06087	1.31943	1.3973	1.29271	1.32639
[truncated: 73 more rows]
[truncated: 47 more columns]

## Sheet: S1a_Ch2953
Object Label	Is Encoded	Object Response_ 1	Object Response_ 2	Object Response_ 3	Object Response_ 4	Object Response_ 5	Object Response_ 6	Object Response_ 7	Object Response_ 8	Object Response_ 9	Object Response_10	Object Response_11	Object Response_12	Object Response_13	Object Response_14	Object Response_15	Object Response_16	Object Response_17	Object Response_18	Object Response_19	Object Response_20	Object Response_21	Object Response_22	Object Response_23	Object Response_24	Object Response_25	Object Response_26	Object Response_27	Object Response_28	Object Response_29	Object Response_30	Object Response_31	Object Response_32	Object Response_33	Object Response_34	Object Response_35	Object Response_36	Object Response_37	Object Response_38	Object Response_39	Object Response_40	Object Response_41	Object Response_42	Object Response_43	Object Response_44	Object Response_45	Object Response_46	Object Response_47	Object Response_48
[truncated: 500 more rows]
[truncated: 47 more columns]

[truncated: 2 more sheets: S1a_Ch1049, S1a_Ch2392]
