# Supplementary material for: Computational single-neuron mechanisms of visual object coding in the human temporal lobe
Source: Nat Commun. 2026 Feb 1;17:2234. doi: 10.1038/s41467-026-68954-8 (PMC12963616; doi:10.1038/s41467-026-68954-8)
Supplement: Supplementary file 11 — Source Data for Figure S2 [file 41467_2026_68954_MOESM11_ESM.xlsx]

## Sheet: S2a
Row	R Squared Full (mean)_1	R Squared Full (mean)_2	R Squared Full (mean)_3	R Squared Full (mean)_4	R Squared Full (mean)_5	R Squared Full (mean)_6	R Squared Full (mean)_7	R Squared Full (std)_1	R Squared Full (std)_2	R Squared Full (std)_3	R Squared Full (std)_4	R Squared Full (std)_5	R Squared Full (std)_6	R Squared Full (std)_7	R Squared Test (mean)_1	R Squared Test (mean)_2	R Squared Test (mean)_3	R Squared Test (mean)_4	R Squared Test (mean)_5	R Squared Test (mean)_6	R Squared Test (mean)_7	R Squared Test (std)_1	R Squared Test (std)_2	R Squared Test (std)_3	R Squared Test (std)_4	R Squared Test (std)_5	R Squared Test (std)_6	R Squared Test (std)_7
FG	0.00848341	0.147853	0.20711	0.177906	0.177807	0.221744	0.171829	0.001693	0.00399354	0.00306507	0.00593099	0.019065	0.00407205	0.00367298	0.0180232	0.105304	0.193971	0.44263	0.563461	0.687823	0.160711	0.000838106	0.00390286	0.00473289	0.0040271	0.00332015	0.0023385	0.00550126
ITG	0.00629448	0.122279	0.196591	0.160597	0.222223	0.234435	0.158991	0.00172217	0.00705618	0.00324759	0.00747639	0.00376823	0.00332441	0.00300403	0.0144172	0.077863	0.159366	0.414837	0.545859	0.679674	0.115788	0.000692024	0.00137763	0.00227726	0.00263024	0.00256798	0.00228404	0.00319148
PH	0.00228331	0.14818	0.193571	0.101846	0.215725	0.209876	0.158193	0.00359846	0.00338052	0.00656742	0.0241654	0.00477884	0.00495096	0.0033202	0.0120394	0.0721607	0.148496	0.405639	0.535848	0.672336	0.104577	0.0012146	0.00251788	0.00334673	0.00487884	0.00517111	0.00528634	0.00455399
AH	0.00875996	0.141267	0.210282	0.19195	0.16113	0.202969	0.160942	0.00159899	0.0034212	0.00278461	0.00372006	0.0144551	0.0074284	0.00350468	0.0141935	0.0917444	0.171249	0.406089	0.529427	0.655535	0.127974	0.000976745	0.00312862	0.00363398	0.00403189	0.00362009	0.00350047	0.00481103
Amyg	0.00756898	0.138367	0.165671	0.13484	0.168786	0.184893	0.149033	0.00150488	0.00480202	0.0100089	0.0175177	0.0130664	0.0114615	0.00544209	0.0147985	0.0754834	0.154708	0.403617	0.534414	0.674795	0.103268	0.000911151	0.00176852	0.00250833	0.00290588	0.0033402	0.00308327	0.00288566

## Sheet: S2b
Chan Label	Chan Coordinates_1	Chan Coordinates_2	Chan Coordinates_3	Axis Coding Strength res4b22	Axis Coding Strength res5c	Axis Coding Strength new_fc
FG	-36.8879	-37.3386	-12.4126	-0.0672389	-0.064208	0.0433678
FG	29.5662	-0.648809	-42.444	0.00957699	0.0195634	0.0282671
FG	44.5196	-27.2395	-22.1782	-0.0525763	0.020067	-0.0134335
ITG	41.8131	-15.8024	-22.389	-0.0453518	0.0395347	-0.0351485
ITG	47.2195	-15.6562	-22.6817	0.0646887	0.0790359	0.00662371
ITG	-38.8168	-17.3394	-18.7549	-0.060778	-0.0301941	0.0488143
FG	29.1133	-17.7389	-33.0451	0.00562592	0.0550856	0.000980497
FG	32.5581	-16.986	-33.3227	-0.00704638	0.00432463	-0.0580199
FG	36.4276	-15.7672	-34.2651	0.0174685	0.0629248	0.00111817
FG	27.2123	-35.3271	-19.7481	0.236419	0.168183	0.205541
FG	30.9921	-36.7609	-19.4379	0.396208	0.335558	0.422708
FG	34.3653	-38.1367	-18.8799	0.232106	0.232469	0.231895
FG	38.0932	-39.7548	-18.2985	0.125801	0.104456	0.0353589
FG	41.7883	-41.2663	-17.7081	0.0854537	0.0762292	0.00407624
FG	45.5143	-42.8906	-17.8297	-0.0327057	-0.0392142	0.000192114
ITG	49.2367	-44.6669	-17.3734	0.03145	0.00870279	-0.00677314
ITG	52.8663	-46.0011	-17.5426	0.0336405	0.0291749	0.00907263
ITG	56.5332	-47.647	-17.1955	0.0336614	0.00129314	-0.036098
ITG	60.1589	-48.9057	-17.4654	0.0332709	0.0154341	-0.0101275
ITG	63.9705	-50.6597	-17.1538	0.0229806	-0.0429019	-0.0107669
FG	-38.5337	-15.767	-29.9596	0.0286081	-0.0138064	0.0499503
FG	-42.3426	-16.8232	-29.8166	0.0458576	-0.00773092	-0.0149442
FG	-23.0066	-41.94	-12.7725	0.0196822	-0.00224253	0.0853234
FG	-26.7281	-42.6093	-11.6843	0.0890097	0.0476381	0.160034
FG	-30.2783	-42.9132	-11.2771	0.1807	0.142656	0.243219
FG	-34.071	-43.448	-10.9738	0.0919536	0.0819901	0.138817
FG	-37.9484	-43.8508	-9.90217	0.0843859	0.055744	0.173162
FG	-37.5399	-19.2475	-19.3622	-0.0424467	-0.0515792	-0.0138354
FG	-44.5285	-33.958	-13.4078	-0.0318443	-0.0350192	-0.0521885
ITG	-59.8927	-37.4036	-14.9657	-0.0278098	-0.0302614	-0.057812
FG	-38.5337	-15.767	-29.9596	0.0556957	0.154152	0.174344
FG	-42.3426	-16.8232	-29.8166	0.112925	0.0618853	0.0817418
FG	-23.0066	-41.94	-12.7725	0.10222	0.0826607	0.165997
FG	-26.7281	-42.6093	-11.6843	0.218714	0.194135	0.17121
FG	-30.2783	-42.9132	-11.2771	0.254592	0.234474	0.301606
FG	-34.071	-43.448	-10.9738	0.113164	0.139587	0.159308
FG	-37.9484	-43.8508	-9.90217	0.0384798	0.0312744	0.0259082
ITG	-52.9649	-45.646	-7.8884	-0.00682372	-0.0254602	-0.0351321
FG	-38.8806	-18.8652	-21.1304	0.0252334	0.0707003	0.122573
ITG	-42.4396	-20.3833	-20.8608	0.0878383	0.123003	0.151871
ITG	-45.9203	-21.8508	-20.4256	0.00586129	0.0696121	0.096524
FG	-31.7842	-13.3389	-35.2004	0.193219	0.209324	0.259929
FG	-35.755	-13.2244	-35.248	0.0342251	0.0466229	0.00463825
ITG	-39.4822	-12.981	-35.5331	0.0470559	0.035598	0.075505
ITG	-43.6831	-13.383	-35.9236	-0.0512449	-0.0558114	-0.0335989
FG	-37.2836	-29.6417	-16.5343	0.100217	0.143072	0.157905
ITG	-42.0396	-31.0172	-15.5889	0.0427162	0.0179542	0.0475202
FG	-21.0715	-37.5427	-17.6003	0.126484	0.121924	0.189552
FG	-24.678	-38.4338	-17.866	0.124294	0.0796825	0.0997429
FG	-28.0207	-39.2515	-18.2026	0.159304	0.181075	0.236787
FG	-31.4528	-40.2791	-18.2023	0.366575	0.360615	0.367867
ITG	-35.4907	-41.4564	-18.6558	0.220602	0.248609	0.249802
ITG	-39.5275	-42.4938	-19.0044	0.137507	0.172499	0.194708
ITG	-42.9545	-43.5916	-19.1667	0.269987	0.215944	0.304051
ITG	-46.707	-44.66	-19.601	0.187645	0.19425	0.304004
ITG	-50.0789	-45.4423	-19.6651	0.023339	0.0276279	0.159838
ITG	-54.1129	-46.7244	-20.0624	0.0694517	0.113594	0.117357
ITG	-65.2504	-49.773	-20.9684	0.0858586	-0.0162252	0.00939294
FG	24.7616	-3.83059	-44.6928	-0.0193213	-0.0512199	0.0374753
FG	27.9562	-4.05527	-44.1775	-0.0666889	-0.0478541	-0.0442728
FG	41.203	-15.5524	-23.8516	-0.0151077	0.0098099	-0.0268453
FG	45.09	-16.3426	-23.5745	-0.0224108	-0.0285089	-0.0204456
FG	38.7403	-30.3425	-17.1214	0.0947111	0.0469661	0.0996436
ITG	42.0308	-31.886	-17.2582	0.183977	0.114881	0.100788
ITG	45.6587	-33.6824	-17.2358	0.0939735	0.117834	0.129471
ITG	48.7675	-35.4593	-17.3253	0.0200447	-0.0404681	0.019654
ITG	52.284	-37.2692	-17.639	-0.0459626	-0.00736383	-0.0924536
ITG	55.8704	-39.0989	-17.927	-0.0618952	-0.00724762	0.0267563
ITG	59.3635	-40.6633	-17.5769	-0.0206109	-0.00390127	-0.0168188
ITG	62.3403	-42.3172	-18.0646	0.0101668	0.00200413	0.0397944
FG	-38.8806	-18.8652	-21.1304	-0.0190546	0.0413728	0.0251268
ITG	-42.4396	-20.3833	-20.8608	0.0504623	0.073878	0.0258859
FG	-31.7842	-13.3389	-35.2004	0.0751769	0.113661	0.167427
FG	-35.755	-13.2244	-35.248	0.113276	0.0349126	0.110327
ITG	-39.4822	-12.981	-35.5331	0.0202939	0.0778782	-0.00366494
ITG	-43.6831	-13.383	-35.9236	0.00319256	-0.044391	0.073116
ITG	-47.5436	-13.1589	-36.0174	0.0174086	0.00796169	-0.00761469
FG	-21.0715	-37.5427	-17.6003	0.0939754	0.0609325	0.0404146
FG	-24.678	-38.4338	-17.866	0.108885	0.1409	0.142825
FG	-28.0207	-39.2515	-18.2026	0.279406	0.193113	0.334803
FG	-31.4528	-40.2791	-18.2023	0.389162	0.366907	0.442746
ITG	-35.4907	-41.4564	-18.6558	0.161955	0.115691	0.18595
ITG	-39.5275	-42.4938	-19.0044	0.0956806	0.109888	0.124734
ITG	-42.9545	-43.5916	-19.1667	0.0887438	0.0615997	0.180902
ITG	-46.707	-44.66	-19.601	0.102962	0.0932607	0.238084
ITG	-50.0789	-45.4423	-19.6651	0.0182605	-0.00301395	0.0857453
FG	41.203	-15.5524	-23.8516	-0.0147216	-0.0366793	0.0331982
FG	45.09	-16.3426	-23.5745	-0.0572183	-0.0800458	0.0129826
FG	38.7403	-30.3425	-17.1214	0.0763502	0.0423464	0.0629788
ITG	45.6587	-33.6824	-17.2358	0.0381407	0.0323708	0.110901
ITG	48.7675	-35.4593	-17.3253	-0.0307059	-0.063141	0.027839
ITG	52.284	-37.2692	-17.639	0.0272735	0.0293314	0.0546955
ITG	55.8704	-39.0989	-17.927	0.0376866	-0.00352699	0.0384366
FG	-32.9685	-9.96224	-41.4968	0.0550089	0.0808626	0.0245103
ITG	-37.2526	-9.38714	-41.3592	-0.00252018	0.0824773	-0.00570144
FG	-35.8367	-22.9355	-24.8792	0.104512	0.0434326	0.12748
FG	-39.317	-23.0194	-25.1101	0.0742104	0.108535	0.177684
FG	-43.1638	-22.7881	-24.6115	0.0312617	0.0675309	0.117289
FG	-22.7813	-42.4341	-13.7669	0.432772	0.412257	0.436826
FG	-26.5481	-42.7141	-13.0751	0.568669	0.5329	0.538838
FG	-30.4195	-42.6023	-12.3723	0.525492	0.486764	0.507235
FG	-34.0165	-42.6826	-12.8325	0.311992	0.326589	0.317824
FG	-37.8697	-42.3169	-12.1116	0.347344	0.282016	0.326611
ITG	-42.0054	-42.1829	-11.4409	0.211773	0.238628	0.20748
ITG	-45.6024	-42.263	-11.9011	0.000188822	0.00139675	-0.0195644
ITG	-53.7419	-42.0061	-10.5436	0.0104167	0.0138567	-0.00980973
ITG	-57.462	-41.9483	-11.0107	-0.012614	0.026709	-0.00880287
FG	-27.8726	-67.2564	-5.28191	0.446903	0.425477	0.408712
FG	-31.4237	-66.7022	-5.69686	0.466347	0.423671	0.417018
FG	-35.5294	-65.8115	-5.53289	0.384687	0.35168	0.337258
FG	-39.1222	-65.5092	-5.96876	0.358843	0.367709	0.337165
ITG	-43.0216	-64.9189	-5.86794	0.251242	0.200316	0.162931
ITG	42.4107	-12.6055	-21.4495	0.002778	-0.0190523	-0.0378985
ITG	-45.8391	-10.4761	-28.3253	-0.0708109	-0.0640594	0.00576113
FG	-32.9685	-9.96224	-41.4968	0.0303836	0.0536428	0.0398989
ITG	-37.2526	-9.38714	-41.3592	0.0745043	0.0731451	-0.00679975
ITG	-41.2193	-9.0134	-40.6929	-0.029081	-0.00871656	-0.0181994
FG	-35.8367	-22.9355	-24.8792	0.112155	0.06387	0.00267097
FG	-39.317	-23.0194	-25.1101	0.0621443	0.118152	0.105276
FG	-43.1638	-22.7881	-24.6115	0.0434697	0.0401025	0.0403085
FG	-22.7813	-42.4341	-13.7669	0.5135	0.506661	0.474329
FG	-26.5481	-42.7141	-13.0751	0.592048	0.559708	0.572665
FG	-30.4195	-42.6023	-12.3723	0.504843	0.488317	0.476914
FG	-34.0165	-42.6826	-12.8325	0.286694	0.316337	0.296991
FG	-37.8697	-42.3169	-12.1116	0.312968	0.329608	0.328274
ITG	-42.0054	-42.1829	-11.4409	0.166885	0.164018	0.190388
ITG	-45.6024	-42.263	-11.9011	0.122999	0.112466	0.0564976
ITG	-53.7419	-42.0061	-10.5436	0.0623508	0.0711979	0.090948
ITG	-57.462	-41.9483	-11.0107	0.0253857	0.0889204	0.0865988
ITG	-61.857	-42.0846	-10.3896	-0.00292582	0.0562616	0.0191705
FG	-27.8726	-67.2564	-5.28191	0.440633	0.40404	0.385393
FG	-31.4237	-66.7022	-5.69686	0.460919	0.409253	0.422032
FG	-35.5294	-65.8115	-5.53289	0.465279	0.408578	0.405559
FG	-39.1222	-65.5092	-5.96876	0.36826	0.343108	0.287546
ITG	-43.0216	-64.9189	-5.86794	0.181265	0.209355	0.153191
ITG	51.4044	-34.5765	-11.0497	-0.0580629	-0.0354575	0.0233033
ITG	55.7755	-35.5292	-10.2578	-0.00654385	-0.0191117	0.0855007
FG	31.0397	-31.0029	-23.6461	0.33253	0.266877	0.321414
FG	35.4478	-30.637	-22.8588	0.224975	0.179066	0.24859
FG	39.7352	-30.7815	-22.6616	0.111075	0.114391	0.17506
FG	43.6213	-30.9737	-22.2352	0.334513	0.30606	0.328447
ITG	51.9123	-31.3796	-21.3427	0.186019	0.169406	0.287401
ITG	60.1941	-31.2699	-19.8701	-0.0560852	-0.0247958	-0.0326829
FG	-38.6758	-10.8083	-22.7573	-0.0336813	-0.031062	-0.0169614
ITG	-42.9244	-10.2589	-23.5724	0.0273035	0.0176773	0.0445325
FG	-39.4087	-31.3345	-13.3032	0.0585396	0.0271506	-0.0112201
FG	-43.5381	-32.0155	-12.8431	-0.0232003	-0.0438586	-0.0107581
ITG	-47.4084	-31.9093	-12.9237	-0.0378301	-0.0625762	0.0442319
FG	-33.4357	-29.5068	-23.8825	-0.00493298	0.00953118	0.0269493
FG	-37.6734	-29.6247	-23.0248	0.0526471	0.0548343	0.0791151
FG	-41.5487	-29.5449	-22.9983	0.144356	0.166246	0.265663
FG	-45.5761	-30.2566	-22.4232	0.159786	0.144774	0.196615
ITG	-49.9057	-30.2909	-21.8946	-0.0583621	-0.0416458	0.0438304
ITG	-53.9903	-30.1758	-21.9915	-0.0527276	-0.0680066	0.0436411
FG	41.6598	-14.7297	-31.7636	0.0382892	0.110859	0.00724605
ITG	51.4044	-34.5765	-11.0497	0.0218665	-0.021428	0.0167161
ITG	55.7755	-35.5292	-10.2578	0.0233509	-0.0162129	-0.00152085
FG	31.0397	-31.0029	-23.6461	0.220207	0.199576	0.241516
FG	35.4478	-30.637	-22.8588	0.184328	0.167031	0.240075
FG	39.7352	-30.7815	-22.6616	0.0357014	0.0541293	0.148932
FG	43.6213	-30.9737	-22.2352	0.164219	0.175722	0.273371
FG	-38.6758	-10.8083	-22.7573	0.0126508	0.0310878	0.106491
ITG	-42.9244	-10.2589	-23.5724	0.0177036	0.055299	0.0769766
FG	-39.4087	-31.3345	-13.3032	0.00135987	0.0517933	-0.0333114
FG	-43.5381	-32.0155	-12.8431	-0.0470157	0.00471001	-0.0350447
FG	-33.4357	-29.5068	-23.8825	0.047349	0.0219397	0.0442336
FG	-37.6734	-29.6247	-23.0248	0.0345196	0.0253995	0.115277
FG	-41.5487	-29.5449	-22.9983	0.0853574	0.115265	0.242833
FG	-38.9832	-15.3465	-15.6786	0.0371012	-0.0167538	-0.0238062
FG	-39.1465	-30.288	-10.641	-0.0646382	-0.0460371	-0.064394
FG	-20.3623	2.32178	-42.8392	-0.00400957	-0.00720588	0.0590952
FG	-23.2086	2.20606	-42.6072	-0.0567845	-0.0599855	-0.0698202
FG	-28.0546	-27.9126	-21.9459	0.002945	0.0274477	0.0617885
FG	-30.9416	-29.6788	-20.9436	0.108153	0.0911642	0.120791
FG	-34.1769	-30.9583	-20.8552	0.0444641	0.0257943	0.00388892
FG	-37.4745	-32.7418	-19.8037	0.106815	0.132615	0.173152
FG	-43.2033	-36.0731	-17.7525	-0.00442476	-0.0247617	0.0325751
ITG	-46.3811	-37.4475	-17.6963	0.0276077	-0.0084958	-0.0224001
ITG	-49.1222	-39.0601	-16.673	-0.0656218	-0.0678493	-0.0272225
ITG	-55.2423	-42.5954	-14.624	-0.0782614	-0.0249626	0.0224551
ITG	-58.5807	-43.8799	-14.5232	-0.0613535	-0.033236	-0.039877
ITG	33.5999	10.3103	-37.4491	-0.0571891	-0.0531935	-0.056221
FG	20.4488	0.463863	-42.5608	-0.0404061	-0.0403096	-0.0387463
FG	23.7583	-1.05067	-42.9302	-0.0713889	-0.0844142	-0.0500892
FG	27.1899	-1.453	-43.2816	-0.0728988	-0.0824217	-0.085881
ITG	34.0848	-2.27781	-42.925	-0.0441684	-0.0735532	-0.0893135
FG	28.0635	-28.3524	-22.8763	0.151558	0.156122	0.150809
FG	34.6555	-30.8881	-22.2275	0.0139875	0.00885259	-0.0232796
FG	37.5737	-32.1742	-21.8585	0.104225	0.135452	0.128488
FG	40.8425	-33.6536	-20.4994	0.229697	0.258781	0.295549
FG	44.0803	-35.2105	-20.2429	0.113999	0.0978724	0.0827876
ITG	50.507	-38.1791	-18.5991	-0.0611185	-0.0432471	-0.00303844
ITG	53.8873	-39.586	-18.322	-0.0484705	0.00971191	-0.0204242
ITG	56.9566	-40.8647	-17.9709	0.0387407	0.05378	0.0194554
ITG	63.4182	-44.0845	-16.3973	-0.0356559	-0.0362059	-0.0708035
FG	-38.9832	-15.3465	-15.6786	-0.00712381	-0.0333164	0.0314886
FG	-39.1465	-30.288	-10.641	-0.00187299	-0.0542975	-0.036952
FG	-20.3623	2.32178	-42.8392	0.00527956	-0.000820017	0.046345
FG	-23.2086	2.20606	-42.6072	0.021879	-0.00589586	0.0526006
FG	-26.3704	2.08587	-42.3899	-0.0254761	-0.0202745	-0.0144643
FG	-30.2549	1.84587	-41.6707	-0.00635817	-0.0315321	-0.0143777
FG	-33.5524	1.68724	-41.2811	-0.0321812	-0.0311049	-0.0289975
ITG	-37.2496	1.48811	-40.7403	-0.0115767	0.00638269	-0.000705792
ITG	-47.7517	1.26702	-38.1638	-0.00394389	-0.00911829	-0.0540281
FG	-28.0546	-27.9126	-21.9459	0.0695217	0.0598215	0.00561557
FG	-30.9416	-29.6788	-20.9436	0.211764	0.189367	0.228324
FG	-34.1769	-30.9583	-20.8552	0.0778163	0.083366	0.135373
FG	-37.4745	-32.7418	-19.8037	0.0979035	0.0596876	0.106054
FG	-43.2033	-36.0731	-17.7525	0.00400492	-0.0219163	-0.0662809
ITG	-46.3811	-37.4475	-17.6963	-0.00679968	0.00866151	-0.0505089
ITG	-49.1222	-39.0601	-16.673	0.00157964	-0.0183666	-0.0394549
ITG	-55.2423	-42.5954	-14.624	-0.0509966	-0.0696994	-0.0616665
ITG	-58.5807	-43.8799	-14.5232	-0.00132338	-0.0615922	-0.000651733
ITG	40.243	-13.8895	-18.9443	-0.0190977	-0.023675	-0.0289441
ITG	33.5999	10.3103	-37.4491	0.00584191	-0.0476069	-0.0313709
FG	20.4488	0.463863	-42.5608	0.0161918	-0.0326977	0.0668059
FG	23.7583	-1.05067	-42.9302	-0.00804039	-0.0756326	-0.00923587
FG	27.1899	-1.453	-43.2816	0.0023666	-0.0515628	-0.00228658
ITG	34.0848	-2.27781	-42.925	0.0277756	-0.0131507	-0.0312601
FG	28.0635	-28.3524	-22.8763	0.188021	0.153333	0.212677
FG	34.6555	-30.8881	-22.2275	0.0651411	0.0706444	0.150527
FG	37.5737	-32.1742	-21.8585	0.179277	0.176683	0.228459
FG	40.8425	-33.6536	-20.4994	0.284584	0.286274	0.262294
FG	44.0803	-35.2105	-20.2429	0.159579	0.0907313	0.150324
ITG	50.507	-38.1791	-18.5991	-0.00796896	-0.0276347	0.0665984
ITG	53.8873	-39.586	-18.322	0.0404376	-0.00497401	0.142979
ITG	56.9566	-40.8647	-17.9709	0.0295744	-0.00870461	0.0132821
ITG	63.4182	-44.0845	-16.3973	-0.00565395	-0.0058053	-0.0332395
ITG	42.6701	-27.8219	-16.7378	0.0238259	0.065756	0.0778741
ITG	46.9115	-27.8145	-16.8286	0.0283949	0.0197264	0.0800868
ITG	50.6886	-27.6105	-16.9386	0.054335	0.0284973	0.0560224
FG	42.4515	-14.3587	-33.0497	0.0826552	0.116572	0.160697
FG	31.3001	-40.7064	-13.4937	0.502224	0.446287	0.482753
FG	35.5433	-40.1696	-13.6627	0.189914	0.195081	0.183909
FG	40.0468	-39.7332	-14.9246	0.081805	0.0553422	0.119171
FG	43.7839	-39.3986	-15.053	0.191902	0.197363	0.275967
ITG	47.5362	-38.7539	-15.2275	0.193608	0.19114	0.243704
ITG	51.5426	-38.3455	-15.3725	0.0956981	0.063548	0.136399
ITG	55.7844	-37.8279	-16.6409	-0.00779628	0.0123281	0.0743711
ITG	59.9242	-37.2896	-16.8079	-0.0182233	-0.0380056	0.0343156
ITG	63.7588	-37.0728	-16.921	0.031602	-0.0244946	-0.0132487
ITG	67.1936	-36.5786	-17.0665	-0.0277736	-0.0533858	-0.0365699
ITG	72.0609	-36.132	-18.3377	-0.0267719	-0.0625354	-0.0187712
ITG	47.4098	-17.5229	-22.767	-0.00571091	0.00766904	-0.0273702
ITG	51.1011	-18.1187	-22.7571	0.033339	-0.0079821	-0.0131271
ITG	42.6701	-27.8219	-16.7378	0.120944	0.0793123	0.0330461
ITG	46.9115	-27.8145	-16.8286	-0.0198865	0.0164311	-0.00634837
ITG	50.6886	-27.6105	-16.9386	-0.005478	0.00147801	-0.0105749
FG	23.6853	-1.24471	-42.3042	0.074462	0.0157475	-0.0367247
FG	38.0871	-14.5769	-32.0985	-0.0105362	0.07932	0.0300071
FG	42.4515	-14.3587	-33.0497	0.15226	0.14194	0.223209
ITG	45.7517	-14.0799	-33.1607	0.0574428	0.057008	0.000984268
FG	31.3001	-40.7064	-13.4937	0.597093	0.539128	0.563894
FG	35.5433	-40.1696	-13.6627	0.258201	0.274911	0.333477
FG	43.7839	-39.3986	-15.053	0.165351	0.202859	0.226659
ITG	47.5362	-38.7539	-15.2275	0.0765386	0.0711096	0.0739899
ITG	51.5426	-38.3455	-15.3725	0.0101978	0.0427531	0.0952386
ITG	55.7844	-37.8279	-16.6409	-0.0173398	0.00354553	0.00937224
ITG	59.9242	-37.2896	-16.8079	0.0243793	0.0328184	0.0376675
ITG	63.7588	-37.0728	-16.921	0.075068	0.091112	0.0584428
ITG	-44.5698	-18.3666	-20.4178	-0.00498236	0.0162564	0.043992
ITG	-47.9417	-19.4455	-20.5639	0.0304766	0.015441	0.0260869
FG	-23.8262	-6.45883	-37.7662	-0.0524856	-0.0219516	0.0145019
FG	-27.2122	-6.93408	-36.8643	0.20885	0.227681	0.227956
FG	-30.374	-7.59994	-35.8768	-0.0170171	0.00633472	-0.00754305
FG	-33.6479	-7.99836	-35.2201	-0.0708202	-0.0294193	0.0799118
ITG	-37.6102	-8.63142	-34.129	-0.0699281	-0.0787863	0.00595399
FG	-30.7381	-23.8209	-28.6634	0.052117	-0.0306073	0.0825124
FG	-33.3519	-24.9294	-27.5014	0.177008	0.096521	0.247742
FG	-36.6923	-26.5809	-26.1548	0.117381	0.0986957	0.136706
ITG	-39.2985	-27.9912	-24.5954	0.280882	0.297284	0.310086
ITG	-42.365	-29.4976	-23.1759	0.0548171	0.0856872	0.0928531
ITG	-45.427	-31.0682	-22.0903	0.103816	0.125327	0.0992855
ITG	-48.4296	-32.4435	-20.8467	-0.0309492	-0.0319556	-0.0133062
ITG	-51.708	-33.8826	-19.5053	0.00659211	0.0507622	0.0446482
FG	38.8337	-16.8926	-23.7343	0.0908151	0.114798	0.167901
ITG	43.6828	-18.2486	-23.5239	0.0397133	0.0394435	0.115896
FG	40.1683	-26.6088	-8.75728	0.0153452	0.00667421	0.00477147
FG	43.9839	-26.9116	-8.9173	-0.069751	-0.0813118	-0.0363995
FG	27.7891	-1.65061	-41.1138	0.0639926	0.0516285	0.0815613
FG	31.6205	-2.07539	-41.3381	0.114378	0.0359015	0.0464003
ITG	35.4571	-2.51444	-41.1599	0.0341637	0.0161691	0.0414314
ITG	39.3878	-2.80022	-40.7955	0.0677135	0.0177273	0.0185203
ITG	43.0097	-2.96687	-40.1352	0.0743711	0.00820577	-0.0306811
ITG	46.8998	-3.2943	-39.5227	0.110462	0.00212415	0.00858038
ITG	50.5813	-3.11783	-39.2856	0.0430503	-0.0144637	0.0434352
FG	29.8166	-9.93135	-34.2174	0.0147927	-0.0175518	0.00786913
FG	33.5727	-9.9579	-33.9325	0.0519794	0.00221477	0.0326946
FG	36.1444	-28.4656	-17.1132	0.262286	0.213105	0.272587
FG	40.1059	-29.1375	-16.2379	0.229502	0.197428	0.223978
FG	43.9227	-29.8986	-15.6266	0.00727948	0.033127	0.0404589
ITG	47.3736	-30.3453	-15.0776	0.035543	0.0190195	-0.0209263
ITG	51.3749	-31.0685	-14.5053	0.0704268	0.0455474	-0.00961094
FG	31.8983	-42.0016	-14.8695	0.11475	0.172193	0.159506
FG	36.8009	-41.7969	-13.5024	-0.0294667	-0.0339234	-0.0153311
FG	42.101	-41.7505	-11.9729	0.0536831	-0.00384815	0.00605633
FG	47.3496	-41.7608	-10.3524	0.0350197	-0.00341312	-0.0231636
ITG	52.4764	-41.7373	-8.95234	0.0613834	0.000414735	0.0658765
ITG	-41.6389	-16.2702	-16.5819	0.0884845	0.0328665	0.0753887
FG	-30.1889	-43.2069	-14.1941	0.18558	0.189886	0.247426
FG	-34.007	-44.4416	-14.3966	0.0629873	0.0421411	0.0579986
FG	-37.9017	-45.6431	-14.6069	0.00684764	-0.0136163	0.0599745
FG	-41.7482	-46.8889	-14.8109	0.204536	0.107239	0.152848
ITG	-45.7322	-48.0401	-15.3562	0.313049	0.273437	0.292818
ITG	-49.456	-49.2626	-16.3007	0.0384839	0.0749853	0.0196757
ITG	-53.3997	-50.6112	-16.6246	0.00514208	0.0336818	0.0047553
ITG	-57.2687	-51.634	-16.8443	0.017432	0.0268782	-0.0050834
ITG	-61.1052	-52.8314	-17.0507	0.00218752	0.00361291	-0.0127344
FG	42.8483	-15.4316	-20.7805	-0.0457028	-0.0555468	-0.0658844
FG	-38.1085	-2.84138	-35.8547	0.0311296	0.00198957	0.0794922
FG	-37.0822	-15.3279	-27.8875	0.0723076	0.105236	0.137825
FG	-40.37	-15.0195	-27.9288	0.176235	0.189778	0.243309
ITG	-43.557	-14.6673	-27.8652	0.050709	0.0273078	0.019905
ITG	-46.8542	-14.3602	-27.8209	-0.0171982	-0.0185828	0.0429447
FG	-30.8585	-40.2398	-14.0107	0.0502632	0.0404943	0.0881329
FG	-33.9054	-40.0968	-14.2761	0.249129	0.258125	0.270893
FG	-37.0127	-39.8846	-14.398	-0.0097483	-0.0539063	-0.009096
ITG	-40.3566	-39.7149	-14.8656	0.00765434	0.00781733	0.0580508
ITG	-43.6239	-39.6161	-14.8991	0.100133	0.137908	0.163734
ITG	-46.8679	-39.5102	-15.2002	-0.0130544	0.0284564	0.0404038
FG	35.3141	-4.30392	-25.1023	0.0579785	0.0107394	-0.0368846
FG	32.2848	-20.8109	-26.825	0.0633962	0.0566767	-0.0324333
FG	35.4761	-21.1817	-26.8956	0.118975	0.15233	0.0790842
FG	38.7236	-21.5146	-26.9	0.10931	0.0959434	0.168666
FG	42.027	-21.8641	-26.9	0.199772	0.173106	0.234289
FG	45.2669	-22.1806	-26.9904	0.224726	0.231268	0.272149
FG	48.5359	-22.4285	-26.9718	0.170854	0.163343	0.116569
FG	51.7572	-22.8003	-26.9205	0.0668643	0.0657818	0.0587293
FG	-38.1085	-2.84138	-35.8547	0.017053	0.000868571	-0.0575565
FG	-37.0822	-15.3279	-27.8875	0.0689879	-0.00840917	0.0301131
FG	-40.37	-15.0195	-27.9288	0.131623	0.0819678	0.0730607
FG	-30.8585	-40.2398	-14.0107	0.00545223	0.0582956	0.0512864
FG	-33.9054	-40.0968	-14.2761	0.0425408	0.0902457	0.0769854
FG	-37.0127	-39.8846	-14.398	-0.00566604	0.0245496	0.00668161
FG	32.2848	-20.8109	-26.825	0.0880633	0.100596	-0.0542378
FG	35.4761	-21.1817	-26.8956	0.0557527	-0.0196001	-0.0438793
FG	38.7236	-21.5146	-26.9	0.129989	0.0782949	0.105412
FG	42.027	-21.8641	-26.9	0.239593	0.175476	0.245641
FG	45.2669	-22.1806	-26.9904	0.202556	0.207671	0.228874
FG	48.5359	-22.4285	-26.9718	0.148181	0.121665	0.157771
FG	51.7572	-22.8003	-26.9205	0.0373195	-0.0255535	0.0743905
FG	40.401	-16.7765	-20.7521	0.214748	0.239754	0.290958
Amyg	31.3343	0.0887219	-17.2205	-0.0395555	0.0379374	-0.060144
PH	39.2764	-33.2412	-11.6584	-0.0578485	0.0734349	0.017007
Amyg	27.1486	-5.61714	-20.5028	-0.0591892	-0.0464394	-0.0131674
Amyg	30.8517	-4.90462	-20.5092	-0.0833297	-0.0492162	-0.017203
Amyg	34.6559	-4.33025	-19.9041	0.019714	0.0607473	0.00138539
Amyg	-28.4814	-4.82523	-22.9178	0.0388529	0.0139295	0.012807
Amyg	-32.3783	-4.73755	-22.633	0.00848337	0.0103894	-0.00691796
PH	25.9678	-23.5305	-12.368	0.0368978	0.0316831	0.0477698
PH	32.9026	-24.6084	-12.6825	-0.0033532	0.0125664	0.0034126
PH	36.9464	-25.1487	-12.5847	-0.0908253	-0.0490781	-0.0450293
PH	40.7362	-25.7672	-12.7037	-0.0439447	0.00105747	-0.0156008
Amyg	28.6601	-6.01081	-29.8869	-0.0519058	-0.0441553	-0.0513487
Amyg	19.9813	-5.31412	-16.3171	0.0969483	0.101501	0.020678
Amyg	30.915	-6.98449	-17.4069	0.0275111	0.0928556	0.0243253
Amyg	-23.4712	-4.17042	-19.0495	-0.00961383	-0.0463291	0.0225454
Amyg	-27.0226	-4.63192	-18.1892	0.0307569	-0.00273263	0.0485465
AH	-19.9103	-9.53549	-23.2783	0.0651087	0.110157	0.0666935
AH	-22.267	-11.1665	-22.8664	0.0746171	0.0871706	0.0929707
AH	-25.4714	-12.7444	-22.3921	0.0583487	0.0725538	0.0422203
AH	-31.9489	-15.7619	-21.6377	0.052326	0.0907538	0.143125
PH	-26.6934	-25.5231	-16.7967	0.00777678	0.0232152	0.0352353
PH	-31.5157	-27.4521	-16.6851	0.0474193	0.0192924	0.0129524
Amyg	17.7612	-3.5751	-22.1611	-0.0714636	-0.0768647	-0.016395
Amyg	21.2962	-3.60055	-22.1321	0.0765747	0.00563719	-0.0111722
Amyg	24.7454	-3.67123	-22.2852	-0.0112313	0.027374	0.0176959
Amyg	28.4257	-3.863	-22.215	-0.0328596	0.00172724	-0.0318992
AH	18.9903	-10.7095	-25.2718	0.00248887	0.0984894	0.0334196
AH	21.84	-11.5982	-25.2114	0.0189116	0.0168099	0.0537166
AH	26.0519	-12.4314	-25.0026	0.119691	0.0936661	0.134206
AH	29.8085	-13.355	-24.5536	0.185199	0.0738755	0.165732
AH	33.4853	-14.0646	-24.4782	-0.00610956	0.00148639	0.0235
AH	37.5678	-14.8439	-24.0754	0.0242532	-0.0163423	0.0116611
PH	28.8344	-25.0691	-16.7842	0.00669176	0.0566308	0.0679018
PH	32.0867	-26.9815	-16.7097	0.036331	0.0460154	0.00216946
PH	35.4032	-28.332	-16.7399	-0.00227853	-0.0320983	-0.00905666
Amyg	-23.4712	-4.17042	-19.0495	0.0429899	0.0376184	0.039101
AH	-22.267	-11.1665	-22.8664	0.0598209	0.0402505	0.0309511
AH	-25.4714	-12.7444	-22.3921	0.00476486	0.0432171	-0.0273947
PH	-31.5157	-27.4521	-16.6851	-0.0457762	-0.0247119	-0.0210396
Amyg	13.7337	-3.6832	-22.7217	-0.0299132	-0.00102854	0.0232966
Amyg	17.7612	-3.5751	-22.1611	0.0159575	0.0450494	0.0279984
Amyg	21.2962	-3.60055	-22.1321	-0.0598722	-0.0703178	0.00674736
Amyg	24.7454	-3.67123	-22.2852	0.0454211	0.0040347	0.176507
Amyg	28.4257	-3.863	-22.215	0.044665	0.00944667	0.0368234
AH	18.9903	-10.7095	-25.2718	0.0814012	0.12568	0.0826653
AH	26.0519	-12.4314	-25.0026	0.107561	0.0546372	0.157883
AH	29.8085	-13.355	-24.5536	0.157167	0.0846767	0.198269
AH	33.4853	-14.0646	-24.4782	0.0806622	0.0422585	0.0695092
AH	37.5678	-14.8439	-24.0754	0.0587583	0.0520174	0.105687
PH	28.8344	-25.0691	-16.7842	0.00382178	0.0161799	0.0403826
PH	32.0867	-26.9815	-16.7097	0.0217223	0.0127706	0.0901544
PH	35.4032	-28.332	-16.7399	0.0540523	0.00345333	0.0473583
Amyg	-25.1937	-7.88332	-12.8053	0.00655646	-0.0201626	-0.0214777
Amyg	-30.7387	-8.22	-11.2149	-0.0169307	-0.0270029	-0.0813292
Amyg	-33.3733	-6.0545	-18.3432	-0.031559	-0.0188232	0.0344461
AH	-15.5584	-13.553	-23.3039	0.0720406	0.0836129	0.205601
AH	-19.3315	-13.2461	-24.0691	0.0855691	0.0805576	0.143563
AH	-23.285	-12.9133	-24.5488	0.0187991	0.0371171	0.092012
AH	-26.917	-12.6183	-25.2968	0.0560793	0.0453232	0.137853
PH	-23.5067	-27.358	-10.4409	0.082272	0.0929723	0.113446
PH	-27.9901	-23.2542	-25.0918	-0.00255168	0.0315001	-0.0102038
Amyg	16.7732	-5.49129	-23.5615	0.0255016	-0.00851911	0.118547
Amyg	27.4335	-3.43204	-19.9477	0.0290513	0.0104493	-0.00476079
Amyg	31.0771	-2.551	-18.43	0.00453186	-0.020102	-0.0596709
AH	20.2754	-10.6186	-20.5699	0.0289225	0.0270474	0.0564334
AH	23.193	-10.7365	-20.208	-0.00487994	0.015818	0.0851342
AH	27.3013	-11.2512	-20.9059	0.0136634	0.0102945	0.0783573
AH	30.82	-11.8267	-21.1859	-0.0113884	0.0216053	-0.0722106
Amyg	-33.3733	-6.0545	-18.3432	-0.00740614	0.0255462	-0.0133945
AH	-15.5584	-13.553	-23.3039	0.131076	0.0627912	0.14934
AH	-19.3315	-13.2461	-24.0691	0.097324	0.0329359	0.119038
AH	-23.285	-12.9133	-24.5488	-0.00739676	-0.0118872	0.0696805
AH	-26.917	-12.6183	-25.2968	0.061954	0.0276149	0.159371
PH	-23.5067	-27.358	-10.4409	0.000437999	0.00697364	0.0334818
Amyg	16.7732	-5.49129	-23.5615	0.00819504	-0.0551939	-0.0279753
Amyg	27.4335	-3.43204	-19.9477	0.00039797	-0.0239479	0.0360802
Amyg	31.0771	-2.551	-18.43	-0.00794349	-0.0431147	-0.0364595
AH	20.2754	-10.6186	-20.5699	0.0987885	0.0617875	0.0181731
AH	23.193	-10.7365	-20.208	-0.0248476	-0.042935	-0.0598302
PH	-34.4402	-24.5976	-14.3409	-0.00773871	-0.0994395	-0.0356161
PH	-31.5111	-30.7291	-13.7978	-0.0262086	-0.0668587	0.0257689
Amyg	-14.0909	-4.0024	-19.2604	0.0558516	-0.00326909	-0.0164851
Amyg	-25.0539	-3.81948	-18.7205	-0.0139142	-0.0457021	-0.0319871
Amyg	-28.4128	-3.43003	-18.2975	-0.0224999	-0.0263978	-0.0206795
PH	-22.813	-28.4427	-10.8186	0.0387679	0.117627	0.163345
PH	-30.9437	-28.9961	-10.5524	-0.00748078	-0.0189655	-0.0512889
PH	-34.7639	-29.7309	-10.1275	-0.0466459	-0.0633305	-0.0594126
Amyg	28.3262	-2.43363	-21.9554	-0.0137782	-0.0155149	-0.01894
Amyg	33.5688	-2.87671	-21.8935	0.0147265	-0.00690788	0.0173563
AH	24.8435	-14.2065	-19.2051	0.13335	0.134729	0.190717
Amyg	-14.0909	-4.0024	-19.2604	0.0124468	-0.0337145	0.0109369
Amyg	-17.5147	-4.16712	-18.856	0.0393594	0.00573151	0.0109083
Amyg	-21.188	-3.96869	-18.7601	-0.0371379	-0.0545149	0.00889362
Amyg	-25.0539	-3.81948	-18.7205	0.061327	0.0659123	0.0894886
Amyg	-28.4128	-3.43003	-18.2975	-0.00529893	0.0112449	0.0497819
PH	-14.7	-27.7545	-11.9982	-0.0233469	-0.000528748	0.00348127
PH	-18.7596	-27.9954	-11.2953	0.00346511	0.0503539	0.0914473
PH	-22.813	-28.4427	-10.8186	0.0105989	-0.00560195	-0.0101337
PH	-30.9437	-28.9961	-10.5524	0.00657819	-0.0342209	-0.034425
PH	-34.7639	-29.7309	-10.1275	-1.49226e-05	-0.0343758	-0.0587523
Amyg	17.991	-2.09057	-21.2169	0.0428853	0.0558484	0.0176168
Amyg	28.3262	-2.43363	-21.9554	0.00166258	0.0088061	0.00679906
Amyg	33.5688	-2.87671	-21.8935	-0.0318241	-0.0343896	-0.0216421
AH	24.8435	-14.2065	-19.2051	0.0921165	0.0928274	0.0970058
PH	29.152	-30.3118	-13.7526	-0.00686359	-0.00520243	-0.0222322
Amyg	31.262	-3.65687	-18.9602	-0.0775272	-0.0387271	0.0199584
Amyg	34.9609	-4.0976	-18.9734	-0.0636231	-0.0480525	-0.00624072
Amyg	-30.1612	-5.04534	-19.6609	0.0503625	-0.00432163	0.0424969
Amyg	-35.7611	-5.43451	-19.4851	0.107864	0.0764973	0.181219
Amyg	31.262	-3.65687	-18.9602	-0.0383448	-0.0613506	0.0349071
Amyg	34.9609	-4.0976	-18.9734	0.0346614	0.0978584	0.117653
Amyg	-30.1612	-5.04534	-19.6609	-0.0216821	-0.0279864	-0.0211421
Amyg	-35.7611	-5.43451	-19.4851	-0.0142724	-0.0195093	0.0544708
Amyg	-18.4277	-2.93832	-21.0724	-0.00577543	-0.0578949	-0.0422854
Amyg	-21.5548	-2.22373	-20.4145	-0.0358159	-0.0602097	0.011244
Amyg	-25.0468	-1.58918	-19.7772	-0.0147738	-0.000541192	0.0277558
Amyg	-28.7015	-0.896112	-19.125	0.0277639	0.0414458	0.0388194
Amyg	-32.3596	-0.231086	-18.2136	0.0168296	0.00904815	0.0175826
AH	-28.0587	-12.9025	-17.7985	-0.0139965	-0.0484615	0.00301195
AH	-31.3733	-14.331	-18.5249	-0.0227986	-0.00745548	0.00872697
AH	-34.4687	-15.254	-18.8324	-0.0096058	0.057861	0.0366042
PH	-30.6295	-31.3904	-14.8033	0.0595283	0.0770335	0.0184711
PH	-34.0853	-30.7637	-12.7781	-0.0515715	-0.0518917	-0.0383784
Amyg	33.768	-2.04591	-18.3571	-0.00471518	0.00644216	-0.0260183
AH	29.1807	-14.3174	-24.4369	0.0262295	0.0687306	0.0260397
AH	33.9216	-15.5596	-24.3529	0.0299659	-0.0632707	0.031512
Amyg	14.3327	-5.83226	-19.0255	0.132674	0.167657	0.204462
Amyg	17.8932	-5.96012	-18.7859	0.0514395	0.0767424	0.100497
Amyg	21.7526	-6.25374	-18.5031	0.0560958	0.081285	0.0564583
Amyg	25.556	-6.4655	-18.1073	0.0740903	0.0907828	0.167319
Amyg	29.245	-6.62751	-17.9094	0.106487	0.115701	0.163706
Amyg	33.1387	-6.66553	-17.8233	0.103244	0.0709404	0.0992691
Amyg	36.9947	-6.74729	-17.4817	0.0360378	0.0640834	0.0197098
AH	24.1442	-12.945	-20.9812	0.0335238	0.0345232	0.102156
AH	29.5494	-13.4235	-20.7289	0.0884568	0.0372748	0.0692801
AH	35.0322	-14.0838	-20.1856	0.0588508	0.0612544	0.150569
PH	28.829	-25.8703	-8.05919	0.0122016	0.0622668	0.0159641
PH	32.3888	-26.1021	-8.48927	0.106709	0.130159	0.202491
PH	36.2565	-26.4269	-8.66076	0.0161457	0.0202793	0.0344091
PH	28.8085	-27.5885	-18.2097	0.0224998	0.0216086	0.0226273
AH	-18.9695	-15.1473	-20.4775	0.133843	0.146474	0.162231
AH	-22.5605	-15.25	-19.7779	0.210699	0.157605	0.25042
AH	-26.6119	-15.6176	-18.9461	0.205099	0.188769	0.264836
AH	-30.3562	-15.8105	-18.2794	0.0966574	0.0467776	0.0827605
Amyg	-28.3756	-4.81603	-26.0424	0.0641819	0.0396676	0.0136929
Amyg	-31.8669	-3.89966	-26.3577	0.0102081	-0.00717051	-0.0156712
Amyg	21.4216	-3.20242	-24.0533	-0.0314823	-0.0426623	-0.0719604
Amyg	26.885	-3.6582	-24.6169	-0.0611391	-0.0619134	-0.0940944
Amyg	32.4479	-3.81285	-24.6767	-0.0511053	-0.0872618	-0.0874175
AH	31.4262	-15.1933	-21.1395	0.00810938	-0.0322823	-0.0123522
Amyg	-18.6203	-7.304	-19.0305	0.0518392	-0.00901772	0.0347798
Amyg	-28.3462	-5.86307	-18.6121	0.0415147	0.0274723	0.0934863
Amyg	-34.8916	-4.93242	-18.4034	0.0470967	0.0925462	0.0744569
Amyg	26.0298	-4.86038	-24.1276	0.0237545	0.00829195	0.0368232
Amyg	30.9675	-4.46643	-24.7539	-0.0578535	-0.0978119	-0.0764492
Amyg	-18.6203	-7.304	-19.0305	0.0595017	0.0474807	0.0389089
Amyg	-28.3462	-5.86307	-18.6121	-0.0244167	-0.0354936	-0.0195696
Amyg	-34.8916	-4.93242	-18.4034	0.0542593	0.053345	0.0304525
AH	-22.8747	-13.4971	-18.9132	0.0690977	0.0834496	0.0815831

## Sheet: S2c
Row	Object_ 1	Object_ 2	Object_ 3	Object_ 4	Object_ 5	Object_ 6	Object_ 7	Object_ 8	Object_ 9	Object_ 10	Object_ 11	Object_ 12	Object_ 13	Object_ 14	Object_ 15	Object_ 16	Object_ 17	Object_ 18	Object_ 19	Object_ 20	Object_ 21	Object_ 22	Object_ 23	Object_ 24	Object_ 25	Object_ 26	Object_ 27	Object_ 28	Object_ 29	Object_ 30	Object_ 31	Object_ 32	Object_ 33	Object_ 34	Object_ 35	Object_ 36	Object_ 37	Object_ 38	Object_ 39	Object_ 40	Object_ 41	Object_ 42	Object_ 43	Object_ 44	Object_ 45	Object_ 46	Object_ 47	Object_ 48	Object_ 49
First PLS Component	-0.0980355	-0.0245105	-0.0209052	-0.0409016	-0.0385344	-0.0181494	0.0175301	-0.0499154	-0.0341056	-0.0515318	0.015791	-0.0444182	0.00580559	0.0285104	0.0233971	0.0341363	-0.00561745	0.000398187	0.0366748	-0.0140691	-0.0119339	0.0195585	0.000490716	-0.00198783	0.0334791	0.0054735	0.00523391	0.00700786	0.00977348	-0.00572726	-0.00219137	-0.00940314	-0.00949409	-0.00348918	-0.0207619	-0.0379468	-0.039507	0.031454	0.0107742	-0.00127622	-0.0765278	-0.0639394	-0.0614116	-0.0469364	-0.041644	-0.0478094	-0.0924449	-0.0253886	-0.0196307
z-scored HGP	-1.97195	-0.587633	-0.0116406	-0.430032	0.605147	-1.09232	-0.081876	0.00157128	-1.31714	-0.99619	-0.673999	-1.24605	-0.324361	0.852294	1.08825	1.24199	0.590094	-0.441365	0.588611	0.71889	0.2938	-0.0655063	-1.09232	0.996422	0.651506	-1.1687	0.0539168	0.582049	-0.984612	-0.779821	-0.368803	-2.36749	-1.09232	-0.941428	-0.094395	0.217127	-1.70689	0.212637	0.0566704	0.00953871	-1.25578	-0.948303	-0.69322	-0.417043	-0.149651	-0.815388	-0.465066	-1.04492	0.476415
Category Label	20	20	20	20	20	20	20	20	20	20	10	10	10	10	10	10	10	10	10	10	28	28	28	28	28	28	28	28	28	28	39	39	39	39	39	39	39	39	39	39	35	35	35	35	35	35	35	35	35
[truncated: 451 more columns]

## Sheet: S2d
Channel Label	R Squared (Axis Model)	R Squared (Category Model)
FG	0.617276	0.110495
FG	0.647537	0.105356
FG	0.700017	0.106121
ITG	0.640379	0.076257
ITG	0.628576	0.129891
ITG	0.571322	0.0989382
FG	0.603749	0.110337
FG	0.612436	0.0936663
FG	0.645303	0.0910059
FG	0.644676	0.19617
FG	0.65193	0.309743
FG	0.640488	0.193671
FG	0.612064	0.127465
FG	0.608975	0.107647
FG	0.606136	0.0982768
ITG	0.59951	0.110726
ITG	0.65388	0.120741
ITG	0.614177	0.0896447
ITG	0.619585	0.0965923
ITG	0.59953	0.0954016
FG	0.659107	0.118764
FG	0.676405	0.105813
FG	0.583979	0.149283
FG	0.600981	0.172304
FG	0.630625	0.200099
FG	0.606588	0.160537
FG	0.650733	0.144755
FG	0.641331	0.109912
FG	0.70251	0.109224
ITG	0.677301	0.0960511
FG	0.642071	0.215864
FG	0.65193	0.14584
FG	0.62301	0.157945
FG	0.655736	0.192028
FG	0.658958	0.260581
FG	0.648099	0.206335
FG	0.672059	0.130688
ITG	0.725465	0.0858899
FG	0.623053	0.157719
ITG	0.635138	0.176347
ITG	0.606504	0.125437
FG	0.620731	0.229017
FG	0.628224	0.131525
ITG	0.619546	0.113508
ITG	0.646038	0.110728
FG	0.621313	0.132794
ITG	0.606495	0.124475
FG	0.599318	0.168838
FG	0.61233	0.15652
FG	0.596217	0.237725
FG	0.660199	0.306724
ITG	0.637916	0.256463
ITG	0.614109	0.191408
ITG	0.628392	0.250406
ITG	0.642826	0.261196
ITG	0.602237	0.166585
ITG	0.600446	0.165573
ITG	0.639922	0.0560712
FG	0.611079	0.0729241
FG	0.626278	0.06365
FG	0.600375	0.0596843
FG	0.609471	0.0393528
FG	0.572807	0.133389
ITG	0.61	0.16417
ITG	0.589882	0.172834
ITG	0.590453	0.10776
ITG	0.579817	0.0818657
ITG	0.616729	0.0980851
ITG	0.596142	0.0699599
ITG	0.594593	0.122562
FG	0.606523	0.0840019
ITG	0.644409	0.129472
FG	0.641319	0.182183
FG	0.623578	0.13082
ITG	0.617815	0.132337
ITG	0.652112	0.11661
ITG	0.622392	0.11555
FG	0.606369	0.13459
FG	0.677712	0.123051
FG	0.640094	0.222877
FG	0.663776	0.360571
ITG	0.595117	0.20462
ITG	0.653091	0.174949
ITG	0.572517	0.183168
ITG	0.624169	0.196384
ITG	0.616987	0.126467
FG	0.551736	0.114319
FG	0.555758	0.100192
FG	0.637084	0.156372
ITG	0.615107	0.130695
ITG	0.579573	0.112408
ITG	0.607542	0.154126
ITG	0.637178	0.094455
FG	0.57698	0.119795
ITG	0.616331	0.10458
FG	0.54563	0.135198
FG	0.598395	0.187875
FG	0.603922	0.142423
FG	0.69374	0.35624
FG	0.727541	0.462102
FG	0.715515	0.452459
FG	0.691875	0.277725
FG	0.659798	0.252689
ITG	0.639457	0.167505
ITG	0.591615	0.112019
ITG	0.623814	0.127802
ITG	0.606052	0.108453
FG	0.665941	0.311092
FG	0.67368	0.313281
FG	0.638075	0.313454
FG	0.655492	0.343938
ITG	0.601431	0.231198
ITG	0.598848	0.105651
ITG	0.584823	0.0905564
FG	0.599983	0.121704
ITG	0.586423	0.102663
ITG	0.558661	0.112182
FG	0.589088	0.0948303
FG	0.622018	0.164147
FG	0.593646	0.102601
FG	0.737053	0.418379
FG	0.762297	0.498673
FG	0.721708	0.399851
FG	0.669089	0.274172
FG	0.664786	0.255847
ITG	0.621355	0.217156
ITG	0.588256	0.134173
ITG	0.629379	0.139006
ITG	0.615457	0.166233
ITG	0.608237	0.108006
FG	0.663861	0.358384
FG	0.678037	0.344001
FG	0.684253	0.336661
FG	0.685487	0.264411
ITG	0.653408	0.184125
ITG	0.65438	0.116505
ITG	0.594688	0.10889
FG	0.642926	0.282053
FG	0.600829	0.203437
FG	0.621743	0.15258
FG	0.681702	0.304315
ITG	0.654882	0.244887
ITG	0.605665	0.0711345
FG	0.643762	0.125769
ITG	0.625904	0.155854
FG	0.65562	0.104398
FG	0.611938	0.0748774
ITG	0.616107	0.0928621
FG	0.58653	0.108656
FG	0.637142	0.125305
FG	0.618256	0.20073
FG	0.647229	0.217103
ITG	0.695796	0.107172
ITG	0.654643	0.108515
FG	0.645039	0.116043
ITG	0.650485	0.147055
ITG	0.661942	0.139035
FG	0.627032	0.228773
FG	0.695296	0.250833
FG	0.63422	0.179627
FG	0.633893	0.250544
FG	0.605369	0.13304
ITG	0.651002	0.139824
FG	0.630159	0.116084
FG	0.627237	0.116965
FG	0.609953	0.123394
FG	0.620455	0.124239
FG	0.611731	0.197287
FG	0.613069	0.125309
FG	0.602407	0.108473
FG	0.662476	0.133264
FG	0.65505	0.103929
FG	0.614665	0.132315
FG	0.609244	0.13716
FG	0.637247	0.135005
FG	0.597971	0.162228
FG	0.673955	0.082737
ITG	0.644026	0.0952528
ITG	0.614815	0.0933591
ITG	0.678803	0.0778683
ITG	0.624425	0.115348
ITG	0.616749	0.11759
FG	0.646731	0.107039
FG	0.654009	0.10583
FG	0.635925	0.110393
ITG	0.655093	0.107755
FG	0.674334	0.182996
FG	0.610726	0.0988927
FG	0.646308	0.199451
FG	0.653589	0.235636
FG	0.601078	0.198707
ITG	0.593566	0.103982
ITG	0.638477	0.101055
ITG	0.566525	0.117667
ITG	0.59301	0.104971
FG	0.61767	0.0893118
FG	0.556106	0.0673548
FG	0.640494	0.121061
FG	0.57059	0.105696
FG	0.568241	0.0994829
FG	0.562882	0.0953912
FG	0.566868	0.087926
ITG	0.624228	0.0889014
ITG	0.582745	0.102402
FG	0.643638	0.158121
FG	0.61247	0.238259
FG	0.61362	0.177281
FG	0.658577	0.16216
FG	0.64739	0.114621
ITG	0.607382	0.105379
ITG	0.574382	0.103545
ITG	0.642061	0.0718412
ITG	0.567767	0.0634073
ITG	0.62167	0.0811412
ITG	0.594529	0.0682759
FG	0.598155	0.107394
FG	0.589941	0.0867002
FG	0.583213	0.0883365
ITG	0.579661	0.0880031
FG	0.658166	0.247934
FG	0.644618	0.153119
FG	0.628158	0.238094
FG	0.648742	0.249238
FG	0.598782	0.146656
ITG	0.561583	0.0918084
ITG	0.563696	0.125053
ITG	0.627016	0.0965763
ITG	0.643732	0.0547859
ITG	0.615994	0.173467
ITG	0.625517	0.141207
ITG	0.62117	0.108655
FG	0.609207	0.168943
FG	0.668971	0.383609
FG	0.630384	0.211441
FG	0.595132	0.176664
FG	0.606529	0.2414
ITG	0.654499	0.210299
ITG	0.641228	0.175034
ITG	0.68709	0.132166
ITG	0.676767	0.100788
ITG	0.617426	0.077877
ITG	0.640395	0.0778044
ITG	0.649981	0.0752114
ITG	0.638051	0.102131
ITG	0.640528	0.102323
ITG	0.633709	0.161302
ITG	0.612505	0.116039
ITG	0.592641	0.0820446
FG	0.689022	0.106242
FG	0.63172	0.10108
FG	0.612245	0.234944
ITG	0.637018	0.126262
FG	0.73717	0.452868
FG	0.627606	0.308348
FG	0.623145	0.202465
ITG	0.623801	0.124507
ITG	0.604622	0.0878593
ITG	0.627614	0.0817473
ITG	0.618877	0.0953608
ITG	0.673168	0.102763
ITG	0.622073	0.0980957
ITG	0.605452	0.0962251
FG	0.586463	0.102787
FG	0.625777	0.246488
FG	0.570082	0.105543
FG	0.592833	0.11764
ITG	0.587801	0.0825696
FG	0.606525	0.114422
FG	0.629169	0.196057
FG	0.618731	0.125076
ITG	0.664198	0.266506
ITG	0.649119	0.10722
ITG	0.673145	0.122553
ITG	0.589929	0.062053
ITG	0.587183	0.106622
FG	0.606344	0.18548
ITG	0.606318	0.159384
FG	0.62588	0.109196
FG	0.594168	0.0897724
FG	0.625158	0.105674
FG	0.607655	0.0957846
ITG	0.614446	0.0848353
ITG	0.624002	0.0777471
ITG	0.64499	0.0753464
ITG	0.591834	0.0858523
ITG	0.597395	0.0961786
FG	0.607613	0.100551
FG	0.610818	0.0888628
FG	0.656824	0.276495
FG	0.64031	0.208136
FG	0.607282	0.108013
ITG	0.572928	0.105897
ITG	0.594293	0.0920965
FG	0.638458	0.163397
FG	0.615934	0.0803356
FG	0.574793	0.102226
FG	0.579233	0.097813
ITG	0.611798	0.107808
ITG	0.63466	0.105098
FG	0.670689	0.237272
FG	0.608279	0.149485
FG	0.595561	0.152762
FG	0.618499	0.188677
ITG	0.655721	0.26315
ITG	0.598165	0.161583
ITG	0.646664	0.154628
ITG	0.626805	0.147777
ITG	0.643592	0.138812
FG	0.650721	0.0999553
FG	0.552793	0.142841
FG	0.586024	0.188363
FG	0.59366	0.263116
ITG	0.597294	0.116596
ITG	0.609037	0.136331
FG	0.559363	0.128349
FG	0.628196	0.271135
FG	0.563757	0.116646
ITG	0.661328	0.174353
ITG	0.650776	0.221128
ITG	0.597684	0.163626
FG	0.554335	0.0819599
FG	0.620246	0.0766025
FG	0.614269	0.114471
FG	0.564747	0.157935
FG	0.583246	0.219317
FG	0.635527	0.232211
FG	0.62453	0.208684
FG	0.596423	0.103278
FG	0.584564	0.0949518
FG	0.581236	0.118565
FG	0.559644	0.146545
FG	0.597283	0.118099
FG	0.598948	0.158675
FG	0.607858	0.0907249
FG	0.621563	0.0889853
FG	0.592746	0.0808498
FG	0.565971	0.16133
FG	0.600945	0.224657
FG	0.624823	0.260958
FG	0.599837	0.179058
FG	0.577653	0.116325
FG	0.637274	0.27553

## Sheet: S2e
Row	Axis-coding Strength (mean)_ 1	Axis-coding Strength (mean)_ 2	Axis-coding Strength (mean)_ 3	Axis-coding Strength (mean)_ 4	Axis-coding Strength (mean)_ 5	Axis-coding Strength (mean)_ 6	Axis-coding Strength (mean)_ 7	Axis-coding Strength (mean)_ 8	Axis-coding Strength (mean)_ 9	Axis-coding Strength (mean)_10	Axis-coding Strength (mean)_11	Axis-coding Strength (mean)_12	Axis-coding Strength (mean)_13	Axis-coding Strength (mean)_14	Axis-coding Strength (mean)_15	Axis-coding Strength (mean)_16	Axis-coding Strength (mean)_17	Axis-coding Strength (mean)_18	Axis-coding Strength (mean)_19	Axis-coding Strength (mean)_20	Axis-coding Strength (mean)_21	Axis-coding Strength (mean)_22	Axis-coding Strength (mean)_23	Axis-coding Strength (mean)_24	Axis-coding Strength (mean)_25	Axis-coding Strength (mean)_26	Axis-coding Strength (mean)_27	Axis-coding Strength (mean)_28	Axis-coding Strength (mean)_29	Axis-coding Strength (mean)_30	Axis-coding Strength (mean)_31	Axis-coding Strength (mean)_32	Axis-coding Strength (mean)_33	Axis-coding Strength (mean)_34	Axis-coding Strength (mean)_35	Axis-coding Strength (mean)_36	Axis-coding Strength (mean)_37	Axis-coding Strength (mean)_38	Axis-coding Strength (mean)_39	Axis-coding Strength (mean)_40	Axis-coding Strength (mean)_41	Axis-coding Strength (mean)_42	Axis-coding Strength (mean)_43	Axis-coding Strength (mean)_44	Axis-coding Strength (mean)_45	Axis-coding Strength (mean)_46	Axis-coding Strength (mean)_47	Axis-coding Strength (mean)_48	Axis-coding Strength (mean)_49
FG	0.0991523	0.0343598	0.061535	0.0439767	-0.0949992	-0.0714117	-0.0110261	-0.00730935	0.0873252	0.040588	-0.0566104	-0.227583	0.112024	-0.12697	-0.170774	-0.0223277	0.137209	0.172842	0.38524	0.408513	0.435828	0.0246352	0.0682762	-0.0386836	-0.134232	-0.249452	-0.162179	-0.0580275	0.102884	0.461485	0.823497	1.43423	2.05696	2.25447	2.31333	2.34072	2.18871	2.19658	2.19302	2.2916	2.22768	2.02302	1.7427	1.55328	1.52305	1.67151	1.62414	1.53563	1.49961
AH	0.330687	0.178618	-0.0915805	0.597772	0.577314	0.0683317	0.202412	0.0427745	-0.663752	-0.749112	-0.738098	-0.370443	-0.393329	0.0624405	0.239341	0.309488	0.259166	0.137969	0.262617	-0.179587	-0.298217	0.218405	0.824517	0.983773	-0.0135434	-0.338682	-0.104031	-0.242126	0.342414	0.511536	0.630046	0.306551	1.14327	1.82902	1.9867	1.90489	1.40179	0.95684	0.585154	0.184305	-0.119455	0.523965	1.06969	1.42037	0.636363	-0.080504	0.282061	0.102585	0.395486
Time	-0.4495	-0.4295	-0.4095	-0.3895	-0.3695	-0.3495	-0.3295	-0.3095	-0.2895	-0.2695	-0.2495	-0.2295	-0.2095	-0.1895	-0.1695	-0.1495	-0.1295	-0.1095	-0.0895	-0.0695	-0.0495	-0.0295	-0.0095	0.0105	0.0305	0.0505	0.0705	0.0905	0.1105	0.1305	0.1505	0.1705	0.1905	0.2105	0.2305	0.2505	0.2705	0.2905	0.3105	0.3305	0.3505	0.3705	0.3905	0.4105	0.4305	0.4505	0.4705	0.4905	0.5105
[truncated: 141 more columns]
