# Supplementary material for: Computational single-neuron mechanisms of visual object coding in the human temporal lobe
Source: Nat Commun. 2026 Feb 1;17:2234. doi: 10.1038/s41467-026-68954-8 (PMC12963616; doi:10.1038/s41467-026-68954-8)
Supplement: Supplementary file 12 — Source Data for Figure S3 [file 41467_2026_68954_MOESM12_ESM.xlsx]

## Sheet: S3a
ImageName	PC1	PC2	PC3
	9.28835	6.17333	-11.3529
	7.15552	0.56106	-6.90567
	1.63293	0.415756	7.67772
	-4.71336	-1.72675	5.84879
	-5.1139	-7.10873	0.735925
	-5.53062	-10.6887	1.88826
	10.3915	2.17045	-0.834761
	6.73735	9.77682	-8.83879
	-0.642032	15.7665	-6.59409
	0.308782	7.66056	-6.48059
	3.56125	6.94618	3.95219
	-6.45808	9.45609	-1.30602
	-9.60158	2.1788	7.66811
	-11.7224	-5.50057	-2.76162
	7.2995	-10.7834	5.0236
	-6.33514	-13.6476	-0.539617
	1.25456	-4.09502	3.28907
	5.71052	-5.2883	-0.85929
	13.3331	8.06382	10.9315
	-2.26254	2.25655	9.49367
	6.21245	-0.0869501	-5.79552
	8.16927	-4.21283	-9.87554
	6.70138	12.3828	7.59877
	-0.802722	17.4842	18.3619
	-4.56978	10.2276	-9.08676
	0.921218	13.7138	-18.9372
	-0.158869	9.07724	7.11595
	-0.724203	-0.809209	10.1867
	8.81571	-7.52477	0.364278
	8.77081	3.06246	-4.92933
	16.5285	0.32997	1.87067
	14.593	0.0557137	-6.05441
	9.11023	-6.77536	-1.64059
	7.76369	-8.03849	-5.57544
	-3.21394	4.1852	-6.58377
	-6.80921	5.08509	-0.0708457
	-8.33492	-8.61101	-5.88044
	-17.4129	-5.90687	-7.08033
	-8.75262	9.54062	11.5954
	-2.64175	14.6645	0.639638
	-7.55205	4.78045	-7.07178
	-12.1632	-1.81385	-10.4693
	-5.88844	3.89809	3.64133
	-6.34159	5.48036	11.027
	-2.61669	7.95743	-8.60703
	-5.5086	9.56032	-7.81509
	-6.11205	11.1227	2.54048
	-4.58045	1.21977	6.6985
	17.4084	-15.0607	0.433981
	1.49583	-8.82674	-2.60616
	-7.53306	4.50093	5.90534
	-2.28977	8.16788	9.34231
	18.5667	-1.58367	5.93629
	11.7096	0.648654	9.68297
	-15.9078	-5.9766	-5.5491
	-16.7439	-10.2828	-0.892327
	-12.8367	-2.46151	11.4913
	-10.8982	2.96359	8.48493
	6.70091	0.229226	4.42541
	-7.11609	-1.01281	1.16464
	10.5088	-9.0877	1.94272
	-8.53638	-6.49866	-0.0340111
	15.3873	-2.73054	8.89185
	2.99188	-7.01672	1.91148
	1.78319	2.08642	2.13099
	8.46652	-1.4193	4.48854
	8.97454	-2.89687	-2.7346
	7.80589	-5.21743	-1.81827
	2.86603	7.97174	-2.98162
	-5.84488	4.86115	-15.4668
	11.752	-12.1198	-5.84765
	1.77597	-10.9023	-6.91838
	1.03158	-2.25647	-7.52933
	1.47395	18.9538	-20.1204
	-5.66548	6.91602	18.2668
	-4.19485	5.05114	15.9383
	3.12246	-12.2902	1.95769
	7.85866	-20.641	-0.397473
	-12.0082	1.7049	4.68832
	-11.7799	0.664206	10.2196
	3.36665	8.30778	0.120383
	-3.37397	2.01756	15.2627
	-14.2053	-11.4894	-3.71077
	-15.2507	-11.0873	-5.32442
	-18.9022	-6.1909	-10.5592
	-14.4639	-4.93874	-4.17675
	14.6842	-5.04332	5.38814
	-3.81387	-16.8342	0.703446
	19.5418	1.98318	-2.30402
	14.6708	-4.33365	-4.46714
	16.5172	15.9264	-6.74278
	8.69621	5.04475	-8.37685
	-8.99307	7.62843	-7.11389
	-0.00737197	2.89441	-3.04534
	-4.43632	-9.73538	-3.27648
	-1.85365	-11.6878	0.100434
	14.5882	-3.19793	5.46731
	12.4685	3.81742	-5.31512
	-1.6746	1.72344	13.9882
	-1.26732	8.21994	18.1347

## Sheet: S3b
Percentage of Axis-coding Channels (PC 1-20)_ 1	Percentage of Axis-coding Channels (PC 1-20)_ 2	Percentage of Axis-coding Channels (PC 1-20)_ 3	Percentage of Axis-coding Channels (PC 1-20)_ 4	Percentage of Axis-coding Channels (PC 1-20)_ 5	Percentage of Axis-coding Channels (PC 1-20)_ 6	Percentage of Axis-coding Channels (PC 1-20)_ 7	Percentage of Axis-coding Channels (PC 1-20)_ 8	Percentage of Axis-coding Channels (PC 1-20)_ 9	Percentage of Axis-coding Channels (PC 1-20)_10	Percentage of Axis-coding Channels (PC 1-20)_11	Percentage of Axis-coding Channels (PC 1-20)_12	Percentage of Axis-coding Channels (PC 1-20)_13	Percentage of Axis-coding Channels (PC 1-20)_14	Percentage of Axis-coding Channels (PC 1-20)_15	Percentage of Axis-coding Channels (PC 1-20)_16	Percentage of Axis-coding Channels (PC 1-20)_17	Percentage of Axis-coding Channels (PC 1-20)_18	Percentage of Axis-coding Channels (PC 1-20)_19	Percentage of Axis-coding Channels (PC 1-20)_20
0.576471	0.0823529	0.2	0	0.0352941	0.0470588	0	0.0117647	0	0	0	0	0	0.0235294	0	0.0235294	0	0	0	0
0.565217	0.0869565	0.217391	0	0.0434783	0.0434783	0	0	0	0	0	0	0.0434783	0	0	0	0	0	0	0
0.75	0	0.125	0	0	0	0	0	0	0	0	0	0	0.125	0	0	0	0	0	0

## Sheet: S3c
ROI Labels	Pearson's r_ 1	Pearson's r_ 2	Pearson's r_ 3	Pearson's r_ 4	Pearson's r_ 5	Pearson's r_ 6	Pearson's r_ 7	Pearson's r_ 8	Pearson's r_ 9	Pearson's r_10	Pearson's r_11	Pearson's r_12	Pearson's r_13	Pearson's r_14	Pearson's r_15	Pearson's r_16	Pearson's r_17	Pearson's r_18	Pearson's r_19	Pearson's r_20	Pearson's r_21	Pearson's r_22	Pearson's r_23	Pearson's r_24	Pearson's r_25	Pearson's r_26	Pearson's r_27	Pearson's r_28	Pearson's r_29	Pearson's r_30	Pearson's r_31	Pearson's r_32	Pearson's r_33	Pearson's r_34	Pearson's r_35	Pearson's r_36	Pearson's r_37	Pearson's r_38	Pearson's r_39	Pearson's r_40	Pearson's r_41	Pearson's r_42	Pearson's r_43	Pearson's r_44	Pearson's r_45	Pearson's r_46	Pearson's r_47	Pearson's r_48	Pearson's r_49
FG	-0.339022	0.0443272	-0.0114694	-0.185174	0.218334	0.0921214	0.16294	0.0879165	-0.0489456	-0.275803	-0.198752	-0.169003	0.0684413	-0.0239527	-0.342398	0.13004	0.0763661	0.131335	0.0203014	0.166287	-0.188318	-0.168081	-0.0129369	-0.00255855	0.163044	0.184459	-0.214587	-0.0147434	0.0394627	-0.0344695	0.16999	0.00286622	0.144177	0.0160144	-0.0690647	-0.0368105	-0.17001	-0.00359967	0.0550598	0.043283	-0.0187937	-0.00493589	0.00817307	0.0139716	0.00101767	0.0117417	0.0232732	-0.0443614	-0.016244
FG	0.952552	-0.113528	-0.156128	0.109135	-0.0637947	-0.00806227	0.0202962	0.0382714	0.0531656	-0.0238351	0.0214318	0.00527054	-0.0914451	0.0380017	-0.0920514	-0.0203752	0.0250398	0.00690926	-0.0216797	0.0352267	-0.021271	-0.0376822	0.0131519	-0.00544435	0.00371228	-0.0143842	-0.0363188	0.00899289	-0.0365086	-0.0244042	0.0198707	0.00512723	0.00779587	0.0256255	-0.00572556	-0.0110784	-0.0128373	-0.00844757	0.0194778	-0.00227168	-0.00256345	0.00280818	-0.0139884	0.00262253	-0.00833842	-0.00130482	0.010715	-0.00268718	0.0231853
FG	0.103332	-0.748824	0.274428	0.125641	-0.0643018	0.34555	0.00764038	-0.160412	0.243673	-0.0392205	0.134073	0.0269571	-0.0848221	0.0368522	-0.145378	0.046423	0.10997	0.0692698	-0.00158032	0.0266766	-0.00399573	-0.0568584	-0.0251182	-0.0228274	0.0601269	0.0269804	-0.0657936	0.0465154	0.0197722	-0.0449296	-0.0137001	0.0201165	0.0396015	0.0439766	-0.0121335	-0.0179823	-0.0777128	-0.00333265	0.0217455	-0.0251571	-0.0177243	-0.0407034	-0.0415338	-0.00794333	0.000413417	0.0161479	-0.0174658	-0.013756	-0.0115294
FG	0.709002	-0.511124	0.215837	0.249535	0.280715	-0.00526742	0.0407515	-0.0550078	0.0246319	-0.050111	0.035563	-0.0112539	0.0154555	0.0118544	0.0106684	0.0487505	0.0253871	-0.064726	-0.0135809	0.0560645	-0.0549469	-0.0644001	0.0581184	0.00619572	-0.00385421	-0.0157999	-0.00207355	0.0269987	-0.0156172	0.0252759	0.00995698	0.00490367	-0.0240572	-0.0185106	0.00908903	-0.0151086	-0.02087	-0.0218311	0.00268325	0.0093781	-6.58299e-06	-0.00531409	0.00234117	-0.00437143	0.0381217	0.0199159	-0.0129053	-0.009843	0.0102828
FG	0.742633	0.409766	0.205459	-0.0616056	-0.0790802	-0.23399	0.00166479	0.119548	-0.15818	0.0734086	-0.0166455	-0.0554171	-0.0607269	0.00529353	-0.186461	-0.00482622	0.028421	0.0475831	0.0751755	-0.0217808	-0.0273833	-0.078862	0.0384376	0.0970109	0.0258864	0.0461295	0.0905056	0.0389485	-0.0522894	-0.00138656	0.0601	0.0614653	0.0379127	-0.013112	0.079019	-0.00929849	-0.02	0.0298634	-0.024712	0.000397814	-0.0082077	0.0126636	0.0161022	-0.0136754	0.0186151	-0.00583919	0.0229544	-0.0114462	0.00236683
FG	0.582845	-0.479409	0.359354	0.0575448	0.400845	-0.0441878	0.0563614	0.122128	0.0688125	-0.0435879	0.105981	-0.14577	-0.0902418	0.00218471	-0.0348295	-0.0302424	0.0862432	0.0343405	0.0575435	0.049168	-0.0639441	0.0631596	0.045539	0.0193933	0.0152002	-0.00343631	-0.0029763	0.0110189	0.0762426	-0.0300577	-0.0355412	0.0402017	0.0199112	-0.0205251	-0.00460317	0.00388631	-0.0419501	0.0424625	-0.00812945	-0.0583356	0.0108775	-0.0259892	-0.00599016	-0.0290682	0.0118004	-0.0308832	-0.00261223	-0.0220843	0.00910843
FG	0.626575	-0.58056	0.378389	0.109089	0.239902	0.0312708	0.0805988	-0.0822996	0.00759384	-0.0440469	0.0291989	-0.0484205	-0.0402594	0.0166833	0.00124443	-0.0320481	0.0993273	-0.00859777	0.0133618	0.00930687	0.0245459	-0.0529572	0.0433694	0.0116092	0.0289981	0.00451031	-0.0270173	-0.0115509	0.00708994	-0.00297817	0.000581988	0.0311479	-0.0459957	-0.0119175	0.00215638	0.00202233	-0.0391289	0.00738351	-0.00540562	-0.0421817	0.0355003	-0.00825136	0.00959663	0.00481431	-0.0158636	-0.0049655	-0.0156305	-0.016717	-0.014787
FG	-0.0965902	0.541475	0.64189	-0.0393938	0.283928	0.130796	-0.00725497	0.172085	-0.234706	0.0757638	-0.0195487	0.0160584	0.0100366	-0.10929	0.0783161	-0.0255794	0.0212381	0.0241193	-0.0574513	-0.0948639	0.0153773	-0.045805	0.0787301	-0.0210468	0.0573702	-0.0289475	-0.0153428	-0.0334058	0.00720037	0.00702466	-0.0143712	0.00663836	0.0174985	0.010997	-0.0020459	-0.0101447	0.029936	0.0416457	-0.022695	-0.033927	-0.00695103	-0.0271034	0.00664447	0.029481	-0.0470348	-0.0595261	0.0489346	0.0259444	0.00119778
FG	-0.615615	0.0223324	0.12065	0.00174535	0.164094	0.106785	0.116835	-0.250716	0.0843966	-0.0688144	0.114857	-0.104844	-0.0794482	-0.079441	0.0738195	-0.196107	-0.0583645	0.0167289	-0.0270936	-0.153874	-0.0551105	0.106223	-0.127206	0.00719693	0.0758511	-0.050826	0.0802306	-0.195928	0.0620432	0.00623086	0.0670582	-0.0208243	-0.102238	0.0683577	0.000411657	0.102871	0.00187533	-0.00496886	-0.00913115	-0.00949961	-0.181402	-0.0670945	0.010317	0.04893	-0.0600488	-0.0404081	0.000966376	0.0307308	-0.0078292
FG	0.471771	-0.803308	0.0855532	-0.0955182	-0.0425632	0.133413	0.13843	-0.031466	0.0716977	0.0312689	-0.140889	-0.0160628	0.00294524	0.0326079	-0.0499836	-0.0829854	-0.0351508	0.0205591	0.0153363	0.0248295	0.0519385	0.0207496	0.00959009	0.0746404	-0.0171339	0.0454817	0.028069	0.00358471	0.00183083	0.0064568	0.0293978	-0.0299176	0.00788633	-0.0209111	-0.00478858	-0.0194304	-0.0411421	0.00939067	-0.0112621	0.000355893	-0.00729732	-0.0177971	0.0132665	-0.00378278	-0.0141704	-0.0327613	-0.0177934	-0.0076799	-0.00335999
FG	0.753133	0.170592	0.347875	-0.214593	0.124895	0.107426	0.225176	0.0690963	-0.200985	-0.0523865	-0.0265143	-0.0315127	0.0691167	0.155657	-0.11829	-0.0340277	0.0148066	0.0379958	0.0513194	-0.0196731	-0.0226621	-0.0736782	-0.00762882	0.00282279	0.0833381	0.0537798	0.0412505	-0.0470838	-0.0251361	-0.0608356	-0.00414785	-0.00752548	0.0094575	-0.0712097	0.0423533	-0.0815905	0.0185905	-0.0160606	-0.043235	-0.00871188	-0.00424324	0.0148794	0.00989429	-0.00571619	-0.047287	0.00485612	-0.00169827	0.0123673	0.00579455
FG	-0.265029	0.471584	0.700493	0.0728404	0.00414619	0.284937	-0.0171999	0.152159	-0.147844	-0.0628442	0.0715464	0.0834908	-0.0803506	0.0362375	-0.076981	0.0158452	0.0209657	0.0206522	0.000873072	-0.0413442	0.041417	-0.00186985	0.0734308	0.0220329	0.0566238	0.0372786	0.0310471	-0.0738058	-0.0283082	-0.00128582	-0.0266194	0.00623933	0.0409109	-0.101556	0.0130972	-0.00978844	0.0246323	0.00909894	-0.0111538	-0.0409682	0.00666959	0.00198892	0.0165545	-0.0205103	-0.0186093	0.00894273	0.0300381	0.0278136	0.0196799
FG	0.142566	0.298477	0.443073	-0.414445	0.165035	0.245974	-0.114491	-0.153854	-0.203083	-0.135716	0.365069	0.156097	0.114865	0.077644	0.0330857	-0.103217	-0.117516	0.199575	-0.0416483	0.0151418	0.0327607	0.094411	0.122702	0.00023858	-0.00945764	-0.0157245	0.0703284	-0.0912247	-0.0195624	0.0432456	-0.0225424	0.0237403	0.00417248	-0.0280901	-0.044639	-0.0220786	0.0276462	-0.00125035	-0.0408009	0.0176116	-0.0133264	0.0232187	0.0300865	-0.00121036	0.00225693	0.0233022	0.0364985	-0.0257504	0.0331415
FG	-0.421806	-0.0488928	-0.135303	-0.0304629	0.0831126	-0.188691	-0.0635261	0.0794105	-0.0896151	-0.00262477	-0.132217	0.200871	-0.154334	0.312395	-0.0519323	0.184843	0.0416823	0.240804	-0.181185	0.161164	-0.0802493	0.0111823	0.195694	0.0294867	0.109277	0.123624	-0.0280828	0.0427734	0.110777	-0.141759	0.143913	0.0949231	0.00857398	0.131615	0.0301539	-0.03834	0.0133345	0.0362075	0.0973066	-0.0892423	0.0570907	-0.0439935	-0.0558333	-0.00963005	0.0362624	0.00254641	0.0565335	-0.0405381	0.107398
FG	0.780219	0.0547283	0.266756	-0.121525	0.160796	0.258052	0.157378	0.26034	-0.0767275	0.0918823	0.0281636	-0.0132357	0.118967	0.0400108	-0.122276	0.051901	0.02232	0.0742902	0.0652975	0.0134676	0.00766533	-0.0291064	0.11193	-0.0291887	0.106295	0.0134672	0.0537192	0.000955663	-0.0454041	0.0062478	0.00251551	0.00729314	0.032717	-0.038264	0.0207143	-0.0208097	-0.0166153	0.0446665	-0.0205829	-0.00934865	-0.000997843	-0.017559	-0.00589211	-0.0108798	-0.0486671	0.0216953	0.0468088	0.0117569	0.0110387
FG	-0.217863	0.649089	0.483796	0.125696	-0.040887	0.302573	-0.0821762	0.294756	-0.139315	0.0478811	0.0643067	0.02009	0.0136279	0.00355342	-0.0900498	0.0791316	0.0209626	0.0164382	0.0391377	-0.0215865	0.0605016	-0.0114102	0.0955814	-0.0135412	0.0497124	0.0409555	0.0197978	-0.0698025	-0.0416003	0.0236738	-0.00259714	-0.0113098	0.0477801	-0.0385879	0.04849	0.014999	-0.0024282	0.0297806	-0.0249263	-0.0241498	0.00869568	-0.0200609	-0.00466275	-0.0265746	-0.0376879	-0.00391518	0.0249912	0.0434799	0.000333704
FG	0.666271	-0.451467	0.136287	0.0120561	0.14726	0.302735	-0.00435725	-0.227747	0.0470821	0.0546062	0.00212987	-0.0824423	0.156649	0.050635	-0.143898	0.0468091	0.0452962	0.0401611	-0.0265482	-0.0643689	0.144565	-0.078818	-0.032355	-0.0763347	0.0273762	0.0440972	0.0584232	0.0207849	0.0102852	-0.0124738	0.100796	0.0528677	-0.070005	0.0527756	-0.0121371	-0.0358642	-0.0310988	-0.0172723	0.0148858	-0.0312612	-0.0510186	-0.0151965	-0.0153988	-0.0277718	0.0378838	-0.0152959	0.0365637	0.00988604	0.0191725
FG	-0.552849	-0.172876	0.0269719	-0.193416	0.124236	0.228994	0.138245	0.0665787	-0.107772	-0.0255947	0.0223741	0.152667	0.146323	0.0680546	-0.0573943	0.226829	-0.0822082	-0.146911	0.0821943	-0.176362	0.0823928	-0.177927	-0.0781228	0.119893	0.00886737	-0.0865248	-0.0821152	-0.0902122	0.0369233	0.0668142	0.104655	0.0822528	-0.0935272	-0.0722315	0.0352745	-0.0382009	-0.036251	0.0201709	-0.16416	-0.0314951	-0.0273182	-0.0490249	0.0382132	-0.0466868	-0.0215182	0.0392896	-0.0720235	0.0402578	0.0689518
FG	0.83633	-0.345323	-0.144617	-0.154515	0.278274	-0.145306	0.00630512	-0.0140952	0.13497	0.00867357	-0.0117944	0.000403567	-0.0432392	-0.00440264	-0.0236491	-0.0120879	0.0508202	0.00590266	0.018579	0.0179931	-0.0296204	-0.0140995	0.015335	0.00303173	-0.0224489	-0.0186384	0.00318054	0.00785355	-0.00245468	0.00579714	-0.000703197	-0.0288573	-0.00744413	0.0106107	-0.00918397	-0.00605556	0.0212247	-0.00944608	0.0201399	-0.0314128	0.0156425	-0.00205256	0.00294564	-0.0304537	-0.0232278	0.00130114	0.00870125	-0.0110427	0.00229506
FG	0.88621	-0.346474	-0.168343	-0.0641786	0.205354	-0.0673894	-0.0221197	0.0287629	-0.000474948	-0.00312229	0.0121228	-0.018294	0.00173422	0.0140906	-0.0388281	0.025372	0.0464328	-0.0170502	0.0137993	0.000491868	-0.00120213	-0.00347886	-0.00347696	0.00713682	-0.00745691	-0.00163224	-0.000322766	0.00815506	0.0215659	0.01006	0.00572564	-0.018625	3.27338e-05	0.0136975	-0.011507	-0.0173254	0.00587751	-0.0101434	0.00705766	-0.0186192	0.0332893	-0.00417316	0.00838978	-0.0340483	-0.00438247	-7.08804e-05	0.010361	-0.0058222	0.00289723
FG	0.888024	-0.288934	-0.175744	-0.0422704	0.271375	-0.037791	-0.0458598	-0.0233656	-0.0126685	0.0112276	0.0147511	-0.0478712	-0.00714045	-0.00225917	-0.0282752	0.0417916	0.0397197	-0.00680981	0.0320461	-0.00182519	-0.0193803	-0.0208443	0.020383	-0.0236203	0.0116164	-0.00449184	-0.0087672	0.020437	0.0121592	-0.00241755	0.0103828	-0.0151215	-0.00354529	0.00575321	-0.0182773	-0.0172132	0.00447939	-0.0150643	0.00118711	-0.0184831	0.0296827	0.0031511	0.00766265	-0.0189014	0.00120117	-0.00247343	0.00667287	-0.00436101	0.000889931
FG	0.919927	0.081407	-0.0945794	-0.121095	0.209746	0.0767634	-0.104522	0.047905	-0.104057	0.0407936	0.114636	-0.0257363	0.0502954	0.00601959	-0.0562412	0.00833728	-0.0047829	0.0373214	0.0314206	-0.0236078	-0.0192765	-0.0407515	0.054724	-0.0293899	0.0236298	0.0206379	0.00479284	0.027902	0.0239203	0.0220362	-0.0253018	-0.0300092	0.0208943	-0.0343375	-0.0134086	-0.00484105	0.0198277	-0.0344064	0.00432037	-0.0332947	0.0411362	-0.00633814	0.011504	-0.00208365	-0.000516045	0.0130829	0.00313059	-0.000283903	0.00953959
FG	0.590025	0.498519	-0.0714796	-0.421014	0.173798	0.123235	-0.0895302	0.0248601	-0.115637	0.0421038	0.129696	-0.00938556	0.245636	-0.0534381	-0.0842192	-0.0034935	-0.00311	0.0612553	-0.014029	-0.102672	-0.0234343	-0.0947433	0.0587223	0.0188698	0.0381582	-0.0160309	0.0110359	-0.012755	-0.0420417	0.0210664	-0.0314654	0.00372375	0.0299847	-0.0736179	0.00660077	-0.00433133	0.0129588	-0.036452	-0.0149154	-0.0449935	0.0551469	-0.00806263	0.00164374	5.28646e-05	0.00726234	-0.00529416	0.0135934	0.0109597	-0.0106431
FG	0.516559	-0.610711	-0.158047	0.222352	0.400992	-0.176314	-0.112526	0.087206	0.0883355	0.108517	0.0773709	-0.0448518	-0.0201125	-0.0963783	-0.0574637	-0.00420088	0.0604773	-0.0132933	0.00942523	0.0160845	-0.00693469	-0.00402151	-0.00766125	-0.0148342	-0.00435215	0.0672793	0.000237618	0.00165161	-0.0294077	0.0383134	0.0709773	-0.00860884	0.0245164	-0.0326953	-0.0042253	-0.0370453	0.00815031	0.01256	-0.00141612	0.000672768	0.0328135	0.00864619	-0.0217524	-0.0282935	0.00858096	-0.0209439	-0.000561902	0.00542338	0.00266599
FG	0.358677	-0.61758	-0.26545	0.245407	0.268857	-0.14107	-0.253986	0.275668	0.0201724	0.200967	0.12682	-0.0659962	0.0632954	-0.0964917	0.00414418	0.051815	0.0640882	0.0648668	0.0164929	0.0325932	-0.00177602	0.0342019	0.0334496	0.0478574	-0.0534277	0.0860282	0.000669253	-0.0214646	-0.0485654	0.00612606	0.0517475	0.00886413	-0.017605	-0.0188711	0.00543297	-0.0248158	0.0109972	0.00823518	-0.0116977	0.00988383	0.0306625	0.0152775	-0.0512908	-0.0304916	-0.000619487	0.000684164	-0.00300019	0.00983782	-0.0205408
FG	0.391576	-0.541901	-0.466837	-0.0215849	0.277393	0.0387896	-0.283683	0.177399	0.0518072	0.192545	0.145607	-0.0202655	0.11604	-0.0323549	-0.0725701	0.0561458	0.0871047	0.0665635	0.0514238	-0.0328301	-0.00661132	-0.031357	0.00743829	0.0557166	-0.0588915	0.104808	0.00751008	0.0125413	-0.0273322	-0.0148808	0.00658387	0.0201172	0.0178102	-0.0387465	0.0315574	-0.0414473	0.0105566	-0.0283877	-6.14338e-05	-0.00855741	0.0309503	0.014773	-0.0431333	-0.0312548	-0.0224149	-0.0161687	0.00317225	0.0109785	0.000482136
FG	0.590241	-0.299346	-0.43198	-0.151508	0.204614	0.0615493	-0.313179	0.194648	-0.00102826	0.044268	0.140651	0.010774	0.207005	0.00726146	-0.117686	0.0511534	0.0329167	0.0580573	0.0888811	-0.0984253	0.00191789	-0.0193099	0.0271362	0.0546257	-0.0259708	0.104541	0.0416951	0.0213341	-0.0605481	-0.0361515	-0.0527167	-0.0111736	0.081079	-0.0587448	0.0128007	-0.0266179	0.0244337	-0.0590692	-0.019357	-0.0381452	0.0579217	0.0183267	-0.0237143	-0.0181702	-0.0382263	-0.00172377	0.0153185	0.0128627	0.0330449
FG	0.187509	0.160572	-0.203208	0.13969	-0.198285	-0.402723	-0.152964	0.29535	0.0677764	-0.0405844	-0.0200942	-0.00945662	-0.00046642	-0.0186827	-0.017102	0.0527526	-0.00817215	0.00199981	0.00813705	-0.102213	-0.0168287	-0.0639208	-0.00715224	-0.0240477	0.0214854	0.0908614	-0.125866	-0.0717235	-0.0478432	0.0375586	0.0157638	-0.0107965	-0.02787	0.0557657	0.0727223	-0.0603989	-0.0615426	-0.00174409	0.0772599	0.00831845	0.0200506	0.0270337	-0.0547735	-0.0950506	-0.0275509	0.0417463	0.116452	0.0481018	0.159006
FG	0.859833	-0.344244	-0.141264	-0.0316985	0.262898	-0.153286	-0.020562	-0.0345266	0.0829544	-0.00388896	-0.0424375	-0.0164676	-0.0483864	-0.00142296	-0.0110852	-0.000998069	0.0427255	-0.00740636	0.02691	-0.000354544	-0.0542005	-0.00796556	0.0239223	0.00645192	0.00593039	0.0051519	0.00576037	0.0213959	-0.0375371	0.00489992	0.0173189	-0.0193431	-0.0119797	0.0112147	-0.0030881	-0.0156151	-0.00857953	-0.00669094	-0.00207994	-0.0166819	0.0112014	0.0110164	-0.0123554	-0.00213872	-0.0283829	0.00878358	0.0120963	0.00332921	0.0176574
FG	0.859876	-0.408269	-0.138821	-0.0551301	0.226144	-0.0934767	-0.0287274	-0.0140147	0.0030727	0.012829	-0.0195888	0.00586405	-0.0235738	-0.000679859	-0.0229766	0.015854	0.0337987	-0.0155838	0.0178111	-0.00420347	-0.0153479	-0.0067206	-0.000664381	0.0125557	0.0150558	0.0091387	0.00213201	0.0299679	-0.0160813	-0.00574073	0.021887	-0.0178429	0.000705102	0.0176504	-0.00226207	-0.0130155	-0.01387	-0.0194696	-0.00230246	-0.00589288	0.013015	0.00225631	-0.00770023	-0.00703483	-0.00426457	0.00344132	0.0119413	0.000345872	0.00489098
FG	0.8711	-0.371475	-0.106399	-0.0871692	0.253465	-0.047507	-0.0240633	-0.041301	-0.018735	0.00949714	-0.0359172	-0.0137778	-0.000443744	-0.00630563	-0.00782167	0.016333	0.0368021	-0.00677948	0.0170103	-0.00540898	-0.0248191	-0.0122441	0.00986074	0.0164487	0.0220923	0.0191593	0.00247476	0.0240501	-0.0227121	-0.00705459	0.0150256	-0.0266435	0.00304959	0.0192851	-0.00608846	-0.0171319	-0.00404695	-0.0321633	-0.00340143	-0.00881795	0.0193914	0.00799115	-0.0138272	-0.00546813	-0.0099004	0.00705338	0.028707	-0.000245707	0.00284018
FG	0.920675	0.00452884	-0.0708608	-0.212063	0.162981	0.0687025	-0.0659984	0.00764192	-0.0261098	0.0553035	0.0561526	-0.013188	0.132615	-0.0424244	0.00616627	-0.00242316	-0.0222844	0.042706	0.0555218	-0.062419	-0.0293149	-0.0594042	0.0681563	0.0364918	0.0404391	0.0298696	0.0106172	-0.0113965	-0.0386667	-0.00454372	-0.0366893	-0.00907448	0.0157165	-0.0123179	-0.00286403	-0.0127593	-0.00428602	-0.00837308	-0.0115036	-0.0160766	0.0468862	-0.00091309	-0.00932923	-0.00712096	-0.0161345	0.0228701	0.0342482	-0.00838488	0.021331
FG	0.652644	0.409687	-0.115099	-0.351222	0.135827	0.198296	-0.083673	-0.020031	-0.100688	0.0147135	0.173871	-0.0273392	0.250123	-0.0486169	-0.0612723	-0.0449738	-0.0536266	0.0878685	0.0264291	-0.126126	0.00704284	-0.0628988	0.0389923	0.0458288	0.0538248	0.0505817	0.0013119	-0.00282415	-0.0943049	0.00409271	-0.0607642	-0.0106821	0.0127947	-0.0692896	0.00438129	-0.00531387	0.0394622	-0.0468914	-0.0408847	-0.0411854	0.0574525	-0.0352965	0.000156359	0.0434306	-0.0502105	-0.00188902	0.0114474	0.00868613	0.0355948
FG	0.447831	-0.718906	-0.136681	0.1066	0.340644	-0.127519	-0.098173	0.132817	0.100278	0.144514	0.0669413	-0.078576	0.105245	-0.0532315	-0.00136343	0.0343908	0.0632322	-0.00177694	0.0581406	0.00688706	0.00617129	-0.0282289	0.0250005	0.00965863	-0.0217481	0.05511	-0.0222296	-0.00632228	-0.0490802	0.0374468	0.0465728	0.0160551	-0.00914655	-0.0330479	0.0171622	-0.01926	0.0207217	0.0101473	-0.00948669	0.0244831	0.0512615	0.000912873	-0.0289028	-0.00309219	-0.0233396	-0.00761789	0.00529479	0.00856053	0.0102847
FG	0.358585	-0.69043	-0.226511	0.177804	0.338953	-0.0563889	-0.120386	0.246615	-0.0066024	0.157156	0.0728579	-0.157218	0.130636	-0.0298485	0.00584014	0.0569023	0.0560052	0.0479848	0.0234117	-0.0160256	-0.0341259	-0.0334982	0.0034762	0.0108751	0.00325395	0.083875	-0.0172969	-0.017821	-0.0756948	0.0175349	0.0474607	0.00264128	-0.0477022	-0.0124686	-0.00219406	-0.0177541	0.0148098	-0.00280922	-0.00160523	0.00863397	0.0338538	0.0049244	-0.0358559	-0.0219039	-0.0154794	-0.000381999	-0.0114356	0.00806125	0.0121866
FG	0.259139	-0.694237	-0.256589	0.000263906	0.372509	0.0227245	-0.172788	0.281469	0.00519361	0.154399	0.0998259	-0.159296	0.146603	-0.0193444	-0.042835	0.034929	0.0441837	0.0427753	0.0670054	-0.0276428	-0.0314373	-0.0528393	0.0147193	0.0492983	-0.0341957	0.0862899	-0.041436	0.0109024	-0.0653304	0.0067209	0.0155243	0.010862	-0.0244426	-0.0315317	0.019166	-0.0292602	0.0174025	-0.0278912	0.0110033	-0.00217729	0.0492496	0.00138993	-0.0376379	-0.0255563	-0.00781036	-0.00699198	-0.0123892	0.00839249	0.022393
FG	0.380918	-0.503991	-0.332747	-0.111146	0.298353	0.119841	-0.278291	0.293447	-0.0648536	0.0500962	0.158613	-0.173318	0.18314	-0.00823243	-0.106554	0.0188149	-0.0148568	0.0492247	0.0890971	-0.069096	-0.0227943	-0.038245	0.0548386	0.102803	-0.054453	0.103492	0.0230863	0.00883201	-0.0858669	0.00853716	-0.0074578	0.0199199	-0.0223088	-0.0510414	0.0345069	-0.047421	0.0293011	-0.0567505	-0.0190947	-0.00783744	0.0638627	0.0164113	-0.0491961	-0.0305865	-0.0316305	0.0096115	-0.00130241	0.0202038	0.0385037
FG	0.104049	0.234934	0.41287	-0.24573	-0.219917	0.659151	-0.196865	-0.0420176	-0.0285925	0.0263666	0.0448066	0.107637	-0.158897	-0.0598174	0.116489	0.0868936	0.0155311	0.0909045	0.122497	-0.0160418	0.0471808	-0.127417	0.028842	0.00315947	0.0949048	0.0638519	-0.0554022	0.0187882	0.0247761	0.0522775	-0.0406	-0.0111812	0.0680032	-0.0865621	-0.0298379	-0.0251454	-0.0206118	0.00886882	-0.00848925	-0.0448361	0.0300537	-0.0013414	-0.0266323	0.0214473	-0.0394963	0.0152987	0.0150444	0.0522448	-0.00563568
FG	0.478811	0.164195	0.600921	0.192198	0.0125563	0.338854	0.0237864	-0.204235	-0.174108	0.118103	0.117534	0.0119577	-0.0289076	0.113441	-0.0529625	-0.0419835	0.141861	0.0181563	0.0870406	-0.099241	3.13936e-05	-0.088425	0.0688563	-0.0723342	0.0328474	0.0321927	-0.0422152	0.0131464	0.05596	0.0158867	0.00812807	0.0441442	0.0404276	-0.0717216	-0.0153808	-0.0209802	-0.0849173	0.010676	0.00671152	-0.0332418	-0.0249522	0.0410284	0.00769484	-0.0213138	-0.0411975	0.0263599	-0.010606	0.031907	-0.0444611
FG	0.12075	-0.282756	0.711145	-0.142695	-0.0361348	0.44887	-0.0935085	-0.191117	-0.0791682	-0.0198552	0.0997814	0.0925525	-0.0126548	-0.0450724	0.0262507	-0.0404895	0.0766311	0.069315	0.093119	-0.0688473	-0.010341	-0.0805879	0.0481213	-0.0290901	0.0193076	-0.0402755	-0.0351704	0.0285987	0.0740741	-0.0158485	0.0430836	0.0362167	0.0637977	-0.0906459	-0.0466557	-0.0597236	-0.0595224	-0.0199594	-0.0365333	-0.0194651	-0.0117248	-0.0153316	0.0137713	-0.00493706	-0.0623134	0.060648	-0.00509574	0.040383	0.000347054
FG	-0.429919	0.696261	0.126275	-0.105273	0.298541	0.0159344	-0.210206	-0.00863103	-0.194504	-0.0111566	-0.00500265	-0.0152227	-0.124305	-0.00505227	-0.0359116	-0.0894599	0.0698908	-0.0493939	-0.0682304	-0.126611	0.08163	0.0469734	0.0850688	-0.110196	0.00317984	-0.018135	-0.0316926	-0.0213534	-0.0207283	-0.0142536	0.0423308	0.0546226	0.00753604	-0.0448966	-0.0287843	-0.0373718	0.027819	0.0335951	-0.00704528	-0.00240405	-0.00166464	0.022557	0.057266	-0.0114216	-0.0254522	0.0419173	0.00910774	0.0186155	-0.0376624
FG	0.51226	0.0665202	0.418764	0.0718385	0.055484	0.288072	0.129502	-0.312562	-0.0039535	0.0840315	0.172478	-0.075036	-0.0174391	-0.0749956	-0.162388	-0.0586239	0.169686	-0.114864	-0.126143	-0.23404	0.170435	0.00913068	0.0776881	-0.0527613	0.113856	0.0811337	-0.0579161	0.00383896	0.0430866	-0.065675	-0.00145974	0.122868	-0.00634059	-0.0508304	-0.086887	-0.036019	-0.0614263	0.0040965	-0.0803475	0.0397007	-0.0156805	0.0274681	-0.00423985	-0.0347595	-0.0404441	-0.00705366	-0.0386822	-0.00222914	-0.0487093
FG	-0.207186	-0.0108645	0.165206	-0.142502	-0.48078	0.697383	-0.0939299	0.0329714	0.0136502	0.0255519	0.11825	0.013344	-0.0118913	-0.13498	0.0720745	0.0515236	0.000116959	0.154361	0.112899	0.0227024	0.0203597	-0.134567	0.0152132	-0.0450971	0.103775	0.0995749	-0.0586164	-0.0246779	0.064931	-0.013371	-0.0322054	0.00173459	0.0689853	-0.0399813	-0.0430857	0.00422646	-0.0179028	-0.0177143	0.00694961	-0.0488246	-0.0187319	0.0308483	0.00192412	-0.015117	-0.0353703	-0.00650259	0.00303638	0.0294905	-0.00265867
FG	0.382749	-0.129132	0.600902	0.31908	-0.0951015	0.403693	0.161809	-0.044329	-0.135418	0.159645	-0.0325601	0.0405047	0.138714	-0.0502348	0.095125	-0.0394533	-0.0398222	0.0210443	0.0691315	0.0721478	0.0276175	-0.104617	0.057322	-0.031004	0.0531969	-0.0594904	-0.0207321	-0.0336816	0.0104586	0.0468119	0.0812446	-0.00788828	0.0550086	-0.0309635	-0.025772	-0.0064658	-0.0147299	0.051357	0.0163162	-0.00797093	-0.035377	0.00637442	0.0180843	-0.0370634	-0.0446933	0.0402776	0.0444716	0.0112669	0.0500548
FG	-0.0130465	-0.269897	0.64974	0.0555953	-0.0870798	0.506392	-0.163563	-0.081957	-0.0560386	0.159881	0.0208607	-0.0705729	0.101442	0.0222785	0.184207	-0.0507931	-0.0736981	0.147179	0.0392996	-0.0212747	0.0757689	-0.0994185	0.0565082	-0.048219	0.098576	0.00356031	-0.00534339	0.0093129	0.0568301	0.052863	0.0334482	0.00337126	0.012977	0.0419811	-0.0124985	-0.0242519	-0.010455	0.045076	-0.00236221	-0.0466157	-0.0543418	0.044052	-0.00808583	0.000849659	0.0483084	0.0119213	0.0473427	-0.0024395	-0.00792258
FG	-0.444296	0.577176	0.24609	0.187322	0.368459	0.0126952	-0.262141	-0.0262216	0.0367744	-0.00998823	0.0403995	-0.0477121	0.0328918	-0.0555492	-0.0931872	-0.0986065	-0.116949	0.106967	0.0974797	0.0254461	0.15496	-0.0370668	0.11043	-0.0931149	0.0106994	-0.0396426	-0.032146	-0.0507896	-0.0777424	0.0443472	0.0142076	0.0103149	0.0391002	0.00182052	-0.0408006	0.00471464	-0.0383433	0.0373307	-0.0194823	-0.00526782	0.00510891	0.00605893	0.00737756	-0.036766	0.0217909	0.0532197	0.0509661	-0.0010255	-0.0160881
FG	-0.606004	0.000229241	-0.0694476	0.0838418	-0.00881973	-0.112337	0.0972426	0.150995	0.0594681	-0.119936	0.110051	-0.0734055	0.0327211	-0.00610868	-0.108685	0.153775	-0.246946	-0.0372973	-0.122301	-0.0831087	0.0835221	-0.0271144	0.0262949	0.096401	-0.133971	0.0525731	-0.14033	-0.0042771	-0.180832	-0.159943	0.0309862	0.116748	0.00931066	-0.121503	0.131915	-0.0613142	0.0356432	0.0502789	0.0353794	0.0883653	0.109264	0.0595356	0.0424011	0.13855	0.0520083	0.0556362	-0.0803749	0.0838515	0.0385339
FG	0.612243	0.0140072	0.362316	-0.0420443	0.264352	0.198728	0.240174	-0.111392	-0.229369	-0.00842332	-0.0253576	-0.146499	0.225447	-0.0470494	-0.110614	0.0409364	-0.193948	0.108413	0.117559	-0.00569176	0.0460266	-0.139744	-0.0536978	-0.0264477	0.0859005	-0.0516614	-0.0576617	-0.0016946	0.0225514	0.00993383	-0.0172855	0.0491895	0.0746939	-0.0603841	0.000717319	-0.0235532	-0.0685777	0.0582858	-0.0306685	0.00244809	-0.0267792	-0.0377456	0.0312609	0.0241159	-0.0536825	0.0491336	-0.026533	0.0189287	0.0213026
FG	0.184426	-0.383981	0.290108	-0.00119158	0.272417	0.13285	-0.207881	-0.312506	0.120642	-0.00852799	-0.00332121	-0.0181912	-0.0110524	0.00187343	-0.0272104	-0.0495293	-0.0486843	-0.00396393	0.0489163	0.0108584	-0.0318795	-0.03316	-0.0174535	0.0787019	-0.0546434	0.0179904	-0.0145151	0.0282916	-0.0461627	-0.0766554	0.0674855	0.000205639	-0.00633708	0.0559467	-0.0120926	-0.025747	0.0916287	0.0491283	0.0782307	-0.00827836	0.0361572	-0.0457589	-0.058633	-0.0365875	-0.0892571	0.0690499	-0.0492182	0.0212138	-0.00115369
FG	0.14538	-0.562002	0.551202	-0.0889842	0.17875	0.361263	0.158747	-0.1962	0.0638596	0.0974497	-0.0610297	0.0047937	0.0316073	0.0820421	-0.00844231	0.0171176	0.0170619	0.0435269	0.127038	-0.0318473	-0.0139119	-0.0192159	-0.0344116	-0.0260601	0.0258891	-0.0473599	-0.00169847	-0.0317068	0.01717	-0.0941062	-0.045107	-0.0157859	-0.0180671	-0.0349601	-0.0407664	-0.0492501	-0.0275908	0.0184537	0.00920435	-0.0976919	-0.0525043	0.0199256	0.00165379	0.0277646	-0.0270044	-0.00509924	-0.0653162	-0.0363908	0.0240941
FG	0.823496	-0.284302	0.210997	-0.0923988	0.194965	0.209574	0.114585	-0.18115	-0.0958561	-0.0240994	-0.00748198	0.0169213	0.00412349	-0.00750659	-0.0309916	0.0216613	0.0624525	0.0221954	0.0674403	-0.0352125	0.0911205	-0.060129	0.00740426	-0.0387449	0.0579141	-0.00672822	-0.0125758	0.0195739	-0.020019	0.00767139	0.00753749	0.043303	-0.0199457	-0.0291897	0.0109739	0.00407751	-0.0430492	0.0100314	0.011743	-0.0311824	-0.0233951	0.0154265	0.00198916	0.0140215	0.0235008	0.00835717	0.0111656	0.00371921	0.00729692
FG	0.619336	-0.25478	0.153993	-0.0156642	0.178384	0.391108	0.26534	-0.220961	-0.101516	0.0788216	0.25171	-0.088255	0.0372552	0.070569	-0.059158	0.0599798	0.075056	-0.00208516	0.0279562	-0.106235	0.137951	-0.034583	-0.0298503	-0.077376	0.0902559	-0.114364	-0.0123421	0.021172	0.0152448	-0.0478794	0.0130234	-0.0180476	0.0282953	-0.0534289	0.0311665	0.0231519	0.00177242	0.0244934	0.0138917	0.00713562	-0.0250409	0.0247361	0.0258382	0.0343537	0.0507927	0.0420062	0.00635135	0.0327035	-0.0162503
FG	0.625008	0.634224	-0.267539	0.0313573	-0.0668285	0.0789234	-0.0114221	0.154382	-0.0518928	-0.00331307	-0.117302	-0.000484814	-0.0499513	0.0449482	-0.171486	0.0413	-0.00604776	-0.0221591	-0.0280354	0.0120082	-0.051817	-0.0617201	0.0441105	-0.0549085	-0.0143435	0.0658229	0.0367784	0.0191181	-0.0586098	0.00296966	0.0363325	0.00943378	-0.00261799	0.0185634	-0.0276973	0.00474838	0.0320068	-0.00914758	-0.0115632	0.0137967	0.0121634	-0.0044123	0.0192435	-0.0161535	-0.00521803	-0.0172954	0.0423186	0.0062518	0.0350862
FG	0.640231	0.509455	-0.284753	-0.0241381	-0.128037	0.00752595	0.167702	0.303249	-0.160489	0.0778053	-0.03579	0.0398532	0.0369331	0.00675028	-0.104941	-0.0210174	0.0711694	0.0111881	0.010116	0.0424725	-0.00542326	-0.0515478	-0.0144721	-0.026124	0.0204275	0.0558019	0.00720304	-0.0260798	-0.0622783	0.0343952	-0.0216748	-0.0225335	-0.0053468	-0.0121262	0.0305885	0.00234379	0.0553318	0.00991319	0.0686975	-0.00547704	0.0112048	0.0365232	-0.0222955	0.0410334	-0.0251461	-0.0484728	0.0307556	0.0214547	0.0531329
FG	0.630804	-0.318341	0.54119	-0.0447302	-0.117314	0.282554	0.0722912	-0.0679805	0.0961711	-0.0426011	0.00812716	-0.120349	0.00734355	0.0758505	-0.127513	0.0208925	0.0823423	0.0569677	0.0374373	-0.0507929	0.00878297	-0.018734	-0.00739277	-0.0347797	-0.016564	-0.0398649	0.0119064	-0.042785	0.00561822	-0.0273395	0.0691524	0.0215612	0.00327376	0.0275914	-0.0254435	-0.0122631	-0.0129298	0.0369661	0.0179768	0.000802723	-0.00354657	-0.0170811	0.0121808	0.0125496	0.0150043	0.0181807	-0.00481471	0.0327865	0.00112093
FG	0.795584	-0.0290916	0.310562	-0.00773635	0.1705	0.304771	0.128522	-0.221184	0.133667	-0.00772389	-0.0281806	0.071002	-0.080958	0.0787403	0.00728423	-0.0163286	0.0939736	0.0199901	-0.056259	-0.0205017	-0.0113615	-0.026158	0.0387272	-0.0604679	0.00996845	0.0100663	-0.0262613	-0.00119692	0.036064	-0.0150116	-0.0181307	0.0439729	-0.00697375	0.0190577	-0.0264616	-0.041301	-0.0466073	0.0469475	-0.00350956	0.00584104	-0.00770254	-0.00519326	0.0163655	0.00644923	-0.0171063	-0.000427921	0.0187678	-0.00464783	0.00852159
FG	0.603986	-0.284641	0.316465	-0.110377	0.313511	0.309687	-0.0155245	-0.304653	-0.178397	0.0697766	0.0311757	-0.0238856	0.0484027	0.0293414	0.14255	0.000468168	0.123308	-0.00373996	-0.0347686	-0.0074079	-0.0684118	-0.0295531	-0.0881961	-0.0417332	0.0162502	0.0608864	0.0021602	0.0413781	0.0891755	0.0107056	-0.0145529	0.00142593	0.055533	-0.0202692	-0.0377979	-0.0471445	0.039621	0.0341795	0.0144878	0.0333585	-0.00507862	-0.00908803	0.0321104	-0.0220583	-0.0413996	-0.0230561	-0.0127268	-0.0110828	-0.0173718
FG	0.686346	-0.651026	-0.126427	0.0878388	0.16766	-0.0774579	-0.00134314	0.0234956	0.0781384	0.041596	0.0238224	-0.0204035	0.00944262	0.0627251	0.0385824	-0.00763762	0.0222639	-0.0428141	0.0175477	0.0707393	0.0387227	-0.0263874	0.00160852	0.0493062	-0.00748653	0.00664548	-0.0197249	0.0129663	0.0494542	-0.0410283	0.0413896	-0.0108284	-0.020187	-0.0297973	0.0338007	0.00332789	0.00103152	0.0140935	-0.00676457	0.0104334	0.0452362	0.00732662	0.00332021	-0.0173754	-0.000416482	0.0205191	0.00690663	0.00455828	-0.00276989
FG	0.419021	-0.676844	-0.306762	-0.139815	0.320032	-0.180108	0.0011818	-0.013277	0.0114529	-0.11965	-0.0203684	-0.0720708	-0.00947847	0.0369207	0.0776791	-0.0410425	0.128306	0.0396128	0.0655861	0.0318558	-0.00989009	0.0038148	0.0344682	0.0237809	-0.0644224	0.0972452	0.0151403	-0.00835039	0.0187953	-0.0242472	0.032728	0.0394188	-0.0588399	-0.0252689	-0.0123883	-0.0602306	0.0221796	0.0117145	-0.0254687	-0.0259026	-0.00674224	0.00797261	0.0105093	-0.0230656	-0.00313713	0.01131	0.0385624	-0.0536751	-0.023759
FG	0.857409	-0.0522594	0.131868	-0.149254	0.151955	0.0129042	0.212427	0.0235238	-0.00226242	0.0913385	-0.0287132	-0.173317	-0.0064011	0.130975	-0.124199	0.0385494	0.121952	0.00828413	0.0704368	-0.0302104	-0.0691022	-0.0607658	0.00733145	-0.0267082	0.0334149	0.0373822	0.0333842	0.0602004	0.0370774	-0.0451499	0.0847261	0.0286485	-0.0193429	0.0680192	0.0492923	-0.031349	0.00637164	0.016901	-0.00231202	0.0238832	-0.00675072	0.0536435	-0.012813	-0.0188551	-0.00411531	-0.0107739	0.0141212	-0.0205471	-0.0134028
FG	0.341883	-0.340561	0.496679	-0.239151	0.0352376	0.354634	0.0442561	-0.308551	-0.0879646	-0.0121798	0.0885092	-0.172574	0.0424194	0.00592729	0.16472	-0.0740919	0.121643	0.0118813	0.102325	-0.12416	-0.0975652	-0.145638	-0.0315001	0.0141638	0.0769979	0.0956555	0.0323497	0.0417166	0.0766872	0.0262569	-0.0603011	0.0335728	0.0183946	0.0632285	0.0320124	0.0225353	0.0157986	0.0591341	-0.0344469	-0.0610492	0.00440853	0.000867583	-0.0121639	0.00681774	0.0105825	-0.00327199	-0.0132783	-0.0154381	-0.0373822
FG	0.683819	-0.65724	-0.0272539	0.0884591	0.194697	-0.123239	-0.0734844	0.00259922	0.0709946	0.0273648	-0.00469934	0.0744938	-0.00422944	-0.0115877	0.0460575	-0.00311315	0.0431248	-0.0586106	0.0243545	0.0355355	0.033086	0.00406224	0.00343751	0.0311101	-0.0131699	0.0215456	0.0146363	0.0248058	0.0236823	-0.0140004	0.0158299	-0.0209432	0.00620199	-0.00353206	-0.00913733	-0.000668533	-0.024162	0.0141171	-0.00996582	-0.00929127	0.0384386	-0.00255846	0.00588105	0.00232507	0.0150614	-0.000603683	-0.011443	0.0103485	-0.00384976
FG	0.527815	-0.636333	-0.158156	-0.0380103	0.341407	-0.237202	-0.185689	-0.0523313	-0.0454507	-0.0876664	0.0336973	0.00981858	-0.0591878	-0.0566113	0.0312173	0.0251657	0.133997	0.00225736	0.102477	0.0771521	-0.0145087	-0.0157957	0.0307833	0.0352834	-0.0286167	0.0364242	0.007673	0.0420462	-0.0192765	-0.0376647	-0.0351976	0.00248164	-0.0266163	-0.0196219	0.0123975	-0.0118936	-0.0030043	-0.017199	0.0105281	-0.0277828	0.0498377	0.0128184	-0.00321395	-0.0270284	0.0147515	0.0120385	0.00442987	-0.0140504	-0.0145524
FG	0.755389	-0.288582	0.338452	-0.0854754	0.0659011	0.0883216	0.081028	-0.227577	-0.104627	0.128426	-0.0356835	-0.127768	-0.0108448	0.0343058	-0.0751005	0.0173962	0.136466	-0.0228601	0.0755019	-0.0984515	-0.0137157	-0.014496	0.0842681	0.0808429	0.0251801	0.0349644	0.0682866	0.0270674	0.0323589	-0.050066	0.0419468	0.0309426	-0.0451961	-0.00544549	0.0306079	-0.0837296	-0.0298266	0.00524584	-0.0362549	0.0205442	0.0116556	0.00668591	-0.0103714	-0.0663739	0.0135468	-0.00159791	-0.0135748	-0.0315742	-0.00209026
FG	-0.549975	0.722364	-0.0642598	-0.00617015	0.141592	-0.176608	-0.0430472	-0.163825	0.154568	-0.00143145	-0.143503	0.0588467	0.0139952	-0.0595514	0.0654994	-0.011471	-0.0425898	0.0185688	-0.0490763	-0.00912313	-0.0200336	0.0185599	-0.019477	-0.040796	0.00563492	0.000121142	-0.0194425	0.0314457	0.000394275	-0.0369035	-0.00467975	-0.0117733	-0.0255997	-0.0322062	-0.0029952	-0.033475	0.000168323	-0.0243919	-0.0237822	0.0235237	0.0242275	-0.000365459	0.0278932	0.0398118	-0.0363561	0.0297476	-0.016344	-0.0202246	0.00997095
FG	0.927226	-0.17675	-0.0998732	-0.0691707	-0.0384457	-0.11607	0.132546	0.147282	-0.000321978	0.0344101	0.0717672	-0.0636039	-0.0156065	0.08074	0.0264146	-0.0106634	-0.00673694	0.0249299	0.0140948	0.024975	-0.0186269	-0.0112863	0.0122441	-0.0033306	0.00755282	0.0261831	-0.00650643	0.017989	-0.0277891	-0.0324687	0.0129555	-0.00362811	-0.0313073	-0.0201245	-0.0107079	0.00142474	0.018945	-0.0102481	-0.0111582	-0.0393061	0.0252923	0.0142925	0.0167956	0.0295812	-0.0131896	-0.00693222	0.0290322	-0.00847383	0.00394816
FG	-0.0257233	-0.235252	0.713022	-0.202018	0.1059	0.401035	0.0191925	-0.245896	-0.067136	0.111579	0.0997219	-0.18807	0.0407613	-0.0890387	0.0941321	-0.0257664	0.0496004	0.0600152	0.0717577	-0.0511764	-0.0274311	-0.0655325	-0.0195708	0.000484549	-0.00011689	0.0426742	-0.0663514	0.0433161	0.0552666	-0.030518	0.0286467	-0.0148606	-0.0333731	-0.00478358	0.00822524	-0.0700635	-0.0228135	-0.0101328	-0.0529957	-0.0389085	-0.0401102	-0.0149602	0.0834271	-0.0153264	-0.0364432	-0.00657573	0.00262529	0.0116631	-0.0230044
FG	-0.0483867	0.365682	0.81716	0.0272809	0.00170397	0.1588	0.0256075	-0.124181	-0.18041	0.210497	0.0893564	-0.0550785	-0.0520229	0.040781	-0.0497322	-0.00683148	0.0400111	-0.0140213	0.102017	-0.0570011	0.0029566	-0.0352422	0.021817	-0.0369072	0.0485905	0.0381779	0.0305074	-0.0572448	-0.0112347	-0.0235547	0.0066779	0.037619	-0.0220799	-0.0622033	-0.000198905	0.00891904	0.00242511	-0.00591628	0.0362187	0.0374829	-0.0252093	0.00425561	0.00438112	-0.026049	0.00459629	0.00411199	0.0700989	-0.00974096	-0.0188571
FG	0.256997	0.13382	0.770083	-0.0447167	0.149848	0.253982	0.280857	-0.197333	-0.120055	0.0357237	0.126646	-0.00794045	0.051494	0.10878	-0.0943074	-0.0133061	-0.0182924	-0.00466174	0.012572	-0.0401383	0.0715575	0.00141404	0.0147806	-0.0594721	0.110797	0.019197	0.00158801	0.0467141	0.0365243	0.0458449	-0.00660942	0.00662509	-0.00361759	-0.00276785	0.00509568	-0.00806929	0.0379743	-0.021935	0.00750162	0.00708439	-0.0517398	0.0230787	0.00292445	-0.000890112	-0.021083	-0.00263588	0.00291723	-0.0345695	-0.0297427
FG	-0.446481	-0.0318946	-0.0300896	0.118302	0.302281	-0.050208	0.294534	-0.260495	0.0408636	-0.120194	0.0432744	0.120685	0.00203177	0.142768	0.135397	0.354853	-0.0402486	-0.0502503	0.147272	0.0170786	0.154264	-0.143782	0.00111752	-0.11709	0.0613904	0.0636701	0.108794	0.119788	-0.0192355	0.0194264	0.0106858	0.179757	0.0554439	-0.020547	-0.0132096	0.0160442	0.0441647	-0.0331889	0.0398869	-0.035216	0.00544123	0.0700854	-0.0411938	-0.0787164	-0.0272507	0.0098152	0.0200775	-0.110865	-0.00522489
FG	0.772122	-0.256381	-0.306866	-0.318297	0.160559	-0.171196	0.085313	0.107162	-0.0159208	0.0189594	-0.127601	0.0390945	0.0325005	0.0499962	0.0235652	0.0311085	0.0451475	-0.031465	-0.010058	-0.0261409	-0.0577862	-0.0224792	0.0699499	-0.00263324	-0.00426144	0.03863	-0.0279072	0.0566205	0.0258184	-0.0339747	0.0172619	-0.0350372	-0.0124808	-0.011161	-0.0139276	0.0333528	-0.0280543	0.0137906	-0.00384148	-0.0140493	0.0121201	0.0203185	-0.0200863	0.0345647	-0.00407806	-0.0156397	-0.000851359	-0.02532	-0.000783931
FG	0.0843022	0.465544	0.163429	-0.584796	0.151675	0.257435	0.0375763	-0.0457108	-0.2419	-0.0214962	0.155627	0.0772468	0.242641	-0.104745	0.0245676	0.00777798	-0.040803	0.146244	-0.0519149	-0.0547798	0.0385602	-0.132161	0.0389938	-0.0498841	0.141941	0.0501263	0.0542641	0.051197	0.0604421	-0.0456542	-0.103092	0.056211	0.0448791	-0.116788	-0.00985907	0.0268889	-0.0187885	-0.0377435	-0.0270051	-0.0161433	0.0245064	0.00777584	-0.0208666	0.0376491	-0.0475354	-0.00865366	0.0188485	-0.0119661	0.0238308
FG	0.793718	-0.172207	0.0399281	-0.297851	-0.0696154	0.167032	-0.00773941	-0.010385	-0.0932799	-0.0290341	0.182832	-0.00813006	0.175868	0.0776127	-0.0981029	-0.0115024	-0.14378	0.013337	0.00517016	-0.0165751	-0.0652598	-0.108835	0.0848793	0.0142454	0.0328008	-0.00710791	0.108087	0.0458804	-0.0458791	-0.0117479	0.0124749	0.142661	0.0459012	-0.0596656	-0.0114938	-0.0241929	-0.0139896	0.0137379	-0.0220128	0.0308597	0.00908187	-0.0364822	-0.0278362	-0.0147337	-0.0843697	-0.0239676	-0.0182554	-0.0478579	0.0204362
FG	0.671434	0.476914	-0.265554	-0.120955	-0.175834	-0.245519	-0.0482648	-0.0449263	0.0719158	-0.0520532	0.0407915	0.0110244	0.0335054	0.0460596	-0.143511	0.0085803	-0.115979	0.0763194	-0.0597928	-0.00136859	0.0351142	-0.0265351	0.149674	-0.0565347	0.0719871	0.0324648	-0.0304146	0.0300436	-0.0615393	-0.0326543	0.0486279	0.057042	0.0476557	-0.00919205	0.0466448	0.0102957	-0.017712	0.0248079	-0.034517	0.0165926	0.0562074	-0.0150674	0.00293769	-0.00743969	-0.0234657	-0.0105551	-0.00375104	-0.0294607	0.0550986
FG	0.0657522	-0.81417	0.283793	-0.147549	0.0771494	0.074663	0.218397	0.00275135	0.181087	0.198756	-0.062851	-0.106492	-0.00268552	0.11314	-0.0224584	-0.00157406	-0.0479371	0.00772386	0.0608269	0.00835903	-0.000301505	-0.022504	-0.0457091	0.0386378	0.0576098	0.0410539	-0.033119	0.0745158	0.0459016	-0.0293115	0.0196135	-0.00360016	0.0362176	0.0467119	-0.00104896	0.0651091	0.0290144	0.0773502	0.000642081	-0.039095	-0.0207166	-0.0406718	-0.0676989	0.0167082	0.0201755	0.0140858	0.00039093	0.0187617	0.0148872
FG	0.465024	-0.364049	-0.0127816	-0.183496	-0.0263791	0.106047	-0.0136674	0.212785	0.00525448	0.0575915	0.325027	0.00207179	-0.100445	-0.0051129	-0.245843	0.029794	-0.122077	0.151023	-0.200555	-0.00487478	0.0645236	0.0138249	0.121959	-0.0505055	0.112521	0.0414365	-0.0967803	-0.0565523	-0.154335	-0.247784	0.0509752	-0.11065	0.0543459	-0.0943426	0.0582319	0.069556	-0.0803588	0.00993987	0.0525799	-0.0915354	0.0153299	-0.0890299	-0.0448399	0.00375636	0.0667023	-0.0837702	-0.0442019	-0.0388162	-0.00772046
FG	-0.53511	-0.147061	0.0808064	0.0393641	0.162919	0.14364	0.0356349	-0.0464058	-0.0690352	0.0208029	0.169023	-0.0216903	-0.168797	0.261194	-0.259891	0.0743333	0.0150952	0.0434361	-0.049358	0.0154808	0.161447	-0.0109247	0.130295	0.0217432	0.176855	0.0489099	-0.0669863	-0.0636096	-0.150891	-0.260924	0.120083	-0.0349813	0.00837751	-0.0475946	-0.0703991	0.109779	-0.131463	-0.0347622	-0.0161081	-0.0890392	-0.0127463	-0.0372174	0.0482168	0.0034876	-0.0302524	-0.0572508	-0.108764	0.0228656	0.0387912
FG	0.572783	-0.569465	0.433338	0.0335099	0.0680708	0.238091	0.105652	0.000806372	0.0911453	0.0853676	0.0804922	-0.0291691	0.0387598	0.0746404	-0.0897416	-0.0363078	-0.0339366	-0.0223871	0.0183475	-0.0955448	0.0283107	0.034123	0.00172777	-0.0112222	0.0335394	0.00652805	-0.0370468	0.0162499	-0.0584526	-0.0731431	0.00988936	-0.0126818	-0.0130812	0.0136768	0.00441893	0.00577419	-0.0311312	-0.0315118	0.0146277	-0.0173201	-0.0205767	-0.0145039	0.00138209	-0.00458405	-0.0199088	-0.0275336	-0.0564665	-0.00456606	0.00744485
FG	0.634641	-0.472178	0.432049	-0.00414559	0.0794566	0.263859	0.157956	-0.152424	0.100654	-0.0396176	0.0430278	0.0195875	0.00362648	0.056741	-0.0174359	-0.0244663	0.00325989	-0.0144631	0.0450512	-0.0316044	0.0694485	-0.048786	-0.0109452	-0.0018038	0.0587822	-0.0137097	-0.0517908	0.000912798	-0.0322911	-0.0672304	-0.0124819	0.0175875	-0.0138487	-0.0236048	-0.00321873	0.00462127	-0.0382678	-0.0354488	0.0103954	-0.0157433	-0.0214512	-0.0129848	0.0030599	-0.0056957	-0.0291986	-0.0213281	0.00573607	-0.0040387	-0.0148133
FG	0.407957	-0.400109	0.651045	0.138026	0.0288837	0.279518	-0.00437322	-0.232931	0.00989592	-0.0625824	0.114072	0.03691	-0.072711	-0.0665876	0.0257948	-0.0658607	0.00431518	-0.0711554	0.0511541	-0.0975177	0.04272	-0.0603157	0.0236295	-0.0327448	0.0621726	0.0188465	-0.056566	0.0323592	-0.0189789	-0.0203312	0.0266134	0.0203986	-0.00451208	-0.0220774	0.00206482	0.00493189	-0.00582841	-0.0100628	0.0227537	-0.00732606	-0.0124376	-0.00116738	-0.013009	-0.0296501	-0.0183659	-0.0284698	-0.000899883	-0.0131878	-0.0101161
FG	-0.210817	0.293535	-0.110143	-0.29772	0.168505	-0.0448054	-0.0124751	-0.471064	-0.0101752	-0.0235467	0.121456	-0.00364038	0.0982458	-0.107345	0.171052	-0.0932903	-0.0656273	0.24799	0.00051183	-0.0777682	0.111787	-0.153883	0.160167	-0.0246532	-0.172894	-0.0646895	-0.0199052	0.00333675	-0.0811715	-0.136608	0.067244	0.266393	0.090817	0.0310402	-0.00653857	-0.0101759	-0.0482561	-0.0473566	-0.00119068	-0.0721025	-0.0907948	0.0712801	0.0072318	0.0294717	0.0246853	-0.0813191	0.00271542	0.038852	0.0344949
FG	0.441239	-0.543107	0.495235	0.00929277	0.00363636	0.28806	-0.00777964	-0.284373	0.055007	0.0961688	0.157883	-0.0253724	0.034559	0.00847873	-0.00810435	-0.039721	0.0199535	0.00414723	0.0911915	-0.135264	0.0288671	-0.0112542	-0.0079283	-0.00219616	-0.0183252	-0.0242492	0.0276996	0.0189882	-0.0220691	-0.0726283	-0.0121238	0.0500755	-0.000862619	-0.0208126	-0.00887525	-0.0365742	-0.0192849	0.0351551	0.0129588	-0.0100735	-0.062855	0.017771	-0.0108232	0.0141865	0.0130103	-0.000270641	0.0189785	-0.0107106	0.00130522
FG	0.640666	-0.38883	0.425425	-0.0880281	-0.0404941	0.300217	0.0227726	-0.243642	0.0321924	-0.00341756	0.125324	-0.0429137	0.0368946	0.0437815	0.0434096	-0.0670629	-0.0182947	0.0259416	0.0587269	-0.129581	0.0488358	0.00889019	0.0028747	-0.0253762	-0.0013062	-0.0428337	0.0295497	-0.0457112	0.0173505	-0.0852132	-0.0416889	0.0424345	0.0115569	-0.0537806	-0.0278363	-0.0398187	-0.039517	0.0211282	0.00151843	-0.01185	-0.0352786	0.0148649	-0.0393437	-0.0113402	0.0347541	-0.00770435	0.0330667	-0.00458541	0.0085974
FG	0.374078	-0.232012	0.535565	-0.0950627	-0.0827439	0.463277	0.0222591	-0.242409	0.0669659	0.00628061	0.209994	-0.0150994	0.0889054	0.0848336	0.0719174	-0.121005	0.144326	0.0203177	0.105662	-0.18043	-0.000876991	0.0915351	0.0101339	0.0140083	-0.0237937	0.0445901	3.14652e-05	-0.038672	0.037822	-0.00167538	-0.0497845	-0.0112043	0.078304	-0.070258	-0.0784467	-0.0318429	-0.0122729	-0.034362	0.0362296	-0.0166279	-0.0388904	0.0016525	-0.0139496	-0.0421818	-0.0144446	0.00323407	0.0245717	-0.0209404	0.00882738
FG	0.734195	0.569358	-0.157011	-0.00101578	-0.140154	0.0111068	0.0249537	-0.130675	-0.0336386	0.0172667	0.0778904	-0.0440147	0.0194889	0.0492695	-0.122058	-0.0354169	0.0116796	0.0274408	-0.0779828	-0.00198056	0.00169789	-0.0156562	0.0720591	-0.0493162	0.044712	-0.00380419	-0.0560159	-0.0414591	-0.0204801	-0.0397201	0.0265264	0.0275071	0.0453556	-0.0132603	0.0426919	-0.0113644	0.0236033	-0.020707	0.00920147	-0.039047	0.024798	-0.0137588	-0.000794866	-0.00783241	0.0019785	0.0186817	-0.027731	-0.0217679	0.0201103
ITG	0.772497	-0.19476	0.161987	0.0304357	0.211103	0.207214	0.0206367	-0.280247	0.0132778	-0.193397	0.0339223	-0.0484083	-0.0953938	0.0368814	-0.123588	-0.108782	0.0575072	-0.0408346	-0.0489345	-0.146184	0.0184524	0.0228892	-0.0251136	-0.0460967	0.0820381	-0.0410237	0.0150251	-0.0117914	0.018164	-0.0446591	-0.00383906	0.0295262	0.00571051	-0.00825367	0.0255867	-0.0409981	0.0242299	0.00549607	0.00781707	-0.0209496	-0.0593588	0.0310715	0.011601	0.0199473	-0.047009	0.00737534	0.0102906	0.0373482	-0.00287569
ITG	0.502164	-0.0146931	0.554743	0.171134	0.149849	0.415495	-0.055956	-0.256327	-0.0899058	-0.038847	0.206115	0.034954	-0.0294808	0.0375523	-0.0239714	-0.046498	0.0362053	0.00611273	0.051015	-0.11213	0.0903743	0.0130091	0.0428202	0.011045	0.109467	-0.00245602	0.0441162	-0.084017	0.0445097	0.0242282	-0.0187539	0.021202	0.0211045	-0.0856879	-0.0407465	0.0132825	-0.0209081	0.0122931	-0.0119037	-0.0390823	-0.0140564	0.00976929	0.0164485	0.0118147	-0.00121984	0.0059826	-0.0155178	0.00860527	-0.0231082
ITG	0.436501	0.032301	0.5631	0.226218	-0.0646643	0.455738	-0.233293	-0.221981	-0.062835	-0.0488477	0.0775567	0.0418454	-0.0875276	0.05687	-0.107644	-0.113833	0.102509	-0.0281945	-0.000105476	-0.0338251	-0.0152755	0.0432087	0.0214623	-0.0430822	0.0405762	0.000933829	-0.00830322	-0.0526518	0.0219035	-0.0206606	-0.0914163	0.0440539	-0.0132661	0.00446503	0.0177335	-0.0694389	-0.0102489	-0.0157892	-0.0248453	-0.034453	-0.0352052	0.0427593	-0.000139812	0.0246029	-0.0205081	-0.00610718	0.0294495	0.0510029	-0.00105743
ITG	0.592803	0.627121	0.239068	0.0758421	0.0354393	0.196588	0.0451774	-0.114761	-0.188063	-0.0632728	0.119194	0.0372417	-0.0225758	-0.000232558	-0.136341	-0.128748	0.0209205	-0.0208209	-0.0185697	0.0235065	-0.0115855	0.0644019	0.0394822	-0.020887	0.0491592	-0.00936244	-0.0181976	0.0203718	0.0146936	0.00321703	-0.0659037	0.0449003	-0.0464691	-0.0404783	0.0397963	-0.0230723	0.0151808	0.0335787	-0.00713801	-0.0216659	-0.0330807	-0.00210883	0.00965408	0.0142671	-0.032702	0.00390674	0.00756258	0.00710764	0.00950686
ITG	0.849887	0.27249	0.15296	-0.0478974	0.0382547	0.119393	-0.00333357	0.0468298	-0.168382	-0.113124	0.195018	0.00766427	-0.0344983	0.0273281	-0.138151	-0.1053	-0.00325196	-0.00932157	0.0153898	-0.0631144	0.0149349	0.00141459	0.0997636	-0.0310526	0.0142746	0.0138164	-0.0150577	-0.0300467	-0.0209434	-0.0193551	-0.0277864	0.0202339	0.0320672	-0.0981283	-0.00320388	-0.0147541	-0.00200929	0.00320329	-0.0400086	-0.0169852	-0.0133111	-0.00767724	0.0206867	-0.00165551	-0.0360198	-0.0246903	0.0250458	-0.0118693	0.0254529
ITG	-0.616538	0.00176345	-0.0729472	-0.155799	0.14414	-0.0547739	0.0542015	0.0194986	-0.100902	-0.285328	0.108035	0.0027524	-0.156182	0.0447692	-0.0518192	0.0774656	0.0064767	-0.084526	0.0677888	0.0241164	-0.00593161	-0.0842377	0.0228207	-0.0548453	-0.0190111	0.0254611	-0.112777	-0.0243577	-0.249462	0.00171239	-0.141742	0.0926199	-0.0232576	-0.257506	-0.0412692	0.0564684	-0.079902	0.0157045	-0.0363917	-0.024907	0.0882003	0.0199959	0.0144044	-0.0188338	0.0437446	-0.00834542	-0.0252933	0.0299609	-0.033345
ITG	0.554152	0.292605	0.13956	0.0333049	0.106103	0.38366	0.163495	-0.411489	-0.000255982	0.0985961	0.114155	0.0911269	0.0577346	-0.1301	-0.0166945	-0.146705	0.172586	0.0367696	0.04129	-0.0656276	-0.0450586	0.0928896	0.0408132	0.0669857	0.0756461	-0.12331	0.0508566	-0.0306093	0.0202425	0.0160264	-0.0175473	0.128659	-0.0979855	-0.077304	0.00317539	-0.0386491	0.0242364	0.0634887	0.0156204	-0.0289637	-0.028948	-0.0871414	0.0320544	-0.0242784	0.0027424	-0.0167676	-0.00914854	-0.0122928	0.0205853
ITG	0.194568	-0.0271345	0.751658	-0.0944633	0.207498	0.322509	0.117903	-0.240391	-0.0848217	-0.0720806	-0.0220935	0.0172152	-0.109044	-0.0505454	0.0293373	-0.0434386	0.0205864	-0.0927638	-0.10056	-0.00800571	0.0170571	-0.0497173	0.00539358	-0.0899027	0.144304	0.108724	0.0219704	0.0451146	0.0446626	0.0223952	-0.035741	0.0560402	-0.0319095	-0.0614303	-0.0243007	-0.0737898	-0.0223227	-0.0159882	0.0210335	-0.0357259	-0.0514046	0.0563283	-0.0229468	0.0184965	-0.0758349	-0.091454	-0.0214557	-0.0282535	-0.0168284
ITG	0.663726	0.131964	0.439129	0.123033	0.136449	0.413414	-0.0070585	-0.017202	-0.0850057	-0.145074	0.0734018	0.0904413	0.03731	-0.0399503	-0.00632555	-0.0252479	0.0294904	-0.00597249	-0.0112774	-0.028651	0.102187	-0.062999	0.068061	-0.0372097	0.184621	0.0469631	0.0205842	-0.0344324	-0.0371739	0.0126312	-0.0351841	-0.00800707	0.0169871	-0.000245439	-0.00482051	-0.0232909	-0.00129081	0.0680641	-0.0175063	-0.0206287	-0.00374632	0.0155069	0.00357525	-0.0502964	-0.00445022	-0.00100861	0.0116856	-0.0211102	0.0202016
ITG	0.173225	0.241204	0.213699	-0.024803	-0.0928749	0.798232	-0.0514384	-0.143976	0.0469171	-0.0230604	0.103115	0.0154734	-0.0677101	0.0743182	0.0154477	-0.0865489	0.0287201	-0.0540886	0.146003	-0.079243	0.0572504	-0.0602434	0.118279	-0.0523194	0.102751	-0.00534098	0.0222711	-0.0675857	-0.13294	0.0753187	0.0165667	-0.0274833	0.00204736	-0.0758971	-0.0579324	-0.0370022	0.0446854	0.0176161	0.0327837	-0.00484034	0.0386381	0.0287587	-0.00102444	-0.0308523	-0.0373546	0.00320781	-0.0129037	0.0162504	0.0346613
ITG	0.814558	0.247869	0.211024	-0.114694	0.231088	0.256747	0.0240573	0.097471	-0.190903	-0.0131742	-0.00211685	-0.0642723	0.0026822	-0.00495267	-0.0175551	-0.0848537	-0.011604	0.0420906	-5.94017e-05	-0.0079351	0.0403303	0.00640462	0.0519867	-0.033202	0.0213812	0.026362	-0.00838996	-0.0550487	-0.00644136	-0.0540316	0.031369	-0.00380184	0.0240823	-0.0388743	-0.0330751	-0.0266087	0.0261387	0.0171613	-0.0141452	0.00972581	0.0187959	0.010324	0.0286945	-0.0018044	0.00607593	0.0107261	-0.00972546	0.017609	0.0258149
ITG	0.41639	0.192123	-0.483729	-0.411793	0.347691	0.0514593	-0.0875113	0.0224203	-0.234246	-0.0219025	0.203382	-0.0386446	0.13588	-0.0780709	-0.0386735	0.0223639	-0.0216605	0.09904	0.069194	-0.160793	0.0550754	-0.105614	0.087684	-0.0180242	-0.0408358	0.0502621	-0.0210099	0.00832876	-0.0765457	-0.0497493	-0.0333664	0.0450105	-0.00483526	-0.0767023	0.011887	0.0188133	0.0541977	-0.0157664	-0.00822623	-0.0713782	0.034026	0.0619516	-0.00309158	-0.0327236	-0.0342666	-0.00340888	0.00738511	-0.0144672	0.00969958
ITG	0.645972	-0.451309	-0.0010082	0.0189469	0.169657	0.175285	-0.380133	0.0560376	-0.122272	0.0155214	0.0557479	-0.0956707	-0.012211	-0.0521918	-0.215857	-0.0578159	0.0538743	0.0339252	0.0817409	-0.0723579	0.0646122	-0.01132	0.0515883	-0.02684	-0.0103614	0.0837202	0.00743147	-0.00327501	0.0407755	-0.0684842	-0.0615857	-0.0469172	0.0351088	0.0152151	0.00473572	-0.0630881	0.0381993	-0.0695846	0.00111947	-0.0200952	0.060945	0.0102413	0.00131651	-0.000173101	-0.0316436	-0.014909	0.0392108	0.00485679	0.0239636
ITG	0.663901	0.267925	-0.241985	-0.126786	0.109736	0.292486	-0.0523793	0.00282408	-0.199932	0.0199506	0.19928	-0.0215402	0.271998	-0.134042	-0.0518997	0.0222085	-0.0102588	0.0813273	0.0536445	-0.140969	-0.00475181	-0.0860137	-0.0117958	0.00284198	0.0225988	0.0901565	0.00412947	-0.00916112	-0.130698	-0.00130451	-0.0739135	-0.00554773	0.036012	0.0272976	-0.0248308	-0.000136049	0.0192001	-0.0986166	-0.0417353	-0.0228721	0.0582769	-0.000429232	-0.0461232	0.0243199	-0.0812165	0.0183016	0.00495012	-0.00331561	0.039559
ITG	0.723252	-0.184171	-0.17981	0.0641142	-0.0525009	0.126501	-0.140414	0.110527	-0.136445	0.17591	0.0097676	0.00968218	0.253778	-0.182831	0.0422717	-0.0458064	-0.00107953	-0.00216466	0.0769337	-0.136874	-0.0315951	0.0217844	-0.0159592	0.0770089	0.0912762	0.0824848	0.0671025	0.107436	-0.0967442	-0.0125787	0.00946614	0.0784927	0.0549386	-0.130092	-0.0428113	0.014085	-0.0876328	-0.0686703	-0.0289232	-0.0439662	0.0782922	-0.0260777	-0.0512543	-0.0129797	-0.0857812	0.0735558	0.00833795	0.0253301	0.0529692
ITG	0.620616	-0.378889	0.0232935	-0.0165829	0.0149618	0.179318	-0.342097	0.196569	-0.121986	0.0700588	0.083473	-0.21302	0.0225657	-0.147622	-0.185858	-0.0849246	0.0211048	0.0671593	0.122174	-0.0571147	-0.166985	-0.0442066	0.0725992	0.0334344	-0.0557226	0.104254	0.00634423	0.0145582	-0.0347685	-0.0244994	0.0171313	-0.0133317	-0.0179105	-0.0428688	0.0230519	-0.0670493	0.0344825	-0.0276307	-0.0173201	0.0171685	0.0509538	0.0362983	-0.0395115	-0.0129345	-0.0185058	0.0114066	0.0159094	0.0472319	0.0304688
ITG	0.0165296	0.222823	0.587507	-0.372499	0.00750006	0.328539	-0.0503791	-0.311738	-0.157214	0.0688971	0.117473	0.0147919	0.0652099	-0.047157	0.291959	-0.0255684	0.0345471	-0.0235567	-0.0726493	-0.122452	0.0605985	-0.00805649	-0.0299786	0.0516257	0.144605	-0.0112082	-0.0503367	0.0429005	0.0989874	-0.0159392	-0.0457763	0.0463873	0.0205029	0.00843618	-0.0884391	0.0051466	-0.00577315	0.00914647	-0.0110889	0.0219247	0.0163421	0.000303754	0.0541337	0.0246967	0.024006	0.00859677	0.01881	0.022166	-0.0460464
ITG	0.783799	0.163758	0.17895	0.0273725	0.170338	0.286751	0.181462	-0.122806	0.00392852	0.0712584	0.219868	-0.0561446	0.0100594	0.0438386	-0.0854891	-0.130431	0.13412	-0.0246887	-0.0760047	-0.0749903	-0.0190759	-0.0707052	-0.022282	-0.00900291	0.0871361	0.0139326	0.0115028	0.0340843	0.0614412	0.00240912	-0.00734676	0.0568598	0.00572047	0.00151898	0.0301986	-0.0572566	0.0358871	-0.0113969	-0.0130801	0.00808987	-0.0153685	0.0156006	0.00373761	-0.00719203	-0.00527134	0.0116479	-0.00302672	-0.00835716	-0.0430442
ITG	0.668404	-0.0758817	0.30465	0.145385	-0.197335	0.0144725	0.0832293	-0.146488	0.00923901	0.0900969	0.162458	0.116215	0.150651	0.0630992	-0.13193	-0.0317383	0.0918746	0.0496137	-0.215692	-0.207831	-0.0236153	0.147951	0.01291	-0.141022	0.081374	0.0418027	-0.0641032	-0.0826557	0.0878391	0.0317985	-0.0316072	0.0186163	0.0593873	-0.00592925	0.00189014	-0.116956	0.0266906	0.0489654	-0.0397301	0.0129416	-0.0228978	-0.0600486	0.0186785	0.0113816	0.0439398	-0.030301	0.00308551	-0.0605982	-0.0101815
ITG	0.462126	0.190882	0.641443	-0.0326505	0.114372	0.365765	0.0869338	-0.231636	-0.05846	0.00290555	0.229505	-0.00788369	0.126566	-0.038457	0.0187787	0.0390381	-0.0295645	0.0704304	-0.0181411	-0.0565878	0.0102862	-0.0476378	0.0371174	-0.0139018	0.115565	0.0172045	-0.0363422	-0.0103873	-0.0279812	-0.0286892	0.0110356	0.0316207	0.0148657	-0.0477978	-0.0109915	-0.0183375	-0.000225246	-0.0298773	-0.0300511	-0.027624	0.0171928	-0.0164141	0.0150802	0.013801	-0.00553774	0.0223877	0.0258374	-0.00675174	0.0178001
ITG	-0.236549	0.301323	-0.0660813	-0.368609	0.161561	0.248182	0.0933782	-0.0998262	0.01727	-0.0888637	0.28428	0.126663	0.351054	0.0822867	0.089978	0.0367189	-0.103107	0.208995	0.01337	-0.253166	-0.0571466	-0.0929017	0.198959	0.0194229	0.206843	-0.00960882	-0.0118636	-0.0201555	-0.0756306	-0.13015	-0.0836324	0.019614	-0.0477503	-0.0704675	0.00994286	0.0137434	0.0670793	-0.0513733	-0.0696589	-0.057778	0.0949009	-0.0311401	0.0151184	0.108964	-0.0200961	-0.000675316	0.0414804	0.0711488	-0.0106187
ITG	0.381329	0.556291	0.422222	-0.170754	-0.101926	0.182354	-0.159913	-0.0036729	-0.330059	0.057526	0.151782	-0.0673973	0.167667	-0.0150581	-0.098714	-0.0911329	0.020427	0.140703	0.00681245	-0.0799842	0.0447511	-0.08057	0.0320879	-0.0382108	0.0566534	0.041061	0.0343989	0.0244522	0.000693278	0.0211165	-0.0471707	0.0312389	0.0383603	-0.0774076	0.0226016	-0.0137967	-0.0024845	-0.0136764	0.00299203	-0.0319329	0.00260886	0.00102246	0.0179103	0.0358263	-0.0267434	-0.00739672	-0.00505591	-0.00510088	0.0211763
ITG	0.660982	0.100684	-0.0623575	-0.246262	-0.149557	-0.375556	0.149276	0.0624791	-0.208995	-0.0850522	0.056235	-0.0144387	-0.157104	-0.0370954	-0.294402	-0.0801823	-0.0430155	0.0236719	0.0893197	-0.0541923	0.06197	-0.0208475	0.0374641	-0.0664184	-0.0428673	0.0607746	-0.10808	-0.0445917	0.0206974	-0.0673656	0.0247666	-0.0454869	0.00802168	-0.0135407	-0.030017	-0.000485662	0.0237675	0.000538905	-0.021852	-0.025522	-0.0547173	-0.00307918	0.0804361	-0.0608855	-0.034706	0.0807999	-0.0126442	0.0229086	0.0731108
AH	0.0969067	-0.254461	0.600765	0.239369	0.333253	0.000436516	-0.0373896	-0.259037	-0.00153169	-0.122471	-0.118527	0.124586	-0.122271	0.189325	0.0137403	-0.125416	0.0407122	-0.0470564	-0.0882822	0.0853522	0.203255	0.0404437	-0.0412054	-0.107646	0.0834423	-0.00633636	-0.149512	-0.0811303	0.0329584	-0.0480293	0.0567831	0.0198825	0.0615932	-0.0363443	0.056204	0.0817311	0.013747	0.0630706	-0.0431696	-0.043542	-0.0161431	-0.0321482	0.0183083	-0.0437891	0.033262	-0.0181888	0.0345437	-0.0279946	-0.028619
AH	0.689868	-0.449138	0.156805	0.0894471	0.086402	-0.17588	0.264573	-0.237731	0.079222	0.00312552	-0.120253	0.0373803	-0.0762186	-0.0171963	0.0611923	-0.0673609	0.0339598	-0.100844	0.0452219	0.0412914	-0.0682603	-0.00897499	-0.0306825	-0.0170703	-0.0377925	-0.0799123	0.0500841	0.0216653	0.084614	0.0334917	0.0191799	-0.0382548	-0.0393185	-0.000747555	0.0158967	0.048717	-0.0475255	-0.00915038	0.0141548	-0.0534697	0.0298216	-0.026125	0.00564221	-0.037601	-0.00514042	-0.00117397	0.0638158	6.93865e-05	-0.0317283
AH	-0.555439	-0.0423055	0.0171019	0.00826676	0.0423238	0.185111	0.0943371	-0.151696	0.013465	-0.0850754	-0.0993202	-0.0580449	0.126812	0.268784	-0.141564	-0.139449	0.091649	-0.0695517	-0.0414518	-0.106671	-0.0558956	-0.0989509	0.0420401	0.0244364	-0.0364549	0.131893	0.0388695	-0.0306869	0.0643577	-0.0788696	0.208082	0.032099	-0.114473	0.0914912	-0.0454644	-0.0147885	-0.0444116	0.175833	-0.0127799	0.122414	-0.013566	0.0228348	-0.0224453	-0.116933	-0.0883548	0.00917672	-0.151721	-0.0124638	0.0357855
AH	0.745481	-0.488883	0.0712097	-0.0712919	0.115825	-0.00377847	0.126656	-0.185287	0.151228	-0.116125	0.0498684	0.12067	0.0117907	0.0668696	-0.040501	0.0196946	0.0733632	0.0660222	0.0964461	0.0299926	-0.0582074	-0.0331244	0.014936	0.000215235	0.0542818	-0.0256186	0.011583	-0.0820121	0.0463298	-0.0207646	0.0589371	0.0240955	-0.0253389	0.0317007	0.0092729	-0.0355397	-0.0151373	0.0287893	-0.0228613	-0.0152591	-0.0326231	-0.000476427	-0.00860036	0.00936194	-0.0327557	0.00146731	-0.0112887	-0.00753551	-0.00353082
AH	0.409866	-0.709077	0.150833	-0.0870209	0.215367	0.0085063	0.0819147	-0.151594	0.233516	0.194623	0.0869616	-0.015301	0.0795233	0.0725492	-0.0556464	-0.0538612	0.0387108	-0.0696898	-0.0461887	0.0239311	-0.0704978	0.0209665	-0.0673709	0.0372715	-0.0534462	0.0167922	-0.0325462	0.000667751	0.0724917	-0.109875	0.0229038	0.00801433	-0.0973034	0.0611487	0.0258315	-0.0570066	-0.000981142	-0.020417	0.0563005	0.0735476	0.0489403	-0.0337971	0.0194643	0.0605549	0.0126699	-0.0210957	-0.000711928	0.00705294	-0.00939894
AH	0.677517	-0.256078	-0.127894	-0.148951	0.384411	-0.0965461	0.151853	-0.193079	0.0786512	0.105737	-0.0527828	0.158552	-0.0332521	0.214793	-0.0683593	0.134453	0.0393325	0.0565708	-0.0501467	0.0781255	0.0551597	-0.0423834	0.0152913	-0.0114907	0.0274516	0.0487243	-0.076598	0.060549	-0.0649846	-0.0196006	0.107283	-0.0713557	0.00978773	-0.0439655	0.0300516	-0.0269254	0.0225548	0.0656314	0.0186865	-0.0351755	-0.0654612	0.0218627	-0.00353479	-0.0101435	0.00956262	6.75824e-05	-0.0354119	-0.00630888	-0.0176583
AH	0.769626	-0.491182	-0.00893979	-0.121018	0.192137	0.0357669	0.18536	-0.172357	0.0334256	0.0450713	0.00425526	0.0294359	-0.000354204	0.0984968	-0.0574901	0.0397041	0.0554618	-0.0237675	0.000452816	0.0315371	0.0450513	-0.035479	-0.0249236	0.00562922	0.0274465	0.0107248	0.00778037	0.0400852	-0.00400872	-0.0233342	0.0243692	-0.0105466	0.00956811	-0.0225652	0.00822004	-0.00982826	-0.0126362	0.0215984	-0.0150085	-0.0202623	-0.0305914	0.0129571	-0.0165868	-0.0286076	0.0118372	-0.0307948	-0.00969825	0.00730146	0.00740012
AH	0.779549	-0.443762	-0.0146965	-0.0961223	0.217465	0.09683	0.13406	-0.153086	0.0332782	0.084526	0.0462271	0.0282146	-0.0332348	0.144792	-0.113309	-0.0270972	0.0684725	0.0317597	0.0300088	0.0176042	0.0357172	-0.0567803	0.0154335	-0.0227751	0.022065	0.00726717	0.0387073	-0.0152026	0.0369905	0.0120905	0.0501137	-0.0291231	-0.0152791	-0.0240004	0.00204646	-0.0113614	0.00688883	0.0115284	-0.0157343	0.0089136	-0.0329377	-0.0157455	-0.00963851	0.0188691	0.0153987	-0.0421211	-0.0265647	-0.0191372	0.0236063
[truncated: 1 more columns]

## Sheet: S3d
ROI Labels	Dimension 1 (Pearson's r)	Dimension 2 (Pearson's r)	Dimension 3 (Pearson's r)
FG	-0.339022	0.0443272	-0.0114694
FG	0.952552	-0.113528	-0.156128
FG	0.103332	-0.748824	0.274428
FG	0.709002	-0.511124	0.215837
FG	0.742633	0.409766	0.205459
FG	0.582845	-0.479409	0.359354
FG	0.626575	-0.58056	0.378389
FG	-0.0965902	0.541475	0.64189
FG	-0.615615	0.0223324	0.12065
FG	0.471771	-0.803308	0.0855532
FG	0.753133	0.170592	0.347875
FG	-0.265029	0.471584	0.700493
FG	0.142566	0.298477	0.443073
FG	-0.421806	-0.0488928	-0.135303
FG	0.780219	0.0547283	0.266756
FG	-0.217863	0.649089	0.483796
FG	0.666271	-0.451467	0.136287
FG	-0.552849	-0.172876	0.0269719
FG	0.83633	-0.345323	-0.144617
FG	0.88621	-0.346474	-0.168343
FG	0.888024	-0.288934	-0.175744
FG	0.919927	0.081407	-0.0945794
FG	0.590025	0.498519	-0.0714796
FG	0.516559	-0.610711	-0.158047
FG	0.358677	-0.61758	-0.26545
FG	0.391576	-0.541901	-0.466837
FG	0.590241	-0.299346	-0.43198
FG	0.187509	0.160572	-0.203208
FG	0.859833	-0.344244	-0.141264
FG	0.859876	-0.408269	-0.138821
FG	0.8711	-0.371475	-0.106399
FG	0.920675	0.00452884	-0.0708608
FG	0.652644	0.409687	-0.115099
FG	0.447831	-0.718906	-0.136681
FG	0.358585	-0.69043	-0.226511
FG	0.259139	-0.694237	-0.256589
FG	0.380918	-0.503991	-0.332747
FG	0.104049	0.234934	0.41287
FG	0.478811	0.164195	0.600921
FG	0.12075	-0.282756	0.711145
FG	-0.429919	0.696261	0.126275
FG	0.51226	0.0665202	0.418764
FG	-0.207186	-0.0108645	0.165206
FG	0.382749	-0.129132	0.600902
FG	-0.0130465	-0.269897	0.64974
FG	-0.444296	0.577176	0.24609
FG	-0.606004	0.000229241	-0.0694476
FG	0.612243	0.0140072	0.362316
FG	0.184426	-0.383981	0.290108
FG	0.14538	-0.562002	0.551202
FG	0.823496	-0.284302	0.210997
FG	0.619336	-0.25478	0.153993
FG	0.625008	0.634224	-0.267539
FG	0.640231	0.509455	-0.284753
FG	0.630804	-0.318341	0.54119
FG	0.795584	-0.0290916	0.310562
FG	0.603986	-0.284641	0.316465
FG	0.686346	-0.651026	-0.126427
FG	0.419021	-0.676844	-0.306762
FG	0.857409	-0.0522594	0.131868
FG	0.341883	-0.340561	0.496679
FG	0.683819	-0.65724	-0.0272539
FG	0.527815	-0.636333	-0.158156
FG	0.755389	-0.288582	0.338452
FG	-0.549975	0.722364	-0.0642598
FG	0.927226	-0.17675	-0.0998732
FG	-0.0257233	-0.235252	0.713022
FG	-0.0483867	0.365682	0.81716
FG	0.256997	0.13382	0.770083
FG	-0.446481	-0.0318946	-0.0300896
FG	0.772122	-0.256381	-0.306866
FG	0.0843022	0.465544	0.163429
FG	0.793718	-0.172207	0.0399281
FG	0.671434	0.476914	-0.265554
FG	0.0657522	-0.81417	0.283793
FG	0.465024	-0.364049	-0.0127816
FG	-0.53511	-0.147061	0.0808064
FG	0.572783	-0.569465	0.433338
FG	0.634641	-0.472178	0.432049
FG	0.407957	-0.400109	0.651045
FG	-0.210817	0.293535	-0.110143
FG	0.441239	-0.543107	0.495235
FG	0.640666	-0.38883	0.425425
FG	0.374078	-0.232012	0.535565
FG	0.734195	0.569358	-0.157011
ITG	0.772497	-0.19476	0.161987
ITG	0.502164	-0.0146931	0.554743
ITG	0.436501	0.032301	0.5631
ITG	0.592803	0.627121	0.239068
ITG	0.849887	0.27249	0.15296
ITG	-0.616538	0.00176345	-0.0729472
ITG	0.554152	0.292605	0.13956
ITG	0.194568	-0.0271345	0.751658
ITG	0.663726	0.131964	0.439129
ITG	0.173225	0.241204	0.213699
ITG	0.814558	0.247869	0.211024
ITG	0.41639	0.192123	-0.483729
ITG	0.645972	-0.451309	-0.0010082
ITG	0.663901	0.267925	-0.241985
ITG	0.723252	-0.184171	-0.17981
ITG	0.620616	-0.378889	0.0232935
ITG	0.0165296	0.222823	0.587507
ITG	0.783799	0.163758	0.17895
ITG	0.668404	-0.0758817	0.30465
ITG	0.462126	0.190882	0.641443
ITG	-0.236549	0.301323	-0.0660813
ITG	0.381329	0.556291	0.422222
ITG	0.660982	0.100684	-0.0623575
AH	0.0969067	-0.254461	0.600765
AH	0.689868	-0.449138	0.156805
AH	-0.555439	-0.0423055	0.0171019
AH	0.745481	-0.488883	0.0712097
AH	0.409866	-0.709077	0.150833
AH	0.677517	-0.256078	-0.127894
AH	0.769626	-0.491182	-0.00893979
AH	0.779549	-0.443762	-0.0146965
