# Supplementary material for: Computational single-neuron mechanisms of visual object coding in the human temporal lobe
Source: Nat Commun. 2026 Feb 1;17:2234. doi: 10.1038/s41467-026-68954-8 (PMC12963616; doi:10.1038/s41467-026-68954-8)
Supplement: Supplementary file 13 — Source Data for Figure S4 [file 41467_2026_68954_MOESM13_ESM.xlsx]

## Sheet: S4a
ImageName	PC1	PC2	PC3
	18.6647	9.59384	24.153
	19.5075	18.9246	-11.5128
	29.2209	13.3819	26.9701
	8.38036	18.3648	-25.332
	14.5526	15.6618	1.00305
	14.8136	18.5443	4.59909
	23.2931	15.3412	9.85181
	23.3555	12.1276	19.6552
	16.6732	13.0518	0.504464
	16.2151	15.8386	2.5497
	-78.1256	19.151	21.9842
	-61.1977	12.5805	15.061
	-109.41	33.6958	23.8031
	3.6628	0.54664	8.97646
	-42.9429	9.45516	-5.98505
	17.1861	9.54142	33.6273
	-13.4386	10.9748	15.6627
	-55.6912	14.1021	8.12379
	-26.9831	21.8036	3.61924
	-2.33171	14.9378	-12.5643
	9.50496	-13.9544	11.2599
	-0.193547	-20.9103	-2.72199
	-8.86924	-34.9154	-3.96092
	0.298595	-20.279	5.70987
	-1.93526	-7.91558	15.8699
	-5.6242	-17.0426	0.758554
	3.88393	-15.8963	12.9366
	6.42452	-2.05469	5.36167
	-26.9205	-46.145	-24.3097
	9.15769	-11.8511	14.5257
	2.52556	-19.7262	-6.95724
	-21.3624	-12.5379	-2.8921
	13.55	2.55207	14.5303
	-2.84981	-5.12641	-6.07619
	13.2564	4.18326	9.84267
	10.8062	5.77289	16.169
	15.2393	5.32231	20.4553
	5.32776	-2.23131	7.38151
	14.448	8.09102	24.2088
	18.166	10.9463	27.07
	0.50402	3.76147	-9.48044
	7.04751	23.3266	-30.1796
	5.47466	12.6524	0.296926
	-6.01264	3.27725	-33.3147
	2.79685	12.465	-21.2318
	11.7575	12.0432	-10.3792
	24.0191	12.5799	10.673
	-3.41445	12.0338	-42.0379
	18.7098	21.7292	-12.347
	18.7623	17.6595	-10.4612
	8.94954	21.2124	-4.95887
	7.1597	20.042	-22.1482
	0.767424	12.3239	-15.0993
	0.566843	29.7635	-30.3952
	5.2903	25.2619	-24.3183
	12.3609	24.5386	-15.8798
	4.39012	17.8116	-7.27873
	2.87501	27.2061	-46.1804
	8.31561	20.1621	-22.7708
	9.70271	22.5344	-15.068
	-18.0004	-5.46706	-9.1564
	12.0733	10.7176	-7.7964
	11.6154	-3.97874	3.68329
	1.96471	-5.65126	-5.95789
	-6.77252	-1.78876	-5.15688
	6.1042	5.647	8.37084
	13.0869	-7.04889	10.3279
	-14.3722	-3.07285	-21.3371
	2.2837	0.150911	2.8434
	-3.15109	-7.16512	3.97655
	-9.57359	-25.5627	-2.69567
	4.19876	-26.1702	-2.77255
	4.03187	-19.2556	0.266525
	-15.5988	-32.3981	-6.08985
	-14.5839	-34.2647	-2.32902
	-7.93495	-31.0253	-0.887368
	-17.031	-23.4414	-7.00105
	-5.00905	-27.0499	-4.74663
	1.88701	-20.0459	9.41968
	-0.975446	-15.9817	-4.62609
	-8.4793	18.5406	-15.2324
	4.28619	5.53262	-8.12351
	7.32886	1.89627	-6.99123
	-3.30834	-6.55218	-0.644032
	-3.61913	4.19268	-9.0447
	3.736	3.95336	-0.212222
	-0.690657	-2.84048	-6.69092
	10.7248	1.71293	-1.29966
	6.1531	14.7979	-2.9179
	-30.5552	-0.552089	-13.1145
	17.9707	-6.928	21.4941
	3.44512	-26.1399	10.9346
	6.65769	-31.3681	-5.07855
	9.08153	-11.9376	-0.799552
	-2.18434	-23.9698	-1.95799
	1.46583	-37.0377	-6.36938
	5.89425	-19.4581	6.47708
	15.4141	-8.79667	13.6742
	26.9041	4.87837	28.9821
	2.85609	-26.2462	6.51132

## Sheet: S4b
Percentage of Axis-coding Channels (PC 1-20)_ 1	Percentage of Axis-coding Channels (PC 1-20)_ 2	Percentage of Axis-coding Channels (PC 1-20)_ 3	Percentage of Axis-coding Channels (PC 1-20)_ 4	Percentage of Axis-coding Channels (PC 1-20)_ 5	Percentage of Axis-coding Channels (PC 1-20)_ 6	Percentage of Axis-coding Channels (PC 1-20)_ 7	Percentage of Axis-coding Channels (PC 1-20)_ 8	Percentage of Axis-coding Channels (PC 1-20)_ 9	Percentage of Axis-coding Channels (PC 1-20)_10	Percentage of Axis-coding Channels (PC 1-20)_11	Percentage of Axis-coding Channels (PC 1-20)_12	Percentage of Axis-coding Channels (PC 1-20)_13	Percentage of Axis-coding Channels (PC 1-20)_14	Percentage of Axis-coding Channels (PC 1-20)_15	Percentage of Axis-coding Channels (PC 1-20)_16	Percentage of Axis-coding Channels (PC 1-20)_17	Percentage of Axis-coding Channels (PC 1-20)_18	Percentage of Axis-coding Channels (PC 1-20)_19	Percentage of Axis-coding Channels (PC 1-20)_20
0.147541	0.622951	0.0327869	0.0491803	0	0.0163934	0.0819672	0.0163934	0.0163934	0	0	0	0	0	0.0163934	0	0	0	0	0
0.0454545	0.0909091	0.136364	0.227273	0.0454545	0	0.454545	0	0	0	0	0	0	0	0	0	0	0	0	0

## Sheet: S4c
ROI Labels	Pearson's r_ 1	Pearson's r_ 2	Pearson's r_ 3	Pearson's r_ 4	Pearson's r_ 5	Pearson's r_ 6	Pearson's r_ 7	Pearson's r_ 8	Pearson's r_ 9	Pearson's r_10	Pearson's r_11	Pearson's r_12	Pearson's r_13	Pearson's r_14	Pearson's r_15	Pearson's r_16	Pearson's r_17	Pearson's r_18	Pearson's r_19	Pearson's r_20	Pearson's r_21	Pearson's r_22	Pearson's r_23	Pearson's r_24	Pearson's r_25	Pearson's r_26	Pearson's r_27	Pearson's r_28	Pearson's r_29	Pearson's r_30	Pearson's r_31	Pearson's r_32	Pearson's r_33	Pearson's r_34	Pearson's r_35	Pearson's r_36	Pearson's r_37	Pearson's r_38	Pearson's r_39	Pearson's r_40	Pearson's r_41	Pearson's r_42	Pearson's r_43	Pearson's r_44	Pearson's r_45	Pearson's r_46	Pearson's r_47	Pearson's r_48	Pearson's r_49
FG	0.0708383	0.774995	-0.541637	0.0295015	-0.0223368	0.10968	0.253819	0.0795957	0.00619194	0.0107047	0.0394497	0.0519212	-0.012298	-0.0641236	-0.00668113	-0.0164061	-0.000318753	-0.0193151	0.00936403	0.00445607	0.01452	0.0212291	-0.0056131	0.0153669	0.0120049	-0.00344876	0.00355786	-0.00113507	0.0209241	0.0121214	-0.00490789	0.00181132	0.00602404	0.0153735	-0.00643055	0.0215671	-0.00898641	-0.00811451	0.00528985	0.00610827	0.00654511	0.0118491	0.00753827	0.0152498	-0.0187973	-0.0155104	-0.00166226	-0.0132446	0.0110233
FG	0.163982	0.810851	-0.482425	0.00337044	0.0677125	-0.0501005	0.235955	0.0599874	0.0581216	0.0113807	-0.0227039	0.010492	0.0601985	-0.00804714	0.0263201	-0.0273328	0.0232222	-0.00268076	0.0321217	-0.0195295	0.0300945	-0.00933475	0.00294579	-0.00849414	0.004662	-0.013986	0.0163746	0.0104007	-0.0041802	-0.0032077	-0.019858	-0.00997134	0.00301711	-0.00400225	-0.0150429	0.000891021	0.00622523	0.00898114	0.000651006	-0.000842171	-0.00597283	-0.00116638	0.0213519	-0.0177881	0.00576029	-0.00365774	0.00365032	6.3899e-05	0.00388317
FG	0.271469	0.913374	-0.274819	-0.0536332	-0.0387715	-0.0405027	0.0590868	0.0321991	-0.0101447	-0.0265494	0.0236173	0.013841	0.00744408	-0.021201	0.0106277	-0.00371713	0.00769481	-0.0155951	-0.00398382	-0.00762338	0.000392579	-0.00664509	0.0361698	-0.014126	0.00643315	0.0095703	0.0163845	-0.000140951	0.00961674	-0.00183936	-0.000543198	-0.00809214	-0.00363335	-0.0120254	-0.00455569	0.00846114	0.00805683	-0.00658596	-0.00842975	0.00503879	-0.0101372	-0.00465415	0.00602745	-0.0013396	-0.00214722	-0.000854699	-0.00373939	-0.0004818	-0.000604975
FG	0.743655	0.624779	-0.143534	-0.0806762	-0.0677676	-0.0224668	-0.0553735	-0.0208236	0.0627305	0.00553253	0.0740474	-0.0806563	0.0300402	0.00668001	-0.00756297	-0.0138095	0.0204546	-0.0163274	-0.000128193	-0.000658225	-0.00396016	-0.0159321	-0.0012877	0.00651161	0.00865684	-0.00673657	0.0195007	-0.00619627	0.0141446	0.0159272	-0.000930804	-0.00723581	-0.0107006	-0.00550614	-0.00357142	-0.000568695	-0.00107305	0.00751253	-0.00664501	0.0178996	-0.003582	-0.00749377	0.0125461	-0.00984352	0.00322215	0.00125782	0.00230648	0.00790638	-0.00542373
FG	0.232875	0.371271	-0.294681	0.307273	-0.168486	-0.309639	0.552645	0.0919257	0.304128	0.0234388	0.158057	-0.0599148	-0.0627697	-0.00738764	0.0801579	-0.123927	-0.0422022	-0.0912266	0.0421705	0.0194976	0.0863326	0.0533635	-0.0180874	-0.0111181	-0.0106158	-0.0118583	0.0381751	0.000870243	0.00237154	-0.0153004	-8.83111e-05	-0.0179218	-0.00478332	-0.0333728	0.0134572	-0.0272914	0.00719477	0.0518537	-0.0187549	-0.0141506	-0.000474403	-0.0102231	0.0152832	0.0121666	-0.0343799	0.00740074	-0.0126613	-0.0208747	-0.00571238
FG	-0.295459	0.900244	-0.289903	-0.0355459	0.0180978	0.0538073	0.000305958	0.0040605	-0.0153238	-0.0130808	0.0201794	-0.054928	0.0432878	-0.0138755	0.0126917	0.0433255	0.0174061	0.004804	0.0309015	0.0310548	0.0266489	-0.0136972	0.0111867	0.00691786	0.00198724	-0.0139925	-0.00902255	0.00641535	-0.00411197	0.000191432	-0.0061549	-0.013348	0.00970043	0.00304219	0.00164106	-0.000745473	0.0165479	0.00507924	-0.00972404	0.00874856	0.00122622	-0.00321445	0.00539997	-0.00741811	0.00714311	-0.00323927	-0.00423142	-0.00352628	0.00441282
FG	-0.172426	0.710095	-0.607229	0.0685632	0.161552	0.0859052	0.146622	0.0622152	-0.00172272	-0.0680905	-0.0114802	-0.0665066	0.0892867	-0.0437805	0.045054	0.00768779	0.026332	-0.00388366	0.0145808	0.0161682	0.00303096	0.0123343	0.0209701	0.00938455	0.0148001	-0.0159731	0.031985	0.027459	0.00423408	-0.0339302	0.022701	-0.00535721	0.0267105	-0.0215709	-0.0156135	-0.00211113	0.024652	0.010532	-0.0136066	-0.00468669	-0.00470695	0.00445092	0.00681088	-0.000426359	-0.00373291	0.0182134	-0.00437063	-0.0180467	0.0202895
FG	-0.289545	0.723474	-0.547347	0.0740337	0.123692	0.0966738	0.0885783	-0.121774	-0.0590002	0.0176765	0.0403666	-0.0239493	0.0849781	-0.0681403	-0.0629164	0.071213	0.014715	-0.0124747	-0.000323677	0.0343699	0.0525994	0.0217981	0.0106979	-0.00197242	0.0167586	-0.0288169	-0.00716995	0.0126771	0.0101918	-0.0153647	0.0147223	-7.17726e-05	0.019382	-0.0195108	0.0127376	-0.0176818	0.0262945	0.0102524	-0.00659197	0.00484537	-0.00433754	-0.0111707	0.00625573	-0.00202209	0.0137105	0.0112557	0.00424948	-0.0138379	0.0213044
FG	0.699235	0.233129	0.227648	0.1615	-0.460728	-0.221013	-0.188004	-0.139745	-0.0553236	-0.115276	0.0339975	0.0585865	0.0660448	-0.0743762	-0.00909993	-0.0102988	0.0299051	0.00819401	-0.0650847	0.0121153	-0.0845847	-0.024173	0.0574946	-0.0214067	0.0399801	-0.00854982	-0.0050986	-0.0457253	0.00233427	0.0124067	0.0228653	-0.0182669	-0.0291226	0.00180982	0.0312694	-0.00901849	0.0114632	-0.000811926	-0.0291107	0.01936	0.0071087	0.0187682	-0.020075	-0.0265043	-0.0233232	0.00871545	-0.00566193	0.0126028	0.00600037
FG	-0.206615	0.887958	-0.360754	-0.0391854	0.0632581	0.0642087	-0.0372108	-0.109421	0.0102142	0.0028873	-0.00591319	-0.0469418	0.0365929	-0.0674816	-0.0125555	0.0118011	0.0194532	-0.00539146	0.00286902	0.0171709	-0.00691675	0.00892397	0.0417342	-8.52169e-06	0.0119923	-0.0160608	0.0137591	-0.00273049	-0.00531507	-0.0157557	0.00195137	0.0124106	-0.0167542	0.0111333	0.00754271	0.000749632	-0.000348832	0.0231192	-0.0062024	0.0255495	-0.008522	0.0102226	-0.00630721	-0.00423422	0.010719	-0.00081564	0.00172015	-0.00343744	-0.000202714
FG	0.444268	0.707657	-0.446007	0.0707072	0.167331	0.0548031	0.168618	-0.087745	0.0202413	-0.045069	0.0044972	-0.0721859	0.0820423	-0.0465935	0.0306538	-0.00532461	0.0438768	-0.0143179	-0.0279044	0.0295506	-0.0050557	0.0142764	0.0294073	0.0125217	0.0208946	-0.0101591	0.00601785	0.0229218	-0.0146162	-0.00657402	0.000825416	0.00430723	-0.0329806	0.000838646	-0.00956685	-0.0119287	0.0103702	0.00985339	-0.0286292	0.0235814	-0.009868	-0.00109498	-0.00994146	-0.00336074	-0.000298323	0.000781678	0.0125861	0.0102274	0.00683058
FG	0.557482	0.480417	-0.568042	-0.108221	0.176047	0.19012	0.103733	-0.089023	-0.0812058	-0.0699989	-0.0120376	0.00350849	0.0796447	-0.0312674	-0.0736132	0.0184752	0.0312579	-0.0282032	0.00103445	0.0265605	-0.0122181	-0.00559409	0.030239	0.00681584	-0.0229921	-0.00846345	0.0191943	0.0129542	0.000155384	0.00562815	0.0401629	0.00794334	-0.0325836	-0.00977288	-0.00596941	-0.0108986	0.00560973	-0.0106447	-0.0180094	0.0215168	0.00790418	-0.00485094	-0.0132121	-0.0234048	0.0193963	-0.00165317	0.00233611	0.00576549	-0.0034354
FG	0.5846	-0.0506855	-0.0907403	0.285436	-0.285558	-0.0377768	0.422997	-0.0658674	-0.0107208	-0.0288156	-0.0609154	-0.143332	0.114473	0.0371921	0.0067192	0.208628	0.119777	-0.0799838	0.0909737	0.0410993	0.0279849	-0.212227	0.109818	0.0554881	0.0195893	-0.0771736	-0.0713274	-0.0998255	-0.104999	-0.0213494	-0.0734801	0.0165998	-0.0492119	0.0538692	0.0699183	-0.119567	0.0332032	-0.0301333	-0.0257223	0.0564485	-0.0193015	-0.0134499	-0.0173393	-0.0314505	-0.101493	-0.0664374	0.043053	-0.0251422	-0.00422125
FG	-0.260184	-0.0606532	0.107218	0.599528	-0.00799645	-0.297799	0.562295	0.029582	0.217141	-0.216636	-0.0200384	-0.136923	-0.0014742	-0.00294736	0.0596339	-0.0601197	-0.0204221	-0.07467	0.0377895	-0.00132478	-0.0517309	0.0209622	0.0510485	0.0195968	0.0198913	-0.00228926	-0.056991	-0.0201274	0.0246695	-0.0134931	-0.0277982	0.00782409	-0.00106546	0.0133981	0.0224785	-0.00991479	0.00293328	0.0332153	0.026691	-0.00753881	-0.0349597	0.0180391	0.00182866	-0.00809698	-0.0306301	0.00157933	0.00804029	-0.00261111	-0.0128291
FG	-0.256378	0.83583	-0.37522	0.134581	-0.0691708	0.125897	0.108662	0.144732	-0.0534528	-0.0389808	0.00102781	-0.0013838	-0.00343098	-0.0561946	-0.0219208	0.0132833	-0.00779649	-0.029236	0.0631783	0.00611162	-0.0124574	-0.00325946	0.0121719	-0.0163466	-0.0026792	-0.0318703	0.0129956	0.00926547	-0.00381644	-0.0200901	-0.0275928	0.00587039	-0.00824229	-0.00504706	-0.00284317	0.0202309	-0.0118845	0.0336208	-0.00100615	0.0139477	0.0121369	0.0317124	0.000940923	0.00948823	-0.0219435	-0.00851073	0.00808856	0.00326445	-0.00793742
FG	0.575833	-0.387707	0.249667	-0.207257	-0.0676887	-0.0521209	0.0546225	0.0767235	0.139588	0.0197295	0.0269139	0.0862455	0.0921517	-0.139476	0.0975804	0.154883	-0.125794	-0.16597	0.204063	0.0200747	-0.0816483	0.0131091	-0.0709978	0.00632434	0.00138954	-0.0152863	0.110243	-0.0838399	0.00821394	-0.17037	-0.0109457	-0.0278966	-0.0126274	0.0342268	0.0475332	-0.0957919	0.0200163	0.117795	-0.0088709	0.0260837	0.0183661	0.207717	-0.0461523	0.0197414	-0.0729091	0.0259016	-0.0094697	0.00609411	-0.041051
FG	-0.479559	0.130311	0.57755	0.345263	-0.454137	-0.00882315	0.176561	8.60964e-05	0.0362662	0.0837152	0.0234046	-0.0492334	0.100505	-0.0599799	0.0635898	0.00999514	-0.0361433	-0.092947	-0.0241767	-0.0339057	-0.0416557	0.040155	0.00961922	-0.0191577	0.058699	0.0139223	0.0180079	-0.0384597	0.0253096	-0.0377309	0.0163546	-0.0453935	-0.0132963	0.0210231	-0.0166124	-0.0134897	-0.0113372	0.0136711	-0.0106324	0.0283602	0.00447251	0.0335664	-0.00219595	0.00905367	-0.000581601	-0.0182655	-0.0181901	-0.00174524	-0.0016152
FG	-0.118938	-0.0254881	0.836385	0.289082	-0.379808	0.0335226	0.00712907	-0.0124633	-0.0459684	-0.000196719	0.0251781	-0.0461098	0.114579	-0.0367886	0.0730185	-0.0667802	0.0242365	-0.0756706	-0.0251914	-0.0224679	-0.0101424	0.0223388	-0.0247451	0.00867264	0.0212796	-0.0111372	-0.0411293	-0.0707415	-0.0163344	0.0264009	0.0252711	-0.0230458	0.0120561	0.000934766	-0.0178422	0.0111708	-0.001425	0.0247761	-0.0335198	-0.00548744	-0.0230945	-0.0252977	0.0165746	-0.0150513	0.00238553	0.00790221	-0.00590325	-0.00346675	0.0165678
FG	0.194501	-0.359928	-0.150745	0.203126	0.349615	-0.0241534	0.278296	-0.0534743	0.466944	-0.075598	0.145043	-0.243272	-0.0949692	0.0654784	0.200632	-0.263592	-0.0112522	0.0119396	0.080911	0.125669	0.0796064	0.109883	-0.0387012	0.107652	0.0458781	0.0403796	-0.0684407	0.00647776	-0.0467748	0.00402939	-0.000171462	0.00480955	0.0723219	-0.021894	-0.0358851	0.0471639	0.0296337	-0.000505184	0.0422679	-0.0728641	-0.0442505	0.0088028	0.0582322	-0.0495118	0.0324358	0.0296459	0.0229338	-0.0619902	-0.0348263
FG	-0.229993	0.832699	-0.434534	-0.130281	0.162384	0.0634234	0.0551483	0.00142938	-0.0112575	-0.0505201	0.0379705	-0.0360713	0.0440988	-0.0195168	-0.0266691	0.0217103	0.0393959	-0.017401	0.0239725	0.0232078	0.0178572	0.0013029	0.0180797	-0.00643174	-0.00570053	-0.0131419	0.00781582	0.00251681	-0.000556866	-0.00387365	0.0127915	0.00395932	-0.00813899	0.00645221	-0.00200139	-0.00896501	0.00856171	-0.00673142	-0.00611929	0.0059442	0.0109108	0.0102047	0.0115118	-0.00683534	-0.00244084	0.00137176	0.00499679	-0.00559783	-0.00511018
FG	-0.108354	0.849323	-0.474321	-0.118112	0.0939542	0.0925086	0.0639403	0.0160304	-0.0239545	-0.0362357	0.0224049	-0.0243805	0.0170263	-0.0274054	0.00415429	0.000465753	0.0143284	-0.00827191	0.0216138	0.0138608	0.00116063	-0.00169801	0.0097238	-0.0064009	0.00452521	-0.0149311	0.0145634	0.000610944	-0.00208354	-0.00403896	-0.00245816	0.00708803	-0.00378952	0.00514377	-0.00279148	-0.00177446	0.00265745	0.00179188	-0.00313812	0.00413584	0.00594607	0.00472704	0.00384874	-0.00624016	-0.00141391	0.00126544	0.00381349	-0.00273581	-0.0066802
FG	-0.285552	0.826691	-0.448079	-0.0985942	0.0454949	0.0719834	0.0903338	0.0328143	-0.00595393	-0.0576779	0.0186715	-0.0298236	0.0212867	-0.0144733	0.0126507	0.00364469	0.0179015	-0.00656857	0.0255303	0.0163174	-0.00352165	0.00740547	0.00973622	-0.0115474	0.00298164	-0.0170505	0.00823121	-0.00513323	-0.00049524	-0.00275875	0.00147465	0.00710759	-0.00361584	-0.00365757	-0.00372572	-0.00305243	0.00552951	0.00407589	4.17066e-05	0.00608065	0.00206795	-0.00252693	-0.00102538	-0.00068382	0.000355838	-0.000383514	0.00104849	0.00201507	-0.000681931
FG	-0.571375	0.635779	-0.358717	0.0953039	-0.0994716	-0.0346783	0.268666	0.0544107	0.0317407	-0.147675	0.0524593	-0.0167119	0.0383959	-0.0397124	0.0227549	-0.024109	0.0377873	-0.0152835	0.0511374	0.000897093	-0.0133162	0.00996062	0.0229488	-0.0174397	0.0474388	-0.0476621	-0.00601326	0.0250098	0.0156703	-0.00824993	-0.00300011	-0.00233485	-0.0250085	0.000454167	-0.0105109	-0.00517792	0.00364774	0.0139251	0.00469829	0.014362	-0.0152129	-0.01516	0.00397576	0.000858643	-0.0155227	0.00185637	0.00348636	-0.0046194	-0.00269789
FG	0.498885	-0.0372684	-0.079512	0.0309236	-0.293267	-0.196949	0.294025	0.0354882	0.125338	-0.567081	0.0404116	-0.12865	0.0204438	0.0765866	0.264209	-0.0943463	0.0797712	-0.0578566	0.0671761	0.0751335	0.0253998	-0.00743813	0.118152	-0.035259	0.0409424	-0.0604487	-0.0634867	0.0424231	-0.0228027	0.0427318	-0.0545989	-0.00746743	0.00603176	0.0296992	-0.0127025	-0.0260664	0.0181252	0.0485771	-0.0535192	0.0346049	-0.0252351	-0.0460323	0.0356973	-0.0065982	-0.0353323	0.0251415	-0.0172654	-0.0154853	-0.0245865
FG	-0.204695	0.636601	-0.405347	-0.473887	0.274592	0.0836645	0.0956515	-0.0745631	0.0283804	-0.138731	-0.0496869	-0.105833	0.0999518	-0.0470194	-0.0653092	0.00991067	0.0666422	-0.0124592	0.030005	0.0272274	0.0132432	0.00303087	0.00302767	0.00659153	0.0053328	-0.0304008	0.0347566	-0.0186328	-0.0251481	-0.00337875	0.0117068	0.00600091	-0.0421781	0.0199406	-0.0208881	-0.0214946	0.0208468	0.00103337	0.011879	-0.00346343	0.000988657	0.0238808	0.0247021	-0.0201549	0.00831771	-0.00131176	0.0081055	0.00100298	0.000301891
FG	-0.207272	0.273047	-0.223134	-0.861267	0.0409959	-0.105545	0.0787258	-0.0153154	-0.0381896	-0.138091	-0.0532019	-0.150175	0.0504358	-0.029838	-0.0366034	-0.0135068	0.0455683	0.00391015	0.0612152	0.0408681	0.00255463	-0.0159607	0.0119486	0.0270991	0.00723829	-0.0373466	0.0303621	-0.00718627	-0.0440359	-0.0203906	0.0359958	0.00718404	-0.0209172	0.0222902	-0.0324431	-0.0297908	0.0148163	0.00810861	0.00616554	-0.00254951	-0.00271727	0.0185887	0.0106726	-0.0110616	0.000426192	-0.00363178	0.0131026	0.0158626	0.00704738
FG	-0.465787	0.548581	0.0911871	-0.525949	-0.100784	-0.263776	-0.123388	-0.0782206	0.101065	-0.150916	0.0353233	-0.128636	0.0284175	-0.0293417	-0.0293723	-0.0377943	0.0972207	0.0392615	0.117047	0.0358497	-0.0228823	0.0218041	0.0219091	0.026085	-0.0104857	-0.0395281	0.0100267	0.0137967	0.00277113	-0.0180731	0.0408728	0.00133187	-0.0273622	-0.00809166	-0.0316767	-0.0466923	0.0285557	0.0108597	-0.0034564	0.0155529	0.0101593	0.00174575	0.0120017	-0.0057747	-0.00964225	-0.00187779	0.0133213	0.0156466	0.000880698
FG	-0.751867	0.449501	0.203595	-0.34575	-0.0503836	-0.149751	-0.0945005	-0.0215039	0.056213	-0.106306	0.0681621	-0.0636583	-0.00742955	-0.0320718	0.0266131	-0.0169674	0.0389029	0.0191043	0.0634285	0.0115381	0.0012945	0.0244613	0.026774	-0.00340372	0.0194842	-0.0213606	-0.0084941	-0.00430743	-0.00478993	-0.00742773	0.00605751	0.0232125	0.00375436	-0.012637	-0.00212638	-0.0253663	0.0073335	0.0150374	-0.0065016	0.00445253	-0.00301393	-0.0044742	0.0132145	0.000681641	-0.00751991	0.00764117	-0.00205781	-0.000313107	0.00215872
FG	-0.0212969	0.597917	0.00704332	0.109251	-0.21683	-0.149484	0.320931	0.120787	0.192729	-0.126226	0.12378	-0.254383	-0.137418	0.155286	0.191664	-0.0590558	0.271242	-0.0838849	0.073784	0.0516546	0.0454183	0.0564512	-0.0214892	-0.150787	-0.00247662	-0.0607694	-0.0161033	-0.0285093	0.0806823	0.0730389	-0.0340095	-0.0188923	0.0020808	0.0298189	-0.0461039	0.0206589	0.111284	0.107911	0.0673387	0.057994	-0.0436741	0.0563453	-0.0117646	-0.0584994	0.0506301	-0.0220055	0.0538875	-0.0577132	-0.0246072
FG	-0.375851	-0.271355	0.0535672	0.302599	0.0718706	-0.00945589	0.549463	-0.188338	-0.0108951	-0.0749307	0.165537	-0.253252	-0.0339829	-0.0306038	-0.0584655	-0.186245	0.10207	0.0510039	-0.16464	0.0574545	-0.103614	0.151131	0.09139	-0.126173	0.0254502	-0.0661805	0.0871968	0.0260637	0.000744779	0.0142966	-0.0566886	-0.0244358	0.100283	0.016134	-0.0283835	-0.0105815	-0.0916154	-0.0554261	-0.0724905	0.0263618	0.0227094	0.0300247	-0.0166737	-0.0589488	-0.0309977	-0.0833762	0.00093643	0.0214681	-0.0242609
FG	0.292779	0.621384	-0.515141	-0.0228791	0.0480958	-0.0978718	0.379335	0.0033699	0.0213232	-0.179221	0.105501	-0.0929786	0.00605754	-0.0604658	-0.0216771	-0.12178	0.046778	0.0163587	0.00319619	0.00896449	-0.0545315	0.054613	0.0174829	-0.0806952	0.00101356	-0.0286206	-0.0175877	-0.0161764	0.00632071	-0.000895017	-0.0170746	0.0322498	0.010939	-4.66069e-05	0.0128931	-0.00800362	-0.0347263	0.0228028	-0.0199785	0.0231699	-0.000582169	0.0146045	0.0401411	-0.0233673	-0.00516114	-0.0142637	-0.0231165	-0.038468	-0.0241132
FG	-0.397623	0.81487	-0.366963	-0.0553801	0.0782518	0.0994177	0.0210528	-0.0389239	-0.0336522	-0.0826308	0.0312586	-0.0164257	0.0407046	-0.0490807	-0.0672096	-0.00879406	0.0323767	-0.0163318	0.0193403	0.0258732	0.00146051	0.00676213	0.0109423	-0.00978969	-0.00386828	-0.0129822	0.010015	0.00643498	0.00230786	-0.00424444	0.00147247	-0.00158332	-0.00399089	0.00563029	-0.00887286	-0.0173507	0.012578	-0.00654503	-0.00976141	-0.000529741	0.00448028	0.00626587	0.00334885	-0.00248083	0.000797475	-0.00609659	0.00359313	0.000489272	0.000201459
FG	-0.193085	0.860278	-0.444521	-0.0312914	0.0816389	0.0936905	0.0175075	-0.00865328	-0.0297521	-0.0517463	-0.00257466	-0.00334264	0.0101263	-0.0401952	-0.0265789	-0.0115152	0.0241	-0.00509677	0.0110938	0.0168196	0.00416392	-0.00178255	0.00635528	-0.00712977	0.00701693	-0.0108579	0.00736048	0.013328	0.00365636	-0.00615944	0.00218529	0.00247157	0.000345287	-0.00309072	-0.00810175	-0.00821894	0.00407813	-0.001113	-0.00399559	-0.00433857	0.000376761	0.00123297	-0.000338327	-0.00207535	-0.000879741	-0.00255874	0.000244723	-0.00248495	-0.000133679
FG	-0.215499	0.78332	-0.551662	0.0313219	0.0300079	0.102694	0.0726189	0.0588953	-0.0667032	-0.0598605	0.00489394	-0.0129773	0.000206732	-0.0391025	-0.0278461	-0.0146758	0.03315	9.56819e-05	0.0175021	0.0199927	0.00155317	0.0054016	0.00292634	-0.00790068	0.00244501	-0.0162289	0.0119215	0.014511	0.0147345	-0.00533664	0.00209783	-0.000499813	0.00706019	-0.000955747	-0.00622226	-0.0033275	0.0059897	0.00653151	-0.00861153	-0.00246081	-0.00317056	-0.00396969	-0.00256648	-0.00471274	-0.00259584	-0.00824682	0.000925075	-0.00886446	-0.00444515
FG	-0.704127	0.313348	-0.532972	0.160821	-0.107886	0.0473613	0.191833	0.0673981	-0.011909	-0.142767	0.0408345	-0.0231156	-0.0151417	-0.0245859	-0.00959475	-0.0678148	0.0289951	-0.0223901	0.0447558	0.038313	-0.0270484	-0.0117958	0.0225526	-0.00375516	-0.00522198	-0.00305405	0.00214106	0.0159799	0.0101253	-0.013164	-0.0137934	0.00308587	0.0185246	-0.000474561	-0.00573707	0.00564023	0.0171466	0.0186338	-0.00406284	0.0248291	-0.0258208	-0.00501963	0.00840048	-0.00170945	-5.10672e-06	-0.0208835	0.00538027	-0.0045688	0.00252923
FG	0.389854	-0.0406019	-0.231172	0.0488165	-0.483929	-0.167414	0.466593	0.0534432	0.00545783	-0.337984	0.0744845	-0.103008	-0.0470317	-0.0610702	0.0241095	-0.20106	0.0415433	-0.099401	0.108014	0.102227	-0.150604	-0.012983	0.0784524	-0.00378899	0.0131903	-0.0341791	-0.0988991	0.0171074	-0.0240364	-0.00233424	-0.0194755	-0.00510835	-0.0427539	0.0356369	-0.00156624	0.0527667	0.102794	0.0388097	0.0260811	0.00432466	-0.0297424	0.00567163	0.0529151	0.0242658	-0.0233137	0.00335732	0.0295129	-0.00700911	0.048494
FG	-0.32653	0.658624	-0.369816	-0.428277	0.201591	0.0455395	0.127618	-0.138245	-0.068727	-0.114587	0.0108381	-0.109048	0.0460353	-0.103043	-0.0647202	0.0310418	0.0216501	-0.01337	0.0267042	0.0480004	0.0426858	0.0204937	0.0325342	-0.00364752	-0.00554101	-0.0293608	0.00926716	-0.0170567	-0.00640693	-0.00822548	0.0196676	-0.00339282	-0.0305682	0.0130236	-0.0252012	-0.0248973	0.00202496	0.0103518	-0.00440859	-0.00317845	-0.00503603	0.00184176	0.018482	-0.00584589	0.0102557	-0.0028768	0.0066935	0.00109857	0.00601629
FG	-0.192324	0.432016	-0.161302	-0.812152	0.0620403	0.0615307	-0.0548111	-0.171273	-0.088668	-0.124065	0.00803209	-0.0801103	0.0369612	-0.0474744	-0.0417015	-0.0118336	0.032553	0.00487405	0.0467327	0.0421191	0.0271848	-0.00178232	0.00942297	-0.0145744	0.00919583	-0.0360649	-0.000993329	-0.0154619	-0.0177155	-0.0121638	0.0348331	-0.000526345	-0.0322146	0.0230711	-0.00459802	-0.0286104	-0.00315259	0.00633349	-0.0135991	0.0130745	-0.00243515	0.0188229	0.0223734	-0.00500038	-0.0044111	-0.00108273	0.0143519	-0.00303626	0.0121269
FG	-0.411884	0.327197	0.0538595	-0.780789	0.0536051	-0.048827	-0.112661	-0.20846	-0.0393496	-0.0934381	0.0455129	-0.0678068	0.0354108	-0.0789386	-0.0389079	-0.0432348	0.0443045	0.0131412	0.0652211	0.0244856	0.0379821	-0.00170911	0.0313992	-0.0033863	0.000746424	-0.0293101	-0.0240011	-0.0192374	-0.0102773	-0.0248021	0.0275864	0.00580939	-0.029428	0.0295269	-0.0090779	-0.0406701	-0.00631126	0.00290799	-0.0246174	0.017664	0.00293576	0.00684982	0.0277288	-0.00537432	0.00198989	-0.00429345	0.00767543	-0.00303756	0.020186
FG	-0.566174	0.466506	0.231001	-0.543125	0.00260205	-0.0678331	-0.150473	-0.140352	-0.0262363	-0.114542	0.0907669	-0.0806923	0.0112273	-0.1105	-0.0130387	-0.0897377	0.0275876	0.0170427	0.0485436	0.038964	0.0311728	-0.00338482	0.0176128	0.000737783	0.00642569	-0.0236944	-0.0324487	-0.00748936	-0.006911	-0.0298046	0.0200055	-0.0106507	-0.0385877	0.0292053	0.00573015	-0.0192342	-0.00920295	0.0166205	-0.0196828	0.00160047	-0.0108601	-0.00593581	0.0175259	-0.00208007	0.000554595	0.0129938	-0.00818461	-0.00355111	0.0103691
FG	-0.229091	0.857912	-0.230041	-0.22098	-0.255204	-0.107358	-0.0103469	-0.0808434	-0.0832475	-0.00441151	-0.00286007	0.0535191	0.0462194	-0.03638	0.0060866	0.0127318	-0.0633435	-0.0239787	-0.00675109	-0.00579478	-0.0108457	-0.00259505	-0.00900622	-0.0135485	-0.00178262	0.00186106	0.0406995	0.0176139	-0.0203383	0.01071	0.0167202	-0.0214377	0.0136637	-0.0166828	-0.00395733	0.00789392	0.0130281	0.0353962	-0.00058325	-0.00498094	0.0152056	-0.000773603	-0.00869104	0.00855909	0.00555398	-0.0131318	-0.00464563	-0.00219754	0.0037068
FG	0.240365	-0.0243115	-0.195529	0.71387	-0.0918518	-0.460315	0.0414951	0.0790291	0.00812118	-0.0705007	-0.0433384	-0.165673	-0.132195	0.0170285	0.188292	-0.135605	-0.134079	-0.0555261	0.0445894	-0.0327697	0.0884634	-0.0463	0.0535979	0.00157758	0.0201406	-0.00280899	-0.0240949	0.00283665	-0.0605425	0.0073012	-0.0218769	-0.0358724	0.00653259	0.00664184	-0.0149357	-0.0221043	0.0150439	0.0335756	0.000870453	0.0266147	0.0194239	-0.00626908	-0.00877542	-0.037529	0.016183	0.0180591	-0.0223855	-0.00113424	0.00830865
FG	-0.443152	0.0745293	-0.549984	0.337797	0.213986	-0.182685	0.468041	0.123688	0.000360896	-0.0794396	-0.029205	-0.0971775	-0.155009	0.0101564	0.0782321	-0.0680637	0.0387743	-0.0113938	0.0405815	-0.0028209	-0.00353885	-0.00111152	0.0422268	0.00628114	-0.0109301	-0.0118207	-0.0128559	0.0206977	-0.0232233	-0.00528618	-0.0251785	-0.0361816	0.0260781	-0.0414853	0.0157484	-0.0188607	-0.0069094	0.0181453	0.000723269	0.00546884	-0.00539068	-0.00705582	-0.0089802	0.00174151	-0.000705416	-0.00233346	-0.00588224	0.0064976	0.0197882
FG	-0.163423	0.91786	-0.159085	0.0374375	-0.256581	-0.0863242	0.0905697	0.01982	-0.0126502	-0.0307012	0.00751666	0.0866209	0.054865	-0.052865	-0.0189024	-0.0270855	0.0171546	0.0134241	0.0154284	-0.0151612	0.00281566	-0.00885159	0.00333073	-0.0124291	0.0126477	0.00332493	0.0120218	-0.00339016	-0.0146546	0.011506	0.0156607	0.00211468	-0.0347637	-0.00126916	-0.0154606	0.00506942	0.00838063	0.0177749	-0.0128035	-0.00894052	0.00717559	0.00914843	0.0034751	-0.00902091	0.00191159	-0.00074928	-0.00587576	0.0164935	0.0128475
FG	0.334493	-0.502122	0.0709841	0.119553	-0.291931	-0.0625477	0.21905	0.0508747	0.0559878	-0.392709	0.112864	-0.150371	-0.169832	-0.174858	0.0278532	-0.108806	0.128475	-0.0319614	-0.0713377	-0.151475	0.0586208	0.0531137	-0.0278133	-0.0182294	0.0398901	0.0178908	0.109316	0.0908805	-0.0440839	-0.0515164	-0.00922598	-0.00508037	-0.0924852	-0.069389	-0.162211	0.0899224	-0.0401146	-0.0272394	-0.110396	0.0515297	-0.0223334	0.0125365	-0.0269614	-0.0274509	0.044332	0.0541281	0.0834253	0.0195861	0.114064
FG	-0.421963	0.262288	-0.167666	0.349783	0.0212747	-0.431721	0.222273	0.043192	0.272536	-0.136878	0.179124	-0.189703	-0.0422501	0.0238139	0.233738	-0.110198	0.0867502	-0.0384854	-0.0666406	-0.0201893	-0.04119	0.014703	0.034271	-0.0806484	0.132298	0.0492041	-0.0390133	0.0605692	-0.0413856	0.0633374	-0.0513146	0.0787025	-0.0771699	0.0125462	-0.151927	-0.0143068	-0.0361679	0.0147857	-0.0361954	0.0121438	0.00109123	-0.0126063	0.0132688	0.0231144	0.0252189	-0.00499765	0.00258541	-0.0208831	0.0555604
FG	-0.167362	0.482939	-0.61194	0.165484	0.257311	-0.0520586	0.441644	0.131926	0.132571	-0.0110004	-0.0459313	-0.0380283	-0.0722564	-0.0441745	0.0454546	-0.0777416	0.0626114	-0.007466	-0.00945073	-0.0553876	0.0205598	0.0176638	0.000699042	-0.0240924	0.00205951	0.0325733	0.0140715	0.00650681	0.00161589	-0.00902376	-0.0237872	0.00380706	-0.00763683	-0.0203746	-0.0190879	-0.0128485	-0.00737709	-0.0215086	0.00359407	-0.0099021	-0.0212462	0.033185	0.0161656	-0.0112689	0.00848763	-0.00432616	0.00517304	0.0170606	0.0203165
FG	0.0910638	0.124085	-0.427087	0.425055	-0.0518513	-0.307119	0.638237	0.111708	0.0328183	-0.139779	-0.0605234	-0.173849	-0.0389836	-0.0688981	0.0088318	-0.11188	0.0229379	0.00666557	0.0244933	-0.0778846	0.00359378	0.00646957	-0.0372555	-0.0266212	0.0405452	0.00417363	0.0377045	-0.00926141	0.0120234	0.00393472	-0.0102863	0.0290808	-0.00473538	-0.00403971	-0.0365082	0.00705948	0.00860312	-0.0233813	-0.0017394	0.0166491	-0.0265901	0.0173249	-0.0086789	-0.00111565	0.00960848	-0.007947	0.0187833	-0.00118928	0.00812144
FG	0.141518	0.859534	-0.400087	-0.0302286	0.230821	0.128666	0.0405972	0.0239639	-0.0206265	0.0238307	-0.000917691	-0.0516482	0.00918406	-0.0318357	0.00532179	-0.00368345	-0.0212987	0.0119115	0.0242326	0.00268994	-0.0133886	0.00743135	0.00127296	0.00934323	0.00384373	-0.0124822	0.0150764	0.00168468	-0.00918045	0.00566594	0.0141518	-0.00866181	-0.00913363	0.0100249	-0.0021228	0.0051567	0.000161497	0.002881	0.00141451	0.000462543	0.0023054	-0.00322223	0.0155419	-0.0034626	0.00700014	0.000888013	-0.00222473	0.00166561	0.00436981
FG	0.0846587	0.966316	0.0378272	-0.031166	0.181923	0.106144	0.0156147	-0.0716173	-0.0394607	0.00723013	-0.0141156	-0.0139622	0.0139714	-0.0231606	0.0103407	0.00845888	0.00819385	0.00932358	0.0118586	-0.00488085	-0.0059053	-0.00492426	0.00144873	-0.0178976	0.00980791	0.0283755	0.00685173	0.00675603	0.0129292	0.0110062	0.00774889	-0.0171153	0.00867797	0.000870147	-0.00514608	-0.000351351	-0.00147258	-0.00494405	-0.00347097	-0.00429186	0.0157107	0.0103199	0.00667122	-0.00931329	0.00397921	-0.00565012	0.000451887	-0.00642803	0.00105039
FG	0.591383	0.0711046	0.145287	-0.032211	0.401263	0.163027	0.143484	-0.0422483	-0.105296	0.264101	-0.288771	-0.055808	0.150744	-0.00283544	-0.0445243	-0.0427923	0.0588808	0.0977899	0.21252	0.0128925	0.064492	0.0203648	0.109904	-0.0858942	-0.0244739	0.0359113	0.020593	0.0812218	0.115824	0.0478742	0.0797487	-0.186882	-0.012717	-0.0116983	-0.0701074	-0.0530798	0.106787	0.0103518	0.0522624	-0.00179475	0.0150438	0.008632	0.00192231	-0.0132579	0.0765774	0.0198274	0.0138843	-0.0148469	0.00684776
FG	-0.229478	-0.0553856	-0.495005	-0.174975	0.104638	0.406264	0.310777	-0.0837263	-0.11425	0.0440272	-0.00224381	0.00749106	0.011647	0.00461942	0.051351	0.0453248	0.0278	0.0379628	0.115904	0.000723689	0.146171	-0.0149928	0.06755	0.0264858	-0.0595088	0.0503997	0.06358	-0.0598878	0.0430632	0.128087	-0.00964499	-0.150033	-0.0170878	0.0248355	0.0151466	-0.121153	0.0480107	0.0375345	0.044389	0.0828406	0.00710002	-0.0102915	-0.0142355	-0.063557	0.016955	-0.0588381	0.170228	-0.0202789	0.167734
FG	0.214082	0.814432	-0.460672	-0.0999256	0.218713	0.101016	0.045797	0.00480251	0.0267631	0.024381	-0.00209298	-0.0649967	0.0101012	-0.0063374	0.0171195	-0.00725863	-0.0158759	-0.00719322	0.00926955	0.0137403	-0.0093783	0.00424327	-0.00506548	-0.00472282	0.0112161	-0.0188347	0.00465143	0.000550023	0.00338831	0.00491732	-0.00149503	-0.00469807	0.00065189	0.00730311	-0.00233584	0.00756417	-0.0100668	0.000710133	7.87184e-07	-0.004237	0.00947384	0.000753782	0.0103805	-0.00356163	0.00766789	-0.0026237	0.011836	-0.00241664	0.00441428
FG	0.123302	0.972451	-0.100113	-0.0664109	0.0368058	0.0695821	0.0892587	-0.00198285	-0.0227509	-0.00519827	-0.0470071	0.00165638	0.0330762	-0.0089998	0.0189154	0.00320119	0.0395443	-0.00750999	0.0111869	0.030116	0.0217024	-0.00657655	0.00134597	0.00346747	-0.00797168	0.000779819	-0.00792862	-0.00428076	-0.00330754	-0.00098065	0.0128393	-0.0156348	0.0240458	0.00246361	-0.00654974	-0.00585058	0.0135955	-0.0113131	-0.00664024	0.00212339	0.0132306	0.00787923	0.00284007	-0.0074512	-0.000444088	0.00113402	-0.000504543	0.00398135	-0.00694693
FG	0.0866161	-0.5968	-0.0166704	-0.0168479	-0.219183	-0.055505	0.022979	-0.101658	0.228252	-0.103746	0.0158243	0.181488	0.09859	0.177574	0.319632	0.159442	0.0242356	-0.162414	-0.146567	0.198201	-0.0424354	-0.0717691	-0.116216	-0.167958	0.0203347	0.0830253	0.1435	-0.121713	-0.0258744	0.0137376	0.046315	0.00547285	-0.0216028	-0.0438737	-0.126506	-0.0659136	0.0737741	-0.0612554	0.0772463	-0.012733	-0.0944456	0.0208702	0.0569323	-0.0415564	0.000589097	0.0190881	-0.0268123	-0.0190539	0.0529115
FG	-0.499794	0.714047	-0.323841	-0.157153	0.172356	0.0888809	0.0145947	-0.18588	-0.0773136	-0.0161685	-0.000742054	-0.00134152	0.091843	-0.00665814	-0.0822621	-0.00990051	0.0803192	0.0386647	0.0359298	0.00969516	0.00559928	-0.00203757	0.011529	-0.00378023	-0.00701436	0.0170835	-0.00434859	0.0123808	-0.00785364	-0.0179189	-0.00519122	-0.017706	-0.00727176	0.0155898	-0.0044383	-0.00345993	0.020582	-0.0147291	-0.0160215	0.0180013	-0.0156584	-0.00478598	0.0106797	-0.0155655	0.01591	0.0120848	0.0151082	-0.0104939	0.00665481
FG	-0.70439	0.354891	0.108027	-0.318175	0.267832	-0.0238304	-0.0357756	-0.354853	0.0314186	-0.0809643	-0.0782395	0.0282734	0.135856	0.0136872	-0.0848018	-0.0369221	0.00717463	0.0739499	0.0150923	0.0437652	-0.0252718	-0.0208461	0.0143593	-0.0053601	-0.00688479	0.0300734	-0.018835	0.0155763	0.00567253	-0.0303755	0.0218591	-0.0187322	-0.00418542	0.00741187	-0.00928557	-0.000146087	0.00273254	-0.036632	0.00738569	0.0245548	-0.0420516	0.00835451	0.00735597	-0.00984746	0.0207959	0.0118207	0.013479	-0.0119835	0.0142827
FG	0.0197166	-0.197907	0.18248	0.0135265	-0.347136	-0.113153	-0.0249158	0.472883	0.209576	0.098171	-0.00568562	0.00104752	-0.0473281	-0.117852	-0.0274354	-0.00887396	0.051345	-0.0136721	0.0389799	-0.0535824	-0.0553729	0.0936583	-0.0397634	-0.130644	-0.0609163	-0.150825	0.0816199	-0.0376236	0.0646308	-0.0952123	0.0821086	0.089669	0.0162827	-0.0535519	-0.0356291	0.0343444	-0.131447	-0.0505766	-0.175174	0.047901	-0.0247679	0.0126883	0.0896383	-0.140485	0.156457	-0.0276969	0.0556359	-0.0230272	0.0997242
FG	-0.293106	0.890721	-0.204103	-0.156691	0.0881466	-0.138632	-0.0923022	-0.0346854	-0.0297959	-0.0355162	0.0214058	0.0566216	0.00271379	-0.0463454	0.034053	0.0125934	0.0227074	0.00907499	-0.00687387	0.00347542	0.0358458	-0.00553624	0.0305218	-0.00538468	0.0142197	-0.0251322	0.00786519	0.0215341	0.00370953	0.00584192	-0.00811418	0.0219377	0.00322242	-0.0189929	0.00256825	-0.0202409	-0.0183945	0.00441991	-0.0128133	-0.00372812	0.0194724	-0.00691549	0.000571384	0.00152031	0.00291689	0.00783059	0.00736582	-0.00590291	0.00860962
FG	-0.461556	0.600893	-0.246685	0.0795828	0.248617	-0.306515	0.354629	-0.0893303	0.131585	-0.0694232	0.0947868	0.0516641	-0.0468106	-0.0495325	0.0895349	-0.0240215	0.0452453	-0.00270479	-0.00614167	9.65768e-05	0.0355574	-0.00389751	0.036902	0.0141068	0.00646154	-0.0368206	0.0104272	0.0321248	-0.00569732	0.0104353	-0.0250387	0.0464568	0.0178343	0.00353923	-0.019766	-0.0109343	-0.0475894	0.0415995	-0.00876535	-0.00706237	0.0134075	-0.0124745	0.0245861	0.00262714	-0.0146213	-0.00754606	0.0339357	-0.0199027	0.0120818
FG	0.578029	-0.599318	-0.0450088	0.226478	-0.0201242	-0.414433	-0.0313121	-0.141708	0.185569	-0.0593325	0.0281119	-0.0496904	-0.0091694	-0.00803486	0.0376996	0.0164064	0.0292522	-0.0262284	-0.0227842	0.0771892	-0.00875448	-0.0170565	0.00477835	0.00652101	-0.0018142	0.0166834	0.00374111	0.00263063	0.00057224	0.0258401	0.0194475	-0.012602	-0.0158022	0.0126776	-0.00580027	-0.00758948	0.00929942	0.0127503	-0.0183379	0.0134322	-0.0206249	-0.0132669	0.00372439	0.0090486	-0.00868488	0.0218569	0.0109375	-0.0179638	0.00201974
ITG	0.169198	-0.00387074	-0.0602669	0.571324	-0.0410201	-0.235082	0.687405	0.0915286	0.0957831	-0.0713953	0.00407782	-0.184593	-0.0616414	0.000994092	0.106808	-0.0362434	0.0802931	-0.0149422	0.0360828	0.0386101	-0.0909319	-0.00187261	-0.0160076	-0.0406052	0.0693684	0.0526033	-0.0380122	0.00391518	-0.00547088	-0.00815666	0.0101741	0.001895	-0.0250929	-0.00390403	-0.00280129	-0.0313493	0.0325909	0.00541407	0.0330073	0.0194278	0.00629032	0.00245458	-0.0022851	0.00512126	-0.00374034	0.00422282	0.014176	-0.00631744	0.0182839
ITG	-0.172041	-0.543842	0.126195	0.56548	-0.329692	-0.322154	0.261164	-0.076581	0.0150554	0.00230756	-0.0946524	-0.128062	-0.0129282	0.0224247	0.0729236	0.0625627	0.0268227	0.00545365	-0.0651234	-0.000706195	-0.0546976	-0.0241283	-0.00570248	-0.0033375	0.0386731	-0.00165388	0.0216914	0.00534299	-0.00345702	-0.00193678	-0.00242375	-0.013068	-0.0113054	0.00227392	-0.0158526	-0.00638477	0.0117755	0.0132752	0.00299329	0.00309345	0.00136398	0.00984896	0.00678516	-0.000534278	0.0156874	0.00285084	-0.00819839	-0.0138741	0.0155723
ITG	-0.149722	-0.428073	-0.216594	0.504883	-0.0752261	-0.306775	0.500678	0.0322544	0.246941	-0.146733	-0.0839876	-0.0663019	0.0160607	-0.0359882	0.122208	-0.0203981	0.0543652	-0.00836004	-0.0501078	0.00192428	-0.0571697	-0.00184857	0.0174334	0.0488891	-0.0029205	0.0204221	0.0383965	-0.0230552	-0.0401706	-0.000979546	-0.0426485	0.000211097	-0.0214301	0.0228584	-0.0263336	-0.0331229	0.0429472	0.00607991	0.00287983	0.00197198	-0.0145705	-0.0113086	0.0167117	-0.0351193	0.00550766	-0.0164046	-0.00351248	-0.0236687	0.00148437
ITG	-0.798158	0.0328458	-0.164208	0.256411	-0.0410595	-0.246953	0.380499	-0.07866	0.0805466	-0.0713035	-0.0464617	-0.0513672	-0.054012	0.0371911	0.0850604	-0.0508543	0.0359525	-0.0199995	0.0643797	0.0407078	-0.0149054	-0.0185464	0.0121656	0.0508665	0.0517241	0.0141011	-0.0412455	0.0152702	-0.000205276	0.0122311	-0.0320766	-0.0122462	-0.015246	0.0138298	0.0125336	-0.0197845	-0.044193	0.0071732	0.00363305	0.0112185	-0.0236134	0.0105509	0.0179903	-0.00222378	0.00443194	-0.000181688	-0.00319196	0.00897084	0.010211
ITG	-0.480688	-0.319461	0.0884186	0.498292	-0.167754	-0.297499	0.437025	0.100864	-0.0492502	-0.116971	-0.0207669	-0.196124	-0.028757	-0.0269193	0.102372	-0.0470084	0.00800363	0.00811528	-0.0116629	0.0399186	-0.046923	-0.0338252	-0.00871913	0.0139243	0.0419977	0.0176149	0.0121338	-0.0757661	0.00487956	0.0154143	-0.0058034	0.00691165	0.00189076	0.0113176	-0.00387472	-0.0354	0.0297186	0.0215441	-0.024512	0.0205148	-0.0203228	0.0135036	0.00952941	-0.0106644	-0.00554751	0.0177112	0.0230092	0.0110815	0.0219872
ITG	-0.633511	-0.162471	0.0999981	0.501997	-0.0552505	-0.317888	0.40094	-0.0491721	0.0480091	-0.0658605	-0.0605655	-0.00919506	-0.0219352	-0.0535006	0.0790867	0.0168223	0.035896	0.0475478	-0.0365308	-0.0251665	-0.0360471	-0.0495855	-0.00318217	0.0574018	0.00715258	0.0274939	-0.0284654	-0.0312087	0.00751033	0.027192	0.0131422	-0.00837486	-0.00875054	0.0026327	-0.0111053	-0.00767731	0.019132	0.0252763	0.0144032	0.00143597	-0.00432371	0.00122117	0.0250438	-0.0210023	-0.00639003	-0.0105555	0.0179005	-0.00365816	-0.00637139
ITG	-0.847293	0.378703	0.125892	-0.178229	-0.0304987	-0.098995	0.209124	0.016156	0.0704449	-0.141983	0.0202841	-0.0405961	0.00332579	0.0479411	0.0291343	-0.0157495	0.0262982	-0.0245359	0.0054372	0.00953311	0.00719003	0.0226807	0.0119116	-0.00238367	0.0131719	-0.0113332	-0.0107105	0.0166228	-0.00869522	0.0105679	-0.00432305	0.0145233	-0.0093003	-0.00719679	-0.00544771	-0.00575564	-0.00178044	0.0136855	-0.00430665	-0.0122039	-0.0103985	-0.00874509	0.00677076	0.00615816	-0.00838349	0.0116582	0.00405711	-0.012306	-0.0085107
ITG	-0.0464259	0.013574	0.649678	-0.115724	-0.528684	-0.370281	-0.0491389	0.159605	0.114501	-0.193676	0.114886	-0.0573011	-0.0558881	-0.00651411	0.105593	-0.0184031	0.0301866	-0.00147006	0.0831663	0.0587456	-0.0303894	0.0259778	0.0140782	-0.0285422	0.0612334	0.000898999	0.00838774	-0.0320597	-0.0310811	-0.0170086	0.00139754	0.00912858	0.0256339	-0.00578996	0.0191394	-0.0228647	0.00589411	0.0364088	-0.0305701	0.017055	-0.0343448	-0.020462	-0.0027361	-0.00605081	0.0191249	0.00522689	-0.000801063	-0.0203296	0.0163026
ITG	0.334157	0.212417	-0.128829	0.0462368	0.143427	-0.451474	0.537809	0.367926	0.262625	-0.168312	-0.0158566	-0.0530199	-0.129109	-0.0149422	0.0182368	-0.0564916	0.0703917	-0.0538283	0.0649506	-0.0752624	-0.0380906	0.00556441	-0.065914	-0.0029314	-0.0202072	0.00523069	-0.0178272	-0.0259439	0.0284476	0.00141989	-0.0199756	0.00308753	-0.0397381	0.0267742	0.0133855	0.0258159	-0.0218511	-0.0124081	0.0442452	-0.00499086	-0.011073	0.103651	-0.0368216	-0.00517837	0.00424656	-0.0246682	0.00816773	0.00804543	-0.0128092
ITG	-0.0984293	-0.417981	0.188435	-0.0202276	0.463411	0.0419307	-0.0459015	0.0377187	0.0940512	-0.160836	0.0687101	-0.124057	0.046968	-0.0108063	0.0224708	-0.349348	0.117585	-0.0948982	0.214781	0.0254342	-0.0790456	-0.0878347	0.189589	-0.110672	0.0214976	0.00307229	-0.0658858	0.0988731	-0.0474542	-0.0842701	-0.141738	-0.063637	-0.0687367	-0.0332624	-0.044182	0.0851807	0.235922	0.0459596	0.0485508	-0.0226259	-0.0424811	0.0109997	0.051864	-0.0225584	-0.0842773	0.0416328	0.0596212	-0.0436433	-0.000287455
ITG	-0.257352	0.256254	0.601055	-0.125859	-0.531931	-0.140974	-0.342085	0.0107076	-0.0553348	-0.141787	0.0201814	-0.0569252	-0.0123513	-0.0876464	0.0501818	-0.114397	0.0279315	-0.0197278	0.0107864	0.067697	-0.0157351	-0.0209008	-0.00649301	0.0301807	0.0157694	-0.0117752	-0.0040177	-0.0243594	-0.0205501	-0.0308392	0.0219823	-0.041438	-0.0196711	0.00777232	-0.00435662	-0.0209517	-0.0102561	-0.00245447	-0.0203681	0.00932949	-0.012525	-0.0365621	0.0148286	0.0104417	0.00196689	0.00637245	0.00072775	-0.0126225	0.0161056
ITG	0.520121	0.0906169	0.35502	-0.0462584	-0.0124103	0.151595	0.309571	-0.283736	0.167893	-0.331551	0.0610372	0.0898008	0.130588	-0.326918	-0.0126877	-0.0381537	-0.102286	-0.00172165	0.0157429	-0.0780886	0.00170215	0.0747889	0.0116224	0.0659933	-0.051626	0.125588	0.0286433	0.0984714	-0.0665154	0.00459853	0.0376117	0.0997896	0.0252605	-0.0257876	-0.06452	0.0383598	-0.026865	0.00357488	0.0172544	0.0605566	-0.000378397	0.0202149	-0.0373165	-0.0055187	0.0394742	0.00949522	0.0678906	-0.0010896	0.0580639
ITG	0.19545	0.230101	-0.311268	0.252331	-0.0735707	-0.583302	0.505801	0.0196755	0.289447	-0.044449	-0.0961297	0.0305222	-0.0535378	-0.0279684	0.0185322	-0.0818538	-0.0265273	0.0342411	-0.0500872	-0.0439905	-0.0312398	0.0187981	-0.0194966	0.0937602	0.0195335	0.0305505	0.0501627	-0.0252017	-0.00238753	-0.0173046	-0.0115088	-0.024374	-0.0221462	0.00403961	-0.043282	-0.0109845	0.0263698	0.035348	0.0122091	0.0277084	-0.0131573	-0.00224292	-0.0270125	0.0224248	0.0450085	0.000752571	0.000985462	0.00667764	0.00737251
ITG	-0.21216	0.640405	-0.0773052	-0.195546	-0.214895	-0.355856	0.489799	-0.0426212	0.203323	-0.0787765	-0.060965	-0.0846865	-0.0128128	-0.0753252	0.0309708	0.00254613	0.0419964	-0.0137845	0.0245818	0.0214924	-0.00726628	-0.0169208	0.0381989	0.0122107	-0.0356655	0.0190093	-0.0293022	-0.0479639	-0.0131191	0.00214948	-0.00434684	-0.0398211	-0.000420748	-0.00699648	-0.0134939	-0.0255292	-0.0108591	0.0294152	-0.000531118	-0.0110598	0.00315026	0.0102858	-7.96725e-05	-0.0121297	-0.00761768	0.0197422	0.0307699	0.00374852	-0.0104084
ITG	0.0475358	0.243838	-0.0554237	-0.0453472	-0.348389	-0.54759	0.603646	-0.1483	0.16554	-0.0677457	-0.0627958	-0.117895	-0.0101343	-0.0250158	0.125632	0.00127273	0.0931639	0.0266261	-0.0919879	0.0524932	0.0506211	0.00668448	0.00114591	0.0515721	-0.0307407	-0.0200982	-0.0523726	-0.0633547	-0.0195774	0.0260113	0.0196666	-0.019784	0.00906515	-0.016006	-0.036657	-0.0132817	-0.0370412	0.0192925	-0.00957725	0.0101817	0.0235879	0.0154739	-0.0166352	-0.00394378	-0.0269712	0.0337239	0.0475956	-0.0036754	-0.0488023
ITG	-0.56555	-0.599736	0.214645	0.0158346	-0.466205	0.0303673	-0.0297745	0.146494	-0.063565	-0.00324589	-0.108141	0.0494084	0.0426457	-0.0103551	0.00398295	-0.0348212	0.00681957	0.000373612	-0.0323934	0.0198674	0.00490751	-0.0184761	-0.0390702	0.0295367	0.00714976	0.0159885	-0.0246027	0.0110711	-0.0002088	0.0139959	-0.0174703	0.000222311	0.0132086	0.0389468	0.0252156	-0.00336593	0.00534071	0.0110737	0.00104076	0.0229015	-0.00274527	-0.00117894	-0.00155933	-0.00578229	0.015454	0.0111082	0.00585414	-0.0198382	0.00611563
ITG	-0.393232	-0.872222	-0.106403	0.0803184	-0.199693	-0.0627104	0.0101459	0.0589893	-0.0622103	0.0263012	-0.0498918	-0.00321139	0.0589241	-0.0152131	-0.00830039	-0.0325842	-0.0178478	-0.00831452	-0.0106638	0.017249	0.024519	-0.0113037	-0.00250929	0.0102826	0.0209073	0.00383652	0.00563055	0.0383571	0.011905	0.0117856	0.000367938	0.00271818	0.00843487	0.00261864	0.00937977	0.0149962	0.0139934	-0.00106412	0.000528066	0.0263319	-0.0045013	-0.00238543	0.00330316	0.00342104	0.00894794	0.0114037	0.003639	-0.0082967	0.0062862
ITG	-0.185788	-0.0573246	-0.0722082	0.497678	-0.0464827	-0.312247	0.681901	0.162042	0.200372	-0.150625	0.0208901	-0.121638	-0.0495079	0.00883794	0.0995091	-0.0870331	0.0288111	-0.0508373	0.0382899	-0.0404966	-0.0449464	0.04324	0.0267054	0.00204131	0.00409927	0.00580287	0.0126741	-0.000933678	0.00722634	0.00136403	-0.0244192	-0.00823613	0.00234338	-0.00516055	-0.0277084	0.0138833	0.00463528	0.0446925	0.00288924	-0.000902246	-0.00891595	0.0101676	0.0170895	-0.00716374	-0.0120109	-0.00810529	0.0423236	-0.0111913	0.00782985
ITG	-0.598281	-0.0563846	-0.0643044	0.165268	-0.0879522	-0.257549	0.54562	0.0352796	0.326576	-0.021293	0.0173227	-0.152414	-0.130613	0.169754	0.125898	-0.0515824	0.0206675	-0.00783798	0.0790922	-0.037189	0.0311316	0.06463	0.0529188	-0.0085458	-0.00316088	-0.00583438	-0.0321847	0.00242682	0.00613951	0.00338264	-0.00297939	0.0197525	0.00638343	-0.0354485	-0.00315589	-0.0358426	0.0272124	0.0349274	0.00983495	-0.00659213	0.0380741	0.015904	0.0339134	-0.00100388	0.0222068	0.0329742	0.0259487	-0.00923127	-0.00570017
ITG	-0.164565	-0.207486	-0.0825063	0.355982	-0.377826	-0.385903	0.480777	-0.0880821	0.282619	-0.217282	0.0197921	-0.210977	-0.105053	-0.0128612	0.157558	-0.0837188	0.0297164	-0.0400459	0.0371076	-0.065292	0.0222959	0.028921	0.0054039	-0.0304577	0.00462431	-0.085179	-0.0869599	0.0091915	0.0439337	-0.0273657	-0.0108041	0.0166599	-0.0185228	0.0281898	-0.012443	-0.0301102	0.000777201	0.0386299	0.0312471	-0.0436839	0.00861903	-0.0094861	-0.00649445	-0.0353507	0.0123981	0.000669391	0.0399238	-0.0308099	-0.0104505
ITG	0.0124885	-0.211713	0.0217869	0.39813	0.100751	-0.505481	0.626701	0.0898863	0.235395	-0.0609957	-0.0172906	-0.167324	-0.0277034	0.0601234	0.112596	-0.058231	0.0367069	-0.0117679	0.0394036	0.021396	-0.0216629	0.0582215	0.0155453	-0.00323713	0.0129796	0.0190847	-0.0677548	0.00680572	0.00433781	0.00406993	0.00701182	0.0128425	-0.00674932	-0.0178091	-0.0103586	0.00234707	0.00729719	0.0314081	-0.00520587	-0.0144567	-0.00860141	0.0271947	-0.0106918	-0.00911116	0.0154404	0.0054353	0.0193286	-0.0155513	-0.0193468
ITG	-0.409842	0.113799	0.406861	0.318377	0.0526972	-0.41922	0.490432	0.018377	0.249868	-0.0781131	-0.0264815	-0.123664	-0.101123	0.0832669	0.0865465	-0.022327	0.0440863	-0.0248146	-0.0142612	0.00251868	-0.0360307	0.0178864	0.00167297	-0.0406151	0.0178186	0.00320604	-0.0378881	-0.0188394	-0.00131526	-0.00520049	0.0238944	0.0106411	-0.0216114	-0.0158565	-0.0379149	0.0163364	0.0188802	0.0302137	-0.0085677	-0.015995	-0.0305972	0.0150746	-0.00228029	0.00198207	-0.000170134	-0.0135734	0.0237204	0.00326118	-0.00719377
[truncated: 1 more columns]

## Sheet: S4d
ROI Labels	Dimension 1 (Pearson's r)	Dimension 2 (Pearson's r)	Dimension 3 (Pearson's r)
FG	0.0708383	0.774995	-0.541637
FG	0.163982	0.810851	-0.482425
FG	0.271469	0.913374	-0.274819
FG	0.743655	0.624779	-0.143534
FG	0.232875	0.371271	-0.294681
FG	-0.295459	0.900244	-0.289903
FG	-0.172426	0.710095	-0.607229
FG	-0.289545	0.723474	-0.547347
FG	0.699235	0.233129	0.227648
FG	-0.206615	0.887958	-0.360754
FG	0.444268	0.707657	-0.446007
FG	0.557482	0.480417	-0.568042
FG	0.5846	-0.0506855	-0.0907403
FG	-0.260184	-0.0606532	0.107218
FG	-0.256378	0.83583	-0.37522
FG	0.575833	-0.387707	0.249667
FG	-0.479559	0.130311	0.57755
FG	-0.118938	-0.0254881	0.836385
FG	0.194501	-0.359928	-0.150745
FG	-0.229993	0.832699	-0.434534
FG	-0.108354	0.849323	-0.474321
FG	-0.285552	0.826691	-0.448079
FG	-0.571375	0.635779	-0.358717
FG	0.498885	-0.0372684	-0.079512
FG	-0.204695	0.636601	-0.405347
FG	-0.207272	0.273047	-0.223134
FG	-0.465787	0.548581	0.0911871
FG	-0.751867	0.449501	0.203595
FG	-0.0212969	0.597917	0.00704332
FG	-0.375851	-0.271355	0.0535672
FG	0.292779	0.621384	-0.515141
FG	-0.397623	0.81487	-0.366963
FG	-0.193085	0.860278	-0.444521
FG	-0.215499	0.78332	-0.551662
FG	-0.704127	0.313348	-0.532972
FG	0.389854	-0.0406019	-0.231172
FG	-0.32653	0.658624	-0.369816
FG	-0.192324	0.432016	-0.161302
FG	-0.411884	0.327197	0.0538595
FG	-0.566174	0.466506	0.231001
FG	-0.229091	0.857912	-0.230041
FG	0.240365	-0.0243115	-0.195529
FG	-0.443152	0.0745293	-0.549984
FG	-0.163423	0.91786	-0.159085
FG	0.334493	-0.502122	0.0709841
FG	-0.421963	0.262288	-0.167666
FG	-0.167362	0.482939	-0.61194
FG	0.0910638	0.124085	-0.427087
FG	0.141518	0.859534	-0.400087
FG	0.0846587	0.966316	0.0378272
FG	0.591383	0.0711046	0.145287
FG	-0.229478	-0.0553856	-0.495005
FG	0.214082	0.814432	-0.460672
FG	0.123302	0.972451	-0.100113
FG	0.0866161	-0.5968	-0.0166704
FG	-0.499794	0.714047	-0.323841
FG	-0.70439	0.354891	0.108027
FG	0.0197166	-0.197907	0.18248
FG	-0.293106	0.890721	-0.204103
FG	-0.461556	0.600893	-0.246685
FG	0.578029	-0.599318	-0.0450088
ITG	0.169198	-0.00387074	-0.0602669
ITG	-0.172041	-0.543842	0.126195
ITG	-0.149722	-0.428073	-0.216594
ITG	-0.798158	0.0328458	-0.164208
ITG	-0.480688	-0.319461	0.0884186
ITG	-0.633511	-0.162471	0.0999981
ITG	-0.847293	0.378703	0.125892
ITG	-0.0464259	0.013574	0.649678
ITG	0.334157	0.212417	-0.128829
ITG	-0.0984293	-0.417981	0.188435
ITG	-0.257352	0.256254	0.601055
ITG	0.520121	0.0906169	0.35502
ITG	0.19545	0.230101	-0.311268
ITG	-0.21216	0.640405	-0.0773052
ITG	0.0475358	0.243838	-0.0554237
ITG	-0.56555	-0.599736	0.214645
ITG	-0.393232	-0.872222	-0.106403
ITG	-0.185788	-0.0573246	-0.0722082
ITG	-0.598281	-0.0563846	-0.0643044
ITG	-0.164565	-0.207486	-0.0825063
ITG	0.0124885	-0.211713	0.0217869
ITG	-0.409842	0.113799	0.406861
