# Supplementary material for: Computational single-neuron mechanisms of visual object coding in the human temporal lobe
Source: Nat Commun. 2026 Feb 1;17:2234. doi: 10.1038/s41467-026-68954-8 (PMC12963616; doi:10.1038/s41467-026-68954-8)
Supplement: Supplementary file 14 — Source Data for Figure S5 [file 41467_2026_68954_MOESM14_ESM.xlsx]

## Sheet: S5a_FG
RDM_ 1	RDM_ 2	RDM_ 3	RDM_ 4	RDM_ 5	RDM_ 6	RDM_ 7	RDM_ 8	RDM_ 9	RDM_ 10	RDM_ 11	RDM_ 12	RDM_ 13	RDM_ 14	RDM_ 15	RDM_ 16	RDM_ 17	RDM_ 18	RDM_ 19	RDM_ 20	RDM_ 21	RDM_ 22	RDM_ 23	RDM_ 24	RDM_ 25	RDM_ 26	RDM_ 27	RDM_ 28	RDM_ 29	RDM_ 30	RDM_ 31	RDM_ 32	RDM_ 33	RDM_ 34	RDM_ 35	RDM_ 36	RDM_ 37	RDM_ 38	RDM_ 39	RDM_ 40	RDM_ 41	RDM_ 42	RDM_ 43	RDM_ 44	RDM_ 45	RDM_ 46	RDM_ 47	RDM_ 48	RDM_ 49	RDM_ 50
0	2.30934	3.03595	2.64738	3.06657	2.78664	2.81445	2.59044	2.90618	2.81019	2.74988	2.40316	2.47586	2.13639	3.93732	3.43449	2.42712	2.63715	2.45475	2.66529	2.55621	2.31316	2.91987	2.71992	2.37147	2.55944	3.06578	2.53102	2.61044	2.61675	2.50249	2.75418	2.88225	2.6109	2.33482	2.80252	2.82358	2.586	2.29361	2.85205	3.15365	2.72074	2.53968	2.88335	2.95125	3.01394	2.72603	2.90152	2.94212	2.74487
2.30934	0	2.35921	1.8513	2.6371	2.06838	1.75288	2.36452	2.15782	1.94935	2.22793	2.16097	2.05523	1.81415	3.38244	2.73141	1.98783	2.04983	2.09435	2.02865	2.18799	2.08769	2.13503	2.23919	2.26392	1.98164	2.62856	2.04079	2.02835	2.01215	1.89974	2.39814	2.00062	2.19065	2.00098	2.32184	2.10574	1.71483	2.17344	2.33839	2.27663	2.1897	2.13951	2.05238	2.10436	2.313	2.30789	2.2019	2.31665	2.07742
3.03595	2.35921	0	1.74632	2.52797	2.24866	2.31784	2.55665	2.33901	2.41722	1.94895	2.42224	1.96366	2.22193	3.25121	2.55245	2.1642	2.50417	2.73258	2.34411	2.53952	2.47933	2.12402	2.42227	2.27321	2.19418	2.26539	2.49201	2.48635	2.48248	2.05736	2.60467	2.13151	2.21514	2.37276	2.45729	2.5262	2.05772	2.1988	2.25199	2.06202	2.41353	2.22683	1.98949	2.07736	2.67345	2.6022	2.73028	2.44334	2.27883
2.64738	1.8513	1.74632	0	2.43617	1.87164	1.96669	2.29915	2.01685	1.68456	1.93011	1.96202	1.90185	1.82764	3.24374	2.47724	1.98098	1.97756	2.35203	2.03299	2.20078	1.83623	1.90433	1.92298	2.10014	1.70816	2.25219	2.05922	1.95916	2.11153	1.71787	2.16091	1.72568	1.91888	1.76131	2.05142	2.17796	1.6773	1.93555	2.10136	1.9893	1.86338	1.94917	1.80599	1.89241	2.19257	2.38228	2.29336	2.15801	2.03284
3.06657	2.6371	2.52797	2.43617	0	2.95114	2.94596	2.42561	3.10675	2.82772	2.66226	2.98701	2.64416	2.91793	2.81973	2.49604	2.36961	3.09464	2.57819	2.26279	2.96783	2.85094	2.51143	2.92496	2.86799	2.8841	1.81914	2.86044	3.20274	2.85147	2.56147	3.559	2.67766	3.05653	2.56572	3.32288	3.18149	2.50789	2.90132	3.16001	2.61575	3.12935	2.42848	2.88828	2.87889	3.0226	3.31103	3.18481	2.71313	2.61296
2.78664	2.06838	2.24866	1.87164	2.95114	0	1.73575	2.98029	2.05451	1.98905	2.07589	2.41294	1.79113	2.06758	3.46912	2.60066	2.15595	2.18077	2.27188	2.2893	1.91516	2.23115	1.82965	2.22218	1.89543	2.23587	2.7526	2.13124	1.81796	2.38541	1.9349	2.14922	2.10467	2.00669	2.04409	2.15425	1.99244	2.11542	2.05805	1.88897	2.20404	1.93795	1.95309	1.97201	1.85091	2.43201	2.18603	2.18239	2.19646	1.80424
2.81445	1.75288	2.31784	1.96669	2.94596	1.73575	0	2.77919	1.91485	1.80308	1.94134	2.11183	1.66781	1.82174	3.55902	2.91475	2.05545	1.998	2.20559	2.10316	1.73138	2.11022	1.79856	1.88712	1.84542	1.80572	2.87744	1.53717	1.75442	2.02737	1.76204	1.83298	1.91771	2.03825	2.00576	1.94905	1.89606	1.67071	2.05831	1.87387	2.06551	1.81562	1.9591	1.84626	1.916	2.10714	1.79513	2.04236	2.08914	1.87215
2.59044	2.36452	2.55665	2.29915	2.42561	2.98029	2.77919	0	2.81307	2.47002	2.35781	2.44887	2.55753	2.33504	3.48922	2.88007	2.31912	2.63426	2.67951	2.40225	2.75578	2.39935	2.52854	2.4503	2.62504	2.61873	2.66524	2.57821	2.79589	2.51276	2.55086	3.01872	2.32642	2.66431	2.46812	2.75413	2.91288	2.25758	2.57028	3.06603	2.88472	2.76315	2.72306	2.57154	2.87511	2.64672	2.88673	3.01574	2.99144	3.00642
2.90618	2.15782	2.33901	2.01685	3.10675	2.05451	1.91485	2.81307	0	1.85358	2.38806	2.37879	1.82895	2.15671	3.44534	3.13381	2.34297	2.05888	2.30028	2.34513	2.14184	2.27777	2.00775	1.99386	1.76726	1.79377	3.12812	1.92455	1.70792	2.12906	2.00055	1.78698	1.49646	1.87297	2.28112	1.9675	1.97188	2.0788	2.00645	1.90833	2.3516	1.87313	1.82433	1.80376	1.89349	2.12887	2.03114	2.06551	2.18847	1.99894
2.81019	1.94935	2.41722	1.68456	2.82772	1.98905	1.80308	2.47002	1.85358	0	2.06579	1.99483	1.87857	1.87479	3.53174	3.03628	2.20407	1.97044	2.21988	2.21063	2.10636	1.92518	1.62225	1.67863	1.88392	1.68474	2.85157	1.61399	1.57303	1.97557	1.83269	1.89715	1.50573	1.71234	1.9735	1.85003	1.91081	1.6793	2.01159	1.94444	2.24276	1.49731	1.83338	1.82415	2.04834	1.60349	2.22743	2.0116	2.18078	1.97712
2.74988	2.22793	1.94895	1.93011	2.66226	2.07589	1.94134	2.35781	2.38806	2.06579	0	2.1771	1.9763	1.96154	3.41921	2.58573	2.28985	2.36482	2.49423	2.37771	2.34691	2.08385	1.98032	2.0649	1.97761	1.90425	2.6141	2.21389	2.16639	2.23812	1.94401	2.37737	2.08601	2.09575	2.18523	2.15286	2.66261	1.99481	2.07987	2.38752	2.15214	2.31992	2.18272	1.95646	2.23671	2.42391	2.27425	2.63181	2.45355	2.20927
2.40316	2.16097	2.42224	1.96202	2.98701	2.41294	2.11183	2.44887	2.37879	1.99483	2.1771	0	2.10241	1.73626	3.78328	2.96234	2.22585	1.98392	2.52967	2.47675	2.201	2.2324	2.12472	1.76566	2.10706	1.95665	2.86911	2.00652	2.19187	1.96965	2.03286	2.19062	2.07869	2.18834	2.22178	2.15199	2.36024	2.11027	1.95781	2.47988	2.55125	2.02352	2.39327	2.24062	2.26964	2.45455	2.41894	2.63521	2.75034	2.62441
2.47586	2.05523	1.96366	1.90185	2.64416	1.79113	1.66781	2.55753	1.82895	1.87857	1.9763	2.10241	0	1.60848	3.26996	2.71118	1.88996	2.10229	2.10914	2.01516	1.80791	2.10466	1.72005	2.09057	1.72296	1.90332	2.38648	1.89946	1.59734	1.94962	1.49148	1.9121	1.85539	1.93413	2.01415	1.96657	1.8946	1.71274	1.88818	1.73321	2.1476	1.72648	1.60182	1.87397	1.7653	2.11417	2.10453	2.02271	2.05285	1.82432
2.13639	1.81415	2.22193	1.82764	2.91793	2.06758	1.82174	2.33504	2.15671	1.87479	1.96154	1.73626	1.60848	0	3.51229	2.8597	1.84533	2.03691	2.14293	2.20839	2.18761	1.65314	1.99421	1.92888	1.86699	1.72743	2.72565	1.84886	1.76965	1.76522	1.78909	1.94462	2.04208	1.86683	1.9685	1.91238	1.97571	1.59157	1.71751	1.9604	2.27424	1.77728	1.98039	1.90975	1.97399	2.18894	2.12696	1.98656	2.4634	2.08356
3.93732	3.38244	3.25121	3.24374	2.81973	3.46912	3.55902	3.48922	3.44534	3.53174	3.41921	3.78328	3.26996	3.51229	0	2.53996	3.5173	3.6915	3.31588	2.89507	3.60931	3.35434	3.08672	3.80906	3.41722	3.21559	2.90556	3.56597	3.65103	3.32134	3.10863	4.15083	3.51631	3.75834	3.22052	3.84903	3.55189	3.45433	3.23979	3.54671	3.48911	3.76029	3.22215	3.32951	3.51609	3.7386	3.79298	3.65228	3.14681	3.17449
3.43449	2.73141	2.55245	2.47724	2.49604	2.60066	2.91475	2.88007	3.13381	3.03628	2.58573	2.96234	2.71118	2.8597	2.53996	0	3.06138	3.03974	2.84656	2.61755	3.15495	2.92873	2.64642	3.22351	3.08595	2.90279	2.31888	3.11426	3.09238	3.079	2.52305	3.58378	2.88996	3.14359	2.55101	3.25859	2.89114	2.89993	2.77761	3.24882	2.74014	3.2897	2.91565	2.83899	2.91475	3.3407	3.24488	3.32843	2.7848	2.83678
2.42712	1.98783	2.1642	1.98098	2.36961	2.15595	2.05545	2.31912	2.34297	2.20407	2.28985	2.22585	1.88996	1.84533	3.5173	3.06138	0	2.23458	2.1175	2.03821	2.17098	2.09816	1.94202	2.27493	1.98632	2.32407	2.43902	2.08639	2.34013	2.16688	1.91848	2.45193	2.25965	2.27015	2.11797	2.53623	2.32537	1.73733	2.12902	2.07172	2.45674	2.08696	1.99056	1.91699	2.26914	2.34757	2.2248	2.15431	2.3149	2.10909
2.63715	2.04983	2.50417	1.97756	3.09464	2.18077	1.998	2.63426	2.05888	1.97044	2.36482	1.98392	2.10229	2.03691	3.6915	3.03974	2.23458	0	2.37626	2.3068	2.09828	2.20436	2.17107	2.15531	2.10276	2.01956	3.08211	1.96621	1.95362	2.05387	2.09248	2.05449	2.02794	2.12514	2.05417	2.20304	2.00455	2.14911	1.96789	2.15682	2.42444	1.87102	2.3492	1.96319	2.17802	2.24895	2.05891	2.16013	2.48757	2.38143
2.45475	2.09435	2.73258	2.35203	2.57819	2.27188	2.20559	2.67951	2.30028	2.21988	2.49423	2.52967	2.10914	2.14293	3.31588	2.84656	2.1175	2.37626	0	2.14534	2.20078	2.20218	2.26708	2.44671	2.01949	2.29753	2.66189	2.04976	2.21765	2.28446	2.07168	2.53719	2.14576	2.15265	2.00698	2.55345	2.03877	2.01869	2.1693	2.35331	2.28382	2.43792	1.7321	2.20647	2.27289	2.17565	2.40261	1.93217	2.01853	1.94059
2.66529	2.02865	2.34411	2.03299	2.26279	2.2893	2.10316	2.40225	2.34513	2.21063	2.37771	2.47675	2.01516	2.20839	2.89507	2.61755	2.03821	2.3068	2.14534	0	2.27331	2.22626	1.87907	2.43868	2.25192	1.95732	2.41038	2.23906	2.31879	2.03011	2.08386	2.68968	2.31852	2.54201	1.88285	2.53563	2.32849	2.03326	2.28755	2.40466	2.301	2.38673	1.8638	2.36272	2.50777	2.54038	2.54439	2.41318	2.13061	2.14707
2.55621	2.18799	2.53952	2.20078	2.96783	1.91516	1.73138	2.75578	2.14184	2.10636	2.34691	2.201	1.80791	2.18761	3.60931	3.15495	2.17098	2.09828	2.20078	2.27331	0	2.37167	2.13962	2.13521	2.00828	2.04952	2.94159	2.02243	2.01825	2.17874	2.12438	2.24374	1.98747	2.23546	2.09237	2.01044	2.32136	2.04619	1.94373	2.11536	2.37717	2.11769	2.00286	2.31057	2.16247	2.34109	2.16027	2.29657	2.31036	2.20401
2.31316	2.08769	2.47933	1.83623	2.85094	2.23115	2.11022	2.39935	2.27777	1.92518	2.08385	2.2324	2.10466	1.65314	3.35434	2.92873	2.09816	2.20436	2.20218	2.22626	2.37167	0	2.23217	1.99467	1.95364	1.7967	2.79258	1.96546	2.14879	2.05056	1.91002	2.25015	2.29007	1.92364	1.93136	2.03874	2.25369	1.81266	1.97506	2.20991	2.62988	1.94721	2.12383	1.965	2.31408	2.25797	2.09342	2.24168	2.33427	2.16391
2.91987	2.13503	2.12402	1.90433	2.51143	1.82965	1.79856	2.52854	2.00775	1.62225	1.98032	2.12472	1.72005	1.99421	3.08672	2.64642	1.94202	2.17107	2.26708	1.87907	2.13962	2.23217	0	2.02395	1.84586	2.079	2.52164	1.86187	1.92921	2.09669	1.80945	2.09643	1.97619	2.07376	2.16469	2.04673	2.07021	1.87648	2.06048	1.9367	2.2356	1.73479	1.8812	1.79148	1.92606	2.25222	2.21186	2.12339	2.14409	2.06861
2.71992	2.23919	2.42227	1.92298	2.92496	2.22218	1.88712	2.4503	1.99386	1.67863	2.0649	1.76566	2.09057	1.92888	3.80906	3.22351	2.27493	2.15531	2.44671	2.43868	2.13521	1.99467	2.02395	0	2.00311	1.88413	3.00876	1.78232	2.23951	2.15789	2.16871	2.03396	1.81726	2.07787	2.20318	1.79376	2.34602	1.89977	2.01275	2.26913	2.32005	1.87075	2.18553	2.03987	2.10172	2.16746	2.36561	2.43038	2.53848	2.36792
2.37147	2.26392	2.27321	2.10014	2.86799	1.89543	1.84542	2.62504	1.76726	1.88392	1.97761	2.10706	1.72296	1.86699	3.41722	3.08595	1.98632	2.10276	2.01949	2.25192	2.00828	1.95364	1.84586	2.00311	0	1.84331	2.86974	1.71186	1.72136	2.06486	1.87058	1.7156	1.96326	1.78541	2.09317	2.03924	2.14256	1.84183	1.84122	1.771	2.32991	1.88844	1.8146	1.86327	1.99674	2.11371	1.83766	2.13786	2.36896	1.92579
2.55944	1.98164	2.19418	1.70816	2.8841	2.23587	1.80572	2.61873	1.79377	1.68474	1.90425	1.95665	1.90332	1.72743	3.21559	2.90279	2.32407	2.01956	2.29753	1.95732	2.04952	1.7967	2.079	1.88413	1.84331	0	2.90439	1.75828	1.73896	1.69415	1.70915	1.97632	1.70676	1.87975	2.0015	1.868	2.16821	1.86984	1.72503	2.02903	2.19779	1.81178	1.82709	1.96172	2.06214	2.23427	2.08013	2.12061	2.19243	1.92383
3.06578	2.62856	2.26539	2.25219	1.81914	2.7526	2.87744	2.66524	3.12812	2.85157	2.6141	2.86911	2.38648	2.72565	2.90556	2.31888	2.43902	3.08211	2.66189	2.41038	2.94159	2.79258	2.52164	3.00876	2.86974	2.90439	0	2.92852	3.09775	2.86234	2.42678	3.44786	2.82548	3.06598	2.54144	3.20053	3.0857	2.39478	2.82649	2.97113	2.50291	3.09541	2.39199	2.72159	2.80642	3.06061	3.40044	3.1551	2.61592	2.53539
2.53102	2.04079	2.49201	2.05922	2.86044	2.13124	1.53717	2.57821	1.92455	1.61399	2.21389	2.00652	1.89946	1.84886	3.56597	3.11426	2.08639	1.96621	2.04976	2.23906	2.02243	1.96546	1.86187	1.78232	1.71186	1.75828	2.92852	0	1.76716	1.97929	1.72654	1.92585	1.8971	1.81078	1.82955	2.04892	1.78964	1.83581	1.86941	1.93874	2.23946	1.7308	1.8102	1.68115	2.0037	2.03152	1.92905	1.68575	2.05191	2.00579
2.61044	2.02835	2.48635	1.95916	3.20274	1.81796	1.75442	2.79589	1.70792	1.57303	2.16639	2.19187	1.59734	1.76965	3.65103	3.09238	2.34013	1.95362	2.21765	2.31879	2.01825	2.14879	1.92921	2.23951	1.72136	1.73896	3.09775	1.76716	0	2.08537	1.793	1.57187	1.73617	1.50601	2.21746	1.85556	1.83643	1.88122	2.0341	1.79593	2.28772	1.48191	1.79222	1.91087	1.74855	2.18004	2.02447	1.95219	2.39596	1.88704
2.61675	2.01215	2.48248	2.11153	2.85147	2.38541	2.02737	2.51276	2.12906	1.97557	2.23812	1.96965	1.94962	1.76522	3.32134	3.079	2.16688	2.05387	2.28446	2.03011	2.17874	2.05056	2.09669	2.15789	2.06486	1.69415	2.86234	1.97929	2.08537	0	1.97404	2.42441	1.93047	2.17799	2.14251	2.12207	2.20311	2.0178	2.18107	2.16448	2.48165	2.01374	1.85074	2.15059	2.17831	2.12436	2.44615	2.28372	2.45156	2.31382
2.50249	1.89974	2.05736	1.71787	2.56147	1.9349	1.76204	2.55086	2.00055	1.83269	1.94401	2.03286	1.49148	1.78909	3.10863	2.52305	1.91848	2.09248	2.07168	2.08386	2.12438	1.91002	1.80945	2.16871	1.87058	1.70915	2.42678	1.72654	1.793	1.97404	0	2.10719	1.91226	1.72557	1.66759	2.18558	1.8537	1.77616	1.8083	1.95418	2.10816	1.99866	1.80804	1.76789	1.86036	2.15239	1.97011	2.01476	2.02106	1.82143
2.75418	2.39814	2.60467	2.16091	3.559	2.14922	1.83298	3.01872	1.78698	1.89715	2.37737	2.19062	1.9121	1.94462	4.15083	3.58378	2.45193	2.05449	2.53719	2.68968	2.24374	2.25015	2.09643	2.03396	1.7156	1.97632	3.44786	1.92585	1.57187	2.42441	2.10719	0	2.05994	1.75197	2.44545	1.80957	2.07427	2.04388	2.10551	1.79964	2.74646	1.52479	2.27965	2.06718	2.00923	2.32917	1.9584	2.1199	2.67253	2.28629
2.88225	2.00062	2.13151	1.72568	2.67766	2.10467	1.91771	2.32642	1.49646	1.50573	2.08601	2.07869	1.85539	2.04208	3.51631	2.88996	2.25965	2.02794	2.14576	2.31852	1.98747	2.29007	1.97619	1.81726	1.96326	1.70676	2.82548	1.8971	1.73617	1.93047	1.91226	2.05994	0	1.7467	2.18951	1.936	1.97369	1.95287	2.16971	2.10327	2.0979	1.7979	1.69208	1.89898	1.83861	1.82348	2.32768	2.19355	2.24499	2.01002
2.6109	2.19065	2.21514	1.91888	3.05653	2.00669	2.03825	2.66431	1.87297	1.71234	2.09575	2.18834	1.93413	1.86683	3.75834	3.14359	2.27015	2.12514	2.15265	2.54201	2.23546	1.92364	2.07376	2.07787	1.78541	1.87975	3.06598	1.81078	1.50601	2.17799	1.72557	1.75197	1.7467	0	2.04093	2.05058	2.01898	1.69844	2.11102	1.81398	2.21271	1.73731	1.943	1.74617	1.68306	1.91963	2.11638	2.00732	2.31975	1.9033
2.33482	2.00098	2.37276	1.76131	2.56572	2.04409	2.00576	2.46812	2.28112	1.9735	2.18523	2.22178	2.01415	1.9685	3.22052	2.55101	2.11797	2.05417	2.00698	1.88285	2.09237	1.93136	2.16469	2.20318	2.09317	2.0015	2.54144	1.82955	2.21746	2.14251	1.66759	2.44545	2.18951	2.04093	0	2.48398	1.92686	1.93838	1.9112	2.18813	2.05604	2.32815	1.93992	1.98103	2.31603	2.11	2.19541	2.02936	2.03193	1.94255
2.80252	2.32184	2.45729	2.05142	3.32288	2.15425	1.94905	2.75413	1.9675	1.85003	2.15286	2.15199	1.96657	1.91238	3.84903	3.25859	2.53623	2.20304	2.55345	2.53563	2.01044	2.03874	2.04673	1.79376	2.03924	1.868	3.20053	2.04892	1.85556	2.12207	2.18558	1.80957	1.936	2.05058	2.48398	0	2.24443	2.10937	1.93375	2.00976	2.53123	1.70446	2.29619	2.13098	1.94474	2.31437	2.16883	2.35018	2.59142	2.34207
2.82358	2.10574	2.5262	2.17796	3.18149	1.99244	1.89606	2.91288	1.97188	1.91081	2.66261	2.36024	1.8946	1.97571	3.55189	2.89114	2.32537	2.00455	2.03877	2.32849	2.32136	2.25369	2.07021	2.34602	2.14256	2.16821	3.0857	1.78964	1.83643	2.20311	1.8537	2.07427	1.97369	2.01898	1.92686	2.24443	0	2.22691	2.17859	1.88942	2.4301	1.89059	2.04225	2.0045	1.99641	2.09956	2.03074	1.67429	2.18101	1.98752
2.586	1.71483	2.05772	1.6773	2.50789	2.11542	1.67071	2.25758	2.0788	1.6793	1.99481	2.11027	1.71274	1.59157	3.45433	2.89993	1.73733	2.14911	2.01869	2.03326	2.04619	1.81266	1.87648	1.89977	1.84183	1.86984	2.39478	1.83581	1.88122	2.0178	1.77616	2.04388	1.95287	1.69844	1.93838	2.10937	2.22691	0	2.13837	1.9684	1.88638	1.79187	1.76585	1.84602	1.87225	1.99657	2.11611	2.06996	2.19015	1.92163
2.29361	2.17344	2.1988	1.93555	2.90132	2.05805	2.05831	2.57028	2.00645	2.01159	2.07987	1.95781	1.88818	1.71751	3.23979	2.77761	2.12902	1.96789	2.1693	2.28755	1.94373	1.97506	2.06048	2.01275	1.84122	1.72503	2.82649	1.86941	2.0341	2.18107	1.8083	2.10551	2.16971	2.11102	1.9112	1.93375	2.17859	2.13837	0	1.98206	2.34824	2.1469	2.15502	1.8879	2.07826	2.50111	1.98898	2.1099	2.35692	2.14282
2.85205	2.33839	2.25199	2.10136	3.16001	1.88897	1.87387	3.06603	1.90833	1.94444	2.38752	2.47988	1.73321	1.9604	3.54671	3.24882	2.07172	2.15682	2.35331	2.40466	2.11536	2.20991	1.9367	2.26913	1.771	2.02903	2.97113	1.93874	1.79593	2.16448	1.95418	1.79964	2.10327	1.81398	2.18813	2.00976	1.88942	1.9684	1.98206	0	2.42442	1.83256	2.03108	1.8267	1.5924	2.13869	2.12289	1.80851	2.34255	1.74907
3.15365	2.27663	2.06202	1.9893	2.61575	2.20404	2.06551	2.88472	2.3516	2.24276	2.15214	2.55125	2.1476	2.27424	3.48911	2.74014	2.45674	2.42444	2.28382	2.301	2.37717	2.62988	2.2356	2.32005	2.32991	2.19779	2.50291	2.23946	2.28772	2.48165	2.10816	2.74646	2.0979	2.21271	2.05604	2.53123	2.4301	1.88638	2.34824	2.42442	0	2.46248	2.06428	2.07494	2.05973	2.37462	2.56724	2.35484	2.35646	1.9895
2.72074	2.1897	2.41353	1.86338	3.12935	1.93795	1.81562	2.76315	1.87313	1.49731	2.31992	2.02352	1.72648	1.77728	3.76029	3.2897	2.08696	1.87102	2.43792	2.38673	2.11769	1.94721	1.73479	1.87075	1.88844	1.81178	3.09541	1.7308	1.48191	2.01374	1.99866	1.52479	1.7979	1.73731	2.32815	1.70446	1.89059	1.79187	2.1469	1.83256	2.46248	0	1.9072	1.84994	1.85227	2.03163	2.06284	1.98831	2.39015	2.1233
2.53968	2.13951	2.22683	1.94917	2.42848	1.95309	1.9591	2.72306	1.82433	1.83338	2.18272	2.39327	1.60182	1.98039	3.22215	2.91565	1.99056	2.3492	1.7321	1.8638	2.00286	2.12383	1.8812	2.18553	1.8146	1.82709	2.39199	1.8102	1.79222	1.85074	1.80804	2.27965	1.69208	1.943	1.93992	2.29619	2.04225	1.76585	2.15502	2.03108	2.06428	1.9072	0	2.01055	1.99978	2.06284	2.37237	2.00723	1.69749	1.60751
2.88335	2.05238	1.98949	1.80599	2.88828	1.97201	1.84626	2.57154	1.80376	1.82415	1.95646	2.24062	1.87397	1.90975	3.32951	2.83899	1.91699	1.96319	2.20647	2.36272	2.31057	1.965	1.79148	2.03987	1.86327	1.96172	2.72159	1.68115	1.91087	2.15059	1.76789	2.06718	1.89898	1.74617	1.98103	2.13098	2.0045	1.84602	1.8879	1.8267	2.07494	1.84994	2.01055	0	1.92139	2.07683	1.95101	1.81904	2.06072	1.87623
2.95125	2.10436	2.07736	1.89241	2.87889	1.85091	1.916	2.87511	1.89349	2.04834	2.23671	2.26964	1.7653	1.97399	3.51609	2.91475	2.26914	2.17802	2.27289	2.50777	2.16247	2.31408	1.92606	2.10172	1.99674	2.06214	2.80642	2.0037	1.74855	2.17831	1.86036	2.00923	1.83861	1.68306	2.31603	1.94474	1.99641	1.87225	2.07826	1.5924	2.05973	1.85227	1.99978	1.92139	0	2.24991	2.22996	2.11872	2.41606	1.97786
3.01394	2.313	2.67345	2.19257	3.0226	2.43201	2.10714	2.64672	2.12887	1.60349	2.42391	2.45455	2.11417	2.18894	3.7386	3.3407	2.34757	2.24895	2.17565	2.54038	2.34109	2.25797	2.25222	2.16746	2.11371	2.23427	3.06061	2.03152	2.18004	2.12436	2.15239	2.32917	1.82348	1.91963	2.11	2.31437	2.09956	1.99657	2.50111	2.13869	2.37462	2.03163	2.06284	2.07683	2.24991	0	2.58995	2.11696	2.24787	2.18738
2.72603	2.30789	2.6022	2.38228	3.31103	2.18603	1.79513	2.88673	2.03114	2.22743	2.27425	2.41894	2.10453	2.12696	3.79298	3.24488	2.2248	2.05891	2.40261	2.54439	2.16027	2.09342	2.21186	2.36561	1.83766	2.08013	3.40044	1.92905	2.02447	2.44615	1.97011	1.9584	2.32768	2.11638	2.19541	2.16883	2.03074	2.11611	1.98898	2.12289	2.56724	2.06284	2.37237	1.95101	2.22996	2.58995	0	2.08188	2.4086	2.32614
2.90152	2.2019	2.73028	2.29336	3.18481	2.18239	2.04236	3.01574	2.06551	2.0116	2.63181	2.63521	2.02271	1.98656	3.65228	3.32843	2.15431	2.16013	1.93217	2.41318	2.29657	2.24168	2.12339	2.43038	2.13786	2.12061	3.1551	1.68575	1.95219	2.28372	2.01476	2.1199	2.19355	2.00732	2.02936	2.35018	1.67429	2.06996	2.1099	1.80851	2.35484	1.98831	2.00723	1.81904	2.11872	2.11696	2.08188	0	1.99107	1.73112
2.94212	2.31665	2.44334	2.15801	2.71313	2.19646	2.08914	2.99144	2.18847	2.18078	2.45355	2.75034	2.05285	2.4634	3.14681	2.7848	2.3149	2.48757	2.01853	2.13061	2.31036	2.33427	2.14409	2.53848	2.36896	2.19243	2.61592	2.05191	2.39596	2.45156	2.02106	2.67253	2.24499	2.31975	2.03193	2.59142	2.18101	2.19015	2.35692	2.34255	2.35646	2.39015	1.69749	2.06072	2.41606	2.24787	2.4086	1.99107	0	1.69447
2.74487	2.07742	2.27883	2.03284	2.61296	1.80424	1.87215	3.00642	1.99894	1.97712	2.20927	2.62441	1.82432	2.08356	3.17449	2.83678	2.10909	2.38143	1.94059	2.14707	2.20401	2.16391	2.06861	2.36792	1.92579	1.92383	2.53539	2.00579	1.88704	2.31382	1.82143	2.28629	2.01002	1.9033	1.94255	2.34207	1.98752	1.92163	2.14282	1.74907	1.9895	2.1233	1.60751	1.87623	1.97786	2.18738	2.32614	1.73112	1.69447	0
2.72817	2.04054	1.98271	1.80046	2.48434	2.07023	1.76258	2.40333	1.7458	1.90101	2.02787	2.21635	1.70672	1.92931	3.03496	2.70782	1.87154	2.06705	2.15858	1.95644	2.03542	1.96328	1.80053	1.90167	1.59018	1.61043	2.52667	1.77561	1.94697	1.87873	1.7423	2.18146	1.80387	2.03691	2.06185	1.96893	2.11297	1.71575	1.92114	1.91508	2.20414	1.91401	1.87989	1.8209	1.97199	2.22915	2.00747	2.0574	2.17515	1.89464
3.17971	3.07925	3.21908	3.17923	3.92165	2.50356	2.71407	3.75539	2.90446	3.02042	3.09626	3.12334	2.38144	2.90645	4.30965	3.89691	2.96677	3.02589	3.08173	3.30778	2.153	3.21715	2.8993	3.03994	2.80825	3.04465	3.57864	2.94846	2.67213	2.89031	2.86089	2.81441	2.98253	2.86841	3.08174	2.69968	2.88151	3.08677	2.76992	2.67331	3.27137	2.80815	2.78234	2.95617	2.82505	3.14744	3.02335	3.00443	3.18542	2.86555
2.81147	2.17565	2.30749	2.15348	2.9946	2.00794	1.73664	2.86776	1.7376	1.91242	2.48299	2.39278	1.81884	1.90344	3.45021	3.22598	2.04013	2.36035	2.1326	2.24596	2.17245	2.26975	1.81505	2.09595	1.88501	1.98814	3.02213	1.57454	1.89789	2.18366	1.92158	1.93079	1.99803	1.75649	2.19098	2.0034	1.67887	2.00593	2.09481	1.59531	2.39459	1.74978	1.94835	1.8005	1.80024	2.05622	2.12302	1.65992	2.12525	1.88379
2.82566	2.14918	2.18242	1.75776	2.81987	1.72505	1.88427	2.45721	1.70666	1.62183	1.98195	2.14906	1.85167	1.95659	3.54148	2.92186	1.8698	1.94686	2.39852	2.15448	2.14766	2.09224	1.61583	1.82138	1.74562	1.90958	2.88408	1.82841	1.76677	1.95863	1.8837	1.89656	1.79305	1.71352	2.07183	2.00134	2.05862	1.88245	2.08496	1.90304	2.27311	1.62216	1.99686	1.67994	1.85232	2.00373	2.21205	2.04264	2.23432	2.04915
2.62464	1.91114	2.1082	1.76425	2.53176	2.12349	1.77113	2.39084	2.12847	1.82614	2.1775	2.20056	1.72111	1.6944	3.27707	2.68998	1.95439	2.25137	2.09045	2.05888	2.13646	1.96266	1.92046	2.13056	2.01419	1.9904	2.39532	1.75133	1.93387	2.03735	1.85571	2.16491	1.9255	1.94283	1.77014	2.26716	1.90586	1.60162	2.10609	1.99555	2.12592	1.86019	1.81677	1.75007	2.05605	1.97444	2.22125	1.97863	2.22646	1.99574
2.68122	2.23054	2.12345	2.07188	2.52596	2.14497	2.06951	2.59475	2.03248	1.96771	2.25782	2.56923	1.78542	2.18861	3.06629	2.76842	2.16132	2.3322	2.06413	2.03577	2.10609	2.14851	2.04728	2.19	1.85125	2.02536	2.57563	2.13717	2.26583	2.04828	2.00256	2.507	1.89275	2.04537	2.02975	2.37146	2.04731	1.93574	2.18682	2.0787	2.25744	2.27426	1.74075	2.08426	2.19483	2.03739	2.33839	2.138	1.75891	1.8374
2.66773	2.09175	2.55495	2.08857	2.57627	2.11874	1.91613	2.36581	2.26137	1.99667	2.08577	2.43152	2.06909	2.15438	3.35239	2.71877	2.25416	2.47403	2.1326	2.24052	2.02878	2.01607	2.15026	2.14654	2.1979	2.20523	2.80058	1.9946	2.23509	2.2152	2.20077	2.61049	1.99932	2.31136	2.01157	2.29382	2.32856	2.13491	2.18561	2.49541	2.48584	2.27825	1.97501	2.05192	2.48504	2.31488	2.25911	2.29228	2.10333	2.22442
3.81046	3.44491	4.13332	3.88643	3.34192	4.00619	3.91907	3.4377	3.93314	3.74618	3.88875	3.81814	4.04595	3.78805	3.92194	3.9931	3.67684	3.99897	3.42921	3.44253	3.72209	3.50061	3.81086	3.63479	3.81038	3.78737	3.8388	3.69688	4.23757	3.41052	3.95246	4.66999	3.74832	4.108	3.43466	4.10207	4.07528	3.71921	3.88452	4.29864	3.7983	4.19593	3.59443	3.90071	4.17002	3.72531	4.08725	3.88907	3.66797	3.79132
2.71319	2.00034	2.38369	1.96241	2.71753	1.92365	1.82237	2.52762	1.94141	1.74732	2.10631	2.25571	1.79074	1.82427	3.32076	2.83989	2.09771	2.19516	1.78707	2.09371	2.16027	1.84465	1.91707	1.95838	1.69784	1.97451	2.69396	1.6597	1.88218	1.94413	1.86519	2.08677	1.89332	1.66916	1.84069	2.12618	1.91985	1.6349	2.14336	1.79775	2.13741	1.92075	1.70443	1.60672	1.8907	1.66244	2.14425	1.79646	1.88535	1.67987
2.92208	2.27195	2.42897	2.14102	2.79967	2.2297	1.88257	2.63976	1.91153	1.8218	2.21346	2.43129	1.89968	2.12552	3.37087	3.21823	2.05732	2.23203	2.12679	2.00803	2.05058	2.00108	1.89498	1.98277	1.70801	1.90039	2.90181	1.77558	2.06469	1.8186	1.99406	2.16357	1.88677	2.08899	2.11052	2.08922	2.21918	1.94032	2.17907	2.06953	2.30921	1.96327	1.76744	1.79542	2.30757	1.93976	2.09809	1.94823	2.06793	1.97755
2.67355	2.08692	2.21991	2.09044	2.96075	1.80237	1.79821	2.83146	1.67233	1.77873	2.18254	2.45305	1.61417	1.94126	3.26408	3.00868	2.05863	2.05309	1.89989	2.22206	2.04599	2.16309	1.94501	2.22871	1.68788	1.94157	2.77735	1.71529	1.66676	2.07593	1.7513	1.98853	1.89483	1.60618	1.97402	2.12647	1.91322	1.77745	1.92885	1.66492	2.19894	1.76811	1.57996	1.49508	1.90527	1.87413	2.00207	1.69544	1.75744	1.58137
2.83085	2.09298	2.10356	1.91955	2.77559	2.11641	1.91842	2.5556	1.99136	2.09581	2.10232	2.08453	1.91854	2.0921	3.38327	2.91296	1.98251	2.05441	2.32074	2.07616	2.1964	2.16799	1.93885	1.87806	1.72936	1.88663	2.73113	2.01454	2.22447	1.96189	1.85643	2.15029	2.09635	2.01363	1.98097	2.0608	2.20087	1.82509	2.15204	2.05455	2.10418	2.06896	2.15575	1.87172	2.00941	2.19883	2.03887	2.1159	2.19882	2.03705
2.6035	2.26348	2.5797	2.15612	3.26966	2.27137	1.90714	2.59925	1.91485	1.90726	2.28722	2.08228	2.00609	1.82538	3.74398	3.25328	2.1803	2.05159	2.29269	2.38898	2.2286	1.91163	2.19858	1.97942	1.9032	1.97337	3.31546	1.77218	1.88521	2.00529	2.00228	1.99497	2.03642	1.94783	1.98014	2.07303	1.97544	2.0422	2.07034	2.01009	2.64569	1.88426	2.16489	1.90588	2.23501	2.10187	1.82061	2.10105	2.43968	2.42005
3.14989	2.63583	2.42572	2.44747	2.42352	2.66145	2.5784	2.75186	2.50516	2.35046	2.54965	2.71207	2.21875	2.58582	3.44132	3.11708	2.31648	2.74053	2.1166	2.02999	2.37422	2.57771	2.26865	2.57432	2.43189	2.40884	2.44766	2.45501	2.59744	2.21365	2.2911	2.9679	2.26174	2.43056	2.33105	2.71	2.55565	2.03626	2.73157	2.62715	2.28127	2.60403	1.72458	2.48991	2.48104	2.24785	2.88819	2.51492	2.08326	2.2674
2.859	2.15516	1.56704	1.78026	2.50044	1.91017	1.94371	2.53483	2.25178	2.2332	1.79103	2.42343	1.66489	2.05598	3.19085	2.47414	1.9253	2.33396	2.21034	2.12128	2.15253	2.25553	1.95155	2.31646	1.98486	2.04833	2.2435	2.21317	2.0902	2.36057	1.66368	2.3231	2.03409	1.937	2.04139	2.42736	2.29816	1.79692	2.19996	1.92322	1.99363	2.24047	1.99078	1.73148	1.88798	2.42638	2.23359	2.28156	2.17352	1.881
2.67305	2.2792	2.15328	1.87627	3.12699	1.92593	1.72166	2.68392	1.76002	1.72729	2.08716	1.97678	1.67336	1.71079	3.78619	3.31715	2.01064	1.99555	2.43351	2.50512	2.06753	2.03398	1.83658	1.68752	1.72845	1.96174	2.96552	1.73821	1.75474	2.14845	1.88848	1.59537	1.89807	1.61941	2.12325	1.85913	2.10438	1.79686	1.8252	1.56615	2.2666	1.49894	2.07534	1.68599	1.64165	1.9427	2.00089	1.99209	2.38924	2.13364
2.78759	1.94358	2.08613	1.69777	2.92298	1.61902	1.6482	2.62705	1.90822	1.83272	1.93538	2.00571	1.67549	1.9259	3.46445	2.62309	2.1533	1.74118	2.32427	2.11522	2.04559	2.19957	1.68719	2.0163	1.94639	1.84482	2.67166	1.85268	1.74185	1.91159	1.77453	1.8816	1.88704	1.88174	1.95345	1.98095	1.86647	2.01621	1.86762	1.86003	2.10832	1.80531	2.09135	1.61437	1.61484	2.25316	2.11139	1.96886	2.18447	1.97634
2.71302	2.14793	1.96104	1.51933	2.9608	1.90342	1.77659	2.66245	1.96703	1.78981	2.02486	2.01421	1.58376	1.65591	3.62926	2.88386	2.02255	2.01463	2.35669	2.27059	2.08229	1.96226	1.90837	1.97708	1.94415	1.92735	2.60709	1.92777	1.70098	2.14841	1.73861	1.80794	1.93259	1.64501	1.88884	1.86694	1.94117	1.60253	1.89551	1.72298	1.9431	1.59955	2.04458	1.75737	1.67963	2.06076	1.98752	2.07987	2.27808	1.98798
2.46217	2.49184	2.45184	2.39957	3.05367	2.24789	2.32084	3.01744	2.39444	2.58151	2.25781	2.28508	1.72753	2.15642	3.61824	3.1126	2.24005	2.66156	2.53326	2.73002	2.12611	2.4916	2.3321	2.56461	2.04558	2.32692	2.86606	2.50708	2.1743	2.46375	1.85537	2.47997	2.41801	2.25816	2.48786	2.42613	2.55371	2.43667	2.09667	2.4178	2.67667	2.46931	2.2648	2.3617	2.22381	2.81519	2.35256	2.63692	2.66954	2.2878
2.71905	1.9073	2.08487	1.70426	2.86906	1.66687	1.40034	2.6029	1.67629	1.55824	1.84499	2.07798	1.6294	1.78554	3.48506	2.88427	2.01823	1.76877	1.97676	2.24938	1.79086	2.03487	1.75426	1.85095	1.65584	1.67078	2.74316	1.64362	1.53319	2.01963	1.81321	1.61253	1.63341	1.62171	2.01482	1.78	1.87534	1.5627	1.89796	1.56626	2.04726	1.61505	1.83375	1.60229	1.53296	1.95417	1.85337	1.88414	2.07759	1.72397
2.77088	2.07529	2.51048	1.88503	3.09041	1.79309	1.75763	2.83804	1.7343	1.49001	2.30291	2.08953	1.7881	2.01114	3.61158	3.06277	2.18645	1.82655	2.20347	2.29731	1.75229	2.19927	1.78391	1.95901	1.86602	1.67841	2.97366	1.6238	1.53114	1.96715	1.79974	1.73589	1.63967	1.7843	2.05579	1.8995	1.85308	1.91831	1.95077	1.88799	2.27403	1.46214	1.77416	1.89523	1.92978	2.0573	2.11841	1.84653	2.17866	1.99446
2.97382	2.32625	1.97489	1.77026	2.97751	1.87812	1.88858	2.63704	2.18523	1.88723	1.77969	2.23736	1.86554	1.84339	3.47221	2.8863	1.99002	2.33271	2.42278	2.35559	2.36969	2.03008	1.79846	2.11526	1.92273	2.07397	2.66056	2.02699	2.03749	2.32527	1.82427	2.16917	2.11701	1.80999	2.04641	2.25804	2.23484	1.85117	2.09726	1.87417	2.13113	2.03188	2.1663	1.4381	2.03045	2.17023	2.17638	2.07543	2.22875	1.91715
2.82214	2.29051	2.18915	1.93388	3.08256	1.62632	1.62231	3.01857	1.64319	1.67776	2.10803	2.23726	1.62125	1.93034	3.67736	3.19893	2.04993	2.08801	2.08001	2.2817	2.00509	2.09057	1.74879	1.91089	1.59711	1.79971	2.96567	1.6765	1.62994	2.14501	1.74489	1.6517	1.86926	1.66141	1.97897	1.95669	1.83795	1.90073	1.76043	1.52673	2.00405	1.58917	1.66886	1.45874	1.75467	2.03001	1.82924	1.73153	2.1492	1.62744
3.05188	2.35277	2.28091	2.09669	3.03688	2.22543	2.08831	2.79515	1.90976	2.14034	2.10054	2.5374	2.01023	2.35736	3.40855	2.96773	2.53084	2.35605	2.46753	2.35052	2.41615	2.18344	2.27649	2.36685	2.17683	2.04135	2.88494	2.11485	2.2451	2.23863	1.95324	2.33957	1.90846	2.13385	1.97571	2.30566	2.22509	2.25558	2.33845	2.2493	2.28498	2.32961	1.96773	1.78486	2.22583	2.25512	2.17429	2.21311	1.90428	2.0394
2.58032	2.09606	2.022	1.74724	2.88259	1.91573	1.94403	2.57735	1.7464	1.67704	2.00637	2.16639	1.68294	1.7395	3.49525	2.93707	2.02494	1.96897	2.01094	2.29694	2.28993	1.8787	1.93091	2.07444	1.64617	1.93753	2.77442	1.72274	1.60891	2.22913	1.66374	1.76285	1.82773	1.45911	1.82308	2.15507	1.76832	1.74187	1.92809	1.75958	2.05751	1.76835	1.79082	1.46712	1.80163	1.91636	1.99468	1.74275	2.15395	1.70147
2.69131	2.18652	2.31875	2.10724	3.05795	2.22285	2.0436	2.64304	1.87221	1.95158	2.28923	2.20463	1.9511	2.01718	3.56677	3.28777	2.13782	1.97689	2.29995	2.27043	2.0021	2.11424	2.09639	2.0336	1.94583	1.85587	3.06933	1.75561	2.02611	2.12351	1.89107	2.03084	1.90554	1.79568	2.11702	2.0095	2.07283	2.02009	1.8743	1.99569	2.35834	1.90543	2.09474	1.7272	2.06826	2.10771	2.05508	1.84668	2.06184	2.02789
2.6652	2.06899	2.44812	2.0187	3.23498	2.14198	1.85573	2.86216	1.76294	1.79391	2.45732	2.15748	1.96607	1.89701	3.93042	3.51165	2.12709	1.9689	2.30002	2.5181	2.25482	2.19061	2.06384	1.88825	1.79973	1.921	3.23448	1.60813	1.83413	2.18311	1.90913	1.62229	1.99195	1.60649	2.15205	2.13874	1.91038	1.8662	1.99643	1.74556	2.26379	1.67882	2.07577	1.65759	1.78458	2.03843	1.81164	1.75015	2.19779	2.00515
2.70138	1.90939	2.10905	1.93052	2.59639	2.05625	1.92196	2.53844	2.00572	1.99082	1.99823	2.37727	1.92137	1.97273	3.19679	2.75099	2.16461	2.12074	1.85228	2.12484	2.27895	2.00864	2.12153	2.23037	1.95189	1.94115	2.54838	1.91176	1.93651	2.11472	1.87835	2.22643	1.95803	1.81187	1.8845	2.13523	1.98969	1.77553	1.99281	1.86888	1.8419	2.1602	1.90279	1.59524	1.8156	2.09069	2.07703	1.73955	1.98713	1.65146
2.75216	2.1682	2.54233	1.81616	3.02793	1.85523	1.92981	2.73699	1.70188	1.67343	2.4015	2.25729	1.99333	2.02469	3.59152	3.12819	2.15604	1.93376	2.29366	2.29652	2.18592	1.82119	1.98333	1.93872	1.90197	1.77988	3.09979	1.77044	1.84503	2.01303	1.93523	1.87265	1.82867	1.81903	1.99898	2.03946	1.93227	2.09012	2.06863	1.86265	2.43561	1.55655	1.9914	1.75685	1.95894	2.05553	1.95711	1.84597	1.98499	1.9934
2.75724	2.00695	2.31521	1.91697	2.83938	1.63576	1.5793	2.85027	1.61529	1.54174	2.15481	2.10678	1.66877	1.87632	3.29061	2.93837	1.92093	1.83526	1.82751	1.89563	1.92183	1.97881	1.56172	1.90883	1.58235	1.71154	2.88765	1.52005	1.70249	1.77948	1.68274	1.79892	1.7742	1.75549	1.81969	1.97783	1.60426	1.85691	1.95027	1.59823	2.1236	1.60051	1.6076	1.56376	1.76383	1.79127	1.93375	1.48841	1.85438	1.59955
2.79194	2.29332	2.22098	2.08325	2.4752	2.37403	2.29406	2.74395	2.20963	2.20168	2.5756	2.57128	1.92207	2.17529	3.22983	3.12686	1.90647	2.34438	2.03704	2.22594	2.19264	2.21805	2.15831	2.24514	2.11608	2.24934	2.40939	2.17041	2.44827	2.27562	2.20316	2.50321	2.23332	2.27231	2.19038	2.42962	2.42462	1.82216	2.26334	2.09898	2.26936	2.12578	1.85242	2.07435	2.11334	2.12079	2.52767	2.05104	1.88404	1.84229
2.73795	2.21118	1.98817	1.97956	2.70687	2.046	1.96152	2.76366	2.21292	2.20617	2.2807	2.40455	1.85437	2.10744	3.15846	2.65924	2.27553	2.23551	2.18923	2.09673	2.25783	2.21502	2.05094	2.4728	2.11868	1.93322	2.54647	1.83504	2.00206	2.22005	1.69615	2.38407	2.16283	1.96677	1.96332	2.32848	2.00845	2.07397	1.98961	1.9255	1.97965	2.1626	2.03351	1.88405	1.90644	2.51319	2.0437	2.01307	2.10359	1.89037
2.75659	2.24907	2.43017	2.0105	3.33822	1.89925	1.93577	2.95866	1.60812	1.72681	2.37054	2.16275	1.69888	1.96458	3.88732	3.28743	2.37032	2.02637	2.4366	2.54323	2.0577	2.21016	2.02461	1.96456	1.88169	1.97048	3.27588	1.74133	1.56388	2.20083	1.91482	1.61481	1.81234	1.47383	2.13652	1.81038	1.76802	2.05016	2.00107	1.72996	2.3892	1.59363	2.02741	1.82132	1.7408	2.02729	2.04756	1.86757	2.34437	2.04735
3.07877	2.30602	2.41516	2.18686	3.2638	2.19869	1.92395	2.99032	1.80273	2.02068	2.30305	2.44898	2.10556	2.19473	3.30879	3.25981	2.41633	2.22299	2.54605	2.4693	2.33296	2.18807	2.04643	2.18911	1.87234	1.69768	3.31206	1.83188	1.94934	2.06572	2.0289	2.01319	2.0786	1.97703	2.43604	1.98431	2.06501	2.20719	1.99766	1.88604	2.55279	1.83209	2.27426	1.6778	1.95698	2.36483	1.90486	2.05446	2.51819	2.158
2.85399	2.29906	2.45749	2.13333	3.42285	2.25618	2.02585	2.91133	1.93031	2.02262	2.46563	2.34262	1.94681	1.98894	3.81859	3.52095	2.26126	2.18479	2.58525	2.61546	2.36631	2.01411	2.29836	2.07956	2.09307	1.96789	3.30868	2.06807	2.0307	2.31184	2.2105	2.0868	2.18993	2.10505	2.50132	1.98096	2.2267	2.09379	2.0259	1.99778	2.52639	1.66786	2.31767	1.85422	2.16014	2.29424	2.08511	2.02733	2.43656	2.15004
2.77005	2.3006	2.61572	2.09714	3.39131	1.97801	1.87826	2.88008	1.78832	1.74289	2.44319	2.16702	2.0091	2.02908	3.78317	3.28185	2.25567	1.80027	2.35501	2.49491	2.21317	2.08087	2.04765	1.98999	1.86825	1.93479	3.38303	1.61786	1.63899	2.27697	1.87649	1.47353	1.98056	1.67995	2.07059	1.7841	1.69749	2.15892	1.9239	1.74253	2.55894	1.49854	2.25579	1.74998	1.93921	2.09353	1.78607	1.89255	2.32703	2.18379
2.87359	2.22394	2.60796	2.20946	3.0548	2.10279	1.8144	2.83415	1.95179	1.79744	2.1911	2.1574	1.77337	2.05434	3.43241	3.04882	2.28403	2.22454	2.1842	2.52345	2.07583	2.22254	1.87378	2.04746	2.06486	1.98136	3.0829	1.84242	1.88127	2.16873	1.95313	2.11452	1.98504	1.99941	2.32188	2.03965	2.09891	2.14326	2.05693	2.02018	2.56082	1.86446	2.03508	1.72757	2.03826	2.0915	2.0435	1.87894	1.97921	2.05445
3.21194	2.29826	2.85241	2.5975	2.86116	2.64616	2.38454	2.59905	2.64528	2.50634	2.63174	2.9466	2.71311	2.57879	3.03316	2.89393	2.65038	2.71023	2.64913	2.37098	2.75895	2.30594	2.56716	2.75503	2.71831	2.42429	3.08362	2.32906	2.82928	2.26651	2.40892	3.20796	2.56533	2.75735	2.28093	2.84365	2.57835	2.57535	2.65983	2.78746	2.7678	2.86535	2.58263	2.26043	2.86107	2.58889	2.68043	2.51324	2.45612	2.50849
2.99974	1.96173	1.89921	1.7926	2.60378	1.986	1.81523	2.56179	1.93356	1.9504	1.77992	2.33565	1.90449	2.01352	3.13364	2.64752	2.06968	2.17711	2.10092	2.26246	2.23852	2.04728	1.92017	2.03967	1.87756	1.90029	2.4455	2.03119	2.092	2.30826	1.63892	2.29064	1.78909	1.89362	1.98413	2.18975	2.22155	1.70151	1.99626	1.92313	1.74496	2.25288	1.95125	1.60198	1.68061	2.11511	2.10647	2.06064	2.0151	1.67437
2.76816	2.15877	2.20958	1.82695	3.00334	1.86851	1.7925	2.81361	1.70332	1.7344	2.22627	2.20989	1.79193	1.993	3.55509	3.04963	2.06004	1.93306	2.03901	2.29738	2.05648	2.12663	1.9342	1.99007	1.73421	1.90738	2.91889	1.56965	1.5994	2.11454	1.88973	1.80232	1.77435	1.57913	1.96668	2.0594	1.93699	1.8255	2.06184	1.80378	2.11979	1.66423	1.79633	1.50164	1.8065	1.89183	2.06322	1.72609	1.93845	1.92558
2.86165	2.04766	2.12091	1.8894	2.95519	1.75984	1.62706	2.87897	1.85249	1.93841	2.14953	2.24632	1.85746	1.98491	3.60527	3.05023	2.25239	2.1169	2.3299	2.205	2.08862	2.17635	1.87039	1.93574	2.0406	1.81037	2.97141	1.78596	1.82553	2.07231	1.90351	2.07842	1.85955	1.77613	2.12376	2.01426	1.99595	1.99353	2.00493	1.91785	1.89221	1.77808	1.84441	1.89614	1.69947	2.32565	2.06122	1.99148	2.23171	1.77504
2.93263	2.31283	2.24702	1.94215	2.8106	1.89488	1.94405	2.87101	1.94214	1.74576	2.13195	2.51657	1.8409	2.16333	3.56685	3.21479	2.17762	2.28756	2.20693	2.1877	2.07518	2.17942	1.85395	2.06168	1.9738	1.94985	2.69635	1.81192	1.96418	2.24086	1.99687	2.1244	1.94893	1.90388	2.07948	2.0711	2.30752	1.81859	2.06361	1.75863	2.02961	1.83353	1.69855	1.80213	1.91237	2.10973	2.34735	1.89444	2.00545	1.68672
2.87775	2.1628	2.62365	2.21208	2.80349	2.17836	2.0371	2.79126	1.97639	1.95641	2.21146	2.13075	2.03194	2.23889	3.30678	2.83661	2.35294	2.15479	2.10306	2.11934	2.18738	2.27124	2.023	2.19087	2.00388	1.82924	2.89181	1.79623	2.01888	1.95819	1.68745	2.43121	1.98523	2.13042	1.97678	2.33778	2.12354	2.10638	2.22739	2.42077	2.2993	2.23502	1.80928	1.9598	2.14735	2.27659	2.221	2.05639	1.94157	2.03818
3.45414	2.58287	2.21541	2.27828	2.60925	2.46392	2.59363	3.04015	2.86084	2.76143	2.21565	3.04827	2.45113	2.77281	3.28927	2.51696	2.78799	2.96349	2.57974	2.42507	2.89753	2.77077	2.55059	2.8816	2.66825	2.68773	2.26026	2.8366	2.88246	2.90475	2.35825	3.16293	2.66188	2.66196	2.2133	3.04684	2.88313	2.36102	2.80223	2.75165	1.77493	3.09832	2.40175	2.31434	2.47476	2.82605	2.97664	2.83564	2.38738	2.20257
2.95585	2.03292	2.40322	1.77586	2.7137	1.99583	1.99195	2.70192	2.2185	1.83451	2.25685	2.53969	2.08509	2.20473	3.14551	2.68234	2.40657	2.35848	2.25001	2.00191	2.35943	2.00007	2.07688	2.29107	2.34081	1.9817	2.56144	2.05902	2.21236	2.32144	1.92119	2.5446	2.08074	2.1674	1.73639	2.27529	2.10617	2.00873	2.33101	2.23625	2.1336	2.28477	1.99521	2.0278	2.30416	2.14204	2.33009	1.98626	1.66062	1.76034
2.96543	2.26007	2.12126	1.93912	2.92273	1.8539	1.67759	2.93399	2.01705	1.85117	1.86334	2.43383	1.84159	2.10724	3.62769	2.99365	2.30538	2.22797	2.24347	2.29674	2.06119	2.21512	1.96995	2.00104	1.96893	1.80237	2.76802	1.76446	1.92168	2.19076	1.85795	2.06888	1.99089	1.81067	1.90252	2.05355	2.11942	1.8739	2.08907	1.84849	1.75383	1.97397	1.81256	1.73948	1.79791	2.04949	2.12283	1.90715	1.86567	1.61488
2.55645	2.21249	2.65888	2.0614	2.99544	2.34603	2.13002	2.71856	2.19513	1.94916	2.47014	2.34662	2.25914	1.9664	3.75052	3.42322	2.15546	2.40484	2.23513	2.56726	2.24991	1.95645	2.3537	2.02753	2.07971	1.95156	2.88448	1.75157	2.2657	2.25949	2.13241	2.43487	2.12383	2.0174	2.07448	2.1788	2.25627	1.88537	2.07023	2.09582	2.26885	2.00384	2.02497	1.92488	2.2223	1.97645	2.29796	1.89851	2.30885	1.95629
2.76411	2.02298	1.88632	1.69164	2.60794	1.86698	1.85792	2.52483	1.80052	1.98386	2.00788	2.28783	1.81095	1.98864	3.20238	2.6625	2.00318	2.0178	2.26456	2.11052	2.15017	2.10894	1.86099	2.003	1.93933	1.85516	2.63987	1.93506	2.05451	2.20951	1.80913	2.2359	1.87761	1.90405	1.77886	2.29406	2.16894	1.88335	1.85229	1.95232	1.9132	2.05091	1.93003	1.56174	1.89469	2.09666	2.06407	1.89309	1.80286	1.78006
2.81215	2.18686	2.38491	1.98746	2.74164	1.93725	1.6198	2.70325	1.80105	1.63254	2.05319	2.10708	1.7011	1.90501	3.36277	2.92718	2.1294	2.12889	1.83953	2.04073	1.98048	1.97039	1.72854	1.83119	1.78667	1.67546	2.71321	1.49215	1.79866	1.93115	1.77132	1.91618	1.72773	1.76169	1.85192	1.87113	1.73929	1.81115	1.9807	1.86101	2.04406	1.70762	1.59946	1.8137	1.87317	1.86552	2.11337	1.71785	1.92525	1.64036
2.82046	2.30149	2.28286	2.00844	3.22303	1.84475	1.59198	2.74039	1.80397	1.8187	2.08976	1.95203	1.72244	1.87773	3.83028	3.23495	2.13199	1.78562	2.52459	2.37336	1.74471	2.03671	1.92314	1.73149	1.72773	1.77843	3.11167	1.80947	1.71469	2.13245	1.98932	1.60312	1.90779	1.94221	2.27051	1.53543	2.09779	2.02208	1.7706	1.6457	2.39933	1.5918	2.23761	1.74775	1.78557	2.20976	1.77386	2.10559	2.47607	2.08195
2.78497	1.91581	2.39255	2.10086	2.26131	2.09651	1.97848	2.37968	2.46228	1.91154	2.10433	2.49697	2.11966	2.08926	3.24609	2.75264	2.0703	2.34228	1.92349	1.8328	2.14575	1.9229	1.91049	2.17577	2.18623	2.01442	2.54677	1.99934	2.20595	2.115	2.01163	2.59683	2.14688	2.10935	1.9312	2.33304	2.25988	1.65676	2.27813	2.32013	1.94732	2.1789	1.87056	2.12306	2.25905	2.2475	2.1957	1.96116	2.09337	1.86798
2.9777	1.99014	2.19076	1.77568	2.97455	1.74599	1.51723	2.65629	1.86735	1.70815	1.98047	2.33718	1.85897	1.78588	3.50378	2.91889	2.19393	2.25145	2.23983	2.25903	2.12579	1.88228	1.7748	1.9722	1.92574	1.8026	2.88687	1.70019	1.80812	1.90046	1.8872	2.06415	1.76986	1.91207	2.03977	1.76744	1.93443	1.79129	2.07292	1.84875	2.03762	1.7984	1.78949	1.57009	1.80461	2.07777	1.9826	1.88443	1.99783	1.81596
2.80364	2.14614	2.29954	2.07679	3.20227	1.81348	1.76009	2.91449	1.97629	1.72463	2.18775	2.23683	1.68033	1.891	3.76206	3.19827	2.09685	2.0604	2.23671	2.57434	1.93904	2.20278	1.91523	2.15053	1.96201	2.05046	2.9482	1.74123	1.58501	2.11997	1.67985	1.79284	1.87446	1.53835	2.12038	1.89661	1.75068	1.81348	2.04107	1.58068	2.15408	1.61309	1.90581	1.5755	1.70659	2.02215	1.8935	1.79585	2.28283	1.85939
2.77705	2.22555	2.33063	2.05798	2.79196	2.09623	1.89741	2.5925	1.96276	1.8226	2.16747	2.38244	1.91572	1.97599	3.37801	3.16474	1.95623	1.95527	2.18373	2.46192	2.18747	1.95276	1.87886	1.922	1.65715	1.93681	2.93486	1.78277	2.04399	2.20344	1.93476	1.9416	2.03211	1.91532	2.11808	2.18105	2.16731	1.81355	1.94395	1.84468	2.27396	1.73157	2.17118	1.64272	1.94264	2.04958	1.80621	1.83594	2.38966	2.0908
2.54633	2.15892	1.90244	1.78725	2.61956	1.91498	1.9934	2.64006	2.03886	1.84684	1.97322	2.12404	1.58572	1.67397	3.43572	2.88781	1.75079	2.10967	2.02253	2.12467	2.05869	1.99105	1.8733	1.93675	1.70197	1.81393	2.37759	1.83524	1.88944	2.0445	1.68937	2.10924	1.88033	1.67155	1.93487	2.14425	2.04305	1.59173	1.88046	1.75577	1.85798	1.77338	1.60853	1.70639	1.71377	2.02634	2.21385	1.90369	2.04739	1.70346
2.66136	2.25099	2.64874	1.99982	3.0804	1.91997	1.87217	2.91308	2.17067	1.7977	2.18196	2.24693	2.05772	1.98862	3.72649	3.15223	2.38452	2.33609	2.12602	2.22755	2.13556	1.9299	2.14101	2.19855	2.06757	1.81391	3.00402	1.81237	1.87544	2.05873	1.89932	2.03099	2.04321	1.77732	1.8801	2.12	2.1665	2.02091	2.09909	2.18049	2.41812	1.92751	1.73239	1.96587	2.24679	2.19451	2.13071	1.95226	1.88877	1.7984
3.12281	2.39876	2.58301	2.19839	3.32148	2.03056	1.84613	3.08449	1.78327	1.71862	2.27521	2.5621	2.01825	2.35733	3.8403	3.41568	2.42716	2.09663	2.33958	2.59003	2.19382	2.2431	2.06218	2.14005	1.87072	1.94781	3.34631	1.54516	1.6916	2.33185	1.96172	1.72441	1.89445	1.78037	2.32803	1.89504	1.9707	2.21923	2.1424	1.84505	2.42737	1.7021	2.0767	1.61281	1.99188	2.04988	2.02489	1.67005	2.14593	1.92556
2.78422	2.13997	2.39566	2.08987	3.35075	1.96041	1.86013	2.9633	1.65348	1.59367	2.24586	2.19535	1.90917	1.88517	3.84685	3.41554	2.24219	2.1088	2.45268	2.64067	2.20683	2.15142	1.9716	1.92437	1.78239	1.85917	3.28137	1.8006	1.59769	2.34499	1.88985	1.53619	1.86369	1.54693	2.23744	1.94306	1.95313	1.98261	1.88946	1.72649	2.37894	1.59532	2.14305	1.62052	1.96521	2.11876	1.83312	1.8241	2.36085	1.84768
3.11103	2.3953	1.95182	1.92955	2.81324	1.93864	2.05083	3.09055	1.97215	2.06848	2.17151	2.4985	1.7847	2.23582	3.50174	2.87153	2.39849	2.48534	2.37479	2.44469	2.43136	2.63897	1.94681	2.32562	2.06562	2.18905	2.50831	2.20026	2.02122	2.53035	1.94993	2.16134	1.98658	1.9785	2.19372	2.34878	2.18628	2.08177	2.28505	1.97171	1.68798	2.09644	1.90248	1.91248	1.80625	2.20961	2.52908	2.18502	2.25616	1.78305
2.98532	2.13964	2.00342	1.77535	2.25924	1.9551	2.08312	2.53547	2.38831	2.02083	2.19238	2.56196	2.0148	2.26426	3.10559	2.49186	2.15014	2.3687	2.15807	1.95397	2.3308	2.15628	1.95848	2.20978	2.19876	2.13587	2.09628	2.07238	2.30279	2.51279	1.9294	2.60387	2.13659	2.23305	1.87796	2.4487	2.27626	1.91466	2.2628	2.28199	1.91488	2.27566	1.9225	1.88951	2.21023	2.38258	2.38233	2.10199	1.84828	1.71373
2.21053	2.35104	2.79071	2.34997	2.34297	2.74488	2.57958	2.45764	2.96401	2.59796	2.70126	2.5411	2.38289	2.12306	3.22123	2.82884	2.09077	2.37423	2.31544	2.14398	2.67315	2.10471	2.55568	2.79243	2.42236	2.51883	2.48778	2.39976	2.70085	2.36789	2.19827	2.94837	2.85223	2.71553	2.06621	2.86729	2.68248	2.18021	2.33188	2.7088	2.77876	2.61142	2.41118	2.6776	2.81155	2.71393	2.6932	2.61635	2.60148	2.45591
2.50178	2.57881	2.75181	2.51021	2.74597	2.88477	2.7178	2.50138	2.66516	2.69385	2.8626	2.58235	2.38136	2.50701	3.3036	3.15083	2.33937	2.61238	2.5401	2.20572	2.47057	2.4672	2.5875	2.45369	2.37705	2.51476	2.75895	2.3949	2.95555	2.41723	2.51976	3.10613	2.68254	2.92603	2.38865	2.74972	2.79957	2.49644	2.31426	2.84153	2.89619	2.76532	2.49977	2.85489	2.79632	2.81835	2.92682	2.91135	2.73415	2.91384
2.4281	2.379	3.03932	2.65628	2.97046	2.97042	2.94795	2.64876	3.25265	3.04556	2.88685	2.714	2.90555	2.54458	3.7811	3.05175	2.85127	2.86494	2.94533	2.62913	3.01985	2.72596	3.01818	3.08166	2.92293	2.79342	3.02237	2.86876	3.02608	2.68625	2.62082	3.43144	3.08915	3.12819	2.42035	3.0627	3.07526	2.88526	2.6719	3.22756	2.9488	3.24726	2.98332	3.07273	3.05848	3.30219	3.1064	3.28704	3.24916	3.02275
2.24042	1.92416	2.38839	1.92495	2.76892	2.19025	1.89636	2.53281	2.07393	1.92638	2.24893	2.10438	1.75494	1.76906	3.76286	3.22109	1.71363	1.90502	1.95951	2.10574	1.88994	1.86873	2.19214	2.02011	1.9776	1.93521	2.76428	1.67374	1.98729	2.02076	1.75292	2.24276	1.97841	1.94961	1.77111	2.15063	2.11609	1.67231	1.92426	2.05651	2.1596	1.9853	1.71665	2.00562	2.00009	2.15768	1.87513	2.01617	1.99694	1.99833
2.67164	2.21868	2.72663	2.38381	2.88562	2.23793	1.99947	2.72935	2.43634	2.33224	2.54124	2.55775	2.25739	2.34761	3.52265	3.066	2.17456	2.21852	1.97424	2.00485	2.07919	2.43884	2.17919	2.44416	2.1723	2.38103	2.95055	2.02119	2.35559	2.41776	2.05491	2.51819	2.41106	2.36211	1.92099	2.43017	2.29195	2.26917	2.09996	2.40156	2.42538	2.52071	2.29324	2.28946	2.39403	2.58597	2.16719	2.30492	2.30742	2.27663
2.39843	2.2002	2.96084	2.54303	3.22503	2.48934	2.1709	2.71266	2.62962	2.46588	2.71147	2.57208	2.41105	2.14607	3.59825	3.14361	2.30424	2.2491	2.32397	2.23614	2.42894	2.23886	2.59301	2.65386	2.31823	2.42926	3.25464	2.11736	2.28021	2.33174	2.2561	2.69615	2.6107	2.45254	2.0507	2.61552	2.16804	2.40338	2.38119	2.52146	2.79966	2.54206	2.45685	2.42005	2.77044	2.5679	2.30674	2.42697	2.64887	2.467
2.7207	2.48367	3.19417	2.6634	3.1195	3.06501	2.79973	2.52452	2.98886	2.88309	3.09932	2.66101	2.92586	2.59682	4.05587	3.34724	2.58231	2.52891	2.90051	2.72138	2.80849	2.66694	3.05903	2.89751	2.85303	2.94728	3.34313	2.74946	3.091	2.76541	2.82122	3.17181	2.82631	3.02347	2.38587	3.06293	3.0113	2.56391	2.80538	3.23886	3.04632	3.02781	3.00132	2.92684	3.16325	2.81189	2.82963	3.25765	3.16484	3.25011
2.45554	2.09114	2.23762	1.81521	2.53048	2.32059	2.27354	2.22422	2.52955	2.32072	2.51099	2.31307	2.27967	1.9961	3.52128	2.63282	2.05309	2.43948	2.36959	2.09972	2.47638	2.08801	2.24184	2.2808	2.40714	2.39852	2.28222	2.11123	2.45395	2.50717	2.02736	2.66059	2.46169	2.20812	1.81538	2.47842	2.41038	1.90095	2.28178	2.53266	2.24447	2.47334	2.30654	2.19096	2.39081	2.51291	2.6152	2.58098	2.3155	2.32077
2.48408	2.57618	2.87104	2.83874	2.56703	3.13217	2.89781	2.53363	3.2054	3.2474	3.07295	2.83677	2.79277	2.68576	3.45624	3.01283	2.53355	2.88846	2.88599	2.24063	2.91944	2.91702	2.93505	3.15353	2.86226	2.94878	2.7244	2.90891	3.22258	2.80443	2.67617	3.50314	3.14888	3.20956	2.51173	3.36396	3.17565	2.72339	2.86538	3.28603	3.04865	3.37739	2.8542	3.21802	3.19396	3.29381	3.23733	3.36318	3.05015	3.04032
2.71347	2.01275	2.89207	2.29037	3.14138	2.24582	2.11182	2.67554	2.36516	2.0509	2.34631	2.27922	2.3379	2.07929	3.80346	3.0622	2.48429	2.30664	2.44137	2.55468	2.40488	2.1704	2.36258	2.38551	2.24925	2.19873	3.33828	2.19594	2.09141	2.3996	2.17367	2.31193	2.12539	2.21994	2.33538	2.31355	2.43452	2.30403	2.3725	2.62783	2.82635	2.29072	2.43	2.31702	2.52662	2.56416	2.41013	2.52225	2.56182	2.37507
2.4666	2.2611	2.6703	2.2468	2.30129	2.49018	2.63934	2.59045	2.80857	2.47035	2.94912	2.57794	2.2859	2.32818	3.7756	3.09499	1.96948	2.49607	2.02536	2.18167	2.52679	2.52271	2.39057	2.60319	2.54522	2.71421	2.35793	2.43659	2.63296	2.64987	2.42442	2.84961	2.56458	2.64048	2.34261	2.89799	2.49859	2.17981	2.56429	2.6928	2.4141	2.41915	2.16571	2.62845	2.59201	2.54452	2.98449	2.45698	2.49594	2.35337
3.31406	2.92988	2.89934	3.05388	2.43529	3.10562	3.12447	3.19087	3.51146	3.20007	3.0566	3.37943	2.97546	3.17145	3.62233	3.19773	2.65565	3.40913	2.41332	2.69073	3.21239	3.33587	2.90865	3.45868	3.13541	3.33862	2.66075	3.01113	3.22859	3.28743	2.79503	3.77915	3.13514	3.09015	2.80233	3.73886	3.15716	2.83386	3.19545	3.29087	2.59726	3.40943	2.6231	3.0487	3.09621	3.19044	3.48172	3.10334	2.78115	2.65832
4.09937	3.61541	3.55011	3.6234	2.75013	3.94906	4.08097	3.51554	4.32209	4.0526	3.83572	4.28531	3.85011	4.03699	3.7596	3.42016	3.6155	4.15379	3.21658	3.28012	4.00436	4.07102	3.85363	4.22574	4.14014	4.08274	2.77053	4.0368	4.27314	3.92042	3.69389	4.82919	3.88167	4.10734	3.37958	4.58338	4.09114	3.65832	4.09492	4.29614	3.22134	4.41674	3.47535	3.90416	4.00271	3.91028	4.52872	3.92721	3.45767	3.53429
2.5792	1.89247	2.72661	2.35077	2.50639	2.49512	2.09731	2.36792	2.60309	2.19287	2.45044	2.42205	2.26026	2.22845	3.80571	3.17796	2.02058	2.19132	2.06236	2.25132	2.30682	2.51278	2.19123	2.27154	2.46875	2.56497	2.79337	2.05713	2.44926	2.41737	2.4066	2.73381	2.26668	2.48755	2.26175	2.68215	2.45325	2.02194	2.54425	2.54274	2.40736	2.40732	2.15678	2.38016	2.46695	2.32916	2.57222	2.35934	2.48506	2.41548
2.71588	2.16333	2.56663	2.10491	2.2684	2.24212	2.2577	2.7814	2.63373	2.30303	2.54625	2.69873	2.30256	2.3199	3.50742	2.89145	1.91286	2.65379	1.73227	2.10343	2.47641	2.41354	2.19875	2.42596	2.46558	2.55401	2.3896	2.10425	2.5763	2.52881	2.14288	2.8836	2.41521	2.35689	1.94759	2.80216	2.38484	1.99801	2.56707	2.40325	2.13559	2.5317	1.91525	2.27977	2.31073	2.38304	2.74954	2.24809	2.0997	1.96755
3.20162	2.60901	2.69324	2.69507	2.67962	2.79043	2.89011	3.18895	3.34491	3.08239	2.7956	3.39618	2.68784	2.94035	3.55475	2.94462	2.82925	3.21228	2.56419	2.61091	3.0992	3.14699	2.77329	3.23739	3.0967	3.09988	2.33407	2.98473	3.07964	3.14931	2.68958	3.57837	3.11423	3.11783	2.6494	3.43914	3.01798	2.6804	3.04925	3.08573	2.29651	3.26569	2.59346	2.86259	2.89171	3.17746	3.40773	2.87101	2.61249	2.38362
3.79987	3.21663	2.61047	3.00641	2.59324	3.25878	3.45571	3.35885	3.57658	3.58409	3.21016	3.82325	3.19941	3.48452	3.32897	2.91995	3.06015	3.71052	3.1061	2.7933	3.66207	3.60479	3.16284	3.67699	3.41388	3.48459	2.33932	3.60516	3.6668	3.51707	3.09582	4.08256	3.41344	3.50598	3.03423	4.02529	3.56219	3.21228	3.40278	3.43201	2.64812	3.90046	3.06272	3.15814	3.33654	3.65073	3.86671	3.53795	3.05754	2.91641
2.66721	2.01679	2.61341	2.05877	2.20797	2.44599	2.39454	2.30129	2.60784	2.06335	2.40889	2.62915	2.3684	2.248	3.19467	2.92969	2.03024	2.44166	1.81819	2.05684	2.32353	2.11934	2.25794	2.39082	2.4008	2.27118	2.36067	2.10949	2.61219	2.26417	2.20015	2.95662	2.24013	2.45661	1.98287	2.7062	2.55358	1.89172	2.4191	2.60464	2.24466	2.47141	1.95662	2.24176	2.58131	2.22364	2.62165	2.14231	2.05942	2.09931
3.13278	2.54111	2.83865	2.3467	2.41185	2.58634	2.71674	2.89427	2.78841	2.49186	2.89223	3.04127	2.64371	2.81798	3.42528	3.07714	2.50616	2.83348	2.11499	2.15952	2.70867	2.77788	2.46128	2.70461	2.84127	2.71291	2.6177	2.49107	2.7376	2.72736	2.44413	3.20658	2.48219	2.62362	2.18838	3.11709	2.61152	2.34321	2.87619	2.96872	2.19483	2.7056	2.00692	2.56684	2.76238	2.69267	3.16467	2.57757	2.33166	2.30712
2.73153	2.45989	2.52263	2.37893	2.22361	2.61581	2.70238	2.74863	2.60219	2.38135	2.74522	2.63809	2.19133	2.43358	3.40149	3.04905	2.09089	2.55851	2.01027	2.22243	2.60367	2.62723	2.14748	2.59518	2.54001	2.61292	2.32681	2.31585	2.63849	2.36517	2.28415	2.91329	2.37088	2.44517	2.2588	2.97631	2.46512	2.20292	2.53888	2.61624	2.40503	2.36638	1.67039	2.43068	2.48522	2.39916	3.03485	2.26508	2.18126	2.19049
3.21177	2.73469	2.72727	2.74375	1.87642	2.96973	3.12252	2.89511	3.33678	3.16717	2.84982	3.33259	2.81826	3.06879	3.1061	2.52372	2.58925	3.34723	2.38535	2.29116	3.185	3.13978	2.80037	3.23037	3.0537	3.07793	2.18774	3.10526	3.3199	3.08645	2.7311	3.82911	3.01775	3.20405	2.5796	3.66148	3.12638	2.72612	3.11588	3.31991	2.47825	3.44344	2.51164	2.93258	3.08103	3.28441	3.46126	3.11532	2.59232	2.55168
3.31433	2.85323	2.63959	2.67033	1.81774	3.01336	3.09319	2.848	3.3236	3.0476	2.98168	3.32928	2.72053	3.04847	2.9646	2.64148	2.5344	3.31943	2.56179	2.3102	3.14671	3.14888	2.69655	3.24793	3.02013	3.14106	1.80371	3.11227	3.34135	3.18037	2.71588	3.81945	2.97792	3.28513	2.6024	3.68371	3.14925	2.60681	3.15698	3.292	2.42917	3.40184	2.45302	3.04796	3.13617	3.05393	3.51409	3.20453	2.56394	2.63988
3.87105	3.57462	3.6101	3.58155	2.53018	3.8466	3.9186	3.42965	3.8959	3.76461	3.90236	3.95334	3.54257	3.89412	3.4968	3.59326	3.07146	3.94557	3.17454	2.96403	3.73128	3.76836	3.46396	3.87519	3.77419	3.90315	2.93334	3.70603	4.15676	3.53827	3.55622	4.57495	3.60865	3.98013	3.39378	4.40175	3.74775	3.52119	3.9993	4.03556	3.66067	3.93416	3.09256	3.71516	3.95757	3.5481	4.26794	3.66397	3.1251	3.42088
4.20112	3.6176	3.20264	3.45774	2.61886	3.54174	3.84268	3.66497	4.14723	3.93661	3.55712	4.08989	3.56722	3.96829	3.60541	2.92571	3.47605	4.18321	3.40151	3.1679	3.94132	4.05431	3.62109	4.14845	3.97029	4.00284	2.59016	3.96979	4.13371	3.80184	3.52804	4.63597	3.75963	4.02023	3.43344	4.44198	3.89847	3.62683	4.01411	4.12859	3.19695	4.23812	3.30422	3.74686	3.94529	3.91449	4.387	3.9532	3.23607	3.34652
4.01167	3.51692	3.08723	3.37347	3.13403	3.80474	4.02587	3.69949	4.04006	4.16261	3.74926	4.26444	3.61652	3.72292	3.5898	3.21232	3.6714	4.22056	3.61568	3.3602	4.11128	3.9274	3.91016	4.15298	4.01428	3.84009	2.57204	4.13893	4.17633	3.90546	3.60031	4.66507	3.83912	4.0476	3.49693	4.33079	3.96993	3.64645	3.85302	3.98783	3.06811	4.41595	3.5286	3.71795	3.80135	4.18887	4.35037	3.98676	3.55816	3.40375
2.4012	2.14612	2.54338	2.08206	2.82251	2.42637	2.38316	2.5993	2.44833	2.23371	2.69651	2.46764	2.04909	2.06377	3.71028	3.05995	2.36846	2.23739	2.12647	2.18595	2.31601	2.38234	2.43967	2.44018	2.51061	2.13159	2.6163	2.20366	2.21417	2.35215	2.10839	2.50665	2.19191	2.22055	2.03775	2.5523	2.01867	2.0666	2.34633	2.31617	2.30391	2.18359	2.08507	2.54627	2.29114	2.3295	2.76014	2.20644	2.39223	2.19072
3.29005	2.91075	3.3005	2.91452	2.46279	3.00694	3.11692	3.09883	3.24573	2.88558	3.17869	3.32742	2.98774	3.14773	3.45939	3.21056	2.70789	3.23324	2.35664	2.43907	3.07811	3.02643	2.7908	3.08046	3.02563	3.14455	2.87565	2.82178	3.31454	2.94314	2.84031	3.71447	2.96784	3.10522	2.36601	3.6003	3.00352	2.82387	3.22357	3.3855	2.7867	3.21543	2.40756	2.9774	3.33631	2.79313	3.39336	2.79277	2.36472	2.64116
4.44335	3.9783	3.48596	3.7958	3.04782	4.14415	4.29392	4.03252	4.5852	4.49984	3.83165	4.58099	4.06012	4.37498	3.75298	3.3505	4.01211	4.54198	3.83542	3.53216	4.43276	4.35642	4.07737	4.5363	4.32482	4.27577	2.84596	4.44836	4.59932	4.35664	3.84042	5.04043	4.28752	4.42615	3.66294	4.80432	4.41276	4.00675	4.30536	4.49596	3.29177	4.79062	3.83907	4.14999	4.21201	4.42312	4.66593	4.40254	3.77813	3.75225
3.08936	2.75755	2.74891	2.69564	2.0939	2.84751	2.94405	2.79367	3.23045	2.97258	2.8915	3.13764	2.69756	2.86674	3.33639	2.75564	2.51546	3.16851	2.35239	2.24319	2.8609	2.99776	2.65063	3.0072	2.92183	3.04471	2.25292	2.90689	3.25572	3.11824	2.68737	3.60044	2.92915	3.14332	2.3995	3.3585	2.88941	2.49901	2.97809	3.23304	2.3352	3.14745	2.43915	3.01407	3.01438	3.03057	3.20934	2.94175	2.64858	2.57669
4.1541	3.58055	3.61925	3.53838	2.91117	3.38871	3.69074	3.9091	3.97226	3.72988	3.76931	4.13689	3.5527	4.00753	3.63741	3.10518	3.54099	4.21028	3.21174	3.06445	3.752	3.92517	3.36756	4.0237	3.95994	3.99115	2.92769	3.68043	4.06095	3.98646	3.42409	4.48542	3.77321	4.04324	3.18771	4.22262	3.52612	3.70027	3.8604	3.95562	3.3754	4.10699	3.23338	3.6777	3.86965	3.85648	4.08916	3.61496	2.8441	3.25363
2.93371	2.31863	2.33442	2.28329	2.37147	2.29727	2.33528	2.67358	2.61096	2.48266	2.44043	2.59658	2.19845	2.52679	3.29339	2.67132	2.41131	2.61253	2.3527	1.87019	2.24756	2.61758	2.17677	2.43933	2.59061	2.49294	2.2715	2.4784	2.74884	2.47302	2.34085	3.09692	2.46359	2.68119	2.0872	2.67039	2.59494	2.34614	2.48536	2.67409	1.93853	2.81414	2.20575	2.52133	2.51947	2.57554	2.86345	2.61855	2.22907	2.22005
7.38103	6.65579	5.78765	6.37004	5.82073	6.63818	6.84716	6.58232	7.15713	7.13684	6.2182	7.11262	6.67777	6.96069	5.92873	5.50989	6.72839	7.25422	6.81236	6.2934	7.18812	7.02042	6.55771	7.20526	6.98881	6.92479	5.49773	7.22509	7.21711	6.92435	6.49315	7.59605	6.94919	7.1171	6.51781	7.38507	7.10043	6.68395	6.94864	7.10964	5.9088	7.46222	6.6726	6.64276	6.78858	7.14946	7.22272	7.22256	6.51825	6.55775
2.57288	1.84624	2.24249	1.98621	2.16763	2.24938	2.31151	2.28233	2.47191	2.21797	2.24039	2.4951	2.26677	2.06706	3.11348	2.66865	2.08742	2.36637	1.97097	1.94487	2.37511	2.19731	2.23321	2.43725	2.32388	2.21562	2.29013	2.15032	2.40953	2.15637	2.08956	2.94718	2.1966	2.26113	1.85286	2.63239	2.47272	1.8608	2.33096	2.54528	1.93707	2.57975	1.92676	2.17547	2.32275	2.49283	2.68706	2.27396	2.19139	2.01446
3.15976	2.4617	2.93605	2.67813	2.81203	2.36869	2.16403	3.00019	2.70998	2.26539	2.48982	2.87923	2.42085	2.72324	3.7286	3.25761	2.4682	2.79044	2.29602	2.16155	2.27652	2.44155	2.30126	2.61901	2.49688	2.48826	3.13412	2.29114	2.53733	2.41266	2.29637	2.8666	2.47494	2.41268	2.27687	2.78129	2.5788	2.305	2.8161	2.7561	2.64239	2.54025	2.17758	2.44814	2.76794	2.48186	2.49984	2.47962	2.28969	2.26828
2.57094	2.10385	2.36251	2.00582	2.50079	1.94303	1.86006	2.65266	2.01683	1.73058	2.20932	2.32999	1.62732	1.92925	3.29544	3.06856	1.76117	2.22322	1.84832	2.06535	2.00902	2.08542	1.63381	1.9885	1.76592	2.06169	2.56218	1.75678	1.88078	2.12047	1.7122	1.98304	2.07134	1.93973	1.97562	2.22759	2.07759	1.71217	1.97698	1.91464	2.26427	1.77972	1.6223	1.85447	2.0973	2.12118	2.18784	1.84292	2.05752	1.80265
4.29203	3.45131	3.05866	3.26899	2.97952	3.24406	3.58658	3.65013	3.93746	3.84986	3.32521	3.97016	3.49255	3.80655	3.20675	2.62792	3.53607	4.02854	3.4773	3.00994	3.82844	3.81343	3.27143	4.00085	3.86653	3.75259	2.82964	3.90141	3.96904	3.7191	3.37543	4.46096	3.70262	3.96897	3.31987	4.13782	3.67188	3.70945	3.7839	3.96091	3.19741	4.14089	3.44609	3.48505	3.74365	4.04375	4.05848	3.79598	3.13535	3.2411
3.0884	2.4682	2.64247	2.55985	2.45211	2.828	2.68718	2.60684	2.93988	2.46945	2.55986	2.73164	2.69645	2.79284	3.31637	2.76283	2.58404	2.80975	2.17244	2.22813	2.75483	2.65847	2.37692	2.8336	2.7057	2.69055	2.60143	2.55824	2.90611	2.66463	2.59589	3.23007	2.66954	2.88019	2.47306	2.93382	2.8281	2.46677	2.64802	3.19444	2.62282	2.87189	2.50573	2.75046	3.01697	2.74025	2.99554	2.86066	2.65521	2.81486
3.90454	3.14321	2.80915	2.96963	2.36722	3.35274	3.46386	3.0492	3.77488	3.61364	3.13019	3.63381	3.44284	3.57029	3.27975	2.52416	3.13652	3.68241	3.15836	2.75486	3.64427	3.39473	3.25627	3.56861	3.68439	3.47558	2.45003	3.58383	3.9416	3.54612	3.20106	4.3365	3.42927	3.69953	3.04974	3.86874	3.69854	3.25463	3.43229	3.91454	2.80893	3.97991	3.30851	3.31017	3.49314	3.70925	3.83757	3.77099	3.01115	3.28558
2.52955	1.96526	2.32252	1.85102	2.80109	2.23013	2.06487	2.28699	2.145	1.91886	2.2422	2.2876	2.13759	1.87123	3.50133	2.94883	1.9916	1.80757	2.23174	2.02019	2.19575	1.7828	2.06602	1.94908	2.19548	2.0163	2.63829	1.88273	2.28015	2.12534	1.99582	2.41714	2.15384	2.10623	1.72803	2.18891	2.3301	1.82933	1.91804	2.22328	2.25221	2.17945	2.15892	1.77199	2.35555	2.20977	2.20182	2.04774	2.23936	2.20296
3.48998	2.78757	2.24797	2.47981	2.54614	2.88957	2.7807	2.8713	2.93906	2.91853	2.44197	3.20813	2.52487	2.79456	2.71723	2.63029	2.78481	3.17626	2.95395	2.32119	3.18466	2.71257	2.49636	3.01017	2.93723	2.6227	2.21877	2.83898	3.14578	2.60377	2.53172	3.51385	2.78166	3.04555	2.61761	3.11899	3.00584	2.66114	2.96698	2.92159	2.57338	3.06446	2.44548	2.36707	2.9091	2.90761	3.25092	2.93112	2.39958	2.54397
3.47944	2.88339	2.26917	2.65252	2.4077	2.98737	3.10116	2.87619	3.43419	3.23932	2.77503	3.03774	2.831	2.94591	3.36152	2.4551	2.94489	3.4347	3.17924	2.80766	3.34848	3.16163	2.88822	3.19495	3.26885	3.13622	2.23016	3.24393	3.42434	3.17772	2.74587	3.78988	3.09049	3.26544	2.83727	3.53706	3.25538	2.89328	3.08572	3.50384	2.48655	3.48591	2.93776	2.88615	3.15014	3.3883	3.61597	3.48994	3.03783	2.97863
2.89531	2.30174	2.08884	2.18476	2.28171	2.34762	2.34127	2.52427	2.30634	2.32157	2.19249	2.68894	2.0793	2.45231	3.13231	2.82489	1.89925	2.38151	1.96572	2.0156	2.31231	2.32781	2.02403	2.37488	2.20512	2.36221	2.42597	2.05571	2.55105	2.32875	2.07592	2.79386	2.25525	2.37665	1.98726	2.65747	2.46935	2.08372	2.15236	2.37647	2.01906	2.50228	1.88843	1.79657	2.33402	2.46373	2.31039	2.0672	1.87781	2.01972
2.74564	2.08579	2.30027	2.06658	2.54994	2.2372	2.10993	2.37508	2.17666	2.16626	2.26176	2.0703	2.12765	2.1021	3.23981	2.66013	2.10854	2.20525	2.35619	2.18959	2.3668	2.2271	1.86409	2.14495	2.05717	2.11717	2.70538	2.2181	2.34617	2.23142	2.11793	2.45415	2.21468	2.39406	2.15683	2.41909	2.27157	2.08767	2.10051	2.53627	2.32862	2.20889	2.22864	2.05893	2.2149	2.42321	2.27639	2.34732	2.4237	2.2926
2.98085	2.35565	2.4433	2.21054	2.68198	2.2048	2.30358	2.97807	2.21541	2.0374	2.26243	2.52086	1.99106	2.47327	3.45271	2.83859	2.26504	2.42591	1.95122	2.22858	2.4415	2.44141	2.05676	2.46003	2.26774	2.29748	2.76984	1.96572	2.17126	2.41571	1.87457	2.5758	2.09615	2.0417	2.01239	2.58999	2.08116	2.26635	2.3072	2.30078	2.22448	2.24842	1.77993	1.8706	2.32334	2.22705	2.45165	1.91076	1.8475	1.97402
2.95464	2.07466	2.26418	2.06621	2.57	2.17079	1.90688	2.62773	2.14371	2.06814	2.32682	2.3056	1.83165	2.16008	3.12549	2.77331	2.1913	2.32751	1.9723	2.04718	2.13457	2.34641	1.86239	2.31302	2.10335	2.02935	2.46486	2.00888	2.07385	2.11333	1.7591	2.34226	1.99877	2.14159	2.09537	2.37088	1.93243	1.94647	2.22948	2.17905	1.99284	2.16228	1.80839	2.01196	1.96388	2.1446	2.31573	1.93677	1.97821	1.8014
5.31453	4.38738	4.15248	4.26692	3.62827	4.43282	4.6359	4.53727	4.85675	4.71396	4.2905	4.94748	4.5343	4.85618	3.06194	3.13637	4.60773	4.99935	4.32399	3.98681	4.8455	4.61466	4.32375	4.93158	4.84762	4.56697	3.4819	4.85368	4.9746	4.66404	4.25779	5.55911	4.65374	4.9859	4.30803	5.08446	4.73498	4.51765	4.73989	5.01108	4.18486	5.11349	4.31246	4.47889	4.74012	4.85334	4.99992	4.78445	3.86406	4.25025
2.98785	2.201	2.14706	1.9498	2.3295	2.09118	2.19498	2.68674	2.25936	2.10085	2.27146	2.62101	2.00038	2.28075	3.21877	2.80036	2.11929	2.45397	1.97657	2.06581	2.33607	2.20792	2.05318	2.39328	2.34703	2.13286	2.29309	2.20666	2.20811	2.28861	1.96417	2.68737	2.01795	1.92315	2.21373	2.44305	2.33428	1.82561	2.35108	2.26905	1.93546	2.17061	1.63612	1.95913	1.95122	2.20883	2.56235	2.1465	1.7351	1.64719
3.95362	3.0709	2.70022	2.68766	2.84444	2.82152	2.81387	3.57306	3.01325	3.09162	2.76554	3.53544	2.89769	3.22317	2.78469	2.66575	3.04993	3.44012	2.76126	2.57035	3.33717	2.98866	2.75935	3.39576	3.10425	2.82767	2.67825	3.02722	3.17459	3.00057	2.5064	3.61113	2.96614	3.08098	2.64759	3.42563	2.91188	2.92027	3.15792	3.08404	2.58286	3.30762	2.54027	2.60436	3.01903	3.08709	3.22438	2.89054	2.24828	2.3367
3.54093	2.52105	3.05288	2.76851	3.03945	2.53583	2.65454	3.272	2.82856	2.64819	2.88393	3.38369	2.82795	3.05878	3.34802	3.08222	2.90423	3.0379	2.30087	2.52343	2.91942	2.83417	2.74371	3.08916	2.9302	2.80188	3.04311	2.56846	2.90885	2.84696	2.57899	3.44084	2.72577	2.82423	2.32397	3.35397	2.57734	2.71604	3.0589	2.93145	2.50123	3.07376	2.33291	2.40227	2.91416	2.67173	2.96702	2.3569	2.02496	2.21613
2.9275	2.1094	2.17678	1.95317	2.46891	2.07947	1.9576	2.74877	1.93367	1.76923	2.29836	2.31592	1.74499	2.1093	3.18617	2.85717	1.96881	2.1073	2.07076	1.90393	2.22973	2.17621	1.66243	2.06971	2.10005	1.94488	2.58869	1.75967	1.99199	2.10746	1.67844	2.32542	1.84737	1.93558	1.99382	2.15729	1.81568	1.89899	2.02584	2.08023	1.97918	1.82292	1.60956	1.71302	1.92529	2.11346	2.26975	1.80285	1.73917	1.64835
3.13079	2.48562	2.75704	2.46225	2.47827	2.37807	2.52458	2.85972	2.77765	2.35108	2.61635	2.96153	2.54329	2.74437	3.4918	2.92695	2.43941	2.85767	2.01758	2.21144	2.6672	2.56927	2.25031	2.63938	2.63648	2.74083	2.69317	2.36509	2.79056	2.584	2.37491	3.06615	2.43217	2.50104	2.20772	3.05391	2.39918	2.35933	2.85773	2.7701	2.40595	2.64994	1.994	2.40076	2.71525	2.34547	2.97617	2.33673	2.0273	2.13455
2.85393	2.68389	2.95243	2.85675	2.39571	2.78514	2.71256	2.84119	2.77223	2.69801	2.95238	2.96813	2.36361	2.67653	3.57807	3.42398	2.09858	2.60717	2.10339	2.15379	2.52452	2.79929	2.45871	2.81671	2.50433	2.81662	2.79622	2.46235	2.78412	2.54485	2.6464	3.05878	2.69756	2.80856	2.52215	3.15466	2.66073	2.36752	2.81933	2.86245	2.60392	2.62585	2.00919	2.73183	2.86387	2.62501	2.82569	2.41625	2.44702	2.44253
3.13907	2.82361	2.71006	2.62653	2.02813	2.91341	2.89451	2.98313	3.09239	2.77321	2.84186	2.99811	2.67975	3.00712	3.33143	2.95408	2.51729	3.12203	2.21872	2.21492	2.89437	2.84793	2.57598	2.93897	2.87284	2.91022	2.30393	2.64551	3.17303	2.98516	2.506	3.47405	2.83149	2.91345	2.20933	3.28348	2.81726	2.50884	2.87979	3.12164	2.51659	3.09236	2.21795	2.86901	3.01905	2.88003	3.11647	2.81068	2.30636	2.48041
2.92534	2.53481	2.81576	2.50843	1.94597	2.70385	2.82444	2.64815	3.0942	2.67648	2.86421	2.94417	2.56001	2.85202	3.08242	2.59969	2.40525	2.99286	2.35333	1.96154	2.91167	2.79493	2.53159	3.01525	2.84039	2.88762	2.05948	2.81423	3.07277	2.78508	2.52932	3.51172	2.82181	3.06967	2.32358	3.27986	2.78781	2.54067	2.88707	3.12561	2.59666	2.99059	2.37058	2.88175	3.06159	2.77981	3.24197	2.86102	2.44394	2.4386
2.42079	2.00344	2.53935	2.23431	2.8117	2.1839	2.13586	2.73335	2.10986	1.96725	2.48799	2.34499	1.92923	1.9906	3.71341	3.26094	1.85391	1.88785	1.77164	2.23	2.10563	2.21482	2.06777	2.21847	1.89573	2.22385	2.93034	1.79375	1.89556	2.26013	1.97669	2.14708	2.05857	1.84459	2.0983	2.41619	1.99993	1.84642	2.19924	2.11395	2.26562	1.95878	1.8426	1.89522	2.17527	2.14377	2.14711	1.92658	2.12593	2.06856
2.65095	2.20517	2.7143	2.23326	2.27735	2.41291	2.41169	2.65191	2.54495	2.15063	2.60387	2.52914	2.34484	2.47823	3.38604	3.06103	2.07156	2.23981	1.83378	2.05838	2.35616	2.44805	2.25666	2.51375	2.29354	2.43635	2.64288	2.30076	2.42886	2.26541	2.26406	2.85916	2.26328	2.3909	2.15199	2.70284	2.36574	2.18472	2.39049	2.47577	2.35318	2.44794	1.93573	2.44454	2.42913	2.25078	2.67319	2.25065	2.22365	2.09597
2.80685	2.14739	2.45132	2.13598	3.01596	2.11162	1.85769	2.86793	1.87319	1.82063	2.36899	2.16605	1.7367	1.93999	3.43595	3.12813	2.04239	2.01651	2.20568	2.16123	2.16229	2.12581	1.95097	1.98389	1.91285	1.89077	3.02307	1.55364	1.8415	2.14808	1.79237	2.09431	2.00178	1.9226	2.03987	2.09238	1.8224	1.91454	1.98562	1.93442	2.28245	1.71999	1.88642	1.80206	1.97922	2.16125	2.18467	1.78051	2.18906	1.92102
2.65518	2.25421	2.30712	2.07162	2.6602	2.13379	2.08882	2.73557	2.01875	2.07973	2.38433	2.5021	1.89451	2.09908	3.68338	3.08093	2.03647	2.23724	1.88309	2.07909	2.24674	2.23999	2.25002	2.23114	2.00412	2.10303	2.77034	1.98863	2.08109	2.20776	1.96164	2.33716	1.89699	1.95543	1.87792	2.54297	1.9341	1.95729	2.26263	2.04237	2.031	2.09293	1.57193	2.04948	2.10413	2.11673	2.28106	1.95322	2.027	1.74246
3.06814	2.62997	3.11753	2.7184	2.55354	2.96033	2.90325	2.89601	2.9936	2.6038	3.08518	3.00246	2.81744	2.91469	3.80092	3.48661	2.48979	2.74324	2.10652	2.25768	2.7116	2.98588	2.73439	2.83502	2.83737	2.87032	2.75515	2.66889	2.96299	2.57846	2.73544	3.3592	2.58663	2.85226	2.36059	3.16679	2.78745	2.42137	3.01425	3.01838	2.40948	2.90714	2.13112	2.87741	2.95471	2.58203	3.24024	2.65124	2.58026	2.60781
2.50464	2.07026	2.42855	2.24714	2.45097	2.22683	2.35777	2.59209	2.56189	2.38504	2.65538	2.66028	2.03756	2.42313	3.67299	2.97513	2.02524	2.27111	1.92277	2.07186	2.21717	2.52274	2.27479	2.44082	2.28507	2.51814	2.59631	2.27232	2.46446	2.57788	2.11202	2.69272	2.24782	2.24677	2.10806	2.76857	2.27881	2.08168	2.48049	2.38231	2.19822	2.47775	2.09135	2.28803	2.23344	2.48892	2.57852	2.29984	2.32538	2.15078
3.67009	3.38806	3.34245	3.27269	2.24876	3.5671	3.73739	3.31547	3.89931	3.73732	3.7211	3.93667	3.38048	3.64238	3.35892	3.39039	2.99858	4.00938	3.03526	2.74802	3.55165	3.58409	3.3615	3.78642	3.65037	3.72948	2.61193	3.68378	4.01161	3.50642	3.45567	4.40531	3.65231	3.89187	3.2075	4.15996	3.83276	3.21788	3.76846	3.84779	3.26921	3.85307	3.00402	3.65559	3.73277	3.71719	4.12602	3.67442	3.11538	3.2277
3.61932	2.83459	2.83651	2.71255	2.44458	2.71248	2.89754	3.11772	3.11304	2.82956	2.71051	3.18483	2.70611	3.11796	2.8097	2.62985	2.71545	3.12135	2.6071	2.23965	3.12882	3.00055	2.30385	3.26515	2.90251	3.00679	2.70094	2.94634	3.02709	2.83066	2.53539	3.46378	2.91925	3.08244	2.59857	3.43095	2.85214	2.84734	3.09709	3.21594	2.73836	3.0887	2.47482	2.76718	3.06632	2.99861	3.22561	2.97761	2.52741	2.66065
3.18887	2.66264	2.3845	2.45211	2.08839	2.60673	2.88955	2.90138	2.83631	2.67882	2.56109	3.00595	2.36082	2.79792	2.63993	2.14654	2.64347	3.11113	2.35519	2.18485	3.00751	2.80566	2.40026	2.98952	2.81995	2.73464	2.12154	2.80926	2.86401	2.84247	2.25357	3.37496	2.66454	2.76646	2.36144	3.14501	2.73921	2.50962	2.74569	2.99188	2.4294	2.94624	2.22403	2.64035	2.7674	2.94786	3.18831	2.8232	2.1547	2.32284
2.79484	2.02879	2.81003	2.32649	2.85124	2.01763	1.98407	2.70839	2.36519	2.02316	2.53071	2.3631	2.228	2.28347	3.58733	2.9283	2.12442	2.08177	2.03013	2.3406	2.13245	2.31541	2.14164	2.34464	2.32145	2.38568	2.97026	1.99255	2.09702	2.1271	1.96499	2.53047	2.15658	2.17218	2.14178	2.4938	2.00084	2.19641	2.49441	2.4866	2.56049	2.18356	2.11999	2.16487	2.34905	2.26987	2.345	2.11476	2.30788	2.10952
2.83059	2.06094	2.42092	1.94019	2.56403	2.37201	2.10358	2.39989	2.0975	1.93517	2.48305	2.4939	2.16794	2.12822	3.31509	3.18294	1.84969	2.26486	1.9544	2.05405	2.32533	1.90656	2.12047	2.0869	2.11664	1.99626	2.82005	1.85095	2.33081	2.1719	1.98262	2.40257	2.12684	1.99747	1.96801	2.40836	2.21417	1.77249	2.14391	2.16017	2.33792	2.07447	2.09078	1.79974	2.14019	2.06361	2.1254	1.84436	2.08746	1.95354
2.97163	2.52296	2.20743	2.34429	2.33086	2.4724	2.66615	2.84754	2.73187	2.57003	2.47712	3.01665	2.25885	2.62145	3.2006	2.81718	2.39018	2.95738	2.38569	2.13876	2.6781	2.5893	2.39413	2.7236	2.74678	2.45276	2.23863	2.56453	2.78383	2.56932	2.39768	3.12831	2.51804	2.66997	2.35333	2.94246	2.63288	2.40671	2.61461	2.58213	2.34615	2.68508	1.98974	2.35914	2.66701	2.75007	3.10388	2.46492	2.03837	1.99236
2.73999	2.7017	2.7242	2.68012	2.38728	2.91916	2.87738	2.72771	2.85198	2.91024	2.98284	2.77044	2.45015	2.72078	3.48922	3.17082	2.28438	2.55811	2.331	2.21606	2.69647	2.92074	2.71999	2.75911	2.7256	2.81974	2.54389	2.73813	2.94947	2.51538	2.57848	3.32087	2.65359	2.96727	2.4905	3.18894	2.77353	2.57101	2.84074	2.94971	2.51047	2.88551	2.1585	2.85385	2.80524	2.74427	3.1768	2.82986	2.62007	2.63187
2.81537	2.66328	2.56822	2.57318	2.49858	2.71443	2.66751	2.83051	2.56959	2.66737	2.81098	2.93027	2.19842	2.5398	3.48903	3.22199	2.41643	2.75857	2.229	2.13295	2.52615	2.74341	2.40719	2.74147	2.58056	2.67583	2.63839	2.4437	2.78632	2.59989	2.4914	2.97589	2.6046	2.67011	2.25528	2.93467	2.46884	2.35188	2.56134	2.7456	2.26115	2.61319	1.96831	2.65327	2.60216	2.52557	2.86557	2.46771	2.37001	2.40204
2.59891	2.18821	2.45226	2.33745	2.04787	2.56921	2.6822	2.43935	2.82488	2.56463	2.65313	2.79965	2.34607	2.45217	3.17084	2.79169	2.09197	2.68659	2.05517	1.93465	2.57022	2.51111	2.457	2.77922	2.6787	2.63543	2.17522	2.62051	2.78085	2.48418	2.29846	3.22315	2.54919	2.62492	2.12349	3.1047	2.57891	2.22935	2.67559	2.79538	2.31574	2.75432	2.05731	2.56232	2.73615	2.6727	2.8958	2.49981	2.21766	2.26249
2.47082	2.24483	2.60115	2.40012	2.15917	2.50304	2.4612	2.56936	2.72021	2.45382	2.57406	2.64043	2.21164	2.19472	3.40744	3.06751	1.8168	2.54819	1.89173	2.17683	2.33119	2.4993	2.42593	2.62025	2.42251	2.57441	2.40585	2.27733	2.56599	2.38327	2.19653	3.0537	2.42628	2.43498	2.05399	2.90273	2.58722	2.03804	2.42422	2.55294	2.17613	2.62656	1.89085	2.40954	2.46897	2.50802	2.67324	2.3748	2.37031	2.10612
2.6652	2.10506	2.0692	1.79635	2.68167	2.09143	2.08078	2.81431	2.0517	1.93418	2.24558	2.15809	1.76097	1.88943	3.47202	2.97195	2.0815	1.94111	2.2144	2.05933	2.17763	2.16826	1.97902	2.20681	1.88971	1.69367	2.67812	1.91677	1.79406	1.94613	1.79482	2.12543	1.81208	1.86511	1.96527	2.2324	2.04484	1.95262	1.9687	2.01802	1.94417	1.78397	1.59291	1.88873	1.931	2.27623	2.22875	1.90368	2.12444	1.75325
2.74322	1.99587	2.47731	2.04484	2.28204	1.95242	2.00792	2.49248	2.15507	1.78923	2.3156	2.4598	1.97131	2.20111	3.28974	2.84131	1.97586	2.20017	1.66616	2.0795	2.1279	2.23561	1.72118	2.21566	1.97942	2.21598	2.39547	1.87256	2.09116	2.12558	1.90421	2.33207	1.83363	1.95258	1.92162	2.41035	2.0464	1.81242	2.28447	2.17854	1.9882	2.00678	1.58294	1.88524	1.97271	1.89176	2.4064	1.92889	1.97558	1.82377
2.84911	2.3009	2.2238	2.002	2.33509	2.21613	2.3246	2.64853	2.09389	1.99527	2.48244	2.52791	1.83396	2.29599	3.2425	2.89046	1.99966	2.20089	2.12752	2.31194	2.26146	2.42547	1.98812	2.37564	2.18031	2.38191	2.33295	2.19602	2.23015	2.35902	2.08686	2.46938	1.88189	2.07217	2.21456	2.63391	2.24329	1.97743	2.45089	2.19705	2.13216	2.03683	1.8132	1.9901	2.07978	2.04517	2.57276	2.2011	2.08182	2.04619
2.89564	2.36011	2.59422	2.26473	2.25206	2.40858	2.33713	2.64868	2.4189	2.1386	2.61553	2.68796	2.14626	2.40994	3.2671	2.97727	2.08031	2.66892	1.78934	2.08795	2.45106	2.25025	2.13797	2.50851	2.28324	2.47765	2.51825	2.24198	2.44303	2.37603	2.15396	2.79031	2.23314	2.20766	2.23264	2.71055	2.27491	1.96251	2.67484	2.60317	2.30666	2.25228	1.83968	2.30368	2.3929	2.02633	2.60574	2.19618	1.99834	2.07114
2.6872	2.21925	2.38198	2.07686	3.18251	2.08171	2.07155	2.89485	1.91862	2.01562	2.41177	2.46615	1.94739	1.91389	3.83119	3.42146	2.06263	1.86976	2.30731	2.33666	2.29787	2.10262	2.16885	2.14355	1.97991	1.97234	3.25098	1.98655	1.76465	2.19628	2.14395	1.85757	2.05998	1.73776	2.25331	2.11855	1.88584	2.10107	2.04084	1.75692	2.37766	1.62319	2.10193	1.87052	1.92082	2.05044	2.21142	1.78478	2.38964	1.93011
2.97769	2.4111	2.74245	2.41764	2.81314	2.4637	2.43824	2.78944	2.18202	2.09437	2.82767	2.60216	2.14658	2.34003	3.67095	3.42941	2.00628	2.37424	2.20539	2.3954	2.40292	2.61842	2.09574	2.42528	2.11002	2.50667	3.02866	2.23771	2.14473	2.33873	2.39474	2.31616	2.1911	2.2091	2.48497	2.6737	2.26339	2.00845	2.53779	2.29909	2.53092	1.99235	1.90499	2.27236	2.34268	2.24647	2.54637	2.12617	2.46288	2.28793
2.43937	2.31348	2.26771	1.97595	2.18065	2.1009	2.17143	2.44718	2.18151	1.90984	2.38261	2.43468	1.70232	2.0421	3.00085	2.68478	2.00966	2.28898	1.92339	1.9165	2.1648	2.21771	1.85731	2.27855	1.9672	2.17992	2.19228	1.87444	2.1015	2.17863	1.89966	2.4734	2.05736	2.14542	1.80345	2.53329	2.06032	1.91509	2.09304	2.16659	2.08132	1.95811	1.49372	1.97141	2.34031	2.12204	2.51033	2.06211	2.00622	1.89635
2.63281	2.10605	1.99564	1.95229	2.22978	1.98496	2.16097	2.65389	1.99547	2.03571	2.12843	2.42387	1.6851	2.08006	3.1693	2.7566	1.79985	2.24188	1.90438	1.99343	2.23014	2.29167	1.78393	2.23604	1.93148	2.1157	2.30122	2.02594	2.08689	2.19216	1.81465	2.42862	2.01907	1.97902	2.08337	2.46942	2.13174	1.82746	2.13685	2.03792	1.91861	2.05407	1.58297	1.9056	1.90414	2.24656	2.37408	1.95525	1.90183	1.60966
3.16699	2.91634	3.0081	2.97347	2.59998	2.92841	2.94275	3.25833	3.03003	2.92799	3.1586	3.16718	2.62508	2.96701	3.97212	3.69486	2.39683	2.88609	2.37912	2.60521	2.71247	3.10206	2.77582	2.91701	2.75767	3.20467	2.82769	2.7617	3.17548	2.87492	2.85105	3.32852	2.92769	2.98863	2.65893	3.44018	3.01263	2.49413	3.06155	3.08512	2.59508	2.9734	2.22219	2.95829	2.94949	2.75806	3.17994	2.75945	2.61439	2.73047
2.63394	2.17454	2.28173	2.00798	2.64765	2.12274	2.04234	2.64726	2.03787	1.91235	2.33607	2.31403	1.68425	1.91684	3.31524	2.85395	2.13704	2.08793	2.07556	2.16362	2.2046	2.11307	1.93485	2.14491	2.06424	2.04135	2.57244	1.85177	2.00602	2.22484	1.93271	2.14488	2.06317	1.94563	1.83913	2.15337	1.85253	1.84768	1.96163	1.90474	2.12657	1.78276	1.77873	1.79803	1.92533	2.03161	2.16132	1.76277	2.03437	1.85065
3.91123	3.16251	2.89712	3.02633	2.32916	3.02407	3.3569	3.44492	3.41948	3.338	3.18104	3.61268	3.05889	3.50898	2.85519	2.74733	2.93894	3.65588	2.94287	2.60737	3.3658	3.43988	2.77222	3.6056	3.3896	3.39258	2.42341	3.3902	3.59326	3.29309	2.95716	4.08123	3.2824	3.53332	2.96562	3.86526	3.39028	3.14428	3.43024	3.45324	2.80511	3.55099	2.73493	3.10037	3.19991	3.4411	3.71147	3.23705	2.56924	2.79493
3.15728	2.87514	2.59365	2.81221	2.04655	3.06377	3.02132	2.84041	3.00859	2.84595	3.01281	3.05619	2.51912	2.9182	3.3812	3.21368	2.33413	2.90026	2.50708	2.40888	2.96702	3.00474	2.43576	3.02825	2.84007	3.03376	2.32294	2.75012	3.18519	2.73975	2.60972	3.43478	2.86631	2.9951	2.638	3.39506	2.99635	2.5517	2.97738	3.05909	2.58745	2.98881	2.28673	2.79946	2.88244	2.80854	3.24399	2.84638	2.60786	2.71958
3.09364	2.46027	2.67783	2.41367	2.21878	2.51625	2.6644	2.84504	2.74533	2.52684	2.7734	2.93535	2.41118	2.65655	3.14864	2.82973	2.27012	2.76637	1.90846	2.04409	2.72374	2.64332	2.28802	2.79132	2.61466	2.72448	2.36175	2.47345	2.72703	2.63238	2.3855	3.1075	2.51994	2.62258	2.25168	3.13277	2.405	2.17334	2.77538	2.72273	2.2999	2.65256	1.85011	2.53035	2.56677	2.52786	2.97727	2.3103	1.94492	2.07095
2.85114	2.36806	1.86327	1.9978	2.10497	2.11837	2.43505	2.5586	2.43611	2.39762	2.17578	2.49528	1.98078	2.31815	2.77213	2.00853	2.25268	2.54016	2.22265	2.23312	2.56946	2.36378	2.11442	2.59545	2.42556	2.29409	2.00446	2.49427	2.44785	2.41033	1.93075	2.90139	2.236	2.31151	2.20235	2.68653	2.31456	2.23075	2.24435	2.52091	2.07889	2.43075	2.00045	2.15518	2.16691	2.58993	2.65151	2.5888	2.10273	2.13052
2.89899	2.45672	2.59758	2.3004	2.39011	2.33462	2.44401	2.72149	2.34135	2.17078	2.49892	2.58535	2.11592	2.30894	3.10795	2.92596	2.08861	2.52969	1.96725	2.23442	2.48148	2.31684	2.11372	2.33471	2.25765	2.42667	2.45624	2.23505	2.4529	2.47598	2.27383	2.79734	2.28756	2.3716	2.23241	2.76167	2.35686	2.10654	2.39277	2.61198	2.3702	2.27399	1.90558	2.1134	2.57567	2.28613	2.61414	2.09263	1.84361	1.97828
3.59517	3.18899	2.90124	2.82409	2.46692	2.96059	3.23206	3.14112	3.19204	2.95405	2.89272	3.38174	2.87073	3.1916	2.29012	2.25415	3.17069	3.36944	2.89417	2.66945	3.26039	2.93462	2.75804	3.36305	3.22644	2.95802	2.45646	3.1364	3.27368	3.0527	2.78065	3.80211	3.05956	3.28538	2.73574	3.30801	3.06194	3.04734	2.97463	3.29743	2.99753	3.23596	2.67294	2.95007	3.26754	3.1972	3.44423	3.23462	2.55079	2.84793
2.73314	2.34083	2.65553	2.14179	3.15498	2.08743	2.05504	2.87818	1.81383	1.72888	2.51683	2.2123	1.90744	1.97634	3.62101	3.24105	2.11959	1.93367	2.10139	2.30907	2.33156	2.03035	1.84557	2.13282	1.7803	2.08036	3.19444	1.74382	1.68396	2.09509	1.99091	1.77384	2.14308	1.70015	2.08783	2.05115	1.71867	2.01655	2.08142	1.73556	2.51466	1.56557	2.02761	1.76689	2.04291	1.95056	2.0409	1.76213	2.13508	2.02224
3.50017	3.01811	3.07613	3.13348	2.4361	3.3635	3.46182	2.76316	3.55358	3.52501	3.32383	3.4473	3.20665	3.39673	3.09587	2.75319	2.9272	3.44887	2.9701	2.62361	3.38201	3.30306	3.2055	3.44963	3.53092	3.45307	2.61148	3.32453	3.83339	3.11454	3.1474	4.20891	3.30356	3.71586	2.83621	3.84756	3.44892	3.28496	3.26078	3.76279	3.13519	3.77217	3.05227	3.1822	3.55253	3.54788	3.71482	3.44078	2.92806	3.27259
2.96665	2.64604	2.40951	2.38655	2.11685	2.4345	2.52361	2.77006	2.35571	2.54896	2.75949	2.75167	2.14831	2.54587	2.90839	2.62268	2.36076	2.69316	2.22568	2.32033	2.5941	2.58549	2.17222	2.54347	2.46902	2.62433	2.30766	2.39049	2.63769	2.56014	2.36273	2.95247	2.40541	2.4417	2.35684	2.87012	2.42146	2.26577	2.56571	2.52658	2.20808	2.46642	2.04377	2.39533	2.28125	2.59964	2.83324	2.472	2.11796	2.1539
3.07331	2.43496	2.36068	2.1799	2.53065	2.2326	2.49258	2.86861	2.21756	2.25429	2.46773	2.51292	2.10327	2.37701	2.57968	2.44896	2.57835	2.72463	2.42341	2.38807	2.70055	2.43638	2.08147	2.5546	2.27376	2.21041	2.57522	2.31977	2.2976	2.43359	2.1291	2.84937	2.16283	2.29191	2.43698	2.60823	2.33227	2.46123	2.36759	2.41823	2.51093	2.34149	2.03922	2.21987	2.18821	2.54404	2.78152	2.48351	2.29165	2.21728
2.88782	2.27864	1.96777	1.82425	2.5759	2.3688	2.23702	2.59476	2.15977	2.15462	2.08443	2.30933	1.95762	2.10667	3.13386	2.66707	2.41232	2.39119	2.49918	2.09717	2.56558	2.37614	2.06493	2.22873	2.26144	1.92656	2.53034	2.29612	2.36342	2.27912	2.03665	2.61749	2.11354	2.41127	2.22522	2.42639	2.31805	2.17253	2.09858	2.33517	1.96291	2.36376	2.10791	2.08795	2.17769	2.5966	2.50959	2.4507	2.21799	2.14705
3.02974	2.22801	1.82679	2.11846	2.19773	2.40536	2.46275	2.71253	2.73044	2.64969	2.4576	2.88265	2.15264	2.46119	2.91492	2.36267	2.21154	2.7832	2.25657	2.15799	2.7147	2.61837	2.36291	2.78569	2.5459	2.57743	1.8321	2.62949	2.82451	2.66026	2.10807	3.11971	2.53821	2.70023	2.15864	2.98231	2.55617	2.19662	2.49744	2.58735	2.05006	2.82649	2.16087	2.29264	2.46258	2.67414	2.84487	2.52912	2.03737	2.07642
3.56755	2.92849	2.56684	2.51129	2.4112	2.80367	3.09218	2.94837	3.24968	3.01486	2.71435	3.32088	2.81012	3.16732	3.49038	2.55313	2.91192	3.22834	2.76511	2.51889	3.23851	3.12504	2.8429	3.19887	3.13818	3.12427	2.33496	3.24484	3.27602	3.2034	2.78598	3.57909	2.8414	3.15485	2.64776	3.3339	3.091	2.83515	3.05442	3.18744	2.46797	3.35735	2.68339	2.97015	3.00723	3.00057	3.53862	3.19023	2.66205	2.57255
3.23934	2.71486	2.8876	2.89834	2.68698	3.06605	3.1178	3.10679	3.681	3.4066	2.87796	3.41056	3.04976	3.1792	3.3204	2.39394	3.11182	3.36806	2.85921	2.70796	3.30196	3.14168	3.13463	3.58799	3.40128	3.25923	2.31222	3.23902	3.50787	3.27707	2.81934	3.99368	3.41687	3.4464	2.48135	3.80033	3.21548	3.01283	3.21712	3.54808	2.81146	3.70976	2.93379	3.05118	3.40087	3.50254	3.44353	3.38061	2.54677	2.86748
2.83759	2.43428	2.76104	2.3745	1.83537	2.73975	2.71433	2.43364	2.99957	2.4904	2.68657	2.6316	2.60673	2.48735	3.09995	2.86244	2.21997	2.82837	2.1587	2.33696	2.67598	2.45041	2.40707	2.49759	2.69233	2.7502	2.21729	2.48825	3.04623	2.55149	2.52417	3.38136	2.67709	2.8041	2.13642	3.1246	2.9106	2.1466	2.7157	2.97576	2.38495	2.86224	2.28015	2.57087	2.84084	2.65056	3.03073	2.71621	2.33735	2.47552
2.84196	2.15648	2.55606	2.12456	2.59686	2.00104	2.18799	2.71938	2.44128	1.99617	2.26917	2.30861	2.18852	2.34077	3.48632	2.70413	2.21193	2.28427	1.93896	2.20779	2.21909	2.20279	1.96532	2.29274	2.2413	2.39314	2.5951	2.06737	2.38347	2.26778	1.95293	2.65435	2.14474	2.27259	1.83872	2.56393	2.0707	2.14544	2.40933	2.53183	2.28841	2.22349	1.86484	2.09427	2.42681	2.16749	2.40798	2.17185	1.92425	2.04561
2.67716	1.99033	2.47736	1.75756	2.5738	2.04985	2.09183	2.227	2.02271	1.67403	2.29665	2.12267	2.15547	2.05522	3.47725	3.00213	1.92886	2.0304	1.94172	2.00758	2.18632	1.97891	1.83439	1.85785	2.036	2.07868	2.89287	1.86691	2.1069	2.06985	2.11755	2.31007	1.78332	1.92706	1.88412	2.26563	2.14334	1.77839	2.24503	2.2463	2.23551	1.85917	1.92625	1.8544	2.09855	2.01451	2.2693	1.97942	2.08121	2.07383
3.35916	2.80146	2.85819	2.80706	2.13221	2.96493	3.00087	3.00042	3.37036	3.05709	2.89148	3.20494	2.86127	3.08709	3.47417	2.86121	2.6806	3.21819	2.60277	2.27075	3.10298	3.08972	2.72444	3.17286	3.17327	3.18105	2.3707	2.98953	3.37505	3.04835	2.81574	3.77594	3.14061	3.28849	2.43318	3.54645	3.03867	2.64379	3.14967	3.34729	2.31308	3.31709	2.51694	3.06324	3.14089	3.13067	3.38059	3.00434	2.61218	2.64886
2.42226	2.08884	2.19073	2.13602	2.05146	2.54487	2.44872	2.47655	2.67496	2.52371	2.30196	2.51163	2.23506	2.36195	3.13806	2.58229	2.1052	2.72666	2.20309	2.09829	2.54463	2.43219	2.34173	2.55121	2.31066	2.33914	2.1746	2.41756	2.80351	2.4257	2.097	3.04065	2.51882	2.67378	1.97007	2.91561	2.71496	2.19565	2.30755	2.72704	2.2005	2.78342	2.14567	2.47422	2.54996	2.59016	2.70051	2.72321	2.16179	2.3325
2.89259	2.19625	2.51244	2.13385	2.19557	2.35659	2.42508	2.5911	2.69548	2.41293	2.32391	2.69142	2.54643	2.3637	2.99012	2.64133	1.99492	2.60283	2.01159	2.16788	2.59337	2.29507	2.23304	2.55179	2.5798	2.4028	2.35635	2.33966	2.789	2.39852	2.33316	3.14613	2.46056	2.6685	2.11622	2.90247	2.70727	2.2092	2.49103	2.78101	2.24806	2.64593	2.0327	2.12739	2.70052	2.54815	2.71916	2.37697	1.9973	2.13162
2.80238	2.13864	2.38024	2.16436	2.87917	1.8984	2.10928	2.91957	1.93123	2.09341	2.37651	2.58927	1.8196	2.16798	3.57663	3.12818	2.20294	2.17352	1.93277	2.24598	2.12111	2.35891	2.11909	2.31579	2.17554	2.12653	2.8492	1.98547	1.89898	2.2259	1.85027	2.29529	1.9678	1.77298	2.10107	2.33174	1.97574	2.04464	2.19186	1.96997	1.98974	2.13843	1.74565	1.82321	1.92257	2.25483	2.30584	1.62146	1.90531	1.65861
2.43907	2.10718	2.35396	2.15875	2.23542	2.0931	2.2294	2.40047	2.42563	2.34035	2.3522	2.46344	1.95876	2.04819	3.16828	2.7401	1.92973	2.36718	2.03945	2.02231	2.23916	2.24392	2.20027	2.48047	2.13797	2.29993	2.40721	2.19346	2.2862	2.18351	2.14438	2.71648	2.26294	2.27162	2.10604	2.56172	2.42544	2.06945	2.35923	2.30006	2.19859	2.25827	1.92316	2.21229	2.13749	2.38605	2.52396	2.35454	2.35075	1.98345
3.0016	2.54877	2.16522	2.27028	2.10702	2.46122	2.66232	2.7619	2.71957	2.57003	2.42485	2.90222	2.27132	2.66427	3.21345	2.50788	2.44647	2.94261	2.28331	2.20728	2.66431	2.54469	2.39705	2.76775	2.54937	2.59755	2.08196	2.57475	2.76889	2.67771	2.05419	3.16015	2.334	2.44688	2.20525	2.9389	2.68288	2.25763	2.60308	2.78326	2.16613	2.82749	1.97646	2.34337	2.58057	2.71005	2.96711	2.7138	2.15648	1.9978
3.85811	3.3098	3.15644	3.22466	2.70677	3.30851	3.43808	3.55153	3.64777	3.56775	3.35631	3.7623	3.39393	3.73955	3.58282	3.12387	3.19927	3.70743	3.02604	2.68659	3.55322	3.4954	3.31623	3.73019	3.51367	3.52043	3.02499	3.44486	3.73541	3.47712	3.19689	4.2169	3.42107	3.61654	2.88726	4.08486	3.43612	3.35094	3.61881	3.90209	3.03919	3.879	2.84695	3.35783	3.73498	3.61843	3.62486	3.48358	2.5879	3.10153
3.15995	2.95941	2.97957	2.94633	2.19591	3.17953	3.35031	2.83459	3.55046	3.29027	3.16469	3.40107	2.96128	3.13278	3.49809	2.75215	2.82634	3.45504	2.62395	2.61943	3.36508	3.22149	3.10709	3.36414	3.35338	3.41134	2.28346	3.26618	3.50303	3.37718	2.98153	3.9622	3.22125	3.38749	2.674	3.7791	3.17026	2.86891	3.33468	3.55562	2.6976	3.51004	2.72296	3.23509	3.32959	3.22864	3.61757	3.27361	2.69061	2.80517
3.00374	2.37881	2.50729	2.26882	2.25108	2.26673	2.45653	2.67404	2.69212	2.34555	2.51616	2.57229	2.2851	2.57329	3.26416	2.64185	2.17646	2.59909	1.89369	2.2803	2.59383	2.57269	2.25098	2.6487	2.53503	2.67393	2.31746	2.34042	2.66224	2.61981	2.10699	3.01596	2.33557	2.47166	2.18438	3.02402	2.40318	2.35698	2.62048	2.62341	2.36157	2.67702	1.99541	2.29827	2.42165	2.34382	2.90299	2.46849	1.99227	2.15978
2.48092	2.17625	2.16135	1.92574	2.43602	2.17289	2.26601	2.65758	2.2267	2.10785	2.38427	2.40357	2.05862	2.07348	3.37631	3.04055	1.95937	2.23934	1.9143	2.09781	2.18943	2.17877	2.2205	2.07091	2.05784	2.03638	2.55496	2.02608	2.34779	2.12473	2.19706	2.49428	2.11944	2.19556	1.95868	2.54818	2.17682	1.92418	2.10976	2.11847	2.06426	2.06928	1.74361	2.11216	2.16822	2.27865	2.53704	2.02394	2.17969	1.87868
2.84278	2.11532	2.01827	1.84987	2.52805	1.78601	1.85064	2.65987	1.85928	1.91412	1.885	2.21032	1.78966	2.0837	3.33147	2.7411	1.92928	2.16168	2.01617	2.05737	1.89912	2.1597	1.76974	1.93735	1.91613	1.77542	2.41036	1.8591	2.00555	2.18904	1.79082	2.21692	1.91071	1.9637	2.07359	2.12118	2.22754	1.84472	1.79032	1.95348	1.9451	2.10257	1.74831	1.76435	1.77598	2.32933	2.20814	1.93539	1.85293	1.58635
3.4192	2.98539	2.70066	2.87423	2.13755	3.14652	3.37331	3.07916	3.62383	3.42049	3.14737	3.6625	3.01173	3.26859	3.06248	2.90924	2.71529	3.56826	2.73644	2.5877	3.32127	3.28502	3.1489	3.59529	3.35572	3.34399	2.26742	3.34767	3.61773	3.25544	2.97638	4.09556	3.28897	3.43208	2.81184	3.82042	3.41372	2.9459	3.32872	3.40445	2.77254	3.60194	2.79461	3.18505	3.29707	3.27675	3.74599	3.32446	2.79313	2.84411
2.94011	2.82515	2.69853	2.67193	2.34236	2.66474	2.82092	3.17598	2.99934	2.95111	2.60535	3.0047	2.36858	2.90227	3.38735	2.92196	2.48631	3.0403	2.42847	2.25451	2.71352	2.81048	2.47186	3.17874	2.55572	2.77337	2.417	2.91718	2.80537	2.83043	2.29119	3.20694	2.94089	2.85801	2.47918	3.26694	2.88543	2.56301	2.75705	3.00161	2.59806	2.98397	2.17399	2.89038	2.8663	3.0814	2.88737	2.88781	2.51892	2.41841
4.0718	3.42707	3.10189	3.36023	2.54307	3.55402	3.64526	3.4439	3.70792	3.64989	3.25477	3.88119	3.37478	3.74497	3.4184	3.27001	3.19785	3.87122	3.11772	2.86696	3.68089	3.77986	3.22979	3.77396	3.57743	3.75795	2.65387	3.69474	3.92567	3.49186	3.31506	4.37618	3.47342	3.81753	3.17526	4.18355	3.78949	3.32373	3.79555	3.97519	2.88611	4.03465	2.97416	3.46864	3.65437	3.46996	4.06007	3.73424	3.07417	3.29359
3.39545	2.94687	3.22943	3.10569	2.42821	3.00437	3.13102	3.08137	3.31659	3.06654	3.26142	3.46958	3.02199	3.24017	3.57922	3.24888	2.72158	3.25133	2.1544	2.45451	3.02529	3.19354	2.84429	3.26197	3.0699	3.32154	2.84514	3.0773	3.27766	2.93179	3.10107	3.65267	2.94745	3.20257	2.87842	3.5673	3.05022	2.81646	3.45201	3.33311	2.94185	3.22491	2.38187	3.15534	3.2138	2.96321	3.55028	2.97835	2.73035	2.75382
2.36032	1.91481	1.97358	1.6622	2.44928	1.92018	1.90345	2.37708	1.91958	1.77643	2.14172	2.22204	1.60264	1.8357	3.04381	2.68981	1.86151	2.04084	2.06214	1.72594	2.02088	1.77884	1.69171	2.00815	1.87106	1.66563	2.30459	1.6095	1.96701	1.86852	1.60779	2.15363	1.89867	1.87561	1.7002	2.05806	1.90549	1.63037	1.85544	1.75377	2.15634	1.7082	1.60349	1.78873	1.87871	2.12087	2.08448	1.92083	1.73513	1.77954
2.72433	2.51897	2.3983	2.28323	2.38285	2.71149	2.68581	2.77027	2.75584	2.478	2.87528	2.83303	2.3166	2.49911	3.63555	3.31653	2.10053	2.62509	2.07812	2.25824	2.49149	2.64977	2.45384	2.59783	2.4964	2.68292	2.3572	2.46443	2.78594	2.66781	2.50486	2.91417	2.58885	2.57565	2.24992	3.07156	2.66815	1.98173	2.59791	2.54452	2.18283	2.63674	2.00602	2.575	2.59234	2.50945	2.95983	2.39674	2.28076	2.34551
2.68183	2.1431	2.29268	2.04039	2.42043	1.94212	2.20415	2.79348	2.23933	2.21875	2.26452	2.60676	1.95518	2.34299	3.20301	2.87011	2.22813	2.51927	2.08116	2.03188	2.24584	2.25022	1.99738	2.36804	2.15579	2.17752	2.50018	2.05863	2.27746	2.23649	1.97668	2.55526	2.21794	2.24032	1.94733	2.60363	2.2409	2.12786	2.32766	2.12756	2.30035	2.29573	1.65114	2.0395	2.172	2.39209	2.56571	1.99556	1.85678	1.74175
2.75792	2.43567	2.27071	2.16284	2.55261	2.3194	2.4546	2.79239	2.18141	2.28054	2.7176	2.61448	1.97893	2.42529	3.4869	3.09241	2.03135	2.2746	2.1319	2.13527	2.51124	2.48621	2.09865	2.43832	2.16817	2.49436	2.58464	2.14526	2.26349	2.48002	2.08284	2.3793	2.23805	2.09223	2.21402	2.74111	2.13184	2.16007	2.43769	2.24774	2.41674	2.20645	1.89065	2.12841	2.30269	2.35454	2.56154	2.13539	2.01077	2.11852
2.5615	2.32879	2.3604	2.20623	2.19774	2.55515	2.62804	2.6387	2.40603	2.45853	2.76091	2.64757	2.10118	2.49688	3.45102	3.07458	2.02652	2.41457	2.01332	1.89397	2.38817	2.54708	2.36391	2.62131	2.33279	2.45067	2.24046	2.29564	2.43034	2.37847	2.22964	2.87961	2.31804	2.38753	2.17943	2.82845	2.52089	2.09366	2.5003	2.5517	2.22687	2.47889	1.79609	2.35581	2.45539	2.65018	2.81427	2.38029	2.1428	2.18497
2.64068	2.13019	2.36866	2.15656	2.55703	2.54332	2.52993	2.56688	2.71902	2.54923	2.84033	2.74188	2.40824	2.37842	3.71385	3.15067	2.02922	2.51609	2.16284	2.30459	2.58339	2.53779	2.62345	2.57436	2.53136	2.73135	2.51513	2.4652	2.6962	2.73572	2.42544	2.84604	2.46688	2.53824	2.12305	2.98513	2.43205	2.13155	2.49461	2.52609	2.12163	2.69604	2.2752	2.44447	2.4187	2.52539	2.7966	2.3604	2.52308	2.28671
2.88805	2.32451	2.09013	2.20114	2.30288	2.13226	2.32976	2.73686	2.47585	2.33425	2.35007	2.58818	2.03226	2.34843	3.22165	2.69924	2.0584	2.58916	1.99727	2.18679	2.31504	2.43797	2.03156	2.39436	2.30379	2.46825	2.33507	2.15032	2.53008	2.41716	2.0218	2.82374	2.24954	2.20092	2.08366	2.75729	2.3527	2.07255	2.31781	2.30368	2.03001	2.49843	1.74217	1.92154	2.11544	2.28681	2.69465	2.15711	1.78363	1.98346
2.97117	2.45451	2.42884	2.38585	1.70865	2.58	2.667	2.56037	2.89536	2.55679	2.45034	2.8563	2.28784	2.49931	2.86747	2.56257	2.11705	2.7835	1.98414	2.08508	2.61551	2.57995	2.27176	2.75458	2.54421	2.64583	1.94622	2.53537	2.85292	2.4946	2.24764	3.33975	2.59005	2.76653	2.27328	3.0459	2.78258	2.14437	2.65845	2.76817	2.22314	2.83456	1.97961	2.42795	2.54965	2.55264	2.9489	2.53752	2.13963	2.20835
2.36192	2.29019	2.97333	2.57548	3.42891	2.40348	2.02012	2.89959	1.97392	2.19851	2.68439	2.37752	2.02008	2.04412	3.84106	3.50966	2.27054	2.1715	2.28408	2.56245	2.0942	1.96305	2.38949	2.31912	1.87608	2.20339	3.47756	1.76606	2.06855	2.32482	2.07719	1.97273	2.4132	2.11053	2.17146	2.29103	2.03888	2.28448	2.13085	2.09354	2.99549	2.0714	2.31297	2.08786	2.41379	2.28632	1.7218	2.13482	2.54755	2.47174
2.13002	1.97438	2.48073	2.13945	2.77233	2.27467	1.98604	2.34627	2.04745	2.06838	2.41651	2.11923	1.84011	1.73949	3.46189	3.1253	1.6329	1.76814	1.91704	2.1717	2.08919	1.95234	2.1054	2.11746	1.70499	2.06796	2.87286	1.88944	2.09976	2.01311	2.01244	2.09928	2.11591	2.05866	1.96907	2.20063	1.99051	1.96366	1.893	1.9549	2.53009	1.95521	2.11234	1.90888	2.11458	1.97354	1.93095	1.85584	2.23421	2.04083
2.63726	2.17263	2.20012	2.17401	2.26311	2.29974	2.11089	2.62595	2.29011	2.27248	2.32946	2.51061	1.84906	1.97027	2.8592	2.73225	1.93193	2.41916	1.85362	2.02536	2.13268	2.11	2.14379	2.38217	2.04847	2.01418	2.48839	2.06316	2.31526	2.00808	1.80862	2.70807	2.15283	2.14294	2.06194	2.47438	2.22579	1.94684	2.13519	2.19672	2.14914	2.35801	1.77954	2.00067	2.16166	2.21609	2.37166	2.11022	2.06839	1.8172
2.45271	2.46366	2.6851	2.33626	3.02867	2.49497	2.34522	2.93213	2.14037	2.1605	2.7263	2.47228	2.00077	2.033	3.82282	3.52726	1.92717	2.206	2.06787	2.31912	2.27917	2.20504	2.31645	2.36839	2.03353	2.21537	3.09958	1.78161	2.15818	2.33427	2.02102	2.23677	2.35431	2.03336	1.93831	2.4811	2.15721	2.05088	2.07424	2.07911	2.62129	2.09677	1.89087	2.06475	2.34225	2.29639	2.23678	1.87399	2.23925	2.17189
2.54665	2.14414	2.59617	2.32615	3.0604	2.25361	2.16471	2.64976	1.94341	2.07133	2.68754	2.47769	1.88318	1.96666	3.60895	3.24535	2.26249	2.2348	2.15285	2.49681	2.21744	2.01993	2.30815	2.071	2.05812	2.2598	3.12078	1.93608	2.06325	2.3558	1.99773	2.16938	2.15618	1.96599	2.09243	2.09238	1.8954	1.96568	1.94588	2.04116	2.45439	2.03546	2.12903	1.93782	1.99117	2.25474	1.99527	1.90197	2.36181	2.2001
2.93394	2.49269	2.74072	2.43138	2.81739	2.40562	2.46875	2.7303	2.43276	2.30403	2.7286	2.67949	2.25907	2.33849	3.081	3.07806	2.17467	2.43922	1.99793	2.15726	2.51781	2.41099	2.31778	2.6369	2.32169	2.49192	2.8651	2.08434	2.50711	2.34951	2.18378	2.75418	2.40319	2.44001	1.87074	2.80444	2.00422	2.42826	2.25865	2.37032	2.52714	2.53669	2.20023	2.13138	2.54369	2.34655	2.59218	1.96241	2.22449	2.14138
2.60199	2.18295	2.15206	2.17496	2.30405	2.15645	2.44548	2.54773	2.48423	2.32862	2.27298	2.54851	2.03039	2.32065	3.47023	2.69595	2.13756	2.52937	2.00521	2.22448	2.47638	2.38209	2.15766	2.49377	2.16742	2.47751	2.26523	2.22929	2.31551	2.44097	1.9804	2.78047	2.25023	2.07393	1.99947	2.69404	2.34285	2.06623	2.34053	2.47273	2.01264	2.451	1.90671	2.11047	2.14752	2.55778	2.5796	2.33758	2.19378	2.04021
2.30008	1.88819	2.35143	1.92035	2.49625	2.29293	2.07493	2.3529	2.16599	2.041	2.49959	2.27861	1.99729	1.83729	3.3126	3.02328	1.84594	2.02476	1.7353	1.95496	2.20291	1.98829	2.15277	2.16791	2.04922	2.07911	2.43398	1.83397	2.10875	1.93923	1.88528	2.34892	2.04149	1.84319	1.85524	2.49497	2.10725	1.73179	2.13834	1.9932	2.23542	2.16441	1.78542	1.94069	2.06316	2.06814	2.40274	2.02584	2.16713	2.01171
2.6859	2.30637	1.95782	2.00202	2.71192	1.90753	1.91554	2.86184	2.01006	2.08766	2.20893	2.41523	1.55231	2.14857	3.42001	2.95293	2.14881	2.09527	2.28973	2.20959	2.10946	2.27222	2.01588	2.1839	1.97746	2.07196	2.58465	1.93329	1.9609	2.35807	1.82769	2.1257	2.10486	1.90149	1.95569	2.29605	2.10108	1.93024	2.0657	1.86296	1.95028	1.91045	1.87189	1.86704	1.94785	2.26556	2.20741	2.09645	2.03938	1.66665
2.60278	2.3393	2.75915	2.45862	2.65444	2.38405	2.50192	2.60593	2.81676	2.5883	2.866	2.79973	2.36861	2.21525	3.62589	3.09947	2.05204	2.75722	2.18608	2.31303	2.58777	2.3786	2.55169	2.67727	2.51177	2.78213	2.81886	2.36778	2.80471	2.63336	2.41632	3.01148	2.73963	2.6327	2.2162	2.83661	2.28046	2.28135	2.58558	2.62415	2.67746	2.60919	2.42769	2.51584	2.67805	2.67998	2.66525	2.39486	2.63005	2.44372
3.60772	2.91569	2.9838	2.9503	2.40585	2.85838	2.99249	3.08043	2.95694	2.9981	2.9806	3.55453	2.90398	3.22105	3.23785	2.88307	2.87253	3.30141	2.47063	2.44819	3.19492	3.08296	2.8438	3.15021	3.0099	3.1293	2.83105	2.87285	3.30509	3.01661	2.81691	3.71657	2.87536	3.17002	2.55805	3.55743	2.98511	2.87985	3.16663	3.41755	2.5232	3.39793	2.41917	2.70417	3.23601	3.00887	3.16346	2.87105	2.35291	2.65639
3.39482	2.78552	2.50859	2.73318	2.13308	2.86924	2.98603	2.91183	3.22279	3.06696	2.53607	3.2691	2.80864	2.99454	3.22906	2.8431	2.54058	3.22671	2.49905	2.37978	3.11065	3.10393	2.62117	3.12026	2.96812	3.04955	2.34508	3.09343	3.32744	2.96838	2.717	3.73769	2.95903	3.16728	2.71725	3.49536	3.29545	2.69743	3.0455	3.21606	2.29955	3.44256	2.50422	2.82739	3.00393	3.18831	3.43816	3.17696	2.63844	2.59191
2.95987	2.1424	2.14792	2.12935	2.34655	2.02092	2.14205	2.62807	2.19505	2.17248	2.26062	2.73005	1.95365	2.19676	2.86799	2.60221	2.09626	2.36649	1.86121	2.11584	2.31039	2.25389	2.01482	2.41828	2.31228	2.35215	2.35013	2.08347	2.28438	2.288	1.94715	2.78128	2.1537	2.07144	1.96893	2.55113	2.0815	1.99536	2.22733	2.11782	1.91116	2.39715	1.77251	1.82848	2.08678	2.11509	2.51816	1.88577	1.82653	1.70642
2.74804	2.28595	1.97847	2.13334	2.43528	2.19406	2.20607	2.6462	2.19583	2.35395	2.36747	2.44715	1.79853	2.25226	3.09561	2.70132	2.10016	2.38876	2.14836	2.23448	2.30341	2.31414	2.069	2.40499	2.15187	2.33607	2.28974	2.10748	2.36526	2.25679	1.76944	2.57181	2.2116	2.14077	2.08054	2.62044	2.12055	2.10868	2.2127	2.1462	2.19168	2.36137	1.97892	1.91641	1.92401	2.43999	2.30374	2.29362	2.11367	2.08294
2.92215	2.41343	2.43435	2.19173	2.62622	2.08098	2.15721	2.88748	1.98915	1.93727	2.3305	2.58009	1.90584	2.17397	3.38027	2.92945	2.20107	2.27474	1.8147	2.14682	2.23675	2.30029	1.91145	2.23938	1.99432	2.08893	2.74412	1.86766	1.98599	2.25006	1.96487	2.27591	2.00556	1.85981	1.92354	2.32921	2.04045	1.95039	2.20478	2.02953	1.92828	2.05939	1.56948	1.80556	1.96553	2.06745	2.31851	1.68965	1.9333	1.63233
3.43975	3.01021	2.75231	2.7913	2.20364	3.09371	3.28207	3.16536	3.43196	3.16471	3.09501	3.50012	2.97915	3.25132	3.58332	3.25183	2.63839	3.39917	2.66683	2.59124	3.18647	3.30518	2.9775	3.27198	3.1507	3.25159	2.16303	3.1901	3.53037	3.27786	2.9122	3.85882	3.09581	3.33816	2.78783	3.7697	3.38156	2.68546	3.29692	3.30211	2.55241	3.47132	2.47867	3.17251	3.16154	3.11586	3.72084	3.10097	2.59133	2.58444
2.31453	2.10199	2.33154	2.05137	2.57992	2.19645	2.1355	2.50852	2.12211	2.1481	2.48943	2.2672	1.89022	1.89917	3.64864	3.01969	1.73344	1.9576	1.65736	2.07914	2.12695	2.13666	2.18062	2.23284	1.97507	2.25525	2.6594	2.05132	2.13332	2.20634	2.03588	2.28069	2.11108	1.92746	1.87953	2.54474	1.90097	1.81516	2.08612	2.06786	2.08026	2.04795	1.8983	2.07574	2.07691	2.06469	2.27726	1.90347	2.17551	1.89913
3.11528	2.36462	2.30061	2.02344	2.91673	2.424	2.50519	2.96572	2.60735	2.50273	2.64552	2.89223	2.43256	2.40324	3.51114	2.84671	2.63187	2.64933	2.43697	2.30032	2.78806	2.58201	2.64859	2.74602	2.81295	2.33632	2.63155	2.48099	2.52284	2.62429	2.32554	2.89195	2.39147	2.40866	2.06978	2.67539	2.10068	2.30993	2.4908	2.40708	2.0115	2.60173	2.28031	2.42782	2.36509	2.73554	2.8751	2.17538	2.25531	1.91796
3.25625	2.48483	2.28611	2.44741	2.23215	2.54401	2.76654	2.72377	2.98048	2.68117	2.63853	3.04431	2.46002	2.73631	3.29172	2.6568	2.30256	2.89795	2.31654	2.22045	2.88806	2.84249	2.41951	2.96307	2.71425	2.99781	2.09214	2.79366	2.99634	2.74451	2.49276	3.39835	2.70109	2.71483	2.29394	3.29319	2.70614	2.25715	2.97389	2.79569	2.1129	3.0915	2.30486	2.46351	2.71548	2.52733	3.19761	2.73594	2.29986	2.37178
2.64586	2.42049	2.50341	2.27674	2.78772	2.36675	2.26623	2.72185	2.13839	1.92456	2.43325	2.44242	2.11132	2.02876	3.41857	3.4148	1.93918	2.28654	2.02502	2.24992	2.21521	2.10777	2.03132	2.25063	1.86263	2.11735	2.83954	1.92015	2.2497	2.28931	2.13064	2.39648	2.23779	2.15854	2.07717	2.4989	2.26856	1.92177	1.99588	2.20794	2.35539	2.1607	1.79359	1.91985	2.4664	2.19346	2.19236	1.88169	2.21632	1.99632
2.49299	2.0657	2.55846	2.20413	2.73028	2.14372	2.06978	2.54495	2.02566	1.92482	2.54356	2.43238	2.03743	2.16274	3.54654	3.24639	1.88352	1.99646	1.75071	2.09491	1.91438	2.16804	2.19727	2.07674	1.89557	2.1468	2.91603	1.93748	2.09942	2.14523	2.12869	2.28862	1.94748	2.03843	2.00468	2.39023	2.14308	1.84317	2.21056	2.1756	2.35116	1.98665	1.8672	2.18459	2.34398	2.11843	2.29832	2.01028	2.25629	2.07276
2.60049	2.18436	2.0788	1.95328	2.57438	2.11411	2.01929	2.52783	2.0232	1.75523	2.23306	2.17348	1.6382	1.94594	3.67648	3.08093	1.90159	2.04957	2.1943	2.13116	1.88666	2.32667	1.87107	1.93592	1.998	2.00796	2.56659	1.93293	2.12999	2.23897	1.98212	2.18299	1.85499	2.0511	1.94885	2.10241	2.01916	1.8329	1.92226	2.06721	1.90331	1.87395	1.85005	2.07752	2.0546	1.93531	2.28671	1.99481	2.25493	1.97341
2.63253	2.27402	2.62673	2.40687	2.4254	2.51513	2.44884	2.56569	2.35541	2.38563	2.77739	2.47222	2.23327	2.18913	3.11179	2.87104	2.0846	2.27704	2.06216	2.16259	2.36428	2.45826	2.2092	2.33781	2.36243	2.60523	2.63174	2.18797	2.70401	2.35555	2.3497	2.86311	2.41454	2.57953	1.89532	2.75608	2.23726	2.25737	2.25795	2.55776	2.52056	2.53604	2.21371	2.27918	2.60501	2.38224	2.59662	2.15505	2.30439	2.31902
2.50589	2.08603	2.24695	2.09989	2.38953	2.42132	2.5119	2.40499	2.43568	2.262	2.3791	2.33499	2.2413	2.035	3.52622	3.06251	1.82984	2.32506	1.94515	2.41011	2.35577	2.39322	2.27024	2.39973	2.28348	2.43358	2.47706	2.34442	2.43464	2.1307	2.28605	2.75445	2.13245	2.13919	2.30055	2.66711	2.52579	1.98071	2.30108	2.35918	2.18055	2.44823	1.95463	2.23979	2.19851	2.25653	2.76136	2.36883	2.41094	2.29644
2.76861	2.34161	2.07117	2.14759	2.15431	2.42119	2.52112	2.3704	2.85094	2.71246	2.30436	2.58878	2.18799	2.31641	3.3051	2.42922	2.17916	2.72268	2.44845	2.18556	2.66148	2.51945	2.30213	2.6849	2.44505	2.74081	1.86435	2.66573	2.83318	2.57387	2.20457	3.10828	2.65024	2.68787	2.07583	3.00315	2.72073	2.18081	2.62199	2.74299	2.14425	2.87183	2.33415	2.54534	2.56743	2.71301	2.86618	2.83449	2.59633	2.42332
2.99828	2.19367	1.94345	1.82446	2.41878	2.0227	2.03577	2.53189	1.9594	2.17302	2.15657	2.55619	1.89728	2.32028	3.13727	2.61459	2.21937	2.54216	2.07713	2.04004	2.29885	2.51053	2.0166	2.32781	1.98105	2.18343	2.22912	2.18393	2.22199	2.29775	1.98358	2.46871	1.80378	2.19116	1.99955	2.45227	2.08584	1.97947	2.30251	2.21421	1.86855	2.39707	1.65837	2.1169	2.01316	2.25823	2.55913	2.24612	2.04177	1.82806
2.65729	2.38869	2.26339	2.18614	2.25513	2.27064	2.44915	2.62912	2.67363	2.59213	2.26104	2.72368	2.12542	2.50748	3.32892	2.5495	2.35355	2.64144	2.11248	2.07057	2.57474	2.54506	2.34281	2.64746	2.34538	2.51534	2.29922	2.56412	2.62422	2.57772	2.12926	2.92293	2.38666	2.49794	2.03767	2.91511	2.56719	2.28575	2.60023	2.69014	2.15654	2.68097	1.98707	2.52753	2.53357	2.71322	2.82598	2.66716	2.16712	2.23719
2.99902	2.56615	2.08424	2.32701	2.29199	2.26917	2.58395	2.69562	2.79102	2.74735	2.3088	2.90796	2.21067	2.47712	3.39404	2.64496	2.33375	2.89389	2.56009	2.33615	2.59448	2.69921	2.34566	2.82556	2.51642	2.73582	2.20333	2.87096	2.78307	2.68871	2.43005	3.18786	2.50779	2.65707	2.38853	2.92762	2.88031	2.37238	2.7022	2.72245	2.03196	2.89415	2.23546	2.58864	2.53157	2.8004	2.96582	2.8373	2.61978	2.28013
2.85912	2.37875	2.55392	2.359	2.24986	2.43391	2.47384	2.81308	2.45989	2.52708	2.41656	2.79694	2.2695	2.5666	3.29205	2.82258	2.35739	2.77112	2.1335	2.17838	2.58277	2.49154	2.39536	2.45925	2.45218	2.49624	2.49953	2.3196	2.57998	2.55637	2.0961	2.95337	2.32494	2.39435	2.20908	2.89591	2.61034	2.1391	2.64699	2.74206	2.39424	2.67953	1.78564	2.49707	2.51771	2.67965	2.76616	2.52479	1.95621	2.11466
2.94433	2.47933	2.87218	2.67869	2.43791	2.76369	2.78895	2.66062	3.01646	2.70444	2.7828	2.93788	2.63332	2.71523	3.42844	3.00686	2.27073	2.76978	2.21122	2.01941	2.62322	2.88549	2.59921	2.8531	2.79128	2.86603	2.67946	2.75368	2.9853	2.57073	2.65623	3.47825	2.66614	2.94653	2.17988	3.22386	2.828	2.46947	2.92736	3.1232	2.41252	3.05	2.22905	2.8584	3.04485	2.67712	3.1568	2.80659	2.42722	2.51818
2.46729	2.22566	2.28511	2.05257	2.87385	1.95604	1.96667	2.70495	1.80267	2.02166	2.42924	2.35305	1.62508	1.86528	3.46528	3.08275	1.88202	1.83517	2.01428	2.27364	2.1945	2.18308	2.02511	2.25321	1.83328	2.06799	2.85316	1.79469	1.75893	2.20858	1.71291	1.83626	1.92361	1.73089	2.13023	2.19407	1.82869	2.05719	1.89461	1.64896	2.36695	1.6563	1.93616	1.82256	1.91717	2.22309	2.10715	1.79859	2.23685	1.82685
2.681	2.18549	1.97862	1.92318	2.85024	1.8377	1.89905	2.82462	1.98581	2.06338	2.00906	2.28991	1.69808	1.95774	3.77871	3.04794	1.96561	2.27185	1.95837	2.23827	2.18695	2.18311	1.99771	2.08495	1.59898	2.14765	2.74808	2.0061	1.79823	2.35088	1.85945	1.83628	2.05014	1.59203	2.08125	2.23281	2.10465	1.73112	2.07501	1.75434	2.06265	2.04961	1.82257	1.92128	1.7516	2.24142	2.15236	2.0703	2.28654	1.81232
3.04788	2.68238	2.21174	2.51487	2.14526	2.87476	2.97215	2.8015	3.1766	2.98026	2.66183	3.05441	2.52415	2.86701	3.17087	2.54142	2.65531	3.15477	2.7788	2.29061	3.12573	2.96734	2.58765	3.11472	2.92859	3.00225	2.06106	2.995	3.21359	2.92409	2.4891	3.53063	3.01414	3.00389	2.4052	3.4494	3.11361	2.62186	2.88248	3.20082	2.46876	3.30005	2.51834	2.79203	3.00008	3.11036	3.31064	3.24594	2.62302	2.73663
3.28682	2.62174	2.21472	2.34255	2.23749	2.62301	2.7579	2.82409	3.04173	2.88446	2.51744	3.19117	2.53664	2.8397	3.4828	2.90673	2.32473	3.1134	2.65422	2.32644	2.75143	2.88465	2.68677	3.03764	2.8922	2.82134	2.20932	2.92363	3.0443	2.85767	2.51541	3.4903	2.75682	2.77163	2.39617	3.21482	3.10591	2.37959	2.92783	3.00761	2.09392	3.1302	2.33508	2.68304	2.76377	2.88054	3.14805	2.96222	2.44326	2.37691
2.52007	2.37268	2.80086	2.56619	2.7055	2.65135	2.66279	2.73449	2.52956	2.52507	2.97553	2.88633	2.48168	2.43179	3.53949	3.21802	2.18917	2.41174	1.87564	2.33228	2.59334	2.513	2.57529	2.70551	2.36983	2.59841	2.80586	2.19967	2.66896	2.53546	2.35198	2.90226	2.5272	2.49726	1.96441	2.97619	2.3798	2.25207	2.41641	2.56549	2.5158	2.69709	2.23817	2.25626	2.73192	2.70904	2.53299	2.22925	2.45252	2.34834
2.55735	2.19618	2.38729	2.11846	2.68451	2.09212	2.07977	2.66536	1.98732	1.90819	2.54643	2.42262	1.82691	2.0389	3.56336	3.18089	1.8764	1.99071	1.85845	2.07896	1.93002	2.31233	2.02901	2.23294	1.87298	2.13856	2.81544	1.80694	1.93628	2.0775	1.79015	2.2522	1.83699	1.86936	1.82604	2.37325	1.88951	1.9595	2.08415	1.88233	2.13794	2.02281	1.71782	2.04256	1.90519	2.07489	2.16964	1.82666	2.24807	1.91767
2.5241	1.91225	2.3896	1.88114	2.63202	1.89561	1.95754	2.50404	1.90457	1.76061	2.45907	2.3069	1.82137	2.03242	3.64864	3.01019	1.81914	2.10503	1.85345	2.05741	1.92078	2.13588	1.94888	2.01489	2.06036	2.14925	2.64385	1.84957	1.99086	2.12053	1.78229	2.24438	1.88175	1.95042	1.76741	2.25317	1.9338	1.83019	1.98346	1.99869	2.08799	1.93952	1.7927	1.81958	2.04583	2.14101	2.15463	1.91531	2.18341	2.05291
2.61206	2.18318	2.01599	1.9539	2.67655	2.03228	2.20782	2.79328	2.03902	2.19746	2.3664	2.49729	1.90385	2.18213	3.38735	2.97453	2.02554	2.19489	2.10766	2.17292	2.38338	2.1832	2.04572	2.12061	2.04033	2.20352	2.5996	2.08198	2.2523	2.32148	1.83536	2.37331	2.21722	1.89559	1.92409	2.34437	2.18789	2.01233	2.06592	2.06546	2.13158	2.17702	1.96676	1.89277	1.91015	2.33012	2.34367	2.22285	2.0912	2.14342
2.3312	2.03492	2.37623	2.08577	2.68815	2.06982	2.08918	2.38071	2.05789	1.94952	2.39038	2.15659	1.87128	1.77863	3.52891	3.11853	1.70365	1.98611	1.97115	2.29938	2.22661	2.11597	1.88471	2.17114	1.72923	2.20852	2.7808	1.70885	1.95176	2.06232	1.845	2.06017	2.08923	1.64301	2.10345	2.34821	2.07848	1.78755	2.02861	1.95896	2.40057	1.81807	2.01074	1.8703	1.95044	2.0671	2.18459	1.95429	2.29776	2.16881
2.82826	2.0716	2.33686	2.19277	2.85134	2.14868	1.88726	2.73475	1.94192	1.87726	2.51088	2.43109	1.87159	2.0274	3.65454	3.29035	1.74477	1.97088	1.84054	2.04865	2.07711	2.3526	2.0123	2.21838	1.89874	2.21846	2.91095	1.69094	2.04016	1.98667	1.99196	2.22287	1.98853	2.01901	1.94605	2.48425	1.83992	1.83311	2.20765	1.88237	2.12561	2.03005	1.72068	1.78763	2.09378	1.83542	2.26557	1.64639	2.08696	2.00246
3.21836	2.37357	2.58008	2.39194	2.42583	2.25395	2.19678	2.88277	2.44816	2.26967	2.32784	2.7623	2.3432	2.67808	3.25226	2.70266	2.3751	2.69164	1.97401	2.23171	2.44563	2.53489	2.20439	2.4916	2.29805	2.56136	2.72595	2.1296	2.58805	2.54366	2.11042	2.94026	2.34125	2.42851	1.90992	2.8855	2.35091	2.25557	2.60164	2.6143	2.31308	2.76186	2.02177	2.25358	2.46782	2.28408	2.54247	2.26503	1.84285	2.05683
3.29543	2.63849	2.25804	2.48365	2.31466	2.47911	2.75053	2.95329	3.14043	2.98804	2.51543	3.2335	2.55777	2.93859	2.96925	2.36671	2.51882	3.20304	2.69426	2.24057	2.90255	3.00761	2.57279	3.22993	2.88563	2.93443	2.28912	2.9383	3.02832	2.96336	2.42454	3.56215	2.91989	2.94805	2.36117	3.3679	2.92328	2.69429	2.88009	2.98188	2.35526	3.28094	2.50572	2.58341	2.8916	3.11431	3.1559	3.04741	2.27121	2.37917
3.06789	2.31422	2.017	2.14089	2.281	2.2039	2.31204	2.83899	2.57984	2.4903	2.45213	2.79955	1.83509	2.50943	3.33599	2.79411	2.1222	2.6974	2.26284	2.16095	2.47967	2.74445	2.14471	2.7326	2.58568	2.58254	2.1098	2.4995	2.48071	2.54568	1.93077	2.88858	2.36236	2.4047	2.3255	2.85344	2.4484	2.19388	2.64778	2.45907	2.14142	2.54304	1.92688	2.38502	2.14043	2.54021	2.87043	2.51273	1.99971	1.98977
2.88252	2.23209	2.45751	2.19993	2.43658	2.36218	2.46197	2.79267	2.53821	2.44699	2.49417	2.83138	2.30606	2.3872	2.96273	2.63152	2.30728	2.58043	2.01055	1.59935	2.56425	2.4934	2.15847	2.74027	2.56886	2.42959	2.38606	2.57858	2.47899	2.23944	2.27846	3.05134	2.44695	2.66105	2.07015	2.77261	2.43802	2.23936	2.5753	2.70046	2.20409	2.62457	1.81425	2.46116	2.64455	2.65485	2.92488	2.42626	2.23414	2.10902
3.0274	2.47662	2.3762	2.25276	2.17177	2.56797	2.65515	2.66528	3.0496	2.75105	2.47788	2.96934	2.60964	2.80897	3.36635	2.47359	2.41861	3.02903	2.37919	2.33257	2.9095	2.66276	2.61439	2.89984	2.72002	2.87126	2.18733	2.79577	3.05925	2.7834	2.32507	3.40248	2.70653	2.89064	2.17536	3.11199	2.88898	2.47635	2.79448	3.04225	2.19738	3.18574	2.37005	2.71255	2.79778	2.74339	3.10659	3.05721	2.41693	2.48058
3.46342	2.60135	2.237	2.3577	2.91063	2.10701	2.28739	3.1902	2.4645	2.72884	2.31633	2.94651	2.32974	2.79016	3.26526	2.52851	2.7052	2.81258	2.53952	2.55387	2.8578	2.83988	2.32929	2.87421	2.52064	2.57244	2.77923	2.61352	2.5581	2.84146	2.01809	2.81242	2.37408	2.49392	2.48437	2.88137	2.32613	2.70221	2.64788	2.44021	2.36538	2.79125	2.38459	2.1789	2.3018	2.81388	2.65663	2.68447	2.17961	2.15482
2.59005	2.1535	2.20517	2.15134	2.65449	2.02954	1.97109	2.75531	2.11496	2.15533	2.25843	2.31961	1.74499	2.1903	3.48183	2.81054	2.0501	2.28651	2.14153	1.99271	2.29908	2.33285	1.95533	2.32406	2.00348	2.27121	2.78747	2.04875	2.1932	2.42132	1.83939	2.3474	2.19231	2.10031	1.73339	2.52854	1.90298	2.19643	2.17902	2.2447	2.20303	2.2269	1.94931	2.04132	2.19507	2.25461	2.05768	2.17106	1.8687	1.94342
2.77935	2.24537	2.14289	2.01636	2.19051	2.19145	2.42094	2.6375	2.75036	2.50622	2.1715	2.68912	2.3607	2.5372	3.27382	2.37867	2.24471	2.59976	2.05527	2.1358	2.56631	2.56209	2.25198	2.58109	2.46501	2.54444	2.07927	2.43134	2.73538	2.72994	2.1434	3.04154	2.47794	2.55281	1.92296	2.94675	2.57025	2.21536	2.40773	2.69948	1.96548	2.8515	2.07309	2.27407	2.45855	2.7592	2.7765	2.63744	1.99984	2.12195
3.25613	2.63242	2.20937	2.46649	2.56508	2.32389	2.6889	3.11222	2.99069	3.00748	2.55266	3.05949	2.40174	2.8767	3.30239	2.3155	2.51978	2.93188	2.55785	2.27899	2.87147	3.04002	2.60127	3.17924	2.83765	2.8868	2.21632	2.95677	2.98013	2.86046	2.22497	3.33656	2.8468	2.97062	2.34098	3.33293	2.71096	2.68654	2.85568	2.88176	2.29112	3.16682	2.41775	2.6636	2.74349	3.04369	3.11517	2.95308	2.37693	2.38394
2.89569	2.35281	2.15444	2.05719	2.94003	2.09798	2.10451	2.97245	2.05116	2.15283	2.22095	2.53671	1.84505	2.19775	3.36867	2.91079	2.28348	2.43318	2.30899	2.36762	2.41726	2.44145	2.08883	2.5494	2.17927	2.04999	2.72985	2.05271	1.95532	2.19501	1.69452	2.23125	2.00694	1.82241	2.19199	2.49251	2.14018	2.2619	2.26757	1.96037	2.39029	2.17875	1.80152	1.97153	1.92858	2.27515	2.40005	2.15089	1.83324	1.86404
2.75429	2.26293	2.86591	2.25185	2.8959	2.19248	2.25488	2.91838	2.24175	2.06844	2.51053	2.5759	2.30181	2.27161	3.53543	3.17259	2.14488	2.34567	1.99712	2.30461	2.41043	2.21575	2.23688	2.42325	2.16789	2.23758	3.00852	1.9876	2.31297	2.20522	2.02689	2.56573	2.23376	2.21553	1.87574	2.70706	2.28026	2.25224	2.36982	2.28766	2.61391	2.30016	1.91714	1.95358	2.57858	2.25446	2.48899	1.94301	2.03645	1.86344
3.17483	2.36527	2.31072	2.28137	2.39572	2.19096	2.12709	3.09156	2.46292	2.38567	2.40683	2.77444	2.18429	2.60306	3.35925	2.78367	2.26553	2.66051	2.16606	2.01264	2.44302	2.62792	2.10413	2.50663	2.46496	2.58628	2.54525	2.37558	2.61841	2.62707	2.14281	2.87659	2.40962	2.57885	2.03457	2.75903	2.33306	2.32079	2.59264	2.48945	2.05489	2.66869	1.99883	2.31919	2.41763	2.44319	2.59763	2.37291	1.97411	2.0074
3.06355	2.16859	2.15924	2.03613	2.52557	2.24794	2.20291	2.55452	2.16222	2.11677	2.15452	2.56398	1.92549	2.42428	3.21237	2.66856	2.2313	2.51425	2.27228	1.91325	2.49071	2.66024	1.9332	2.52207	2.2116	2.23015	2.55519	2.43055	2.32293	2.31206	1.9319	2.5816	1.94093	2.38838	2.20484	2.59593	2.25413	2.10271	2.57114	2.46532	2.1426	2.34467	2.00292	2.23846	2.33128	2.21624	2.53047	2.44898	2.08068	2.17996
3.02639	2.7463	1.78465	2.33651	2.52997	2.62797	2.80315	2.86714	3.07279	2.99396	2.49103	2.97837	2.39216	2.67871	3.53977	2.71678	2.48203	3.00041	2.79071	2.63791	2.92438	2.91441	2.63629	2.92504	2.73359	2.94186	2.07839	2.96991	3.00763	3.1633	2.4216	3.18681	2.92356	2.74729	2.4134	3.21619	3.00429	2.50424	2.67834	2.76102	2.19378	3.10977	2.62765	2.57015	2.68985	3.06047	3.11096	3.02223	2.75821	2.52602
2.87306	2.27788	2.3909	2.32871	2.55262	2.43206	2.40749	2.73982	2.3435	2.47754	2.38365	2.77233	2.38152	2.52647	3.45384	2.90641	2.16097	2.48999	1.89746	2.08645	2.55626	2.43294	2.43308	2.66248	2.28651	2.46108	2.67968	2.39019	2.60624	2.47709	2.15688	2.91377	2.28628	2.4121	1.96404	2.77497	2.48147	2.27334	2.38225	2.56206	2.17277	2.79295	1.99401	2.1463	2.45938	2.37134	2.4978	2.36775	1.91819	2.09805
2.37603	2.11203	2.56836	2.12707	2.94807	1.85642	1.84492	2.87065	2.1662	1.94554	2.38521	2.17962	1.90022	2.00541	3.78309	3.11047	1.92857	2.04437	2.09881	2.27178	1.99369	2.23726	2.1207	2.22651	2.07377	2.2055	3.00279	1.76875	1.97018	2.28842	1.8047	2.11343	2.17731	1.83793	1.67957	2.42416	1.82013	2.07228	1.92195	1.98846	2.35114	1.98782	1.9983	1.91757	2.23481	2.13907	1.93853	1.93008	2.08352	1.95955
2.72601	2.24331	1.95745	2.01015	2.66566	2.11396	2.17432	2.72837	2.11954	2.04802	2.3012	2.52232	1.83909	2.02255	3.54273	3.08823	1.94045	2.39011	2.16466	2.17826	2.38341	2.39352	1.98571	2.28356	2.00999	2.24196	2.43223	1.99336	2.10017	2.35335	1.86171	2.30942	2.1289	1.87712	2.00798	2.55212	2.3104	1.80449	2.23559	2.00045	2.0066	2.1207	1.69499	1.88989	2.09138	2.17589	2.46944	2.07482	2.01339	1.87154
2.98458	2.40761	1.99537	2.17695	2.6007	2.31469	2.24679	2.91331	2.42065	2.42729	2.2348	2.85469	1.93421	2.38986	3.36568	2.6478	2.3734	2.52175	2.315	2.27242	2.60183	2.61114	2.36096	2.70206	2.38471	2.40285	2.40024	2.39065	2.48271	2.63769	2.00543	2.7488	2.42148	2.38673	1.97956	2.75024	2.35456	2.19172	2.3473	2.31591	1.70586	2.58169	2.20604	2.1516	2.36118	2.43137	2.55076	2.37305	2.22189	1.96101
2.65945	2.17937	2.16519	2.02818	2.60718	2.0246	2.01438	2.70767	1.92295	1.90926	2.15751	2.34466	1.79056	2.0448	3.46901	3.03664	1.99129	2.16107	1.68923	2.05968	2.12239	2.24406	1.84358	2.20202	1.76838	2.00038	2.70714	1.9226	1.86449	2.15226	1.77911	2.03178	1.7979	1.7942	2.13945	2.29772	2.06746	1.88257	2.13536	2.12342	2.02242	1.98983	1.49071	1.9377	1.9614	2.10881	2.15911	1.81655	1.78924	1.72089
2.51644	2.42632	2.84399	2.48482	2.63148	2.64456	2.6922	2.47409	2.53192	2.46642	2.82241	2.68807	2.3376	2.41573	3.61012	3.27246	1.99201	2.47749	2.1507	2.12838	2.60343	2.48189	2.43211	2.57916	2.38783	2.69852	2.92018	2.4147	2.51717	2.45949	2.3382	2.91952	2.48066	2.35926	2.25226	2.92952	2.51909	2.31914	2.6837	2.66309	2.71424	2.49037	2.20233	2.49713	2.6605	2.37737	2.77664	2.52258	2.47997	2.56025
4.61628	4.1692	4.30365	4.08171	3.39851	4.11324	4.47531	4.40849	4.58918	4.36054	4.2872	4.66457	4.38315	4.62308	4.26989	3.8145	4.26247	4.77424	3.69918	3.69832	4.45679	4.38834	4.17349	4.60246	4.54117	4.43585	3.45006	4.31359	4.70991	4.28051	4.12588	5.15303	4.25321	4.54381	3.80536	4.84112	4.37291	4.27463	4.64785	4.73514	3.9959	4.74074	3.62954	4.33403	4.52679	4.39418	4.84314	4.2612	3.42299	3.78345
4.76485	4.18767	3.8235	4.04705	3.04413	4.21381	4.49696	4.21691	4.75343	4.58037	4.2594	4.8263	4.28326	4.71299	3.93419	3.47947	4.00293	4.83033	3.95432	3.70552	4.59592	4.56593	4.17411	4.7938	4.60246	4.7016	3.01896	4.65829	4.87778	4.66936	4.13697	5.33709	4.45896	4.75174	3.97744	5.18533	4.55166	4.20727	4.65404	4.76849	3.86341	4.95414	3.93718	4.39882	4.56803	4.56733	4.89837	4.64716	3.69835	4.02129
2.86214	2.56119	2.50218	2.39514	1.99551	2.5854	2.86147	2.74675	3.0853	2.7795	2.69007	2.96216	2.48668	2.67008	3.40825	2.69859	2.2283	2.89542	2.24758	2.24283	2.76211	2.8008	2.56672	2.94858	2.82734	2.92348	2.09225	2.78819	2.96403	2.94471	2.56388	3.46474	2.84608	2.88265	2.30894	3.25168	2.91705	2.33641	2.70347	2.99364	2.25302	2.94094	2.28844	2.7422	2.8094	2.9314	3.11518	2.82747	2.4901	2.38979
4.25857	3.50364	3.14126	3.31405	2.66249	3.60907	3.73884	3.69313	4.11048	3.90647	3.57053	4.13229	3.60589	3.98771	3.70203	2.98765	3.51048	4.1552	3.31625	3.14479	3.89881	3.8968	3.59724	4.09962	4.05011	3.89992	2.60694	3.96648	4.16663	3.80409	3.3988	4.65541	3.6598	3.95744	3.30488	4.43456	3.87226	3.49676	4.06016	4.11075	3.13987	4.2737	3.27713	3.69505	3.89824	3.91382	4.30011	3.92559	3.13845	3.3027
4.1455	3.87237	3.32981	3.58881	2.91931	3.89371	4.15939	3.85744	4.26703	4.19595	3.68147	4.15642	3.79704	4.09887	3.82088	3.22773	3.74237	4.18288	3.47005	3.29805	4.08699	4.18647	3.86597	4.20955	4.09639	4.04777	2.64279	4.16144	4.35302	4.03199	3.72495	4.7575	3.96741	4.16815	3.44105	4.57572	4.15215	3.76559	4.07307	4.13517	3.15433	4.49172	3.4677	3.90992	3.97258	4.08182	4.56886	4.10116	3.3655	3.46181
2.71426	2.41291	2.51077	2.32814	2.74553	2.24728	2.43825	2.88754	2.31868	2.32065	2.71153	2.64956	2.03647	2.36458	3.57159	3.26131	2.02408	2.34745	1.75307	2.48572	2.27021	2.59903	2.30438	2.53003	2.02891	2.54891	2.59573	2.27301	2.27983	2.40828	2.31732	2.54544	2.13145	2.27788	2.40808	2.71543	2.3492	2.21183	2.47447	2.14225	2.37217	2.27795	1.79805	2.29345	2.16692	2.21023	2.80281	2.13435	2.25446	1.91046
3.63634	2.96952	2.54233	2.76333	2.32645	3.08806	3.22657	3.23404	3.51107	3.32121	3.07289	3.40162	2.99909	3.30053	3.40703	2.72767	2.78639	3.48588	2.67894	2.58042	3.32189	3.38171	3.05808	3.49725	3.36348	3.33778	2.23745	3.36243	3.55567	3.25761	2.85242	3.93437	3.17058	3.35741	2.70458	3.79046	3.24536	2.96214	3.28421	3.39155	2.50952	3.65526	2.73387	3.12356	3.15121	3.25144	3.7251	3.23852	2.65604	2.77056
3.7797	2.99361	2.91292	3.06723	2.99889	3.00157	3.01345	3.29823	3.50784	3.31616	2.57184	3.45347	3.13782	3.31602	3.79562	2.97593	3.09329	3.43872	2.92867	2.90137	3.43854	3.49902	2.90749	3.48685	3.13368	3.34169	3.06678	3.28735	3.30606	3.25365	2.93477	3.67113	3.17669	3.31239	2.99915	3.70979	3.36102	3.10165	3.39934	3.38876	2.65398	3.67218	2.96667	2.95491	3.16528	3.41664	3.36904	3.38015	2.99404	2.98007
3.48818	3.08615	3.25717	3.22682	2.42127	3.49501	3.48207	3.18895	3.6712	3.36167	3.46851	3.63188	3.19401	3.31551	3.7185	3.57331	2.80308	3.51064	2.57141	2.62826	3.26224	3.40115	3.16812	3.54431	3.45956	3.45247	2.6441	3.34875	3.65645	3.14359	3.18499	4.08641	3.27993	3.5295	2.93484	3.91031	3.50571	2.85101	3.54097	3.6001	2.80497	3.60151	2.58619	3.50179	3.37457	3.15975	3.86189	3.27734	2.94626	2.98729
3.7143	2.90201	2.75761	2.80104	2.50118	2.94666	3.13626	3.08312	3.18032	3.16806	2.93556	3.49159	2.96282	3.30429	3.10258	2.51034	2.99102	3.44401	2.53625	2.60461	3.31329	3.22568	2.82399	3.30691	3.23919	3.18063	2.36761	3.17393	3.39025	3.26988	2.71544	3.80367	2.89925	3.22755	2.72421	3.62949	2.97099	2.97526	3.24979	3.39192	2.61288	3.54629	2.58878	2.9068	3.05293	3.15734	3.46589	3.05747	2.28823	2.62489
3.23013	2.57307	2.48327	2.57275	2.41948	2.47186	2.5262	3.04944	2.9695	2.7423	2.37515	3.18442	2.53587	2.84853	3.15761	2.66514	2.62238	3.01462	2.50256	2.38651	2.85865	2.78901	2.40921	3.02215	2.76889	2.84414	2.27178	2.60155	3.00078	2.88963	2.41518	3.38248	2.95647	2.92302	2.10632	3.23164	2.81616	2.51541	2.76874	2.80269	2.2146	3.08822	2.34479	2.36286	2.79261	2.81158	2.83792	2.69165	2.26407	2.26509
2.64377	2.1477	2.17348	2.02145	2.75651	1.93626	1.99961	2.87359	2.12272	2.11547	2.27163	2.52538	1.69379	2.06833	3.5473	2.9719	1.9126	2.15208	1.87743	2.05952	2.01867	2.35213	1.92809	2.50718	1.91705	2.18778	2.5302	2.01787	1.93182	2.34664	1.71115	2.17294	2.12559	2.0475	1.82145	2.46275	1.97728	1.89388	2.10109	1.98035	1.95757	2.10308	1.61414	1.99876	2.05089	2.26895	2.10291	1.85478	1.99722	1.69656
4.37255	3.74549	3.19528	3.49121	2.83027	3.61113	3.8886	3.74197	4.18501	3.99204	3.53727	4.3303	3.67242	4.10174	3.47861	3.03246	3.54381	4.16111	3.49708	3.23612	4.02446	3.86706	3.54556	4.20511	4.03813	4.04552	2.75942	3.99752	4.23014	3.98176	3.4832	4.72967	3.92545	4.03008	3.41447	4.54038	4.01146	3.58392	4.0173	4.16875	3.29487	4.26905	3.38057	3.56355	3.95269	4.01946	4.18812	4.09208	3.13161	3.48525
4.14588	3.50557	3.59965	3.62748	3.08696	3.69958	3.71744	3.85847	4.10177	3.97354	3.63289	4.11211	3.80548	3.92512	3.93544	3.41986	3.4462	4.00291	3.02745	3.31247	3.90474	3.84162	3.81422	4.1624	3.94332	3.91222	3.22608	3.83035	4.10368	3.81668	3.38721	4.58074	3.77428	3.91095	3.28927	4.49101	3.86368	3.67577	3.95482	4.09596	3.17915	4.39621	3.33444	3.57888	3.87487	3.82938	4.03618	3.70253	3.13155	3.21398
2.94874	2.28831	2.97253	2.80445	2.68308	2.65893	2.70239	3.03071	2.93495	2.79445	2.98853	3.07803	2.72884	2.79381	3.69331	3.21194	2.41583	2.77502	1.68846	2.31101	2.76295	2.91052	2.71564	2.99757	2.74532	2.93525	2.97356	2.63648	2.86399	2.66714	2.62141	3.24833	2.66323	2.8171	2.43774	3.31752	2.57176	2.59471	2.88203	2.92077	2.47241	3.03666	2.24024	2.74461	2.72808	2.74583	3.08332	2.43296	2.563	2.43637
2.74391	2.25699	2.44271	2.2675	2.91495	2.13348	2.00207	3.07354	2.32388	2.39742	2.58737	2.64757	2.10927	2.35286	3.87592	3.13877	2.43851	2.4516	2.12203	2.55073	2.24024	2.66599	2.50363	2.47193	2.35051	2.33483	2.69195	2.05843	2.23145	2.70372	2.04741	2.48951	2.22651	2.15044	2.17534	2.62247	2.18913	2.11504	2.29078	2.17755	1.98424	2.45678	1.97679	2.37029	2.09205	2.50846	2.46068	2.23623	2.12078	1.84125
3.26946	2.62271	2.70742	2.68904	2.53236	3.15398	3.07227	2.87667	3.05997	3.01523	2.9837	3.26522	2.92588	3.02155	3.57955	3.16317	2.51648	3.1019	2.36683	2.55363	3.12903	3.0439	3.03069	3.22516	3.0045	2.94988	2.45418	3.10706	3.20012	3.02715	2.77917	3.57512	2.72477	3.02145	2.70762	3.53689	3.02749	2.66539	3.15583	3.12831	2.5473	3.36754	2.49022	2.9437	2.92288	2.83041	3.42201	2.99816	2.54701	2.55946
2.75107	2.4586	2.79675	2.74658	2.49833	2.91313	2.85112	2.67989	2.81912	2.58174	2.98226	2.87399	2.41363	2.65099	3.60875	3.32294	2.26139	2.64002	2.21643	2.28521	2.73729	2.80546	2.43166	2.7795	2.64404	2.82969	2.745	2.57662	2.78745	2.62091	2.59132	3.05065	2.5319	2.71064	2.57166	3.17538	2.58363	2.41489	2.85157	2.8592	2.63576	2.59337	2.26021	2.75079	2.82094	2.50752	3.14444	2.53048	2.63621	2.47577
3.08218	2.64276	2.7749	2.79046	2.58966	2.79902	2.88677	2.95897	3.19711	3.01564	2.82094	3.2599	2.73785	3.02569	3.43282	2.83699	2.86982	3.08798	2.35809	2.48309	2.81515	3.03747	2.87412	3.11771	3.04544	2.97312	2.3025	2.83193	3.17889	2.90589	2.59326	3.55206	2.97462	3.00933	2.26516	3.46568	2.92856	2.70076	2.914	3.15586	2.39832	3.38369	2.41309	2.85915	2.98793	2.99482	3.20139	2.81129	2.43382	2.59531
3.36474	2.65142	2.50167	2.63662	2.55019	2.74422	2.73026	3.09757	3.11298	3.00301	2.7281	3.31643	2.72268	3.06046	3.47441	2.73755	2.77748	3.20528	2.38707	2.53297	3.00684	3.13121	2.85708	3.15969	2.96672	2.96442	2.32323	2.81756	3.16479	3.16689	2.39289	3.52484	2.82617	3.02536	2.39603	3.50062	2.8912	2.69447	3.01365	3.13637	2.20917	3.41284	2.41793	2.67245	2.92502	3.03999	3.14282	2.87009	2.24151	2.40455
2.90447	2.48493	2.78784	2.52101	2.47829	2.66869	2.57076	2.96762	2.97015	2.7785	2.96335	3.09168	2.57385	2.79692	3.57531	3.01123	2.55357	2.96922	1.96151	2.27941	2.6953	2.7753	2.84967	2.91922	2.89668	2.75495	2.51548	2.58843	2.93394	2.8443	2.4205	3.30796	2.60535	2.7536	2.12401	3.18042	2.53453	2.49219	2.90088	2.96776	2.29557	3.02073	2.12112	2.80683	2.82622	2.7674	2.98528	2.5764	2.19574	2.14325
3.21445	2.63236	2.61725	2.71117	2.97043	2.95296	2.94286	3.0138	3.15274	3.06561	2.71508	3.03454	2.77301	2.90468	3.77675	3.14567	2.87635	3.07056	2.94552	2.81756	3.18382	3.08026	2.99946	3.09673	3.16977	2.96748	2.75307	2.92808	3.02871	3.12995	2.48393	3.41428	2.90447	2.97926	2.73346	3.39374	3.20368	2.8182	2.93815	3.22024	2.45459	3.35834	2.85355	2.85238	2.96657	3.43474	3.36821	3.09485	2.92999	2.661
2.80296	2.32333	2.85893	2.53302	2.71627	2.47305	2.44772	3.07656	2.98183	2.67379	2.60409	2.77191	2.39716	2.49842	3.64243	2.90237	2.52937	2.82986	2.14405	2.23631	2.6365	2.70488	2.60401	2.8768	2.7398	2.72427	2.69579	2.5756	2.64286	2.72336	2.20742	3.16145	2.70447	2.71682	2.05128	3.00287	2.53682	2.44775	2.6884	2.90196	2.26053	2.91735	2.17366	2.76216	2.73548	2.85572	2.91701	2.58677	2.44634	2.16551
3.60058	2.97082	2.93061	2.82518	2.82007	2.78807	3.11157	3.60152	3.32366	3.26696	3.06014	3.55236	3.0099	3.2722	3.74613	3.11962	2.98851	3.4912	2.54877	2.94442	3.26523	3.31439	3.13572	3.49235	3.2668	3.20288	2.58391	3.1979	3.29168	3.33375	2.77834	3.73231	3.0006	3.07852	2.86385	3.69471	3.18397	3.01087	3.34448	3.19497	2.52316	3.49788	2.48317	3.05402	2.85343	3.21811	3.56065	3.01796	2.44408	2.37096
3.03063	2.40691	2.42978	2.31355	2.46801	2.3603	2.54042	3.05426	2.87615	2.7064	2.68522	2.91345	2.47307	2.6694	3.3902	2.79067	2.36336	2.80153	2.14158	2.46098	2.5901	2.69925	2.60921	2.72804	2.81761	2.67764	2.40369	2.62128	2.91787	2.78198	2.28851	3.13729	2.68277	2.70172	2.28428	3.04295	2.64029	2.37066	2.66838	2.67056	2.21767	2.87088	2.28571	2.56374	2.45709	2.68439	2.9756	2.52084	1.98464	2.17649
3.19698	2.54557	2.20204	2.4174	2.477	2.7003	2.7877	2.976	2.94195	3.05185	2.74635	3.25636	2.52946	2.84845	3.58479	2.99235	2.49961	3.06045	2.51926	2.48296	2.92835	2.92348	2.84861	3.18191	2.84329	2.89468	2.33461	2.95217	3.03459	2.94448	2.45127	3.32882	2.73902	2.77554	2.4347	3.41669	2.87988	2.52275	3.02479	2.88486	2.20418	3.17531	2.38605	2.75662	2.6748	2.85614	3.18728	2.81075	2.50387	2.28649
3.11024	2.51053	2.40752	2.44099	2.1938	2.61987	2.80019	2.90916	2.82745	2.69637	2.59762	2.98197	2.38147	2.80515	3.08433	2.75728	2.47039	2.86774	2.11369	2.02787	2.6702	2.87481	2.45891	3.00616	2.68475	2.67167	2.32132	2.87307	2.80757	2.58505	2.40175	3.23142	2.48898	2.70107	2.30901	3.1683	2.71194	2.41772	2.82608	2.74671	2.25683	2.90319	2.05768	2.79475	2.4902	2.59848	3.1382	2.74561	2.2564	2.24924
4.10757	3.48371	3.87548	3.63167	3.14121	3.57745	3.86498	3.86736	4.09977	3.95801	3.85391	4.22727	3.97807	4.04554	3.98452	3.4295	3.53039	4.10214	3.12224	3.30082	3.98784	3.8722	3.82122	4.21411	4.09897	4.0674	3.26852	3.82015	4.20395	3.93446	3.58061	4.62791	3.82926	3.92501	3.20486	4.52748	3.81806	3.7846	4.10199	4.09732	3.44614	4.39382	3.41053	3.70011	3.9855	3.83757	4.26261	3.65276	3.06551	3.33101
3.77074	2.93557	2.82841	2.84477	2.67076	2.83908	2.87616	3.39495	3.05298	2.95834	2.77576	3.40763	2.82843	3.27935	3.30997	2.90363	2.87272	3.23542	2.66538	2.44039	2.95283	3.25281	2.80228	3.3315	3.08939	2.94545	2.77658	3.1336	3.16872	2.99037	2.67889	3.67577	2.81352	3.09678	2.64092	3.53894	2.98247	2.86619	3.29007	3.22457	2.52802	3.31607	2.44763	2.94831	3.04719	2.77284	3.28084	3.07531	2.31846	2.5176
2.46808	1.96194	2.52249	2.02612	2.33819	2.3317	2.28542	2.41015	2.37075	1.92618	2.37607	2.37614	2.19922	2.2728	3.50142	3.02532	1.98428	2.45017	1.97011	2.44824	2.26532	2.20042	2.16373	2.26894	2.25387	2.3587	2.5027	2.08877	2.45002	2.28311	2.04079	2.69803	2.08525	2.2064	1.9368	2.67264	2.41495	1.90215	2.36349	2.50656	2.31017	2.26186	1.87511	2.18295	2.31104	2.10562	2.4554	2.32729	2.0273	2.18257
3.95169	3.30802	3.07557	3.16177	2.76892	3.40936	3.53838	3.28475	3.70019	3.55477	3.22023	3.8052	3.25885	3.40585	2.25294	2.46046	3.28908	3.79954	3.22409	2.88558	3.73119	3.33974	3.1423	3.741	3.61556	3.44218	2.68639	3.60078	3.89288	3.41318	3.20339	4.28564	3.60369	3.94003	3.08534	3.95046	3.45049	3.42128	3.28363	3.59168	3.31513	3.92596	3.33553	3.28433	3.62308	3.81069	3.75743	3.50301	3.10433	3.28749
3.54659	2.58223	2.62073	2.51723	2.37459	2.69462	2.79303	2.85728	2.99874	2.76301	2.58014	3.11956	2.64403	2.92482	2.52201	2.03627	2.76445	3.07144	2.45373	2.66386	3.06515	2.87093	2.41716	3.06754	2.98443	2.89383	2.22979	2.90176	3.053	2.99916	2.49595	3.52824	2.72633	2.98518	2.66076	3.20729	2.87076	2.67475	2.86331	2.99798	2.57941	3.08309	2.63309	2.48313	2.70612	2.79242	3.18834	2.84948	2.33198	2.49638
3.84245	3.32476	3.01081	3.09943	2.6149	3.38383	3.65474	3.24747	3.74153	3.57582	3.08331	3.61767	3.30324	3.49408	2.52343	2.22366	3.41544	3.81694	3.31576	3.07793	3.80477	3.32633	3.23702	3.65224	3.55122	3.43706	2.53317	3.67354	3.82628	3.63077	3.12234	4.21604	3.51582	3.6629	3.1805	4.01883	3.62255	3.37073	3.4657	3.73844	3.33577	3.90621	3.28189	3.34714	3.54439	3.69981	3.91412	3.75697	3.00797	3.24255
4.24526	3.75518	3.70568	3.62361	3.03649	3.71043	3.85699	3.86119	3.94072	3.7839	3.59242	3.99709	3.58427	3.99026	2.70118	2.6709	3.86886	4.08963	3.38413	3.12662	3.90631	3.69357	3.47253	4.09608	3.87631	3.6471	3.0708	3.78448	4.05853	3.70067	3.36387	4.57392	3.77548	4.07897	3.28427	4.21992	3.72715	3.75529	3.82067	4.11349	3.65601	4.13775	3.26897	3.71785	3.99896	3.78366	4.07975	3.85649	2.94709	3.45218
3.07701	2.6086	2.6173	2.30661	2.36384	2.44691	2.6825	2.69833	2.82436	2.44911	2.51014	2.77362	2.3278	2.50415	2.73749	2.21456	2.6657	3.0753	2.23493	2.39756	2.9328	2.32535	2.40709	2.65031	2.62584	2.54344	2.2615	2.46454	2.75518	2.50903	2.25982	3.22122	2.41254	2.58042	2.36151	2.9244	2.4976	2.46424	2.72636	2.85401	2.5836	2.69372	2.16382	2.53156	2.59706	2.68372	3.13623	2.70905	2.30685	2.36479
3.22254	2.39645	2.06005	2.14287	2.28065	2.21075	2.45014	2.74448	2.61337	2.4697	2.27363	2.72738	2.04158	2.57737	2.97855	2.33877	2.42444	2.69469	2.39356	2.13817	2.58037	2.76858	1.97177	2.71829	2.49455	2.66443	2.20832	2.70477	2.51514	2.70728	2.26216	2.95948	2.50561	2.56817	2.36788	2.94092	2.60208	2.25676	2.61296	2.68991	2.17146	2.7338	2.17346	2.41775	2.40009	2.6686	2.90315	2.64752	2.15906	2.31389
3.63346	2.96947	2.8298	2.75589	2.52944	2.71807	3.0263	3.24997	3.18535	3.02988	2.55652	3.43874	2.87931	3.2672	3.14772	2.55934	3.14457	3.37449	2.87355	2.70136	3.07617	3.16602	2.78374	3.23974	3.19975	3.02444	2.4883	3.148	3.25219	3.05947	2.80952	3.81687	2.95208	3.26527	2.72019	3.36597	3.26521	3.03811	3.10996	3.37407	2.47496	3.45975	2.51709	2.85769	3.14464	3.22049	3.43924	3.18649	2.28791	2.59332
3.60507	2.61227	2.1426	2.20632	2.70796	2.23625	2.46245	3.23796	2.48092	2.46086	2.30698	3.037	2.35582	2.77793	3.20566	2.59297	2.70069	2.88138	2.51498	2.3481	2.83588	2.7989	2.21918	2.77076	2.63561	2.50286	2.48382	2.59414	2.49406	2.71239	2.28856	3.00642	2.42031	2.511	2.44713	2.80542	2.59005	2.4477	2.78624	2.51881	1.92457	2.72914	2.06617	2.18468	2.40078	2.74453	2.94763	2.46423	1.92728	1.85828
3.01202	2.39187	2.41508	2.15621	2.81035	2.05649	2.02272	3.03726	2.18924	1.95603	2.31286	2.64706	1.9785	2.38793	3.4332	3.05477	2.38904	2.38199	2.09841	2.32072	2.03711	2.37776	2.16586	2.17441	2.3141	2.18578	2.77785	2.05128	2.16302	2.31749	1.99089	2.40588	2.05521	1.90541	2.03231	2.37259	2.15656	2.10802	2.22773	2.15221	2.0841	2.24672	1.79111	1.94224	2.11938	2.05024	2.50892	2.11242	1.71381	1.79111
2.29863	2.14882	2.34108	1.96602	2.36858	2.35008	2.36396	2.40289	2.35436	2.09506	2.6188	2.43429	1.89309	1.9287	3.36883	2.98055	2.0015	2.3887	1.99511	2.14773	2.35136	2.1004	2.11738	2.16014	2.18096	2.25372	2.34005	2.06117	2.29977	2.35333	2.10024	2.37613	2.20247	2.15611	2.09161	2.42985	2.24795	1.81248	2.25419	2.18707	2.37665	2.07329	1.82799	2.31801	2.19901	2.10973	2.80338	2.22231	2.31259	2.0318
3.21617	2.47545	2.91261	2.60688	2.72238	2.35492	2.50247	3.19269	2.50714	2.3921	2.75289	3.00321	2.42247	2.81079	3.10318	2.7525	2.68972	2.81912	2.00013	2.31811	2.62897	2.67282	2.40611	2.90203	2.67661	2.65086	2.79066	2.40079	2.47504	2.69555	2.25106	3.05372	2.36686	2.52132	2.30362	2.98026	2.22688	2.54326	2.74505	2.80133	2.54681	2.68119	1.79112	2.43338	2.6618	2.52962	2.86385	2.29205	1.66724	2.00559
3.05793	2.67368	1.89747	2.2234	2.46497	2.442	2.50099	2.99322	2.67688	2.59491	2.53976	2.87532	2.17248	2.55452	3.33531	2.93465	2.45341	2.78087	2.48219	2.20962	2.64318	2.65307	2.29211	2.72663	2.58649	2.50232	2.36555	2.43319	2.64794	2.71524	2.30864	2.88687	2.60775	2.45393	2.24081	2.84819	2.56022	2.28918	2.42557	2.50915	1.94476	2.59847	2.12561	2.26975	2.54002	2.84778	2.79422	2.44761	2.22877	2.0729
3.06425	2.13613	2.74018	2.21144	2.81894	2.26371	2.30293	2.90197	2.4937	2.08783	2.62121	2.81957	2.38747	2.28364	3.48862	2.98562	2.48954	2.64893	2.1131	2.21371	2.58977	2.44554	2.27972	2.64094	2.73874	2.40195	2.83012	2.21907	2.33562	2.34668	2.31373	2.87566	2.26689	2.39559	2.11769	2.68616	2.10718	2.27144	2.64107	2.5572	2.31573	2.343	1.92687	2.30277	2.47708	2.22778	2.7975	1.97555	1.83137	1.84225
2.97674	2.2912	2.25502	2.14293	2.76175	1.92592	2.03636	2.75034	2.11618	1.99357	2.07638	2.47581	1.86853	2.24615	3.28454	2.73552	2.17727	2.22	2.21799	2.39072	2.35576	2.24639	1.97851	2.38727	2.01854	2.21498	2.70087	2.0915	1.96704	2.41898	1.83324	2.34487	2.05003	1.90931	2.2196	2.37699	2.09156	2.1009	2.28295	2.14229	2.14817	2.03525	1.97613	1.58697	2.08354	2.1061	2.15904	2.20107	1.89463	1.87489
2.64619	2.08496	2.17882	2.0215	2.15898	2.22432	1.82324	2.351	2.1921	1.83971	1.97728	2.24923	1.82039	1.91865	3.37354	2.95267	1.66724	2.18518	1.99377	1.87841	2.1531	2.14956	1.7974	1.99037	1.97396	2.02968	2.47765	1.64945	2.22006	2.03996	1.94181	2.37875	1.98612	2.1338	1.86427	2.33176	2.12179	1.66719	2.09383	2.08039	1.99544	1.99411	1.66327	1.91783	2.09923	1.89443	2.18412	1.85891	1.92281	1.82011
2.79003	2.20949	2.23296	1.99755	2.12123	2.36056	2.35106	2.2756	2.4291	2.22218	2.2127	2.41258	2.01238	2.25988	2.80101	2.29179	2.13827	2.50433	2.18131	2.00249	2.3424	2.31653	2.12996	2.35445	2.48497	2.2834	2.11998	2.3362	2.41909	2.40603	1.94761	2.98549	2.18439	2.31995	1.98266	2.59015	2.52686	1.98508	2.39842	2.72172	2.079	2.48361	2.00415	2.14122	2.48495	2.38292	2.74219	2.48448	2.06739	2.09982
2.86115	2.45945	2.22709	2.17037	2.98114	2.09135	2.17445	2.82555	1.95981	2.19226	2.49859	2.62892	1.79217	2.18008	3.53429	3.14246	2.20432	2.14269	2.35781	2.53302	2.37519	2.34544	2.00528	2.38067	2.10965	2.4267	2.87014	2.09651	1.93466	2.36393	2.024	2.02041	2.2219	1.78327	2.28202	2.38469	2.09878	2.08726	2.30994	1.84528	2.45817	1.84264	2.10869	1.89736	1.80232	2.1186	2.34647	2.03299	2.30795	2.15224
2.91914	2.17356	2.01642	1.95009	2.38769	1.9819	2.01506	2.5431	2.2493	1.93191	2.28671	2.38743	1.90178	2.16844	3.35617	2.83239	1.85739	2.36523	2.09233	2.13368	2.04398	2.26684	1.88786	2.13699	2.10737	2.17429	2.49389	2.07506	2.193	2.19988	2.00631	2.43401	1.96357	2.01571	2.06504	2.35658	2.19918	1.7834	2.26485	2.03822	2.02738	2.05359	1.74854	1.91964	2.05007	2.09447	2.35169	1.90026	1.90546	1.80272
2.8429	2.31273	2.32787	2.03759	2.8045	1.86614	1.9169	2.88852	1.97646	1.90485	2.39442	2.46707	1.79307	2.09144	3.58082	3.08792	2.18156	2.18973	2.15967	2.32818	2.01599	2.37142	2.0191	2.08885	2.01384	2.08413	2.90157	1.88707	1.86787	2.31012	2.14232	1.92976	1.9232	1.82441	2.16902	2.16981	1.96076	1.86083	2.15736	1.6934	2.1006	1.66993	1.82362	1.96177	1.82722	2.12671	2.24322	1.92017	2.21167	1.78534
2.75056	2.58941	2.4088	2.47069	2.34916	2.55536	2.63895	2.82656	2.53424	2.52143	2.66252	2.76832	2.17159	2.55778	3.24601	3.1273	2.29528	2.71114	2.22501	2.25627	2.27982	2.74607	2.20171	2.61501	2.32466	2.51624	2.59033	2.48736	2.56707	2.50355	2.34567	2.89373	2.42485	2.36998	2.38678	2.71793	2.59558	2.26307	2.41088	2.43131	2.35769	2.57459	1.98889	2.5602	2.24447	2.37075	2.91511	2.39865	2.2522	2.16369
3.06015	2.4861	2.46228	2.34748	2.85565	2.28479	2.29598	3.06709	2.11163	2.25316	2.53719	2.51523	2.11033	2.47536	3.82112	3.276	2.34824	2.4049	2.4972	2.3772	2.34156	2.75571	2.12467	2.36157	2.19679	2.25232	3.01455	2.11799	2.20251	2.50489	2.13334	2.40038	2.09916	2.03511	2.32758	2.40726	2.23845	2.31571	2.48243	2.35504	2.12561	2.25041	2.02078	2.19002	2.13337	2.34719	2.49353	2.11292	2.04793	1.89933
3.0649	2.59352	2.89643	2.55528	3.49218	2.34976	2.18915	3.32926	2.09166	2.11934	2.73339	2.80375	2.0908	2.42688	4.1059	3.77007	2.53045	2.35587	2.27472	2.77576	2.20085	2.48883	2.35551	2.34281	2.10441	2.30501	3.49829	2.00347	1.91784	2.49152	2.24779	1.85446	2.15826	1.83406	2.45263	2.29093	2.09206	2.23854	2.41286	1.90984	2.58442	1.9376	2.02563	2.08505	2.11987	2.18688	2.29584	1.73578	2.28696	2.04129
2.67494	2.38582	2.55946	2.14401	3.06412	1.94783	2.02114	3.01216	1.93703	1.72656	2.45437	2.24333	1.63423	2.07469	3.92531	3.41592	2.21276	2.0956	2.18803	2.491	2.0044	2.31796	2.01471	2.01542	1.74433	1.94069	3.18667	1.79631	1.53032	2.22348	1.93305	1.66083	1.84925	1.64065	2.24969	2.04998	1.8712	2.02652	2.11066	1.79283	2.33739	1.47247	1.787	2.05523	1.89679	2.1049	2.20727	1.83621	2.33949	1.81839
2.6732	2.24164	2.31128	2.12693	2.61296	1.9886	2.10842	2.5694	2.07843	1.87388	2.14559	2.22463	1.68688	2.10111	3.43748	2.88609	2.09764	2.1654	1.92041	2.15829	1.9264	2.25722	1.87506	2.0303	2.03953	2.09004	2.60391	1.87141	1.96884	2.1257	1.7297	2.29696	1.8999	1.9604	1.97692	2.22127	2.06838	1.91819	2.04229	2.18945	2.03674	1.9825	1.53394	1.92204	2.01245	2.11716	2.28554	1.88084	1.77322	1.77612
2.82999	2.20495	2.13059	2.10903	2.59485	2.06501	2.02614	2.65517	2.27902	1.99346	2.13999	2.39276	1.84933	2.15124	3.173	2.81942	2.12622	2.3184	2.13725	2.17807	2.16569	2.23801	1.85139	2.20303	2.04868	2.11592	2.49719	2.02633	2.19225	2.28501	2.05627	2.31197	2.12508	2.05942	1.97232	2.41781	2.05892	1.95758	2.14457	1.86033	2.16418	2.04975	1.93627	1.95441	1.98218	1.92507	2.45538	1.93981	2.11471	1.93522
2.9856	2.59493	2.75173	2.50995	3.27754	2.25952	2.27592	3.22346	2.02738	2.1059	2.65563	2.63755	2.13319	2.52176	3.9402	3.66617	2.47105	2.32453	2.13443	2.57991	2.04338	2.60817	2.2888	2.29424	2.0592	2.35153	3.31576	2.00269	2.0899	2.4087	2.3255	2.13868	2.06813	1.93059	2.42291	2.24909	2.06331	2.30715	2.42432	2.12631	2.5015	2.10815	1.92511	2.15042	2.16886	2.14612	2.37847	1.86689	2.18731	2.14639
2.76212	2.2807	2.75106	2.35479	3.15881	2.12663	1.93284	3.142	2.00916	1.94979	2.65473	2.65305	1.87706	2.21686	3.91355	3.57109	2.18786	2.19953	2.2513	2.50195	2.11068	2.41255	2.05688	2.25202	1.97779	2.20847	3.26186	1.73627	1.70269	2.49077	2.05222	1.79223	2.18886	1.91209	2.2087	2.15009	1.96228	2.04228	2.21844	1.85331	2.48417	1.6905	2.0284	2.01034	2.113	2.26861	2.02838	1.67226	2.31927	1.86304
2.75413	2.35553	2.60012	2.23493	2.70744	2.05144	2.12788	2.96863	2.09661	1.90257	2.46771	2.47044	1.82302	2.28039	3.37891	3.01971	2.27365	2.29091	1.78583	2.20369	1.97549	2.33604	2.04517	2.28858	2.05131	2.13011	2.74392	1.93125	1.95436	2.26847	1.89042	2.36782	2.11645	1.98888	1.84143	2.36257	2.00376	2.10595	2.08897	2.13282	2.18705	2.19939	1.51917	2.07356	2.09452	2.06139	2.42626	1.89166	1.71164	1.72363
3.92624	3.86877	3.26606	3.46935	2.55814	3.84263	3.94004	3.54213	3.95232	3.67411	3.4171	3.81815	3.39069	3.74959	3.69606	3.558	3.42531	3.94218	3.60319	2.91282	3.72356	3.6405	3.38584	3.78163	3.65957	3.6023	2.82163	3.82906	4.05556	3.40037	3.59238	4.36087	3.67842	3.96294	3.31703	3.95653	3.98287	3.40915	3.77303	3.99805	3.40728	3.85624	3.04926	3.92318	3.9126	3.67439	4.20222	3.89218	3.39104	3.479
2.32144	1.97662	2.18107	1.77865	2.40658	2.08914	2.05295	2.35038	2.11452	1.95701	2.30227	2.29501	1.826	1.93177	3.24948	2.80514	1.86633	1.97202	1.82303	1.89374	2.00938	1.9713	2.0554	2.12542	1.90042	2.03228	2.44719	1.96954	2.07046	2.03421	1.82049	2.29189	1.87384	1.90763	1.65731	2.36097	1.86777	1.82972	2.06874	1.96192	2.09344	2.10213	1.60405	2.00188	2.05048	1.92034	2.32913	1.93586	1.90818	1.84583
2.97348	2.30213	2.15424	2.06323	2.88703	2.07921	2.12628	2.78254	1.96768	2.03187	2.22096	2.56105	1.8648	2.18146	3.53591	3.07687	2.12422	2.3834	2.2672	2.41619	2.33906	2.32604	1.96089	2.23968	2.09514	2.17362	2.80712	1.96736	1.93058	2.30895	1.90251	2.10315	1.99041	1.66036	2.14051	2.36083	2.12478	1.91421	2.12684	1.88809	2.16269	1.99032	1.9039	1.71921	1.85556	2.18824	2.22781	1.90102	2.01755	1.85989
2.93231	2.23091	2.2385	2.0121	2.98101	1.75998	1.84223	3.0361	1.7923	1.75586	2.18486	2.50736	1.74835	2.13462	3.61488	3.07169	2.12706	2.18626	1.97998	2.32189	2.10897	2.22875	1.83003	2.10347	1.81052	1.94389	3.01578	1.82403	1.75872	2.30395	1.74507	1.8704	1.73395	1.52326	2.13355	2.03163	1.72428	1.91652	2.11756	1.63464	2.18504	1.67866	1.68719	1.73325	1.72829	1.96109	2.08034	1.69092	1.84726	1.53256
3.10721	2.49295	1.871	2.05129	2.6644	2.12625	2.27539	2.82188	2.30465	2.31447	2.27741	2.64062	1.70185	2.25143	3.09272	2.67564	2.27535	2.54163	2.44349	2.37997	2.43432	2.38459	2.05066	2.56229	2.34605	2.27733	2.40065	2.35489	2.25543	2.47724	1.9804	2.54531	2.27225	2.1529	2.33102	2.4343	2.18277	2.12971	2.15004	2.00598	2.12145	2.20746	2.07776	2.00142	2.00986	2.45315	2.4435	2.20078	2.073	1.92825
2.90245	2.41122	2.48112	2.03922	2.94314	1.92544	2.01977	2.71158	2.07257	1.73973	2.07655	2.48174	1.74417	2.19431	3.59516	2.97898	2.28389	2.26197	2.04517	2.4348	1.95101	2.14568	1.92238	2.17631	2.02164	2.06607	2.85683	2.00906	1.76484	2.26866	1.85538	2.06236	1.8943	1.62654	2.09333	2.00533	2.02227	1.99281	2.17982	1.97936	2.24064	1.84799	1.86158	1.73793	1.99436	1.7931	2.29675	2.01146	2.02436	1.84119
2.62901	2.20188	2.3767	2.0188	2.58623	2.35912	2.17225	2.28122	1.89198	1.62936	2.38736	2.04822	1.9628	2.13163	3.24423	3.06071	2.03426	1.98794	2.26016	2.23435	2.26417	2.23568	1.75246	1.79417	1.75699	2.05763	2.77633	1.78988	2.07688	2.10362	2.00651	2.11656	1.7242	1.99878	2.14903	2.26561	2.08987	1.96822	2.07847	2.11849	2.49245	1.75754	1.92004	1.82423	2.12595	1.94296	2.31633	2.16953	2.189	2.19696
2.79505	2.37178	2.17158	1.94644	2.27341	1.95569	2.15138	2.72928	2.01823	1.93748	2.09628	2.38365	1.74268	2.27459	3.18099	2.77859	2.02175	2.27074	1.91199	2.10725	2.02973	2.30986	1.63216	2.26335	1.84205	2.1214	2.39855	2.02841	2.05106	2.20318	1.8522	2.24301	1.9074	1.90123	1.98609	2.42261	2.19728	1.85448	2.14932	2.09648	2.11095	2.01091	1.43202	1.98661	1.91903	2.18059	2.40323	2.11546	1.87762	1.79326
3.28921	2.64877	2.97213	2.68796	2.84128	2.4597	2.28434	3.10342	2.42905	2.05841	2.5753	2.76118	2.30744	2.63543	3.36781	3.20649	2.41097	2.51938	2.08615	2.37866	2.36854	2.67207	1.96279	2.47997	2.30395	2.44486	3.14049	2.12791	2.39387	2.33369	2.29472	2.713	2.28321	2.32881	2.35589	2.73163	2.25346	2.32551	2.66274	2.4932	2.44301	2.27839	1.97684	2.41519	2.58359	2.07149	2.57975	2.09501	2.15225	2.19161
2.59285	2.18963	2.44149	2.15404	2.70845	2.17927	2.08772	2.49402	2.17807	1.95428	2.2778	2.16128	1.94165	2.13284	3.54221	2.84013	2.11658	2.02254	1.95571	2.2496	2.08786	2.17026	2.12504	2.07202	2.03538	2.20607	2.82812	1.7922	2.08957	2.20661	1.90891	2.36141	2.00523	2.13807	1.72805	2.42931	1.83575	2.06951	2.08103	2.39817	2.144	2.11688	1.8286	1.89415	2.29673	2.21705	2.01847	1.91518	2.01041	2.16588
2.8535	2.16538	2.20936	2.15461	2.67845	1.94451	1.77646	2.78295	2.00371	1.86225	2.22493	2.4363	1.64939	1.94456	3.36031	3.03456	1.99659	2.15523	1.79895	1.96916	1.94721	2.19646	1.69193	2.23858	1.86417	1.93428	2.72044	1.77025	1.77691	1.98811	1.82979	2.04766	1.87869	1.75917	1.90547	2.1111	1.73578	1.77251	2.14122	1.752	1.93042	1.81565	1.52656	1.87848	1.7606	1.96712	2.05315	1.45735	1.94781	1.50222
2.78909	2.15505	2.19368	2.01352	2.67249	1.78213	1.74414	2.62815	1.77489	1.76074	2.08004	2.36566	1.71049	2.01181	3.47745	3.07789	1.71958	2.05457	1.9007	2.04574	1.84254	2.17771	1.73163	1.9548	1.65569	2.07337	2.754	1.7576	1.78546	2.00534	1.99808	2.03956	1.80425	1.75389	1.97646	2.26516	2.00634	1.66198	2.11818	1.729	2.00006	1.80987	1.4515	1.66491	1.84095	1.90177	2.09812	1.81162	1.89681	1.65411
2.74362	2.2087	2.41412	2.01473	2.68641	1.93477	2.11887	2.80768	2.05852	1.91106	2.26494	2.32122	1.83409	2.10189	3.47389	2.92194	2.0317	2.19265	1.88138	2.30374	1.92166	2.39381	2.01481	2.22501	2.10865	2.08996	2.65553	1.85477	1.95315	2.17672	1.79974	2.38547	1.87664	1.78419	1.77108	2.40723	1.96407	1.93715	2.09476	1.94821	1.8872	2.11481	1.67073	1.86248	1.88697	1.95192	2.34514	1.67385	1.86513	1.69102
2.62843	1.89249	2.19631	1.86963	2.57001	1.9612	1.74103	2.53033	1.82897	1.73527	2.13015	2.38761	1.72571	1.91945	3.29681	2.88296	1.94683	2.22659	1.82032	1.97894	1.94802	1.96647	1.95689	1.9171	1.87027	1.81313	2.67204	1.51695	1.95636	1.97985	1.78716	2.26266	1.73849	1.84496	1.67766	2.15949	1.97323	1.68244	1.95123	1.83829	1.87717	1.98319	1.55534	1.55319	1.94464	1.89625	2.12238	1.70703	1.78388	1.71258
2.62719	2.15286	2.30665	2.05464	2.54362	2.14186	2.11427	2.74053	2.237	1.89639	2.39415	2.33738	1.75741	2.14019	3.51193	3.15726	1.9774	2.29796	2.15574	2.19147	1.93719	2.42916	1.85789	2.21614	2.10265	2.20275	2.47077	1.87922	2.01401	2.39077	1.93849	2.37574	1.97864	1.9492	2.09265	2.50089	2.1013	1.96084	2.235	2.07805	2.04529	2.02621	1.70155	2.03183	2.0626	1.97385	2.46445	1.93918	1.98282	1.78004
2.75831	2.20482	2.2867	2.03196	2.37608	2.06939	1.95486	2.64495	2.01285	1.88724	2.02892	2.43218	1.83324	2.21479	3.09364	2.77581	2.18306	2.2344	2.00033	1.93529	2.08934	2.16301	1.83535	2.1064	2.14652	1.97028	2.48746	1.7699	2.10538	2.04423	1.92163	2.46501	1.91545	2.12381	1.89755	2.36296	2.16763	1.89051	2.18042	2.13668	2.04553	2.0415	1.42683	1.83999	2.17023	2.0887	2.46885	1.99128	1.75615	1.77144
2.65354	1.96613	2.29772	1.9189	2.75863	1.92143	1.67201	2.65648	2.04307	1.53858	2.15133	2.17518	1.89251	1.89595	3.54984	2.99962	1.96652	1.8814	1.75807	2.27464	1.9828	2.00629	1.85341	1.92305	1.71424	1.95488	2.75784	1.47828	1.72713	2.0073	1.81133	1.99338	1.72607	1.58892	1.87416	2.1605	1.71728	1.70376	2.10774	1.80913	2.05482	1.75543	1.7075	1.75116	1.78524	1.69292	2.1073	1.62852	1.96138	1.79049
2.77006	2.39826	2.08396	1.91021	2.29343	2.11384	2.25171	2.7893	2.40752	2.16522	2.05149	2.42184	1.72116	2.24086	3.29194	2.67372	2.20869	2.60707	2.1856	2.27533	2.29666	2.43373	1.95186	2.36951	2.08902	2.3004	2.166	2.22916	2.24757	2.51726	1.88813	2.49828	2.18275	2.20726	2.06373	2.59762	2.44423	1.82637	2.3343	2.26532	2.05343	2.26738	1.65468	2.32396	2.08728	2.3951	2.60268	2.31446	1.91594	1.90285
2.9758	2.29284	2.42753	2.06607	3.16278	1.8031	1.94533	3.08202	1.74798	1.78202	2.48799	2.34243	1.96925	2.16112	3.7524	3.21926	2.31526	1.89275	2.13908	2.50816	2.17832	2.2643	1.97722	1.96638	2.01869	2.03042	3.17348	1.89925	1.84203	2.2125	2.01722	1.78925	1.86611	1.68491	2.17846	2.04498	1.71735	2.06371	2.11111	1.73964	2.27763	1.61074	1.89582	1.87123	1.74718	2.02561	2.18737	1.73598	2.08091	1.78739
2.77598	2.46841	2.58146	2.33578	3.44873	2.30308	2.04947	3.13818	1.97736	1.99437	2.51992	2.32525	1.6936	2.067	4.00788	3.54027	2.41847	2.18323	2.45727	2.80666	2.11073	2.48005	2.19493	2.2275	2.02333	2.12489	3.2678	1.87296	1.7379	2.43967	1.97267	1.63834	2.19661	1.74982	2.40357	2.11236	2.0462	2.05479	2.06542	1.91879	2.55801	1.8292	2.20904	1.96229	1.95948	2.26206	2.14877	1.91444	2.43232	2.09182
2.83053	2.08369	2.19596	1.8797	2.68411	2.00647	1.75691	2.68325	1.8425	1.71933	2.08157	2.08211	1.60801	1.93925	3.35331	2.90246	2.08273	1.90722	2.0904	2.06529	2.02493	2.11941	1.62131	1.93343	1.88788	1.79645	2.54662	1.70805	1.86771	1.91845	1.61151	1.95794	1.82552	1.85963	1.91059	1.91598	1.83866	1.7742	1.97218	1.79682	1.92459	1.72277	1.81662	1.68342	1.68512	1.97903	2.04196	1.82793	2.09057	1.86069
2.73718	2.15987	2.15585	1.95462	2.30047	1.90492	2.07458	2.63062	2.27506	2.07572	2.07947	2.54297	2.05348	2.24975	3.31661	2.76427	2.02243	2.3872	1.78292	2.03483	2.06936	2.21049	2.01061	2.21174	2.03636	2.15439	2.3951	1.96111	2.13027	2.2761	1.89646	2.48931	2.08818	1.79142	1.79011	2.42505	2.28745	1.76867	2.19544	2.12022	1.64922	2.27626	1.62614	1.86748	1.97412	2.20453	2.39677	1.92238	1.82066	1.62751
2.43666	2.20833	2.39992	2.02938	2.52021	2.13663	2.01655	2.72039	2.36647	1.99886	2.38421	2.21754	1.95814	2.04911	3.53763	3.08546	1.96437	2.12702	1.82056	2.16139	1.90648	2.09637	2.1952	2.15428	1.97805	1.97608	2.55996	1.68942	2.1852	2.19392	1.86325	2.33277	2.16558	1.93179	1.64573	2.37985	2.05078	1.76405	1.98611	2.09112	2.04635	2.0673	1.75102	2.08061	2.12975	2.0773	2.10615	1.79844	1.96607	1.84664
2.73	2.39259	2.04189	1.97515	2.31772	2.25026	2.18327	2.43101	2.17802	2.08626	2.22498	2.46169	1.79621	2.11164	3.29552	2.83934	1.90349	2.17773	2.03485	2.0108	2.05527	2.35568	1.92425	2.1173	1.98762	2.14597	2.28562	2.02008	2.2523	2.37754	1.99023	2.48384	2.15097	2.15784	1.98143	2.39429	2.417	1.72774	2.02692	2.24161	1.84668	2.18663	1.80572	2.08226	2.08314	2.15932	2.39102	2.2522	2.11673	2.01814
2.87292	2.36007	2.59605	2.3268	2.91266	2.1685	2.04473	2.5828	2.08006	2.07513	2.45877	2.61901	1.96719	2.24675	3.36229	3.0145	2.22772	2.09601	2.03411	2.21554	1.91946	2.15195	2.13229	2.29983	2.08042	2.22863	2.97661	1.84857	2.14948	2.23186	2.04599	2.36293	2.11759	1.96585	1.89788	2.21467	2.03195	2.15108	2.1234	2.154	2.27593	2.17901	2.06008	1.84674	2.33737	1.95563	2.19107	1.76235	2.11965	2.10798
2.80963	2.29793	2.21041	2.05336	2.49687	2.09688	2.08652	2.8164	2.34109	2.08953	2.40811	2.43715	1.83595	2.07523	3.25542	2.78814	2.33791	2.29268	1.94688	2.11363	2.10879	2.47573	2.1368	2.40404	2.21883	2.14511	2.39083	2.16351	2.12581	2.21477	1.91845	2.60132	2.0537	2.07912	1.94233	2.41778	2.11927	1.87777	2.30462	2.12243	1.79565	2.28641	1.62697	2.33103	2.00916	2.04912	2.60203	2.1548	1.86372	1.8085
2.94533	2.45258	2.56413	2.30513	2.53324	2.19619	2.29116	2.9735	2.22192	2.13132	2.60607	2.67201	2.11087	2.49089	3.24968	3.01703	2.25705	2.33559	1.96365	2.13984	2.21587	2.53894	2.00451	2.44765	2.19606	2.32036	2.68922	1.97269	2.26766	2.40434	2.24609	2.52307	2.24106	2.14158	2.01834	2.65027	2.12466	2.06531	2.35027	2.25169	2.11323	2.1108	1.70211	2.12985	2.23085	2.24907	2.49786	1.9027	1.81767	1.86001
3.29614	2.71351	2.67178	2.46009	3.46013	2.41663	2.25945	3.16443	1.99562	2.11737	2.7828	2.65246	2.12141	2.39732	3.96772	3.50791	2.61866	2.36547	2.57327	2.52672	2.44816	2.69382	2.28656	2.50126	2.13172	2.23625	3.37677	2.04475	2.01175	2.29494	2.37549	2.11562	2.16676	2.07285	2.45434	2.36718	1.86315	2.23239	2.48471	1.94071	2.6174	2.09543	2.23124	2.19013	2.16271	2.2983	2.33375	1.99519	2.39809	2.28035
2.72141	2.5831	2.91938	2.6679	2.69013	2.4771	2.45978	2.83884	2.59677	2.28222	2.71126	2.5548	2.21914	2.51171	3.68109	3.24497	2.38888	2.7254	2.14471	2.24165	1.98954	2.55452	2.32208	2.30851	2.40618	2.46799	2.93637	2.35793	2.62664	2.45049	2.50392	2.79212	2.45051	2.51313	2.14929	2.60054	2.40429	2.28532	2.43713	2.67073	2.54702	2.49519	2.03771	2.66996	2.64537	2.29838	2.65748	2.40593	2.32589	2.26495
2.52313	2.17409	2.37358	1.90622	2.52033	2.0555	1.93916	2.63761	2.04166	1.7543	2.25379	2.24305	1.7934	2.14057	3.46591	3.01409	2.06773	2.13681	1.73852	2.16828	2.01439	2.13464	1.98733	2.00906	1.87889	1.96806	2.57965	1.79338	1.89925	2.32469	1.83821	2.12276	1.8103	1.78633	1.95264	2.22762	1.96989	1.818	2.07796	2.08755	2.10906	1.85688	1.54351	1.98793	2.00645	1.72645	2.31229	1.88315	1.75976	1.74698
2.92216	2.40463	2.67172	2.30476	2.43275	2.5152	2.47592	2.96887	2.65416	2.36829	2.68815	2.78598	2.40364	2.56089	3.52694	3.04318	2.29256	2.68707	1.80296	2.14795	2.41956	2.54138	2.41648	2.55662	2.56355	2.53209	2.56312	2.30478	2.66445	2.64042	2.37511	3.0326	2.45649	2.44943	1.92036	2.87123	2.47705	2.04113	2.69254	2.69385	1.96234	2.64654	1.81752	2.44118	2.64306	2.28226	2.85847	2.22577	1.8605	1.9827
3.37774	2.73292	2.70676	2.50841	2.60198	2.39331	2.59634	3.24	2.83221	2.55468	2.72123	3.1937	2.43321	2.93791	3.32888	2.93615	2.6371	3.07724	2.2486	2.30934	2.68029	2.84186	2.48762	2.86607	2.70609	2.76258	2.50596	2.5965	2.71062	2.90182	2.46524	3.21159	2.5687	2.64086	2.25667	3.05343	2.50197	2.51135	2.89916	2.71801	2.19981	2.85335	1.98853	2.52552	2.70799	2.57934	3.08058	2.44126	1.91208	1.93842
2.40619	2.20933	2.31491	2.13891	2.71769	2.09122	2.17061	2.63808	2.17324	2.03171	2.39627	2.28546	1.76516	2.09224	3.41192	2.89819	2.23069	2.07539	2.24798	2.12238	1.94543	2.20759	2.0891	2.26784	2.01737	2.18653	2.64744	1.93622	2.02037	2.18997	1.97429	2.32441	2.14632	1.86662	1.75359	2.28914	2.04623	2.01335	2.06082	2.05108	2.27413	2.05055	1.88921	2.02952	2.15423	2.05343	2.24434	2.07767	2.116	2.02627
3.11372	2.45278	2.57994	2.46897	2.48245	2.31307	2.36226	3.00567	2.68449	2.57196	2.64294	3.03749	2.41958	2.66231	3.19344	2.86428	2.24263	2.65887	2.03812	2.22631	2.61145	2.66278	2.26938	2.856	2.32956	2.64184	2.59599	2.21816	2.67107	2.76097	2.26905	2.98771	2.6889	2.70876	2.13439	3.04381	2.47543	2.39692	2.4986	2.59517	2.33492	2.80366	2.22418	2.2035	2.59454	2.78241	2.47978	2.1626	2.16186	1.98054
3.40975	2.71046	2.62791	2.55916	2.66422	2.68111	2.65297	2.80902	2.75938	2.72351	2.56371	3.04907	2.46651	2.77476	2.40846	2.33438	2.8016	2.86147	2.7189	2.56766	2.82683	2.59735	2.51724	2.99614	2.75945	2.58499	2.68038	2.81612	2.81522	2.55962	2.51196	3.27747	2.71966	2.97293	2.66804	2.71838	2.6842	2.7291	2.53402	2.72357	2.809	2.7858	2.66993	2.61078	2.66365	2.88619	2.80619	2.77771	2.70415	2.6295
3.02218	2.7287	2.65851	2.33955	2.13528	2.48358	2.81971	2.80924	2.74762	2.38976	2.60117	2.79829	2.50773	2.73228	2.90733	2.53878	2.73173	2.78441	2.42359	2.3448	2.69847	2.58303	2.46203	2.66572	2.59507	2.50369	2.50833	2.52482	2.68449	2.64568	2.48814	3.26593	2.45926	2.6394	2.2042	2.96415	2.67677	2.46581	2.73108	2.86532	2.49628	2.65309	1.98829	2.69179	2.76421	2.64328	3.13963	2.73891	2.30827	2.3405
2.85129	2.40478	2.4014	2.37938	3.2423	2.42772	2.23042	2.85425	2.31566	2.35355	2.42861	2.39751	2.19479	2.27296	3.86652	3.19088	2.69591	2.2227	2.77146	2.90472	2.47311	2.47394	2.38566	2.41405	2.29138	2.3974	3.1386	2.25203	2.26042	2.69042	2.25407	2.23646	2.35516	2.16876	2.40867	2.21889	2.38674	2.4144	2.23967	2.15228	2.50053	2.4175	2.66909	2.11407	2.12122	2.65409	2.20209	2.55613	2.84317	2.49892
2.66244	2.1298	2.52032	2.09068	2.74708	2.00463	1.96807	2.7417	1.93845	1.8842	2.16107	2.47883	1.90955	2.14562	3.36302	3.03834	2.21603	2.2686	1.58219	2.19386	2.15135	2.1303	1.97119	2.2044	1.64154	2.05389	2.74249	1.88444	1.80743	2.1772	1.80711	2.15275	1.86653	1.74321	2.02381	2.33121	1.98619	1.87709	2.27554	2.08416	2.09049	2.16294	1.51977	1.9022	2.05812	1.98971	2.25366	1.83028	2.00526	1.62668
2.93804	2.42886	1.78941	1.95871	2.25865	2.27133	2.34677	2.8533	2.33606	2.4009	2.38216	2.70195	1.87038	2.36369	3.09501	2.63766	2.16932	2.56985	2.24244	2.12528	2.34759	2.57973	2.13919	2.53384	2.30761	2.27739	1.96916	2.32938	2.44054	2.52843	1.95838	2.73367	2.31027	2.35391	2.02667	2.69134	2.36108	2.12069	2.19819	2.18503	1.87526	2.50306	1.89607	2.10879	2.19215	2.5173	2.71792	2.2833	1.91134	1.87169
3.23127	2.83669	2.79293	2.82786	2.82884	2.80003	2.99412	3.00784	3.13608	3.10382	2.71829	3.22321	2.75324	2.92681	2.76573	2.37357	2.99195	3.10923	2.96525	2.72349	2.93043	2.829	2.88869	3.24811	3.05605	2.80493	2.71999	2.90095	3.16133	3.01573	2.56234	3.64578	3.10898	3.11609	2.46945	3.32697	3.05636	2.98507	2.71394	3.194	2.77504	3.25367	2.81819	2.71591	3.1484	3.31711	3.06452	3.01116	2.73579	2.82221
2.69942	2.39422	2.64612	2.19866	2.92757	2.36187	2.09932	2.70872	1.98135	1.9272	2.49848	2.33113	1.88078	1.96634	3.5803	3.35309	2.02503	2.10437	2.25609	2.4469	2.30874	2.13907	2.08313	2.10562	1.98372	2.16916	3.02613	1.68461	2.02513	2.27967	2.0008	2.04055	2.20689	2.02045	2.11281	2.18851	1.99745	2.03256	1.92689	1.96837	2.39564	1.78385	2.10742	1.7234	2.12148	2.19414	2.11312	1.74392	2.48257	2.11299
3.06469	2.48315	2.57384	2.23962	2.91448	2.41402	2.14081	2.89046	1.99874	2.09171	2.62244	2.62557	1.9284	2.29964	3.48932	3.12101	2.54994	2.53411	2.40674	2.32897	2.37501	2.353	2.31773	2.36702	2.53458	2.11901	2.78505	2.08642	2.15845	2.42286	2.08945	2.4987	1.9868	2.16631	2.37862	2.20529	2.06235	2.24456	2.41909	2.26999	2.42724	2.10148	1.8342	2.25452	2.24577	2.0979	2.62737	2.15782	1.90598	1.99416
2.76619	2.24473	2.30806	2.08278	3.07996	2.10141	2.03288	2.71917	1.8752	1.80091	2.28142	2.38555	1.95729	2.12394	3.65829	3.27582	2.10865	1.97266	1.96396	2.25799	2.11223	2.24008	1.92768	2.18995	1.83129	2.05949	3.04142	1.74839	1.78154	2.09816	1.94162	1.93559	1.8811	1.63284	2.0009	2.1801	1.88598	1.89306	2.09551	1.85241	2.1248	1.81833	1.83569	1.78874	1.99304	1.83684	2.20767	1.74695	2.05385	1.99449
2.97767	2.43315	2.7301	2.39325	3.42651	2.18909	1.9826	3.06763	1.95172	1.76937	2.4613	2.23777	1.98339	2.03797	4.01043	3.57771	2.37497	2.1526	2.27131	2.76653	2.1742	2.35736	2.1173	2.19209	1.9836	2.13027	3.45988	1.78049	1.52783	2.23632	1.98558	1.73989	1.89422	1.4661	2.40187	2.04189	1.91606	2.08537	2.2837	1.99421	2.47978	1.66902	2.05491	1.97014	1.95308	1.98853	2.15473	1.79852	2.39306	2.10565
2.87773	2.28167	2.27522	1.99153	2.46396	1.95497	1.99676	2.79167	2.11638	1.86123	2.25077	2.42441	1.7903	2.26822	3.18313	2.71478	2.10829	2.24037	1.82346	2.02864	2.16841	2.36842	1.71216	2.39485	1.98869	2.14411	2.44652	1.91526	2.00109	2.31454	1.69999	2.3296	1.91852	1.95934	1.92606	2.48658	1.75132	1.96807	2.28662	2.01846	2.02195	2.0884	1.62167	1.94862	1.98898	2.02244	2.27295	1.82203	1.58085	1.56348
2.76557	2.42994	2.23902	2.00664	2.73528	2.09915	2.2013	2.86708	2.05177	1.86036	2.41807	2.27452	1.57451	2.13749	3.5539	3.10702	2.20443	1.99554	2.1299	2.24564	2.01061	2.27849	1.83847	2.17554	1.97767	2.09474	2.63796	1.98846	1.86945	2.27661	1.81525	1.91747	2.04737	1.80912	2.1822	2.04955	2.07643	1.85695	2.06029	1.84145	2.19263	1.69373	1.75697	2.08138	1.80242	2.1266	2.34312	1.96458	2.11765	1.99411
2.6419	2.15377	2.23489	1.81414	2.94922	1.8239	1.91729	2.85711	1.76225	1.84136	2.37858	2.24947	1.80742	2.03851	3.56332	3.14157	2.10944	2.02107	2.17192	2.40062	2.01529	2.22555	1.92307	1.91646	1.98367	2.05735	2.81152	1.75059	1.84905	2.30016	1.90431	1.893	1.93946	1.72451	1.90035	2.25767	1.91644	1.9232	2.01204	1.83351	2.12964	1.78737	1.77385	1.75455	1.89072	2.02885	2.26234	1.85669	1.96936	1.76764
2.64876	2.19059	2.32396	2.0073	2.73553	1.94199	1.89342	2.69425	1.93866	1.7015	2.21824	2.34202	1.53883	2.06565	3.41628	3.07258	1.96117	2.00093	1.98188	2.09454	1.83704	2.0845	1.77339	2.10615	1.81139	1.98538	2.82255	1.74267	1.80876	2.00723	1.79317	1.99177	1.76667	1.73482	1.87579	2.23622	1.79869	1.88057	2.08112	1.65721	2.22119	1.69716	1.60297	1.74221	1.84587	1.77244	2.09879	1.82987	2.08149	1.84972
3.05747	2.1136	2.18669	1.852	3.03578	1.79749	1.78205	2.96888	1.90124	1.88884	2.19236	2.31122	1.74312	2.10457	3.64205	3.03306	2.22057	2.14818	2.2531	2.49946	2.19363	2.24265	1.8953	2.13759	2.04052	2.01417	2.85962	1.88331	1.74153	2.38529	1.80794	1.74114	1.90182	1.72664	2.30929	2.00841	1.96798	1.96518	2.18028	1.816	2.19197	1.72594	2.01656	1.6819	1.52578	2.20327	2.10079	1.79817	1.92303	1.73508
3.03329	2.28917	2.48465	2.12493	3.19759	1.94163	2.07373	3.13512	1.96328	1.75666	2.37238	2.54778	1.91651	2.27749	3.65714	3.26024	2.3802	2.19233	2.35193	2.52685	2.26931	2.39764	2.05569	2.41345	2.13932	2.13709	3.17114	1.93706	1.67076	2.43712	1.96053	1.99277	1.99012	1.81612	2.30561	2.22701	1.97666	2.26356	2.20841	1.90311	2.39835	1.76246	2.04484	1.84229	2.02099	2.13798	2.45952	2.01574	2.20674	1.92378
2.95395	2.22383	2.12654	2.05846	2.62327	2.03098	1.98538	2.7265	2.07555	2.03869	1.94487	2.38353	1.89118	2.3236	3.37567	2.86277	2.31243	2.28315	2.17334	2.18811	2.16146	2.43959	2.00492	2.07287	2.04332	2.07152	2.6639	1.95478	2.06467	2.16416	1.94496	2.40634	1.91535	1.98477	1.94667	2.33453	2.26745	2.1332	2.20622	2.21341	1.7485	2.26798	1.89445	1.98161	1.95971	2.23849	2.47204	2.12649	2.14165	1.9499
3.11604	2.45313	2.03772	2.04043	3.08785	1.9682	2.13334	3.08034	2.18079	2.16989	2.3526	2.67173	1.84569	2.22779	3.61679	2.96791	2.50901	2.47519	2.41424	2.62505	2.52651	2.50608	2.12526	2.36584	2.25852	2.30275	2.75661	2.13367	2.04441	2.58006	2.00354	2.19225	2.1857	1.84483	2.20146	2.37991	2.06071	2.07173	2.32791	1.9133	2.02087	2.09211	2.03096	1.82189	1.83531	2.31353	2.41726	2.07552	2.12071	1.92923
2.42198	2.2864	2.63426	2.12269	2.83755	2.10211	2.09981	2.80801	2.12307	2.06138	2.53423	2.27492	2.0029	2.16899	3.81363	3.22957	2.02552	2.19152	1.81035	2.18138	1.97756	2.31275	2.28744	2.11044	2.00028	2.08952	2.85356	1.86296	2.06518	2.18935	2.02674	2.22774	1.97041	1.99048	1.89888	2.23082	1.99137	2.06926	2.13162	2.11381	2.26783	1.98706	1.61448	2.18257	2.16503	2.09608	2.24958	1.84015	1.84863	1.87793
2.29964	2.34911	2.53264	2.32482	2.57974	2.49737	2.64938	2.99854	2.59402	2.65029	2.5224	2.68062	2.27505	2.2246	3.31642	2.99831	2.35323	2.76271	2.0873	2.34792	2.58944	2.31299	2.61558	2.71406	2.28455	2.26205	2.66506	2.47462	2.50658	2.5361	2.11905	2.88758	2.62053	2.36767	2.1404	2.93596	2.57249	2.30197	2.27246	2.62516	2.40756	2.78236	1.99651	2.68694	2.48461	2.89571	2.65023	2.34604	2.25691	1.95069
2.79804	2.29068	2.60202	2.39237	3.18565	2.09579	1.93147	2.96351	2.07651	1.9318	2.43346	2.4921	1.899	2.11669	3.83808	3.35118	2.18112	2.08004	2.10551	2.51728	2.14126	2.43743	2.11865	2.25649	1.9853	2.19931	3.16923	1.6613	1.77375	2.25055	1.97931	2.06844	2.03803	1.77585	2.17637	2.31297	1.78967	2.15398	2.21458	1.6922	2.38095	1.83623	1.9493	1.84112	1.93672	1.91497	2.07398	1.80994	2.08787	1.9545
2.61101	2.13809	2.04515	1.89726	2.62418	1.989	1.93758	2.66961	2.21969	2.09718	2.20011	2.42059	1.70766	2.08229	3.30245	2.66035	2.23748	2.33812	2.20405	2.09584	2.03897	2.13366	2.06509	2.23598	2.11974	1.978	2.41365	2.08089	2.01824	2.40974	1.65805	2.36343	2.18208	1.83695	1.88764	2.24898	2.06506	1.83769	2.05217	2.09213	1.95114	2.19558	1.90705	2.04322	2.00095	2.22844	2.32106	2.2414	1.95085	1.74629
2.81611	2.41087	2.58998	2.21116	2.67539	1.96709	2.12345	2.88546	1.97171	1.91961	2.49566	2.4705	2.02952	2.34971	3.47523	3.11389	2.17341	2.13672	1.83022	2.18616	2.01409	2.42151	1.86276	2.24948	1.92604	2.2091	2.84794	1.84538	1.94108	2.0721	2.10385	2.27905	1.85716	1.98414	2.02908	2.33983	1.95814	2.09777	2.35161	2.1456	2.15074	1.85689	1.4637	2.11812	2.14219	2.02354	2.36231	1.84158	1.92863	1.78085
2.74617	2.30746	2.73035	2.39542	3.04074	2.06549	2.02493	2.96291	2.21397	2.13777	2.60432	2.72923	2.1494	2.24953	3.86324	3.54491	2.05563	2.22017	1.98276	2.55097	2.06306	2.40593	2.23256	2.34513	2.02993	2.35777	3.1413	1.91941	2.07506	2.46131	2.24689	2.23262	2.13191	1.83261	2.3055	2.49716	2.21371	2.07213	2.3745	1.95054	2.34622	2.04591	1.99676	1.97107	2.1223	2.13864	2.29032	1.93998	2.45732	2.03887
2.80432	2.10112	2.25789	2.0768	2.94368	2.04056	1.96827	2.95475	1.87149	1.9393	2.35956	2.4232	1.81134	2.04871	3.38173	3.10637	2.1589	2.09298	1.94464	2.44709	2.0805	2.26994	2.03124	2.27072	1.97725	2.02718	2.82776	1.7556	1.86725	2.14066	1.79697	2.06924	1.92189	1.60858	2.07705	2.35295	2.04834	1.84347	2.07536	1.66895	2.14567	1.94297	1.75702	1.65092	1.68716	1.99277	2.27685	1.67857	1.95822	1.75641
3.20622	2.52029	2.33093	2.45211	2.37253	2.4533	2.5528	2.94242	2.91116	2.68453	2.60244	2.99627	2.55148	2.76327	3.43337	2.71142	2.40024	2.75286	2.26958	2.29153	2.79457	2.88272	2.28214	2.87644	2.68973	2.78887	2.39853	2.52057	2.86191	2.86659	2.42067	3.14869	2.71277	2.69802	2.21949	3.18381	2.63562	2.37478	2.69223	2.72647	1.81168	2.86453	2.3237	2.40637	2.64493	2.80608	2.95632	2.48342	2.27384	2.1548
2.72562	2.31586	2.46332	2.12169	2.54124	2.25415	2.17638	2.80854	2.36265	2.04346	2.50396	2.44016	1.92304	2.19992	3.30709	3.15301	1.97953	2.47425	2.04504	2.31067	2.04329	2.3277	2.04067	2.17421	2.31437	2.25073	2.37494	2.04159	2.36935	2.22751	1.99539	2.64194	2.19782	2.21486	2.11789	2.47955	2.28026	1.97915	2.20021	2.29963	2.152	2.21161	1.71796	2.03197	2.29811	2.1485	2.69738	2.14656	2.00417	1.85755
2.50457	2.10499	2.46951	2.1099	2.70703	2.22098	2.0274	2.47403	2.33466	2.01408	2.33095	2.52117	1.92978	1.93636	3.74353	3.08644	1.89348	2.25204	1.69535	2.10054	2.20341	2.15382	2.0958	2.33851	2.0376	2.26593	2.58828	1.85511	2.05033	2.26125	2.01836	2.30077	2.18448	1.9681	1.74981	2.45048	2.0213	1.65475	2.37924	2.19919	1.96701	2.07607	1.72402	1.96978	2.25025	2.04506	2.20576	1.89049	2.04676	1.90881
2.98278	2.10971	2.27487	2.06633	3.28319	1.87474	1.8181	3.20189	1.73168	1.97315	2.42684	2.47788	1.85328	2.08068	3.5724	3.11531	2.43441	2.27531	2.34439	2.49414	2.18962	2.3382	2.14375	2.17781	2.07313	1.88202	3.13756	1.88535	1.8121	2.22217	1.88644	1.93733	1.92774	1.8992	2.16265	2.05581	1.71014	2.15278	2.07635	1.66449	2.13387	1.78162	1.91147	1.755	1.73351	2.16469	2.19311	1.79264	2.06767	1.67091
2.83128	2.1394	2.32253	1.95455	3.17765	1.86396	1.82722	3.04565	1.96695	1.68425	2.28713	2.24042	1.85577	2.03877	3.81428	3.31255	2.17258	2.01979	2.33955	2.50438	2.20175	2.28904	1.83265	2.04062	1.89394	2.0273	3.16392	1.81585	1.53185	2.33818	1.98584	1.56437	1.91234	1.65132	2.28922	1.88443	1.86408	1.94831	2.00731	1.62869	2.3132	1.32458	2.0127	1.69017	1.65168	2.22016	2.10859	1.93076	2.47396	1.93248
3.03061	2.52842	2.24887	2.25534	3.46239	2.12209	2.15205	3.20836	2.01654	2.17023	2.47412	2.42891	1.74596	2.0292	3.97293	3.3911	2.41389	2.31613	2.50826	2.81547	2.4124	2.54342	2.23888	2.32406	2.10085	2.23863	3.20379	2.11652	1.79483	2.52062	2.08927	1.79323	2.15644	1.75818	2.58395	2.14243	2.06644	2.18104	2.17454	1.74508	2.48634	1.82261	2.15983	2.00528	1.65041	2.36597	2.33779	2.12435	2.48094	2.19098
3.13095	2.49682	2.34572	2.11754	3.24227	1.99524	1.89445	3.14008	1.71219	1.86922	2.34611	2.51941	1.70289	2.16231	3.66161	3.32406	2.24348	2.15209	2.3151	2.62253	2.18316	2.28566	1.98	2.18617	1.84884	2.01646	3.1538	1.9488	1.75962	2.34662	1.88349	1.59345	1.94294	1.62397	2.38758	2.07981	2.04606	1.99273	2.10974	1.58049	2.38294	1.62448	2.00795	1.75397	1.75064	1.97298	1.98689	1.82955	2.12091	1.94528
3.00777	2.5406	2.51175	2.27149	3.45992	2.24733	2.06233	3.20718	2.06114	2.14629	2.57638	2.2824	1.80235	2.22008	4.04471	3.48945	2.38862	1.96694	2.59948	2.74263	2.33173	2.62635	2.18815	2.32021	2.14046	2.33132	3.24774	1.79916	1.86675	2.44485	2.00266	1.84803	2.16919	1.93392	2.35696	2.44987	2.01752	2.2377	2.22465	1.91825	2.42928	1.80255	2.20608	1.8957	1.83012	2.33921	2.15106	2.0836	2.48281	2.38531
3.12612	2.51071	2.56808	2.38345	3.36579	2.13626	1.96508	3.2945	1.99181	1.91364	2.37184	2.45482	1.89444	2.38267	3.94982	3.37606	2.40032	2.19903	2.28783	2.63726	2.39155	2.55747	2.02288	2.44247	2.04271	2.18241	3.2981	1.88786	1.67282	2.42545	1.9247	1.71058	2.10876	1.72908	2.34695	2.34583	1.89864	2.19496	2.36891	1.85167	2.52091	1.8268	1.99348	1.90419	2.02497	2.14912	2.08341	1.92806	2.13684	1.8922
3.07128	2.36723	2.30431	2.04859	3.30225	2.08683	1.76866	2.93503	1.90887	1.97177	2.13305	2.52944	1.96906	2.11039	3.68156	3.28573	2.28942	2.01984	2.52183	2.68622	2.28629	2.18343	2.06791	2.23891	1.98953	2.06062	3.21315	1.9195	1.90183	2.40278	2.05385	1.7247	2.04736	1.838	2.3124	2.12894	2.1673	2.00995	2.14263	1.75975	2.28256	1.69909	2.2558	1.47691	1.94561	2.01811	2.02829	1.89596	2.28936	1.96422
2.74505	2.21184	2.27443	1.92576	3.14648	1.69419	1.86545	3.0324	1.67293	1.89845	2.45066	2.31797	1.84697	2.00797	3.71188	3.18269	2.25155	1.93127	2.19849	2.45935	2.06307	2.19794	2.09214	2.15585	1.90424	1.9749	2.99008	1.63751	1.59377	2.27238	1.86711	1.79294	1.90651	1.68113	1.99484	2.0594	1.76741	2.02945	1.90079	1.67902	2.04297	1.61854	1.73771	1.6462	1.67246	2.19005	1.90409	1.65755	1.98975	1.70156
3.11182	2.16192	1.97237	1.8781	2.83657	2.00507	1.87319	2.87244	1.7745	1.93653	2.23283	2.28202	1.81891	2.10376	3.27363	2.87371	2.23852	2.10537	2.17547	2.0569	2.25295	2.2597	1.79082	2.03614	2.06737	1.9274	2.76509	1.94724	1.91521	1.94892	1.81274	2.0645	1.91922	1.83836	2.1032	2.05648	2.00249	1.89737	2.08305	1.73201	1.9416	1.87839	1.88796	1.71446	1.55957	2.17059	2.27549	1.91007	2.19667	1.85506
2.88825	2.26659	2.19625	1.83423	2.96466	1.89715	1.86354	2.91818	1.6116	1.71131	2.23066	2.33063	1.71027	2.02029	3.64856	3.1392	2.13632	2.09644	2.10304	2.43695	2.20952	2.23115	1.84637	2.00775	1.85986	1.96243	2.92208	1.57959	1.6094	2.32421	1.88497	1.73491	1.75955	1.62142	2.13932	2.0208	1.79605	1.92724	2.01951	1.6879	2.0261	1.54605	1.83181	1.63179	1.72817	2.02013	2.07749	1.67783	2.08283	1.76526
2.95925	2.14427	2.08538	2.01188	2.78446	2.08384	2.07922	2.79109	2.13183	2.07574	2.10396	2.64844	1.93292	2.1837	3.38229	2.862	2.17951	2.51716	2.13886	2.29176	2.5007	2.2076	2.0013	2.53351	2.1479	2.17122	2.68333	2.06491	1.98205	2.46429	1.70941	2.2989	2.03522	1.7414	2.04825	2.47019	2.07017	2.02236	2.303	2.14224	2.08872	2.19928	1.87888	1.61237	2.14494	2.12829	2.31813	1.95462	1.84231	1.6826
2.9139	2.32433	2.58763	2.50519	3.22303	2.18322	1.99276	2.86647	2.40927	2.35117	2.27904	2.49878	2.00095	2.2395	3.62104	3.06092	2.21085	2.38549	2.3399	2.4505	1.8892	2.41951	2.18869	2.42321	2.20229	2.41432	3.03549	2.31632	2.42148	2.18671	2.13217	2.51352	2.4166	2.41356	2.25356	2.28013	2.22261	2.25519	2.24986	2.21556	2.53451	2.54875	2.3466	2.0936	2.42543	2.47161	2.16856	2.27525	2.48684	2.31965
2.79312	2.02504	2.28869	2.02774	3.02487	1.83655	1.77047	2.9406	2.02898	1.83346	2.36618	2.41711	1.84926	1.97581	3.75211	3.22768	2.02767	2.02585	2.01807	2.26699	2.25422	2.30117	1.83791	2.2294	1.81693	2.05429	2.97097	1.78919	1.69552	2.26692	1.95997	1.766	2.0093	1.57084	2.15068	2.28807	1.79068	1.6404	2.20383	1.70803	2.06844	1.64974	1.82809	1.85165	1.72563	2.08245	2.06997	1.6309	2.10439	1.68499
2.99012	2.20872	1.86303	1.91564	2.70322	1.96811	1.99986	2.97951	2.41728	2.41414	2.06196	2.62334	1.91992	2.15915	3.07899	2.59399	2.10969	2.30266	2.4551	2.19615	2.44419	2.27299	2.05357	2.66151	2.22912	2.14353	2.45775	2.32084	2.19852	2.55597	1.8325	2.48927	2.52414	2.19476	2.13095	2.48213	2.34252	2.0643	2.01177	1.9678	1.99344	2.35519	2.34504	1.89261	2.06524	2.72022	2.29108	2.16835	2.28111	1.84823
2.96508	2.21253	2.49099	2.02558	2.71645	1.94623	1.92851	2.95761	2.03176	1.71269	2.43483	2.55866	1.9874	2.17294	3.42186	3.06171	2.11324	2.26823	1.73789	1.93182	2.12786	2.18866	1.91598	2.23628	2.03559	1.98756	2.79794	1.84913	1.96953	2.13734	1.81955	2.28723	1.93743	1.88094	1.76219	2.20318	1.81053	1.87844	2.23317	2.00726	1.98428	2.00876	1.51995	2.03171	2.0841	1.86947	2.27773	1.57028	1.73797	1.46766
3.04903	2.25811	1.97848	2.25202	2.38763	2.16255	2.0516	2.77387	2.37971	2.36038	2.23112	2.60102	1.93181	2.30467	2.99887	2.55559	2.19283	2.56729	2.06815	1.87804	2.40954	2.58047	2.00793	2.59414	2.16354	2.19524	2.38212	2.16281	2.25028	2.24926	1.89578	2.66437	2.14284	2.2092	2.08506	2.74879	2.09089	2.07493	2.47928	2.24467	1.87296	2.44386	1.73475	2.06477	2.09348	2.32306	2.47782	2.19924	1.84406	1.7378
2.78254	2.18017	2.50826	2.03379	2.7239	1.90737	1.82674	2.84114	1.96064	1.63643	2.36252	2.30798	1.88143	2.10374	3.26831	3.02746	2.09644	2.14473	2.07765	2.06653	1.9813	2.17168	1.61006	1.97776	1.86297	1.96141	2.74761	1.68005	2.03674	2.20748	1.83008	2.10267	2.02265	1.95784	1.97371	2.06403	1.96781	1.95755	2.01185	1.75146	2.25932	1.85371	1.84467	1.81778	2.06222	2.05224	2.22293	1.83233	1.98712	1.76245
2.93661	2.52777	2.45401	2.27748	3.0182	2.1646	2.15039	3.13985	1.99256	2.05286	2.53528	2.4388	1.85972	2.2147	3.51507	3.25461	2.24548	2.26499	2.30599	2.51864	2.00249	2.45807	2.02717	2.15751	1.94517	2.16317	2.92478	1.97583	1.99002	2.26692	2.09054	2.08743	2.14834	1.97039	2.2454	2.10296	2.01578	2.10827	2.09574	1.80201	2.32125	1.97965	1.96747	1.88906	1.90118	2.2238	2.31368	1.86975	2.27923	1.91479
2.95209	2.05678	2.27748	2.0659	2.61691	1.84114	1.87041	2.7673	2.23114	2.20138	2.01083	2.61502	1.94893	2.15319	2.95789	2.43593	2.15277	2.32876	1.88366	2.07967	2.17887	2.18167	1.91751	2.44259	2.00013	2.09229	2.62529	2.14161	2.16735	2.11779	1.71239	2.4319	2.15784	2.18196	1.83363	2.33237	2.06679	1.98113	2.10991	1.99614	2.0087	2.30808	1.94288	1.81456	2.04968	2.24457	2.20544	1.82183	1.91525	1.68667
3.53972	2.76412	2.08663	2.43558	2.2946	2.69133	2.72348	2.88514	3.03287	2.96631	2.4793	3.1779	2.47295	2.84057	2.83834	2.48896	2.66033	3.24348	2.83456	2.33585	3.04455	2.89505	2.40913	3.00938	2.89351	2.8022	2.16682	2.96752	3.121	2.83806	2.56771	3.42305	2.9026	2.99549	2.64572	3.17537	2.92871	2.5996	2.87233	2.96558	2.23626	3.11702	2.59853	2.59038	2.76087	2.97381	3.23896	3.01697	2.54536	2.52921
2.71886	2.22854	2.00503	2.0187	2.4126	1.91512	1.98681	2.77644	2.11283	2.01734	2.12214	2.58431	1.59894	2.08842	3.1966	2.87678	1.84726	2.28855	1.88398	1.81343	2.0575	2.21922	1.77735	2.35079	1.79281	2.02598	2.46881	1.96423	1.98421	2.04284	1.75453	2.31761	2.08186	1.93986	1.86777	2.4122	2.02739	1.87233	2.0184	1.82627	1.94437	2.09103	1.42797	1.95272	1.91153	2.0968	2.21061	1.78638	1.89636	1.5867
3.41141	2.69382	2.04862	2.09847	2.56608	2.1662	2.32764	3.09347	2.67692	2.53457	2.17935	3.02392	2.25116	2.79497	3.27273	2.53551	2.59599	2.9588	2.64975	2.24828	2.69087	2.70166	2.22036	2.69109	2.62079	2.46243	2.30167	2.61597	2.72055	2.76892	2.18075	2.91656	2.48785	2.57065	2.25815	2.77434	2.65902	2.47533	2.64858	2.58867	2.07379	2.71706	2.23334	2.19255	2.55235	2.76237	2.77629	2.65697	2.02414	2.0439
3.22602	2.72525	2.77174	2.56211	3.16111	2.60821	2.4926	3.17227	2.78891	2.60734	2.92677	2.87397	2.40476	2.71147	3.68613	2.87367	2.8996	2.81066	2.4941	2.65923	2.80419	2.82011	2.68045	3.02662	2.73299	2.68373	2.87215	2.39599	2.53449	2.79107	2.20142	2.88122	2.59428	2.58041	2.24511	3.02885	2.04069	2.67175	2.71098	2.70524	2.53126	2.81868	2.47427	2.54907	2.51912	2.708	2.55928	2.53091	2.57736	2.62537
4.82171	4.22274	3.44953	3.8352	3.52292	3.89986	4.21116	4.50235	4.56377	4.48592	3.70103	4.58147	3.98572	4.50952	4.11717	3.34095	4.25644	4.68001	4.208	3.79856	4.52237	4.55968	4.01819	4.62512	4.40338	4.31728	3.27783	4.48085	4.47954	4.46111	3.81256	4.94171	4.29948	4.43573	3.94209	4.76462	4.41361	4.20536	4.37413	4.52734	3.47815	4.73392	3.83539	4.08601	4.22203	4.62938	4.63382	4.53718	3.62819	3.79516
4.21843	3.44052	2.93108	3.0834	2.90563	3.32932	3.49976	3.69464	3.87112	3.70858	3.19111	3.98256	3.41551	3.73174	3.3791	2.5881	3.54859	4.01074	3.46466	3.11222	3.84634	3.66132	3.35775	3.85522	3.82634	3.61788	2.58037	3.74279	3.90778	3.78154	3.1349	4.29705	3.56491	3.79208	3.16752	4.03059	3.64637	3.50646	3.65953	3.812	2.92185	4.08157	3.266	3.32969	3.58781	3.79754	4.03202	3.77398	2.92907	3.13779
2.98544	2.26712	2.25349	1.9838	2.99641	1.81912	1.88134	3.01231	1.89646	1.69168	2.24996	2.63489	1.69776	2.10872	3.55793	3.13346	2.18981	2.34475	2.10624	2.27516	2.16404	2.1737	1.98443	2.25862	1.97139	1.90276	2.95149	1.91234	1.78893	2.18577	1.80291	2.02773	1.86132	1.63816	1.94428	2.21186	1.90506	1.99417	2.20907	1.74095	2.08642	1.91415	1.64188	1.75135	2.0259	1.86981	2.29947	1.6866	1.848	1.53464
3.15666	2.48277	2.31613	2.03536	2.93521	2.00853	2.1017	3.20167	2.07709	1.99073	2.31242	2.71692	2.04077	2.51013	3.44549	3.03469	2.43327	2.37344	2.30989	2.14706	2.36833	2.46941	2.12892	2.44622	2.2678	1.9493	2.91789	2.08751	2.02421	2.32614	1.98747	2.41375	1.9566	1.9317	2.05111	2.51775	2.13092	2.28243	2.38256	2.04385	2.16821	2.11154	1.59401	1.97929	2.0956	2.19528	2.53466	2.07156	1.62046	1.67719
2.98479	2.31572	1.87193	1.8389	2.72703	2.05223	2.05999	2.87804	2.10468	2.28872	2.16962	2.50886	1.85408	2.18864	3.27019	2.83491	2.33456	2.33652	2.26165	2.36108	2.28377	2.32024	2.06773	2.30597	1.97927	2.04632	2.40011	2.06377	2.19016	2.43045	1.84219	2.30057	2.09085	2.06801	2.05629	2.33893	2.20023	1.98795	1.99487	1.94264	1.69284	2.27365	1.9687	1.91427	1.67324	2.28419	2.378	2.108	2.30979	1.90028
3.89622	2.96381	2.56323	2.57002	3.35577	2.46837	2.6833	3.66413	3.01166	2.95041	2.44518	3.40053	2.68503	3.12918	3.69174	2.9018	3.1149	3.25652	2.96995	2.95223	3.17291	3.20423	2.67185	3.36985	2.98871	2.89792	3.02745	3.01242	2.82337	3.1874	2.54268	3.1723	2.89032	2.89538	2.87069	3.25578	2.91555	2.98869	3.06466	2.82005	2.57965	3.18783	2.69539	2.47086	2.75276	3.18164	3.05785	2.83266	2.36146	2.41393
3.64262	2.78771	2.65761	2.62332	2.79915	2.56958	2.5833	3.2161	3.03475	2.93009	2.73708	3.24269	2.80554	3.15954	3.51913	2.61553	2.8859	3.10855	2.50638	2.68762	2.93714	3.12611	2.74134	3.11032	2.95168	3.00216	2.73552	2.79116	3.04816	3.0598	2.49888	3.40141	2.6948	2.83771	2.45945	3.37348	2.68011	2.79381	3.18177	3.05343	2.42751	3.25684	2.45432	2.58787	2.82536	2.84206	3.04166	2.91957	2.12264	2.48749
3.34461	2.49784	2.02394	2.08099	2.91619	2.17141	2.15705	3.09217	2.01808	2.09034	2.35349	2.77328	1.93768	2.51155	3.40509	3.03473	2.38698	2.60669	2.2891	2.26761	2.36955	2.56597	2.12081	2.50322	2.24564	2.09912	2.74692	2.32681	2.19105	2.41148	1.94114	2.45734	1.85972	2.09206	2.28727	2.4897	2.18085	2.17473	2.45346	2.20761	1.98587	2.32778	1.67838	2.12686	2.06708	2.17801	2.56244	2.14971	1.75099	1.74661
3.07842	2.2462	1.99752	2.00166	2.6804	1.76734	1.74667	2.92438	2.14748	2.02256	1.91223	2.63321	1.67685	2.15327	3.39356	2.76501	2.216	2.46147	2.05032	2.23873	2.14596	2.37766	1.83749	2.34953	2.07882	2.10025	2.49751	2.03064	1.88884	2.33845	1.79502	2.314	1.97302	1.85937	2.02377	2.35981	2.04322	1.83205	2.33294	1.95154	1.59471	2.09932	1.55107	1.73956	1.77643	2.03472	2.30003	1.93174	1.88256	1.55348
3.13201	2.34692	2.24866	2.03017	2.84212	1.75245	1.86401	3.02169	1.90162	1.9607	2.25408	2.57045	1.70009	2.26672	3.3131	2.7472	2.27673	2.07784	1.99781	2.14811	2.15423	2.28673	1.85194	2.2033	1.98136	1.96313	2.83198	1.9282	1.94458	2.22178	1.83382	2.14477	1.94651	1.91361	2.10771	2.13926	1.8341	2.06869	2.12107	1.86915	1.99493	1.88858	1.78869	1.78198	1.96507	2.09964	2.19171	1.71591	1.7173	1.4902
3.33499	2.61066	3.02335	2.62907	3.14507	2.22222	2.48336	3.43338	2.5039	2.42466	2.77059	3.12943	2.58983	2.76913	3.70518	3.14003	2.78322	2.87669	2.1606	2.63203	2.76554	2.77291	2.50635	2.8809	2.67085	2.64022	3.22168	2.30375	2.40523	2.70838	2.30461	2.82697	2.38913	2.28964	2.33782	2.94195	2.25986	2.66664	2.78392	2.52588	2.65587	2.73251	1.98696	2.30035	2.62298	2.63647	2.78203	2.06248	1.85523	1.86866
3.25021	2.45838	2.03874	1.99836	2.74368	1.98717	1.83824	3.01614	1.83037	1.97261	2.04785	2.33288	1.86099	2.36988	3.20119	2.82711	2.3098	2.45972	2.2386	2.24213	2.20825	2.40673	1.71992	2.09455	2.0086	1.97227	2.68319	1.88393	2.05353	2.25041	1.92169	2.28904	1.92725	2.05484	2.11592	2.28366	2.05334	2.07561	2.15114	2.07512	1.93259	2.07749	1.68794	1.81859	1.99081	2.27674	2.3057	2.00056	1.80658	1.70879
3.01968	2.31771	2.26087	2.11616	3.18444	1.99403	1.77983	3.09941	2.18086	1.99881	2.25039	2.43149	1.93768	2.10542	3.84806	3.26789	2.24402	2.06474	2.27358	2.50201	2.34964	2.45021	2.14858	2.3229	2.0109	2.25873	3.13824	1.98165	1.86281	2.44596	1.9599	1.81036	2.14783	1.75759	2.07575	2.3864	2.01945	2.02929	2.20389	1.7768	2.0182	1.99784	2.07196	1.8362	1.92423	1.97821	2.1651	1.86949	2.20922	1.81073
2.76028	2.42942	2.58565	2.29514	3.00372	1.9134	2.04932	3.04608	1.99555	1.91756	2.24709	2.42483	1.84718	2.38423	3.7757	3.22417	2.24943	2.26695	2.25155	2.51768	2.13018	2.4282	1.99742	2.26541	1.74342	2.2231	3.06183	1.96841	1.84717	2.51837	1.99232	1.96705	2.03272	1.96133	2.27437	2.41743	2.16397	2.21217	2.27503	2.18498	2.44202	1.80878	1.79201	2.17445	2.23421	2.15457	2.09199	2.13008	2.04225	1.84405
2.84422	2.2842	1.88912	1.98747	2.74437	2.22481	1.85461	2.77632	2.02296	1.96747	2.10076	2.13447	1.63049	1.97035	3.52522	2.98194	2.12478	2.31766	2.12765	2.15632	2.29076	2.39867	1.82065	2.0191	1.73217	1.96012	2.63639	1.92511	1.93521	2.17855	1.69773	2.01184	1.8886	1.90851	2.07501	2.31269	2.086	1.81893	2.2052	2.04106	1.7931	2.08216	1.72342	1.9435	1.96932	2.16976	2.34613	2.25038	2.27725	2.02334
3.30401	3.01338	3.17585	2.87636	3.44134	3.07022	3.10939	3.22112	3.11203	2.94226	2.93773	3.17109	3.15537	2.99686	4.06288	3.65893	2.87775	3.00461	2.92911	2.94876	3.23636	2.93839	3.03563	3.10743	3.03696	2.99301	3.57207	2.70859	3.00148	3.24101	2.81587	3.1934	2.85027	2.82972	2.65577	3.18994	3.16138	3.02335	2.79665	3.16275	2.96857	3.09131	2.94138	2.56406	3.2519	3.26944	3.16451	2.8744	3.01305	2.9194
2.76469	2.40926	2.83137	2.37877	3.30724	2.04463	2.12509	3.25734	2.08097	2.11492	2.45721	2.64995	1.98474	2.26879	3.89515	3.35538	2.46159	2.53391	2.05062	2.56638	2.27873	2.28406	2.4398	2.47223	2.10713	2.06853	3.25196	1.94096	1.76368	2.50578	1.95282	2.10824	2.13076	1.76552	2.24106	2.35139	2.03683	2.22265	2.30207	2.02686	2.58754	2.15884	1.78647	2.11576	2.19127	2.4092	2.22527	1.80971	1.99671	1.65452
2.89556	2.30039	2.18111	2.03554	3.18129	2.02831	1.80231	2.86324	1.81873	1.97137	2.06347	2.35997	1.65228	1.87359	3.76896	3.2214	2.18697	2.19122	2.08923	2.41997	2.21537	2.13517	2.08224	2.07778	1.74058	1.93401	3.03636	1.85572	1.85882	2.15077	1.85983	1.59538	1.91008	1.62931	2.08145	1.95096	1.92245	1.84153	2.10292	1.66329	2.1303	1.82356	1.93732	1.60857	1.78713	1.79833	2.09465	1.86346	2.18016	1.86148
2.74579	2.22893	2.08443	1.97287	2.77819	1.83467	1.93967	2.87843	1.81997	1.7288	2.11083	2.27504	1.72969	2.05518	3.50403	3.0037	1.99273	2.12203	2.03161	2.309	2.0787	2.0639	1.79404	2.03945	1.70955	1.74759	2.82744	1.73475	1.75276	2.18384	1.66677	1.8528	1.7474	1.58203	2.13435	2.13044	1.96043	1.95972	1.95409	1.82356	2.19255	1.68425	1.65307	1.73676	1.87736	2.01361	2.17356	1.97323	2.0718	1.66383
3.03315	2.43281	2.40281	2.06614	3.28625	1.93963	1.85351	3.16461	1.8632	1.90774	2.19586	2.45301	2.01137	2.18354	3.86112	3.33347	2.39861	2.23331	2.2892	2.54427	2.24311	2.18114	2.15322	1.98533	1.99528	1.95865	3.14055	1.77849	1.83411	2.31911	1.91195	1.85814	1.97245	1.7006	2.18229	1.89289	2.11053	2.0532	2.02697	1.81971	2.09506	1.77374	1.86195	1.65658	1.83344	2.16626	2.03287	1.85779	2.07927	1.7827
2.63465	1.99225	2.28707	1.99967	2.6384	2.18869	2.11443	2.75542	2.10532	2.07406	2.38081	2.66805	2.02114	2.2462	3.47656	3.10756	2.29425	2.29123	1.90076	2.20353	2.19587	2.08769	2.30127	2.20404	2.18795	2.01155	2.58502	2.10737	2.15017	2.31056	2.09004	2.39544	2.0116	1.88998	2.0922	2.25306	2.22534	1.80827	2.31076	2.15324	1.93874	2.09253	1.83857	1.97391	2.08561	2.0164	2.36427	2.00725	1.8874	1.72436
2.5929	2.20986	2.36855	1.95017	2.77076	2.03075	1.89475	2.30858	1.73335	1.69135	2.17354	2.05891	1.82298	1.82601	3.52129	3.04821	1.83149	2.15057	1.97942	2.31578	2.02123	1.82358	1.78817	1.77473	1.60414	1.97099	2.82525	1.60698	2.04608	1.96525	1.75736	1.98587	1.64852	1.81825	1.96169	1.95727	1.9127	1.9378	1.87339	1.92085	2.31965	1.77911	1.79673	1.53534	2.00357	1.616	2.01972	1.84191	2.12824	1.95848
3.30009	2.54344	2.54257	2.40338	2.33611	2.44489	2.64072	2.89529	2.98234	2.68761	2.5484	3.06164	2.51354	2.80529	3.18221	2.45679	2.67252	3.17511	2.20163	2.34908	2.8163	2.7613	2.53575	2.93297	2.92048	2.81297	2.1858	2.71921	2.94521	2.86457	2.2912	3.37807	2.66018	2.74754	2.21923	3.14336	2.73165	2.50782	2.83139	2.97763	2.19518	3.11534	2.26076	2.49804	2.72676	2.75601	3.1562	2.69847	2.1311	2.22823
2.90312	2.25073	2.08117	1.93331	3.09876	2.09344	2.02633	2.80414	1.89829	1.94776	2.08214	2.38685	2.0002	2.11272	3.86346	3.19781	2.32342	2.32806	2.31296	2.53709	2.29718	2.34483	2.16396	2.04733	2.00172	1.95083	2.97399	2.12154	1.89197	2.32087	2.01114	2.16947	1.61839	1.65252	2.31564	2.3199	2.17815	2.07793	2.32431	2.16769	1.92609	2.08819	1.85332	1.8299	1.89076	2.04039	2.34157	2.22066	2.18987	2.01242
3.05008	2.08741	2.17395	2.09408	3.03545	1.96803	1.80175	3.03459	2.23373	2.14266	2.34858	2.77354	1.86561	2.12831	3.34296	2.82363	2.3622	2.53469	2.11737	2.30182	2.29427	2.34288	2.17971	2.56199	2.3427	2.03395	2.70341	2.03424	2.07315	2.35223	1.81378	2.39636	2.18317	2.05958	2.03694	2.41725	1.88157	2.05458	2.23845	1.75727	1.94338	2.28683	1.94547	1.81312	1.93525	2.2807	2.33005	1.90685	1.92787	1.67466
3.34356	2.67486	2.26434	2.32602	3.4122	1.90115	2.15883	3.46408	2.25148	2.34867	2.23217	2.93101	2.03089	2.46075	3.9243	3.18115	2.70751	2.68547	2.58047	2.82136	2.54535	2.65872	2.36417	2.67892	2.23953	2.30958	3.12196	2.34959	2.01017	2.78756	2.10694	2.22602	2.31469	1.99722	2.58774	2.42677	2.28047	2.37994	2.45078	1.99455	2.17954	2.30281	2.18206	2.00791	2.01634	2.61294	2.35994	2.19399	2.29113	1.84348
3.21848	2.35701	2.36967	2.31432	2.79265	2.26375	2.08233	3.12767	2.3774	2.3922	2.36179	2.88572	2.24092	2.4617	3.4209	2.99181	2.48274	2.7636	2.2382	2.32379	2.57599	2.58736	2.22503	2.5749	2.36907	2.33337	2.67874	2.12465	2.51541	2.64997	2.17838	2.7227	2.4754	2.51264	2.25529	2.64846	2.37169	2.26905	2.4614	2.42395	1.77847	2.59893	2.09147	2.05884	2.30474	2.55029	2.50138	2.09261	2.05061	2.04588
3.01209	2.54228	2.59861	2.2276	3.48244	2.25746	2.06265	3.24648	1.89044	1.92498	2.69512	2.21704	2.1238	2.20492	4.23121	3.65513	2.44192	2.12087	2.41155	2.91424	2.30438	2.37869	2.21012	1.97887	1.98148	2.18404	3.44242	1.75105	1.8362	2.49965	2.07174	1.5631	1.97917	1.60179	2.48446	2.01802	2.04356	2.20465	2.16445	1.83627	2.46051	1.69699	2.26932	1.95733	1.75827	2.32484	2.07851	1.99867	2.51436	2.23403
2.5564	2.07432	2.75086	2.15879	3.11795	2.1278	2.01797	2.93265	1.99134	1.87119	2.55823	2.46702	2.22375	2.12829	3.70009	3.32558	2.23134	2.1406	1.81307	2.40826	2.20249	2.10457	2.20589	2.29977	1.92595	2.00471	3.238	1.7813	1.88485	2.18289	2.08165	1.90063	2.02552	1.77159	1.98115	2.34904	1.8689	2.03084	2.2139	1.87696	2.42049	1.85497	1.84903	1.94628	2.11297	1.99844	2.10852	1.67937	1.99998	1.82632
2.93232	2.29201	2.35665	2.0178	3.07383	1.73944	1.9357	2.98884	2.03648	1.97729	2.35078	2.37425	1.76954	2.17938	3.68938	2.97533	2.39274	2.26195	2.26746	2.54287	2.02747	2.35107	2.04822	2.19852	2.14952	2.19615	2.84861	2.01756	1.84521	2.30933	1.83215	1.98729	1.87794	1.80934	2.13891	2.13615	1.85208	2.15195	2.18259	1.92567	2.31112	1.97339	1.87267	1.8498	1.78565	2.22345	2.27076	2.03357	2.13894	1.96159
3.72823	2.95625	2.11204	2.58677	2.5929	2.79326	2.91888	3.29434	3.26242	3.21887	2.79975	3.35007	2.65198	3.19811	3.39198	2.49796	2.80505	3.34158	2.96898	2.79664	3.22758	3.31042	2.72944	3.34574	3.12101	3.24645	2.16778	3.2459	3.26779	3.39021	2.4598	3.54971	2.9516	3.12462	2.78549	3.53876	2.98322	2.85247	3.16281	3.12324	2.52661	3.41897	2.77126	2.85536	2.84366	3.2623	3.3919	3.30397	2.60891	2.62948
2.87727	2.36669	2.56191	2.02455	3.19425	1.98695	1.82518	3.08112	1.96845	1.90008	2.4381	2.29911	1.87187	2.08758	3.95731	3.27078	2.33157	2.16317	2.26554	2.64718	2.16183	2.30568	2.13947	2.11706	2.05321	2.03811	3.16348	1.81224	1.57629	2.32602	1.95103	1.60059	1.91023	1.5047	2.23028	2.08189	1.90515	2.0323	2.21217	1.68615	2.42814	1.58788	1.9394	1.96458	1.70669	2.04554	2.23156	1.90228	2.28202	1.96502
2.96539	2.52396	2.82796	2.39859	3.65655	2.22808	2.20813	3.29626	2.15949	2.04975	2.58217	2.51378	2.25456	2.36908	4.13288	3.66777	2.68916	2.16898	2.48542	2.9106	2.43633	2.54598	2.33786	2.2935	2.31187	2.31847	3.53803	1.98952	1.82454	2.63935	2.27455	1.82664	2.15008	1.81089	2.54074	2.16008	2.09259	2.42519	2.26	1.99319	2.60907	1.90078	2.33439	2.03765	1.99452	2.50215	2.24424	2.11509	2.48736	2.21937
2.80546	2.16687	2.17962	1.86912	2.94509	1.74407	1.75553	2.94012	1.95851	1.83802	1.98972	2.33928	1.77027	1.98226	3.69451	3.10561	2.10241	2.11965	1.99699	2.40453	2.0331	2.3504	1.96935	2.05779	1.8095	1.9812	2.77817	1.77285	1.83844	2.20707	1.79231	2.00204	1.80704	1.66656	1.88565	2.24537	2.0313	1.81072	2.02159	1.661	1.68965	1.95474	1.68185	1.65968	1.6879	1.91902	2.16815	1.78082	1.95279	1.56812
2.22443	2.05027	2.39008	1.97983	2.71081	1.92478	2.00537	2.62946	2.05873	2.0065	2.38903	2.36569	1.71183	1.91974	3.58198	3.02651	1.86345	2.02402	1.92404	2.16752	2.07582	2.07107	2.13086	2.23833	2.01034	2.15353	2.55959	1.78218	1.82436	2.20614	1.93404	2.17632	2.02254	1.90808	1.84693	2.34335	1.95766	2.00995	2.08673	1.89093	2.2777	1.90562	1.65674	1.77302	2.08537	2.0761	2.22789	1.91223	1.87155	1.80661
2.83367	2.08568	2.51159	1.98615	2.79729	1.93057	2.00463	2.91038	2.19503	1.79031	2.32189	2.41153	2.07798	2.29964	3.45333	2.89209	2.37745	2.26172	1.93789	2.17915	2.23927	2.31968	1.9778	2.36107	2.17346	2.08753	2.78853	1.92065	1.97402	2.36771	1.7859	2.39611	1.89481	1.80532	1.93025	2.40754	1.89852	2.10937	2.35282	2.29089	2.11992	2.11728	1.73325	2.04979	2.09203	1.99278	2.54507	2.13721	1.72997	1.71035
2.64292	2.16515	2.27884	1.98399	2.69627	1.89428	2.05108	2.8332	2.10025	2.18304	2.01571	2.38744	2.01563	2.20539	3.59006	2.84156	2.06405	2.05027	1.93358	2.3093	2.15079	2.20466	2.15886	2.14664	2.01	2.08504	2.71448	1.97878	2.10152	2.34483	1.77447	2.33077	2.07169	1.93462	1.91381	2.35507	2.05054	2.08881	2.02316	2.08431	1.79517	2.27665	1.8886	1.8387	1.86471	2.28766	2.06188	2.00781	1.92155	1.73137
2.7748	2.3817	2.26816	2.12391	3.10609	2.06368	2.00718	2.96638	1.89569	2.03808	2.4117	2.46168	1.81932	2.043	3.76487	3.362	2.14108	1.90766	2.38866	2.58554	2.10745	2.22129	2.10758	2.15985	1.83269	2.14255	3.00842	1.90919	1.94437	2.26654	2.0147	1.88772	2.09918	1.80969	2.21037	2.23277	2.21355	1.83876	1.92057	1.67848	2.18959	1.82827	2.05094	1.744	1.79778	2.3426	2.07151	2.06474	2.54815	2.11508
2.774	2.4082	2.2357	1.87229	2.30307	2.26656	2.30489	2.66278	2.45535	2.30399	2.37867	2.6493	2.1041	2.22052	3.17674	2.76222	2.03992	2.37317	2.20734	2.08665	2.60371	2.2365	2.06483	2.35046	2.18888	2.29293	2.27534	2.2297	2.41568	2.49887	2.0916	2.43168	2.48547	2.31552	2.07436	2.66136	2.36287	1.90859	2.22886	2.22341	2.17916	2.22739	2.04594	2.17983	2.27444	2.60101	2.43566	2.34718	2.36807	2.13599
2.74256	2.15523	1.92055	1.93628	2.35897	2.33807	2.16691	2.50353	2.4651	2.44441	2.38261	2.54893	2.17507	2.36106	3.02274	2.37384	2.07813	2.38878	2.35681	1.8107	2.50161	2.22047	2.11835	2.55062	2.40776	2.28042	2.10953	2.3105	2.56154	2.52075	2.03986	2.81376	2.53621	2.5826	2.01339	2.71452	2.4243	2.08875	2.23883	2.49347	2.24022	2.64894	2.21558	2.16902	2.60342	2.74848	2.41968	2.51629	1.96696	2.14586
2.76809	2.18013	2.11551	2.0492	2.35904	1.90129	2.01187	2.73021	2.04805	2.02221	2.06232	2.41619	1.94167	2.29256	3.31324	2.75379	2.19365	2.27902	1.70334	2.0426	2.18654	2.5291	1.82207	2.21863	1.82473	2.12403	2.41088	2.05264	2.01916	2.35655	1.89778	2.25807	1.84423	1.88242	1.92983	2.46774	2.1603	1.91411	2.28472	2.07579	1.69219	2.24974	1.51582	2.01685	1.83366	2.14666	2.39488	2.05845	1.94104	1.57
2.91237	2.44818	1.94497	2.05375	2.71642	2.0672	2.20867	2.94329	2.29203	2.38348	2.43603	2.52133	2.03916	2.44482	3.60634	2.9573	2.12102	2.49231	2.26922	2.23816	2.40852	2.50966	2.16703	2.42317	2.10588	2.40558	2.46289	2.31824	2.37669	2.66371	1.87097	2.40915	2.31283	2.08757	2.02744	2.68248	2.20751	2.14943	2.37135	2.11606	2.14216	2.51346	2.03435	2.15797	2.09184	2.44311	2.39456	2.40217	2.10805	2.05244
2.50048	2.06846	2.45729	1.94396	2.91597	1.87942	1.71882	2.79471	1.89345	1.78713	2.43181	2.33234	1.76065	1.9932	3.73342	3.18668	1.98534	1.85552	1.73783	2.22604	1.8421	2.06441	1.90671	2.06655	1.70418	2.12689	2.90993	1.57258	1.68349	2.2622	1.89786	1.68447	1.9216	1.72437	1.8878	2.17758	1.69469	1.73328	2.04917	1.79444	2.15962	1.64307	1.67544	1.9381	1.88614	1.81919	1.98014	1.63286	1.94063	1.79573
2.59021	2.20818	2.24319	2.23091	2.65187	2.11575	2.04524	2.62189	2.18061	2.11734	2.32938	2.55607	1.80779	2.1723	3.52125	3.1028	1.98346	2.24818	1.85796	2.05542	1.87419	2.40101	1.98969	2.32343	1.9557	2.26108	2.64692	2.11076	2.1424	2.08816	2.15416	2.3534	2.08136	2.09237	2.0733	2.33094	2.15747	1.83234	2.35358	2.11683	2.05701	2.13645	1.64532	2.18933	2.14062	1.98027	2.32511	2.16	2.13482	2.00794
2.50216	2.11689	2.44783	2.16458	3.335	1.98838	1.80196	3.01791	1.8119	1.91896	2.27404	2.19346	1.69019	1.90431	4.01062	3.52973	2.0865	1.92136	2.1699	2.49559	1.98151	2.21634	2.13925	1.96997	1.67169	1.97293	3.22907	1.799	1.62602	2.20242	1.97634	1.61752	1.9606	1.77577	2.22926	1.99724	1.96404	1.99052	1.99328	1.64264	2.39705	1.67816	1.85938	1.90985	1.77735	1.98832	2.01413	1.83047	2.26518	1.97275
2.73457	2.15059	2.44702	2.1665	2.79783	2.04741	1.93796	2.76101	1.91742	1.98839	2.48872	2.43998	1.75217	2.15496	3.60432	3.16069	2.07429	1.9502	1.81711	1.99969	1.90454	2.20244	1.87981	2.15195	1.91044	2.07786	2.88471	1.85711	1.94992	2.08876	2.03978	2.00612	1.99118	1.98474	2.08251	2.23931	1.82119	1.87132	2.10913	1.99048	2.17633	1.82296	1.68393	2.03831	1.98408	2.10361	2.17566	1.76605	2.05298	1.91338
2.77347	2.21029	2.33755	2.11334	2.39888	2.12809	2.12088	2.73539	2.53639	2.25289	2.41976	2.78117	2.11216	2.33973	3.26913	2.8078	2.01705	2.40094	1.76592	1.79173	2.34014	2.20285	2.15306	2.54304	2.24061	2.39203	2.39915	2.1814	2.36552	2.40801	2.01445	2.68082	2.40651	2.36258	1.78959	2.68976	2.17505	1.9583	2.34225	2.36919	2.01227	2.43671	1.835	2.11939	2.49887	2.42245	2.40087	2.05425	1.99961	1.81947
2.46142	2.07016	2.11576	1.78829	2.46561	2.18059	1.99981	2.61515	2.31313	1.95571	2.22667	2.26895	1.67156	1.89717	3.2355	2.81479	2.01796	2.38625	2.05629	1.86323	2.24209	2.00566	1.8986	2.22257	1.99932	1.72824	2.30174	1.91039	2.02089	2.06433	1.72107	2.2513	2.12166	2.07144	1.9091	2.37833	2.04245	1.82607	2.16734	1.9623	2.13773	1.93659	1.68389	2.01322	2.0358	2.19931	2.39518	1.99659	2.00439	1.72763
2.53992	2.12202	2.56495	2.10551	2.57269	2.18807	2.01055	2.41696	2.40689	1.93001	2.34227	2.34151	2.05995	2.09566	3.59508	2.93675	1.91881	2.22522	1.65991	2.11024	2.25325	2.1786	1.99782	1.87735	2.0772	2.47124	2.64344	1.96565	2.31214	2.31774	2.1791	2.3991	2.12256	2.19109	1.93038	2.36765	2.01697	1.79769	2.38298	2.26429	2.28148	2.19091	1.95715	2.10514	2.40009	2.00924	2.36333	2.12636	2.07911	2.07963
2.37496	1.77127	2.31541	1.70623	2.58237	1.97872	1.82001	2.19075	1.92038	1.69649	2.17162	2.02971	1.86327	1.71553	3.59568	2.81705	1.85315	1.91408	1.96177	1.89698	2.03661	1.69353	1.94288	1.70073	1.86311	1.88412	2.55061	1.78514	2.0247	2.03378	1.99733	2.03683	1.85826	1.91358	1.70883	2.05042	1.96526	1.51194	2.04888	1.99259	2.08226	1.883	1.94661	1.91064	2.09964	1.9271	2.08036	1.90798	2.16763	1.86235
2.44073	2.00511	2.24281	1.9885	2.71204	1.91035	1.8774	2.59926	1.70001	1.84057	2.12444	2.3396	1.64645	1.82792	3.29992	2.95712	1.95263	2.18396	1.95744	2.1526	1.97049	1.72247	1.84767	1.90736	1.74464	1.87323	2.65669	1.81931	1.95463	2.05552	1.74411	2.01867	1.97202	1.67907	1.92163	2.12203	1.93729	1.70323	1.94977	1.75994	2.20728	1.9101	1.67119	1.61004	1.87978	1.99363	1.97058	1.91973	1.89777	1.71939
2.95803	2.30885	2.54228	2.51431	2.8038	2.6352	2.49038	2.96534	2.94953	2.94583	2.32326	2.88951	2.65526	2.57744	3.5924	2.90904	2.48337	2.89846	2.52571	2.6113	2.69396	2.69857	2.78573	2.79689	2.73107	2.74779	2.80645	2.6288	3.05974	2.77721	2.40853	3.39335	2.88709	2.91223	2.12207	3.14429	2.97131	2.44375	2.60933	3.03013	2.09932	3.22139	2.59442	2.33163	2.87713	2.91958	2.72939	2.74605	2.54524	2.52952
3.26621	2.55691	2.58694	2.48257	2.44797	2.48581	2.39933	2.94929	2.60471	2.51626	2.55913	2.94575	2.40488	2.77316	3.24155	2.85223	2.31838	2.73264	2.17299	1.82456	2.61469	2.69111	2.29824	2.80763	2.49783	2.5514	2.60193	2.49294	2.7249	2.56479	2.1998	3.14532	2.48903	2.70742	2.08942	3.09822	2.47558	2.43032	2.72853	2.82128	2.1967	2.87791	1.93035	2.51112	2.84471	2.44376	2.77	2.46007	1.84593	2.06383
3.14811	2.57327	2.66587	2.39615	2.44666	2.48801	2.51498	2.85882	2.71917	2.63569	2.56084	2.78737	2.61051	2.74559	3.1617	2.80421	2.47444	2.81372	2.22875	2.28544	2.2706	2.58635	2.40803	2.44169	2.6658	2.43051	2.44553	2.47776	2.97327	2.47991	2.39936	3.24594	2.4559	2.6857	2.1565	2.88021	2.78776	2.45856	2.58558	2.85065	2.44451	2.93124	2.19116	2.47629	2.6706	2.72439	2.96856	2.71088	2.1703	2.3024
2.75844	2.22455	2.45464	2.28217	2.82833	2.22318	1.95344	2.72882	2.15444	2.12467	2.30247	2.28266	1.91372	2.04288	3.71308	3.07862	2.20613	2.10909	2.12343	2.39175	2.1905	2.41442	2.13054	2.10765	2.213	2.31791	2.86038	1.77184	2.1661	2.26048	2.00422	2.28059	2.05274	2.1297	2.03657	2.44978	2.15602	2.11995	2.16618	2.25371	2.11045	2.23082	2.02786	1.83382	2.2296	2.34264	2.39437	2.16198	2.35397	2.19975
2.82642	2.15759	2.00249	1.97211	2.74305	1.85073	1.69593	2.89687	1.99339	2.15309	2.14583	2.49143	1.81658	2.12786	3.41309	2.94379	1.95539	1.97771	2.00333	2.16764	2.08103	2.36031	1.83435	2.19802	1.76873	2.14133	2.72975	1.96344	2.0165	2.42932	1.98013	2.03009	2.14844	2.03631	1.99403	2.24166	2.07681	1.87473	1.99751	1.73567	1.86353	2.06439	1.91375	1.70279	1.78739	2.26323	1.83949	1.90442	2.01174	1.73369
2.87162	2.04225	2.08672	2.05126	2.82186	1.76763	1.62634	2.60685	1.99368	2.03872	1.91441	2.3016	1.68205	2.12495	3.46925	2.84433	2.04037	2.01869	2.09816	2.16462	1.89684	2.22754	1.85348	2.11043	1.85154	1.97463	2.79749	1.82299	1.99695	2.20464	1.64648	2.10612	1.89909	1.98443	1.96913	2.17885	1.93813	2.03955	2.03486	1.82325	1.94942	2.07574	2.08177	1.57181	1.78897	2.0885	1.8625	1.85406	2.08825	1.8711
2.83654	2.28436	2.73552	2.2443	3.61019	2.1527	2.05832	3.06115	1.9557	1.89388	2.55166	2.3107	2.15784	1.99955	4.21344	3.61134	2.37546	2.05985	2.3947	2.96518	2.30473	2.23693	2.38222	1.90934	2.07435	2.16126	3.46565	1.95193	1.88803	2.35125	2.26155	1.69742	1.98259	1.84681	2.55609	2.02753	2.11738	2.21633	2.19455	1.93964	2.63404	1.73222	2.30279	1.93767	1.97979	2.1856	2.18659	2.02491	2.49069	2.17651
3.02859	2.39511	2.68521	2.20243	3.45111	2.14891	1.82251	3.24951	1.79316	1.85944	2.26055	2.35498	2.05938	2.15021	3.92759	3.45886	2.361	2.12852	2.37088	2.79909	2.32319	2.18396	2.11313	2.10586	1.92049	1.91643	3.45516	1.79905	1.75513	2.39168	2.07825	1.67426	1.92109	1.9084	2.44749	2.02459	2.02861	2.2643	2.14328	1.85313	2.5597	1.58525	2.05907	1.7607	1.86852	2.07887	1.90822	1.91003	2.21723	2.03495
2.52543	2.03345	2.27254	2.01262	2.94945	1.88606	1.78091	2.75264	2.00366	1.98665	2.03733	2.10093	1.85438	1.89634	3.66271	3.00001	1.96898	2.09777	2.31455	2.45235	2.27439	2.15248	1.92461	2.11779	1.80079	2.04542	3.04127	1.84108	1.83149	2.13805	1.73878	2.01902	1.98951	1.97466	2.08395	2.14958	2.02675	2.08676	2.00735	2.08318	2.33449	1.86925	1.98755	1.80515	1.97844	2.42365	1.62632	2.19861	2.20981	2.06446
2.8236	2.17871	2.57081	1.91432	3.03056	2.00447	1.91972	2.76394	1.97645	1.79589	2.23291	2.24838	2.24685	2.19745	3.65554	3.0688	2.39317	2.36663	2.31823	2.3959	2.20302	2.07807	2.09672	2.00564	2.09484	1.85398	2.94011	1.84411	2.00896	2.29937	1.92054	2.1911	1.90209	1.75828	2.12881	2.25078	2.27394	2.00876	2.26361	2.21929	2.29223	2.0731	1.93195	1.86522	2.17369	2.2219	2.15829	2.18113	1.79357	1.85489
3.41574	2.65117	2.83704	2.41037	2.92072	2.27195	2.57985	3.25235	2.58201	2.51289	2.63438	2.98824	2.68746	2.82181	3.23028	2.82224	2.68092	3.04775	2.40945	2.52041	2.81376	2.58002	2.4877	2.73315	2.63769	2.5302	2.86853	2.60143	2.77222	2.63197	2.38735	3.14679	2.50582	2.5879	2.38039	3.02823	2.58117	2.58177	2.8529	2.76878	2.65883	2.79648	2.12738	2.37899	2.78412	2.72643	2.95939	2.61739	1.89074	2.12654
2.7734	2.07551	2.40034	1.76038	3.20397	1.89622	1.72242	2.8327	1.85588	1.50826	1.90043	1.83464	1.9674	1.71409	3.87643	3.17508	2.21544	1.80271	2.35707	2.45425	2.20404	1.91384	1.9812	1.76508	1.86001	1.52862	3.18549	1.82452	1.64655	1.91292	1.83194	1.69603	1.77455	1.66022	2.13834	1.84552	2.05102	1.87724	1.88449	1.91566	2.22889	1.61146	2.00992	1.77213	1.88713	2.09351	1.9618	2.03787	2.30398	1.95512
2.69553	2.29047	2.83608	2.19882	3.48871	2.0814	1.94264	3.02819	1.99891	1.79378	2.48657	2.25945	2.00862	2.06533	4.155	3.58573	2.18289	2.11535	2.43513	2.80235	2.10125	2.32766	2.2029	2.0645	2.0145	2.17355	3.36457	1.84464	1.7849	2.37756	2.12069	1.69023	1.99687	1.96066	2.25697	2.10282	1.96546	2.20974	2.13586	1.77911	2.67888	1.68071	2.13451	1.87793	2.14327	2.1343	2.09722	1.93796	2.41182	2.10097
2.58161	2.15938	2.3632	1.74839	3.16286	1.98561	1.76641	2.86631	1.83472	1.72725	2.22622	2.05115	1.80089	1.88225	3.82103	3.14756	2.3238	1.96586	2.33756	2.47387	2.17378	2.04368	2.02856	1.89265	1.85106	1.87576	3.02431	1.66982	1.76651	2.11307	1.76454	1.79631	1.87075	1.6923	1.84496	2.09053	1.96633	1.8972	2.01934	1.83606	2.18316	1.66013	1.94219	1.74529	1.94423	1.98819	1.98677	1.92161	2.06795	1.90457
2.70692	2.02777	2.18404	1.79855	2.63125	2.06172	1.89544	2.5715	1.96127	1.83373	2.05182	2.09082	1.89049	2.20284	3.37937	2.8352	2.21804	2.17136	2.42188	2.14484	2.03954	2.13049	1.93532	2.03962	1.99966	1.70829	2.73144	2.11885	2.11103	2.081	1.88889	2.26371	1.72924	2.21498	2.14593	2.09386	2.23128	2.05646	2.03793	2.29599	2.27357	2.0202	1.87291	2.03883	2.1688	2.32133	2.10453	2.37275	1.90748	1.94044
2.99928	2.31643	2.30551	1.94473	2.33265	2.40527	2.2665	2.63892	2.71126	2.46187	2.27742	2.49021	2.31768	2.51971	3.36223	2.4444	2.36461	2.542	2.48489	2.11698	2.64979	2.34441	2.34115	2.46307	2.55978	2.41513	2.2414	2.44229	2.77675	2.48146	2.11968	2.97241	2.39904	2.61548	1.92512	2.86628	2.46149	2.22615	2.60514	2.62453	2.10759	2.72694	2.24512	2.30543	2.46294	2.47339	2.66121	2.7034	2.09479	2.23753
[truncated: 450 more columns]

## Sheet: S5b_ITG
RDM_ 1	RDM_ 2	RDM_ 3	RDM_ 4	RDM_ 5	RDM_ 6	RDM_ 7	RDM_ 8	RDM_ 9	RDM_ 10	RDM_ 11	RDM_ 12	RDM_ 13	RDM_ 14	RDM_ 15	RDM_ 16	RDM_ 17	RDM_ 18	RDM_ 19	RDM_ 20	RDM_ 21	RDM_ 22	RDM_ 23	RDM_ 24	RDM_ 25	RDM_ 26	RDM_ 27	RDM_ 28	RDM_ 29	RDM_ 30	RDM_ 31	RDM_ 32	RDM_ 33	RDM_ 34	RDM_ 35	RDM_ 36	RDM_ 37	RDM_ 38	RDM_ 39	RDM_ 40	RDM_ 41	RDM_ 42	RDM_ 43	RDM_ 44	RDM_ 45	RDM_ 46	RDM_ 47	RDM_ 48	RDM_ 49	RDM_ 50
0	1.01355	1.40762	1.34373	1.18062	1.26253	1.1569	1.1922	1.28618	1.34853	1.40576	1.20732	1.35513	1.06154	1.43859	1.51845	1.03704	1.08328	1.39155	1.30615	1.2991	1.04931	1.28787	1.22798	1.29168	1.3465	1.0643	1.23276	1.39905	1.1901	1.22356	1.26629	1.24961	1.46735	1.06297	1.15076	1.37648	1.27503	0.920119	1.21984	1.56623	1.41582	1.307	1.39825	1.3599	1.364	1.30991	1.3735	1.3294	1.32878
1.01355	0	0.943846	0.991756	0.91458	1.00163	0.852347	0.915931	0.88098	0.897783	0.984486	0.869791	0.775002	0.671167	1.23061	1.23144	0.712971	0.860596	0.898842	0.816098	0.984285	1.16669	0.806347	0.712689	0.775782	0.746892	0.834374	0.866668	0.907298	0.847687	0.652644	0.753945	0.698955	0.974861	0.862681	1.02383	0.85991	0.760199	0.795597	0.741029	0.943203	0.716819	0.771449	0.963812	0.82089	0.808859	0.987767	1.05354	0.691553	0.918869
1.40762	0.943846	0	0.926879	0.951447	1.03356	0.800821	0.935464	0.942337	0.746314	0.944644	1.04606	0.936998	0.861844	1.39755	1.40892	0.871547	0.941562	0.839786	0.85675	1.10758	1.28016	0.738444	0.735181	0.819545	0.951918	0.972647	0.954541	0.741065	1.05248	0.765328	0.806577	0.827575	0.823452	1.03415	1.14078	0.681255	0.791455	1.24792	0.963394	0.739394	0.91598	0.736726	0.824523	0.767446	0.683891	1.00216	0.913673	0.937962	0.810919
1.34373	0.991756	0.926879	0	0.943286	1.17918	0.945293	0.594446	1.07321	0.809433	1.00758	0.840416	0.87825	0.771903	1.32277	1.34769	1.09769	0.888581	0.819489	0.87033	0.948395	1.05908	0.872432	0.798614	0.762077	0.665114	0.888093	1.09371	0.839625	0.867344	1.0222	0.904623	0.800508	1.14145	1.17301	0.857376	1.03921	0.950005	1.22965	0.908477	1.17769	0.932158	0.87081	0.993087	0.9475	0.938392	1.03253	1.10241	1.155	1.14785
1.18062	0.91458	0.951447	0.943286	0	1.2335	1.08376	0.7824	0.95708	0.955339	1.25984	0.811319	0.987006	0.87751	0.968811	1.25526	1.02239	1.11409	0.943581	0.686139	1.09695	1.00681	0.724846	0.928809	0.791756	0.96837	0.801627	1.09351	0.984054	1.23476	0.878658	0.974052	0.784581	0.937045	1.10425	1.19194	0.975923	0.918405	1.06167	0.879522	1.00561	1.18428	0.934045	1.03699	0.837332	0.979165	1.10135	1.17013	0.912373	0.931095
1.26253	1.00163	1.03356	1.17918	1.2335	0	1.03004	1.06716	1.06737	1.20438	0.675918	1.2087	0.727022	0.951803	1.37255	0.983522	0.833441	0.747445	1.09505	1.23948	0.813905	1.32399	1.09443	0.96415	1.02501	1.15229	0.830143	1.12163	1.06945	1.00493	0.932015	1.1153	1.14829	1.3526	0.745495	1.0169	1.12435	0.84474	1.22496	0.921105	1.35323	1.00964	1.01603	0.889358	1.15924	1.05775	1.00493	1.11583	1.18644	1.16366
1.1569	0.852347	0.800821	0.945293	1.08376	1.03004	0	0.975102	0.887793	0.869337	0.91017	1.00174	0.892584	0.764177	1.55875	1.51121	0.722445	0.610189	0.974335	0.952505	1.08128	1.15486	0.898856	0.826585	0.962957	1.04679	0.95466	0.677569	0.73748	0.846285	0.920508	0.83031	0.827604	1.05987	0.780821	0.830782	0.919983	0.832012	1.17332	0.708619	1.09761	0.827145	0.809918	0.879524	0.905619	0.742705	0.918627	0.971685	0.900953	0.950272
1.1922	0.915931	0.935464	0.594446	0.7824	1.06716	0.975102	0	1.06821	1.00508	1.06561	0.859033	0.808982	0.697338	1.11966	1.13516	1.0419	0.912664	1.00468	0.835823	0.849657	1.00594	0.836203	0.840103	0.715105	0.829528	0.749324	1.15478	0.912808	1.01666	0.885987	0.973954	0.913918	1.14316	1.08705	0.92167	1.12926	0.788476	1.09842	0.961635	1.11998	0.987418	0.938186	0.934751	0.935518	1.03327	0.909674	1.13439	1.05566	1.0912
1.28618	0.88098	0.942337	1.07321	0.95708	1.06737	0.887793	1.06821	0	0.950698	0.968165	0.804047	0.892068	0.914278	1.46443	1.32948	0.798705	0.946687	0.894102	1.03146	0.980089	1.13188	0.932785	0.633957	0.768436	0.998787	0.990893	0.772512	0.662536	0.934218	0.852424	0.856917	0.693334	0.832713	0.802753	1.02777	0.71246	0.888237	1.14389	0.741539	0.984979	0.843981	0.778249	0.794569	0.797528	0.576307	1.11774	0.815053	1.02393	0.967209
1.34853	0.897783	0.746314	0.809433	0.955339	1.20438	0.869337	1.00508	0.950698	0	0.900375	0.940862	0.989911	0.805699	1.58605	1.52289	1.04372	0.841816	0.748783	0.924336	1.26627	1.15651	0.775903	0.714516	0.795157	0.774558	0.986281	0.89906	0.700703	0.992703	0.94097	0.810472	0.638957	0.809586	1.07489	1.04304	0.780771	1.0177	1.19507	0.921315	0.92859	0.897061	0.80166	0.882211	0.955714	0.63824	1.25108	1.0154	1.05542	1.00335
1.40576	0.984486	0.944644	1.00758	1.25984	0.675918	0.91017	1.06561	0.968165	0.900375	0	1.10097	0.749161	0.920913	1.54008	1.11805	0.982666	0.593152	0.987969	1.1594	0.922626	1.24702	1.10238	0.855723	0.971407	0.890124	0.973222	0.989129	0.873812	0.888784	0.949586	0.995926	0.924006	1.16623	0.806392	0.95748	1.04893	0.910641	1.26517	0.945157	1.27396	0.780163	0.848558	0.816129	1.15315	0.887789	1.15961	1.05486	1.16465	1.22794
1.20732	0.869791	1.04606	0.840416	0.811319	1.2087	1.00174	0.859033	0.804047	0.940862	1.10097	0	0.949044	0.859371	1.20964	1.24983	0.994817	0.934108	0.742067	0.803651	0.949467	1.13127	0.805769	0.680976	0.733734	0.710557	0.942417	0.837804	0.798078	1.01674	0.803635	0.846489	0.636894	0.824698	0.968832	1.08605	0.90256	0.920039	1.08816	0.732751	1.01933	0.956055	0.612892	0.811393	0.732112	0.897545	1.15047	0.963154	0.952895	0.906294
1.35513	0.775002	0.936998	0.87825	0.987006	0.727022	0.892584	0.808982	0.892068	0.989911	0.749161	0.949044	0	0.675024	1.20341	1.07445	0.776547	0.789479	0.884721	0.99277	0.79384	1.26532	0.867538	0.723263	0.70988	0.780565	0.826514	0.890907	0.726188	0.884345	0.826214	0.739451	0.766318	1.13374	0.888408	0.828412	0.991506	0.657396	1.10131	0.652359	1.0356	0.669267	0.745748	0.790051	0.796709	0.841579	0.780968	0.998647	0.942436	0.924462
1.06154	0.671167	0.861844	0.771903	0.87751	0.951803	0.764177	0.697338	0.914278	0.805699	0.920913	0.859371	0.675024	0	1.26347	1.27638	0.80258	0.772213	0.902839	0.816241	0.905296	1.054	0.76882	0.709635	0.811532	0.74178	0.732668	0.967729	0.80274	0.815476	0.79338	0.801935	0.639876	1.1017	0.909767	0.795604	0.958128	0.76888	1.05412	0.805496	1.01645	0.63554	0.726977	0.845545	0.84799	0.794392	0.987888	1.10783	0.96514	0.940871
1.43859	1.23061	1.39755	1.32277	0.968811	1.37255	1.55875	1.11966	1.46443	1.58605	1.54008	1.20964	1.20341	1.26347	0	1.03648	1.3643	1.49427	1.34261	1.08779	1.28302	1.44497	1.24109	1.41874	1.27419	1.22849	1.10173	1.57493	1.50539	1.58745	1.19521	1.37287	1.29622	1.56785	1.39141	1.52419	1.46809	1.10876	1.31826	1.32581	1.39706	1.45068	1.36182	1.5439	1.21657	1.58921	1.18705	1.68367	1.27717	1.33623
1.51845	1.23144	1.40892	1.34769	1.25526	0.983522	1.51121	1.13516	1.32948	1.52289	1.11805	1.24983	1.07445	1.27638	1.03648	0	1.24781	1.18367	1.29528	1.24724	1.02624	1.31233	1.2398	1.29405	1.18977	1.20419	0.981171	1.45852	1.44253	1.47561	1.11146	1.44256	1.29239	1.57635	1.06707	1.46749	1.44627	1.13998	1.43204	1.26672	1.48455	1.27881	1.30693	1.27337	1.30157	1.44625	1.19679	1.54407	1.32722	1.45851
1.03704	0.712971	0.871547	1.09769	1.02239	0.833441	0.722445	1.0419	0.798705	1.04372	0.982666	0.994817	0.776547	0.80258	1.3643	1.24781	0	0.766321	0.958209	1.02216	0.881405	1.0947	0.872854	0.72211	0.832053	1.04944	0.922537	0.659328	0.867688	0.776055	0.763683	0.762934	0.796778	1.06093	0.654713	1.03625	0.795699	0.817729	1.01258	0.622332	0.993964	0.869542	0.794801	0.911533	0.771511	0.749576	0.795099	0.85357	0.918548	0.866218
1.08328	0.860596	0.941562	0.888581	1.11409	0.747445	0.610189	0.912664	0.946687	0.841816	0.593152	0.934108	0.789479	0.772213	1.49427	1.18367	0.766321	0	0.972408	1.01099	0.891544	1.04202	0.934864	0.840375	0.8891	0.959645	0.761398	0.713979	0.797005	0.812274	0.910767	0.929531	0.860013	1.12823	0.583782	0.760459	1.0568	0.845572	1.17635	0.755946	1.21163	0.844184	0.781576	0.743192	1.00555	0.85754	0.988077	0.906431	0.97924	1.06034
1.39155	0.898842	0.839786	0.819489	0.943581	1.09505	0.974335	1.00468	0.894102	0.748783	0.987969	0.742067	0.884721	0.902839	1.34261	1.29528	0.958209	0.972408	0	0.820556	1.12134	1.25262	0.598663	0.664058	0.760255	0.616546	0.912603	0.865575	0.822762	1.03936	0.798097	0.803098	0.644379	0.891348	1.00454	1.16103	0.566463	1.02648	1.16744	0.671692	0.914485	0.946404	0.691756	0.780771	0.758044	0.664432	1.02968	1.02231	0.949941	0.769428
1.30615	0.816098	0.85675	0.87033	0.686139	1.23948	0.952505	0.835823	1.03146	0.924336	1.1594	0.803651	0.99277	0.816241	1.08779	1.24724	1.02216	1.01099	0.820556	0	1.05383	1.16521	0.618966	0.949901	0.892486	0.795323	0.773447	1.03693	1.01249	1.14693	0.854867	1.03278	0.799477	0.946087	1.01597	1.24105	0.960332	0.996292	1.20294	0.892362	0.954776	1.02398	0.797293	0.977023	0.776477	0.925351	1.10574	1.19744	0.649987	0.952963
1.2991	0.984285	1.10758	0.948395	1.09695	0.813905	1.08128	0.849657	0.980089	1.26627	0.922626	0.949467	0.79384	0.905296	1.28302	1.02624	0.881405	0.891544	1.12134	1.05383	0	1.26136	1.15712	0.848692	0.84972	0.995366	0.906469	1.13267	1.0677	0.915735	0.985459	1.09414	1.02992	1.24976	0.943522	1.06022	1.20507	0.897989	1.31641	0.858565	1.36552	0.940587	0.885426	0.947873	0.964945	1.06372	1.13808	1.01499	1.18218	1.24106
1.04931	1.16669	1.28016	1.05908	1.00681	1.32399	1.15486	1.00594	1.13188	1.15651	1.24702	1.13127	1.26532	1.054	1.44497	1.31233	1.0947	1.04202	1.25262	1.16521	1.26136	0	1.10985	1.1486	1.18736	1.20302	0.970113	1.24263	1.2114	1.07146	1.08868	1.25787	1.03211	1.4073	1.0679	1.14389	1.20662	1.31712	1.03259	1.2049	1.42322	1.3444	1.27236	1.28227	1.30845	1.14232	1.24434	1.34666	1.31551	1.43205
1.28787	0.806347	0.738444	0.872432	0.724846	1.09443	0.898856	0.836203	0.932785	0.775903	1.10238	0.805769	0.867538	0.76882	1.24109	1.2398	0.872854	0.934864	0.598663	0.618966	1.15712	1.10985	0	0.767858	0.79714	0.807637	0.766789	0.87682	0.84325	1.09088	0.75258	0.851397	0.696193	0.90568	0.962616	1.16097	0.712817	0.907371	1.0786	0.760038	0.756912	0.963826	0.733127	0.760745	0.704056	0.7312	0.859408	1.03734	0.743951	0.677996
1.22798	0.712689	0.735181	0.798614	0.928809	0.96415	0.826585	0.840103	0.633957	0.714516	0.855723	0.680976	0.723263	0.709635	1.41874	1.29405	0.72211	0.840375	0.664058	0.949901	0.848692	1.1486	0.767858	0	0.505932	0.669824	0.955149	0.770611	0.568564	0.771413	0.68368	0.594937	0.568214	0.725629	0.919027	0.948638	0.620029	0.790072	0.984661	0.652093	0.885439	0.684295	0.59028	0.714519	0.66035	0.5308	1.02876	0.786222	1.00118	0.872138
1.29168	0.775782	0.819545	0.762077	0.791756	1.02501	0.962957	0.715105	0.768436	0.795157	0.971407	0.733734	0.70988	0.811532	1.27419	1.18977	0.832053	0.8891	0.760255	0.892486	0.84972	1.18736	0.79714	0.505932	0	0.746567	0.858866	0.82059	0.593263	1.0077	0.735792	0.732121	0.678402	0.702884	0.972856	0.995677	0.815588	0.756929	1.1425	0.708477	0.842813	0.87417	0.703352	0.756443	0.621901	0.719382	1.00914	0.838151	0.913699	0.868118
1.3465	0.746892	0.951918	0.665114	0.96837	1.15229	1.04679	0.829528	0.998787	0.774558	0.890124	0.710557	0.780565	0.74178	1.22849	1.20419	1.04944	0.959645	0.616546	0.795323	0.995366	1.20302	0.807637	0.669824	0.746567	0	0.973926	1.01066	0.868712	0.911757	0.84323	0.800103	0.572036	0.966829	1.12304	1.10003	0.882158	0.954498	1.06564	0.844132	0.99224	0.723345	0.664183	0.940123	0.851573	0.861141	1.10829	1.13755	1.00074	1.03168
1.0643	0.834374	0.972647	0.888093	0.801627	0.830143	0.95466	0.749324	0.990893	0.986281	0.973222	0.942417	0.826514	0.732668	1.10173	0.981171	0.922537	0.761398	0.912603	0.773447	0.906469	0.970113	0.766789	0.955149	0.858866	0.973926	0	1.06643	0.981694	1.1087	0.800093	1.09154	0.924013	1.22206	0.784041	0.890196	1.05924	0.910622	1.1258	0.859904	1.14716	1.0499	0.95467	0.859689	0.905263	0.928558	1.00186	1.12219	0.84181	0.986825
1.23276	0.866668	0.954541	1.09371	1.09351	1.12163	0.677569	1.15478	0.772512	0.89906	0.989129	0.837804	0.890907	0.967729	1.57493	1.45852	0.659328	0.713979	0.865575	1.03693	1.13267	1.24263	0.87682	0.770611	0.82059	1.01066	1.06643	0	0.663046	0.959198	0.907765	0.69832	0.70989	0.843566	0.745803	1.02077	0.832222	0.951835	1.18623	0.605011	0.944502	0.932765	0.637899	0.750917	0.744999	0.700756	0.969071	0.689633	0.838157	0.737218
1.39905	0.907298	0.741065	0.839625	0.984054	1.06945	0.73748	0.912808	0.662536	0.700703	0.873812	0.798078	0.726188	0.80274	1.50539	1.44253	0.867688	0.797005	0.822762	1.01249	1.0677	1.2114	0.84325	0.568564	0.593263	0.868712	0.981694	0.663046	0	0.92459	0.804556	0.699238	0.633613	0.7227	0.959129	0.847339	0.760301	0.778053	1.19836	0.743055	0.788077	0.78087	0.621529	0.664684	0.682756	0.564044	1.03792	0.742329	0.933941	0.848717
1.1901	0.847687	1.05248	0.867344	1.23476	1.00493	0.846285	1.01666	0.934218	0.992703	0.888784	1.01674	0.884345	0.815476	1.58745	1.47561	0.776055	0.812274	1.03936	1.14693	0.915735	1.07146	1.09088	0.771413	1.0077	0.911757	1.1087	0.959198	0.92459	0	0.98109	0.857499	0.881678	1.21643	0.945431	0.925691	0.948783	1.00766	0.990427	0.868027	1.27835	0.839232	0.895877	1.03424	1.12794	0.855737	1.07295	0.963649	1.21318	1.24946
1.22356	0.652644	0.765328	1.0222	0.878658	0.932015	0.920508	0.885987	0.852424	0.94097	0.949586	0.803635	0.826214	0.79338	1.19521	1.11146	0.763683	0.910767	0.798097	0.854867	0.985459	1.08868	0.75258	0.68368	0.735792	0.84323	0.800093	0.907765	0.804556	0.98109	0	0.783393	0.721306	0.886641	0.805885	1.10423	0.656934	0.770281	0.936283	0.820522	0.804502	0.893593	0.730304	0.75171	0.780872	0.723183	0.987432	1.00701	0.723429	0.811371
1.26629	0.753945	0.806577	0.904623	0.974052	1.1153	0.83031	0.973954	0.856917	0.810472	0.995926	0.846489	0.739451	0.801935	1.37287	1.44256	0.762934	0.929531	0.803098	1.03278	1.09414	1.25787	0.851397	0.594937	0.732121	0.800103	1.09154	0.69832	0.699238	0.857499	0.783393	0	0.618905	0.915033	0.970358	0.900501	0.741791	0.760146	0.972554	0.732222	0.920808	0.797194	0.693161	0.873276	0.778025	0.731219	0.860415	0.875675	0.992423	0.718506
1.24961	0.698955	0.827575	0.800508	0.784581	1.14829	0.827604	0.913918	0.693334	0.638957	0.924006	0.636894	0.766318	0.639876	1.29622	1.29239	0.796778	0.860013	0.644379	0.799477	1.02992	1.03211	0.696193	0.568214	0.678402	0.572036	0.924013	0.70989	0.633613	0.881678	0.721306	0.618905	0	0.799779	0.944629	1.01546	0.66468	0.839716	1.06581	0.63952	0.773142	0.648494	0.51877	0.802805	0.642263	0.567693	1.03513	0.936806	0.886231	0.801666
1.46735	0.974861	0.823452	1.14145	0.937045	1.3526	1.05987	1.14316	0.832713	0.809586	1.16623	0.824698	1.13374	1.1017	1.56785	1.57635	1.06093	1.12823	0.891348	0.946087	1.24976	1.4073	0.90568	0.725629	0.702884	0.966829	1.22206	0.843566	0.7227	1.21643	0.886641	0.915033	0.799779	0	1.15563	1.37084	0.758678	1.05251	1.26905	0.963288	0.778081	1.10768	0.708519	0.861094	0.801785	0.76408	1.36694	0.883913	0.927269	0.916951
1.06297	0.862681	1.03415	1.17301	1.10425	0.745495	0.780821	1.08705	0.802753	1.07489	0.806392	0.968832	0.888408	0.909767	1.39141	1.06707	0.654713	0.583782	1.00454	1.01597	0.943522	1.0679	0.962616	0.919027	0.972856	1.12304	0.784041	0.745803	0.959129	0.945431	0.805885	0.970358	0.944629	1.15563	0	0.970707	0.968616	0.910009	1.13096	0.785542	1.22498	0.985159	0.915962	0.814394	1.03241	0.88055	0.968701	1.01531	0.937059	1.02341
1.15076	1.02383	1.14078	0.857376	1.19194	1.0169	0.830782	0.92167	1.02777	1.04304	0.95748	1.08605	0.828412	0.795604	1.52419	1.46749	1.03625	0.760459	1.16103	1.24105	1.06022	1.14389	1.16097	0.948638	0.995677	1.10003	0.890196	1.02077	0.847339	0.925691	1.10423	0.900501	1.01546	1.37084	0.970707	0	1.24258	0.951057	1.16783	0.975418	1.42568	0.988007	1.05134	1.01076	1.13458	1.02524	1.05856	1.11526	1.22208	1.1801
1.37648	0.85991	0.681255	1.03921	0.975923	1.12435	0.919983	1.12926	0.71246	0.780771	1.04893	0.90256	0.991506	0.958128	1.46809	1.44627	0.795699	1.0568	0.566463	0.960332	1.20507	1.20662	0.712817	0.620029	0.815588	0.882158	1.05924	0.832222	0.760301	0.948783	0.656934	0.741791	0.66468	0.758678	0.968616	1.24258	0	0.979162	1.07419	0.781729	0.736723	0.957505	0.755583	0.836916	0.795786	0.469802	1.05628	0.9096	0.959695	0.777502
1.27503	0.760199	0.791455	0.950005	0.918405	0.84474	0.832012	0.788476	0.888237	1.0177	0.910641	0.920039	0.657396	0.76888	1.10876	1.13998	0.817729	0.845572	1.02648	0.996292	0.897989	1.31712	0.907371	0.790072	0.756929	0.954498	0.910622	0.951835	0.778053	1.00766	0.770281	0.760146	0.839716	1.05251	0.910009	0.951057	0.979162	0	1.14712	0.803142	0.944462	0.714707	0.793376	0.890362	0.823807	0.954277	0.783362	1.01992	0.964216	0.889792
0.920119	0.795597	1.24792	1.22965	1.06167	1.22496	1.17332	1.09842	1.14389	1.19507	1.26517	1.08816	1.10131	1.05412	1.31826	1.43204	1.01258	1.17635	1.16744	1.20294	1.31641	1.03259	1.0786	0.984661	1.1425	1.06564	1.1258	1.18623	1.19836	0.990427	0.936283	0.972554	1.06581	1.26905	1.13096	1.16783	1.07419	1.14712	0	1.10289	1.30789	1.24943	1.19141	1.30115	1.23208	1.15664	1.12844	1.29347	1.14421	1.23029
1.21984	0.741029	0.963394	0.908477	0.879522	0.921105	0.708619	0.961635	0.741539	0.921315	0.945157	0.732751	0.652359	0.805496	1.32581	1.26672	0.622332	0.755946	0.671692	0.892362	0.858565	1.2049	0.760038	0.652093	0.708477	0.844132	0.859904	0.605011	0.743055	0.868027	0.820522	0.732222	0.63952	0.963288	0.785542	0.975418	0.781729	0.803142	1.10289	0	1.02098	0.819313	0.655486	0.767925	0.662688	0.68213	0.87005	0.860369	0.842522	0.777791
1.56623	0.943203	0.739394	1.17769	1.00561	1.35323	1.09761	1.11998	0.984979	0.92859	1.27396	1.01933	1.0356	1.01645	1.39706	1.48455	0.993964	1.21163	0.914485	0.954776	1.36552	1.42322	0.756912	0.885439	0.842813	0.99224	1.14716	0.944502	0.788077	1.27835	0.804502	0.920808	0.773142	0.778081	1.22498	1.42568	0.736723	0.944462	1.30789	1.02098	0	0.995221	0.799625	0.956695	0.650904	0.791714	1.10328	0.998656	0.856107	0.734837
1.41582	0.716819	0.91598	0.932158	1.18428	1.00964	0.827145	0.987418	0.843981	0.897061	0.780163	0.956055	0.669267	0.63554	1.45068	1.27881	0.869542	0.844184	0.946404	1.02398	0.940587	1.3444	0.963826	0.684295	0.87417	0.723345	1.0499	0.932765	0.78087	0.839232	0.893593	0.797194	0.648494	1.10768	0.985159	0.988007	0.957505	0.714707	1.24943	0.819313	0.995221	0	0.699121	0.90825	0.859419	0.779834	1.0446	1.0864	1.05468	1.06367
1.307	0.771449	0.736726	0.87081	0.934045	1.01603	0.809918	0.938186	0.778249	0.80166	0.848558	0.612892	0.745748	0.726977	1.36182	1.30693	0.794801	0.781576	0.691756	0.797293	0.885426	1.27236	0.733127	0.59028	0.703352	0.664183	0.95467	0.637899	0.621529	0.895877	0.730304	0.693161	0.51877	0.708519	0.915962	1.05134	0.755583	0.793376	1.19141	0.655486	0.799625	0.699121	0	0.559179	0.583534	0.656567	1.05018	0.720429	0.796701	0.683046
1.39825	0.963812	0.824523	0.993087	1.03699	0.889358	0.879524	0.934751	0.794569	0.882211	0.816129	0.811393	0.790051	0.845545	1.5439	1.27337	0.911533	0.743192	0.780771	0.977023	0.947873	1.28227	0.760745	0.714519	0.756443	0.940123	0.859689	0.750917	0.664684	1.03424	0.75171	0.873276	0.802805	0.861094	0.814394	1.01076	0.836916	0.890362	1.30115	0.767925	0.956695	0.90825	0.559179	0	0.825586	0.647622	1.07236	0.708558	0.896673	0.736512
1.3599	0.82089	0.767446	0.9475	0.837332	1.15924	0.905619	0.935518	0.797528	0.955714	1.15315	0.732112	0.796709	0.84799	1.21657	1.30157	0.771511	1.00555	0.758044	0.776477	0.964945	1.30845	0.704056	0.66035	0.621901	0.851573	0.905263	0.744999	0.682756	1.12794	0.780872	0.778025	0.642263	0.801785	1.03241	1.13458	0.795786	0.823807	1.23208	0.662688	0.650904	0.859419	0.583534	0.825586	0	0.7175	0.964219	0.825878	0.744551	0.631029
1.364	0.808859	0.683891	0.938392	0.979165	1.05775	0.742705	1.03327	0.576307	0.63824	0.887789	0.897545	0.841579	0.794392	1.58921	1.44625	0.749576	0.85754	0.664432	0.925351	1.06372	1.14232	0.7312	0.5308	0.719382	0.861141	0.928558	0.700756	0.564044	0.855737	0.723183	0.731219	0.567693	0.76408	0.88055	1.02524	0.469802	0.954277	1.15664	0.68213	0.791714	0.779834	0.656567	0.647622	0.7175	0	1.08953	0.743605	0.88813	0.809149
1.30991	0.987767	1.00216	1.03253	1.10135	1.00493	0.918627	0.909674	1.11774	1.25108	1.15961	1.15047	0.780968	0.987888	1.18705	1.19679	0.795099	0.988077	1.02968	1.10574	1.13808	1.24434	0.859408	1.02876	1.00914	1.10829	1.00186	0.969071	1.03792	1.07295	0.987432	0.860415	1.03513	1.36694	0.968701	1.05856	1.05628	0.783362	1.12844	0.87005	1.10328	1.0446	1.05018	1.07236	0.964219	1.08953	0	1.15133	1.05679	0.903892
1.3735	1.05354	0.913673	1.10241	1.17013	1.11583	0.971685	1.13439	0.815053	1.0154	1.05486	0.963154	0.998647	1.10783	1.68367	1.54407	0.85357	0.906431	1.02231	1.19744	1.01499	1.34666	1.03734	0.786222	0.838151	1.13755	1.12219	0.689633	0.742329	0.963649	1.00701	0.875675	0.936806	0.883913	1.01531	1.11526	0.9096	1.01992	1.29347	0.860369	0.998656	1.0864	0.720429	0.708558	0.825878	0.743605	1.15133	0	1.07154	0.868073
1.3294	0.691553	0.937962	1.155	0.912373	1.18644	0.900953	1.05566	1.02393	1.05542	1.16465	0.952895	0.942436	0.96514	1.27717	1.32722	0.918548	0.97924	0.949941	0.649987	1.18218	1.31551	0.743951	1.00118	0.913699	1.00074	0.84181	0.838157	0.933941	1.21318	0.723429	0.992423	0.886231	0.927269	0.937059	1.22208	0.959695	0.964216	1.14421	0.842522	0.856107	1.05468	0.796701	0.896673	0.744551	0.88813	1.05679	1.07154	0	0.794783
1.32878	0.918869	0.810919	1.14785	0.931095	1.16366	0.950272	1.0912	0.967209	1.00335	1.22794	0.906294	0.924462	0.940871	1.33623	1.45851	0.866218	1.06034	0.769428	0.952963	1.24106	1.43205	0.677996	0.872138	0.868118	1.03168	0.986825	0.737218	0.848717	1.24946	0.811371	0.718506	0.801666	0.916951	1.02341	1.1801	0.777502	0.889792	1.23029	0.777791	0.734837	1.06367	0.683046	0.736512	0.631029	0.809149	0.903892	0.868073	0.794783	0
1.01513	0.509137	0.895162	1.0149	0.844893	0.934318	0.921509	0.888189	0.649786	0.879252	0.921584	0.725644	0.778924	0.734925	1.14401	1.10463	0.755045	0.877565	0.769354	0.882586	0.994656	1.08527	0.759175	0.638419	0.734588	0.745249	0.789576	0.842442	0.80811	0.91453	0.591132	0.759916	0.636517	0.894716	0.775693	1.04345	0.696973	0.725306	0.786213	0.741626	0.830115	0.77451	0.738937	0.829349	0.778963	0.727127	0.949167	0.939931	0.840139	0.814202
1.53117	1.08831	1.0271	1.20465	1.47175	0.763801	1.10991	1.2483	1.03624	1.24955	0.715023	1.2482	0.881631	1.08777	1.5856	1.24702	0.99995	0.94431	1.18741	1.38066	0.864917	1.55794	1.3222	0.928874	1.07849	1.13897	1.16687	1.143	1.05007	1.01801	1.03664	0.992407	1.13869	1.35059	0.968625	1.02375	1.15852	0.893854	1.43397	1.09397	1.3822	0.844667	0.974048	0.98456	1.15547	1.0515	1.19144	1.05962	1.32872	1.23817
1.44773	1.11419	0.930744	1.28259	1.06551	1.37469	1.01781	1.29506	0.928551	1.01872	1.2832	0.970848	1.16572	1.20058	1.6063	1.6171	1.00401	1.17983	0.883181	1.06995	1.31188	1.42748	0.91466	0.83623	1.01664	1.13638	1.21466	0.829692	0.952593	1.31379	1.05399	0.918646	0.906887	0.869363	1.15985	1.35739	0.846376	1.21178	1.25123	0.881297	0.98268	1.20019	0.880249	0.988657	0.73194	0.797777	1.25013	0.892628	1.03393	0.808848
1.05466	0.577774	0.914156	1.06885	0.983462	1.00354	0.844097	1.02307	0.778374	0.945571	1.06271	0.848081	0.794052	0.69036	1.4027	1.38691	0.677625	0.878131	0.898717	0.940144	0.992158	1.23034	0.776785	0.661664	0.844133	0.919761	0.840155	0.758869	0.800887	0.913541	0.784414	0.774428	0.726155	0.978374	0.90453	0.951774	0.854542	0.882003	0.947887	0.712325	0.916872	0.796817	0.658403	0.802269	0.647556	0.696914	1.03679	0.80255	0.783684	0.733311
1.13142	0.728106	0.922579	0.808536	0.739014	1.17025	0.786617	0.830322	0.628549	0.867647	1.00067	0.66362	0.794932	0.659896	1.23136	1.30045	0.823486	0.86505	0.867196	0.799119	0.961593	0.957663	0.812679	0.720569	0.750025	0.747479	0.874492	0.750167	0.682019	0.894579	0.819993	0.739797	0.418871	0.904822	0.931295	0.893095	0.861367	0.80502	1.0504	0.704553	0.920618	0.742774	0.60921	0.855217	0.688376	0.717812	0.989186	0.92076	0.855806	0.864774
1.23778	0.927948	0.975032	0.91587	1.06984	1.12677	1.06722	1.0916	1.06628	0.699578	1.02327	0.93725	1.06849	0.87906	1.54605	1.39212	1.02015	0.958598	0.604105	0.994527	1.25258	1.13292	0.709537	0.757806	0.924187	0.748141	0.989909	1.02911	0.979887	1.01986	0.952975	1.01466	0.785142	1.00875	1.09791	1.21256	0.787196	1.19519	1.11516	0.929004	1.10792	1.03829	0.864936	0.955416	1.03972	0.828409	1.23919	1.18743	1.14007	1.06508
1.10962	0.993028	1.09763	1.04225	0.829206	1.09382	1.06238	0.981783	1.01899	0.918295	0.961802	0.944091	1.05218	0.804085	1.32595	1.16559	1.09377	0.891328	1.02541	0.957351	1.06397	0.938721	1.00991	0.970883	0.96048	0.978545	0.775698	1.12798	1.06615	1.22402	0.911855	1.09668	0.819245	1.13905	0.920801	1.03777	1.12656	1.09456	1.23255	1.01722	1.32354	1.09334	0.968021	0.970789	1.11939	0.995423	1.3555	1.30857	1.11726	1.17012
0.991539	1.01506	1.38802	1.3167	1.0942	1.13528	1.25449	1.17348	1.13228	1.31236	1.17644	1.10103	1.21905	1.01736	1.27499	1.06632	1.10573	1.11098	1.23413	1.11425	1.02776	1.09269	1.2597	1.11557	1.16907	1.14874	0.953637	1.34284	1.38808	1.28744	1.08009	1.34977	1.11452	1.39269	0.947661	1.30215	1.3103	1.25664	1.19461	1.13067	1.56284	1.21931	1.24647	1.31747	1.28236	1.26165	1.4565	1.54632	1.29317	1.45567
1.37311	0.911453	0.692965	1.03548	0.809684	1.12322	0.805925	0.925379	0.908302	0.942533	1.17072	0.909185	0.939505	0.957434	1.28757	1.36622	0.858483	0.986564	0.808107	0.655963	1.10948	1.32065	0.620836	0.839484	0.787425	1.05225	0.864175	0.851275	0.835474	1.18291	0.805537	0.90374	0.91793	0.832558	0.904291	1.20239	0.793352	0.881388	1.2204	0.763524	0.822494	1.08842	0.852584	0.83848	0.662914	0.778865	0.933423	0.977746	0.690516	0.731686
1.39856	0.941765	0.806174	1.14499	1.02652	1.27841	0.840687	1.08994	1.01481	0.925785	1.22567	0.923468	1.01461	0.92315	1.51016	1.54634	0.864778	0.999515	0.886182	0.929956	1.28652	1.36417	0.680486	0.88347	0.957481	1.02997	1.09671	0.722572	0.819971	1.16122	0.883255	0.880801	0.759288	0.893409	1.08865	1.31637	0.820257	0.957421	1.28227	0.820215	0.584662	0.976371	0.676086	0.812351	0.668638	0.774122	1.00544	0.864171	0.830776	0.595035
1.27936	0.819198	0.731079	0.939348	0.930006	0.978608	0.846322	0.985812	0.509242	0.859686	0.940728	0.733663	0.867818	0.887104	1.33441	1.2717	0.762573	0.882404	0.630336	0.876661	0.976903	1.17964	0.746307	0.625194	0.695705	0.861407	0.846197	0.737635	0.6219	0.925177	0.681346	0.841129	0.671318	0.767425	0.817767	1.08154	0.500214	0.819574	1.1443	0.676023	0.74621	0.862138	0.630117	0.68358	0.631304	0.52402	0.995588	0.713772	0.854477	0.751238
1.41837	1.01893	0.857115	1.04666	0.952012	1.17541	0.833268	0.874177	0.838891	0.970923	1.08023	0.884214	0.936534	0.891952	1.56241	1.41313	0.988704	0.943548	0.977198	1.01366	1.04078	1.30319	0.853707	0.756813	0.789547	1.06523	1.01705	0.858359	0.76891	1.20964	0.880249	0.858687	0.824019	0.90187	1.01392	1.07387	0.970442	0.862015	1.35154	0.838693	0.993243	0.938173	0.758601	0.604402	0.800615	0.757485	1.08046	0.886148	0.991132	0.79716
1.23838	0.782215	0.90854	1.17438	1.01724	0.960442	0.844478	1.14857	0.742587	0.846502	0.892208	0.77413	0.905581	0.942477	1.46194	1.3271	0.803254	0.753067	0.893684	1.0136	1.08639	1.30894	0.905594	0.727363	0.79925	1.02408	0.953395	0.625044	0.711266	1.03975	0.696268	0.769711	0.788541	0.7664	0.656278	1.04963	0.805798	0.815632	1.12152	0.735191	0.966529	0.930528	0.702644	0.6959	0.848056	0.743015	1.16569	0.836119	0.83369	0.819697
1.41281	0.920339	0.897827	0.815267	0.908604	0.989873	0.853281	0.863373	0.841255	0.866852	0.833735	0.648049	0.71588	0.915834	1.3903	1.21437	0.933872	0.727554	0.756531	0.847103	0.811314	1.247	0.797731	0.665025	0.66631	0.804176	0.863885	0.732741	0.669045	1.00904	0.856274	0.822026	0.746098	0.855638	0.907107	0.96564	0.9493	0.866245	1.2304	0.596405	1.05561	0.896252	0.578357	0.59666	0.689767	0.761451	1.0623	0.76753	0.849644	0.886276
1.40231	0.954671	0.968177	1.03061	0.994968	1.24863	0.806527	1.03427	0.987834	1.04822	1.26038	0.911066	0.868682	0.994961	1.41373	1.48397	0.803958	1.02126	0.820112	0.988894	1.24097	1.28878	0.722485	0.83372	0.835051	1.01836	1.07495	0.686394	0.745671	1.13283	0.913368	0.825716	0.80739	0.997293	1.08052	1.15266	0.858451	0.967946	1.1698	0.624535	0.843935	1.04755	0.838031	0.957586	0.62528	0.840119	0.795728	1.00557	0.834794	0.744385
1.44361	0.895141	0.671326	0.938603	1.00809	0.988446	0.777994	0.940795	0.827583	0.896341	0.926682	0.912158	0.634617	0.836979	1.39881	1.36656	0.734895	0.86484	0.813877	1.01902	1.01208	1.32122	0.783482	0.681384	0.726711	0.89593	1.00974	0.678933	0.535152	0.950464	0.782418	0.648078	0.670939	0.90402	0.997979	1.03202	0.745424	0.678689	1.22707	0.665363	0.670729	0.757667	0.556001	0.669674	0.58591	0.644295	0.796274	0.674451	0.898187	0.630189
1.17808	0.781726	0.802363	0.897469	1.01506	0.860412	0.846554	0.913686	0.794785	0.871516	0.818233	0.824009	0.724886	0.691648	1.26648	1.21081	0.765362	0.790456	0.782042	0.937951	0.813808	1.27941	0.867614	0.652957	0.83	0.763621	0.87656	0.8687	0.846281	0.837703	0.883245	0.744126	0.708243	1.05408	0.855938	0.985376	0.84305	0.716575	1.14034	0.710578	0.983996	0.647056	0.658151	0.815276	0.763798	0.765373	0.949032	0.846178	1.07021	0.845981
1.46213	1.02695	0.934244	0.877479	0.878746	1.02254	0.957776	0.819941	0.901974	1.05004	0.955039	0.725264	0.729404	0.886696	1.25227	1.12299	0.96302	0.848451	0.878734	0.865584	0.874847	1.23945	0.754784	0.865593	0.798655	0.882449	0.915755	0.843031	0.77365	1.10021	0.911318	0.937104	0.760547	0.99092	0.980661	1.09961	1.02601	0.7837	1.3529	0.738228	0.979259	0.906997	0.56667	0.61909	0.742018	0.917637	0.91897	0.891272	0.917919	0.838193
1.61376	1.05375	0.767048	1.07607	1.22265	0.890428	0.94842	1.03981	0.892557	1.09797	0.876696	1.12667	0.751084	1.05982	1.50788	1.27937	0.893798	0.942527	0.953892	1.16951	0.974877	1.44814	0.988332	0.841967	0.862237	1.09186	1.02823	0.919291	0.780758	1.05786	0.844166	0.849442	0.984111	1.11757	0.956057	1.0852	0.873739	0.781397	1.3814	0.875741	0.956179	0.904168	0.844366	0.694614	0.859148	0.760879	0.870358	0.760282	1.03896	0.866895
1.30435	0.941398	0.885796	0.920305	1.03965	0.653476	0.959268	0.894922	0.947869	0.991843	0.697501	1.00666	0.527866	0.857512	1.26316	1.04264	0.758715	0.733834	0.914045	1.09033	0.724096	1.24431	0.959743	0.766351	0.768099	0.879668	0.861574	0.912826	0.833919	0.920877	0.951667	0.887911	0.853889	1.1445	0.918975	0.993724	1.00924	0.761663	1.20302	0.723222	1.0752	0.836765	0.770174	0.837742	0.829876	0.888512	0.886753	0.837677	1.1125	0.984481
1.35414	0.809492	0.907038	1.04053	1.00401	1.19679	0.978582	1.1156	0.834212	0.538606	0.897619	0.924745	1.01903	0.915852	1.61216	1.46584	0.981184	0.924122	0.826654	1.00373	1.21442	1.16652	0.937602	0.705471	0.756326	0.822568	1.07173	0.866957	0.760811	0.967385	0.774931	0.852953	0.641525	0.682369	0.981414	1.2004	0.696332	1.06215	1.13567	0.904598	0.92564	0.932336	0.806296	0.862323	1.00853	0.598866	1.34893	0.995468	0.998144	1.06101
1.38804	0.819243	0.862832	1.08751	1.05016	1.15726	0.813171	1.09373	0.924678	0.912857	1.12165	0.923354	0.877664	0.912114	1.5555	1.54317	0.834465	0.933948	0.766404	0.9098	1.18787	1.40211	0.704579	0.823272	0.852059	0.962207	0.984853	0.630767	0.735869	1.06073	0.826487	0.83894	0.774281	0.853461	1.01057	1.17101	0.763039	0.987062	1.22495	0.668325	0.730051	0.961294	0.612578	0.659345	0.661274	0.632188	1.01833	0.739248	0.644537	0.552001
1.51472	1.01654	0.915127	1.25319	1.13095	1.22345	0.981435	1.22023	0.754572	1.04903	1.13966	0.902537	1.03425	1.14615	1.64823	1.54316	0.899168	1.042	0.968948	1.09962	1.10572	1.53903	1.01204	0.784789	0.75819	1.13138	1.21497	0.63598	0.728395	1.18871	0.922698	0.894529	0.891472	0.596805	1.00457	1.31604	0.83771	0.979837	1.4178	0.809944	0.843073	1.04987	0.663316	0.6965	0.71581	0.736795	1.23151	0.597378	0.919537	0.771679
1.36299	0.790264	0.763736	0.861524	0.900496	0.947145	0.749479	0.900547	0.725654	0.77778	0.781213	0.796193	0.671977	0.81143	1.46371	1.3208	0.797281	0.751429	0.685001	0.796671	0.891268	1.22792	0.707005	0.620821	0.657731	0.774934	0.901731	0.640938	0.628143	0.859864	0.764399	0.698029	0.66936	0.734369	0.826559	0.979673	0.733595	0.862504	1.14756	0.585141	0.946184	0.828121	0.502821	0.489264	0.750771	0.544672	0.984763	0.725479	0.747586	0.770035
1.45031	1.0504	0.734449	1.0408	0.923876	1.32582	0.966215	1.0687	0.938736	0.795961	1.24152	0.951661	1.08182	1.01871	1.53229	1.61147	1.03671	1.14122	0.71588	0.920772	1.40295	1.31043	0.534111	0.821486	0.927526	0.986286	1.14734	0.889624	0.811162	1.17386	0.974904	0.850359	0.824607	0.7729	1.1802	1.29675	0.646413	1.06865	1.17463	0.933131	0.75098	1.1309	0.82365	0.862432	0.850912	0.738724	1.0288	0.972844	0.990909	0.712829
1.45776	0.966437	0.897369	0.885863	0.910453	1.17569	0.928621	0.903847	0.911311	0.963143	1.07027	0.629678	0.786039	0.925375	1.33681	1.3489	0.961679	0.945251	0.71598	0.838602	0.945584	1.35847	0.78342	0.728272	0.703949	0.797906	0.968296	0.733778	0.70541	1.11916	0.862569	0.781611	0.701287	0.846119	1.06396	1.10261	0.911138	0.919649	1.28847	0.636143	0.880493	0.946042	0.511541	0.657497	0.504371	0.78638	1.03293	0.7648	0.830186	0.671004
1.51574	0.991086	0.851523	1.11034	1.08624	1.20047	0.905966	1.11384	0.968446	0.940293	1.15383	1.0568	0.846909	1.00929	1.61394	1.65309	0.86874	1.04682	0.930117	1.13163	1.19963	1.47949	0.96096	0.798391	0.733792	1.07778	1.16014	0.716296	0.627601	1.09039	0.895493	0.719266	0.860034	0.823563	1.12746	1.13886	0.823159	0.969529	1.29743	0.772276	0.801077	1.05862	0.770397	0.794831	0.746058	0.698103	1.0735	0.731697	0.922823	0.706294
1.35513	0.967652	0.815312	1.04045	0.871985	1.22239	0.896898	1.01398	0.788659	0.934634	1.17328	0.690144	0.934776	0.998127	1.39513	1.48322	0.921532	1.02797	0.783581	0.896827	1.13501	1.30856	0.758836	0.675854	0.75229	0.983725	1.01741	0.709302	0.649818	1.15195	0.817826	0.727128	0.793114	0.697375	1.01487	1.08586	0.776616	0.963637	1.11245	0.757043	0.850703	1.08525	0.687103	0.754931	0.559871	0.732349	1.06906	0.769598	0.826363	0.646145
1.34079	0.707913	0.973082	1.1578	1.0177	1.29947	0.990876	1.12767	1.05515	0.930583	1.20167	0.869544	0.995417	0.967701	1.50296	1.51553	0.929086	1.05914	0.833997	0.953243	1.26395	1.37833	0.778294	0.818658	0.892385	0.881752	1.11406	0.758943	0.931166	1.12775	0.733337	0.7057	0.725025	0.856555	1.09988	1.27559	0.817885	1.0261	1.05697	0.808501	0.820312	0.998712	0.685537	0.838043	0.794693	0.796879	1.11932	0.935574	0.715601	0.643236
1.27255	0.925255	0.797648	1.10784	0.971717	0.728669	0.844175	1.04874	0.914508	1.06684	0.88135	1.05085	0.846767	1.0368	1.29042	1.11132	0.647686	0.820956	0.860001	1.00496	0.930368	1.13398	0.873315	0.856969	0.898262	1.08787	0.81987	0.877056	0.932186	1.01598	0.698798	0.958092	0.935658	1.08605	0.745055	1.15708	0.769654	0.870303	1.10829	0.688679	1.04932	1.07905	0.891818	0.86365	0.867894	0.795085	0.87926	0.92215	0.895589	0.913054
1.41726	0.873653	0.853357	1.04794	0.972269	1.13448	0.884251	1.0244	0.923945	1.0467	1.15845	0.947588	0.859258	1.02926	1.36691	1.33848	0.774107	1.0076	0.735957	0.883991	1.1055	1.30706	0.690294	0.830157	0.819897	0.999895	0.953046	0.72113	0.888961	1.10409	0.765859	0.707126	0.844751	1.00343	0.915691	1.15709	0.743477	0.945314	1.16252	0.664444	0.882782	1.0497	0.813626	0.799799	0.673433	0.729468	0.753134	0.864729	0.724568	0.59444
1.38351	0.806486	0.95701	1.0679	0.878205	1.22753	1.04679	0.942296	1.06333	0.969886	1.15555	0.885151	0.898798	0.869063	1.22106	1.22813	1.02104	1.09664	0.7465	0.761453	1.15485	1.2778	0.731309	0.855114	0.859405	0.794675	0.869707	1.01264	1.01005	1.26026	0.688637	0.861151	0.754221	1.03944	1.05025	1.23662	0.894193	1.0287	1.12452	0.851987	0.904593	0.989251	0.864163	0.906224	0.763373	0.844557	1.07585	1.19721	0.770824	0.788675
1.46649	0.925121	1.01566	1.26918	1.19978	1.14087	1.01228	1.19763	0.838543	0.954101	0.964081	0.991229	0.949166	0.977329	1.69508	1.3994	0.957383	0.981256	0.889167	1.12005	1.12529	1.45544	0.97022	0.762262	0.871255	0.962603	1.12198	0.809152	0.876906	1.18718	0.904998	0.968168	0.78562	0.87506	0.989697	1.30777	0.884488	1.08343	1.35783	0.836783	0.935739	0.856417	0.723324	0.669671	0.867324	0.668047	1.28236	0.896	1.00014	0.885726
1.08024	0.684629	1.00369	0.981696	1.06766	1.04335	0.944454	1.00526	0.942936	1.00918	1.07868	0.890272	0.942844	0.824293	1.26584	1.27908	0.873494	0.989779	0.775485	1.01581	1.15069	1.20254	0.784176	0.787795	1.01256	0.821278	0.981651	1.0072	1.05207	0.89607	0.844097	0.775041	0.819269	1.20641	0.948363	1.06252	0.806311	0.846454	0.859221	0.835772	1.11601	0.84273	0.911447	1.03573	1.00061	0.9302	0.847794	1.17774	1.0777	0.926213
1.49022	1.04021	1.18617	1.10963	1.23399	1.11781	0.948991	1.23836	1.02238	1.12485	1.04943	1.02405	0.901378	1.04882	1.61036	1.33773	0.797509	0.893714	0.950003	1.20157	1.01187	1.25877	1.05618	0.892006	1.00025	1.07826	1.10235	0.798516	1.00531	1.01301	0.985474	0.879722	0.832579	1.29367	0.916179	1.10978	1.02461	1.11041	1.36974	0.641432	1.28197	0.961863	0.916251	0.967079	0.943672	0.866752	1.07736	1.05922	1.13222	1.06886
1.36766	0.805237	0.965198	1.08077	1.07342	1.08074	1.02477	1.179	0.885643	0.853971	0.900528	0.827294	0.934712	0.966057	1.37759	1.24284	0.979919	0.97614	0.550206	0.983204	1.14895	1.36337	0.840207	0.75028	0.914124	0.672001	1.02698	0.892392	0.941709	1.10779	0.835104	0.885239	0.634219	0.955388	1.00637	1.27465	0.714108	0.975612	1.17481	0.733535	0.951671	0.806776	0.692865	0.882846	0.850268	0.766168	1.16434	1.06807	0.990368	0.870254
1.20165	0.643591	0.965885	1.14523	0.762042	1.16849	1.10604	0.984776	0.954835	1.01296	1.18937	0.749124	1.00882	0.998217	1.11314	1.15795	0.907679	1.09157	0.816664	0.782745	1.10588	1.22626	0.733182	0.807699	0.80272	0.86378	0.926802	0.96345	1.03924	1.17454	0.593251	0.884324	0.798466	0.845522	0.976847	1.36014	0.790322	0.911276	0.902885	0.825702	0.846925	1.06912	0.839942	0.956625	0.789444	0.907973	1.0857	1.0667	0.73356	0.822398
1.11491	0.815146	0.877383	0.98385	0.809246	0.942365	0.94705	0.756692	0.7968	0.888998	0.861569	0.960851	0.875909	0.857043	1.27386	0.997307	0.845598	0.841773	0.95935	0.903486	0.96296	0.841653	0.844599	0.743068	0.692914	0.914115	0.786049	0.994488	0.875144	1.02893	0.736917	0.986718	0.836215	0.926622	0.798596	1.08939	0.895423	0.905918	0.954145	0.930086	1.03661	0.991828	0.961552	0.909618	0.966628	0.818016	1.0357	1.08598	0.972768	1.12218
1.20084	0.863678	0.794295	1.18747	0.913502	1.2365	0.837388	1.12057	0.929071	0.887745	1.20008	0.958904	1.03594	0.995157	1.41265	1.55002	0.847276	1.00977	0.869374	0.987469	1.34313	1.31679	0.805278	0.889069	0.866392	1.06995	1.04415	0.660509	0.795761	1.20661	0.799209	0.744623	0.788639	0.779958	0.988282	1.19742	0.725417	0.916476	1.10748	0.830981	0.692465	1.11181	0.789546	0.875402	0.760095	0.772961	0.998803	0.867705	0.778228	0.48647
1.56243	1.02317	0.90749	1.03934	1.02139	1.189	1.09892	1.06121	0.912427	0.8837	1.02089	0.851237	0.893243	1.03506	1.45119	1.2833	1.05029	1.05768	0.553006	0.945899	1.24411	1.30736	0.634843	0.785383	0.815297	0.761001	1.06111	0.85271	0.784982	1.19451	0.851047	0.920639	0.715713	0.825364	1.0957	1.32166	0.710781	1.08661	1.24473	0.844682	0.751413	1.00809	0.691784	0.691003	0.788138	0.725634	1.05689	0.968783	0.928105	0.780051
1.31381	0.83404	0.89375	1.00755	1.07743	0.968177	0.795724	0.997336	0.853455	0.721067	0.805295	0.935324	0.848091	0.813128	1.65473	1.41516	0.958819	0.732489	0.792516	0.999405	1.04992	1.32374	0.871099	0.690337	0.737814	0.909334	0.863699	0.794823	0.715428	1.05106	0.823151	0.882005	0.812576	0.858555	0.863096	0.944947	0.875704	0.978246	1.24811	0.760112	1.06898	0.880835	0.733802	0.52778	0.917883	0.601028	1.21912	0.892459	0.892586	0.8844
1.45121	0.963966	0.925915	1.05795	1.01891	1.20948	0.850983	1.03663	0.954319	0.932414	1.1434	0.826488	0.863705	0.87432	1.56535	1.47492	0.843875	0.922141	0.862649	0.974407	1.14339	1.29269	0.678565	0.765898	0.887133	0.985037	1.06544	0.668847	0.750842	1.07252	0.887845	0.791423	0.706537	0.952212	1.0363	1.16518	0.892004	0.985132	1.26139	0.689656	0.839379	0.919312	0.62998	0.679785	0.669819	0.726462	1.0028	0.82671	0.88951	0.695649
1.17125	0.564709	0.872271	0.925471	0.733595	0.947731	0.865717	0.899128	0.798604	0.744021	0.846599	0.722756	0.762473	0.789424	1.20785	1.11824	0.823965	0.771369	0.675694	0.686977	0.950621	1.07002	0.686615	0.702496	0.714506	0.722309	0.658086	0.801072	0.822713	0.959259	0.578118	0.773863	0.62379	0.863668	0.749172	1.02397	0.749887	0.849793	0.924433	0.620485	0.942363	0.875793	0.705369	0.748559	0.773893	0.663396	1.05171	0.946552	0.639676	0.832188
1.36522	0.903212	0.99012	1.15949	0.9272	1.0458	1.07117	0.94523	1.05568	1.16039	1.22809	1.024	0.731617	0.923937	1.22408	1.3014	0.880821	1.07478	1.06788	1.03014	0.980584	1.49022	0.896607	0.897202	0.820008	1.11225	0.930057	0.987168	0.973441	1.24351	0.966635	0.861522	0.987069	1.13845	1.08644	1.14338	1.11688	0.780367	1.23166	0.797957	0.978105	1.02608	0.907842	0.926356	0.690309	1.0025	0.92647	0.945524	0.948522	0.742769
1.31361	0.729343	0.859148	0.979253	0.774132	1.21504	0.946794	0.887863	0.925078	0.843894	1.17474	0.813788	0.897411	0.815316	1.32597	1.33666	0.914248	0.988207	0.754448	0.591934	1.11254	1.21891	0.562775	0.796312	0.687467	0.857326	0.758868	0.832342	0.823614	1.16536	0.707258	0.878233	0.732928	0.800511	0.976612	1.16115	0.830856	1.0093	1.14868	0.787415	0.747772	1.01072	0.738043	0.751843	0.607302	0.695273	1.08262	0.964368	0.515187	0.696899
1.54496	0.907907	0.816015	0.971947	1.08444	1.00865	0.983119	1.05501	0.875238	0.897616	0.813963	0.868696	0.656797	0.901632	1.36387	1.25167	0.895728	0.966616	0.676128	0.96663	1.02208	1.38842	0.7881	0.663255	0.84869	0.647612	1.12163	0.853525	0.759809	0.939532	0.879922	0.753599	0.656014	0.925075	1.05636	1.21683	0.756112	0.864762	1.19319	0.739489	0.841617	0.68811	0.559369	0.800362	0.752509	0.74965	0.969743	0.934955	1.01239	0.877835
1.16445	0.766224	0.94183	1.25873	1.00208	1.12084	0.897274	1.17117	0.749501	1.01537	1.13331	0.862158	1.02246	1.04019	1.45193	1.39462	0.747277	0.976857	0.866232	1.0098	1.20862	1.26173	0.818361	0.786986	0.897781	1.08577	1.03295	0.641844	0.898446	1.08257	0.688759	0.717951	0.848076	0.842172	0.731405	1.17892	0.681172	0.95072	0.952733	0.777505	0.936234	1.07567	0.824908	0.805026	0.85562	0.74555	1.00399	0.859005	0.791906	0.671644
1.29213	0.881672	0.933883	1.15616	0.896281	0.88438	1.09215	0.923901	0.830114	1.0924	0.987241	0.870092	0.892329	0.945629	1.14557	0.899403	0.900742	0.955692	0.867385	0.894617	0.995818	1.20414	0.783773	0.889178	0.7787	0.982988	0.770093	0.984155	0.933354	1.20498	0.616957	1.07068	0.893186	0.94313	0.766672	1.27904	0.848477	0.829465	1.19893	0.891356	0.871703	1.03189	0.837745	0.714573	0.875476	0.893196	1.01206	1.0504	0.851704	0.871505
1.062	0.607661	0.891775	1.14391	1.08907	1.05584	0.790302	1.06342	0.929926	0.895813	1.07343	0.959007	0.998077	0.832209	1.49005	1.42181	0.794084	0.853277	0.916513	0.986998	1.22925	1.24763	0.797436	0.803515	0.920362	1.03047	0.911803	0.795521	0.904555	1.00154	0.654921	0.751168	0.882659	0.993647	0.751676	1.01201	0.797984	0.879179	0.94607	0.885624	0.976512	0.946551	0.877451	0.840825	0.955235	0.786861	1.00615	1.01908	0.792211	0.784781
1.24544	0.785701	0.740744	0.897004	0.838207	1.21922	0.749775	0.941363	0.769776	0.738877	1.03404	0.699427	0.946701	0.896332	1.42388	1.43432	0.836981	0.859428	0.809643	0.870273	1.09969	1.17975	0.766455	0.640544	0.668556	0.861324	1.03814	0.582327	0.654137	1.00982	0.77061	0.529426	0.590206	0.644415	0.934981	1.01819	0.745974	0.791953	1.10956	0.740151	0.84852	0.893041	0.592294	0.766904	0.694541	0.688729	1.00415	0.775526	0.827185	0.702788
1.22027	0.645689	0.902823	1.02161	0.861519	1.04687	0.847957	0.943267	0.741774	0.930619	1.00649	0.676774	0.817176	0.847343	1.17641	1.09969	0.723501	0.899994	0.679278	0.799828	1.045	1.16264	0.624879	0.671015	0.772371	0.768445	0.938442	0.736095	0.853627	0.996839	0.656316	0.729496	0.614049	0.889162	0.772446	1.18702	0.681194	0.742059	0.971373	0.602899	0.826709	0.779255	0.720253	0.853391	0.718084	0.76915	0.816219	1.03927	0.8048	0.780023
0.882788	0.748131	0.962782	0.824373	0.849472	1.0197	0.876505	0.672564	0.989907	0.949554	1.05093	0.803618	0.847674	0.626505	1.23543	1.20515	0.778732	0.823639	0.84564	0.835821	0.995031	0.831779	0.655839	0.765356	0.849837	0.770935	0.781977	0.922038	0.929109	0.844935	0.802437	0.904296	0.763696	1.08203	0.927757	1.00125	0.926383	0.968421	0.798637	0.825509	1.0371	0.974743	0.800895	0.891486	0.893235	0.897534	0.863931	1.05067	0.940781	0.937926
1.4101	0.940465	0.70213	0.969906	1.01836	1.04616	0.885291	0.998396	0.701639	0.855458	0.945263	0.805841	0.836731	0.99912	1.48767	1.38465	0.780027	0.914596	0.711505	1.04375	1.0626	1.27433	0.789933	0.558122	0.625116	0.896932	1.09795	0.621646	0.531256	0.932863	0.746068	0.640106	0.73408	0.643517	0.932923	1.11959	0.559854	0.842605	1.14138	0.738612	0.747473	0.945353	0.606244	0.629694	0.711874	0.604926	0.928885	0.594308	0.961247	0.717091
1.45742	0.824238	0.800169	1.03389	1.02215	1.06905	0.866815	1.03635	0.817001	1.00008	1.01076	0.902343	0.744678	0.937222	1.46994	1.4076	0.803146	0.96884	0.80236	0.982315	1.02184	1.35762	0.797636	0.706289	0.778674	0.921038	1.02211	0.696941	0.699049	1.00239	0.706434	0.645389	0.734704	0.879467	0.99487	1.06421	0.737005	0.855284	1.16685	0.681916	0.838216	0.874736	0.568343	0.622163	0.646611	0.62293	0.925981	0.701836	0.738568	0.605196
1.3686	0.784257	0.815147	0.977096	1.02493	0.953224	0.694986	0.963768	0.942013	0.939084	0.859553	0.872338	0.66527	0.815566	1.41218	1.26475	0.716136	0.755314	0.765888	0.879881	0.929852	1.26227	0.779969	0.704792	0.779503	0.822438	0.91397	0.667679	0.721528	0.97627	0.676245	0.780031	0.692931	0.942015	0.881136	1.05394	0.837028	0.861252	1.17396	0.564266	0.901689	0.78796	0.560775	0.682764	0.643156	0.687824	0.930273	0.897038	0.691771	0.770131
1.25409	0.88277	0.778985	1.07151	0.989259	1.06855	0.839675	1.02335	0.90429	0.842774	0.951088	0.917655	0.959572	1.00605	1.50125	1.39872	0.903534	0.82824	0.767899	0.870993	1.16376	1.24393	0.726497	0.83407	0.864073	0.942834	0.916902	0.690039	0.805268	1.07367	0.831591	0.89907	0.860388	0.775407	0.894895	1.16795	0.775445	1.02596	1.09377	0.819695	0.865124	1.08606	0.694358	0.645326	0.830153	0.698116	1.04269	0.701891	0.722715	0.712078
1.65262	0.994891	0.824654	1.12298	1.17873	1.34325	1.09349	1.21669	0.900546	0.839812	1.07839	0.92673	1.00794	1.04552	1.67648	1.61924	1.0842	1.15885	0.843131	1.06327	1.27055	1.51784	0.894172	0.705107	0.896028	0.832856	1.32062	0.876884	0.732534	1.08833	0.952069	0.811193	0.722641	0.656203	1.26228	1.36025	0.74638	1.07476	1.31043	0.982185	0.720861	0.874239	0.573313	0.807298	0.80703	0.688866	1.29212	0.830576	1.03139	0.88183
1.44631	0.832463	0.834163	1.12897	0.918902	1.23305	0.942859	1.10085	0.878772	1.01618	1.20892	0.815922	0.944048	1.03399	1.31258	1.47036	0.934164	1.15032	0.741049	0.910005	1.20798	1.44581	0.817106	0.751978	0.77545	0.944109	1.08709	0.830962	0.773074	1.20572	0.636485	0.72864	0.784229	0.732849	1.07375	1.23492	0.65649	0.874797	1.12606	0.741499	0.767229	1.03083	0.741249	0.879007	0.635915	0.770906	1.05789	1.00718	0.71284	0.633819
1.51812	0.928477	0.793485	1.10235	1.12392	1.25094	0.874861	1.17462	0.880316	0.990703	1.2143	0.999879	0.91542	0.962032	1.52681	1.59131	0.846852	1.11174	0.754267	0.967169	1.26898	1.42421	0.72773	0.812308	0.945404	0.993098	1.09662	0.763879	0.745826	1.07158	0.86261	0.78987	0.776512	0.963958	1.10508	1.20285	0.646101	1.01999	1.24843	0.782015	0.664171	0.933577	0.723895	0.849876	0.599328	0.611269	0.951748	0.863969	0.814375	0.608614
1.40194	0.886325	0.834439	0.984443	1.04578	1.02546	0.713553	1.01031	0.692444	0.87393	0.906086	0.863452	0.721451	0.919259	1.57472	1.45488	0.741588	0.779608	0.859128	1.04385	0.960293	1.35215	0.889277	0.640676	0.673465	0.975931	1.05189	0.485364	0.541257	0.904042	0.882909	0.61277	0.74145	0.803257	0.858635	0.953425	0.808718	0.793331	1.24566	0.570912	0.926593	0.831038	0.606374	0.59209	0.712111	0.594765	0.949155	0.537447	0.906445	0.734948
1.40464	1.34151	1.64625	1.36189	1.36316	1.33647	1.39964	1.21093	1.66457	1.69828	1.55671	1.46493	1.35463	1.20986	1.30448	1.36471	1.4735	1.34881	1.5255	1.22847	1.35998	1.39128	1.31699	1.60605	1.63748	1.47606	1.03822	1.71372	1.71255	1.47679	1.4366	1.65504	1.55029	1.95796	1.34928	1.373	1.71656	1.40644	1.4465	1.3824	1.86038	1.51217	1.57734	1.57364	1.59382	1.66783	1.31691	1.88095	1.4083	1.63872
1.04909	0.86663	1.10833	0.960563	1.01706	0.88192	1.0249	0.725706	1.12183	1.0504	0.907433	1.13707	0.86121	0.654666	1.2972	1.01647	0.999053	0.816013	1.13401	1.01593	0.867437	1.03123	1.03457	0.971996	0.925773	0.95655	0.657755	1.23268	1.12277	1.09071	0.990403	1.18045	0.98786	1.34063	0.960509	0.98258	1.2506	0.968552	1.19359	1.02671	1.31822	0.932828	1.07427	1.04226	1.1287	1.06668	1.14416	1.30546	1.15267	1.26568
0.82146	0.879929	1.30401	1.38781	0.954082	1.32315	1.10775	1.19276	1.2756	1.25724	1.46801	1.2228	1.21604	0.917501	1.311	1.51638	0.996992	1.1772	1.30196	1.06761	1.33187	1.25142	1.12583	1.21774	1.17238	1.30716	0.945966	1.18539	1.32904	1.38436	1.08231	1.1804	1.106	1.35247	1.08131	1.23434	1.30262	1.19767	1.1282	1.0821	1.34464	1.31725	1.23349	1.32749	1.14164	1.23332	1.30166	1.45695	1.02774	1.10759
1.2563	0.787603	0.916198	1.06728	0.952544	1.0806	0.729394	1.06218	0.812361	0.850675	1.07136	0.853918	0.826185	0.735605	1.54937	1.48215	0.716432	0.861268	0.830863	1.00189	1.07251	1.28057	0.778134	0.654632	0.789848	0.99589	0.969944	0.648854	0.741817	1.0191	0.79259	0.656264	0.649795	0.923373	0.878441	0.977518	0.805129	0.885399	1.18592	0.558533	0.983771	0.839541	0.682502	0.701436	0.733793	0.619078	1.05596	0.911686	0.890984	0.67898
0.975452	0.925759	1.32597	1.22915	1.29431	0.907727	0.933466	1.08555	1.14383	1.36314	1.1103	1.23446	0.999681	0.902035	1.51576	1.3201	0.910913	0.865977	1.29663	1.28658	0.984396	1.1712	1.24102	1.12458	1.21672	1.29372	0.846312	1.15893	1.24559	1.01041	1.02304	1.14698	1.18922	1.57755	0.812451	0.816734	1.31027	1.0575	1.13421	0.982222	1.55712	1.10036	1.2049	1.11173	1.267	1.14822	1.08559	1.27516	1.17887	1.24991
1.11219	1.25086	1.6495	1.48044	1.48658	1.43389	1.3141	1.40709	1.43485	1.60325	1.45296	1.37903	1.4581	1.1418	1.6045	1.601	1.25329	1.31521	1.58209	1.42596	1.31891	1.1295	1.5477	1.42335	1.63651	1.42104	1.35809	1.55719	1.62969	1.07618	1.34463	1.49806	1.35592	1.80397	1.2219	1.40271	1.53255	1.49474	1.20411	1.38603	1.82447	1.37352	1.48711	1.6199	1.63607	1.50195	1.54676	1.73329	1.59035	1.73629
1.27879	1.02252	1.20764	1.00631	1.33553	1.21394	0.970981	1.05771	1.27985	1.1329	1.19335	1.34151	1.01344	0.795699	1.59551	1.66903	1.10676	1.03207	1.39553	1.37209	1.2244	1.30301	1.34089	1.09657	1.16442	1.2245	1.12844	1.30463	1.06917	0.940893	1.18984	1.04056	1.12748	1.54149	1.24786	0.716991	1.35164	0.97733	1.26914	1.18256	1.44346	0.969658	1.25983	1.34977	1.28954	1.18476	1.22621	1.38671	1.39262	1.40708
1.01294	0.790558	0.96427	1.04026	0.903694	1.16474	0.824743	0.851536	0.915449	1.06325	1.22144	0.927581	0.915597	0.652677	1.39318	1.41891	0.7671	0.938999	1.06843	0.876151	0.963675	1.13636	0.826079	0.829482	0.904951	1.04969	0.84122	0.885462	0.954066	1.04045	0.933177	0.886311	0.837771	1.10918	0.965338	0.975007	1.0616	0.960596	1.10566	0.844025	1.0474	0.942486	0.821006	0.88886	0.734054	0.852548	1.00553	0.935444	0.89354	0.823476
0.630065	1.16859	1.51767	1.46949	1.30601	1.28629	1.22801	1.24865	1.34163	1.53165	1.48854	1.28024	1.32246	1.02872	1.52042	1.61656	1.0919	1.22282	1.51362	1.4413	1.27463	1.16614	1.41524	1.27999	1.42064	1.45535	1.16689	1.3593	1.44397	1.21131	1.25266	1.33295	1.32553	1.6274	1.16318	1.1641	1.47567	1.3552	1.02152	1.26909	1.65319	1.43418	1.36345	1.41461	1.40828	1.41389	1.38652	1.45372	1.45084	1.39456
1.12703	1.04685	1.29203	1.19214	1.26136	1.06944	1.23504	1.18128	1.26154	1.32694	1.17824	1.30382	1.09619	0.892581	1.3858	1.32778	1.04688	1.20356	1.15954	1.18496	1.08126	1.12943	1.21071	1.10118	1.29335	1.07893	1.02925	1.42924	1.39844	1.01289	1.11554	1.25109	1.14978	1.57173	1.13539	1.19332	1.21423	1.33947	1.07792	1.16899	1.57157	1.17653	1.25163	1.35151	1.32692	1.19376	1.29585	1.54233	1.37399	1.42956
1.38562	0.955724	0.753171	0.95572	1.09991	1.25058	0.701265	1.09538	0.893034	0.64313	1.04063	0.923368	0.999376	0.952187	1.64915	1.63042	0.90962	0.851773	0.825203	1.07689	1.31235	1.26352	0.873842	0.737545	0.790125	0.992063	1.10263	0.595623	0.503294	1.01781	0.844206	0.639186	0.719348	0.792251	0.991728	0.971177	0.716399	0.944229	1.23338	0.840408	0.826668	0.965481	0.761649	0.808338	0.827522	0.621536	1.07881	0.8255	0.954389	0.78628
1.32486	0.912665	1.00918	1.03822	0.934904	1.0443	0.908625	0.979608	0.820897	0.974334	0.985421	0.831584	0.81218	0.897469	1.32872	1.21815	0.853314	0.827413	0.924158	1.02545	0.934504	1.24142	1.0026	0.841102	0.693033	1.00355	0.847945	0.758607	0.768458	1.12977	0.783152	0.838191	0.727555	1.00637	0.810531	1.0091	0.95645	0.808566	1.32963	0.669091	0.991159	0.928961	0.791315	0.76519	0.762601	0.795816	1.07629	0.893094	0.938289	0.838303
1.17971	0.639055	0.859428	0.885439	0.741469	0.958078	0.823329	0.748323	0.836341	0.93558	0.962391	0.645993	0.752156	0.754586	1.15588	1.12766	0.794243	0.831569	0.673727	0.619465	0.81082	1.16962	0.6774	0.694272	0.635679	0.722153	0.712699	0.81395	0.819043	0.990915	0.573637	0.861597	0.694115	0.822618	0.827516	1.10088	0.790118	0.795274	1.05128	0.556628	0.895585	0.885944	0.607163	0.680491	0.655645	0.743416	0.968226	0.936678	0.606356	0.760785
1.60145	1.12625	0.990789	1.25556	1.11735	1.32836	1.05903	1.35634	0.982706	1.00211	1.27288	1.04177	1.10062	1.19974	1.68604	1.66509	0.92786	1.13855	0.975368	1.21745	1.27948	1.54677	0.986942	0.898232	0.966368	1.21247	1.32291	0.749376	0.936837	1.21391	1.09451	0.758244	0.869176	0.945203	1.15216	1.35411	0.874951	1.0485	1.45536	0.787374	1.01015	1.12422	0.839738	0.943206	0.864056	0.837472	1.18903	0.818394	1.15109	0.784117
1.34144	0.991601	0.71793	1.11729	0.922281	1.10541	0.826408	1.03653	0.866049	0.846786	1.07138	0.992054	0.930831	0.926704	1.56488	1.47693	0.86573	0.914712	0.844338	0.926969	1.17611	1.27241	0.687368	0.796027	0.812272	1.07569	0.911737	0.723426	0.709064	1.20373	0.879451	0.919901	0.830489	0.777467	0.981597	1.14152	0.810516	1.0316	1.26213	0.808654	0.804351	1.07883	0.714664	0.610258	0.685329	0.611761	1.08651	0.751084	0.798446	0.631398
1.41896	0.955584	0.91732	1.13032	0.893059	1.14528	0.849564	1.03557	0.924535	1.03681	1.20709	0.845992	0.901023	1.00089	1.37091	1.36897	0.88614	0.974494	0.810567	0.827863	1.13917	1.42447	0.658112	0.869689	0.817295	1.09178	0.927948	0.720884	0.843537	1.28278	0.88168	0.88417	0.893896	0.905615	0.90771	1.18597	0.91004	0.904805	1.31053	0.629576	0.918078	1.07877	0.795016	0.745086	0.631158	0.839047	0.940282	0.970698	0.711253	0.599958
1.62493	0.936968	0.835288	1.145	1.07811	1.20492	1.05002	1.12569	0.967159	0.984882	1.19491	1.02184	0.845066	1.00499	1.38442	1.41716	0.924783	1.12252	0.871622	1.0149	1.29458	1.50859	0.733852	0.891313	0.84272	1.00922	1.11601	0.859417	0.755329	1.19658	0.859583	0.83138	0.817669	0.944824	1.1206	1.31708	0.786129	0.81696	1.33837	0.866903	0.460167	0.910526	0.797103	0.879839	0.681591	0.813197	0.906297	0.963881	0.873506	0.680827
1.5749	1.08369	0.938152	1.19287	1.03016	1.38307	1.07864	1.3137	0.893867	0.939736	1.21353	0.821651	1.12893	1.11731	1.60663	1.65037	1.07036	1.15953	0.845477	0.9595	1.26428	1.41241	0.923913	0.857255	0.979715	1.03099	1.19549	0.8231	0.820451	1.19427	0.905477	0.901529	0.765997	0.712275	1.14944	1.32176	0.778204	1.21033	1.34021	0.899562	0.931402	1.14813	0.647781	0.82721	0.77205	0.718664	1.40179	0.869226	0.904878	0.831124
1.48013	1.11635	1.05011	1.15515	1.14827	0.974803	1.07811	1.15269	0.832089	1.04092	0.948529	0.964954	0.985252	1.09906	1.58286	1.18838	0.882156	0.889968	0.863937	1.11373	0.90052	1.30496	1.02578	0.835174	0.787507	1.09676	0.971582	0.86864	0.930883	1.13411	0.923987	1.08333	0.933344	1.00662	0.78366	1.27539	0.900523	1.1093	1.47607	0.779521	1.13342	1.08897	0.888753	0.720349	0.927825	0.766388	1.23887	0.875903	1.13422	1.04827
1.53168	1.04213	0.975558	1.17693	1.01987	1.1502	0.991779	1.15496	0.911759	1.03821	1.17385	1.01058	0.994217	1.04812	1.48638	1.24514	0.872382	0.96203	0.896775	0.972132	1.17102	1.29389	0.757839	0.968826	0.862316	1.17564	0.889299	0.799687	0.900915	1.30804	0.863626	1.02784	0.858243	1.0578	0.860223	1.25881	0.905962	1.00806	1.49674	0.787688	0.90534	1.06494	0.891336	0.769117	0.75565	0.778627	1.04329	1.01451	0.854328	0.800697
1.48007	0.961271	0.932686	1.23647	0.794838	1.235	1.19654	1.10566	1.09386	1.13517	1.29077	0.925517	1.10482	1.15968	1.1648	1.16951	1.04531	1.17763	0.96624	0.824696	1.16974	1.38246	0.802789	0.987238	0.8474	1.11169	0.951498	1.05485	1.06805	1.45729	0.729062	1.0572	0.962684	0.894462	1.08606	1.4326	0.978522	0.972754	1.31395	0.963911	0.911594	1.22841	0.911305	0.97271	0.74637	1.02728	1.19504	1.16297	0.723199	0.847837
1.51339	0.941835	0.955662	1.18831	0.848704	1.24195	1.12959	1.00144	1.0732	1.17069	1.30239	1.05678	0.972723	1.10765	1.13009	1.22919	1.01793	1.21659	0.888229	0.808857	1.20895	1.41609	0.781657	1.04867	0.852984	1.06109	0.937244	1.04502	1.06562	1.38683	0.80204	1.01594	0.967714	1.03434	1.08734	1.4119	0.915582	0.959399	1.29724	0.887974	0.804989	1.18399	0.992352	0.981842	0.778226	0.960739	0.934674	1.15951	0.713827	0.750984
1.53568	0.940931	0.990304	1.20043	0.917555	1.28268	1.1413	1.02454	1.04938	1.1291	1.27202	0.994927	1.01304	1.04735	1.18733	1.19691	1.08834	1.17212	0.918004	0.81409	1.27573	1.3886	0.722582	1.08458	0.951156	1.02468	0.930574	1.04207	1.04424	1.39656	0.819351	1.082	0.88509	1.06666	1.09297	1.43079	0.953953	0.936551	1.36149	0.957412	0.688595	1.0704	0.918142	0.914468	0.800005	0.959845	0.996091	1.16342	0.731429	0.755946
1.24158	0.666173	0.89048	0.986705	0.635508	1.07866	1.0108	0.831864	0.956729	1.00353	1.14927	0.798334	0.860523	0.86881	0.937628	1.02566	0.887273	0.99913	0.783308	0.578722	1.07049	1.163	0.500637	0.896816	0.774644	0.845099	0.701808	0.955372	0.964558	1.1916	0.664425	0.942138	0.770132	0.957972	0.941978	1.23474	0.864001	0.777395	1.0506	0.773791	0.789596	0.992912	0.801828	0.901539	0.692406	0.917284	0.861358	1.11988	0.563573	0.751711
1.3877	0.847562	0.978287	1.05612	0.875123	1.25014	1.08039	0.964773	1.06868	1.05764	1.19384	0.747608	1.05153	1.00626	1.07394	1.15236	1.15219	1.09668	0.806509	0.702183	1.22127	1.35999	0.729876	0.963434	0.898698	0.858355	0.910751	1.05499	1.02481	1.36196	0.731347	0.989928	0.873797	0.968391	1.04266	1.2735	0.97219	0.882397	1.21225	0.956724	0.964596	1.05057	0.856735	0.953938	0.846456	1.05135	1.08868	1.29256	0.724198	0.857971
1.60881	1.16554	0.90253	1.31039	1.16889	1.20168	1.09525	1.36921	0.934131	0.986846	1.13918	1.02621	1.14599	1.27473	1.60429	1.50908	1.06329	1.08767	0.835098	1.12496	1.32488	1.57821	0.932497	0.964616	1.00026	1.17509	1.1591	0.843817	0.891926	1.34797	1.04456	1.08978	0.976009	0.847993	1.09039	1.44844	0.805787	1.09478	1.4831	0.886363	0.852927	1.18042	0.836493	0.852017	0.825045	0.821208	1.27506	0.817016	1.0248	0.811041
1.4119	1.00465	0.986565	1.13811	0.923579	1.18251	1.14305	1.11586	1.00738	0.916194	1.14833	0.941704	1.16033	1.17178	1.4213	1.23209	1.09841	1.02909	0.816806	0.819527	1.23421	1.21885	0.770867	0.941252	0.841131	1.06326	0.834782	1.03071	1.00064	1.32894	0.852877	1.18447	1.01137	0.854657	0.958397	1.35522	0.8964	1.18897	1.25124	0.972777	1.04558	1.28501	1.01877	0.935383	0.942727	0.892719	1.3102	1.13938	0.831757	1.07253
1.6896	1.20378	0.983489	1.23133	0.95001	1.38385	1.16471	1.07843	1.09308	1.15622	1.37739	1.03391	1.03975	1.18705	1.40972	1.49325	1.16569	1.25883	0.99284	0.958475	1.33944	1.58339	0.802668	1.07404	0.903398	1.18684	1.18505	0.974057	0.959305	1.46777	1.07076	1.00121	1.03881	0.918613	1.20998	1.43084	1.04239	1.02925	1.49471	0.982543	0.845431	1.26313	0.940771	0.871344	0.835343	1.0253	1.03603	1.06341	0.940388	0.712063
1.38296	0.77114	0.816972	0.964019	0.817143	1.11245	0.847875	0.879462	0.865771	0.90225	1.08414	0.87833	0.823967	0.918529	1.36086	1.40863	0.943218	0.990046	0.822702	0.735901	1.05821	1.30381	0.699979	0.75152	0.767329	0.937253	0.881132	0.897106	0.802491	1.04856	0.771676	0.786221	0.875979	0.851397	0.975158	1.05749	0.824995	0.8817	1.0301	0.735437	0.961852	1.00976	0.830811	0.796317	0.776138	0.724394	1.00286	0.93957	0.671743	0.824013
1.46194	0.900802	0.874274	1.11917	0.85657	1.12226	1.14514	0.93727	1.11822	1.04919	1.21333	1.05313	0.967325	1.07543	1.20908	1.19185	1.03184	1.13149	0.837302	0.805642	1.2121	1.38563	0.668779	0.976805	0.740728	1.00903	0.870788	1.06755	0.999788	1.35213	0.750945	1.06894	1.01019	0.906711	1.08607	1.38759	0.890639	0.957912	1.23976	0.944397	0.794811	1.20431	0.962467	0.901762	0.844504	0.957154	1.00436	1.1494	0.696856	0.823725
0.965084	0.678498	0.975483	1.06352	1.0066	0.971319	0.766177	1.06394	0.827188	1.00273	0.986519	0.848076	0.838852	0.717627	1.34335	1.25638	0.612389	0.758502	0.897635	0.92623	0.929209	1.12659	0.876245	0.757588	0.896292	0.943287	0.807182	0.687287	0.911573	0.955613	0.79105	0.745784	0.717903	1.09346	0.679691	0.863934	0.930015	0.924922	1.04809	0.690716	1.12591	0.838393	0.712818	0.858847	0.752301	0.7945	1.00126	0.968112	0.839545	0.804025
1.83741	1.3739	1.42015	1.47868	1.26146	1.64097	1.52279	1.31282	1.55703	1.61595	1.7964	1.48925	1.29349	1.38279	1.29603	1.55248	1.39212	1.61711	1.35868	1.2256	1.65435	1.72466	1.05598	1.55186	1.36922	1.46461	1.31053	1.46318	1.47464	1.73249	1.37829	1.44428	1.36926	1.62285	1.57167	1.72268	1.43656	1.29396	1.68326	1.32218	1.10587	1.49766	1.41697	1.4554	1.1649	1.47643	1.01204	1.59937	1.18664	1.10879
1.09976	1.00725	1.15124	1.15585	1.03681	0.773503	0.986681	1.01385	1.02717	1.23643	1.08948	1.01415	0.873945	0.811498	1.37029	1.19464	0.822697	0.864817	1.0625	1.08067	0.791707	1.27789	0.969552	0.951496	1.00108	1.16424	0.768324	1.05514	1.09303	1.13978	1.04212	1.19178	1.0379	1.29313	0.897231	1.08149	1.18407	0.993056	1.31515	0.753724	1.32795	1.06407	0.918317	0.884213	0.949825	1.04465	1.12062	1.11554	1.11431	1.03431
1.3656	0.969063	0.908549	1.04323	1.02122	1.11083	0.867933	1.08624	0.781642	0.969728	1.11415	0.870327	0.955785	1.05801	1.54901	1.47521	0.780379	0.963425	0.728446	1.08694	1.15338	1.25298	0.79732	0.735295	0.79543	1.05592	1.09147	0.643934	0.77007	0.96661	0.798351	0.675151	0.827531	0.882217	0.876321	1.11644	0.599268	0.951003	1.14727	0.651675	0.983086	1.09407	0.801871	0.7169	0.875145	0.673926	0.894635	0.771441	0.982774	0.709177
1.42445	0.884476	0.704476	1.12603	0.989589	0.997075	0.854367	1.09165	0.773484	0.881797	0.917639	0.911326	0.889023	1.03374	1.43349	1.2579	0.780044	0.901572	0.666334	0.932818	1.09091	1.31839	0.762757	0.717315	0.740259	0.959185	0.971694	0.677202	0.761853	1.1241	0.639667	0.778816	0.768393	0.749031	0.791646	1.23229	0.561818	0.881428	1.21888	0.691509	0.776239	0.968773	0.711035	0.652166	0.723626	0.584032	0.981741	0.817265	0.789729	0.670105
1.26541	1.03929	1.13723	1.13459	0.985034	1.08039	1.11708	0.934081	1.08551	1.21166	1.1247	0.956955	1.03723	1.09932	1.12499	0.927585	1.12466	0.921443	1.014	0.891984	1.15631	1.2051	0.847984	1.16427	1.01579	1.10086	0.685011	1.04411	1.11423	1.37818	0.977863	1.22377	1.07734	1.23528	0.870118	1.21282	1.19146	0.988667	1.29508	1.01286	1.1336	1.21269	1.02239	0.914926	0.995681	1.1492	0.965078	1.16654	0.864919	0.975157
1.55764	1.23487	1.55601	1.30028	1.37327	1.40656	1.56532	1.35461	1.33917	1.39313	1.26135	1.17207	1.34191	1.21588	1.45781	1.23861	1.46582	1.38871	1.2085	1.32495	1.23725	1.46355	1.37351	1.2498	1.35331	0.963408	1.34426	1.57882	1.51877	1.37209	1.34572	1.51685	1.11247	1.53128	1.45691	1.64048	1.39699	1.38188	1.52533	1.28883	1.57713	1.139	1.23435	1.44117	1.43181	1.40926	1.63505	1.67143	1.57881	1.61636
1.43009	1.01182	1.12789	1.11332	0.867035	1.17879	1.21082	0.960461	1.14755	1.16594	1.27097	0.974843	1.04846	1.05215	1.1873	1.10169	1.13699	1.2023	0.750287	0.896978	1.20407	1.26741	0.745513	1.00907	0.911325	0.975425	0.865967	1.21121	1.16975	1.39973	0.79715	1.15786	0.977531	1.16435	1.10869	1.38569	0.958196	1.10641	1.25558	0.905365	1.12543	1.23111	1.06779	0.98762	0.998138	1.03875	1.09307	1.39665	0.965428	0.97863
1.05155	0.857945	0.791414	0.860772	0.790882	0.904502	0.663722	0.787873	0.717512	0.925912	0.891414	0.617022	0.76717	0.716926	1.26763	1.26801	0.708935	0.684045	0.854659	0.836582	0.797485	1.04422	0.78503	0.654095	0.762648	0.906958	0.834169	0.675303	0.68171	0.845578	0.757542	0.704353	0.718751	0.867859	0.718103	0.822149	0.85974	0.740692	1.02573	0.647161	1.05433	0.911708	0.556003	0.635282	0.744489	0.774831	0.912673	0.767218	0.890432	0.773431
1.26826	0.864569	0.980794	1.00784	0.852178	1.03845	1.11217	0.762331	1.18176	1.30023	1.26935	1.0249	0.856277	0.919135	0.783864	1.06567	0.922724	1.12998	1.06307	0.836753	0.977237	1.31471	0.830474	1.04982	0.916312	1.0239	0.881272	1.17816	1.14004	1.18901	0.862074	1.00677	1.05262	1.24945	1.08565	1.22221	1.11782	0.704991	1.14241	0.96013	1.05768	1.09793	0.985688	1.10764	0.887426	1.19917	0.687556	1.25852	0.90051	0.933605
1.30429	0.96659	0.984411	1.07582	0.973072	0.996139	0.802501	0.833792	0.931226	1.161	1.0549	0.970092	0.850989	0.936205	1.32909	1.17261	0.825024	0.849386	1.04254	0.91655	0.963292	1.20539	0.860723	0.944311	0.888557	1.13277	0.925662	0.864104	0.963698	1.08488	0.867924	0.907594	1.00307	1.12356	0.681858	1.06656	1.04471	0.811516	1.2246	0.808615	1.15654	1.04499	0.953374	0.810492	0.975795	0.967026	0.752979	1.07319	0.918581	0.943101
0.982572	0.860279	0.897359	0.960823	0.869357	0.953481	0.882324	0.842504	0.9745	0.951754	0.897153	0.729389	0.972197	0.89831	1.16433	1.07188	0.962162	0.692397	0.88988	0.799059	0.938573	1.1265	0.84584	0.87992	0.874293	0.896335	0.704018	0.88494	0.963577	1.14269	0.847478	0.970558	0.887197	0.989598	0.780572	1.01697	1.04489	0.852414	1.09602	0.873642	1.12879	1.04002	0.757253	0.809397	0.87833	0.993721	1.05901	0.97111	0.87324	0.892248
1.26308	0.793152	1.04441	1.23672	0.892668	1.05964	1.0368	1.16207	0.888656	0.94166	0.991455	0.874105	0.908099	1.01575	1.32625	1.14833	0.834311	0.884468	0.909389	0.921389	1.13986	1.15152	0.839024	0.887398	0.872906	1.00381	0.889123	0.740378	0.940718	1.15494	0.716138	0.860319	0.779464	0.921802	0.712544	1.20553	0.892365	1.01855	1.03596	0.787465	0.998878	1.07711	0.839966	0.844005	0.885133	0.831233	1.13962	0.996444	0.74275	0.876462
1.4191	0.974865	0.888377	1.12776	0.961666	1.26056	0.944759	1.20508	0.846402	0.830656	1.06862	0.745178	1.0907	1.11468	1.50322	1.41749	0.948965	0.966083	0.66036	0.857535	1.2383	1.27747	0.738994	0.809467	0.884437	0.907217	1.1005	0.647842	0.824534	1.16894	0.876235	0.936265	0.696438	0.626185	0.977752	1.37113	0.68125	1.10392	1.24294	0.746873	0.826822	1.07908	0.637902	0.802199	0.750575	0.713108	1.20624	0.868276	0.827668	0.806584
1.46381	1.12994	0.811862	1.09648	0.850452	1.24407	1.1112	1.06507	1.0237	1.02268	1.26085	0.826313	1.10388	1.14161	1.29585	1.34625	0.985396	1.10392	0.780769	0.826856	1.14181	1.37637	0.758186	0.912439	0.771537	1.06428	1.01794	0.872489	0.926975	1.33577	0.887965	0.980571	0.920614	0.750101	1.05548	1.39516	0.843209	1.05422	1.40455	0.886963	0.830759	1.26894	0.775943	0.828086	0.667196	0.91721	1.12623	0.901043	0.907741	0.69521
1.68818	1.46265	1.53306	1.53906	1.22196	1.37342	1.73727	1.30744	1.44603	1.72006	1.63478	1.4631	1.39387	1.54669	1.11461	1.04852	1.36627	1.64075	1.39873	1.36364	1.3574	1.42057	1.31511	1.45471	1.3387	1.49469	1.29553	1.69832	1.6539	1.6018	1.29099	1.59471	1.52312	1.64484	1.388	1.82122	1.39264	1.42292	1.43809	1.41417	1.53779	1.68367	1.62213	1.58134	1.46526	1.5592	1.28916	1.7092	1.53935	1.5844
1.4027	0.973115	0.854265	1.0662	0.987809	1.11187	0.832955	1.03804	0.802104	0.86576	1.01099	0.831511	0.934588	0.991012	1.59244	1.40772	0.915049	0.819917	0.802139	0.957348	1.08642	1.33433	0.752017	0.775149	0.760298	1.02048	0.941874	0.608119	0.689676	1.17709	0.89387	0.909869	0.78338	0.763628	0.929109	1.14138	0.854388	0.955376	1.35337	0.690102	0.865846	0.992505	0.611544	0.473967	0.683657	0.642212	1.10279	0.629632	0.815573	0.660015
1.27436	0.925881	0.888881	1.11721	0.783658	1.20793	1.07364	1.00943	0.934166	1.0367	1.18485	0.771665	1.03364	0.978902	1.06809	1.17849	0.952394	1.10692	0.711979	0.664616	1.2016	1.16169	0.634618	0.91964	0.908863	0.863438	0.928848	0.939041	0.982213	1.23359	0.733428	1.00465	0.778926	0.854165	0.967579	1.3829	0.748093	1.04041	1.09927	0.905423	0.768732	1.13241	0.781278	0.919349	0.761409	0.905469	1.03155	1.12879	0.778115	0.773176
1.15052	0.917526	1.0299	1.14765	0.970905	1.19527	0.905652	1.10642	0.823442	0.933588	1.16375	0.739959	1.05701	1.01949	1.54945	1.50735	0.891502	0.986928	0.76131	1.08727	1.22986	1.24904	0.848341	0.688692	0.808496	1.01376	1.1069	0.685988	0.831785	1.11411	0.8251	0.763829	0.813001	0.761399	0.91615	1.14482	0.737262	1.04845	1.01293	0.718667	1.06401	1.14058	0.818212	0.796867	0.908287	0.786757	1.12903	0.943424	1.00018	0.7695
1.39524	0.86343	0.846543	0.998073	0.834957	1.14857	0.878097	1.02938	0.870571	0.929141	1.09046	0.80943	0.879223	0.926907	1.30293	1.27531	0.758036	0.97378	0.735884	0.903204	1.12862	1.14324	0.651853	0.761438	0.820374	0.903381	1.04104	0.738022	0.830676	1.05023	0.692699	0.663265	0.582598	0.923499	0.937816	1.19738	0.671449	0.829494	1.14673	0.647171	0.850641	0.919606	0.70392	0.845986	0.742284	0.749667	0.850939	1.01841	0.872439	0.725614
1.4158	1.03435	0.831984	1.12587	0.907893	1.08683	0.895986	1.11254	0.903648	0.786314	1.05073	0.950964	0.983334	1.03051	1.58205	1.46368	0.929485	0.90337	0.783561	1.02408	1.20522	1.35008	0.785217	0.810502	0.728253	1.097	0.982346	0.729496	0.727412	1.25411	0.872134	0.919506	0.833741	0.711369	0.960131	1.20352	0.785022	0.986613	1.35862	0.721091	0.91591	1.13475	0.776275	0.641395	0.826379	0.690228	1.17673	0.867316	0.915213	0.721656
1.33307	0.934581	0.688956	0.995149	0.994709	0.925024	0.720556	1.04655	0.786145	0.828224	0.947534	0.944091	0.808339	0.876345	1.56028	1.4612	0.689721	0.788078	0.774031	1.0408	1.01267	1.32587	0.767746	0.67456	0.747053	1.04082	0.956712	0.606673	0.646548	0.98009	0.856927	0.692466	0.766994	0.865635	0.876023	0.986734	0.711676	0.818022	1.28425	0.600121	0.913811	0.920336	0.616182	0.558452	0.71298	0.566726	0.942243	0.605719	0.943939	0.58928
1.44289	1.01784	1.03703	1.18229	1.03246	1.39295	0.884788	1.27207	0.834796	0.905138	1.2282	0.900338	1.21504	1.21551	1.62133	1.6152	1.04171	1.0455	0.911441	1.07127	1.34308	1.35696	1.01875	0.912535	0.902996	1.15287	1.17068	0.74667	0.839774	1.25139	0.972044	0.949225	0.848652	0.799018	1.02451	1.26812	0.822727	1.06354	1.33774	0.78667	1.02966	1.15656	0.95328	1.01646	0.905599	0.793391	1.28824	1.00005	0.964661	0.971569
1.40424	0.898294	0.873328	1.1603	0.921479	1.18718	1.02948	1.10701	0.846894	1.02044	1.16642	0.851772	1.09135	1.11077	1.42592	1.3323	0.968699	1.07634	0.739063	0.782103	1.15239	1.32843	0.714729	0.848801	0.82805	1.02228	0.957655	0.858446	0.949104	1.2358	0.701761	0.955484	0.906498	0.730037	0.906411	1.32245	0.703921	1.06389	1.2159	0.853875	0.930328	1.16754	0.794475	0.727007	0.80957	0.753931	1.14804	0.950985	0.671916	0.752167
1.51809	1.02138	0.880971	1.19148	1.20505	1.19992	0.812506	1.25983	0.829168	0.956849	1.11168	0.977512	1.02064	1.12734	1.71028	1.64279	0.908857	0.982985	0.852786	1.18979	1.28639	1.52411	0.960729	0.805203	0.857073	1.14148	1.20886	0.577961	0.643205	1.14957	0.895115	0.772708	0.873487	0.796171	0.994209	1.16224	0.718754	0.938098	1.37294	0.745919	0.888089	1.0262	0.752749	0.727882	0.821159	0.67909	1.09887	0.75734	0.950267	0.687983
1.32935	0.882545	1.07141	1.16417	0.811105	1.23584	1.03491	1.124	0.773419	1.0251	1.14746	0.757315	0.989851	1.00631	1.36998	1.36092	0.907436	1.0324	0.957372	0.935869	1.0521	1.14608	0.98298	0.854321	0.800273	1.02549	0.966276	0.805385	0.840153	1.14289	0.702761	0.910694	0.6961	0.822081	0.933957	1.19408	0.87388	1.04555	1.1731	0.758016	0.988988	1.09953	0.767378	0.853577	0.778053	0.767421	1.28687	0.928824	0.790277	0.90754
1.40112	0.924814	0.777757	1.04291	0.896655	1.20175	0.993618	1.08286	0.75281	0.765151	1.05082	0.802471	0.983588	1.03498	1.49944	1.43205	0.885637	1.05248	0.639804	0.993855	1.12087	1.27	0.81322	0.5461	0.65908	0.855049	1.11925	0.764241	0.754327	1.08424	0.776225	0.684968	0.644751	0.582557	1.04485	1.26414	0.528271	1.00797	1.13992	0.740578	0.822994	1.01523	0.695838	0.783005	0.725944	0.566633	1.16167	0.783057	1.00235	0.768604
1.37935	1.06722	0.823077	1.13169	0.858309	1.26348	0.847454	1.1011	0.722927	0.892161	1.21961	0.955686	1.02212	1.01058	1.58487	1.62208	0.827062	1.06389	0.955262	1.01834	1.20948	1.24732	0.830986	0.745245	0.807043	1.15761	1.15868	0.744599	0.689144	1.11311	1.00872	0.867168	0.814991	0.687035	1.05755	1.22081	0.766186	1.02372	1.23857	0.781687	0.883535	1.11956	0.84046	0.891371	0.761145	0.675372	1.12711	0.828892	1.03406	0.861124
1.29936	0.81638	0.896965	1.21927	1.07529	0.990669	0.683138	1.13322	0.729279	0.978973	0.941288	0.946557	0.82582	0.956067	1.52794	1.3712	0.747786	0.779722	0.928423	1.04592	1.158	1.35723	0.844684	0.813636	0.860044	1.09329	0.995935	0.490643	0.693165	1.11356	0.802254	0.779237	0.821163	0.874165	0.705395	1.03488	0.844165	0.791323	1.18564	0.678111	0.911953	0.88581	0.718787	0.650109	0.795213	0.712417	0.93164	0.828212	0.732129	0.672139
1.5022	1.08573	0.754318	1.19398	1.06093	1.13696	1.01367	1.14903	1.01973	0.992035	1.16602	1.09528	1.01631	1.18902	1.55868	1.52779	1.00395	1.11164	0.824936	1.1375	1.27377	1.49563	0.85702	0.834028	0.846851	1.14433	1.08656	0.901035	0.836331	1.31628	0.903003	0.900672	1.01595	0.863887	1.15804	1.26555	0.781915	1.02423	1.26113	0.877877	0.881202	1.22118	0.896708	0.812243	0.78548	0.785118	1.07807	0.815335	0.959919	0.669932
1.42199	0.841631	0.826038	1.15026	0.851441	1.11615	0.946717	1.04991	1.04054	0.945359	1.17488	1.04622	0.887498	0.83978	1.31225	1.32037	0.887445	1.04518	0.92103	0.725742	1.18318	1.34413	0.598169	0.893085	0.895439	1.02167	0.881844	1.00222	0.926498	1.26627	0.866571	1.05588	0.857605	0.961757	1.0651	1.30282	0.938787	0.954302	1.25678	0.840465	0.815597	0.972932	0.861218	0.964398	0.696484	0.854888	1.09933	1.20453	0.711227	0.88786
1.11239	0.787601	0.82169	0.99704	0.778567	1.24153	0.918569	0.90504	0.894339	0.917895	1.16161	0.751229	1.06503	0.946168	1.31634	1.31996	0.819654	0.990137	0.781388	0.726766	1.08967	1.06553	0.652864	0.748237	0.793994	0.843246	1.00068	0.790231	0.951734	1.05753	0.779094	0.841319	0.720609	0.733861	0.979994	1.29541	0.742995	1.00248	0.98967	0.823132	0.847737	1.06315	0.709829	0.881443	0.748379	0.800698	1.00566	0.900817	0.810334	0.784566
1.29263	0.759332	0.981362	0.958639	0.602873	1.11103	1.01621	0.937898	0.824468	0.877589	1.06055	0.853927	0.885566	0.930777	1.15019	1.1491	0.880162	0.97648	0.828147	0.788185	1.0175	1.06994	0.805971	0.854533	0.687605	0.893782	0.827361	0.926607	0.929603	1.08189	0.759851	0.861744	0.68242	0.922526	0.894211	1.17647	0.821818	0.859437	1.1201	0.695404	0.995077	1.01694	0.893817	0.956351	0.870763	0.808733	1.05697	1.08534	0.850457	0.95672
1.22593	0.751346	0.732675	1.10538	0.819217	1.05889	0.90748	1.054	0.843157	0.787122	0.992402	0.951052	0.945388	0.934023	1.2922	1.27781	0.831669	0.980637	0.744422	0.914066	1.15665	1.24142	0.823289	0.719708	0.68778	0.903438	0.930085	0.858801	0.836914	1.18931	0.649643	0.792779	0.710436	0.734849	0.91678	1.20024	0.642327	0.855312	1.09039	0.790287	0.832299	0.980557	0.8249	0.91158	0.78505	0.707592	1.09924	1.05902	0.844949	0.788873
1.44853	1.06242	1.0108	1.20313	1.12211	1.45309	0.943551	1.30434	0.819315	0.938289	1.33723	0.976735	1.15319	1.15783	1.74169	1.76383	0.953302	1.13919	0.893112	1.1417	1.43689	1.3937	0.856439	0.864792	0.964195	1.15092	1.28552	0.589537	0.788013	1.16749	1.11054	0.801314	0.822315	0.827262	1.14163	1.2571	0.769326	1.17037	1.27349	0.840885	0.888066	1.14377	0.852683	0.941898	0.817599	0.715392	1.1277	0.789996	1.02401	0.743785
1.6189	1.04009	0.903774	1.21197	0.992835	1.04341	1.12917	1.18386	0.964109	1.13554	1.13926	0.94084	0.86025	1.13254	1.31795	1.30656	0.990282	1.12434	0.813788	0.96172	1.11057	1.56643	0.825135	0.904833	0.822651	1.07931	1.01168	0.911038	0.852355	1.32128	0.815394	0.96226	0.965545	0.871441	1.04286	1.30363	0.8671	0.942088	1.379	0.791525	0.901265	1.13972	0.747509	0.739637	0.691577	0.889952	1.10626	0.963956	0.778174	0.693443
1.42712	0.953095	0.923934	0.940612	0.865358	1.08288	0.935913	0.941321	0.973396	0.940967	1.10592	1.03937	0.8002	0.937463	1.28341	1.3008	0.95571	0.977018	0.731624	0.746573	1.11379	1.33715	0.689125	0.961301	0.792837	0.965743	0.769914	0.916162	0.913998	1.19405	1.00646	0.972024	0.906066	1.06292	0.963558	1.12384	0.927516	0.987238	1.32551	0.712163	0.995172	1.07617	0.93034	0.882524	0.802652	0.825559	0.897249	1.07287	0.817745	0.819668
1.37312	0.753376	0.7363	0.890689	0.946857	1.10087	0.802485	0.896459	0.801334	0.923716	1.06303	0.755477	0.695609	0.747355	1.31811	1.36962	0.725539	0.947751	0.701833	0.797877	0.977764	1.33497	0.630029	0.622903	0.706413	0.75162	0.993782	0.687323	0.655859	0.922414	0.774586	0.658974	0.611808	0.833044	1.00601	1.10524	0.712607	0.762038	1.16371	0.618844	0.642509	0.710492	0.461779	0.720126	0.440184	0.660262	0.815443	0.783839	0.768494	0.589479
1.07189	1.08236	1.13148	1.20971	1.02781	1.13	1.06046	1.01592	1.27418	1.26658	1.25466	1.1505	1.13117	1.17347	1.38566	1.39951	1.06086	1.04998	1.15897	1.16138	1.1689	1.17188	1.10961	1.08703	1.06685	1.25906	0.907412	1.13425	1.17799	1.30569	0.954945	1.1241	1.21463	1.27422	1.09671	1.10875	1.2091	1.18358	0.997328	1.03511	1.37373	1.43731	1.16715	1.11009	1.09957	1.16004	1.14945	1.14988	1.02343	1.07644
1.30614	0.777608	0.709716	0.81108	0.703595	1.09259	0.818939	0.839605	0.846031	0.825929	1.08526	0.635809	0.800657	0.859637	1.191	1.35174	0.845959	0.927139	0.648657	0.754342	1.01696	1.28274	0.6211	0.644822	0.5855	0.804352	0.892466	0.745212	0.632879	1.05017	0.708567	0.668898	0.663403	0.704663	1.01343	1.05322	0.710532	0.679993	1.10627	0.580725	0.755693	0.930803	0.57928	0.762823	0.509967	0.746273	0.908806	0.84148	0.727967	0.597832
1.40042	0.970028	0.946612	1.04596	1.14108	1.06896	0.916763	1.09859	0.724736	0.976655	0.873367	0.731563	0.817184	0.900888	1.46508	1.31402	0.845701	0.835335	0.860235	1.04081	0.920579	1.28481	0.999298	0.722043	0.855398	0.881647	1.02919	0.666839	0.692328	0.935328	0.835793	0.776211	0.673275	0.953472	0.840057	1.04023	0.867008	0.945801	1.28496	0.761103	0.953678	0.799651	0.547151	0.67233	0.719646	0.705667	1.12774	0.697113	1.00695	0.854589
1.42944	0.796401	0.785577	0.98488	0.869132	1.17529	0.987692	0.944323	0.993614	0.883741	1.09144	0.799677	0.950342	0.991231	1.33314	1.28828	0.975021	1.0125	0.706867	0.675932	1.13068	1.23749	0.595168	0.762042	0.775828	0.827827	0.910706	0.902594	0.863849	1.12602	0.587414	0.849205	0.817796	0.771048	1.00547	1.24217	0.743842	0.998772	1.05203	0.850087	0.831787	1.06272	0.747709	0.780014	0.746965	0.762574	1.0767	0.996908	0.591976	0.813922
1.37667	0.769881	0.635701	0.976883	0.955207	1.09974	0.886363	0.93651	0.78291	0.820737	1.07253	0.902299	0.858148	0.878446	1.4184	1.36574	0.729031	0.947646	0.797188	0.880254	1.04931	1.26253	0.71244	0.644445	0.603856	0.927856	0.917469	0.748424	0.650042	0.989322	0.650275	0.735384	0.733477	0.75338	0.943458	1.14994	0.618845	0.826389	1.17499	0.789479	0.527911	0.886255	0.704358	0.729241	0.560793	0.540333	0.959389	0.676977	0.772811	0.687642
1.42205	0.925883	0.972615	1.21061	1.00841	1.33255	1.04139	1.18693	1.00292	1.01958	1.2685	0.985244	1.09005	1.0889	1.52994	1.53419	0.914889	1.19541	0.845502	0.991206	1.18649	1.35319	0.962366	0.77611	0.8506	1.02191	1.15039	0.921334	1.00387	1.20092	0.779445	0.833341	0.852305	0.872812	1.09939	1.34768	0.764235	1.18948	1.16687	0.830002	1.0078	1.16124	0.925591	1.00826	0.812601	0.752596	1.25825	1.06601	0.928895	0.898666
1.59486	1.06125	0.85992	1.21762	1.15404	1.33141	1.0594	1.25434	0.81846	0.941854	1.13582	0.861176	1.06474	1.15322	1.61712	1.52209	0.982226	1.13368	0.852497	1.10973	1.21496	1.50885	0.956328	0.680038	0.841651	0.98344	1.30645	0.751479	0.774274	1.21177	0.950065	0.796595	0.765496	0.66113	1.13613	1.38749	0.754538	1.04523	1.35809	0.886809	0.768955	0.965502	0.682527	0.856144	0.678706	0.728326	1.24482	0.780394	1.07459	0.82837
1.591	1.06982	0.7815	1.21996	0.997866	1.20336	1.04132	1.14039	0.945476	1.01221	1.19472	1.03273	1.00702	1.10018	1.51233	1.43306	0.951594	1.15507	0.76231	0.932721	1.27337	1.38689	0.69147	0.866786	0.865458	1.09421	1.07402	0.884846	0.867536	1.27881	0.743811	0.920345	0.914962	0.810616	1.0229	1.37588	0.650886	1.10457	1.30752	0.89537	0.76499	1.18265	0.85135	0.721003	0.796708	0.692001	1.06899	0.985749	0.82653	0.687375
1.31698	0.878744	0.792738	1.03973	0.952588	1.19594	0.903736	0.974984	0.910619	0.910991	1.08916	0.731168	1.01775	0.943411	1.44624	1.40553	0.954526	0.9823	0.776274	0.831509	1.08515	1.31121	0.774493	0.695048	0.805081	0.905858	1.02629	0.810267	0.868878	1.12074	0.692627	0.700118	0.814406	0.74942	0.924256	1.14813	0.784627	0.970301	1.13649	0.864066	0.974207	1.02895	0.683717	0.688341	0.798937	0.769355	1.11686	0.918744	0.837914	0.718098
1.46702	1.00757	1.01349	1.28265	1.04149	1.30574	1.20371	1.29605	0.958509	1.11363	1.25796	0.830316	1.16064	1.18489	1.37426	1.39058	1.05698	1.15303	0.95944	0.924505	1.20767	1.43871	0.979551	0.966716	0.927378	1.10899	1.04661	0.896694	0.964238	1.34362	0.809202	1.00456	0.936488	0.82164	1.00808	1.33984	0.935556	1.13826	1.33611	1.00951	0.955772	1.2224	0.799163	0.916803	0.752079	0.941374	1.36266	0.974291	0.777998	0.8518
1.59698	1.05438	0.913088	1.30685	1.15438	1.34054	1.02068	1.28765	0.920858	0.95866	1.19654	0.933834	1.09513	1.12439	1.71906	1.63512	1.04053	1.14178	0.927595	1.12916	1.27369	1.57762	0.972262	0.758283	0.909984	1.10478	1.27075	0.797251	0.823132	1.30309	0.911083	0.83251	0.848797	0.720842	1.14163	1.34981	0.843198	1.08932	1.38934	0.888666	0.882284	1.04009	0.739845	0.775272	0.76295	0.72494	1.34062	0.864719	0.996304	0.764687
1.52066	0.946866	0.92889	1.12785	0.887064	1.19697	1.10162	0.988432	1.08156	1.12958	1.24156	0.970938	0.953685	1.02404	1.29265	1.32299	1.02974	1.19277	0.820706	0.797671	1.05202	1.43533	0.800054	0.909638	0.877186	0.992398	0.951648	1.07976	1.07761	1.286	0.756428	0.940969	0.94533	1.02609	1.10562	1.33973	0.901159	1.04026	1.27289	0.83504	0.999457	1.13947	0.890153	0.857366	0.79125	0.877187	1.09978	1.10861	0.803105	0.77851
1.47417	0.942681	0.877301	1.08718	0.853709	1.1514	0.892733	0.985516	0.857668	1.03382	1.14685	0.917813	0.864254	0.983298	1.27265	1.18609	0.814312	0.989061	0.837816	0.853884	1.17225	1.19608	0.60336	0.902173	0.820135	1.03185	0.94649	0.77151	0.816012	1.21469	0.778612	0.911685	0.74763	0.965766	0.913211	1.2646	0.803689	0.834742	1.28062	0.713981	0.71815	0.979311	0.821388	0.826879	0.678087	0.79455	0.768112	1.03758	0.757871	0.735998
1.3639	0.776786	0.860018	0.871446	0.776884	1.1892	0.936588	0.87846	0.834525	0.810243	1.05249	0.672249	0.775635	0.865896	1.22362	1.23749	0.880967	0.938982	0.609538	0.741843	1.06304	1.18544	0.645877	0.718285	0.607566	0.692582	0.864443	0.691039	0.712044	1.08736	0.698057	0.664085	0.519704	0.803998	0.961304	1.10919	0.738275	0.882287	1.13227	0.645609	0.694464	0.898769	0.618428	0.734922	0.538857	0.671329	0.932987	0.856421	0.701732	0.61766
1.58627	1.09957	1.01028	1.20168	0.823026	1.32111	1.12462	1.07098	1.11417	1.09135	1.37838	1.02807	1.03438	1.10578	1.41194	1.42882	1.03268	1.21861	0.940822	0.940769	1.33288	1.27516	0.61208	0.999143	0.976936	1.16614	1.06064	1.03857	1.00552	1.34001	0.904989	1.04935	0.940547	1.04546	1.19824	1.4312	0.922957	1.1138	1.25206	0.876307	0.874418	1.25958	1.00431	0.956696	0.849899	0.91979	1.04712	1.15291	0.899906	0.860462
1.5754	1.34276	1.21691	1.15871	1.29657	0.974542	1.39316	1.12132	1.42513	1.36295	1.02686	1.30987	1.03775	1.14789	1.37123	1.07153	1.32193	1.10641	1.16012	1.19882	0.964077	1.52586	1.22204	1.27037	1.18387	1.12291	0.946304	1.4124	1.34274	1.44936	1.26606	1.41647	1.26091	1.50967	1.27634	1.32849	1.44131	1.24802	1.66728	1.22165	1.48216	1.26956	1.07839	1.05463	1.21084	1.32094	1.33589	1.33226	1.32763	1.27341
1.44598	1.01381	0.836602	1.0534	0.900067	1.06073	0.887769	1.07132	0.693875	0.831682	0.997426	0.803273	0.859427	0.978757	1.5318	1.41002	0.807462	0.910059	0.737191	1.03318	1.08597	1.22871	0.78091	0.651901	0.676675	1.01102	1.03211	0.64084	0.567025	1.05043	0.773025	0.779506	0.691559	0.688141	0.901414	1.14396	0.634776	0.937995	1.24974	0.619939	0.855952	1.02469	0.667922	0.588078	0.742121	0.560361	1.08724	0.739051	0.957796	0.751152
1.45055	0.976036	1.12251	1.32538	1.14565	1.00351	1.30735	1.20636	1.23117	1.32953	1.10668	1.20632	1.08088	1.13761	1.16735	0.884013	1.00399	1.15597	1.10216	1.05948	0.988049	1.38524	1.14614	1.13216	1.03536	1.10544	0.966671	1.26862	1.31413	1.35221	0.772473	1.23848	1.08304	1.28891	1.00484	1.48926	1.11532	1.06616	1.41154	1.08485	1.2103	1.15587	1.06839	1.13515	1.08258	1.15825	1.25811	1.37059	1.02906	1.18231
1.37493	0.950856	0.790434	1.25093	0.918071	1.27291	1.10205	1.19049	0.978763	0.93804	1.27015	0.999616	1.14546	1.11503	1.37615	1.46943	0.995532	1.20768	0.782125	0.986815	1.41799	1.29034	0.728728	0.895501	0.954499	1.08008	1.05076	0.964814	0.957108	1.29193	0.659295	0.848064	0.878389	0.851087	1.07088	1.36028	0.558647	1.06932	1.047	0.997914	0.726672	1.23253	0.941077	0.939726	0.869974	0.781731	1.11492	1.04894	0.869797	0.655527
1.23472	0.996995	1.31764	1.23083	1.04362	1.39934	1.26873	0.929916	1.3235	1.42996	1.4534	1.05786	1.16849	0.971808	1.07278	1.17739	1.12007	1.27872	1.33042	1.02482	1.21809	1.07806	1.05991	1.18548	1.21588	1.13838	1.1271	1.34741	1.3655	1.26509	0.948997	1.15397	1.09775	1.45781	1.17611	1.35867	1.33209	1.10238	1.05431	1.23863	1.30826	1.20337	1.21633	1.33695	1.19013	1.36183	1.07293	1.55184	1.15681	1.28739
1.43946	1.12351	0.903544	1.10402	0.971535	1.00497	1.16508	0.970678	1.12559	1.20409	1.07233	1.10129	0.966964	1.02639	1.08339	0.932827	1.1088	1.1032	0.92074	0.873592	1.09129	1.20812	0.78881	1.05879	1.08479	1.02792	0.755246	1.24488	1.14971	1.36814	0.916615	1.1891	1.0399	1.29221	1.06668	1.26048	1.07072	1.05874	1.29039	1.07835	1.13246	1.14946	1.00419	0.981062	0.928073	1.06034	1.00399	1.28275	1.00521	1.00884
1.38418	1.12408	1.25631	1.27712	1.19397	1.07789	1.34571	1.17076	1.22295	1.34789	1.13577	1.2357	1.06601	1.08171	1.17137	0.957049	1.02916	1.17534	1.14374	1.19559	1.02799	1.2231	1.25552	1.17949	1.09013	1.09681	0.995535	1.31004	1.30816	1.27456	0.955881	1.28907	1.05318	1.43438	1.06003	1.43702	1.17565	1.18213	1.41205	1.12181	1.2631	1.18409	1.16612	1.2346	1.16141	1.18583	1.25172	1.39735	1.27515	1.2927
1.29012	0.963874	1.10373	1.00705	0.94332	1.31653	0.975343	0.969955	1.04499	1.04492	1.28072	0.832225	0.992695	1.0638	1.36256	1.47255	1.05769	1.05575	0.820727	1.03237	1.23075	1.31802	0.893077	0.919059	0.837906	0.972872	0.976655	0.847544	0.897984	1.25793	0.966467	0.895699	0.859026	1.05334	1.15802	1.12207	0.990833	1.02354	1.16237	0.722634	0.998204	1.15908	0.908316	0.955856	0.757595	0.934435	1.01036	0.964321	0.91761	0.744714
1.20896	0.875071	0.842812	1.04595	1.01339	0.878815	0.642521	0.948234	0.89167	0.968197	0.920958	0.984318	0.82722	0.815442	1.39381	1.28707	0.817455	0.685935	0.849049	0.864205	1.07494	1.26114	0.758812	0.938911	0.895414	1.04293	0.705806	0.741914	0.800731	1.09331	0.829918	0.986491	0.89604	1.04067	0.695186	0.984275	0.90548	0.836739	1.26977	0.724525	0.966104	0.957431	0.775484	0.641968	0.848078	0.778177	0.877769	0.944401	0.720528	0.726277
1.44592	0.815144	0.854115	0.885243	0.876419	1.10484	0.846835	0.927574	0.892687	0.797358	1.00916	0.855405	0.811285	0.88252	1.42025	1.35225	0.948243	0.862948	0.762111	0.808451	1.02949	1.27326	0.770205	0.779766	0.65427	0.90159	0.757341	0.81249	0.685316	1.11213	0.722753	0.847917	0.736103	0.884615	0.961715	0.998071	0.851064	0.893077	1.27669	0.663463	0.899348	0.937188	0.741993	0.694813	0.678136	0.635934	1.10524	0.89777	0.65955	0.799807
1.31292	0.80388	0.964028	1.07662	0.817727	0.935683	1.00178	0.958858	0.933157	0.962546	0.941549	0.957655	0.855669	0.992607	1.22846	0.921218	0.893707	0.84428	0.851752	0.790289	1.02016	1.1293	0.661538	0.911398	0.839253	0.94864	0.698688	0.936889	0.999687	1.19596	0.8347	1.06922	0.858674	1.03393	0.840532	1.24589	0.954718	0.913494	1.14746	0.752361	1.0016	1.00908	0.8952	0.860416	0.853926	0.871428	0.987915	1.06697	0.749751	0.96673
0.893108	0.865959	1.248	1.35953	1.08825	1.32944	1.06166	1.10029	1.18839	1.18245	1.32487	1.00964	1.20421	1.01625	1.41942	1.42333	1.05116	1.02363	1.26644	1.15774	1.40754	1.18581	1.05507	1.1073	1.09511	1.21162	1.07335	0.969623	1.13273	1.3251	0.917834	1.03712	1.05043	1.15453	0.978265	1.19126	1.23105	1.07165	0.950523	1.14347	1.16635	1.24231	1.09099	1.11486	1.14009	1.20316	1.18182	1.26038	0.964193	1.01592
1.51318	0.964335	0.916648	1.17741	1.04472	0.969752	0.955805	1.13682	0.735673	0.986546	0.877844	0.917834	0.868641	1.08924	1.50817	1.15203	0.899285	0.904861	0.780663	1.05557	1.06769	1.30673	0.830887	0.746053	0.790845	1.0134	0.975227	0.779057	0.775015	1.21148	0.749112	0.951965	0.809792	0.869242	0.850432	1.21923	0.775497	0.933518	1.28816	0.707269	0.959653	0.953605	0.769919	0.640415	0.796141	0.676428	1.09133	0.919901	0.878802	0.8734
1.26457	0.906246	0.76885	1.21781	0.999339	0.933259	0.887376	1.14843	1.02734	1.03059	1.04718	1.05414	0.950104	1.01554	1.43463	1.2853	0.67349	0.877766	0.92974	0.948175	1.04838	1.32632	0.795162	0.845814	0.873054	1.13082	0.934811	0.768944	0.954275	1.2004	0.805214	0.924134	0.949899	0.92252	0.848386	1.22834	0.895895	0.976706	1.22744	0.797503	0.99999	1.1091	0.777626	0.821165	0.750826	0.849041	1.04284	0.923299	0.778162	0.760698
1.17077	0.927551	0.886648	1.03086	0.969367	1.15534	0.703422	1.01856	0.915972	0.9082	1.06191	0.913607	1.00149	1.00984	1.47534	1.39922	0.868547	0.837145	0.763078	0.958709	1.27598	1.06415	0.677818	0.857119	0.945774	1.00105	0.950714	0.658101	0.840055	1.10675	0.868944	0.833337	0.81753	0.97999	0.88285	1.05391	0.795128	1.01816	1.0097	0.759442	1.00169	1.09822	0.847006	0.832783	0.873825	0.77562	0.84443	0.951049	0.835683	0.750426
1.30731	0.77605	1.05162	1.15775	0.935369	1.29799	1.09313	0.899198	1.13303	1.09007	1.30089	0.86127	0.958999	0.91112	1.26321	1.37225	1.1009	1.11657	1.07696	0.975361	1.24612	1.43695	0.8546	0.925018	0.834208	0.98788	1.0141	1.00725	0.939676	1.34562	0.807408	0.890647	0.908978	0.979762	1.1817	1.19486	1.12821	0.817672	1.122	0.993083	0.858346	1.02296	0.863811	0.936664	0.798042	1.07409	1.09073	1.13454	0.786137	0.77123
1.36891	1.22311	1.33541	1.43675	1.01152	1.48184	1.50748	1.19103	1.51894	1.43242	1.61514	1.19432	1.42212	1.36417	1.18988	1.32345	1.37867	1.42627	1.20777	0.965514	1.53037	1.36338	0.915122	1.39371	1.30306	1.31591	1.0667	1.41809	1.51303	1.6399	1.10734	1.4152	1.36503	1.35071	1.31572	1.6573	1.33065	1.42332	1.1914	1.35503	1.29883	1.66297	1.32943	1.3041	1.26223	1.44204	1.2975	1.51927	1.01464	1.15321
1.57646	1.15079	0.998476	1.32023	1.15546	1.21204	1.1913	1.33368	1.03627	1.14731	1.282	1.20107	1.07343	1.14988	1.56956	1.46193	0.874079	1.24961	0.804295	1.18808	1.28206	1.44662	0.91526	0.973209	0.99699	1.16818	1.17368	0.967995	1.08994	1.29163	0.945986	0.984593	0.916157	1.12414	1.11176	1.47399	0.71323	1.21679	1.45005	0.875097	0.941062	1.20057	0.96156	0.939682	0.898893	0.783457	1.1076	1.05781	1.13693	0.759013
1.35699	0.842853	0.851557	0.972303	0.763798	1.12406	0.925221	0.89058	0.927254	0.858283	1.03757	0.740849	0.821677	0.800995	1.29313	1.26178	0.852921	0.896158	0.775988	0.738333	0.978905	1.25035	0.710809	0.786976	0.653632	0.810681	0.90776	0.750842	0.782963	1.11995	0.740902	0.849385	0.600763	0.749572	0.965525	1.23282	0.852224	0.872579	1.28781	0.673251	0.747433	0.920624	0.531938	0.665954	0.638679	0.756145	1.07251	0.897271	0.750152	0.695725
1.41194	0.916	0.770226	0.870408	0.948527	0.987416	0.939577	0.888608	1.07178	0.794692	0.947351	1.03179	0.86491	0.876187	1.40771	1.23976	0.914094	0.771073	0.937143	0.823647	0.992077	1.18135	0.805319	0.882734	0.712133	0.999114	0.702175	0.946489	0.819289	1.0804	0.792571	0.962176	0.91113	1.00087	0.906095	1.02852	0.984512	0.940321	1.32669	0.913402	0.987321	1.03885	0.867433	0.796591	0.857322	0.810763	1.10893	0.97188	0.817687	0.990543
1.20116	0.888573	1.06815	1.19294	0.804225	1.01818	1.10161	1.03209	1.01464	1.17705	1.26191	1.05199	0.89695	0.896062	1.01909	1.05642	0.790513	1.10314	0.904791	0.890861	1.11826	1.17228	0.76062	0.999593	0.891985	1.0988	0.714738	1.06027	1.10051	1.2924	0.811474	1.06963	0.924004	1.21095	0.890387	1.24839	0.952685	0.990775	1.17343	0.812956	1.02631	1.14702	1.05275	1.06249	0.830001	0.988289	0.926151	1.29948	0.893118	0.8819
1.38915	0.939859	0.979849	1.15371	0.850593	1.12059	1.15346	0.962398	0.990828	1.1973	1.24561	0.871251	0.971021	1.03826	1.02946	1.0594	1.02009	1.13354	0.856152	0.790707	1.09225	1.31755	0.723864	0.990444	0.885487	1.01303	0.750779	1.07035	1.01753	1.36197	0.757819	1.14936	0.943529	1.0525	1.04896	1.3551	0.947838	0.945691	1.25031	0.887651	0.811992	1.13592	0.88286	0.894478	0.660463	0.977547	1.0242	1.0944	0.726626	0.785252
1.39622	0.786861	0.768295	1.08793	0.913591	1.02107	0.873466	1.00514	0.904013	1.05723	1.11207	0.951946	0.749285	0.956629	1.23292	1.24623	0.695154	0.97654	0.833243	0.904519	1.08756	1.35285	0.669175	0.824618	0.755477	1.00797	0.939559	0.71697	0.794924	1.14108	0.6834	0.712292	0.802094	0.938817	0.919023	1.15638	0.77087	0.691821	1.17256	0.673249	0.713122	0.938668	0.720252	0.791072	0.578819	0.794622	0.67988	0.892353	0.643075	0.515139
1.35424	0.938569	0.960606	0.947934	0.97892	1.393	0.932799	1.06853	1.01615	0.984243	1.27527	0.703347	1.06257	0.85187	1.45129	1.62382	0.998311	1.1041	0.822358	0.745461	1.10326	1.32514	0.855028	0.808216	0.947939	0.829269	1.10157	0.893599	0.898208	1.04909	0.940476	0.903722	0.714365	0.891945	1.19219	1.20902	0.915844	1.15393	1.25326	0.827864	0.99449	1.00976	0.601547	0.950665	0.669771	0.840361	1.27325	1.02056	0.882544	0.875947
1.23586	0.883407	0.860853	0.862083	0.91473	0.873904	0.857655	0.858719	0.910345	0.957826	0.940752	0.770221	0.63134	0.794724	1.28464	1.18622	0.724874	0.791666	0.678301	0.861663	0.790186	1.2559	0.695893	0.632204	0.680468	0.80647	0.827492	0.736059	0.790755	0.993094	0.883774	0.774717	0.775588	0.970523	0.891117	0.977433	0.90666	0.890346	1.15224	0.544356	1.0351	0.913698	0.606167	0.69635	0.595777	0.801593	0.866706	0.838334	0.906645	0.734341
1.19654	0.954372	1.11711	1.05903	0.942136	1.17847	1.08214	0.894949	1.15393	1.11373	1.2906	1.14979	0.915712	0.882105	1.43829	1.48229	0.972569	1.16794	0.946763	1.11108	1.1885	1.23016	0.869336	0.917643	0.907786	1.01196	1.01164	1.12526	1.08558	1.15241	1.03074	1.00555	0.971168	1.20608	1.24577	1.18955	1.02596	1.13616	1.0447	0.871256	1.15695	1.18407	1.05406	1.04724	1.01319	0.97031	0.997683	1.19088	1.11816	0.958649
1.27462	0.76765	0.804287	1.05754	0.80705	0.92628	0.923992	0.909315	0.835182	0.985564	1.01969	0.792117	0.815761	0.955759	1.15895	1.04093	0.697261	0.895825	0.820103	0.884623	0.955673	1.2175	0.66258	0.700916	0.705968	0.954127	0.907485	0.804664	0.871885	1.07868	0.659899	0.765228	0.795954	0.884537	0.805359	1.21127	0.768876	0.636296	1.04855	0.664234	0.846091	0.933564	0.775387	0.8144	0.706312	0.840854	0.794869	0.919684	0.845669	0.761262
1.57434	1.14198	0.815389	1.26434	0.908225	1.19243	1.07514	1.22339	0.849589	1.05447	1.21157	0.94712	1.03326	1.13366	1.39253	1.37382	0.892036	1.1484	0.897162	1.01365	1.20622	1.39368	0.83926	0.870588	0.843407	1.18313	1.1329	0.846364	0.834086	1.33126	0.833161	0.910974	0.85831	0.776223	0.993579	1.37971	0.749926	0.97676	1.41329	0.861797	0.816641	1.16569	0.818906	0.84407	0.716822	0.817148	1.13431	0.986325	0.980483	0.748704
1.46472	0.976273	0.840421	1.18696	0.872225	1.36057	1.14852	1.06489	0.93629	1.07376	1.29689	0.883069	1.17155	1.07346	1.24851	1.28693	0.962048	1.22591	0.960204	0.838874	1.19196	1.2267	0.843898	0.903947	0.881785	1.03041	1.12641	1.03047	1.02114	1.25376	0.683617	0.960513	0.80761	0.829867	1.06909	1.49494	0.757181	0.989869	1.2721	1.03855	0.700965	1.10727	0.880325	1.01001	0.800122	0.893313	1.15569	1.10498	0.940369	0.912809
1.32263	0.90016	0.972162	1.12332	0.921603	1.15472	0.980887	1.10233	0.871552	1.02744	1.06961	0.642446	0.994497	0.949549	1.26621	1.21764	0.881698	0.971807	0.698699	0.797835	1.09222	1.20381	0.772544	0.861517	0.906754	0.852256	0.981309	0.767405	0.91381	1.12724	0.650193	0.930897	0.653057	0.853424	0.85076	1.31655	0.739149	1.00884	1.21139	0.740818	0.877313	1.00864	0.591756	0.755064	0.770561	0.818747	1.11711	1.02838	0.784183	0.759161
1.35716	0.893916	1.04923	1.02618	0.981398	1.25443	0.853185	1.15297	0.804673	0.939712	1.18958	0.794842	0.871955	0.877457	1.50149	1.53981	0.780037	1.02505	0.804875	1.0168	1.13434	1.23121	0.837848	0.667772	0.882699	0.939659	1.11446	0.715951	0.776411	0.957657	0.945505	0.696344	0.613321	0.998535	1.03685	1.06033	0.811243	1.04238	1.11978	0.549213	1.0434	0.900508	0.772393	0.975379	0.700236	0.708648	1.08036	1.00816	1.0091	0.88777
1.58683	1.23506	1.09159	1.33544	1.14974	1.23801	1.01549	1.24677	0.892196	1.2386	1.2657	0.934561	1.05059	1.16118	1.67044	1.66826	1.09522	1.14927	1.10961	1.20803	1.21853	1.57386	1.0551	0.944417	1.04116	1.30401	1.25059	0.901259	0.793719	1.28601	1.0593	1.07476	1.07141	0.920965	1.13333	1.25439	1.04896	1.06843	1.41943	0.885515	1.11759	1.21119	0.838037	0.760147	0.905721	0.947896	1.28852	0.904007	1.06952	0.906009
1.24309	0.738101	0.771463	1.02636	0.879126	0.910733	0.684098	0.951409	0.856259	0.857152	0.884089	0.820746	0.685758	0.785154	1.34969	1.30264	0.708213	0.704597	0.78296	0.76492	0.999663	1.26179	0.675493	0.760065	0.744016	0.898151	0.817805	0.560134	0.661333	0.997958	0.69208	0.771166	0.732615	0.778157	0.746835	1.02329	0.810834	0.809215	1.10841	0.586191	0.829487	0.902154	0.533051	0.570528	0.668601	0.686693	0.93489	0.798987	0.533439	0.620998
1.63161	1.08882	0.871571	1.24219	1.14029	1.16216	1.04391	1.30078	0.844433	1.12152	1.05168	1.04488	0.940457	1.22046	1.49451	1.47467	0.943651	1.1063	0.96179	1.09719	1.15062	1.53913	1.04274	0.922604	0.939987	1.1274	1.23197	0.764498	0.836447	1.16762	0.95476	0.778927	0.938842	0.874866	1.00374	1.25354	0.843116	0.976264	1.36899	0.880741	0.990076	1.09253	0.757943	0.853051	0.835982	0.834146	1.09761	0.785539	0.944736	0.81191
1.57593	0.957678	0.900014	1.12001	1.02617	1.16278	1.0006	1.07926	0.807799	1.03405	1.10857	0.862092	0.795915	1.06462	1.43461	1.33	0.889009	1.05931	0.764398	1.01138	1.0797	1.46935	0.802045	0.728704	0.709539	0.959103	1.08468	0.706996	0.740775	1.20458	0.843809	0.746974	0.772852	0.84775	1.02823	1.23858	0.793618	0.891688	1.31328	0.663325	0.762145	0.933743	0.691708	0.70176	0.545494	0.711195	0.951323	0.772682	0.861855	0.622891
1.45003	0.794515	0.895631	1.12031	0.907964	0.992115	1.13652	1.05276	0.870338	1.00396	0.980426	0.799078	0.80678	0.919355	1.12815	1.08312	0.954429	1.08301	0.824003	0.847349	0.980575	1.37583	0.782669	0.724166	0.866849	0.783243	0.994896	1.06607	0.937146	1.10842	0.758179	0.944685	0.778655	0.90839	1.03561	1.33018	0.838657	0.820801	1.09517	0.840891	0.885137	0.825856	0.730259	0.924902	0.766081	0.892677	1.14725	1.10907	0.930839	0.97462
1.05985	0.927003	1.03486	1.01884	0.92135	1.22762	0.921892	0.894136	1.05778	1.22342	1.25585	0.935746	1.02958	0.984077	1.11573	1.31839	0.841787	1.04575	1.02261	0.944399	1.14739	0.93065	0.951709	1.01261	0.977285	1.03301	0.974942	0.950728	1.00693	1.03439	0.77836	0.950548	0.919791	1.15805	0.987105	1.12776	0.961709	1.00356	0.924303	0.931401	1.06017	1.20299	0.976707	1.11791	0.929807	1.04732	0.826633	1.14334	0.897125	0.974723
1.42875	0.896667	0.967711	1.19026	1.01676	1.35971	0.937858	1.13996	0.949768	1.10941	1.28254	0.998485	1.09454	0.979846	1.49517	1.44294	0.907063	1.14366	0.966975	0.838848	1.19465	1.24242	0.804956	0.913767	1.043	1.07394	1.07936	0.926996	1.07229	1.18763	0.83225	0.877609	0.825892	1.08044	1.00268	1.2781	0.889668	1.11853	1.23596	0.90998	1.0334	1.01484	0.899596	0.971586	0.832089	0.79776	1.09142	1.14735	0.822676	0.883377
1.23131	0.908253	0.838344	1.04267	0.773195	1.07947	0.989205	0.881271	0.970269	1.07352	1.19748	0.907374	0.932812	0.973565	1.18909	1.18773	0.771142	1.02483	0.892028	0.913682	0.972734	1.25054	0.754301	0.800333	0.718811	1.04669	0.946581	0.890725	1.00493	1.20306	0.819029	0.747591	0.884292	0.980211	0.937772	1.19093	0.899586	0.803966	1.17645	0.781741	1.00199	1.09623	0.867702	0.89345	0.743273	0.933211	0.818554	0.981795	0.959416	0.702897
1.45102	1.01979	0.865919	0.999151	0.967765	1.27743	0.996791	0.961165	0.988839	1.10874	1.3149	0.934738	1.00673	0.92592	1.33038	1.35576	0.85224	1.1253	0.865963	0.886689	1.12054	1.24371	0.691628	0.895948	0.909274	1.04628	1.02175	0.930996	0.988618	1.14761	0.849974	0.815064	0.821649	1.12592	1.0388	1.24081	0.839584	0.960944	1.343	0.876943	0.873567	1.02822	0.856668	0.899411	0.722456	0.853462	0.814487	1.03431	0.987737	0.711962
1.41002	0.930157	0.879932	1.12849	1.03362	1.2769	0.901138	1.09879	0.939541	1.00737	1.17608	1.00625	0.939352	0.95645	1.52358	1.51714	0.783977	1.06703	0.997191	1.02988	1.08983	1.27581	0.962127	0.768027	0.893224	1.04726	1.14424	0.800687	0.898785	1.04591	0.852647	0.621696	0.772512	1.00529	1.03547	1.15379	0.872546	1.02962	1.18178	0.831728	0.968635	0.978902	0.832928	0.94444	0.749721	0.726599	1.0634	0.886572	0.978235	0.836246
1.5207	1.32432	1.39174	1.40129	1.4194	1.36913	1.29466	1.30626	1.3168	1.47976	1.36663	1.41825	1.33696	1.26671	1.66606	1.31083	1.07525	1.26319	1.39156	1.3604	1.22635	1.12625	1.29331	1.27373	1.41535	1.40943	1.30755	1.37572	1.5259	1.21429	1.24597	1.31011	1.26286	1.68427	1.10395	1.50687	1.32568	1.40362	1.43981	1.26665	1.56899	1.30221	1.42273	1.39499	1.41293	1.26231	1.21124	1.48658	1.51845	1.51328
1.24233	0.858896	0.816826	1.25747	1.00328	1.18896	0.870361	1.19381	0.837031	0.939465	1.17404	0.973751	1.0726	0.960584	1.52223	1.48166	0.68908	1.02564	0.937181	0.949627	1.23362	1.22067	0.796916	0.762997	0.934588	1.11987	1.10893	0.750376	0.914873	1.06376	0.747914	0.758282	0.838795	0.822759	0.807104	1.25286	0.678918	1.0413	1.06051	0.888669	0.915628	1.0641	0.864623	0.918169	0.863323	0.717548	1.09932	1.00246	0.896305	0.827851
1.41639	0.920818	0.930008	1.14177	1.02009	0.991194	0.913149	1.04381	0.882117	1.04612	0.915731	1.02697	0.837278	0.847351	1.32714	1.05674	0.837399	0.934096	0.899307	0.866974	0.960639	1.21891	0.845416	0.876957	0.9954	0.964027	0.910082	0.984963	1.05063	1.11828	0.852436	0.953425	0.802421	1.18144	0.772759	1.21696	0.929259	0.947311	1.29252	0.811876	1.09252	0.804905	0.893462	0.892121	0.902693	0.808673	0.999731	1.19047	0.993736	0.998461
1.37312	0.947643	0.83945	1.19435	1.0395	1.05184	0.796207	1.19928	0.885222	0.930726	1.08523	0.966009	0.880287	0.902328	1.57181	1.47628	0.692159	0.885351	0.832368	1.00075	1.13396	1.39451	0.757642	0.785759	0.865452	1.09859	1.00206	0.581592	0.762664	1.15307	0.877044	0.835685	0.77479	0.887893	0.887993	1.16115	0.808556	0.983616	1.34249	0.631742	0.876362	0.969968	0.643754	0.677853	0.640803	0.658952	1.0692	0.83197	0.837984	0.59021
1.52701	0.947481	0.845026	0.917371	1.08386	1.0471	0.906895	0.904562	0.866542	0.977249	0.946899	0.809329	0.715295	0.916496	1.47059	1.27394	0.930723	0.883903	0.784183	0.961538	0.874781	1.42723	0.851698	0.648301	0.602837	0.858885	0.953881	0.767828	0.637164	1.12243	0.819765	0.80775	0.799231	0.880457	0.994766	1.0262	0.926653	0.855062	1.37559	0.718292	0.912781	0.823061	0.59201	0.55417	0.568166	0.726964	1.02277	0.778518	0.869087	0.771892
1.18887	0.840956	0.958719	1.03314	1.00036	1.18945	0.857896	1.12255	0.701479	0.859843	1.09745	0.842293	1.02564	0.882606	1.51976	1.44458	0.76477	0.936038	0.841261	1.08402	1.06228	1.12218	0.974973	0.661431	0.798579	0.984029	0.986344	0.767068	0.81683	0.994106	0.803688	0.759511	0.604293	0.971609	0.9125	1.03509	0.728459	0.97815	1.19271	0.706175	1.01588	0.891352	0.815996	0.921733	0.772373	0.607389	1.18214	0.901875	1.06399	0.893889
1.38333	0.951836	0.849702	1.15381	0.914783	1.17863	0.960116	0.977879	0.884466	0.98957	1.2157	0.980785	0.920116	0.894245	1.45336	1.37268	0.811293	1.08063	0.861464	1.02547	1.16333	1.29395	0.740771	0.758168	0.714249	1.05491	1.0176	0.842796	0.823498	1.24865	0.772996	0.850031	0.765242	0.88903	1.03281	1.2644	0.774298	0.92944	1.28448	0.793405	0.715773	1.00413	0.828767	0.767167	0.680296	0.708223	0.975434	0.969363	0.951028	0.642037
1.41604	0.868155	0.862465	1.10543	0.931514	1.21606	0.964765	1.07035	0.890334	0.9328	1.19072	0.84999	0.954134	1.02398	1.51832	1.51898	0.900006	1.0485	0.870273	0.937219	1.10182	1.44926	0.800398	0.708982	0.72516	1.03111	1.09046	0.74377	0.826176	1.14117	0.850488	0.661935	0.857379	0.716482	1.02476	1.17841	0.832543	0.941982	1.19681	0.758108	0.934768	1.06161	0.728149	0.745675	0.716398	0.75293	1.11132	0.7681	0.828642	0.668458
1.28961	1.04618	1.068	1.27816	0.976448	1.19091	1.17902	1.12009	1.10585	1.09576	1.27562	0.976312	1.13245	0.99118	1.35783	1.25272	1.08121	1.16289	0.835335	0.912021	1.3087	1.23889	0.649688	0.970955	1.09606	1.05666	0.901274	1.15031	1.16192	1.38186	0.91334	1.20254	0.986267	1.1325	1.07062	1.41685	0.958909	1.23909	1.155	1.01269	1.05281	1.22314	1.01365	0.968645	0.950399	0.985175	1.21741	1.30153	1.00921	0.943359
1.45054	0.912591	0.724204	0.884055	0.974905	1.03296	0.882098	0.853959	0.928242	0.997338	0.992313	0.850849	0.721296	0.851679	1.23018	1.13107	0.790762	0.887349	0.753015	0.791066	0.998089	1.23367	0.5895	0.798594	0.773733	0.828168	0.919511	0.768622	0.760055	1.04024	0.753683	0.782463	0.734669	0.980967	0.91675	1.13041	0.821263	0.783564	1.26008	0.781218	0.733102	0.838794	0.607527	0.703808	0.615174	0.803815	0.668819	0.914272	0.792605	0.6904
1.51779	0.98356	1.06742	1.2706	1.05672	1.29292	1.13962	1.29874	1.11016	1.04458	1.32824	0.973996	1.01954	1.06568	1.45059	1.57714	1.06286	1.24873	0.707885	1.02921	1.34714	1.60298	0.871152	0.907206	0.937887	1.01186	1.10836	0.969859	0.978255	1.3742	0.902146	0.952983	0.882367	0.964688	1.21157	1.3652	0.843653	1.16537	1.30855	0.780584	0.936211	1.16261	0.873385	0.980013	0.754048	0.880803	1.27791	1.18528	0.899401	0.702038
1.38093	1.0633	0.975972	1.04697	0.925246	1.21708	0.801172	1.11663	0.847364	1.05898	1.18116	0.928564	0.931476	1.08223	1.41891	1.47124	0.748476	0.992078	0.876262	1.00438	1.07273	1.23011	0.942583	0.852142	0.845568	1.10453	1.09283	0.65664	0.836202	1.08342	1.00505	0.788479	0.813947	0.995892	0.948264	1.123	0.865948	1.0182	1.26861	0.557424	1.08655	1.12223	0.877744	0.993522	0.726229	0.804617	0.941844	0.912038	0.995275	0.867705
1.40677	0.963392	0.97428	0.963646	0.926105	1.19657	1.00418	0.991319	0.813825	0.985556	1.17793	0.70753	0.883186	0.941653	1.46372	1.43963	0.931562	1.05453	0.710233	0.977474	1.03075	1.39536	0.715968	0.665511	0.736528	0.873703	1.09782	0.783994	0.805699	1.10069	0.999221	0.805876	0.723688	0.838596	1.12843	1.19536	0.843171	0.945346	1.2721	0.62674	0.947826	0.949489	0.59978	0.717612	0.656825	0.78502	1.02745	0.806657	1.0221	0.693349
1.40201	0.894751	0.859619	1.05364	0.947461	1.28491	0.914198	1.08352	0.854962	0.955665	1.26355	0.886026	1.02555	0.971943	1.48428	1.54704	0.894159	1.10249	0.777359	0.990628	1.28837	1.29046	0.68473	0.817828	0.870701	1.02889	1.08868	0.777537	0.814063	1.10484	0.760631	0.677465	0.731723	0.902156	1.05157	1.16933	0.624125	0.917712	1.18676	0.793656	0.804278	1.02802	0.771362	0.799341	0.7933	0.699866	0.932527	0.927328	0.873552	0.564202
1.4179	0.96082	0.758543	1.01181	0.935858	1.25468	1.00438	1.0039	0.997318	0.69582	1.12641	1.05403	0.991199	0.891078	1.50967	1.51737	0.977691	1.12926	0.856756	0.99658	1.2417	1.26155	0.811845	0.6562	0.804742	0.872588	1.15263	1.06912	0.850213	1.10583	0.97439	0.916149	0.768812	0.834175	1.25037	1.3173	0.780478	1.05092	1.14327	0.945027	0.840147	0.966703	0.927312	1.07186	0.862642	0.751089	1.20909	1.12994	1.15536	1.05983
1.22658	0.778092	0.910392	1.16885	1.11358	1.24027	0.771641	1.14862	0.910398	0.853539	1.0706	0.821879	1.09228	0.921178	1.55501	1.56143	0.972799	0.903582	0.939909	0.96531	1.27948	1.4005	0.89793	0.828929	1.00473	0.983176	1.14009	0.745914	0.877165	1.05862	0.85515	0.757792	0.818975	0.841239	0.895349	1.14717	0.863659	0.891651	1.12004	0.902778	0.97905	0.896989	0.744951	0.860038	0.960823	0.846848	1.17313	0.998891	0.89633	0.830101
1.37602	0.925716	0.874843	1.16414	0.868859	1.13299	0.921538	1.1256	0.715717	0.856136	1.02366	0.890104	0.974169	1.10526	1.47263	1.36264	0.833523	0.97514	0.789978	0.978915	1.15085	1.21657	0.851785	0.729648	0.732958	1.02168	1.05325	0.708135	0.776488	1.12438	0.788086	0.844546	0.771503	0.652814	0.878545	1.2776	0.642044	0.995924	1.12136	0.690171	0.886731	1.09856	0.839487	0.832468	0.814278	0.637117	1.12893	0.85167	0.890458	0.870893
1.50522	0.862782	0.915669	0.850711	0.921688	1.09945	0.938162	0.934439	0.854636	0.930914	0.958853	0.63405	0.642084	0.882478	1.28844	1.3056	0.955913	0.940337	0.728797	0.897355	0.949561	1.36241	0.82747	0.668845	0.661582	0.713875	1.01054	0.769929	0.608676	1.01679	0.763684	0.651054	0.631249	0.841353	1.03832	1.00411	0.865724	0.776213	1.20495	0.623619	0.921006	0.810738	0.509671	0.707335	0.635121	0.789192	1.01663	0.897464	0.831061	0.781945
1.08415	0.647094	0.963365	0.884866	0.779985	1.08698	0.833922	0.741755	0.908824	1.00159	1.08123	0.637434	0.857675	0.76947	1.19776	1.13651	0.797966	0.817757	0.839133	0.626234	0.872409	0.997046	0.68098	0.756118	0.733323	0.818102	0.68777	0.811204	0.881449	1.00462	0.626773	0.888484	0.744543	0.948667	0.825331	1.02168	0.939795	0.913862	0.973677	0.69667	1.00045	0.958345	0.715315	0.798074	0.679279	0.838943	0.974393	0.991815	0.577109	0.864812
1.45037	0.981251	0.725785	0.857695	0.94806	1.2137	0.787037	1.0396	0.888656	0.71253	0.97806	0.8198	0.926649	0.989757	1.54941	1.52804	0.958967	0.864451	0.742194	0.868462	1.12239	1.26635	0.789522	0.717457	0.758978	0.874585	1.03298	0.652935	0.590488	1.04822	0.912731	0.752909	0.703966	0.694992	1.05971	1.03705	0.804928	1.0103	1.25879	0.749779	0.922793	1.00086	0.577713	0.734839	0.682501	0.646085	1.13763	0.736663	0.828091	0.805165
1.46285	0.886696	0.816722	1.1357	1.03176	1.1128	0.932789	1.0422	0.961433	0.967611	1.11394	1.00843	0.837866	0.944379	1.40011	1.29036	0.868855	0.959148	0.848068	0.903414	1.18478	1.47356	0.660013	0.882632	0.779393	1.01424	0.953978	0.736767	0.833506	1.28122	0.892539	0.84724	0.847656	0.934658	0.95052	1.21868	0.908258	0.83602	1.37503	0.810124	0.699253	0.914839	0.75251	0.730474	0.637385	0.812437	0.864592	0.931868	0.751173	0.550721
1.54096	1.03409	0.814891	1.16813	1.03273	1.23193	0.979277	1.1262	0.913275	1.01792	1.17184	0.858	0.961779	1.02439	1.45583	1.46156	0.953477	1.0859	0.771972	0.937301	1.19602	1.51746	0.736876	0.850785	0.892688	0.984706	1.14508	0.748197	0.82219	1.24345	0.907981	0.858109	0.785598	0.800672	1.08512	1.3608	0.78348	0.93974	1.39577	0.791962	0.666487	0.985627	0.573435	0.677418	0.628488	0.781996	1.02912	0.818475	0.886086	0.494117
1.54447	0.970132	0.915046	1.30063	1.00661	1.21465	1.15794	1.16793	1.03051	1.12771	1.30341	1.10715	1.03463	1.09591	1.40632	1.41304	1.07389	1.29397	0.83364	1.01879	1.26604	1.57217	0.824335	0.897501	0.911209	1.09332	1.02997	1.12692	1.0419	1.45106	0.840515	1.05432	0.981232	0.99217	1.22375	1.42472	0.837393	1.04502	1.32178	0.911804	0.855354	1.12496	0.965556	0.940431	0.74742	0.849802	1.18295	1.16129	0.896686	0.735952
1.53566	0.87889	0.802121	0.982181	1.04561	1.05925	0.93848	0.937044	0.931736	0.957645	1.07983	0.946341	0.68898	0.823817	1.38131	1.37834	0.939402	0.997642	0.810826	0.94801	1.05622	1.52409	0.770809	0.786418	0.712012	0.921715	0.918133	0.882015	0.691033	1.1532	0.83335	0.813721	0.817466	0.978343	1.07296	1.08197	0.882038	0.736369	1.37527	0.757309	0.712659	0.796565	0.692927	0.678563	0.591307	0.746794	0.940646	0.880539	0.838833	0.619497
1.58921	1.08093	0.824496	1.14028	0.924985	1.28663	1.08719	1.16049	0.941995	0.921019	1.25674	0.978364	1.05112	1.19601	1.52103	1.60438	1.0479	1.1787	0.838713	0.977559	1.26043	1.53454	0.842384	0.850655	0.737838	1.10289	1.16061	0.876002	0.782502	1.27727	0.997188	0.930293	0.957336	0.590426	1.19761	1.36969	0.784296	1.04544	1.35086	0.850316	0.804208	1.2347	0.844066	0.87728	0.745421	0.798	1.20932	0.811841	0.920719	0.783409
1.4037	0.876725	0.794363	1.01874	0.954826	1.19463	0.899126	1.0832	0.895971	0.758372	1.03583	0.780841	0.968345	1.06976	1.4695	1.464	0.984429	0.969083	0.638914	0.940692	1.23189	1.34582	0.776657	0.674579	0.715144	0.853215	1.05017	0.719766	0.66054	1.15264	0.756371	0.764852	0.75263	0.599137	1.05508	1.17641	0.670116	0.968266	1.09849	0.745334	0.813267	1.04895	0.698131	0.796527	0.712005	0.696431	1.13932	0.859893	0.786574	0.749179
1.25582	0.79994	0.786179	1.00825	0.874056	1.02913	0.832182	0.955453	0.840329	0.915311	1.08965	0.780247	0.808217	0.822127	1.30621	1.26505	0.732798	0.897958	0.597197	0.791291	1.11413	1.23027	0.409338	0.724118	0.766367	0.892606	0.826383	0.655025	0.77184	1.09911	0.692632	0.736548	0.708541	0.882482	0.834595	1.09635	0.674953	0.875525	1.10667	0.63613	0.758696	0.94713	0.632837	0.624904	0.587358	0.683059	0.782226	0.89158	0.684919	0.415656
1.49226	1.15963	0.800761	1.15534	1.1822	1.36239	0.934949	1.23426	0.917252	0.897452	1.17344	1.08786	1.17463	1.22946	1.69797	1.63347	0.95282	1.07815	0.894788	1.18188	1.38728	1.30171	0.95086	0.86686	0.960357	1.13281	1.28245	0.729252	0.821517	1.14353	1.03564	0.822937	0.895848	0.872649	1.10369	1.30901	0.699825	1.13895	1.28541	0.975391	0.856016	1.17282	0.930781	0.973404	0.907086	0.726211	1.06476	0.768055	1.13916	0.877167
1.438	0.952016	1.06046	0.893504	0.965562	0.943718	0.984211	0.741769	1.11434	1.11127	0.955125	0.962699	0.637802	0.81727	1.17572	1.04896	1.07927	0.832667	0.965323	0.815674	0.91988	1.31429	0.81787	1.04318	0.912861	0.911501	0.662604	1.05173	0.962411	1.17974	0.963593	1.0767	0.955335	1.26228	0.980461	0.997048	1.21226	0.83797	1.34343	0.830454	1.13846	0.938739	0.853338	0.777625	0.907201	1.0412	0.906888	1.13916	0.832286	0.96308
1.51028	1.04482	0.847049	1.05006	1.02955	1.04207	0.859616	1.08936	0.911747	1.03531	1.0381	0.927064	0.751749	1.00339	1.47863	1.43217	0.771473	0.933487	0.883093	1.11171	1.03831	1.36272	0.874014	0.764268	0.806677	1.04705	1.11053	0.677166	0.643812	1.05833	0.879599	0.760123	0.783805	0.93619	1.04689	1.10995	0.850904	0.849973	1.30561	0.622165	0.906824	0.97321	0.630118	0.739929	0.659726	0.773618	0.929082	0.754339	0.961755	0.729718
1.38372	1.01145	0.771876	1.08679	0.910556	1.17135	0.797398	1.01694	0.830747	0.908483	1.12185	0.830613	0.973397	1.02092	1.52833	1.46969	0.875853	0.919816	0.844527	0.938011	1.13719	1.33258	0.769523	0.742227	0.686413	1.08728	1.0212	0.612633	0.640835	1.22345	0.834075	0.826914	0.839653	0.625368	0.937134	1.141	0.81602	0.934117	1.30102	0.740717	0.854919	1.10088	0.697997	0.633225	0.651325	0.714207	1.06747	0.767841	0.80773	0.649336
1.49824	1.11199	0.969603	0.967385	1.11542	1.17228	0.92533	1.05836	0.789233	1.07367	0.995092	0.88099	0.968439	1.1157	1.59434	1.44753	1.05266	0.96433	0.958021	1.06075	0.896837	1.40903	1.06147	0.765375	0.839145	1.03018	1.13272	0.86065	0.821222	1.10584	1.10039	0.903705	0.949066	0.936153	1.04769	1.01724	1.04315	1.01132	1.3932	0.831643	1.26634	1.01467	0.774356	0.811312	0.856873	0.860982	1.1848	0.812151	1.09992	1.03924
1.50305	1.07714	0.972109	1.26067	1.2926	1.06657	0.853606	1.32943	0.826121	1.04353	0.957693	0.993646	1.04271	1.16074	1.67855	1.49001	0.894643	0.873862	0.947997	1.18255	1.08113	1.55625	1.12157	0.871233	0.985875	1.17386	1.16682	0.697994	0.865844	1.12278	1.01658	0.951888	0.961198	0.982555	0.83145	1.22191	0.902104	0.97941	1.48008	0.747484	1.11385	0.97659	0.809189	0.818757	0.896851	0.791004	1.22866	0.786989	1.08629	0.941123
1.48602	0.908268	0.839926	1.1973	1.0519	1.26519	0.908324	1.24493	0.797531	0.929974	1.19347	0.987684	1.03881	1.12458	1.58273	1.55527	0.857513	1.10243	0.750771	1.01744	1.25459	1.47459	0.813878	0.773693	0.85957	1.05668	1.16169	0.692719	0.858861	1.1834	0.913899	0.758977	0.796433	0.798655	1.03937	1.31503	0.618664	0.997107	1.27976	0.69779	0.810058	1.01046	0.799781	0.874184	0.698731	0.615662	1.06327	0.820345	0.884749	0.651763
1.3981	0.810103	0.817806	1.14741	0.969082	1.20584	0.982075	1.10143	0.961226	0.970464	1.21905	0.842823	0.906444	0.844938	1.39022	1.49288	0.867853	1.09808	0.830445	0.880211	1.20956	1.38882	0.65454	0.771492	0.907158	0.93333	1.03657	0.84222	0.79951	1.1191	0.705497	0.8044	0.728515	0.851669	1.10902	1.2533	0.752261	0.951428	1.12339	0.829049	0.621233	0.940272	0.597355	0.791005	0.586745	0.748498	1.08662	0.921755	0.724504	0.57491
1.43707	1.12938	0.81114	1.22079	0.96774	1.12046	1.02163	1.23908	0.756275	1.00963	1.13806	1.04915	1.04754	1.18548	1.51351	1.45343	0.84955	1.10236	0.879118	1.09611	1.19192	1.30017	0.91684	0.797373	0.821809	1.19946	1.10382	0.829134	0.80786	1.22649	0.931859	0.920432	0.948371	0.774574	0.970603	1.24729	0.703762	1.09281	1.26191	0.865289	1.00543	1.2414	0.92048	0.90923	0.814286	0.736282	1.15115	0.883739	1.03945	0.883277
1.25932	0.744092	0.742504	1.07705	0.799786	1.08563	0.883457	0.976377	0.87414	0.929373	1.09328	0.772968	0.93311	0.955182	1.25341	1.2415	0.827484	0.934953	0.768029	0.660349	1.03197	1.29833	0.63464	0.743809	0.729254	0.935314	0.830109	0.766264	0.856474	1.19515	0.675063	0.841438	0.815985	0.719783	0.869519	1.19819	0.794549	0.877526	1.11047	0.740384	0.821801	1.02219	0.687527	0.764331	0.56016	0.770536	1.03358	0.893913	0.540627	0.653601
1.18329	0.813794	1.01729	1.04893	0.894982	0.911853	1.02433	0.877184	1.04239	1.00724	0.977105	0.870753	0.770997	0.904611	1.23225	1.0548	0.93915	0.75858	0.975006	0.899724	0.974666	1.23975	0.768624	0.916156	0.820217	0.976655	0.667445	0.870945	0.941762	1.18417	0.873158	0.939151	0.932691	1.07711	0.858262	1.00736	1.13323	0.859048	1.10375	0.831268	1.07257	1.04338	0.805489	0.734551	0.835191	0.993022	0.984522	0.911457	0.76787	0.822117
1.38718	1.00817	0.819292	1.02879	0.87219	1.1674	0.914399	0.965821	0.846666	0.941434	1.21113	0.843251	0.941988	1.0244	1.3905	1.455	0.936016	0.992133	0.851499	0.950175	1.16594	1.4187	0.720751	0.822809	0.696014	1.09537	0.982915	0.741927	0.699908	1.23323	0.965116	0.84247	0.897789	0.78398	1.02007	1.13727	0.86941	0.803863	1.31426	0.756714	0.801769	1.09727	0.785449	0.748453	0.647647	0.832023	0.938827	0.759687	0.899704	0.594556
1.66267	1.17011	1.16969	1.3323	1.05471	1.45126	1.4259	1.27507	1.37054	1.28277	1.53989	1.13931	1.25816	1.22987	1.33227	1.45671	1.32451	1.43616	0.937533	0.954974	1.42118	1.65082	0.835529	1.22676	1.14715	1.1352	1.07577	1.32226	1.30113	1.63535	1.09992	1.35784	1.10544	1.2105	1.46753	1.66705	1.13817	1.2931	1.5516	1.10751	0.958268	1.35438	1.03558	1.13205	0.874587	1.17666	1.36324	1.35074	0.958901	0.888159
1.49018	0.8965	0.825034	0.947693	0.945944	1.23485	1.10863	1.03704	1.11205	0.573156	1.05199	1.04931	1.00536	0.802266	1.45172	1.45278	1.17553	1.09642	0.800384	0.860125	1.30311	1.28312	0.795966	0.844477	0.862686	0.772389	0.933543	1.18895	0.883075	1.19846	0.841286	1.0265	0.761499	0.929955	1.23561	1.22708	0.862677	1.09709	1.25329	1.05964	0.901293	0.969263	0.908305	0.996548	0.966598	0.787787	1.3765	1.2849	0.988378	1.07953
1.30612	0.882925	0.815494	0.999218	0.761246	1.29902	0.938029	0.934163	0.859426	0.955569	1.32078	0.779046	1.02562	0.971564	1.31868	1.44311	0.865246	1.0865	0.780537	0.804873	1.16145	1.22848	0.649146	0.784862	0.683122	1.00695	0.915976	0.784637	0.783881	1.20392	0.759277	0.840248	0.757728	0.775335	1.06557	1.21467	0.729429	0.945187	1.19149	0.758993	0.654798	1.10915	0.774198	0.842501	0.47828	0.726481	0.990102	0.831359	0.733407	0.572329
1.35197	0.851897	0.770504	1.05631	0.91576	1.08402	0.816812	1.01182	0.725474	0.843912	1.00344	0.765618	0.827018	0.86935	1.45163	1.42175	0.819645	0.893426	0.720884	0.801397	1.05793	1.337	0.683355	0.695871	0.741755	0.88953	0.955567	0.615716	0.63543	1.03945	0.802882	0.824886	0.70413	0.632902	0.905194	1.16995	0.706109	0.922349	1.19647	0.655848	0.706088	0.918534	0.504732	0.560734	0.595455	0.581348	1.06125	0.678972	0.713188	0.613331
1.41647	0.830318	0.800898	1.07848	1.01552	1.0751	0.900454	1.09511	0.915819	0.897969	1.10223	0.995768	0.801775	0.979543	1.47827	1.50018	0.842212	1.01482	0.682649	0.960187	1.20147	1.47655	0.693944	0.755678	0.757365	0.961583	1.0114	0.717636	0.759218	1.10083	0.846053	0.68538	0.859528	0.837369	1.00691	1.12599	0.694126	0.931239	1.14884	0.685044	0.824503	1.01868	0.749946	0.743281	0.718111	0.677268	0.916572	0.830249	0.760475	0.533608
1.64368	1.08422	0.865435	1.21647	1.20891	1.10175	0.969564	1.19973	0.916306	1.06156	1.10515	1.12092	0.969587	1.18892	1.69678	1.54912	0.944878	1.02581	0.97338	1.11694	1.12186	1.59254	0.987449	0.882833	0.818275	1.20956	1.123	0.82331	0.762854	1.18924	0.981567	1.03762	1.06572	0.845016	1.05236	1.29939	0.884463	1.01393	1.47709	0.828211	0.903723	1.11704	0.85625	0.735452	0.804563	0.737776	1.17082	0.677735	0.914113	0.886562
1.5956	0.997461	0.778884	1.12828	1.07669	1.02723	0.973924	1.17329	0.815216	0.985832	1.06588	0.969148	0.834416	1.08175	1.5018	1.39927	0.836384	1.01154	0.780416	1.0675	1.08996	1.5006	0.818079	0.748539	0.747704	1.07684	1.03556	0.74904	0.67653	1.16265	0.832321	0.83127	0.858554	0.856938	1.00439	1.20615	0.713331	0.865406	1.37966	0.68731	0.772388	0.979444	0.711555	0.6889	0.594978	0.655756	1.02126	0.708168	0.887195	0.662617
1.3725	1.18831	1.13277	1.36922	1.27687	0.972076	1.09535	1.29669	1.05635	1.27167	1.14577	1.2747	1.00698	1.1336	1.6673	1.51401	0.978049	1.09295	1.09168	1.34913	1.08253	1.56521	1.2335	1.00081	1.00696	1.32655	1.04256	1.03853	1.06773	1.34334	1.09828	1.11843	1.1766	1.24053	1.03804	1.12809	1.12424	1.19503	1.45994	0.922154	1.34925	1.25964	1.06007	0.912745	1.02069	0.957756	1.29002	1.02034	1.20269	0.965141
1.49622	1.06632	0.778002	1.07111	0.979954	1.18841	0.989519	1.08511	0.898977	0.918777	1.11013	0.818169	0.927628	1.07145	1.50988	1.5468	0.992216	1.04222	0.82847	1.05718	1.14816	1.48091	0.877012	0.71326	0.712119	1.00691	1.15112	0.731286	0.614849	1.19648	0.899958	0.732433	0.839261	0.612149	1.12964	1.16628	0.821573	0.931306	1.29386	0.815356	0.842427	1.09792	0.59936	0.671224	0.666842	0.783217	1.14439	0.664525	0.956055	0.631415
1.60623	1.14139	1.09854	1.22243	1.15114	1.15848	1.10836	1.16933	1.11701	1.21481	1.26981	1.20161	0.886955	1.19392	1.61874	1.54775	1.0184	1.2112	0.963452	1.27763	1.18434	1.56647	1.01413	0.895167	0.88147	1.1913	1.16901	1.03101	0.955922	1.31943	1.08487	1.02987	1.08652	1.13951	1.29335	1.27285	1.03205	1.12422	1.34398	0.760373	1.1411	1.21756	1.03323	0.979183	0.858375	0.926652	1.09391	1.0262	1.10611	0.932185
1.41983	0.959197	0.839683	1.12089	0.902737	1.18617	0.935903	1.00397	0.959234	0.994702	1.18203	0.827993	0.850951	0.960179	1.39244	1.44199	0.914408	1.01332	0.879328	0.916565	1.1383	1.44373	0.751877	0.798784	0.731232	1.02519	1.02257	0.695807	0.722193	1.26308	0.83319	0.744122	0.832453	0.760959	1.03517	1.15144	0.92271	0.897387	1.26197	0.772316	0.788784	1.06378	0.643459	0.669062	0.5628	0.83102	1.01538	0.818126	0.745697	0.482159
1.44553	1.03479	0.976792	1.18107	1.01074	1.2311	1.03758	1.20747	0.928812	1.01648	1.20321	0.846229	1.05846	1.20258	1.46451	1.39016	0.970914	1.0307	0.721218	0.925498	1.23494	1.41429	0.775257	0.886609	0.812546	1.0673	1.01136	0.672484	0.865227	1.3246	0.923799	0.958455	0.923631	0.779447	0.962511	1.29374	0.842344	1.13052	1.30776	0.765448	0.930737	1.23031	0.805141	0.804504	0.679645	0.835169	1.12882	0.869757	0.76179	0.701967
1.5073	0.932976	1.06708	1.38131	1.1924	1.07883	1.03167	1.35098	0.742822	1.12652	1.07578	1.09396	0.891074	1.14576	1.61937	1.38886	0.725813	1.03014	1.06926	1.2338	1.1285	1.44393	1.06958	0.822079	0.868682	1.21785	1.16215	0.694561	0.835386	1.15947	0.887181	0.866012	0.907275	0.959622	0.860376	1.23307	0.893276	1.00571	1.28541	0.771723	1.00948	0.997237	0.897292	0.897303	0.821264	0.750608	1.16729	0.863544	0.952628	0.940557
1.65848	1.20639	0.904315	1.33112	1.31647	1.17574	1.14911	1.3281	1.09244	1.17444	1.18596	1.11701	1.03439	1.22322	1.68727	1.65484	1.08835	1.17249	1.06159	1.31301	1.23881	1.76913	1.13657	0.915499	0.931895	1.23515	1.30612	0.910658	0.819678	1.35064	1.02669	0.928001	1.1057	0.886797	1.23029	1.28556	1.01547	1.02858	1.51975	1.02879	0.993723	1.17886	0.767283	0.780432	0.848445	0.968603	1.28554	0.783724	1.10311	0.753762
1.27989	0.767976	0.86531	1.08868	1.0355	1.00411	0.720321	1.02481	0.968183	0.888934	0.969869	0.976816	0.853095	0.933633	1.52765	1.41933	0.835389	0.740637	0.91163	0.966813	1.13909	1.37389	0.785625	0.858972	0.851409	1.04734	0.938086	0.634904	0.825178	1.06255	0.827782	0.720694	0.895213	0.939792	0.801942	1.00427	0.916224	0.805071	1.15909	0.721485	0.999575	0.967173	0.761417	0.6608	0.894038	0.790885	0.918237	0.826899	0.71638	0.67439
1.58668	1.06725	0.958895	1.23127	1.01251	1.31645	1.07705	1.17575	0.905315	1.02373	1.32037	0.99285	0.983181	1.07152	1.5235	1.59803	1.06075	1.24457	0.849157	1.0623	1.27501	1.58253	0.908178	0.82307	0.78714	1.10962	1.1105	0.94077	0.789011	1.38167	0.963164	0.947516	0.902281	0.842864	1.21105	1.29822	0.854253	1.0692	1.39714	0.818573	0.810499	1.11718	0.901498	0.891164	0.628406	0.757383	1.23554	0.99921	0.965113	0.723082
1.49514	0.963935	0.850841	1.0669	0.836616	1.15079	0.914274	1.00333	0.806731	0.902858	1.16794	0.989499	0.877868	0.995022	1.44805	1.43912	0.969026	1.0211	0.916061	0.931422	1.19173	1.38408	0.707558	0.846568	0.725766	1.11022	0.933313	0.870469	0.67648	1.25721	0.97768	0.988262	0.876301	0.828914	1.08242	1.16599	0.896273	0.843052	1.33253	0.752335	0.802106	1.02621	0.869041	0.821708	0.685376	0.751362	1.04377	0.922685	0.832446	0.813984
1.51143	1.07905	1.02852	1.21875	0.931124	1.2024	1.09567	1.16974	0.98141	0.97999	1.14568	0.955929	1.06049	1.12309	1.56496	1.41557	1.11938	1.02249	0.942948	0.918573	1.1514	1.46796	0.901026	0.957907	0.804386	1.13822	0.957187	0.901814	0.911691	1.41788	1.00134	1.1287	0.973741	0.764404	1.04113	1.2943	1.0598	1.14368	1.48251	0.872124	1.08927	1.22466	0.832042	0.723358	0.847039	0.878958	1.38695	0.991332	0.821809	0.904764
1.32345	0.844707	0.890507	1.12831	0.790973	1.18213	1.02136	0.916106	0.913999	1.10135	1.29547	0.824561	0.937933	0.975552	1.15168	1.25245	0.875669	1.1123	0.880975	0.791329	1.09365	1.39154	0.631833	0.841905	0.769888	1.02387	0.949291	0.902939	0.950716	1.27195	0.849178	0.906574	0.888935	0.892618	1.02496	1.31753	0.896375	0.796602	1.18485	0.780964	0.750341	1.04391	0.829568	0.893585	0.579953	0.928379	0.87853	0.98347	0.786357	0.640888
1.28573	0.862175	0.964283	1.03697	0.868061	1.07612	1.05888	0.993024	0.976081	1.00332	1.00437	0.817146	0.931731	1.05145	1.17251	1.10601	1.00152	0.879824	0.863738	0.764724	1.00593	1.25661	0.873764	0.958281	0.762285	0.913199	0.729566	0.845237	0.913761	1.24021	0.80187	1.00247	0.876675	0.893937	0.892865	1.1548	1.00751	0.970227	1.22299	0.853702	0.980781	1.12568	0.750645	0.80769	0.753654	0.933331	1.13629	0.903293	0.621101	0.840534
1.23696	0.899351	1.02045	1.21416	1.0242	1.06409	1.04135	1.06561	1.03246	1.17289	1.17587	1.04092	0.976981	0.81696	1.47436	1.42649	0.913174	1.02197	1.11352	0.929022	0.975109	1.3062	0.969156	0.972124	0.97177	1.14534	0.846692	1.02662	1.01714	1.14353	0.806363	1.08513	0.998413	1.07171	0.968974	1.12835	1.07976	1.10853	1.26526	0.980672	1.13624	1.12557	0.811214	0.772677	0.914174	0.905737	1.28548	1.01929	0.795502	0.91635
1.53095	1.00801	1.05978	1.18808	1.08132	1.0299	1.0122	1.05231	1.10201	1.12226	1.1497	1.18482	0.818283	1.06415	1.52674	1.40368	0.975506	1.0461	0.976112	1.12892	1.13638	1.4538	0.966159	0.963896	0.82388	1.16998	0.92239	1.01118	0.914226	1.26784	0.893632	1.07613	1.06184	1.13307	1.08337	1.19848	1.02053	1.03109	1.32948	0.760714	1.05852	1.16447	1.04141	0.86998	0.909734	0.867457	1.08201	1.06686	0.895675	0.94146
1.39635	0.992061	0.906825	1.15122	1.04577	0.971378	0.894497	1.16981	0.668836	0.858275	0.892684	0.834193	0.924034	1.06076	1.58014	1.38373	0.88479	0.818695	0.787312	1.0845	1.12572	1.33111	0.883456	0.734742	0.757991	1.05787	1.00231	0.629247	0.601371	1.09629	0.830026	0.919512	0.831511	0.687891	0.795023	1.1335	0.726273	0.94533	1.26456	0.699185	0.944954	1.04083	0.710563	0.579157	0.847419	0.651862	1.18112	0.731524	0.930137	0.83585
1.30915	0.734831	1.04879	1.02244	0.885319	1.08645	0.932016	0.922304	0.825059	1.02098	1.05904	0.673449	0.726741	0.863576	1.29531	1.20258	0.888902	0.860535	0.897395	0.818698	0.91309	1.33926	0.781974	0.776917	0.682068	0.882772	0.847335	0.708449	0.777239	1.14035	0.860447	0.866568	0.755	0.888528	0.904508	1.04512	1.04067	0.821706	1.20137	0.621157	0.959852	0.861371	0.627736	0.70911	0.591024	0.861946	1.03495	0.876303	0.658645	0.777502
1.44989	1.03219	0.891646	1.30059	1.01171	1.27498	1.05787	1.18417	0.950271	1.20043	1.38135	1.02222	1.03408	1.07437	1.3342	1.43612	0.773652	1.18819	1.04024	0.985881	1.18739	1.44753	0.87282	0.953858	0.905658	1.22468	1.09302	0.839251	0.935771	1.30861	0.909649	0.952558	0.935294	0.972893	1.05191	1.38467	0.905716	0.981162	1.37641	0.894635	0.674621	1.13193	0.869701	0.984114	0.517256	0.900772	1.00996	0.911687	0.878282	0.662655
1.49639	0.928159	0.932525	1.15619	0.920417	1.27688	1.0547	1.04711	0.981377	1.09794	1.35294	0.91995	1.07872	1.09355	1.33083	1.4108	1.0691	1.16841	0.886061	0.762493	1.22641	1.5073	0.710361	0.965443	0.843499	1.12564	0.924453	0.994314	0.962076	1.36956	0.865703	1.04956	1.02169	0.901217	1.06833	1.32469	0.92125	0.95536	1.34875	0.889092	0.856093	1.16533	0.936524	0.89491	0.716398	0.919258	1.09824	1.07712	0.66896	0.756667
1.6329	1.05226	0.992924	1.38763	1.14581	1.40343	1.18446	1.34046	1.2174	1.06373	1.43718	1.29972	1.23582	1.2153	1.62667	1.56853	1.08091	1.2817	0.992368	1.00629	1.52728	1.47589	0.777438	1.13209	1.08914	1.28236	1.06538	1.09303	1.13592	1.46548	0.942891	1.17959	1.08548	1.11316	1.19795	1.53713	0.902209	1.28756	1.41153	1.08274	0.813606	1.3065	1.15141	1.0894	0.934461	0.876253	1.24705	1.2312	0.811494	0.909342
1.24339	0.841468	0.777343	1.0002	0.864825	1.06807	0.720859	0.972035	0.831881	0.84946	1.01923	0.910937	0.847214	0.914018	1.32422	1.30952	0.761643	0.837822	0.673717	0.795568	1.11971	1.24346	0.661116	0.821747	0.760455	0.927221	0.848248	0.613781	0.79579	1.12167	0.861015	0.786639	0.738107	0.882424	0.817444	1.10663	0.745816	0.876573	1.19065	0.604392	0.822942	0.973303	0.752951	0.780073	0.666944	0.685247	0.81254	0.871042	0.740996	0.592585
1.40512	0.941257	0.929038	1.18088	1.09388	1.07504	0.844533	1.17612	0.845571	0.945722	1.01679	0.846588	0.933605	1.06438	1.60329	1.38799	0.846037	0.816036	0.82062	1.01992	1.1274	1.39372	0.793445	0.773147	0.839596	1.0726	1.00174	0.518357	0.756302	1.17669	0.863435	0.852068	0.849595	0.83342	0.82804	1.14551	0.862753	0.985482	1.28465	0.662164	0.957408	1.01414	0.675032	0.591476	0.713033	0.713752	1.08958	0.72285	0.787049	0.688705
1.69901	1.12604	1.26742	1.47661	1.20926	1.44469	1.46424	1.35511	1.42386	1.3644	1.51863	1.2471	1.26602	1.25722	1.31496	1.3496	1.35101	1.48265	1.05127	1.12418	1.54215	1.72392	0.938312	1.27105	1.23104	1.14479	1.23636	1.39922	1.37733	1.69509	1.09793	1.39546	1.1401	1.30619	1.47584	1.76095	1.19338	1.21794	1.52855	1.19454	0.981712	1.25619	1.15296	1.27601	1.04969	1.29918	1.32885	1.58172	1.074	1.05122
1.18642	0.86785	0.993422	1.22933	0.849681	1.15532	0.939388	1.06886	1.03597	1.10149	1.25699	0.972473	1.06703	1.07768	1.3749	1.40451	0.90201	1.06799	0.890151	0.921227	1.24346	1.24779	0.779804	0.924943	0.897498	1.13205	0.950504	0.899932	1.01366	1.27016	0.725162	0.978913	0.991094	0.909083	0.955459	1.26283	0.858398	1.05992	0.998412	0.801742	1.06005	1.27943	0.965562	0.924894	0.913459	0.917572	1.06403	1.12876	0.698637	0.8011
1.31491	0.835294	0.828592	0.831109	0.734822	1.12476	0.785027	0.834866	0.733609	0.876396	1.01564	0.758212	0.682679	0.762143	1.20809	1.35058	0.824422	0.9249	0.820687	0.904226	1.03544	1.13749	0.807971	0.723563	0.6559	0.822904	0.957439	0.731952	0.547269	0.976539	0.761819	0.609221	0.511809	0.860417	0.991396	0.925471	0.785164	0.665908	1.1191	0.637524	0.810262	0.822521	0.639826	0.816201	0.659377	0.724983	0.855944	0.912841	0.869336	0.730069
1.64128	1.17523	0.824211	1.24255	1.17614	1.38697	0.982887	1.2137	0.911946	0.941718	1.17396	1.06693	1.17285	1.16874	1.78408	1.65137	1.10859	1.15435	0.932558	1.08831	1.3035	1.53274	0.974377	0.84165	0.917392	1.13116	1.29907	0.870989	0.869584	1.31796	1.03209	0.934381	0.93722	0.719416	1.14445	1.38696	0.841506	1.15577	1.49661	1.00624	0.936726	1.10806	0.854938	0.788642	0.905693	0.715099	1.29361	0.915545	1.08757	0.880881
1.42749	0.920344	0.765702	1.09524	1.13457	1.21103	0.890004	1.10865	0.779174	0.898302	1.04796	0.860394	0.940807	1.01029	1.55965	1.44446	0.831457	0.992216	0.818201	1.09059	1.21023	1.31901	0.812217	0.602358	0.813389	0.930066	1.19679	0.636562	0.670156	1.04077	0.7979	0.57629	0.717356	0.783415	0.990686	1.15699	0.669114	0.911967	1.13157	0.862469	0.750685	0.866567	0.675386	0.777857	0.712438	0.668414	0.960061	0.770618	0.983668	0.725163
1.2176	0.746587	0.80715	1.13765	0.839528	0.95541	0.824832	1.01398	0.845519	0.853928	1.02812	0.987959	0.834244	0.794546	1.38103	1.23486	0.683322	0.851071	0.840756	0.826804	1.05965	1.19709	0.61032	0.777837	0.82379	1.02594	0.740609	0.800583	0.891648	1.13158	0.779511	0.895624	0.769434	0.964022	0.792145	1.15464	0.811603	0.897862	1.14541	0.677542	0.861116	0.91835	0.816768	0.77324	0.705065	0.651501	0.989548	0.953748	0.756806	0.731405
1.35008	0.871728	0.826955	1.04286	0.904582	0.929301	0.949549	1.11953	0.783045	0.848238	0.882742	0.79359	0.832387	1.02093	1.37002	1.25014	0.831565	0.836233	0.651901	0.918888	1.01234	1.31163	0.772248	0.725003	0.702789	0.904573	0.885374	0.65613	0.72546	1.09497	0.773734	0.812591	0.744957	0.729598	0.846203	1.11935	0.720082	0.906789	1.19535	0.622255	0.926244	1.01457	0.585727	0.643147	0.694896	0.690581	1.09402	0.733011	0.779423	0.701276
1.41043	1.10153	1.00763	1.11781	1.24201	1.13621	0.985048	1.18475	1.01479	1.01724	0.855287	0.961607	1.08426	1.13844	1.53746	1.35416	1.10787	0.971112	0.807376	1.1423	1.14577	1.40508	1.07613	0.875677	1.08419	0.863115	1.22742	0.985576	1.05716	1.12666	1.07693	1.00682	0.908758	1.07539	1.06732	1.3117	0.941631	1.08071	1.28417	0.911717	1.22769	0.983775	0.848916	0.97994	1.07968	0.963553	1.19982	1.09362	1.24703	1.09595
1.12713	0.906673	0.776214	0.970161	0.99422	0.915785	0.836431	1.00201	1.01644	0.811753	0.880566	0.881553	0.925771	0.818019	1.41792	1.35138	0.876688	0.824564	0.668963	1.03114	1.09481	1.22273	0.789129	0.699183	0.900268	0.82935	0.96105	0.890482	0.884314	1.02725	0.80597	0.81978	0.762962	0.96859	0.981088	1.07682	0.769436	0.91751	1.07942	0.77606	1.06189	0.95962	0.683824	0.782613	0.918338	0.816353	1.05915	1.01419	1.06804	0.794204
1.45028	1.00692	0.867183	1.20219	1.12597	1.26818	0.891559	1.20366	0.971761	0.914124	1.22382	0.931988	1.05285	1.05784	1.67532	1.60258	0.874724	1.00839	0.809177	1.05356	1.28668	1.50356	0.760436	0.78696	0.854544	1.08961	1.17577	0.589003	0.802898	1.22915	0.954758	0.81378	0.84965	0.771863	1.04646	1.30144	0.79688	1.05013	1.36167	0.766098	0.790348	1.06222	0.708492	0.731984	0.69449	0.733578	1.09691	0.78635	0.917758	0.566103
1.57082	1.12681	0.802626	1.16794	1.14057	1.21661	1.02158	1.15626	0.970694	0.962323	1.09123	1.01291	1.12838	1.19169	1.67359	1.47308	1.0748	1.00889	0.917531	1.06534	1.1345	1.50383	0.984019	0.86032	0.796358	1.13445	1.07617	0.864085	0.843665	1.34376	0.937641	1.03029	0.985297	0.767231	1.08348	1.30561	0.921783	1.07716	1.52327	0.951431	0.942237	1.14906	0.795884	0.687357	0.782303	0.767743	1.30254	0.735982	0.959887	0.843953
1.53626	0.989816	0.923353	1.2545	1.19239	1.31145	1.03212	1.25845	0.978033	0.942225	1.26336	0.999382	1.13958	1.05843	1.77069	1.69995	1.02062	1.09421	0.961255	1.07405	1.36288	1.52683	0.796761	0.899921	0.98617	1.15117	1.20057	0.815961	0.840028	1.16639	0.936972	0.966519	0.932556	0.79589	1.1277	1.35531	0.820778	1.09792	1.37017	0.971915	0.778712	1.08402	0.739871	0.698543	0.8971	0.748527	1.26435	0.801373	0.899371	0.746774
1.43329	0.897363	0.705682	1.14825	0.999954	1.09963	0.893507	1.13935	0.978837	0.902589	1.07436	1.00561	0.958258	1.05237	1.44951	1.49316	0.929686	1.04913	0.783835	0.982554	1.25458	1.38991	0.838063	0.776433	0.835329	1.02389	1.02475	0.882323	0.753449	1.18235	0.63443	0.828479	0.898141	0.775347	1.0386	1.18861	0.656881	0.963213	1.09983	0.842945	0.846896	1.10993	0.83301	0.863511	0.79391	0.723718	1.12769	1.00297	0.754728	0.772414
1.44469	0.98788	0.770552	0.95242	0.945871	1.18435	0.819791	0.927269	0.871781	0.831094	1.05435	0.953605	0.898829	0.917391	1.57817	1.52468	0.991927	0.938479	0.836611	0.906944	1.13011	1.34316	0.75884	0.791522	0.737472	0.953702	0.99	0.796614	0.635388	1.15029	0.97439	0.961715	0.798333	0.745038	1.12854	1.14049	0.875123	0.971432	1.34602	0.789717	0.809275	0.980189	0.666269	0.656705	0.706426	0.657893	1.10193	0.771525	0.848465	0.775714
1.68498	1.08057	0.957772	0.913308	1.05393	1.25904	1.1117	0.900784	1.14208	0.991211	1.24109	1.0212	0.835688	1.05494	1.46836	1.49696	1.12193	1.12786	0.952357	1.07959	1.22402	1.51288	0.825457	0.89182	0.723046	1.00023	1.13864	1.02635	0.747391	1.20145	1.04388	0.937766	0.974239	1.00031	1.31676	1.23225	1.03624	0.888567	1.38133	0.905154	0.83176	1.06373	0.916301	0.924192	0.821642	0.971928	0.983813	0.994248	1.04567	0.938451
1.59867	1.01904	0.867777	1.2037	0.949884	1.13303	1.06068	1.10962	1.039	0.960563	1.14083	1.0436	1.00761	1.10123	1.50062	1.34043	1.06178	1.0411	0.857367	0.843755	1.2073	1.47966	0.699278	0.966679	0.834259	1.11391	0.912142	0.957247	0.922178	1.38606	0.870922	1.12319	0.98321	0.834492	1.04424	1.39166	0.918094	1.04069	1.45087	0.868083	0.853276	1.161	0.860145	0.703567	0.810324	0.815849	1.20809	1.01723	0.708826	0.81189
1.61488	1.09622	0.969417	1.16291	0.963949	1.27314	1.20018	1.12065	0.889757	1.12467	1.28923	0.932677	1.03237	1.17074	1.39406	1.42182	1.00902	1.22153	0.95423	1.01973	1.05411	1.47905	1.02998	0.880603	0.650315	1.12799	1.09166	0.976505	0.844769	1.29055	0.867984	1.01425	0.944806	0.788685	1.13563	1.37696	0.877206	1.0289	1.46378	0.883979	0.846717	1.19924	0.886936	0.906644	0.684508	0.851166	1.26372	0.880613	0.97333	0.907369
1.46616	0.897502	0.653214	1.01102	1.04036	1.01738	0.822039	1.04777	0.795642	0.893794	0.898798	0.898875	0.886352	1.02288	1.388	1.28097	0.917215	0.862906	0.767275	0.916245	1.09363	1.36938	0.799745	0.792021	0.80537	0.968708	0.917693	0.753689	0.70343	1.1265	0.72597	0.767588	0.825462	0.870275	0.849926	1.05749	0.733887	0.743276	1.28017	0.807948	0.837598	0.896749	0.702043	0.678832	0.722348	0.695978	0.946382	0.809269	0.773771	0.700948
1.44931	1.1356	1.33273	1.35978	1.07311	1.52607	1.52206	1.30111	1.44786	1.21356	1.45367	1.12717	1.40478	1.30038	1.33766	1.31554	1.37104	1.43825	1.01656	1.05728	1.48879	1.42049	1.00694	1.18345	1.19653	0.976767	1.31274	1.4127	1.48599	1.56309	1.1723	1.33888	1.10167	1.19014	1.43843	1.76723	1.20335	1.42507	1.26375	1.26266	1.29213	1.41026	1.21107	1.3984	1.25486	1.35009	1.48916	1.61939	1.26877	1.31225
1.31022	0.958831	1.06294	1.00841	0.674453	1.09261	1.04355	0.882723	0.977844	1.19249	1.15974	0.818339	0.921114	1.02901	0.958746	1.04598	0.953708	1.02218	0.935246	0.697999	0.864247	1.21183	0.9025	0.992673	0.773928	0.997597	0.824091	1.00931	1.03048	1.24355	0.88107	1.0923	0.931517	1.00934	0.932409	1.24263	1.06504	0.9128	1.27548	0.745389	1.14752	1.17052	0.903949	1.00158	0.816846	1.06458	1.04416	1.18228	0.813274	1.0157
1.70836	1.27723	1.34516	1.25867	0.970822	1.40294	1.61117	1.11075	1.43524	1.47791	1.45048	1.11574	1.16704	1.29083	0.776386	0.986825	1.46195	1.46358	1.21613	0.982806	1.2366	1.52089	1.12012	1.34842	1.1356	1.09302	1.07557	1.52692	1.38043	1.66465	1.16196	1.45835	1.2064	1.36824	1.47925	1.62093	1.43593	1.20758	1.53704	1.29587	1.24475	1.40011	1.177	1.32922	1.0768	1.47333	1.37535	1.56699	1.13885	1.29617
1.35827	1.04152	1.14897	1.02729	1.03952	1.00234	1.32498	0.935062	1.18412	1.19351	0.986355	1.03145	1.09789	1.10757	1.12903	0.75928	1.18062	1.07684	1.01302	0.934043	0.8433	1.17918	1.08446	1.02126	0.965318	0.903079	0.884386	1.37571	1.29563	1.21886	0.962035	1.29972	1.11417	1.24982	1.05101	1.38262	1.17824	1.12466	1.2696	1.12621	1.38714	1.18277	1.12094	1.1558	1.18943	1.20094	1.31043	1.38835	1.21017	1.39842
1.66696	1.40768	1.39994	1.41738	1.33081	1.20192	1.57666	1.34906	1.55175	1.50027	1.21226	1.33096	1.2406	1.24442	1.2058	1.11161	1.50498	1.39471	1.3237	1.3166	1.21287	1.66968	1.42519	1.35965	1.35606	1.18067	1.25802	1.65498	1.51438	1.65318	1.28331	1.52353	1.31642	1.55989	1.44258	1.57199	1.54335	1.2925	1.67254	1.39928	1.62377	1.32916	1.26066	1.40761	1.39573	1.55732	1.6164	1.77745	1.51261	1.525
1.61382	1.1335	0.807037	1.23716	0.972382	1.26285	1.13863	1.18382	1.08805	1.09368	1.34877	1.11152	1.0698	1.15713	1.43892	1.50526	1.0294	1.23668	0.870916	0.914464	1.3084	1.56118	0.639368	1.01958	0.985227	1.17848	1.09723	0.991437	1.02061	1.39005	1.04687	1.04297	1.02253	0.955129	1.21367	1.47501	0.875644	1.07569	1.44267	0.934068	0.765596	1.23455	0.876711	0.882467	0.731882	0.902945	1.04118	0.958632	0.902708	0.610736
1.40315	0.907677	0.730716	1.0956	0.813828	1.05506	0.980378	1.04901	0.780609	0.886729	1.10356	0.905828	0.880075	0.965385	1.34841	1.33841	0.78873	1.01965	0.781724	0.869987	1.05515	1.31318	0.766015	0.713439	0.572368	1.02585	0.896185	0.804816	0.691717	1.17769	0.700689	0.870366	0.79997	0.647223	0.930539	1.21221	0.672904	0.923629	1.25439	0.745847	0.731283	1.07467	0.758261	0.76053	0.587122	0.642667	1.11984	0.855687	0.781129	0.728035
1.41828	0.906284	1.00553	1.24811	1.06187	1.49019	1.03991	1.19352	1.01917	1.12168	1.39914	0.984071	1.16786	1.05232	1.48806	1.66026	0.999794	1.26891	1.03356	1.04032	1.41466	1.31147	0.967274	0.973263	1.00871	1.08879	1.24629	0.91373	0.935708	1.1884	0.705186	0.810838	0.81931	0.9266	1.17335	1.3256	0.794266	1.0945	1.1287	1.03497	0.789983	1.14151	0.895254	1.04281	0.89807	0.874193	1.15961	1.11334	0.833751	0.807307
1.25195	0.896128	0.82279	0.976295	0.881244	0.873355	0.896317	0.994189	0.86302	0.898302	0.877281	0.773365	0.808558	0.979597	1.33255	1.16776	0.780195	0.742609	0.740518	0.933023	0.870583	1.24871	0.768047	0.699096	0.715972	0.916681	0.846641	0.686959	0.801715	1.0749	0.846508	0.816927	0.782883	0.863525	0.855372	1.07394	0.863462	0.8466	1.17753	0.592555	1.01057	0.993147	0.604338	0.668084	0.668368	0.785889	0.999543	0.686613	0.880536	0.734103
1.30506	0.877675	0.851942	0.818742	0.817509	1.13789	0.974834	0.90209	0.954513	0.777154	1.07758	0.869292	0.882846	0.908287	1.31399	1.35154	0.99614	0.955581	0.650406	0.751536	1.07355	1.21852	0.749488	0.777173	0.621304	0.821609	0.705078	0.905949	0.776407	1.1587	0.848663	0.905134	0.806359	0.867441	1.04013	1.00913	0.856543	1.05856	1.17905	0.785228	0.959047	1.09909	0.822442	0.850009	0.679571	0.734817	1.13759	0.961669	0.773429	0.836064
1.4002	0.945509	0.961131	1.10415	0.854646	1.05633	1.06872	1.00462	0.851926	0.97407	1.00255	0.721604	0.933634	1.05953	1.31946	1.14899	0.978148	0.961724	0.70063	0.884366	1.05105	1.25671	0.737034	0.823947	0.788082	0.892075	0.927865	0.848692	0.884381	1.17999	0.749307	0.992941	0.79066	0.788601	0.930076	1.33912	0.781058	0.967107	1.19119	0.722605	0.878639	1.08492	0.701987	0.641404	0.814544	0.800598	1.10964	0.871341	0.84719	0.798005
1.29692	0.873131	0.823301	1.0447	0.995053	1.06273	0.970958	1.08991	0.941444	0.893705	0.931897	0.811676	0.913773	1.00744	1.41921	1.40387	0.96013	0.888549	0.839941	0.979611	1.02481	1.41538	0.929986	0.763672	0.793493	0.879702	1.01651	0.745617	0.797193	1.10969	0.859913	0.755379	0.806608	0.751127	1.02191	1.09071	0.903906	0.906108	1.18321	0.818781	0.985553	1.0063	0.515374	0.711501	0.755048	0.835827	1.18323	0.682021	0.853581	0.710756
1.58541	1.04631	1.05714	1.3547	1.19077	1.48235	1.12243	1.38551	1.01573	0.92437	1.32205	1.02166	1.27186	1.26567	1.80544	1.74548	1.12233	1.21013	0.972653	1.1653	1.48042	1.50311	1.02894	0.909308	0.941194	1.18802	1.31053	0.833429	0.900749	1.31319	0.890077	0.920507	0.951022	0.683914	1.14944	1.41932	0.803416	1.26139	1.31398	1.01627	0.940685	1.26528	0.963084	0.948336	0.989028	0.782565	1.44394	0.994571	0.951245	0.937098
1.58274	0.943095	0.964584	1.26761	1.12809	1.34333	1.17183	1.27047	1.05032	1.02399	1.22557	0.974562	1.06523	1.10477	1.58951	1.54188	1.01897	1.25161	0.81366	1.11489	1.3352	1.46072	0.888975	0.796343	0.921565	0.92466	1.29401	0.926973	0.933402	1.22343	0.713027	0.823454	0.762346	0.796889	1.23675	1.45591	0.686303	1.14467	1.20227	0.942006	0.789303	1.06717	0.73523	0.884617	0.860489	0.784715	1.25869	1.05444	0.93944	0.793445
1.41817	1.00757	1.03883	1.05188	1.13361	1.38303	1.08422	1.17492	1.0168	0.92708	1.14693	0.775918	1.11409	1.04584	1.51195	1.44411	1.01245	1.11459	0.668482	0.996294	1.19953	1.31673	0.9274	0.741384	0.921686	0.686731	1.26738	0.878746	0.998627	1.1038	0.986788	0.890366	0.658117	0.891829	1.16709	1.41484	0.807393	1.20862	1.24969	0.863129	0.989176	0.98026	0.738143	1.03118	0.848908	0.863525	1.24946	1.09515	1.15019	1.00111
1.33326	1.01529	0.819218	1.11689	1.14015	0.76531	0.973934	1.16062	1.02944	1.06644	0.743681	1.05443	0.892141	0.992044	1.32574	1.1129	0.851915	0.862108	0.818877	1.04386	0.966303	1.27311	0.985941	0.889334	1.00382	0.967304	0.930737	0.964365	1.01276	1.08563	0.762386	0.919176	0.920221	1.14173	0.797705	1.11958	0.867364	0.9887	1.24772	0.900056	1.19128	1.02304	0.792921	0.844548	0.97826	0.898254	1.06768	1.08541	1.03475	0.941505
1.45001	1.22016	1.24903	1.23571	0.957656	1.38531	1.37016	1.09137	1.11876	1.37219	1.40959	0.863718	1.12302	1.05994	1.24789	1.35557	1.23778	1.33257	1.13203	0.978141	1.06199	1.47423	1.05083	1.07823	1.02763	1.07241	1.15884	1.21627	1.1734	1.45716	1.17726	1.24757	1.02061	1.09058	1.32365	1.431	1.2904	1.21674	1.47824	1.10565	1.21795	1.25043	0.850897	1.03624	0.880942	1.23323	1.38009	1.24034	1.15314	1.04779
1.34243	0.75185	0.741038	0.957894	0.973168	0.944434	0.777687	0.903865	0.779158	0.756195	0.788905	0.805228	0.621787	0.667705	1.40827	1.27915	0.771911	0.767016	0.806083	0.986711	0.981998	1.26593	0.790691	0.577071	0.684339	0.790282	0.95841	0.690845	0.579399	0.92762	0.642998	0.521262	0.549898	0.854601	0.850528	0.947736	0.762394	0.635097	1.14648	0.696272	0.788509	0.603617	0.527338	0.562936	0.731382	0.616246	0.943729	0.822255	0.905984	0.688446
1.51611	0.923003	0.990308	1.15159	1.17236	1.03645	0.967487	1.12622	0.969488	1.1235	1.01868	1.01661	0.730684	0.883998	1.50123	1.3715	0.819669	1.02091	0.861469	1.10001	0.987397	1.49924	0.968159	0.814321	0.848406	0.919417	1.11956	0.840528	0.861201	1.089	0.847984	0.889768	0.770112	1.0373	1.05895	1.24414	0.893483	0.935935	1.39231	0.68334	0.932113	0.802882	0.632545	0.753574	0.763653	0.789209	1.05332	0.983011	0.961445	0.795084
1.39831	0.980585	1.14968	1.11925	0.637382	1.39644	1.32683	0.906891	1.21349	1.24946	1.50267	0.834526	1.07278	1.02103	0.909256	1.29048	1.18077	1.33551	1.046	0.781956	1.17946	1.3426	0.836111	1.07213	0.897561	1.0342	0.928306	1.23983	1.14374	1.43714	0.878438	1.10916	0.972595	1.09726	1.30815	1.38859	1.15565	1.04327	1.21798	1.02503	0.975953	1.28566	0.991263	1.12254	0.773782	1.18584	1.19622	1.28855	0.858817	0.909925
1.72756	1.16992	0.968238	1.2143	1.28326	1.19814	1.02242	1.24931	0.885575	1.05408	1.13167	1.04225	0.999316	1.19692	1.81581	1.6254	1.06302	1.06677	0.948187	1.20506	1.18882	1.613	0.974164	0.836806	0.926007	1.19902	1.20917	0.8335	0.749222	1.18727	1.05263	0.98582	1.03413	0.925306	1.1184	1.25459	0.912767	1.0917	1.49465	0.853399	1.00172	1.08135	0.829137	0.642218	0.855194	0.716503	1.22893	0.6634	1.05617	0.890006
1.50286	0.998447	0.844066	1.08529	1.11747	1.15141	0.851718	1.16864	0.74169	0.849162	0.979762	0.818385	0.912278	1.04239	1.63	1.49883	0.89652	0.910587	0.741408	1.03537	1.10984	1.38618	0.88217	0.647572	0.807698	0.975354	1.08095	0.604576	0.612721	1.0583	0.86324	0.758524	0.761137	0.770723	0.939133	1.11182	0.723474	1.02603	1.27797	0.694778	0.898676	0.950625	0.65113	0.65179	0.673325	0.545647	1.16258	0.649588	0.924643	0.773299
1.53718	1.12531	0.959048	1.22895	1.14314	1.27934	0.955683	1.29934	0.899715	1.14317	1.28255	1.00677	1.07186	1.19537	1.60568	1.67726	0.878859	1.10051	0.997698	1.15381	1.23773	1.54286	1.00389	0.978352	0.96559	1.24797	1.25974	0.641953	0.826256	1.1514	1.05013	0.849388	0.949968	0.913025	1.06934	1.27787	0.859768	0.989189	1.44939	0.786077	0.933735	1.16704	0.767282	0.864856	0.800617	0.857597	1.06222	0.668595	0.993827	0.681352
1.48284	0.944584	0.672772	1.08811	0.934105	1.22275	0.842196	1.02468	0.902359	0.829348	1.12632	1.01168	1.04786	1.04639	1.50076	1.45144	0.906651	0.995823	0.926686	0.888496	1.17136	1.31914	0.845543	0.815398	0.753318	1.1011	1.02	0.861646	0.799461	1.18716	0.784638	0.877187	0.874769	0.768215	0.974659	1.26429	0.764782	0.900171	1.31828	0.867816	0.781492	1.05002	0.907987	0.88254	0.777263	0.686114	1.1138	0.923672	0.854024	0.881289
1.64107	1.05676	0.910421	1.05968	0.879565	1.28941	1.05714	1.04571	0.950257	0.929314	1.14723	0.828208	0.877726	1.06359	1.44575	1.39176	1.04403	1.08296	0.794922	0.903331	1.17407	1.39832	0.743723	0.818596	0.714971	0.934922	1.09976	0.785385	0.734694	1.28978	0.888339	0.827704	0.734936	0.738537	1.13555	1.28316	0.889914	1.01076	1.37146	0.775132	0.801164	1.06164	0.680006	0.714034	0.647037	0.784116	1.11466	0.915897	0.83786	0.728847
1.49373	0.930147	0.814229	1.00286	1.07652	0.976732	0.811585	1.01992	0.82909	1.03244	0.968995	0.978898	0.703682	0.985356	1.4372	1.34352	0.737253	0.90279	0.842002	1.03837	0.897415	1.4012	0.959908	0.730872	0.649697	1.00496	0.980426	0.718005	0.653526	1.03412	0.787944	0.776563	0.835783	0.94309	0.92332	1.04346	0.813439	0.807002	1.33578	0.601051	0.906556	0.901095	0.737892	0.756287	0.617864	0.678523	0.924188	0.763067	0.867166	0.791561
1.45145	1.07643	0.923953	1.21646	1.15714	1.13589	0.931311	1.31189	0.792874	0.889867	1.04075	0.936306	0.987673	1.10414	1.69478	1.61081	0.837782	0.937183	0.925225	1.2175	1.20548	1.4466	1.01974	0.745481	0.844784	1.14552	1.22707	0.553088	0.642411	1.06582	0.981402	0.750187	0.845957	0.741143	0.940614	1.14876	0.792387	1.02193	1.32441	0.775793	0.992932	1.0717	0.724431	0.777083	0.853094	0.720016	1.22878	0.676534	1.09054	0.832394
1.3777	0.980054	1.03978	1.06874	1.09143	1.24159	1.0653	1.07715	1.05705	1.01608	1.23849	0.914378	1.10713	0.988468	1.57946	1.42631	0.952158	1.05269	0.745624	0.974145	1.16952	1.16883	0.77126	0.873588	0.957919	1.004	0.943866	0.951262	1.04183	1.08376	0.745216	0.970933	0.872873	1.1074	1.00194	1.26837	0.784961	1.23059	1.22406	0.867072	1.03794	1.16279	0.895534	0.785289	0.927243	0.744655	1.15831	1.00079	0.960565	0.862548
1.41161	0.982665	0.90278	1.00389	0.96157	0.964173	0.894645	1.0138	0.657845	1.03922	1.01294	0.825284	0.912402	0.989628	1.49851	1.2896	0.805503	0.901984	0.803978	0.942573	0.768724	1.2737	0.845615	0.707677	0.762798	1.05028	0.906179	0.834051	0.832264	1.00916	0.865113	0.979636	0.855684	0.916961	0.857217	1.14988	0.796127	0.931741	1.35104	0.589997	1.08278	0.98301	0.726149	0.634557	0.748626	0.656555	1.09899	0.746107	0.967767	0.90168
1.37365	0.93994	0.669081	1.10307	0.959964	1.09776	0.7752	1.10931	0.818512	0.896181	1.035	0.841912	0.936433	0.896469	1.50163	1.51417	0.781952	0.926724	0.893616	0.978251	1.05162	1.32985	0.873329	0.692591	0.84552	1.04849	1.06543	0.705518	0.682133	1.04453	0.712996	0.688262	0.72607	0.754587	0.939011	1.10129	0.727491	0.852702	1.24944	0.757636	0.871171	0.943684	0.557493	0.682835	0.684702	0.649697	1.13851	0.756805	0.887031	0.670958
1.52548	1.11169	0.798469	1.16474	1.09303	1.03158	0.970904	1.06509	0.878075	1.03686	1.06061	0.958951	0.919734	0.998685	1.57166	1.39953	0.942139	0.98312	0.873485	1.00536	1.00134	1.48587	0.847853	0.796858	0.840625	1.1174	0.986203	0.862022	0.811912	1.22588	0.908566	0.975176	0.964132	0.897551	0.961408	1.21799	0.893297	1.0015	1.45193	0.840027	0.9337	1.05056	0.722919	0.50001	0.722641	0.725667	1.14069	0.742586	0.976008	0.718185
1.33959	0.727001	0.960926	1.10566	0.983582	1.06906	0.877296	1.10126	0.861939	0.866297	1.02096	1.00812	0.680803	0.850682	1.50635	1.51038	0.787283	0.952307	0.933472	1.11449	1.11621	1.37489	0.953691	0.710773	0.718888	0.973336	1.04051	0.729367	0.68831	1.00676	0.831479	0.595258	0.717101	0.914072	1.01059	0.966644	0.861028	0.8516	1.08772	0.64318	0.951007	0.870401	0.779692	0.85246	0.794839	0.683888	1.07641	0.882943	0.88581	0.785708
1.35491	0.835612	0.866429	0.972293	0.788386	1.13019	0.973349	0.885586	0.961574	0.971431	1.16944	0.785021	0.85952	0.905463	1.26976	1.26975	0.927443	1.01535	0.663524	0.745258	1.13029	1.23474	0.422396	0.804211	0.794152	0.885157	0.831835	0.853728	0.8781	1.17104	0.698275	0.800476	0.78775	0.927456	0.995307	1.14915	0.790456	0.935209	1.08464	0.736221	0.859436	1.05753	0.726406	0.681814	0.692	0.790289	0.870819	0.976014	0.659797	0.558746
1.43201	1.07164	0.467056	1.0699	0.94677	1.0258	0.939703	1.07832	0.982472	0.917695	1.02665	1.04813	0.976597	1.06165	1.39526	1.41948	0.880023	0.973232	0.90065	0.947318	1.09781	1.34768	0.836017	0.857243	0.856477	1.10149	0.985293	0.883911	0.797822	1.16576	0.861577	0.887458	0.939941	0.826327	1.03541	1.20459	0.794218	0.917148	1.30354	0.932317	0.839251	1.14385	0.741781	0.802348	0.734115	0.790223	1.06636	0.735751	0.917476	0.741025
1.33644	0.952999	0.847934	1.24416	0.882236	1.30813	0.959622	1.19124	0.90525	0.963563	1.31304	0.835075	1.10103	1.03156	1.41697	1.5258	0.846107	1.14115	0.805914	0.918263	1.31076	1.31955	0.68185	0.801163	0.934887	1.07205	1.11953	0.776552	0.886665	1.23937	0.814767	0.855231	0.764663	0.764262	1.06044	1.38283	0.665483	1.04724	1.13812	0.793149	0.702866	1.12667	0.779376	0.926544	0.640782	0.767733	1.11551	0.966521	0.866622	0.623973
1.39542	0.860786	1.2168	1.3379	1.13948	1.24476	1.03224	1.28349	1.09294	1.24295	1.35165	1.06963	1.06813	1.06895	1.50139	1.43062	0.851864	1.12082	1.05043	1.05051	1.316	1.27737	0.835514	1.05178	1.16466	1.22344	1.05928	0.948985	1.14346	1.15238	0.826254	1.0151	0.990556	1.27729	0.944313	1.30803	0.973359	1.14122	1.10151	0.840781	1.13194	1.14559	1.05566	1.06584	1.00049	0.967264	1.04822	1.24442	0.814482	0.975588
1.55545	1.10197	1.03981	1.36226	0.96352	1.33878	1.29692	1.33874	0.890899	1.03822	1.24789	0.962752	1.21328	1.31415	1.47279	1.3898	1.12738	1.2761	0.866449	1.07308	1.32884	1.42645	0.987933	0.916784	0.870634	1.12579	1.18526	0.990548	1.02371	1.43489	0.878977	1.02013	0.936846	0.694494	1.09254	1.50495	0.778679	1.21099	1.30344	1.00151	0.987915	1.31415	0.977981	0.979304	0.929419	0.876473	1.39953	1.07519	1.01462	0.946168
1.23069	0.90137	0.7877	1.12266	0.971003	1.0146	0.81156	1.13826	0.681774	1.01545	1.01983	0.884068	0.946702	1.01834	1.40991	1.35206	0.673095	0.886079	0.79916	0.921696	1.05857	1.18385	0.795641	0.803809	0.885155	1.06631	0.929441	0.588745	0.801238	1.00851	0.754499	0.78388	0.815696	0.865534	0.713472	1.08488	0.654782	0.961138	1.11957	0.722283	0.943871	1.06633	0.686938	0.713222	0.73143	0.655448	0.942543	0.692301	0.76556	0.651076
1.52297	1.04152	0.967592	1.03054	1.19074	0.968776	0.951602	1.06915	0.848185	1.08546	0.901052	0.992808	0.748396	1.03635	1.49652	1.20868	0.847836	0.787601	1.00111	1.13092	0.880575	1.36417	1.03003	0.864334	0.751957	1.07216	0.943037	0.723091	0.697071	1.09749	0.959051	0.936331	0.89253	1.08264	0.886671	0.995869	1.04616	0.869853	1.46941	0.782578	1.0112	0.894793	0.752714	0.719298	0.712613	0.821628	1.0018	0.692469	0.97543	0.927919
1.36965	1.05794	0.956453	1.08936	1.05788	1.17746	0.889147	1.07663	0.805039	1.06971	1.11536	0.68636	0.986747	1.06515	1.56342	1.51252	0.927639	0.939209	0.90342	1.05509	1.01332	1.39574	0.960631	0.737178	0.790966	1.06611	1.12287	0.621672	0.697339	1.11137	0.910736	0.825326	0.882568	0.740025	0.965622	1.09164	0.91642	0.984729	1.29258	0.744468	1.04964	1.09728	0.600263	0.621886	0.728051	0.822437	1.1519	0.635278	0.947769	0.751877
1.48555	0.969132	0.759629	1.07818	0.933795	1.13358	0.958005	1.11756	0.811021	0.916521	1.03862	0.880649	0.982485	1.09575	1.42944	1.33124	0.863735	0.990704	0.705968	0.899231	1.04512	1.31942	0.843443	0.779642	0.733364	0.984846	0.984213	0.74646	0.813565	1.16224	0.731292	0.83663	0.763451	0.751813	0.925718	1.27197	0.642403	0.979328	1.33043	0.71912	0.83325	1.06354	0.706764	0.726754	0.669252	0.619554	1.11545	0.759862	0.825047	0.721798
1.3736	0.888015	0.758555	1.20031	0.926164	1.07033	0.845221	1.17864	0.720048	0.902221	0.979287	0.926953	0.991808	1.00848	1.4734	1.41401	0.832863	0.971421	0.795322	0.922991	1.10018	1.3485	0.872119	0.79004	0.872751	1.03456	1.0299	0.756959	0.850648	1.12389	0.734121	0.825046	0.757256	0.733239	0.840379	1.25464	0.616838	0.916303	1.24849	0.721006	0.909441	0.991796	0.700437	0.723526	0.820908	0.604314	1.1604	0.8652	0.838541	0.724343
1.53439	1.12295	0.936805	1.09332	1.06624	1.09851	0.997224	1.13187	0.793354	1.12873	1.11901	0.923735	0.918313	1.16977	1.5302	1.42796	0.857074	1.0287	0.946707	1.16217	0.932379	1.37984	1.03765	0.750729	0.745222	1.16688	1.09855	0.788433	0.73965	1.116	0.919696	0.851357	0.944614	0.929648	1.0109	1.11429	0.882683	0.974006	1.35504	0.718857	1.08041	1.13176	0.824616	0.803391	0.708048	0.780231	1.10015	0.657717	1.05339	0.89457
1.29399	0.813123	0.749028	1.05242	0.876297	0.944456	0.946608	1.05137	0.826302	0.957396	0.927402	0.814078	0.90832	0.95679	1.26377	1.17562	0.843561	0.925627	0.798416	0.856131	0.917698	1.27715	0.845549	0.690204	0.727411	0.908617	0.891922	0.878064	0.830375	1.13636	0.637612	0.868866	0.789958	0.75986	0.88891	1.13638	0.783712	0.840814	1.1671	0.787917	0.993906	0.965836	0.649352	0.794362	0.709827	0.794518	1.1545	0.972603	0.788994	0.852981
1.39041	0.874013	0.890297	1.12308	0.820296	1.21055	1.05104	1.03322	0.883049	0.908073	1.10082	0.735708	0.940603	0.925747	1.33036	1.3564	0.922627	1.07895	0.91655	0.959043	1.05806	1.35986	0.908035	0.670283	0.693035	0.882697	1.17657	0.879094	0.836902	1.15454	0.767475	0.725669	0.662365	0.626664	1.06385	1.30989	0.842047	0.828595	1.19525	0.824131	0.870018	0.933424	0.665926	0.876352	0.783068	0.865021	1.21543	1.01749	1.00579	0.865018
1.55191	0.927276	0.84222	1.04891	0.914524	1.19485	1.00371	1.11893	0.765169	0.837899	0.993015	0.830232	0.895102	1.08008	1.40399	1.2592	0.935317	0.978299	0.736882	0.892395	1.1636	1.27722	0.755059	0.769406	0.691536	0.892516	1.03475	0.6838	0.691712	1.186	0.782685	0.772712	0.653061	0.693269	0.949073	1.2205	0.727288	0.939582	1.27929	0.774218	0.778873	0.966782	0.685561	0.761868	0.684345	0.678812	1.07566	0.885833	0.779016	0.796749
1.66388	1.05615	0.942532	1.28752	1.23773	1.32416	1.07553	1.34776	0.921726	1.03773	1.21639	1.0576	1.18881	1.2364	1.70059	1.54105	1.08127	1.1834	0.764871	1.03889	1.31485	1.53994	0.922408	0.912096	0.99032	1.11582	1.13255	0.922928	0.966091	1.32601	0.873913	1.06242	0.953356	0.912749	1.08911	1.43113	0.705946	1.2187	1.45825	0.916691	0.906264	1.12793	0.902712	0.849995	0.826193	0.657748	1.31463	0.978328	0.881927	0.863265
1.65034	1.12588	0.851596	1.16983	1.20618	1.14126	0.979065	1.20605	0.784239	0.932399	0.957747	0.996482	0.972439	1.1694	1.72502	1.57206	1.08054	1.02252	0.924694	1.20006	1.14779	1.59971	1.07196	0.738004	0.776816	1.09799	1.22734	0.824717	0.614261	1.19874	0.999532	0.906296	0.957315	0.684394	1.08951	1.19636	0.861038	0.962644	1.45441	0.88051	0.989133	1.01625	0.767797	0.685786	0.871848	0.71857	1.28754	0.725219	1.08855	0.930923
1.56782	1.14788	0.948247	1.11228	0.980499	1.35666	1.01097	1.15211	1.06124	1.09232	1.30881	0.926182	0.973547	1.16153	1.38445	1.59311	1.01564	1.17784	0.826296	0.996204	1.30848	1.47675	0.870485	0.963384	0.895842	1.06463	1.20515	0.763942	0.818	1.27323	1.00005	0.794203	0.894972	0.898577	1.18228	1.27396	0.883822	1.06595	1.3197	0.794238	0.881261	1.23532	0.812844	0.94577	0.711661	0.93101	0.980915	0.955498	0.911642	0.644594
1.2516	0.978303	0.799688	1.18022	0.902383	1.0404	1.06352	1.09132	0.859033	1.03189	1.1491	0.947532	0.944335	0.958845	1.36618	1.40868	0.820095	1.06519	0.915082	1.02764	1.11158	1.3624	0.82402	0.809615	0.791175	1.09429	1.03741	0.829644	0.85268	1.16914	0.849126	0.788616	0.893004	0.787052	0.96356	1.17998	0.805231	0.922532	1.19653	0.909654	0.909506	1.13876	0.713834	0.733724	0.801935	0.849627	1.05184	0.819758	0.970334	0.595224
1.48104	0.875228	0.960999	1.07815	1.09438	1.328	0.874443	1.13319	0.928172	1.03157	1.25637	0.920288	0.946644	1.06464	1.55543	1.60625	0.798228	1.10274	0.891468	1.0498	1.18713	1.35277	0.905318	0.730491	0.84706	1.00707	1.21906	0.715946	0.787489	0.965172	0.846967	0.667231	0.798467	0.922348	1.11304	1.20894	0.759001	1.01494	1.10503	0.690843	0.877418	1.0024	0.831399	0.993948	0.701393	0.731072	0.996361	0.868544	0.888528	0.857177
1.5323	1.04843	0.781646	0.935274	0.957776	1.26047	1.00965	0.961257	0.971476	0.857395	1.03608	0.802589	0.9197	0.984497	1.35071	1.33696	1.03025	0.988924	0.850322	0.848617	1.0761	1.33292	0.879376	0.802237	0.740745	0.860494	1.06578	0.832309	0.774523	1.17143	0.875739	0.710347	0.75609	0.822002	1.02592	1.15818	0.925014	0.952272	1.35072	0.930899	0.880272	0.992723	0.702294	0.806858	0.726494	0.841315	1.10643	0.911398	0.964001	0.835759
1.31753	0.977215	1.01715	1.05746	0.986597	0.952341	0.892187	0.926339	0.828446	1.05909	0.842624	0.867562	0.883644	0.981901	1.437	1.04962	0.844583	0.684739	1.00389	0.989936	0.81825	1.09401	0.964751	0.88548	0.787091	1.04556	0.877068	0.759919	0.877776	1.07476	0.817744	0.990614	0.849161	0.999881	0.667927	1.10183	1.0257	0.895343	1.3285	0.767722	1.1314	0.992266	0.777728	0.633571	0.930682	0.853784	1.05144	0.864998	0.931864	0.99715
1.58813	1.12237	0.759811	1.17138	1.05583	1.24203	1.09298	1.22465	0.996504	0.82552	1.0439	0.978067	1.12429	1.09588	1.59375	1.46568	1.14217	1.09241	0.752993	0.919071	1.24253	1.46477	0.870393	0.850554	0.899327	0.989373	1.08843	0.963164	0.906969	1.35146	0.890627	0.977787	0.875348	0.718666	1.08492	1.33867	0.81358	1.18029	1.45645	1.0159	0.977737	1.13659	0.751326	0.733819	0.873624	0.74808	1.38905	1.03259	0.969204	0.854894
1.55938	0.983095	0.922534	1.15534	0.844614	1.22428	1.08725	1.07688	0.841741	0.974557	1.16641	0.872706	0.934212	1.12043	1.32983	1.30102	1.06833	1.1442	0.720156	0.8754	1.20718	1.43735	0.738842	0.837098	0.746105	0.979441	0.987141	0.90149	0.849174	1.36643	0.856661	0.921451	0.843459	0.781926	1.0617	1.3154	0.805812	0.982466	1.2815	0.776247	0.825721	1.10264	0.856898	0.809619	0.683672	0.780191	1.10596	1.00515	0.80511	0.729812
1.46342	0.95206	0.757627	0.886554	0.950008	1.3633	0.931762	1.00093	0.896495	0.527254	1.09749	0.952598	1.02821	0.957863	1.58099	1.54565	1.07819	1.03171	0.745295	0.947792	1.33583	1.18236	0.748749	0.724458	0.747024	0.834771	1.03864	0.878261	0.650925	1.15933	0.915711	0.827893	0.644039	0.768008	1.19456	1.13969	0.734031	1.07091	1.21334	0.937294	0.729561	0.971775	0.838618	0.902638	0.774496	0.578337	1.18149	0.950785	0.964803	0.897296
1.29503	0.888999	0.867392	0.911885	0.847993	0.862411	0.778444	0.830077	0.744168	0.941377	0.852686	0.769535	0.66667	0.832114	1.27977	1.04422	0.732043	0.643605	0.872321	0.910843	0.821874	1.08453	0.749944	0.752423	0.708367	0.97339	0.732415	0.678396	0.703187	1.01334	0.765399	0.779196	0.721638	1.01275	0.675081	0.893578	0.924188	0.6753	1.21777	0.595317	0.989949	0.850854	0.693723	0.59811	0.703915	0.754768	0.811234	0.792666	0.862053	0.788109
1.43506	0.835928	0.751216	1.07847	1.01214	1.14613	0.997226	1.07392	0.909431	0.806358	1.04264	1.0962	0.911787	0.894318	1.57278	1.44323	0.777833	1.03786	0.877818	1.03703	1.18445	1.16549	0.780327	0.735739	0.816993	0.94367	1.08418	0.882295	0.829426	0.938295	0.713479	0.750148	0.696942	0.890685	1.05504	1.25377	0.612083	1.01026	1.12481	0.905001	0.734228	0.932065	0.79611	0.826655	0.884439	0.548203	1.06119	0.88079	0.956463	0.861265
1.60866	0.998275	0.828274	1.07652	0.914013	1.38072	1.14896	1.09303	1.1625	0.885395	1.30245	1.01406	1.11743	1.16071	1.46942	1.48028	1.13167	1.19097	0.857651	0.796407	1.32024	1.44261	0.66777	0.908035	0.803503	0.999289	1.0875	1.0245	0.950677	1.37098	0.946939	1.02294	0.95025	0.751697	1.2812	1.43418	0.922038	1.12779	1.32714	0.995795	0.805924	1.21166	0.900984	0.993732	0.751527	0.907761	1.2335	1.08642	0.779744	0.911258
1.32994	0.783097	0.830132	1.15261	0.888972	1.0898	0.887188	1.04068	0.847128	1.02766	1.18368	0.86034	0.876279	0.94001	1.31521	1.36333	0.677239	1.02486	0.801246	0.877532	1.134	1.30128	0.619227	0.787382	0.846123	1.01689	1.00842	0.731239	0.849742	1.03682	0.66691	0.763013	0.786803	0.866163	0.899726	1.28053	0.632935	0.826878	1.0566	0.653252	0.685256	0.996601	0.732879	0.788024	0.683444	0.734194	0.826751	0.865624	0.728403	0.573251
1.39345	0.972062	0.795173	1.14259	0.955065	1.05842	1.13067	1.0895	0.894756	0.983485	1.01516	0.928445	0.945003	1.07217	1.28707	1.27757	0.962183	1.09315	0.851732	0.925512	0.99368	1.39654	0.977601	0.738387	0.72129	0.935054	1.00813	0.990828	0.875149	1.19863	0.824011	0.948111	0.92816	0.717669	1.02878	1.28407	0.833936	1.02988	1.18524	0.938794	0.942809	1.11973	0.811623	0.916842	0.748434	0.844845	1.2629	0.930817	0.956254	0.948825
1.31104	0.649395	0.976921	1.06452	1.19044	1.11261	0.843625	1.1344	0.833518	0.985518	1.01611	0.830533	0.84275	0.92837	1.41424	1.36231	0.783258	0.870769	0.844833	1.02071	1.11867	1.40214	0.903463	0.768716	0.852222	0.856143	1.05063	0.62402	0.762545	0.940676	0.814518	0.72467	0.731295	0.98195	0.890442	1.07186	0.831785	0.788326	1.13698	0.712141	0.841011	0.701291	0.673171	0.892	0.713607	0.800564	0.940497	0.870293	0.80678	0.796948
1.36896	1.39648	1.38493	1.25075	1.3472	1.01013	1.43764	1.23948	1.48115	1.52668	1.17409	1.32227	1.12432	1.25752	1.10879	0.943996	1.15748	1.14873	1.28128	1.36574	1.06903	1.29169	1.3645	1.34983	1.29822	1.24805	1.1105	1.39863	1.45402	1.33632	1.27516	1.3603	1.31157	1.68134	1.14718	1.34185	1.45867	1.27393	1.46988	1.25446	1.60637	1.41464	1.287	1.3862	1.34162	1.50083	1.15728	1.49746	1.50944	1.4251
1.14381	0.825941	0.976952	0.951809	0.702305	1.02444	0.985972	0.807111	0.886625	1.04343	1.02663	0.725062	0.776713	0.871065	0.982501	1.06682	0.870439	0.956842	0.780205	0.725603	0.891248	1.03022	0.802474	0.806137	0.783546	0.778518	0.739764	0.939624	0.913292	1.05395	0.74274	0.937933	0.771051	0.986492	0.91393	1.11731	0.902688	0.961532	0.912161	0.71423	1.00507	1.05469	0.804998	0.919811	0.725893	0.885937	0.986559	1.03151	0.80528	0.91505
1.4942	1.1105	0.968122	0.869185	0.847734	1.08385	1.09959	0.897126	0.798631	0.958463	0.978297	0.767553	0.805468	0.980795	1.32392	1.16985	0.988398	0.951652	0.866444	0.977256	0.776542	1.22731	0.949657	0.749265	0.611459	0.916366	0.93773	0.918243	0.776216	1.12496	0.984346	0.908979	0.764424	0.932983	1.01608	1.09824	0.994233	0.942857	1.40285	0.762306	1.0752	1.00904	0.75377	0.762443	0.737559	0.831729	1.15119	0.826776	1.12943	0.985238
1.41589	0.852426	0.761792	1.03594	0.953159	1.14665	0.80361	0.984864	0.809498	0.849771	1.07348	0.830492	0.872237	0.904003	1.54808	1.44029	0.79188	0.903279	0.769918	0.82419	1.05012	1.3534	0.665856	0.66487	0.655887	0.944445	1.00034	0.600231	0.67476	1.07651	0.794737	0.785843	0.745092	0.638487	0.929948	1.18915	0.747299	0.935307	1.2729	0.668502	0.738664	0.929499	0.583999	0.570346	0.588318	0.57835	1.03851	0.709468	0.711248	0.644853
1.27776	0.952036	0.938076	1.02572	0.835726	1.06335	0.984883	1.06315	0.654553	0.741647	0.93532	0.800979	0.900788	1.01743	1.43043	1.29941	0.904675	0.925537	0.668495	1.0332	1.14231	1.11621	0.789947	0.641521	0.717018	0.889454	0.993183	0.767895	0.736898	1.06373	0.911073	0.817051	0.693512	0.759069	0.916485	1.13069	0.683597	1.00006	1.03546	0.691749	0.99834	1.0462	0.823993	0.822774	0.867897	0.672807	1.10781	0.884167	1.06674	0.910562
1.67817	1.6014	1.52478	1.48356	1.7025	0.950232	1.6112	1.42722	1.64547	1.61511	0.982309	1.66923	1.32267	1.49169	1.64518	1.09345	1.49833	1.2227	1.61316	1.76109	1.25021	1.50376	1.70935	1.49255	1.49275	1.49998	1.34628	1.72306	1.57012	1.48443	1.43217	1.65085	1.60448	1.8522	1.35933	1.4407	1.68715	1.38694	1.67212	1.5901	1.87368	1.49998	1.56907	1.50577	1.73736	1.64677	1.56501	1.68555	1.8115	1.83685
1.08323	0.653386	0.743845	1.07315	0.933818	1.02167	0.725168	0.990638	0.772742	0.901701	1.06058	0.865811	0.856224	0.74923	1.38061	1.38348	0.516254	0.824959	0.928381	0.928765	1.06147	1.11874	0.759133	0.694969	0.783356	1.01692	0.89853	0.611235	0.710933	0.881818	0.570042	0.610217	0.711202	0.869779	0.735816	0.979615	0.702706	0.77208	0.967146	0.758633	0.768564	0.885758	0.685106	0.761917	0.694513	0.653788	0.89448	0.765686	0.735633	0.64305
1.62022	0.823991	0.841626	1.05604	1.05139	1.20199	1.01075	1.05353	0.853058	0.946729	1.06204	0.886499	0.806877	0.960422	1.40762	1.27471	0.963832	1.07624	0.732486	0.832801	1.12748	1.43019	0.696593	0.721306	0.744774	0.788045	1.03144	0.863629	0.746469	1.18192	0.761323	0.871452	0.709361	0.831007	1.08119	1.277	0.776902	0.929141	1.29133	0.805853	0.647451	0.769071	0.678113	0.791021	0.555715	0.681648	1.05202	1.00183	0.713915	0.813824
1.52151	1.17317	1.07107	1.23222	1.22776	1.29821	0.917204	1.25503	0.822798	1.10302	1.20729	0.901603	1.04809	1.11068	1.78572	1.68075	0.90166	1.05606	1.01653	1.26891	1.18066	1.39336	1.0484	0.768655	1.00263	1.19374	1.31572	0.690188	0.769454	1.04494	1.03934	0.848255	0.876137	0.970721	1.07493	1.21024	0.898926	1.12708	1.33444	0.777156	1.07788	1.06786	0.794691	0.808526	0.863564	0.755627	1.19971	0.726297	1.18723	0.918594
1.68117	1.21992	0.95917	1.38833	1.23177	1.25645	1.06385	1.43687	0.845632	0.98694	1.1456	1.07291	1.13825	1.26238	1.80636	1.67631	1.01257	1.10375	1.05441	1.27354	1.31979	1.5768	1.09654	0.885956	0.977668	1.29842	1.32506	0.782366	0.752292	1.26576	1.0557	1.00537	0.978063	0.747464	1.0804	1.38761	0.858599	1.12569	1.50542	0.92772	0.963827	1.16699	0.865148	0.851739	0.917874	0.762667	1.40533	0.789294	1.1395	0.97353
1.59195	0.901245	0.894399	1.11388	0.982652	1.21293	0.967937	1.08232	0.724827	1.03561	1.16018	0.943183	0.822999	1.03297	1.36429	1.36207	0.902239	1.10565	0.872731	0.957671	1.14344	1.45308	0.811711	0.828965	0.771257	1.00146	1.07315	0.810792	0.730918	1.18645	0.901582	0.8626	0.760485	0.895556	1.06768	1.26468	0.799812	0.786104	1.33988	0.713325	0.650261	0.848295	0.787757	0.876479	0.573721	0.727548	0.933156	0.895136	0.834445	0.761457
1.38121	0.958227	0.943086	0.963278	0.997844	1.30906	0.926271	1.10983	0.996235	0.996992	1.22836	0.810791	1.05605	1.04875	1.50096	1.55277	0.889829	1.0308	0.762291	0.926412	1.1772	1.1705	0.797249	0.849668	0.928271	0.954751	1.07117	0.741343	0.863956	0.985963	0.805164	0.805874	0.755801	0.945117	1.08782	1.1842	0.745001	1.13077	1.1465	0.753317	0.959964	1.14113	0.703126	0.867764	0.763898	0.755088	1.07039	0.833183	0.824998	0.776298
1.6363	1.20821	0.875441	1.33956	1.03537	1.4336	1.1087	1.33281	0.90815	1.04692	1.35065	0.997927	1.21868	1.27262	1.64559	1.70172	1.08316	1.29685	0.96273	1.18732	1.3955	1.55657	0.985647	0.872013	0.932647	1.23556	1.36751	0.876582	0.854871	1.40615	0.990286	0.884226	0.911644	0.646239	1.25098	1.46001	0.762912	1.09151	1.42721	0.958845	0.85036	1.24393	0.860094	0.932006	0.811159	0.829968	1.30052	0.919743	1.10385	0.750655
1.30358	0.752135	0.845939	0.95337	1.04882	0.898328	0.850806	0.916143	0.836782	0.751406	0.696431	0.866803	0.755093	0.861091	1.49091	1.20739	0.852074	0.622872	0.850854	0.998935	0.983305	1.19609	0.877439	0.700107	0.611263	0.842484	0.842711	0.694228	0.602716	0.947902	0.653023	0.815917	0.745205	0.809556	0.77945	0.971977	0.845611	0.808098	1.15695	0.785766	0.878869	0.832474	0.662187	0.554831	0.854199	0.667964	1.07447	0.747245	0.805053	0.888203
1.39728	0.931255	0.768029	0.825048	1.07084	0.910848	0.812036	0.888409	0.895294	0.738649	0.720752	0.851453	0.759384	0.864559	1.55815	1.28088	0.934376	0.645633	0.69616	0.975736	1.0243	1.23575	0.701745	0.680353	0.722391	0.814674	0.881732	0.718927	0.606199	0.975603	0.817199	0.813184	0.775304	0.876799	0.893782	0.933086	0.837806	0.884089	1.23896	0.769959	0.961928	0.865575	0.583885	0.394302	0.844726	0.668968	0.982241	0.755303	0.90334	0.806888
1.59307	1.05598	0.911379	1.11052	0.903385	1.37135	1.08474	1.20352	0.734431	0.89911	1.24101	0.721036	1.05732	1.09763	1.46865	1.53565	1.07806	1.19145	0.774427	0.969523	1.2397	1.43267	0.849672	0.734569	0.794359	0.992241	1.16053	0.854331	0.712943	1.27637	0.916661	0.831151	0.697805	0.659453	1.16342	1.27644	0.742229	1.02168	1.35355	0.81995	0.833076	1.04676	0.72683	0.870079	0.624215	0.723414	1.28758	0.933907	0.982159	0.795267
1.38086	0.921527	1.04471	1.10671	1.0301	1.27249	1.2015	1.17849	0.921348	0.954093	1.09532	0.672836	1.0476	1.07183	1.33776	1.33092	1.07493	1.16583	0.637451	1.01885	1.17792	1.3548	0.94677	0.687596	0.835834	0.649569	1.18319	0.963377	0.937769	1.17105	0.838898	0.886527	0.683839	0.771939	1.16072	1.36688	0.755096	1.11587	1.09356	0.882225	0.966213	1.0184	0.719081	0.991132	0.829781	0.888836	1.31058	1.0946	1.07534	0.961889
1.49254	1.03154	0.821542	1.11978	0.876259	1.04784	1.01556	0.940912	1.00563	1.05059	1.12789	0.936031	0.814693	0.940756	1.32552	1.30869	0.9735	1.00208	0.93273	0.891677	1.04609	1.44025	0.739373	0.912224	0.797346	1.07277	0.876906	0.912553	0.803808	1.30196	0.863969	1.00337	0.915595	0.909834	1.06856	1.23178	0.994719	0.864884	1.38603	0.823757	0.782332	1.07174	0.698168	0.61734	0.631026	0.871302	1.04703	0.853607	0.788616	0.630702
1.47343	0.967163	1.11023	1.25222	1.17448	1.33121	0.931537	1.30847	0.927159	1.03729	1.19839	0.904331	0.977413	1.07827	1.69076	1.69217	0.943538	1.05273	0.95548	1.14826	1.28201	1.49244	1.01488	0.861362	0.965881	1.08554	1.25737	0.557344	0.796319	1.11514	0.958158	0.67822	0.813171	0.897787	1.04218	1.14115	0.920388	1.11357	1.2415	0.747038	1.04726	1.05838	0.722822	0.824687	0.851039	0.791884	1.20675	0.847335	0.898499	0.746411
1.24426	0.718713	0.764554	0.925552	0.75666	1.10351	0.827728	0.963038	0.613429	0.842996	1.0693	0.614238	0.835277	0.86067	1.26027	1.35519	0.731884	0.935634	0.716181	0.804978	0.933773	1.2633	0.745599	0.544155	0.583211	0.832752	0.934527	0.668147	0.631088	0.989919	0.754883	0.686693	0.580429	0.63715	0.94707	1.08459	0.664789	0.736618	1.10474	0.53952	0.758055	0.840595	0.545769	0.804837	0.407318	0.638282	1.02642	0.728387	0.788219	0.683169
1.15345	0.966244	0.78797	1.1418	0.980441	1.06416	0.652296	1.05745	0.7839	0.949347	1.03154	0.882009	0.993084	0.965826	1.52933	1.47445	0.681089	0.779338	0.957016	0.988294	1.08888	1.14467	0.88626	0.790525	0.861683	1.14088	0.993689	0.542995	0.703283	1.00498	0.795398	0.845269	0.857486	0.781806	0.738547	1.07819	0.792283	0.957067	1.1341	0.761995	0.934393	1.10015	0.733273	0.717364	0.793705	0.703878	1.04092	0.678966	0.8552	0.771029
1.45205	0.913213	0.919429	1.11056	0.860518	1.14304	0.968373	1.09844	0.81932	0.99536	1.13332	0.791051	0.835757	0.994543	1.23382	1.2469	0.839809	0.98228	0.852256	0.876134	1.15463	1.27069	0.742999	0.846854	0.749794	1.02073	0.92893	0.700577	0.685343	1.21368	0.73409	0.833558	0.733757	0.849943	0.888052	1.1499	0.836419	0.863191	1.23837	0.725882	0.769218	1.01471	0.74474	0.835313	0.575967	0.813568	0.994977	0.98088	0.692572	0.734461
1.41058	0.940533	1.03541	0.951469	1.10282	1.05912	0.94212	1.03916	0.83881	0.965199	0.862189	0.738017	0.800398	0.940549	1.43111	1.2337	0.93113	0.751224	0.866249	0.955723	0.877773	1.27074	1.01398	0.807726	0.739226	0.876459	0.884641	0.695689	0.71035	1.01587	0.836981	0.864035	0.768205	0.967873	0.791827	0.938566	0.997784	0.984389	1.33433	0.751509	1.08242	0.911253	0.659495	0.690816	0.769532	0.795111	1.17312	0.822525	0.876081	0.951686
1.50926	0.979018	0.962258	1.33612	1.04865	1.26437	1.06169	1.26703	0.721687	1.01265	1.23441	0.938163	1.02343	1.07564	1.61163	1.57508	0.999089	1.15985	0.938929	1.07371	1.27278	1.53577	0.8845	0.815215	0.875152	1.14961	1.1248	0.800012	0.764418	1.30961	0.91907	0.94085	0.863633	0.714731	1.07884	1.3015	0.819879	1.0455	1.32662	0.859	0.781634	1.05662	0.765384	0.734566	0.693997	0.686524	1.28512	0.812456	0.868909	0.683055
1.40657	0.955219	0.678593	0.993285	1.15509	0.952844	0.840266	0.964984	0.761758	0.922471	0.845417	0.919638	0.788515	0.90568	1.54132	1.30521	0.750744	0.828911	0.827563	1.08703	0.926613	1.28869	0.89601	0.574571	0.695466	0.934692	1.01294	0.708783	0.613467	0.948177	0.737806	0.710145	0.790424	0.879925	0.869092	1.02434	0.736357	0.850714	1.254	0.818424	0.836522	0.819588	0.639401	0.56996	0.699881	0.591711	0.95144	0.608267	1.00715	0.775756
1.63655	1.05072	0.939732	1.15783	0.843168	1.31077	1.10886	1.15272	0.870111	1.0011	1.29318	0.909471	0.96262	1.13236	1.3688	1.48226	1.0333	1.20703	0.90314	1.03629	1.28455	1.44098	0.824893	0.890545	0.807315	1.12316	1.12557	0.895941	0.774177	1.30288	0.887762	0.804957	0.814824	0.861495	1.15619	1.28605	0.812256	0.886077	1.32952	0.80414	0.774617	1.11897	0.880984	0.909983	0.716604	0.825374	1.0846	0.962534	0.938593	0.728797
1.20842	0.580645	0.904051	1.03136	1.02355	0.811917	0.749375	0.950371	0.737411	0.998264	0.872026	0.890745	0.6048	0.735312	1.3284	1.17013	0.618811	0.722704	0.911582	0.941348	0.795242	1.2792	0.885698	0.702953	0.709327	0.929916	0.738187	0.716356	0.730517	0.928831	0.681455	0.801013	0.758129	1.02099	0.711932	0.893679	0.8968	0.670571	1.13493	0.579781	0.935205	0.670053	0.690448	0.726875	0.641857	0.696159	0.926227	0.825517	0.709569	0.805653
1.52614	0.982634	0.804141	0.95042	1.11986	1.16455	0.817428	1.05179	0.842015	0.816092	0.957218	0.842405	0.847798	0.965743	1.63894	1.54212	0.955296	0.892176	0.731992	0.993718	1.10576	1.46478	0.821824	0.680142	0.766843	0.878896	1.14081	0.612858	0.61819	1.00847	0.950935	0.657492	0.764996	0.758593	1.01277	1.06989	0.79884	0.936056	1.33305	0.727552	0.915703	0.875434	0.548696	0.563951	0.763562	0.64478	1.04605	0.678383	0.944584	0.709511
1.48879	0.897214	0.82769	1.10472	1.0736	1.04793	0.882669	1.07932	0.761711	0.913897	0.952431	0.92524	0.814056	1.0145	1.60666	1.40503	0.874077	0.925337	0.806938	1.06567	1.04305	1.43478	0.874112	0.620399	0.634669	0.984902	1.03748	0.680189	0.619761	1.14104	0.784203	0.775595	0.810139	0.720326	0.964603	1.09984	0.780049	0.906845	1.2802	0.697073	0.888744	0.916621	0.668473	0.569253	0.680799	0.585972	1.10477	0.715667	0.836729	0.737269
1.49081	0.958846	0.74443	0.968388	0.986316	1.25361	0.892179	1.12418	0.886997	0.708894	1.08268	0.892202	0.927688	0.968361	1.59635	1.59978	0.906554	1.01559	0.62077	0.919508	1.21274	1.35487	0.727193	0.676382	0.760512	0.864966	1.12009	0.662249	0.678266	1.04294	0.883476	0.627181	0.665661	0.685733	1.08352	1.1583	0.620001	1.07756	1.24421	0.738246	0.826037	1.00704	0.616014	0.733079	0.706045	0.536854	1.11498	0.784927	0.889591	0.664122
1.67017	1.15913	0.845657	1.02569	1.06342	1.28189	1.15514	1.05436	1.12534	0.959218	1.15732	0.957962	0.932416	1.12889	1.46679	1.55689	1.18096	1.14621	0.902791	1.07847	1.26	1.56023	0.94848	0.901267	0.756663	0.96814	1.19548	0.948997	0.681585	1.27886	0.971822	0.878897	0.939913	0.765842	1.30154	1.25723	0.966594	0.996745	1.39843	1.00476	0.794294	1.16801	0.737761	0.814169	0.799467	0.946768	1.18353	0.868134	1.00148	0.802871
1.33229	0.893347	0.745941	0.863161	0.860346	1.08324	0.849367	0.85545	0.821977	0.885585	1.03009	0.70983	0.820715	0.913915	1.35545	1.39807	0.901787	0.95111	0.580362	0.825085	1.00908	1.31682	0.681078	0.63278	0.640862	0.785586	0.962789	0.744308	0.668274	1.0347	0.792181	0.74628	0.753786	0.683444	1.01852	1.09414	0.692054	0.882789	1.12729	0.647695	0.846205	0.995508	0.566691	0.629403	0.63622	0.692943	0.94887	0.757667	0.818139	0.62107
1.50348	0.958704	0.8357	1.07893	0.841685	1.25561	1.06532	1.05543	0.89574	0.910824	1.11043	0.703998	0.913493	1.01262	1.35448	1.40772	0.984609	1.08032	0.826265	0.862149	1.091	1.38107	0.806898	0.741603	0.761725	0.865256	1.12663	0.791898	0.772679	1.16317	0.814963	0.72892	0.687374	0.622503	1.10473	1.29381	0.822414	0.951461	1.21966	0.815647	0.77028	1.01908	0.540663	0.748621	0.640273	0.792867	1.17494	0.797179	0.857449	0.709139
1.60602	1.11141	0.892721	1.2556	1.08496	1.28213	0.977114	1.34992	0.799374	0.929996	1.19298	1.01057	1.04732	1.14836	1.65491	1.61804	0.972001	1.1268	0.778579	1.08388	1.37183	1.44292	0.834001	0.860321	0.952577	1.15727	1.15485	0.716272	0.73928	1.2697	0.935741	0.852778	0.825371	0.832037	1.03999	1.24892	0.665118	1.14334	1.37022	0.80983	0.88148	1.1344	0.823127	0.8038	0.767508	0.605117	1.19806	0.909526	0.927017	0.701047
1.41198	1.02596	0.842395	1.04321	0.900208	1.21106	0.89825	0.897796	0.909931	0.977335	1.17477	0.855155	0.9552	1.07604	1.43261	1.4501	0.971384	0.997835	0.89117	0.962686	1.16119	1.33268	0.781954	0.828463	0.766277	1.07001	1.04281	0.774699	0.75889	1.18012	0.89906	0.822265	0.921535	0.813001	1.03017	1.18364	0.874052	0.887584	1.19581	0.799217	0.846371	1.14175	0.833265	0.747836	0.761629	0.828062	0.927419	0.744911	0.897111	0.706121
1.35284	0.930064	1.06074	1.18933	0.968062	1.09444	0.889523	1.17448	0.734029	1.08068	1.11447	0.780848	0.803092	0.915374	1.4384	1.44751	0.831268	0.999701	0.887195	1.02106	1.03973	1.41552	0.889994	0.751533	0.899724	1.03963	1.0722	0.711611	0.798079	1.11638	0.954129	0.808709	0.768788	0.936894	0.934807	1.08223	0.924524	0.937563	1.21147	0.54882	1.09099	0.934519	0.680617	0.800494	0.709032	0.810375	1.11177	0.95185	0.935598	0.771319
1.40147	0.950615	0.871285	1.02638	0.97067	1.2005	0.835795	0.955639	0.95416	0.826473	1.1405	0.95734	0.885835	0.963353	1.57625	1.5583	0.957105	0.981867	0.815947	1.03175	1.22958	1.32208	0.786471	0.731389	0.739311	1.0093	1.00361	0.796969	0.67612	1.14671	0.873603	0.807531	0.850739	0.86167	1.09496	1.08487	0.828782	1.00048	1.14263	0.737715	0.865032	1.07171	0.87028	0.780668	0.763496	0.673633	1.04663	0.862659	0.898583	0.761087
1.38208	0.843961	0.786802	0.917582	0.906203	1.22519	0.869222	1.08447	0.856806	0.733943	1.13872	0.797342	0.871456	0.904693	1.38607	1.53156	0.797192	1.01592	0.664055	0.956934	1.17785	1.31292	0.767038	0.623581	0.717757	0.838295	1.09018	0.69858	0.656204	0.97832	0.843721	0.530133	0.56691	0.802618	1.08365	1.11227	0.613167	0.875319	1.13118	0.622026	0.747895	0.898587	0.688687	0.94213	0.58972	0.655458	1.00789	0.86724	0.954073	0.700987
1.54886	0.963605	0.911707	1.18632	1.07008	1.24511	0.882247	1.169	0.888806	0.944758	1.15831	0.933205	0.917745	1.06158	1.57799	1.52483	0.902906	1.01603	0.848055	1.03743	1.22341	1.53983	0.874392	0.80154	0.72032	1.05512	1.14888	0.598968	0.680561	1.26291	0.907526	0.813529	0.798996	0.727751	1.03616	1.25905	0.839619	0.929632	1.4083	0.677177	0.750826	0.979703	0.724614	0.764442	0.628884	0.726334	1.0947	0.857643	0.825198	0.658288
1.22089	0.767802	0.830173	1.01788	1.20675	0.922945	0.731143	1.02029	1.07482	0.897591	0.941098	1.22728	0.888372	0.770754	1.63391	1.42177	0.728056	0.7575	1.02604	1.0866	1.10594	1.139	0.89035	0.840448	0.96948	1.07234	0.852751	0.954898	0.918688	0.863316	0.81538	0.920183	0.948491	1.22946	0.908282	0.921358	0.934145	0.983491	1.11324	0.921851	1.09814	0.886728	0.969028	0.925559	1.00281	0.736021	0.998121	1.0365	0.947861	1.04205
1.34468	1.06397	0.812748	1.18524	1.09637	0.924907	0.810421	1.17437	0.879283	0.966641	0.932345	1.06727	0.900814	0.978181	1.64447	1.47146	0.765511	0.858176	0.873566	1.16796	1.09039	1.34917	0.920581	0.790403	0.899109	1.1406	1.05652	0.69663	0.804715	1.10985	0.901183	0.817846	0.874912	0.948409	0.875143	1.08397	0.807682	0.990763	1.32001	0.738144	1.07716	1.05312	0.728298	0.608323	0.891461	0.683463	1.065	0.785439	1.04618	0.705354
1.31053	0.879553	1.02313	0.936661	1.02881	1.20795	1.06247	1.04555	0.978401	1.03954	1.16994	0.857036	0.908691	0.842981	1.36844	1.34043	0.761894	1.07912	0.754889	1.00874	0.953954	1.16944	0.907912	0.708024	0.806444	0.764103	1.06526	0.908527	0.966433	0.942096	0.83227	0.800165	0.607133	1.08343	1.10774	1.21224	0.809608	1.08648	1.19635	0.733562	0.998923	0.911009	0.72794	0.98765	0.720863	0.796731	1.0766	1.0245	1.0806	0.913173
1.33432	0.909598	0.842277	1.21593	1.09111	1.17137	0.861976	1.28109	0.814242	0.860534	1.09267	0.924385	1.10607	1.08857	1.66445	1.55399	0.77805	0.926886	0.815356	1.04915	1.20095	1.35904	0.870753	0.770028	0.904298	1.10259	1.10759	0.575512	0.851114	1.07406	0.83913	0.790948	0.802887	0.761213	0.872933	1.2553	0.639337	1.04834	1.24895	0.739889	0.916404	1.06164	0.715667	0.755325	0.811104	0.60193	1.19171	0.675254	0.89872	0.707077
1.48161	1.00204	0.950617	1.14817	0.934786	1.3147	0.95899	0.884679	0.945071	1.16852	1.34647	1.01192	0.945302	1.01011	1.41487	1.44845	0.979406	1.16509	1.07452	0.947485	1.16447	1.40378	0.80646	0.907517	0.837813	1.1588	1.07154	0.952133	0.895883	1.29953	0.980012	0.950058	0.979992	1.00019	1.14053	1.24749	1.04	0.905838	1.2943	0.891268	0.862176	1.07038	0.958154	0.917425	0.70244	0.915666	0.907471	1.00449	0.885362	0.81188
1.21928	0.862589	1.03134	1.19253	1.0353	1.11762	0.838127	1.17007	1.09868	1.14388	1.18775	0.963345	0.991266	1.03264	1.38594	1.44777	0.827937	0.920492	0.914307	0.878595	1.13146	1.39064	0.889664	1.02347	1.01656	1.11773	0.92937	0.721759	1.04705	1.16001	0.859013	0.881877	0.978003	1.08968	0.832291	1.13606	0.988822	1.04349	1.19058	0.704651	1.14566	1.17946	0.82552	0.88399	0.858677	0.950434	1.01271	0.997174	0.629591	0.688934
1.12152	0.80724	0.762007	0.971761	1.03649	0.963388	0.80244	0.992331	0.728979	0.950958	0.900148	0.70602	0.946354	0.882507	1.38052	1.26321	0.735118	0.788669	0.834482	0.989264	0.925474	1.11839	0.886656	0.602988	0.801472	0.910172	0.945902	0.731757	0.743326	0.88221	0.601989	0.711149	0.751948	0.863885	0.755589	0.951697	0.722366	0.805879	1.03395	0.820246	1.00121	0.883095	0.614424	0.731319	0.781482	0.743801	1.02342	0.79177	0.928873	0.833715
1.60118	1.15899	1.02978	1.27794	1.13515	1.2476	1.14426	1.18221	0.993897	1.16286	1.21203	1.14876	1.03144	1.19332	1.59829	1.50097	1.03927	1.21299	0.989713	1.20781	1.15883	1.49179	1.14328	0.934378	0.824575	1.18987	1.16299	0.991622	0.957484	1.32489	0.901443	0.964299	1.01752	0.992337	1.11297	1.3222	0.919629	1.15363	1.43699	0.932278	1.05678	1.23788	1.0094	0.880277	0.929752	0.823142	1.24318	0.972972	1.08824	0.913111
1.41432	0.761387	0.906126	1.0961	0.798991	1.08429	1.10595	0.886413	0.945849	1.17228	1.1865	0.964849	0.821292	0.972096	0.982217	1.04447	0.939378	1.1551	0.917046	0.807531	1.00773	1.39116	0.76221	0.901302	0.749836	0.941658	0.888015	1.06789	1.0066	1.28771	0.752835	0.948975	0.890393	1.01173	1.06675	1.29066	0.93968	0.698965	1.19867	0.848882	0.842357	0.959125	0.876629	0.959713	0.691906	0.971958	0.867322	1.14234	0.742081	0.801826
1.52974	0.981388	0.893636	1.04049	1.06535	1.23837	1.06535	1.09221	0.891914	1.09177	1.12198	0.846735	0.926199	1.11796	1.41706	1.35484	0.96875	1.0906	0.798544	0.988025	1.07285	1.39253	0.845707	0.799988	0.843722	0.894514	1.11662	0.787766	0.847847	1.15173	0.888336	0.785724	0.792924	0.908548	1.12778	1.23211	0.844852	0.993566	1.26358	0.829374	0.873194	0.997982	0.618036	0.782849	0.620852	0.807229	0.996311	0.725059	0.874148	0.70495
1.43341	0.902477	0.771298	1.08487	0.853987	1.11645	0.995753	1.07899	0.856494	1.01358	1.10694	0.842364	0.849738	1.0302	1.18319	1.33008	0.913039	1.10531	0.686651	0.873609	1.07435	1.46998	0.813082	0.771935	0.738501	0.896411	1.01357	0.829391	0.818541	1.24116	0.795356	0.743965	0.771657	0.779623	1.05358	1.22166	0.735772	0.834736	1.22792	0.70377	0.814086	1.01025	0.661028	0.841257	0.542489	0.802703	1.00304	0.916538	0.799417	0.555086
1.44779	0.885299	0.906419	0.995666	0.975887	1.12385	1.08492	1.09286	0.936946	0.979536	0.97799	0.82753	0.906053	1.06849	1.27465	1.19294	0.941451	1.03996	0.607999	0.953231	1.06709	1.29497	0.82825	0.78823	0.815533	0.696141	1.06794	0.86716	0.920282	1.09941	0.780077	0.832511	0.658216	0.898464	1.08516	1.31367	0.711449	0.956758	1.18246	0.74489	0.888917	0.953924	0.63184	0.86996	0.768085	0.817249	1.03374	0.950023	0.921037	0.816203
1.63237	0.980653	0.972204	1.09012	0.918309	1.17414	1.16807	1.10977	0.96306	1.17954	1.26756	0.925805	0.866953	1.08266	1.12505	1.28461	0.997629	1.21843	0.863004	0.836034	1.07219	1.49738	0.819049	0.945614	0.837633	1.00977	0.990162	1.05157	0.911269	1.25325	0.896606	1.04821	0.920082	1.00247	1.1645	1.34577	0.912331	0.916241	1.36873	0.796227	0.847948	1.06638	0.845236	1.00539	0.60449	0.95051	1.0673	1.09624	0.80825	0.89237
1.34537	0.872548	0.915135	1.16808	0.857758	1.06621	1.00828	0.983528	1.061	1.05429	1.14251	1.08631	0.91793	0.942825	1.25984	1.19794	0.942025	1.06065	0.843488	0.889124	1.20396	1.25196	0.694463	0.978536	0.898989	1.00723	0.808974	1.03285	1.00823	1.31751	0.747447	1.09046	0.874685	1.06157	1.05636	1.32518	0.879513	0.968712	1.20266	0.835454	0.840426	1.08498	0.920021	0.889862	0.833336	0.865058	0.987528	1.17664	0.746347	0.78902
1.4441	0.924623	0.852854	1.08769	0.880063	1.24509	0.889472	1.03397	0.814005	0.865101	1.15413	0.729803	0.963253	1.00406	1.45256	1.42209	0.956238	1.02087	0.692333	0.87875	1.23575	1.30798	0.664947	0.708997	0.716671	0.955721	1.01613	0.70924	0.669594	1.23391	0.703187	0.79785	0.727942	0.648851	0.979488	1.20607	0.689943	0.962202	1.18954	0.723791	0.75324	1.04393	0.733318	0.702375	0.652157	0.669881	1.08247	0.946368	0.747262	0.660639
1.49851	1.03389	1.11454	1.18897	1.03431	1.18909	1.06488	1.19221	0.977412	1.09051	1.14709	0.822758	0.913131	1.09686	1.46783	1.37987	1.01102	0.996699	0.820024	0.951718	1.13465	1.4403	0.879267	0.947035	0.870385	1.03813	0.971769	0.706018	0.869594	1.28561	0.909903	0.954812	0.880474	0.935945	0.958288	1.20034	0.996077	1.13844	1.36009	0.71449	1.0418	1.1652	0.718555	0.679642	0.73782	0.865195	1.19148	0.898955	0.738131	0.718361
1.34037	0.883781	0.931347	0.904667	1.07498	1.10391	0.819568	0.965302	0.790122	0.86945	0.956693	0.68215	0.800057	0.847479	1.51271	1.31747	0.79439	0.778928	0.735327	1.01837	0.949583	1.22041	0.816424	0.577155	0.72266	0.803616	0.983706	0.59897	0.657623	0.950133	0.847466	0.73452	0.592793	0.936665	0.931968	1.01924	0.838415	0.910868	1.22867	0.595749	0.896775	0.747071	0.564405	0.66571	0.5992	0.647856	1.00166	0.704678	0.977809	0.787089
1.69733	1.17124	1.11899	1.15651	1.02944	1.47389	1.25319	1.19775	1.09542	1.07528	1.33943	0.855104	1.06453	1.21566	1.41369	1.50876	1.29519	1.25926	0.833944	0.960436	1.37077	1.59006	0.913857	1.02819	0.863879	0.993668	1.13961	0.947304	0.879115	1.50369	1.05832	1.01228	0.920842	0.874552	1.28431	1.33665	1.06393	1.19032	1.48173	0.974989	0.921748	1.2441	0.848482	0.917098	0.728687	1.00675	1.29213	1.09423	0.878812	0.788106
1.66762	1.30514	0.943778	1.54165	1.25417	1.17981	1.30209	1.44087	1.19008	1.31019	1.35576	1.34982	1.25558	1.40707	1.59191	1.57138	1.15042	1.36046	1.06364	1.28263	1.4217	1.73484	1.10994	1.15593	1.1027	1.43228	1.21685	1.17729	1.14111	1.57521	1.01068	1.25518	1.30093	1.03723	1.22212	1.58372	0.93497	1.22598	1.53352	1.1498	1.02238	1.47763	1.13017	1.00934	1.02857	1.04416	1.33215	1.10587	1.09148	0.8711
1.49761	0.966074	0.891803	1.1142	0.945899	1.26432	1.01177	1.0673	0.928634	1.01555	1.18203	0.791556	0.99304	1.14215	1.32487	1.40674	0.940317	1.09453	0.827178	0.90354	1.16379	1.38375	0.873983	0.831476	0.77539	0.963483	1.14759	0.796006	0.812302	1.14397	0.788343	0.855431	0.847063	0.704731	1.04806	1.37578	0.754775	0.946217	1.18886	0.785477	0.737521	1.11922	0.786845	0.915403	0.721681	0.852754	1.06543	0.882219	0.839928	0.829863
1.41134	0.901491	0.883895	1.02739	0.79504	1.16741	0.962875	0.930696	0.820757	0.890051	1.09501	0.710124	0.851439	0.95184	1.34411	1.29896	0.966626	0.932877	0.810204	0.806543	1.09783	1.26378	0.657998	0.800748	0.715711	0.946885	0.847787	0.726451	0.69904	1.19994	0.778216	0.832245	0.741131	0.778046	0.951148	1.12291	0.873627	0.902037	1.20496	0.743645	0.764442	1.02314	0.666271	0.595279	0.603951	0.729642	1.04559	0.757738	0.67864	0.627881
1.51395	0.962318	1.00499	1.17395	1.04887	1.16211	1.16129	1.21645	1.00648	1.01032	1.16955	1.0413	0.944408	1.08124	1.51529	1.53945	1.00662	1.20236	0.77418	1.1017	1.14087	1.49482	1.01988	0.80019	0.795525	0.985712	1.0789	1.01691	0.918375	1.18006	0.825625	0.917212	0.901332	0.909896	1.18377	1.28311	0.770057	1.15404	1.23915	0.795578	1.02151	1.1619	0.88179	0.917	0.851259	0.745546	1.31966	0.993074	0.981031	0.886818
1.64056	1.11593	0.998236	1.00114	1.02085	1.56423	1.16777	1.16559	1.11462	0.820459	1.38271	0.912132	1.20843	1.07125	1.63583	1.75311	1.22664	1.2539	0.961376	0.922415	1.33578	1.38346	0.96228	0.887371	0.898572	1.00752	1.19776	1.08056	0.868103	1.22208	1.0246	0.994074	0.861791	0.839277	1.35521	1.3154	0.966183	1.28328	1.39379	1.06536	0.968657	1.2004	0.927616	1.07698	0.854646	0.850183	1.49168	1.09983	1.04782	1.10017
1.32921	0.903748	0.820922	0.897024	0.889709	1.1278	0.830288	0.916806	0.877945	0.870258	1.03037	0.600545	0.88755	0.966788	1.35205	1.30221	0.879099	0.816131	0.639861	0.810336	1.06543	1.22424	0.640123	0.73196	0.690595	0.835098	0.913298	0.572663	0.659135	1.09121	0.752268	0.790325	0.701106	0.730844	0.919517	1.11291	0.776989	0.891185	1.18455	0.642197	0.791744	1.00684	0.529788	0.611172	0.584804	0.748927	0.944579	0.732086	0.713773	0.614584
1.55344	1.20143	1.11086	1.15635	1.07621	1.35178	1.12919	1.17718	1.03617	1.13875	1.24565	0.7564	1.12926	1.17104	1.62211	1.49813	1.12998	1.0808	0.997644	1.08115	1.07833	1.45328	1.01714	0.8926	0.890658	1.10882	1.18757	0.855078	0.916833	1.34673	1.0466	1.03388	0.920533	0.870323	1.1805	1.29062	1.1225	1.17559	1.50803	0.891667	1.16341	1.20116	0.68906	0.762449	0.782793	0.9809	1.37433	0.885289	1.04311	0.921519
1.59899	1.05853	0.870381	1.17719	1.01224	1.16499	1.15794	1.16991	0.856975	1.04354	1.13736	0.902512	0.988243	1.22214	1.3805	1.32662	0.95064	1.11474	0.887032	1.03594	1.12784	1.41558	0.906067	0.843315	0.787859	1.07413	1.11599	0.869371	0.806304	1.18547	0.847611	0.940745	0.916555	0.775031	1.05739	1.39068	0.764072	0.961293	1.29451	0.869937	0.743705	1.14432	0.817059	0.866791	0.719332	0.824416	1.12846	0.730832	0.948452	0.871685
1.53336	0.999598	0.888395	1.25955	1.08181	1.30933	1.04845	1.23872	0.962082	1.03347	1.26807	0.995818	1.09534	1.17069	1.61575	1.59051	0.998335	1.20938	0.766838	1.0739	1.33961	1.47982	0.812039	0.819345	0.917038	1.08809	1.19653	0.836434	0.916782	1.27574	0.78573	0.784201	0.903551	0.812449	1.12464	1.3473	0.64938	1.12327	1.21338	0.869653	0.875654	1.182	0.836312	0.79532	0.821935	0.716113	1.13478	0.92359	0.872208	0.607601
1.40994	0.892051	0.768161	0.997751	0.936107	1.20158	0.916503	1.07738	0.94987	0.80364	1.09167	0.921152	1.01754	1.02021	1.50611	1.47587	0.931941	0.942616	0.896685	1.0041	1.20048	1.23365	0.854922	0.797848	0.730801	1.02376	0.996231	0.789193	0.683679	1.13825	0.698598	0.792457	0.75955	0.768095	1.05758	1.09825	0.784436	0.909127	1.23597	0.866696	0.843254	1.05764	0.744406	0.81527	0.773782	0.724333	1.16303	0.855994	0.800597	0.809339
1.38638	1.02134	0.840524	1.22778	1.05761	0.877828	0.848052	1.18817	0.730731	1.04211	0.864421	0.974881	0.8667	1.07351	1.47699	1.26375	0.713108	0.850896	0.881149	1.07109	0.966718	1.35836	0.949209	0.789028	0.876955	1.1198	1.04478	0.662268	0.844557	1.10488	0.872365	0.833778	0.883914	0.906328	0.690397	1.17481	0.801997	0.898519	1.29218	0.675579	1.06164	1.00932	0.75184	0.706645	0.82801	0.738553	1.01912	0.785653	0.985344	0.805696
1.61319	1.17021	1.13829	1.27086	1.14143	1.47441	1.13103	1.24182	1.20206	1.26614	1.45434	1.07922	1.2051	1.26529	1.73558	1.76419	1.15892	1.30412	1.14291	1.19684	1.26967	1.57319	1.1089	0.967931	0.963361	1.24827	1.34045	1.03977	0.999073	1.39339	1.07255	1.11227	1.09355	0.923712	1.41907	1.40174	1.13417	1.24759	1.42126	0.967267	1.1748	1.32774	0.939278	1.04511	0.881147	1.03945	1.39678	1.07312	1.00326	1.03111
1.67945	1.16763	0.938769	1.10422	1.09007	1.38916	1.17905	1.17096	0.874745	0.859009	1.18967	0.935554	1.13012	1.19977	1.62669	1.56802	1.16594	1.23564	0.770139	1.07869	1.33171	1.4079	0.939984	0.769684	0.782228	0.95657	1.27767	1.00645	0.760247	1.20946	0.986025	1.02677	0.875215	0.62624	1.2421	1.44838	0.686695	1.19504	1.34831	0.993582	0.823665	1.16436	0.927892	0.95677	0.918975	0.747091	1.34076	1.01507	1.15916	1.08145
1.3561	0.923785	0.938326	0.942969	0.912678	1.2372	0.827753	0.983799	0.624652	0.859298	1.1197	0.656591	0.896383	0.955209	1.51935	1.51494	0.89148	0.948529	0.797734	1.0163	1.06353	1.25859	0.868012	0.593104	0.638914	0.94549	1.04546	0.62271	0.531486	1.02628	0.887241	0.708394	0.659292	0.731226	1.01389	1.00587	0.778211	0.906134	1.18493	0.5948	0.896056	0.94347	0.688837	0.743497	0.615156	0.615512	1.09215	0.668939	0.952396	0.775315
1.56754	1.02014	0.986405	1.16603	1.06595	1.23622	1.14042	1.16571	1.06261	1.02887	1.19332	0.883456	0.962966	1.14734	1.49612	1.43877	1.07551	1.11869	0.753942	1.05733	1.27019	1.54589	0.816072	0.850824	0.743254	0.966438	1.13148	0.808014	0.802002	1.35463	0.861765	0.906294	0.888372	0.746441	1.17578	1.31631	0.888769	1.05657	1.33648	0.841683	0.845559	1.15441	0.701109	0.734233	0.726788	0.896573	1.16338	0.948199	0.822629	0.657968
1.37115	0.745502	0.681275	0.9479	0.902338	1.00856	0.794818	0.868615	0.769555	0.754961	0.883918	0.777828	0.724665	0.793652	1.41101	1.25332	0.711265	0.80359	0.739768	0.783413	0.933826	1.24052	0.658752	0.549533	0.564891	0.78824	0.947785	0.646983	0.629213	0.93387	0.655018	0.687914	0.640705	0.643399	0.82749	1.14368	0.690143	0.791544	1.1501	0.663321	0.691525	0.773955	0.552336	0.592123	0.629558	0.567805	0.962126	0.762771	0.756541	0.750997
1.39707	0.889114	0.738561	1.09536	0.720089	1.1671	1.03662	0.940531	1.00545	1.01165	1.25886	0.888725	0.9707	0.939514	1.16382	1.30571	0.973646	1.137	0.769192	0.637439	1.14159	1.38682	0.554148	0.88196	0.794414	0.990326	0.832023	0.99827	0.943235	1.33077	0.716772	0.957866	0.883909	0.836745	1.06903	1.31474	0.814004	0.918135	1.24471	0.858574	0.730366	1.12214	0.787861	0.810378	0.605319	0.851098	1.03921	1.05751	0.639774	0.575576
1.40467	0.959856	0.72015	0.95976	0.978783	1.02683	0.969157	0.869075	0.806871	1.04783	1.06959	0.894082	0.789507	0.935132	1.38241	1.35978	0.866182	1.01819	0.900318	1.02313	0.979948	1.29126	0.81331	0.673224	0.670032	0.981913	0.98316	0.87765	0.598848	1.04223	0.760752	0.830585	0.873559	0.830854	1.07824	1.04714	0.808679	0.818064	1.16196	0.873099	0.793321	0.991019	0.674446	0.680311	0.636263	0.75683	0.934286	0.695811	0.905008	0.755308
1.29032	0.807381	0.815003	0.962225	1.03405	1.04542	0.698599	0.967252	0.744937	0.863912	0.992164	0.802298	0.838912	0.794453	1.51686	1.38337	0.761986	0.818175	0.709232	0.989549	1.07958	1.25178	0.704761	0.629685	0.75802	0.920732	0.954559	0.621736	0.681062	0.975077	0.702882	0.606885	0.676553	0.914995	0.805407	0.940789	0.683364	0.794365	1.18037	0.648508	0.905766	0.791498	0.650501	0.572582	0.75359	0.593514	0.86834	0.84819	0.884708	0.61022
1.51322	1.00963	0.951965	1.24626	1.26886	1.17863	1.01167	1.27444	0.909776	0.998222	1.05507	0.907056	1.01489	1.09671	1.7159	1.5925	0.991177	1.01491	0.893315	1.1524	1.16374	1.62601	1.02803	0.762832	0.881725	1.04899	1.24516	0.699703	0.810022	1.14	0.927767	0.773194	0.92899	0.757805	0.99423	1.2242	0.868539	1.04824	1.36899	0.879461	1.01507	1.0152	0.64382	0.641852	0.877613	0.787826	1.27502	0.73787	1.00517	0.761052
1.50884	0.910794	0.869833	1.04469	1.01461	1.15093	0.911718	1.08092	0.818599	0.869291	1.063	0.875524	0.860398	1.03061	1.54473	1.42522	0.926498	0.981518	0.64516	0.974117	1.13524	1.39869	0.77447	0.683008	0.654607	0.931813	0.971645	0.702032	0.654666	1.18243	0.790588	0.814677	0.764929	0.77077	1.01443	1.14117	0.716462	0.997733	1.2765	0.636518	0.824885	0.988312	0.72434	0.665003	0.607068	0.563876	1.09285	0.804032	0.775574	0.68928
1.60467	0.997219	0.908818	1.2461	1.08623	1.23921	1.04196	1.18576	0.935481	1.03689	1.19916	1.06204	0.992474	1.1964	1.58178	1.58575	0.990124	1.18345	0.924741	1.05874	1.28364	1.51615	0.912513	0.851524	0.86966	1.12402	1.23564	0.890696	0.850261	1.14547	0.875125	0.849244	1.01809	0.768569	1.08831	1.35658	0.746742	1.04382	1.17168	0.883476	0.894532	1.18127	0.943798	0.898553	0.928851	0.79037	1.11487	0.922247	0.900343	0.891561
1.25978	0.930931	0.755074	1.04057	0.971535	0.943974	0.782317	0.972611	0.70637	0.902038	0.886717	0.786804	0.844994	0.880677	1.40973	1.31449	0.788039	0.793555	0.8549	1.05999	0.994283	1.22838	0.918751	0.669741	0.70625	1.00993	0.945247	0.671215	0.598627	1.0326	0.633971	0.661561	0.749448	0.813242	0.739352	0.933168	0.743274	0.723649	1.19043	0.756848	0.921953	0.929321	0.661604	0.574503	0.78396	0.689181	1.00507	0.754325	0.957279	0.694627
1.54577	0.92047	0.863228	1.09346	1.00561	1.15387	0.922878	1.08389	0.902552	0.936037	1.09579	0.912199	0.8108	0.979067	1.50555	1.4721	0.924919	0.961144	0.910269	0.925966	1.08619	1.54481	0.84416	0.811617	0.664953	1.02244	1.04247	0.680374	0.64755	1.20889	0.917217	0.829072	0.836823	0.720052	1.03052	1.1546	0.945458	0.864131	1.4177	0.730264	0.810537	0.95041	0.624778	0.675912	0.601862	0.771599	1.11714	0.78876	0.727492	0.689664
1.52697	0.909834	0.81179	1.23407	1.10343	1.20954	0.931812	1.13823	1.0049	1.09092	1.23992	1.06236	0.927555	1.05683	1.49839	1.53036	0.906362	1.08532	1.03439	1.05946	1.28665	1.53784	0.80992	0.917061	0.900373	1.15878	1.12462	0.79113	0.763253	1.25296	0.847454	0.85287	0.943183	0.907716	1.12609	1.24517	0.909524	0.812269	1.28981	0.896611	0.636981	1.00648	0.772828	0.827933	0.666618	0.858579	0.945602	0.850904	0.711331	0.599058
1.34706	0.95593	0.75843	0.907588	0.791363	1.20231	0.957369	0.97498	0.833869	0.849111	1.07586	0.668161	0.897715	0.96238	1.26204	1.38477	0.953859	1.00517	0.712403	0.887512	1.13569	1.26794	0.726385	0.699626	0.703357	0.8015	1.05774	0.739031	0.644311	1.13961	0.870887	0.704848	0.632147	0.652094	1.10381	1.12541	0.771049	0.85613	1.15482	0.785035	0.785308	0.995227	0.532451	0.80662	0.596223	0.813202	1.01735	0.835252	0.907304	0.660361
1.52176	1.01972	0.721808	1.19653	1.18484	1.21741	0.823241	1.23308	0.845447	0.957744	1.0855	1.03287	0.99075	1.05884	1.67503	1.62219	0.80682	0.997648	0.978211	1.156	1.20071	1.44915	1.00058	0.778838	0.868354	1.13009	1.22333	0.614326	0.632337	1.09375	0.849327	0.724136	0.803643	0.789294	1.03534	1.19106	0.744299	0.936821	1.37155	0.856471	0.748243	0.954697	0.665583	0.769964	0.706023	0.628976	1.11846	0.637959	0.949366	0.711337
1.35985	0.886233	0.799656	1.05692	0.994343	0.912843	0.789343	0.971575	0.846744	0.949625	0.85808	0.884562	0.690578	0.901456	1.42556	1.27572	0.793182	0.755037	0.891344	1.04342	0.969281	1.33604	0.877767	0.742694	0.692158	0.989616	0.925683	0.613273	0.615927	1.10551	0.721042	0.701844	0.769588	0.867665	0.842108	0.958409	0.89128	0.708257	1.24876	0.678901	0.893562	0.883351	0.587363	0.518466	0.693844	0.734868	0.936537	0.710614	0.803168	0.623564
1.44141	1.11558	0.84718	1.15988	1.07563	1.23835	0.989747	1.20111	0.905751	0.874361	1.13537	1.00927	1.13262	1.20094	1.60034	1.56692	1.06941	1.00535	0.900157	1.07546	1.26719	1.46322	0.999937	0.903139	0.803857	1.16243	1.04023	0.799998	0.760685	1.31969	1.02563	0.999286	0.991228	0.743062	1.05208	1.20458	0.889321	1.08405	1.4094	0.932773	0.938299	1.22875	0.89515	0.852795	0.806903	0.790091	1.28176	0.746348	0.972948	0.838238
[truncated: 32 more rows]
[truncated: 450 more columns]

## Sheet: S5c_PH
RDM_ 1	RDM_ 2	RDM_ 3	RDM_ 4	RDM_ 5	RDM_ 6	RDM_ 7	RDM_ 8	RDM_ 9	RDM_ 10	RDM_ 11	RDM_ 12	RDM_ 13	RDM_ 14	RDM_ 15	RDM_ 16	RDM_ 17	RDM_ 18	RDM_ 19	RDM_ 20	RDM_ 21	RDM_ 22	RDM_ 23	RDM_ 24	RDM_ 25	RDM_ 26	RDM_ 27	RDM_ 28	RDM_ 29	RDM_ 30	RDM_ 31	RDM_ 32	RDM_ 33	RDM_ 34	RDM_ 35	RDM_ 36	RDM_ 37	RDM_ 38	RDM_ 39	RDM_ 40	RDM_ 41	RDM_ 42	RDM_ 43	RDM_ 44	RDM_ 45	RDM_ 46	RDM_ 47	RDM_ 48	RDM_ 49	RDM_ 50
[truncated: 500 more rows]
[truncated: 450 more columns]

[truncated: 2 more sheets: S5d_AH, S5e_Amyg]
