# Supplementary material for: Computational single-neuron mechanisms of visual object coding in the human temporal lobe
Source: Nat Commun. 2026 Feb 1;17:2234. doi: 10.1038/s41467-026-68954-8 (PMC12963616; doi:10.1038/s41467-026-68954-8)
Supplement: Supplementary file 15 — Source Data for Figure S6 [file 41467_2026_68954_MOESM15_ESM.xlsx]

## Sheet: Fig S6
Object Label	ImageName	isBoundary	VTC Neural Feature Sapce Dimension 1	VTC Neural Feature Sapce Dimension 2
battery	Cbattery-01.jpg	0	13.2236	-24.3542
battery	Cbattery-02.jpg	0	25.312	-10.104
battery	Cbattery-03.jpg	0	29.6668	-12.3044
battery	Cbattery-04.jpg	0	14.4648	-12.3165
battery	Cbattery-05.jpg	0	2.35057	-9.24269
battery	Cbattery-06.jpg	1	19.477	-7.44364
battery	Cbattery-07.jpg	0	11.2783	6.67168
battery	Cbattery-08.jpg	0	17.5812	-15.7881
battery	Cbattery-09.jpg	1	0.775844	-13.7786
battery	Cbattery-10.jpg	0	2.86326	-15.7745
arachnid	arachnid-01.jpg	0	-3.46697	9.11249
arachnid	arachnid-02.jpg	0	-31.0382	4.91847
arachnid	arachnid-03.jpg	0	-21.4177	15.2094
arachnid	arachnid-04.jpg	0	-21.7226	16.2617
arachnid	arachnid-05.jpg	0	-18.1288	11.6559
arachnid	arachnid-06.jpg	0	-16.573	12.1343
arachnid	arachnid-07.jpg	0	-25.2888	2.21715
arachnid	arachnid-08.jpg	0	-20.0763	3.33968
arachnid	arachnid-09.jpg	0	-24.8541	20.5095
arachnid	arachnid-10.jpg	0	-31.4518	5.73104
bark	bark-01.jpg	0	-0.922913	-7.05023
bark	bark-02.jpg	0	25.5991	17.926
bark	bark-03.jpg	0	19.9393	3.062
bark	bark-04.jpg	0	0.47683	-9.39623
bark	bark-05.jpg	0	5.61203	1.39312
bark	bark-06.jpg	0	3.51589	-3.57129
bark	bark-07.jpg	0	0.10904	-3.48618
bark	bark-08.jpg	0	16.7111	-8.48018
bark	bark-09.jpg	0	11.9153	0.703141
bark	bark-10.jpg	0	-4.77684	-3.89625
beverage	beverage-01.jpg	0	23.5816	3.71663
beverage	beverage-02.jpg	0	16.101	-1.20787
beverage	beverage-03.jpg	1	14.3776	6.06736
beverage	beverage-04.jpg	0	22.145	-5.89452
beverage	beverage-05.jpg	0	12.0834	-3.31309
beverage	beverage-06.jpg	0	-9.7645	-13.9848
beverage	beverage-07.jpg	0	-3.75974	-1.9817
beverage	beverage-08.jpg	0	6.97207	8.14141
beverage	beverage-09.jpg	0	20.1349	2.02102
beverage	beverage-10.jpg	0	0.0065116	-1.53489
board	board-01.jpg	1	-28.4735	-11.4067
board	board-02.jpg	0	-34.4595	-18.8776
board	board-03.jpg	0	-27.5799	-15.6024
board	board-04.jpg	0	-18.2726	-13.9958
board	board-05.jpg	0	-27.5598	-10.7517
board	board-06.jpg	0	-18.0293	-15.9863
board	board-07.jpg	0	-22.9113	-20.4749
board	board-08.jpg	0	-10.7507	-4.01743
board	board-09.jpg	0	-4.47256	-5.96685
board	board-10.jpg	0	-13.5127	-16.3443
bread	bread-01.jpg	0	-3.75437	-2.24253
bread	bread-02.jpg	0	3.24315	-4.46771
bread	bread-03.jpg	0	-15.6772	13.9591
bread	bread-04.jpg	1	-14.4524	-2.33893
bread	bread-05.jpg	0	-2.07262	-4.57842
bread	bread-06.jpg	1	-35.3474	-0.199431
bread	bread-07.jpg	0	-17.4577	2.57782
bread	bread-08.jpg	0	-25.1717	-7.16403
bread	bread-09.jpg	0	-17.9254	1.54091
bread	bread-10.jpg	0	-6.56157	-19.7977
brier	brier-01.jpg	1	-31.2512	19.2978
brier	brier-02.jpg	0	-38.5293	-12.0439
brier	brier-03.jpg	0	-34.9467	-9.5411
brier	brier-04.jpg	0	-26.2916	13.1091
brier	brier-05.jpg	0	-12.5939	27.7921
brier	brier-06.jpg	0	-26.1145	-7.62437
brier	brier-07.jpg	0	-23.215	-7.53905
brier	brier-08.jpg	0	-22.1371	-4.44889
brier	brier-09.jpg	0	-47.9921	-13.2679
brier	brier-10.jpg	0	-39.5169	3.09836
building	building-01.jpg	0	35.7314	-14.0357
building	building-02.jpg	0	34.9124	-15.3643
building	building-03.jpg	0	9.36625	-10.9133
building	building-04.jpg	0	37.7789	-27.672
building	building-05.jpg	0	10.8847	-3.95801
building	building-06.jpg	0	7.21599	-15.0769
building	building-07.jpg	0	36.8208	2.72081
building	building-08.jpg	0	19.0723	-12.7223
building	building-09.jpg	0	8.74065	-3.48407
building	building-10.jpg	0	15.4605	4.437
car	car-01.jpg	0	8.24273	4.59147
car	car-02.jpg	0	20.3199	5.51926
car	car-03.jpg	0	15.0944	3.08083
car	car-04.jpg	1	10.2963	5.85017
car	car-05.jpg	0	32.1447	9.31277
car	car-06.jpg	0	33.7702	2.59939
car	car-07.jpg	0	24.6024	5.8931
car	car-08.jpg	0	35.6103	1.91881
car	car-09.jpg	0	17.9115	0.181698
car	car-10.jpg	0	22.3391	-1.31284
cat	cat-01.jpg	1	35.9496	51.2316
cat	cat-02.jpg	0	14.0391	29.4068
cat	cat-03.jpg	0	4.81336	10.4248
cat	cat-04.jpg	0	-11.4241	8.91386
cat	cat-05.jpg	0	45.2648	18.8935
cat	cat-06.jpg	0	1.594	31.1753
cat	cat-07.jpg	1	13.5981	27.7004
cat	cat-08.jpg	0	-0.00660415	16.052
cat	cat-09.jpg	0	-2.32486	8.71392
cat	cat-10.jpg	0	2.86362	16.4898
collection	collection-01.jpg	0	11.3613	-15.3753
collection	collection-02.jpg	0	23.1062	-26.2428
collection	collection-03.jpg	0	-12.9197	5.50981
collection	collection-04.jpg	0	25.6716	-13.8784
collection	collection-05.jpg	0	-10.7621	-22.3705
collection	collection-06.jpg	0	30.5989	-23.0079
collection	collection-07.jpg	0	10.6545	-20.0733
collection	collection-08.jpg	0	-5.23156	-18.9212
collection	collection-09.jpg	0	-20.293	-17.6398
collection	collection-10.jpg	0	-0.243336	-17.8086
crustacean	crustacean-01.jpg	0	-2.35193	18.2344
crustacean	crustacean-02.jpg	1	-28.9004	25.3642
crustacean	crustacean-03.jpg	0	-26.7065	14.5972
crustacean	crustacean-04.jpg	0	-27.6501	26.2221
crustacean	crustacean-05.jpg	0	-16.5791	12.2863
crustacean	crustacean-06.jpg	1	-26.101	38.0959
crustacean	crustacean-07.jpg	0	-15.197	18.9362
crustacean	crustacean-08.jpg	0	-26.4989	25.0738
crustacean	crustacean-09.jpg	0	-18.3344	6.70236
crustacean	crustacean-10.jpg	0	-32.5245	22.3785
dainty	dainty-01.jpg	0	-32.5692	-9.15934
dainty	dainty-02.jpg	0	-42.1694	-16.6219
dainty	dainty-03.jpg	0	-17.6144	-8.67594
dainty	dainty-04.jpg	0	-46.1589	-16.9227
dainty	dainty-05.jpg	0	-24.4661	-11.4122
dainty	dainty-06.jpg	0	-19.1306	-10.9962
dainty	dainty-07.jpg	0	-26.8073	-13.5343
dainty	dainty-08.jpg	0	-10.6895	-11.3496
dainty	dainty-09.jpg	0	-30.2587	-21.9943
dainty	dainty-10.jpg	0	-34.8423	-9.49681
dog	dog-01.jpg	0	-6.33048	28.6833
dog	dog-02.jpg	1	9.53488	47.1502
dog	dog-03.jpg	0	-0.613685	16.1182
dog	dog-04.jpg	0	9.44924	31.3475
dog	dog-05.jpg	0	20.4834	39.8334
dog	dog-06.jpg	0	16.1724	37.1483
dog	dog-07.jpg	1	29.4257	33.8735
dog	dog-08.jpg	0	11.046	25.6661
dog	dog-09.jpg	0	25.7054	39.3587
dog	dog-10.jpg	0	41.9024	42.7741
electrical device	electricaldevice-01.jpg	1	37.6826	-4.45697
electrical device	electricaldevice-02.jpg	0	6.47061	-8.18117
electrical device	electricaldevice-03.jpg	0	-1.85568	-7.63213
electrical device	electricaldevice-04.jpg	0	31.0064	7.98861
electrical device	electricaldevice-05.jpg	0	30.3085	2.29965
electrical device	electricaldevice-06.jpg	0	18.896	-7.87743
electrical device	electricaldevice-07.jpg	0	31.6212	-19.4151
electrical device	electricaldevice-08.jpg	0	26.3844	-11.0766
electrical device	electricaldevice-09.jpg	0	30.885	-16.5224
electrical device	electricaldevice-10.jpg	1	62.9858	-12.7974
electronic device	electronicdevice-01.jpg	0	21.3621	-4.47382
electronic device	electronicdevice-02.jpg	0	-1.79484	-16.6842
electronic device	electronicdevice-03.jpg	0	21.2859	-21.2598
electronic device	electronicdevice-04.jpg	0	27.4989	-26.2653
electronic device	electronicdevice-05.jpg	0	7.91794	-18.0624
electronic device	electronicdevice-06.jpg	0	23.8187	-17.961
electronic device	electronicdevice-07.jpg	0	11.8066	-17.5822
electronic device	electronicdevice-08.jpg	0	16.2568	-20.3703
electronic device	electronicdevice-09.jpg	0	28.484	-21.5717
electronic device	electronicdevice-10.jpg	0	24.3416	-14.4416
equipment	equipment-01.jpg	0	24.2915	-15.5781
equipment	equipment-02.jpg	0	46.2954	-8.55283
equipment	equipment-03.jpg	0	49.3144	-13.0094
equipment	equipment-04.jpg	0	33.5308	-8.1915
equipment	equipment-05.jpg	0	32.0879	-11.1677
equipment	equipment-06.jpg	0	28.3237	-13.8964
equipment	equipment-07.jpg	0	20.608	8.71513
equipment	equipment-08.jpg	0	29.2561	-11.0978
equipment	equipment-09.jpg	0	56.7324	-4.37733
equipment	equipment-10.jpg	0	35.2187	-8.53194
fare	fare-01.jpg	0	-19.7008	-15.6067
fare	fare-02.jpg	1	-9.90908	0.960625
fare	fare-03.jpg	0	-14.8861	-22.2788
fare	fare-04.jpg	0	-21.9696	-12.21
fare	fare-05.jpg	0	-21.8313	-6.51595
fare	fare-06.jpg	0	-26.4406	0.42706
fare	fare-07.jpg	0	-25.5022	-9.68254
fare	fare-08.jpg	0	-35.9015	-9.29313
fare	fare-09.jpg	0	-32.0737	-6.70591
fare	fare-10.jpg	0	-24.7935	1.19283
fern	fern-01.jpg	0	-10.0993	-19.2911
fern	fern-02.jpg	0	-27.1447	-14.4919
fern	fern-03.jpg	0	-36.6411	-12.5241
fern	fern-04.jpg	0	-25.4752	-17.9709
fern	fern-05.jpg	1	-23.1119	-17.9227
fern	fern-06.jpg	0	-40.5748	-19.3307
fern	fern-07.jpg	1	-35.1951	-25.7657
fern	fern-08.jpg	0	-38.6489	-10.943
fern	fern-09.jpg	0	-34.0814	4.19829
fern	fern-10.jpg	0	-28.9929	-19.6569
fish	fish-01.jpg	0	-30.0365	24.9621
fish	fish-02.jpg	0	-30.3132	13.5213
fish	fish-03.jpg	0	-17.819	8.62268
fish	fish-04.jpg	0	-19.8943	11.3986
fish	fish-05.jpg	0	-21.5837	20.36
fish	fish-06.jpg	0	-25.0276	7.32122
fish	fish-07.jpg	0	-19.2967	24.2301
fish	fish-08.jpg	0	-18.4316	4.58305
fish	fish-09.jpg	0	-17.9363	16.7481
fish	fish-10.jpg	0	-28.6503	4.6146
flower	flower-01.jpg	0	-34.1787	-4.96437
flower	flower-02.jpg	0	-13.9763	-6.19745
flower	flower-03.jpg	0	-34.8141	-8.13283
flower	flower-04.jpg	0	-36.5534	-8.25377
flower	flower-05.jpg	0	-35.1842	-16.1584
flower	flower-06.jpg	0	-40.1325	-13.5875
flower	flower-07.jpg	0	-31.4209	-0.750996
flower	flower-08.jpg	0	-41.0586	-8.12248
flower	flower-09.jpg	0	-29.7886	-4.5432
flower	flower-10.jpg	0	-44.3573	-11.4598
frog	frog-01.jpg	1	-18.9396	10.8757
frog	frog-02.jpg	0	-19.6365	33.2669
frog	frog-03.jpg	0	-20.1846	12.7219
frog	frog-04.jpg	0	-18.1551	14.1137
frog	frog-05.jpg	0	-16.1547	15.8217
frog	frog-06.jpg	0	-19.9836	12.2428
frog	frog-07.jpg	0	-25.7887	26.9758
frog	frog-08.jpg	0	-29.4012	20.0587
frog	frog-09.jpg	0	-11.7708	15.7675
frog	frog-10.jpg	0	-39.2194	3.89644
fruit	fruit-01.jpg	0	-20.8412	-8.38887
fruit	fruit-02.jpg	0	-36.384	-7.58296
fruit	fruit-03.jpg	0	-26.9533	-11.2355
fruit	fruit-04.jpg	0	-23.9461	-12.9226
fruit	fruit-05.jpg	0	-35.5854	-11.5521
fruit	fruit-06.jpg	0	-29.9515	-0.0222732
fruit	fruit-07.jpg	0	-40.8816	0.844672
fruit	fruit-08.jpg	0	-40.2364	-14.9301
fruit	fruit-09.jpg	0	-30.8259	-8.78129
fruit	fruit-10.jpg	0	-29.5207	-1.08727
fungus	fungus-01.jpg	0	-31.113	-0.0830092
fungus	fungus-02.jpg	0	-3.96127	14.6992
fungus	fungus-03.jpg	0	-30.6461	14.2233
fungus	fungus-04.jpg	0	-18.2037	2.61921
fungus	fungus-05.jpg	0	-37.1296	-3.83414
fungus	fungus-06.jpg	0	-3.00408	-1.64432
fungus	fungus-07.jpg	0	-29.8961	-5.119
fungus	fungus-08.jpg	0	-19.5674	5.30526
fungus	fungus-09.jpg	0	-29.0494	-8.74888
fungus	fungus-10.jpg	1	-26.9216	-3.61972
furniture	furniture-01.jpg	0	62.5669	-14.8624
furniture	furniture-02.jpg	0	59.0972	-11.1115
furniture	furniture-03.jpg	0	28.0566	-25.0047
furniture	furniture-04.jpg	0	28.1822	-5.89559
furniture	furniture-05.jpg	0	25.0044	-14.558
furniture	furniture-06.jpg	0	21.4955	-12.3852
furniture	furniture-07.jpg	0	30.4541	-18.5545
furniture	furniture-08.jpg	0	35.8256	-7.08147
furniture	furniture-09.jpg	0	38.0478	-13.2202
furniture	furniture-10.jpg	0	16.634	4.47384
game bird	gamebird-01.jpg	0	-23.1979	12.1813
game bird	gamebird-02.jpg	0	-22.9136	17.2685
game bird	gamebird-03.jpg	0	-11.2133	20.061
game bird	gamebird-04.jpg	0	-6.56029	2.39285
game bird	gamebird-05.jpg	0	-16.2097	31.1221
game bird	gamebird-06.jpg	0	-12.4812	25.1275
game bird	gamebird-07.jpg	0	-15.6965	25.8495
game bird	gamebird-08.jpg	0	-32.0898	19.3085
game bird	gamebird-09.jpg	0	-19.9907	15.7071
game bird	gamebird-10.jpg	0	-21.0016	24.5405
gymnast	gymnast-01.jpg	1	67.8195	41.6518
gymnast	gymnast-02.jpg	0	44.4805	45.023
gymnast	gymnast-03.jpg	0	61.7437	37.178
gymnast	gymnast-04.jpg	0	61.8351	34.3334
gymnast	gymnast-05.jpg	1	62.553	15.5269
gymnast	gymnast-06.jpg	1	56.3915	64.5082
gymnast	gymnast-07.jpg	0	66.5796	53.8673
gymnast	gymnast-08.jpg	0	36.8442	36.467
gymnast	gymnast-09.jpg	0	44.6419	36.6121
gymnast	gymnast-10.jpg	1	36.7716	40.1107
herb	herb-01.jpg	0	-40.1446	-19.1553
herb	herb-02.jpg	0	-43.6476	-12.704
herb	herb-03.jpg	0	-39.6233	-15.9896
herb	herb-04.jpg	0	-28.6837	-15.7599
herb	herb-05.jpg	0	-38.11	-12.7658
herb	herb-06.jpg	0	-29.9926	-9.39294
herb	herb-07.jpg	0	-28.3472	-7.77301
herb	herb-08.jpg	0	-31.5396	-12.2767
herb	herb-09.jpg	0	-31.7358	-7.79433
herb	herb-10.jpg	0	-30.8438	-6.40437
hole	hole-01.jpg	0	-25.1666	0.906765
hole	hole-02.jpg	0	-18.6157	6.29054
hole	hole-03.jpg	0	-5.77392	19.1842
hole	hole-04.jpg	0	-19.9272	-1.02842
hole	hole-05.jpg	0	-15.5274	22.07
hole	hole-06.jpg	0	-28.4854	-1.05663
hole	hole-07.jpg	0	-15.3285	-2.54511
hole	hole-08.jpg	1	-2.65816	14.0798
hole	hole-09.jpg	0	-33.1858	-2.45602
hole	hole-10.jpg	0	-26.7624	-0.922148
insect	insect-01.jpg	0	18.5054	4.65137
insect	insect-02.jpg	0	-20.2156	32.9283
insect	insect-03.jpg	0	-10.5902	21.3365
insect	insect-04.jpg	1	11.287	19.5123
insect	insect-05.jpg	0	-8.67756	4.30125
insect	insect-06.jpg	0	-18.089	6.24813
insect	insect-07.jpg	0	-30.8429	7.74006
insect	insect-08.jpg	0	-25.8975	10.1359
insect	insect-09.jpg	0	-33.5659	8.34788
insect	insect-10.jpg	0	17.0859	5.17631
light	light-01.jpg	0	26.7257	-2.32322
light	light-02.jpg	0	12.4926	-17.2173
light	light-03.jpg	0	24.1976	-1.48124
light	light-04.jpg	0	39.599	10.0977
light	light-05.jpg	0	4.71506	-4.3327
light	light-06.jpg	0	-15.5228	-5.50452
light	light-07.jpg	0	13.0307	-0.185533
light	light-08.jpg	0	28.8614	-12.1945
light	light-09.jpg	0	6.22724	-9.44172
light	light-10.jpg	0	14.7539	-3.0501
man clothing	manclothing-01.jpg	0	49.2224	28.629
man clothing	manclothing-02.jpg	0	26.5008	-6.68784
man clothing	manclothing-03.jpg	1	53.4411	23.1962
man clothing	manclothing-04.jpg	0	43.7362	-6.00942
man clothing	manclothing-05.jpg	0	5.03006	-5.04131
man clothing	manclothing-06.jpg	0	29.9393	-5.80817
man clothing	manclothing-07.jpg	0	25.4204	13.4503
man clothing	manclothing-08.jpg	0	24.6857	11.1556
man clothing	manclothing-09.jpg	0	53.6698	26.3015
man clothing	manclothing-10.jpg	0	22.9529	5.67307
moped	moped-01.jpg	0	1.8011	9.91123
moped	moped-02.jpg	0	-2.66677	-2.74108
moped	moped-03.jpg	0	1.30487	14.0799
moped	moped-04.jpg	0	20.4369	7.08509
moped	moped-05.jpg	0	21.378	4.65857
moped	moped-06.jpg	0	26.0983	8.85767
moped	moped-07.jpg	0	1.26691	3.45652
moped	moped-08.jpg	1	14.7463	13.0678
moped	moped-09.jpg	0	29.1186	17.999
moped	moped-10.jpg	1	6.96322	0.507945
musical instrument	musicalinstrument-01.jpg	0	23.7737	-10.2459
musical instrument	musicalinstrument-02.jpg	0	20.5744	-0.241904
musical instrument	musicalinstrument-03.jpg	0	26.5571	-19.2069
musical instrument	musicalinstrument-04.jpg	0	26.772	-0.745476
musical instrument	musicalinstrument-05.jpg	0	60.0867	-24.8021
musical instrument	musicalinstrument-06.jpg	0	19.536	-20.3363
musical instrument	musicalinstrument-07.jpg	0	22.3265	-11.5847
musical instrument	musicalinstrument-08.jpg	0	9.4306	-22.3017
musical instrument	musicalinstrument-09.jpg	0	34.4667	-2.02352
musical instrument	musicalinstrument-10.jpg	0	42.9486	-26.7512
needlework	needlework-01.jpg	0	6.81569	3.55046
needlework	needlework-02.jpg	0	-32.7853	-3.38524
needlework	needlework-03.jpg	0	-19.4175	-1.45795
needlework	needlework-04.jpg	0	-23.0392	-22.9633
needlework	needlework-05.jpg	0	-24.2075	-13.3944
needlework	needlework-06.jpg	0	2.28123	-18.6713
needlework	needlework-07.jpg	1	-16.5701	-24.6921
needlework	needlework-08.jpg	1	4.52103	-21.4423
needlework	needlework-09.jpg	0	-1.70672	-18.6768
needlework	needlework-10.jpg	0	-28.0713	-21.8547
nest	nest-01.jpg	0	50.5453	-24.3822
nest	nest-02.jpg	0	18.8886	-12.7169
nest	nest-03.jpg	0	34.0094	-21.0619
nest	nest-04.jpg	0	21.3627	-21.957
nest	nest-05.jpg	0	22.6222	-20.0327
nest	nest-06.jpg	0	21.8503	-19.1174
nest	nest-07.jpg	0	42.5554	-24.7045
nest	nest-08.jpg	0	36.656	-22.2365
nest	nest-09.jpg	1	32.0392	-15.1336
nest	nest-10.jpg	0	45.8115	-23.7943
plate	plate-01.jpg	0	11.3938	-11.6019
plate	plate-02.jpg	0	18.0951	-15.894
plate	plate-03.jpg	0	9.94095	-18.159
plate	plate-04.jpg	0	11.5871	-11.6937
plate	plate-05.jpg	0	17.8936	-15.292
plate	plate-06.jpg	0	-26.892	-30.8251
plate	plate-07.jpg	0	-21.9062	-10.9984
plate	plate-08.jpg	0	-10.4784	-24.0819
plate	plate-09.jpg	0	-6.46509	-6.02539
plate	plate-10.jpg	0	-3.29576	-13.5479
reptile	reptile-01.jpg	0	-7.45893	51.0407
reptile	reptile-02.jpg	0	-19.8785	21.8616
reptile	reptile-03.jpg	0	-29.3278	5.71086
reptile	reptile-04.jpg	0	-12.0586	28.0087
reptile	reptile-05.jpg	0	-16.8131	41.4242
reptile	reptile-06.jpg	1	-4.78279	37.1479
reptile	reptile-07.jpg	0	-12.2181	27.1537
reptile	reptile-08.jpg	0	-18.7053	16.6678
reptile	reptile-09.jpg	0	-20.5165	10.7727
reptile	reptile-10.jpg	0	-8.10293	8.4925
ridge	ridge-01.jpg	0	28.1091	-19.7039
ridge	ridge-02.jpg	0	34.8242	-9.08216
ridge	ridge-03.jpg	0	38.2544	-18.5904
ridge	ridge-04.jpg	0	41.7383	-11.8046
ridge	ridge-05.jpg	0	47.8599	10.6656
ridge	ridge-06.jpg	0	49.6956	-27.5468
ridge	ridge-07.jpg	0	29.5866	-6.24855
ridge	ridge-08.jpg	1	31.8725	-29.9516
ridge	ridge-09.jpg	0	21.8101	-23.0888
ridge	ridge-10.jpg	0	9.43821	-21.4166
rock	rock-01.jpg	0	-33.8123	1.75719
rock	rock-02.jpg	0	-0.0628402	12.9741
rock	rock-03.jpg	0	10.6078	13.326
rock	rock-04.jpg	1	-3.64717	5.35303
rock	rock-05.jpg	0	-17.4274	5.01971
rock	rock-06.jpg	0	-24.6317	8.83967
rock	rock-07.jpg	0	-14.7941	7.10266
rock	rock-08.jpg	0	-29.3957	3.89651
rock	rock-09.jpg	0	-3.25963	11.7856
rock	rock-10.jpg	0	-19.533	-3.13636
rodent	rodent-01.jpg	0	6.10762	33.4036
rodent	rodent-02.jpg	0	2.15375	28.8997
rodent	rodent-03.jpg	0	-9.29181	17.7102
rodent	rodent-04.jpg	0	-16.5234	30.3808
rodent	rodent-05.jpg	0	4.73033	41.8745
rodent	rodent-06.jpg	0	-3.88047	37.5772
rodent	rodent-07.jpg	0	3.00383	52.5826
rodent	rodent-08.jpg	0	-7.14508	31.5514
rodent	rodent-09.jpg	0	-14.6578	25.9301
rodent	rodent-10.jpg	0	0.947277	20.6806
star	star-01.jpg	0	-25.0598	-7.44058
star	star-02.jpg	1	-27.2535	7.87215
star	star-03.jpg	0	-20.0935	5.35806
star	star-04.jpg	0	-23.6715	6.30779
star	star-05.jpg	0	-16.3031	-1.89818
star	star-06.jpg	0	-30.4486	-2.43359
star	star-07.jpg	0	-8.83805	6.6489
star	star-08.jpg	0	-27.3493	6.74556
star	star-09.jpg	0	-29.7331	16.1735
star	star-10.jpg	0	-12.0655	8.80464
sugar maple	sugarmaple-01.jpg	1	-50.195	-20.1651
sugar maple	sugarmaple-02.jpg	0	-46.3444	-15.6725
sugar maple	sugarmaple-03.jpg	1	-45.9091	-2.11216
sugar maple	sugarmaple-04.jpg	0	-14.0945	-11.5345
sugar maple	sugarmaple-05.jpg	0	-45.8353	-14.665
sugar maple	sugarmaple-06.jpg	0	-42.5478	-9.18757
sugar maple	sugarmaple-07.jpg	0	-43.1871	-11.0748
sugar maple	sugarmaple-08.jpg	0	-22.6748	-8.62157
sugar maple	sugarmaple-09.jpg	0	-46.0181	-15.6749
sugar maple	sugarmaple-10.jpg	0	-28.8973	-17.1344
support	support-01.jpg	0	40.3256	-12.7845
support	support-02.jpg	0	3.82997	1.15626
support	support-03.jpg	0	37.8875	-11.3076
support	support-04.jpg	0	44.3868	-21.7577
support	support-05.jpg	0	24.0969	-15.5564
support	support-06.jpg	1	16.298	-16.2304
support	support-07.jpg	0	14.8478	-16.1963
support	support-08.jpg	0	21.4416	-6.32384
support	support-09.jpg	0	45.1581	-17.1349
support	support-10.jpg	0	32.6052	-18.392
tool	tool-01.jpg	0	51.1622	-6.10552
tool	tool-02.jpg	0	39.3026	-19.0925
tool	tool-03.jpg	0	17.5097	4.41722
tool	tool-04.jpg	0	21.0994	-14.4272
tool	tool-05.jpg	0	2.66326	-18.0357
tool	tool-06.jpg	0	38.5638	-24.3097
tool	tool-07.jpg	0	23.9799	-9.60212
tool	tool-08.jpg	0	26.5085	-15.8911
tool	tool-09.jpg	1	25.8008	-29.7304
tool	tool-10.jpg	1	35.9892	15.785
utensil	utensil-01.jpg	0	5.29651	-15.9289
utensil	utensil-02.jpg	0	9.19236	-14.3505
utensil	utensil-03.jpg	0	25.1534	-15.6108
utensil	utensil-04.jpg	0	-2.15558	-6.15709
utensil	utensil-05.jpg	0	19.3707	-20.4075
utensil	utensil-06.jpg	0	10.0556	-16.0223
utensil	utensil-07.jpg	0	-10.0273	-9.55816
utensil	utensil-08.jpg	0	-11.4116	-8.27022
utensil	utensil-09.jpg	0	2.59877	-3.56895
utensil	utensil-10.jpg	0	10.0266	-6.45907
vegetable	vegetable-01.jpg	0	-40.5157	-12.1188
vegetable	vegetable-02.jpg	0	-19.1016	-10.7284
vegetable	vegetable-03.jpg	0	-17.5538	7.54364
vegetable	vegetable-04.jpg	0	-31.9312	-2.59748
vegetable	vegetable-05.jpg	1	-5.66814	-14.6474
vegetable	vegetable-06.jpg	0	-11.4726	-6.23404
vegetable	vegetable-07.jpg	0	-14.6714	1.35185
vegetable	vegetable-08.jpg	0	-5.92907	-19.1588
vegetable	vegetable-09.jpg	1	-17.3699	-15.6284
vegetable	vegetable-10.jpg	0	-12.3706	-7.13255
vessel	vessel-01.jpg	0	2.26657	-5.28206
vessel	vessel-02.jpg	0	18.5525	-4.71577
vessel	vessel-03.jpg	0	1.14527	-5.1486
vessel	vessel-04.jpg	0	13.396	-7.63162
vessel	vessel-05.jpg	0	42.0412	-11.2067
vessel	vessel-06.jpg	0	15.9024	-6.58798
vessel	vessel-07.jpg	1	9.10163	-9.38459
vessel	vessel-08.jpg	0	19.3003	-10.6926
vessel	vessel-09.jpg	0	6.16714	0.730226
vessel	vessel-10.jpg	0	4.76895	-5.27256
weapon	weapon-01.jpg	1	27.3125	11.0872
weapon	weapon-02.jpg	0	18.2657	9.5458
weapon	weapon-03.jpg	0	47.1163	-3.46725
weapon	weapon-04.jpg	1	29.9468	-0.278231
weapon	weapon-05.jpg	0	35.7303	-0.0586613
weapon	weapon-06.jpg	0	18.358	-10.0735
weapon	weapon-07.jpg	0	4.74715	-10.7612
weapon	weapon-08.jpg	0	15.3715	-3.67993
weapon	weapon-09.jpg	0	38.4294	2.85375
weapon	weapon-10.jpg	0	29.0509	10.4913
young mammal	youngmammal-01.jpg	0	5.02948	31.3583
young mammal	youngmammal-02.jpg	0	-7.22318	15.2023
young mammal	youngmammal-03.jpg	0	-3.09546	16.2976
young mammal	youngmammal-04.jpg	1	-9.84486	34.8034
young mammal	youngmammal-05.jpg	0	-7.95944	18.4615
young mammal	youngmammal-06.jpg	1	0.0226939	56.2816
young mammal	youngmammal-07.jpg	0	-12.8609	51.902
young mammal	youngmammal-08.jpg	0	1.33814	15.4276
young mammal	youngmammal-09.jpg	0	-6.4198	13.6159
young mammal	youngmammal-10.jpg	0	-13.2636	35.2653
