# Supplementary material for: Computational single-neuron mechanisms of visual object coding in the human temporal lobe
Source: Nat Commun. 2026 Feb 1;17:2234. doi: 10.1038/s41467-026-68954-8 (PMC12963616; doi:10.1038/s41467-026-68954-8)
Supplement: Supplementary file 16 — Source Data for Figure S7 [file 41467_2026_68954_MOESM16_ESM.xlsx]

## Sheet: S7a
Axis-coding Chan Percentage (left)	Axis-coding Chan Chan Number (left)	Axis-coding Chan Percentage (right)	Axis-coding Chan Number (right)
41.9355	39	40	22
27.0833	13	15.2542	9
0	0	0	0
7.14286	1	6.66667	1
2.94118	1	0	0

## Sheet: S7b_d
Chan Label	Side	Chan Coordinates_1	Chan Coordinates_2	Chan Coordinates_3	Axis-coding Strength
FG	L	-33.0481	-36.1116	-12.7214	0.107644
FG	L	-36.8879	-37.3386	-12.4126	0.0900499
FG	L	-33.3817	-27.1898	-25.571	-0.0218982
FG	L	-37.2653	-27.5195	-25.1576	0.0092962
ITG	L	-41.047	-27.9083	-24.1052	0.0395532
FG	R	25.4503	-0.982355	-42.9083	0.0187782
FG	R	29.5662	-0.648809	-42.444	0.005414
FG	R	32.6482	-27.387	-24.6688	0.158069
FG	R	36.7043	-27.3475	-23.6625	0.035331
FG	R	44.5196	-27.2395	-22.1782	0.0145983
FG	R	48.2404	-27.0153	-21.3894	-0.00263843
ITG	R	41.8131	-15.8024	-22.389	0.012962
ITG	R	47.2195	-15.6562	-22.6817	-0.0574377
ITG	L	-38.8168	-17.3394	-18.7549	-0.0443157
FG	R	32.5581	-16.986	-33.3227	-0.0120282
FG	R	36.4276	-15.7672	-34.2651	-0.0405153
ITG	R	55.0255	-11.6122	-37.7825	-0.084006
FG	R	27.2123	-35.3271	-19.7481	0.15544
FG	R	30.9921	-36.7609	-19.4379	0.335053
FG	R	34.3653	-38.1367	-18.8799	0.308548
FG	R	38.0932	-39.7548	-18.2985	0.0952091
FG	R	41.7883	-41.2663	-17.7081	0.0570942
FG	R	45.5143	-42.8906	-17.8297	0.0240919
ITG	R	49.2367	-44.6669	-17.3734	-0.0472187
ITG	R	52.8663	-46.0011	-17.5426	0.0517071
ITG	R	56.5332	-47.647	-17.1955	0.0241909
ITG	R	60.1589	-48.9057	-17.4654	-0.0112051
ITG	R	63.9705	-50.6597	-17.1538	0.000746733
FG	L	-37.1711	-32.2559	-13.7054	0.157705
FG	L	-44.5285	-33.958	-13.4078	0.0353217
FG	L	-38.5337	-15.767	-29.9596	0.0471572
FG	L	-42.3426	-16.8232	-29.8166	0.0978453
FG	L	-46.0795	-17.4572	-29.6511	0.011934
FG	L	-23.0066	-41.94	-12.7725	0.0394084
FG	L	-26.7281	-42.6093	-11.6843	0.315501
FG	L	-30.2783	-42.9132	-11.2771	0.266426
FG	L	-34.071	-43.448	-10.9738	0.174316
FG	L	-37.9484	-43.8508	-9.90217	0.104125
FG	L	-37.5399	-19.2475	-19.3622	0.0355322
FG	L	-37.1711	-32.2559	-13.7054	0.01899
FG	L	-44.5285	-33.958	-13.4078	-0.0406813
FG	L	-38.5337	-15.767	-29.9596	0.0300217
FG	L	-42.3426	-16.8232	-29.8166	0.104903
FG	L	-23.0066	-41.94	-12.7725	0.198724
FG	L	-26.7281	-42.6093	-11.6843	0.220335
FG	L	-30.2783	-42.9132	-11.2771	0.231472
FG	L	-34.071	-43.448	-10.9738	0.13106
FG	L	-37.9484	-43.8508	-9.90217	0.0278605
ITG	L	-52.9649	-45.646	-7.8884	0.00639252
FG	L	-38.8806	-18.8652	-21.1304	-0.0152754
ITG	L	-42.4396	-20.3833	-20.8608	-0.0367302
ITG	L	-45.9203	-21.8508	-20.4256	-0.0260176
FG	L	-31.7842	-13.3389	-35.2004	0.119008
FG	L	-35.755	-13.2244	-35.248	0.0120222
ITG	L	-39.4822	-12.981	-35.5331	0.0263761
ITG	L	-43.6831	-13.383	-35.9236	0.0144103
FG	L	-37.2836	-29.6417	-16.5343	0.139145
ITG	L	-42.0396	-31.0172	-15.5889	0.00985557
FG	L	-21.0715	-37.5427	-17.6003	0.0684508
FG	L	-24.678	-38.4338	-17.866	0.134419
FG	L	-28.0207	-39.2515	-18.2026	0.114291
FG	L	-31.4528	-40.2791	-18.2023	0.182141
ITG	L	-35.4907	-41.4564	-18.6558	0.178511
ITG	L	-39.5275	-42.4938	-19.0044	0.148817
ITG	L	-42.9545	-43.5916	-19.1667	0.194814
ITG	L	-46.707	-44.66	-19.601	0.0951966
ITG	L	-50.0789	-45.4423	-19.6651	0.0177024
ITG	L	-54.1129	-46.7244	-20.0624	-0.0311141
FG	R	24.7616	-3.83059	-44.6928	0.0668678
FG	R	27.9562	-4.05527	-44.1775	-0.0104506
FG	R	41.203	-15.5524	-23.8516	0.031343
FG	R	45.09	-16.3426	-23.5745	-0.00447037
ITG	R	48.7495	-17.2181	-23.6385	0.00507787
FG	R	38.7403	-30.3425	-17.1214	0.0866241
ITG	R	42.0308	-31.886	-17.2582	0.185304
ITG	R	45.6587	-33.6824	-17.2358	0.0933554
ITG	R	48.7675	-35.4593	-17.3253	0.0712195
FG	L	-38.8806	-18.8652	-21.1304	-0.000603248
ITG	L	-42.4396	-20.3833	-20.8608	0.0785718
ITG	L	-45.9203	-21.8508	-20.4256	0.0199972
FG	L	-31.7842	-13.3389	-35.2004	0.0281814
FG	L	-35.755	-13.2244	-35.248	-0.0260773
ITG	L	-39.4822	-12.981	-35.5331	0.0293341
FG	L	-37.2836	-29.6417	-16.5343	0.100731
ITG	L	-42.0396	-31.0172	-15.5889	0.0730573
FG	L	-21.0715	-37.5427	-17.6003	-0.0414003
FG	L	-24.678	-38.4338	-17.866	0.0294526
FG	L	-28.0207	-39.2515	-18.2026	0.0026708
FG	L	-31.4528	-40.2791	-18.2023	0.143953
ITG	L	-35.4907	-41.4564	-18.6558	0.256078
ITG	L	-39.5275	-42.4938	-19.0044	0.0872305
ITG	L	-42.9545	-43.5916	-19.1667	0.249834
ITG	L	-46.707	-44.66	-19.601	0.0648512
ITG	L	-50.0789	-45.4423	-19.6651	-0.067943
FG	R	41.203	-15.5524	-23.8516	0.0243612
FG	R	45.09	-16.3426	-23.5745	-0.00759559
FG	R	38.7403	-30.3425	-17.1214	0.0262066
ITG	R	42.0308	-31.886	-17.2582	0.103992
ITG	R	45.6587	-33.6824	-17.2358	0.0343664
ITG	R	48.7675	-35.4593	-17.3253	0.0528848
FG	L	-32.9685	-9.96224	-41.4968	0.0906002
ITG	L	-37.2526	-9.38714	-41.3592	0.0672532
FG	L	-35.8367	-22.9355	-24.8792	0.0662307
FG	L	-39.317	-23.0194	-25.1101	0.1565
FG	L	-43.1638	-22.7881	-24.6115	0.0895821
FG	L	-22.7813	-42.4341	-13.7669	0.457309
FG	L	-26.5481	-42.7141	-13.0751	0.512476
FG	L	-30.4195	-42.6023	-12.3723	0.415007
FG	L	-34.0165	-42.6826	-12.8325	0.21724
FG	L	-37.8697	-42.3169	-12.1116	0.15977
ITG	L	-42.0054	-42.1829	-11.4409	0.25414
ITG	L	-45.6024	-42.263	-11.9011	0.10476
ITG	L	-53.7419	-42.0061	-10.5436	-0.0468697
ITG	L	-57.462	-41.9483	-11.0107	0.043396
FG	L	-27.8726	-67.2564	-5.28191	0.389744
FG	L	-31.4237	-66.7022	-5.69686	0.366206
FG	L	-35.5294	-65.8115	-5.53289	0.237232
FG	L	-39.1222	-65.5092	-5.96876	0.23295
ITG	L	-43.0216	-64.9189	-5.86794	0.132258
ITG	R	42.4107	-12.6055	-21.4495	0.0172063
FG	L	-40.5966	-26.9389	-11.5008	0.0381993
FG	L	-32.9685	-9.96224	-41.4968	0.174663
ITG	L	-37.2526	-9.38714	-41.3592	0.107329
FG	L	-35.8367	-22.9355	-24.8792	0.128176
FG	L	-39.317	-23.0194	-25.1101	0.149528
FG	L	-43.1638	-22.7881	-24.6115	-0.00864353
ITG	L	-47.104	-22.3241	-24.9075	0.0993835
FG	L	-22.7813	-42.4341	-13.7669	0.42094
FG	L	-26.5481	-42.7141	-13.0751	0.528539
FG	L	-30.4195	-42.6023	-12.3723	0.443344
FG	L	-34.0165	-42.6826	-12.8325	0.132779
FG	L	-37.8697	-42.3169	-12.1116	0.172546
ITG	L	-42.0054	-42.1829	-11.4409	0.199625
ITG	L	-45.6024	-42.263	-11.9011	0.0465794
ITG	L	-57.462	-41.9483	-11.0107	0.0870869
FG	L	-27.8726	-67.2564	-5.28191	0.36209
FG	L	-31.4237	-66.7022	-5.69686	0.31604
FG	L	-35.5294	-65.8115	-5.53289	0.185549
FG	L	-39.1222	-65.5092	-5.96876	0.151949
ITG	L	-43.0216	-64.9189	-5.86794	0.194006
FG	L	-39.1465	-30.288	-10.641	-0.0119096
FG	L	-20.3623	2.32178	-42.8392	-0.0317192
FG	L	-28.0546	-27.9126	-21.9459	0.0507267
FG	L	-30.9416	-29.6788	-20.9436	0.0316026
FG	L	-34.1769	-30.9583	-20.8552	0.0284825
FG	L	-37.4745	-32.7418	-19.8037	0.0480572
ITG	L	-46.3811	-37.4475	-17.6963	0.0439103
ITG	L	-49.1222	-39.0601	-16.673	-0.0378468
ITG	R	40.243	-13.8895	-18.9443	-0.0245637
FG	R	20.4488	0.463863	-42.5608	-0.0350471
FG	R	23.7583	-1.05067	-42.9302	-0.0353935
FG	R	27.1899	-1.453	-43.2816	-0.0282421
FG	R	28.0635	-28.3524	-22.8763	0.148367
FG	R	34.6555	-30.8881	-22.2275	0.0180347
FG	R	37.5737	-32.1742	-21.8585	0.154719
FG	R	40.8425	-33.6536	-20.4994	0.30908
FG	R	44.0803	-35.2105	-20.2429	0.0884868
ITG	R	50.507	-38.1791	-18.5991	-0.00110558
ITG	R	53.8873	-39.586	-18.322	-0.0355471
ITG	R	56.9566	-40.8647	-17.9709	-0.0750781
ITG	R	63.4182	-44.0845	-16.3973	-0.0179352
FG	L	-38.9832	-15.3465	-15.6786	0.0139668
FG	L	-39.1465	-30.288	-10.641	0.0744533
FG	L	-20.3623	2.32178	-42.8392	-0.0458392
FG	L	-23.2086	2.20606	-42.6072	-0.0408843
FG	L	-26.3704	2.08587	-42.3899	-0.0544157
FG	L	-30.2549	1.84587	-41.6707	-0.080391
FG	L	-33.5524	1.68724	-41.2811	-0.0726828
FG	L	-28.0546	-27.9126	-21.9459	0.0288205
FG	L	-30.9416	-29.6788	-20.9436	0.0613001
FG	L	-34.1769	-30.9583	-20.8552	0.0171734
FG	L	-37.4745	-32.7418	-19.8037	0.031544
FG	L	-43.2033	-36.0731	-17.7525	0.021617
ITG	L	-49.1222	-39.0601	-16.673	0.00261164
ITG	R	40.243	-13.8895	-18.9443	-0.0132119
ITG	R	33.5999	10.3103	-37.4491	-0.00640866
FG	R	20.4488	0.463863	-42.5608	0.0398538
FG	R	23.7583	-1.05067	-42.9302	0.0736972
FG	R	27.1899	-1.453	-43.2816	0.00528987
ITG	R	34.0848	-2.27781	-42.925	0.0190234
ITG	R	41.2084	-2.12091	-41.0813	0.0208101
FG	R	28.0635	-28.3524	-22.8763	0.195866
FG	R	34.6555	-30.8881	-22.2275	0.121046
FG	R	37.5737	-32.1742	-21.8585	0.14044
FG	R	40.8425	-33.6536	-20.4994	0.269894
FG	R	44.0803	-35.2105	-20.2429	0.220572
ITG	R	50.507	-38.1791	-18.5991	0.103264
ITG	R	53.8873	-39.586	-18.322	0.0179725
ITG	R	56.9566	-40.8647	-17.9709	0.109882
ITG	R	63.4182	-44.0845	-16.3973	-0.087771
ITG	R	42.6701	-27.8219	-16.7378	0.197947
ITG	R	46.9115	-27.8145	-16.8286	0.0835098
ITG	R	50.6886	-27.6105	-16.9386	-0.0567161
FG	R	42.4515	-14.3587	-33.0497	0.0647449
FG	R	31.3001	-40.7064	-13.4937	0.550291
FG	R	35.5433	-40.1696	-13.6627	0.269761
FG	R	40.0468	-39.7332	-14.9246	0.11556
FG	R	43.7839	-39.3986	-15.053	0.119569
ITG	R	47.5362	-38.7539	-15.2275	0.0325109
ITG	R	51.5426	-38.3455	-15.3725	0.0531443
ITG	R	55.7844	-37.8279	-16.6409	-0.0443013
ITG	R	59.9242	-37.2896	-16.8079	-0.0167726
ITG	R	63.7588	-37.0728	-16.921	-0.00275547
ITG	R	67.1936	-36.5786	-17.0665	0.0218169
ITG	R	72.0609	-36.132	-18.3377	-0.0318722
ITG	R	47.4098	-17.5229	-22.767	0.0482538
ITG	R	51.1011	-18.1187	-22.7571	-0.0454898
ITG	R	42.6701	-27.8219	-16.7378	0.17802
ITG	R	46.9115	-27.8145	-16.8286	0.136316
ITG	R	50.6886	-27.6105	-16.9386	0.056527
FG	R	42.4515	-14.3587	-33.0497	0.0680857
FG	R	31.3001	-40.7064	-13.4937	0.489877
FG	R	35.5433	-40.1696	-13.6627	0.269139
FG	R	40.0468	-39.7332	-14.9246	0.0599767
FG	R	43.7839	-39.3986	-15.053	0.137524
ITG	R	47.5362	-38.7539	-15.2275	0.0873837
ITG	R	51.5426	-38.3455	-15.3725	0.00527538
ITG	R	55.7844	-37.8279	-16.6409	0.0553228
ITG	R	59.9242	-37.2896	-16.8079	0.0238134
ITG	R	63.7588	-37.0728	-16.921	0.000352025
ITG	R	67.1936	-36.5786	-17.0665	0.00815651
ITG	R	72.0609	-36.132	-18.3377	-0.0110984
FG	R	26.7721	-51.0562	-11.3718	0.311024
FG	R	30.6945	-51.0078	-12.249	0.243033
FG	R	34.597	-51.4569	-13.047	0.0697166
FG	R	38.4175	-51.1126	-14.2834	-0.0425937
ITG	R	42.4854	-50.7771	-15.815	0.0241506
ITG	R	46.3577	-50.9298	-16.2858	0.203285
ITG	R	50.1182	-51.2208	-17.6066	0.135889
ITG	R	53.9571	-51.7898	-18.4555	-0.0597281
ITG	R	57.8079	-51.6893	-19.6236	-0.0453028
ITG	R	61.8783	-52.1757	-20.4623	-0.0552539
ITG	L	-44.5698	-18.3666	-20.4178	0.0673618
ITG	L	-47.9417	-19.4455	-20.5639	0.00693311
ITG	L	-51.2927	-20.601	-20.7217	-0.0457881
FG	L	-23.8262	-6.45883	-37.7662	0.0609638
FG	L	-27.2122	-6.93408	-36.8643	0.143653
FG	L	-30.374	-7.59994	-35.8768	0.0308101
FG	L	-33.6479	-7.99836	-35.2201	0.0387502
ITG	L	-37.6102	-8.63142	-34.129	0.0515287
ITG	L	-41.0049	-9.12865	-33.0204	0.0545399
FG	L	-30.7381	-23.8209	-28.6634	-0.0225855
FG	L	-33.3519	-24.9294	-27.5014	0.169692
FG	L	-36.6923	-26.5809	-26.1548	0.198024
ITG	L	-39.2985	-27.9912	-24.5954	0.48596
ITG	L	-42.365	-29.4976	-23.1759	0.0819558
ITG	L	-45.427	-31.0682	-22.0903	0.233447
ITG	L	-48.4296	-32.4435	-20.8467	0.156104
ITG	L	-51.708	-33.8826	-19.5053	-0.000149281
FG	R	38.8337	-16.8926	-23.7343	0.221442
ITG	R	43.6828	-18.2486	-23.5239	0.309198
ITG	R	48.6384	-19.5945	-23.0336	0.113977
FG	R	28.431	6.26346	-42.3624	0.0278038
FG	R	24.4837	-4.95611	-39.7372	0.0170322
FG	L	-39.0299	-16.0373	-22.6411	-0.0542169
Amyg	L	-16.0177	-7.04165	-21.5322	0.126307
Amyg	L	-30.5495	-5.96449	-16.0815	-0.00621898
AH	L	-19.6173	-17.0352	-17.7143	0.0472451
Amyg	R	31.3343	0.0887219	-17.2205	-0.0462319
Amyg	R	30.0676	-4.33422	-20.9912	-0.0193918
PH	R	24.783	-27.7083	-13.1671	0.0151727
PH	R	35.7783	-32.0375	-12.5884	-0.00861583
PH	R	39.2764	-33.2412	-11.6584	-0.00454408
Amyg	R	27.1486	-5.61714	-20.5028	-0.0417201
Amyg	R	30.8517	-4.90462	-20.5092	-0.0630159
Amyg	R	34.6559	-4.33025	-19.9041	0.0605828
Amyg	L	-32.3783	-4.73755	-22.633	-0.0467296
AH	R	36.3254	-16.0914	-22.1206	0.00299245
PH	R	25.9678	-23.5305	-12.368	-0.0176393
PH	R	29.0062	-23.9176	-12.5617	0.00976817
PH	R	32.9026	-24.6084	-12.6825	-0.0610249
PH	R	36.9464	-25.1487	-12.5847	0.0366364
PH	R	40.7362	-25.7672	-12.7037	-0.0146736
Amyg	L	-34.9937	-4.61416	-17.458	-0.0318349
Amyg	R	19.9813	-5.31412	-16.3171	0.0954852
Amyg	R	30.915	-6.98449	-17.4069	0.0638337
Amyg	L	-29.4655	-3.89006	-18.6269	0.0262309
Amyg	L	-34.9937	-4.61416	-17.458	-0.0319503
Amyg	R	19.9813	-5.31412	-16.3171	0.0249567
Amyg	L	-23.4712	-4.17042	-19.0495	-0.0509922
Amyg	L	-27.0226	-4.63192	-18.1892	-0.0445824
AH	L	-19.9103	-9.53549	-23.2783	0.0611395
AH	L	-22.267	-11.1665	-22.8664	0.00993398
AH	L	-25.4714	-12.7444	-22.3921	-0.0159988
AH	L	-31.9489	-15.7619	-21.6377	-0.041104
PH	L	-26.6934	-25.5231	-16.7967	-0.010967
PH	L	-31.5157	-27.4521	-16.6851	-0.0369453
Amyg	R	24.7454	-3.67123	-22.2852	0.0239814
Amyg	R	28.4257	-3.863	-22.215	-0.0085991
AH	R	18.9903	-10.7095	-25.2718	-0.00836293
AH	R	26.0519	-12.4314	-25.0026	0.0791651
AH	R	29.8085	-13.355	-24.5536	0.0788883
AH	R	33.4853	-14.0646	-24.4782	-0.0306731
AH	R	37.5678	-14.8439	-24.0754	0.0761798
PH	R	28.8344	-25.0691	-16.7842	-0.0164454
PH	R	32.0867	-26.9815	-16.7097	0.0543621
PH	R	35.4032	-28.332	-16.7399	0.0706675
AH	L	-25.4714	-12.7444	-22.3921	-0.0181625
PH	L	-31.5157	-27.4521	-16.6851	-0.0661845
Amyg	R	17.7612	-3.5751	-22.1611	0.0888417
Amyg	R	24.7454	-3.67123	-22.2852	0.0163601
Amyg	R	28.4257	-3.863	-22.215	0.0132641
AH	R	26.0519	-12.4314	-25.0026	-0.0182821
AH	R	29.8085	-13.355	-24.5536	0.0245358
AH	R	37.5678	-14.8439	-24.0754	0.0657483
PH	R	35.4032	-28.332	-16.7399	0.0633185
Amyg	L	-19.8576	-7.44572	-14.3752	0.021868
Amyg	L	-25.1937	-7.88332	-12.8053	0.041408
Amyg	L	-30.7387	-8.22	-11.2149	-0.0144254
Amyg	L	-33.3733	-6.0545	-18.3432	0.048781
AH	L	-15.5584	-13.553	-23.3039	0.122595
Amyg	R	27.4335	-3.43204	-19.9477	0.0473342
Amyg	R	31.0771	-2.551	-18.43	-0.0164669
Amyg	L	-29.4423	-6.15693	-18.2838	0.0274825
Amyg	L	-33.3733	-6.0545	-18.3432	0.0802367
PH	L	-34.9223	-26.9523	-11.2468	0.00810064
Amyg	R	27.4335	-3.43204	-19.9477	0.0744533
Amyg	R	31.0771	-2.551	-18.43	-0.00815321
Amyg	L	-28.4128	-3.43003	-18.2975	-0.0119789
AH	L	-21.3027	-12.4282	-16.9917	0.057119
AH	L	-24.5974	-13.0923	-16.8521	-0.0724244
PH	L	-22.813	-28.4427	-10.8186	0.00725616
PH	L	-26.6931	-28.8825	-10.6079	-0.0616867
PH	L	-30.9437	-28.9961	-10.5524	0.025077
PH	L	-34.7639	-29.7309	-10.1275	-0.0301329
Amyg	R	17.991	-2.09057	-21.2169	0.0402332
Amyg	R	23.2216	-2.1124	-21.4035	0.0180234
Amyg	R	28.3262	-2.43363	-21.9554	0.0195661
Amyg	R	33.5688	-2.87671	-21.8935	-0.0408367
AH	R	24.8435	-14.2065	-19.2051	0.0726628
AH	R	29.6574	-14.1034	-19.1435	-0.010842
PH	R	29.152	-30.3118	-13.7526	0.0159198
Amyg	L	-14.0909	-4.0024	-19.2604	-0.0302279
Amyg	L	-17.5147	-4.16712	-18.856	-0.0425229
Amyg	L	-21.188	-3.96869	-18.7601	-0.0180595
Amyg	L	-25.0539	-3.81948	-18.7205	0.0474018
Amyg	L	-28.4128	-3.43003	-18.2975	0.023994
AH	L	-24.5974	-13.0923	-16.8521	-0.00510951
PH	L	-22.813	-28.4427	-10.8186	0.0133727
PH	L	-26.6931	-28.8825	-10.6079	-0.0580901
PH	L	-30.9437	-28.9961	-10.5524	-0.00485518
PH	L	-34.7639	-29.7309	-10.1275	0.0503938
Amyg	R	17.991	-2.09057	-21.2169	-0.00725911
Amyg	R	28.3262	-2.43363	-21.9554	0.0720345
Amyg	R	33.5688	-2.87671	-21.8935	0.0206788
AH	R	24.8435	-14.2065	-19.2051	0.0239041
AH	R	29.6574	-14.1034	-19.1435	0.113719
PH	R	29.152	-30.3118	-13.7526	-0.0563139
PH	R	32.9126	-30.5777	-13.2271	-0.00262037
Amyg	R	34.9609	-4.0976	-18.9734	-0.018072
Amyg	L	-30.1612	-5.04534	-19.6609	0.0330823
Amyg	L	-35.7611	-5.43451	-19.4851	0.00417229
Amyg	R	34.9609	-4.0976	-18.9734	0.0186463
Amyg	L	-35.7611	-5.43451	-19.4851	0.0891622
PH	R	38.7618	-28.0376	-16.6233	-0.0576077
Amyg	L	-15.1595	-3.59931	-21.825	0.00900614
Amyg	L	-18.4277	-2.93832	-21.0724	0.07395
Amyg	L	-21.5548	-2.22373	-20.4145	0.0603343
Amyg	L	-25.0468	-1.58918	-19.7772	0.0555391
Amyg	L	-28.7015	-0.896112	-19.125	-0.0465308
Amyg	L	-32.3596	-0.231086	-18.2136	-0.0477432
Amyg	L	-21.4927	-11.122	-16.7728	-0.0228607
AH	L	-28.0587	-12.9025	-17.7985	-0.00156303
AH	L	-31.3733	-14.331	-18.5249	-0.0520709
AH	L	-34.4687	-15.254	-18.8324	-0.0248719
PH	L	-30.6295	-31.3904	-14.8033	0.0481277
PH	L	-34.0853	-30.7637	-12.7781	-0.0324142
Amyg	R	19.8909	-2.60721	-22.7595	0.0258128
Amyg	R	23.371	-2.25683	-21.6184	0.0767407
Amyg	R	26.8961	-2.06362	-20.421	0.00228963
Amyg	R	30.4086	-2.16063	-19.2307	0.010921
Amyg	R	33.768	-2.04591	-18.3571	0.0457097
AH	R	29.1807	-14.3174	-24.4369	0.0137749
AH	R	33.9216	-15.5596	-24.3529	-0.0613106
Amyg	L	-18.6259	-3.55038	-17.7959	-0.0541065
Amyg	L	-26.5194	-4.73535	-18.2561	-0.0851857
Amyg	L	-30.5834	-5.34465	-18.7801	-0.0383416
Amyg	L	-34.7809	-6.01014	-18.8837	-0.00506713
AH	L	-33.6688	-13.8976	-22.9725	-0.0171698

## Sheet: S7c
Row	Axis-coding Strength (mean)_ 1	Axis-coding Strength (mean)_ 2	Axis-coding Strength (mean)_ 3	Axis-coding Strength (mean)_ 4	Axis-coding Strength (mean)_ 5	Axis-coding Strength (mean)_ 6	Axis-coding Strength (mean)_ 7	Axis-coding Strength (mean)_ 8	Axis-coding Strength (mean)_ 9	Axis-coding Strength (mean)_10	Axis-coding Strength (mean)_11	Axis-coding Strength (mean)_12	Axis-coding Strength (mean)_13	Axis-coding Strength (mean)_14	Axis-coding Strength (mean)_15	Axis-coding Strength (mean)_16	Axis-coding Strength (mean)_17	Axis-coding Strength (mean)_18	Axis-coding Strength (mean)_19	Axis-coding Strength (mean)_20	Axis-coding Strength (mean)_21	Axis-coding Strength (mean)_22	Axis-coding Strength (mean)_23	Axis-coding Strength (mean)_24	Axis-coding Strength (mean)_25	Axis-coding Strength (mean)_26	Axis-coding Strength (mean)_27	Axis-coding Strength (mean)_28	Axis-coding Strength (mean)_29	Axis-coding Strength (mean)_30	Axis-coding Strength (mean)_31	Axis-coding Strength (mean)_32	Axis-coding Strength (mean)_33	Axis-coding Strength (mean)_34	Axis-coding Strength (mean)_35	Axis-coding Strength (mean)_36	Axis-coding Strength (mean)_37	Axis-coding Strength (mean)_38	Axis-coding Strength (mean)_39	Axis-coding Strength (mean)_40	Axis-coding Strength (mean)_41	Axis-coding Strength (mean)_42	Axis-coding Strength (mean)_43	Axis-coding Strength (mean)_44	Axis-coding Strength (mean)_45	Axis-coding Strength (mean)_46	Axis-coding Strength (mean)_47	Axis-coding Strength (mean)_48	Axis-coding Strength (mean)_49
Fus	0.157691	0.0296959	0.0955958	0.135436	-0.00862881	-0.190512	-0.255906	-0.139296	-0.0829136	-0.125942	-0.123497	0.0771767	0.12068	0.10357	0.14792	-0.0458291	0.0986045	0.00615394	0.131692	0.116663	0.199453	0.0462007	0.0949771	0.134958	0.21802	0.382562	0.668627	0.878425	1.07301	1.3466	1.57553	2.05406	2.34617	2.40189	2.56108	2.71111	2.64918	2.63229	2.55779	2.43656	2.41943	2.31408	2.18966	2.02752	1.90115	1.78628	1.62494	1.60789	1.48214
IT	-0.0901375	-0.131909	-0.08529	-0.176883	0.0335079	0.0791223	0.0128575	-0.00852053	-0.162665	-0.112224	0.0784252	0.302387	0.306259	-0.0304224	0.0632289	-0.0284979	-0.107524	0.0582859	0.0155628	0.00501757	0.162174	0.472221	0.409561	0.570377	0.324547	0.226605	0.661869	0.441527	0.568406	0.789633	0.839352	1.08829	1.88336	2.38247	2.56388	2.34059	2.49582	2.27421	2.14553	1.90006	1.84142	1.63951	1.80051	1.727	1.66753	1.72328	1.58927	1.40804	1.19513
Time	-0.4495	-0.4295	-0.4095	-0.3895	-0.3695	-0.3495	-0.3295	-0.3095	-0.2895	-0.2695	-0.2495	-0.2295	-0.2095	-0.1895	-0.1695	-0.1495	-0.1295	-0.1095	-0.0895	-0.0695	-0.0495	-0.0295	-0.0095	0.0105	0.0305	0.0505	0.0705	0.0905	0.1105	0.1305	0.1505	0.1705	0.1905	0.2105	0.2305	0.2505	0.2705	0.2905	0.3105	0.3305	0.3505	0.3705	0.3905	0.4105	0.4305	0.4505	0.4705	0.4905	0.5105
[truncated: 141 more columns]
