# Supplementary material for: Computational single-neuron mechanisms of visual object coding in the human temporal lobe
Source: Nat Commun. 2026 Feb 1;17:2234. doi: 10.1038/s41467-026-68954-8 (PMC12963616; doi:10.1038/s41467-026-68954-8)
Supplement: Supplementary file 17 — Source Data for Figure S8 [file 41467_2026_68954_MOESM17_ESM.xlsx]

## Sheet: 8a_VTC-PH
Time Freq PLV_ 1	Time Freq PLV_ 2	Time Freq PLV_ 3	Time Freq PLV_ 4	Time Freq PLV_ 5	Time Freq PLV_ 6	Time Freq PLV_ 7	Time Freq PLV_ 8	Time Freq PLV_ 9	Time Freq PLV_ 10	Time Freq PLV_ 11	Time Freq PLV_ 12	Time Freq PLV_ 13	Time Freq PLV_ 14	Time Freq PLV_ 15	Time Freq PLV_ 16	Time Freq PLV_ 17	Time Freq PLV_ 18	Time Freq PLV_ 19	Time Freq PLV_ 20	Time Freq PLV_ 21	Time Freq PLV_ 22	Time Freq PLV_ 23	Time Freq PLV_ 24	Time Freq PLV_ 25	Time Freq PLV_ 26	Time Freq PLV_ 27	Time Freq PLV_ 28	Time Freq PLV_ 29	Time Freq PLV_ 30	Time Freq PLV_ 31	Time Freq PLV_ 32	Time Freq PLV_ 33	Time Freq PLV_ 34	Time Freq PLV_ 35	Time Freq PLV_ 36	Time Freq PLV_ 37	Time Freq PLV_ 38	Time Freq PLV_ 39	Time Freq PLV_ 40	Time Freq PLV_ 41	Time Freq PLV_ 42	Time Freq PLV_ 43	Time Freq PLV_ 44	Time Freq PLV_ 45	Time Freq PLV_ 46	Time Freq PLV_ 47	Time Freq PLV_ 48	Time Freq PLV_ 49	Time Freq PLV_ 50
-0.0140669	-0.0127564	-0.0114458	-0.0101353	-0.00882474	-0.00751419	-0.00683487	-0.00618876	-0.00554266	-0.00489655	-0.00425045	-0.00487033	-0.00563088	-0.00639143	-0.00715198	-0.00791253	-0.0087759	-0.00965742	-0.0105389	-0.0114204	-0.012302	-0.0115504	-0.0103905	-0.00923063	-0.00807076	-0.00691089	-0.0057772	-0.00465224	-0.00352729	-0.00240233	-0.00127737	-0.000758988	-0.000500563	-0.000242138	1.62874e-05	0.000274713	0.00141188	0.00302221	0.00463255	0.00624289	0.00785322	0.00750892	0.00586154	0.00421416	0.00256677	0.00091939	0.00034055	0.000635973	0.000931397	0.00122682
-0.0115646	-0.0106509	-0.00973732	-0.00882369	-0.00791007	-0.00699645	-0.00653798	-0.00610346	-0.00566895	-0.00523443	-0.00479992	-0.00536781	-0.00604708	-0.00672635	-0.00740563	-0.0080849	-0.00861797	-0.00912525	-0.00963253	-0.0101398	-0.0106471	-0.0100391	-0.00915238	-0.00826562	-0.00737886	-0.0064921	-0.00549761	-0.00446721	-0.00343681	-0.00240641	-0.00137601	-0.00100882	-0.000925851	-0.000842886	-0.000759921	-0.000676956	0.000293014	0.0017406	0.00318819	0.00463577	0.00608336	0.00576451	0.00426802	0.00277154	0.00127506	-0.000221429	-0.000545227	9.04438e-05	0.000726115	0.00136179
-0.00903807	-0.0085252	-0.00801232	-0.00749945	-0.00698657	-0.0064737	-0.00623822	-0.00601734	-0.00579646	-0.00557558	-0.0053547	-0.00587009	-0.0064673	-0.00706451	-0.00766172	-0.00825893	-0.00845852	-0.00858796	-0.00871739	-0.00884682	-0.00897625	-0.00851332	-0.00790231	-0.0072913	-0.00668029	-0.00606927	-0.00521532	-0.00428039	-0.00334546	-0.00241053	-0.0014756	-0.00126106	-0.00135524	-0.00144943	-0.00154362	-0.00163781	-0.000836653	0.000446615	0.00172988	0.00301315	0.00429642	0.00400325	0.00265912	0.00131499	-2.91322e-05	-0.00137326	-0.00143955	-0.000460352	0.000518851	0.00149805
-0.00648718	-0.00637892	-0.00627067	-0.00616242	-0.00605416	-0.00594591	-0.00593557	-0.00593038	-0.0059252	-0.00592001	-0.00591483	-0.00637723	-0.00689158	-0.00740593	-0.00792028	-0.00843464	-0.00829753	-0.00804547	-0.0077934	-0.00754133	-0.00728927	-0.00697277	-0.00664017	-0.00630757	-0.00597497	-0.00564237	-0.00493031	-0.00409177	-0.00325323	-0.00241469	-0.00157616	-0.00151573	-0.00178879	-0.00206184	-0.00233489	-0.00260795	-0.00197723	-0.000859868	0.000257493	0.00137485	0.00249222	0.00222498	0.00103468	-0.000155617	-0.00134592	-0.00253621	-0.00234252	-0.00101647	0.000309585	0.00163564
-0.00391164	-0.00421191	-0.00451219	-0.00481246	-0.00511274	-0.00541301	-0.00562999	-0.00584259	-0.00605518	-0.00626778	-0.00648037	-0.00688926	-0.00731996	-0.00775065	-0.00818135	-0.00861205	-0.00813499	-0.00749774	-0.00686049	-0.00622324	-0.00558599	-0.00541734	-0.00536584	-0.00531433	-0.00526283	-0.00521133	-0.00464254	-0.00390133	-0.00316011	-0.0024189	-0.00167768	-0.00177287	-0.00222651	-0.00268016	-0.00313381	-0.00358745	-0.00312883	-0.00217897	-0.00122912	-0.00027927	0.000670582	0.000429532	-0.000605452	-0.00164044	-0.00267542	-0.0037104	-0.00325421	-0.00157796	9.82979e-05	0.00177455
-0.0013112	-0.00202396	-0.00273671	-0.00344946	-0.00416222	-0.00487497	-0.00532146	-0.00575394	-0.00618642	-0.0066189	-0.00705138	-0.00740624	-0.00775247	-0.0080987	-0.00844494	-0.00879117	-0.00797087	-0.00694472	-0.00591856	-0.0048924	-0.00386625	-0.00384687	-0.00407918	-0.0043115	-0.00454381	-0.00477613	-0.00435199	-0.00370904	-0.00306609	-0.00242314	-0.00178019	-0.00203249	-0.00266847	-0.00330446	-0.00394044	-0.00457643	-0.00429155	-0.00351083	-0.0027301	-0.00194938	-0.00116866	-0.00138327	-0.00226144	-0.00313961	-0.00401777	-0.00489594	-0.00417471	-0.00214487	-0.000115032	0.00191481
-0.00043998	-0.0011412	-0.00184243	-0.00254365	-0.00324488	-0.0039461	-0.0041778	-0.00438479	-0.00459178	-0.00479877	-0.00500575	-0.00535457	-0.00571915	-0.00608373	-0.00644831	-0.00681288	-0.00634202	-0.00572374	-0.00510545	-0.00448716	-0.00386887	-0.00365928	-0.00355185	-0.00344442	-0.003337	-0.00322957	-0.00282912	-0.00233099	-0.00183286	-0.00133473	-0.000836605	-0.00119279	-0.0019151	-0.00263742	-0.00335973	-0.00408205	-0.00392201	-0.00328687	-0.00265172	-0.00201657	-0.00138142	-0.00148862	-0.00209071	-0.0026928	-0.00329489	-0.00389697	-0.0033309	-0.00180906	-0.000287226	0.00123461
0.000301407	-0.000354447	-0.0010103	-0.00166616	-0.00232201	-0.00297787	-0.0029575	-0.00290155	-0.0028456	-0.00278965	-0.0027337	-0.00308024	-0.00347151	-0.00386278	-0.00425405	-0.00464531	-0.00458212	-0.00443874	-0.00429535	-0.00415196	-0.00400857	-0.00358005	-0.00308024	-0.00258043	-0.00208062	-0.00158081	-0.00119463	-0.000846316	-0.000498004	-0.000149693	0.000198619	-0.000258131	-0.00105991	-0.00186168	-0.00266346	-0.00346524	-0.00342726	-0.00293711	-0.00244696	-0.00195681	-0.00146667	-0.00145904	-0.0017731	-0.00208716	-0.00240122	-0.00271529	-0.0023392	-0.00139844	-0.00045768	0.000483078
0.00104996	0.000439916	-0.00017013	-0.000780176	-0.00139022	-0.00200027	-0.00172541	-0.00140398	-0.00108254	-0.000761108	-0.000439674	-0.000783925	-0.00120214	-0.00162036	-0.00203857	-0.00245679	-0.00280521	-0.00314131	-0.00347742	-0.00381352	-0.00414962	-0.00350005	-0.00260407	-0.00170808	-0.000812098	8.3887e-05	0.000455668	0.000652713	0.000849759	0.0010468	0.00124385	0.00068556	-0.000196445	-0.00107845	-0.00196046	-0.00284246	-0.00292773	-0.00258398	-0.00224023	-0.00189648	-0.00155273	-0.00142918	-0.00145243	-0.00147568	-0.00149892	-0.00152217	-0.0013379	-0.000983842	-0.000629783	-0.000275723
0.00180575	0.00124196	0.000678163	0.000114368	-0.000449426	-0.00101322	-0.000481404	0.000108078	0.000697559	0.00128704	0.00187652	0.00153459	0.00108916	0.00064374	0.000198315	-0.000247109	-0.00101112	-0.00183135	-0.00265158	-0.00347181	-0.00429204	-0.00341929	-0.0021233	-0.000827305	0.000468687	0.00176468	0.00212191	0.00216623	0.00221055	0.00225487	0.00229919	0.00163837	0.000675363	-0.000287647	-0.00125066	-0.00221367	-0.00242336	-0.00222743	-0.0020315	-0.00183556	-0.00163963	-0.00139903	-0.00112865	-0.000858278	-0.000587902	-0.000317527	-0.000326928	-0.000565238	-0.000803548	-0.00104186
0.00256885	0.00205175	0.00153465	0.00101756	0.000500462	-1.6635e-05	0.000774624	0.00163474	0.00249486	0.00335498	0.0042151	0.00387551	0.00340261	0.00292972	0.00245682	0.00198393	0.000800313	-0.000508722	-0.00181776	-0.00312679	-0.00443582	-0.00333774	-0.00163788	6.19867e-05	0.00176185	0.00346171	0.00380427	0.00369438	0.00358449	0.00347461	0.00336472	0.0026004	0.0015556	0.000510801	-0.000533997	-0.00157879	-0.00191412	-0.00186744	-0.00182075	-0.00177406	-0.00172737	-0.00136859	-0.00080175	-0.000234913	0.000331924	0.000898762	0.000693816	-0.000142589	-0.000978994	-0.0018154
0.00501467	0.00435607	0.00369747	0.00303888	0.00238028	0.00172169	0.00252534	0.00340595	0.00428657	0.00516718	0.0060478	0.0056037	0.0050124	0.00442111	0.00382982	0.00323853	0.00222743	0.00114224	5.70489e-05	-0.00102814	-0.00211333	-0.00115729	0.000309049	0.00177539	0.00324173	0.00470807	0.00502351	0.00495532	0.00488712	0.00481893	0.00475074	0.00410612	0.00321447	0.00232281	0.00143116	0.000539508	0.000146976	2.31996e-05	-0.000100576	-0.000224352	-0.000348128	-0.00022753	5.59843e-05	0.000339499	0.000623013	0.000906528	0.000512642	-0.000435481	-0.0013836	-0.00233173
0.00777066	0.00693693	0.0061032	0.00526948	0.00443575	0.00360202	0.00437551	0.00523358	0.00609166	0.00694973	0.00780781	0.00723991	0.00651358	0.00578724	0.0050609	0.00433457	0.0035996	0.00286312	0.00212664	0.00139015	0.000653666	0.00140307	0.00252395	0.00364483	0.00476571	0.00588659	0.00617256	0.00618022	0.00618788	0.00619554	0.0062032	0.0057178	0.00502108	0.00432437	0.00362766	0.00293095	0.00249257	0.0021933	0.00189403	0.00159476	0.00129548	0.00111446	0.00101226	0.000910058	0.00080786	0.000705661	0.000122462	-0.000854284	-0.00183103	-0.00280778
0.0105533	0.00954274	0.00853218	0.00752163	0.00651108	0.00550053	0.00624355	0.00707887	0.00791419	0.00874951	0.00958483	0.00889195	0.00802926	0.00716657	0.00630389	0.0054412	0.00498505	0.00460063	0.00421622	0.00383181	0.0034474	0.00398818	0.00476026	0.00553234	0.00630442	0.0070765	0.00733271	0.00741695	0.0075012	0.00758545	0.0076697	0.00734505	0.00684516	0.00634527	0.00584539	0.0053455	0.00486084	0.00438437	0.00390791	0.00343144	0.00295498	0.00246941	0.00197777	0.00148613	0.000994493	0.000502854	-0.000271489	-0.00127713	-0.00228278	-0.00328842
0.0133628	0.0121737	0.0109846	0.00979555	0.00860647	0.00741738	0.00812965	0.008942	0.00975434	0.0105667	0.011379	0.0105599	0.00955959	0.00855924	0.00755888	0.00655852	0.00638388	0.00635494	0.00632601	0.00629707	0.00626814	0.00659828	0.00701819	0.00743809	0.007858	0.00827791	0.00850407	0.00866564	0.00882722	0.00898879	0.00915037	0.00898803	0.00868687	0.00838571	0.00808455	0.00778339	0.00725199	0.00659662	0.00594125	0.00528588	0.00463052	0.00383746	0.00295262	0.00206777	0.00118293	0.000298086	-0.000669247	-0.00170407	-0.00273889	-0.00377372
0.0161995	0.0148301	0.0134608	0.0120915	0.0107221	0.00935276	0.010034	0.0108231	0.0116123	0.0124014	0.0131906	0.0122441	0.0111047	0.00996536	0.008826	0.00768665	0.00779623	0.0081262	0.00845618	0.00878616	0.00911614	0.0092336	0.00929793	0.00936227	0.0094266	0.00949093	0.00968675	0.0099264	0.0101661	0.0104057	0.0106454	0.0106469	0.0105464	0.0104459	0.0103453	0.0102448	0.00966625	0.00883025	0.00799425	0.00715825	0.00632225	0.00521873	0.00393689	0.00265504	0.00137319	9.13396e-05	-0.00107085	-0.00213513	-0.00319942	-0.0042637
0.0148543	0.013825	0.0127958	0.0117665	0.0107373	0.00970804	0.0101481	0.0106654	0.0111828	0.0117001	0.0122175	0.0116107	0.0108791	0.0101474	0.00941576	0.0086841	0.00863053	0.00869661	0.0087627	0.00882878	0.00889486	0.0088441	0.00876412	0.00868414	0.00860416	0.00852418	0.00871519	0.00899652	0.00927786	0.00955919	0.00984052	0.00967977	0.00932956	0.00897935	0.00862913	0.00827892	0.00787939	0.0074533	0.00702722	0.00660113	0.00617505	0.00519834	0.00385455	0.00251075	0.00116696	-0.000176832	-0.00126552	-0.00214549	-0.00302547	-0.00390544
0.0123157	0.0117763	0.0112368	0.0106974	0.0101579	0.00961843	0.00975607	0.00992935	0.0101026	0.0102759	0.0104492	0.0103168	0.0101505	0.00998416	0.00981783	0.0096515	0.00930697	0.008931	0.00855502	0.00817904	0.00780306	0.00759549	0.00743001	0.00726453	0.00709905	0.00693357	0.00712695	0.00743995	0.00775296	0.00806596	0.00837896	0.00796246	0.0072333	0.00650415	0.00577499	0.00504584	0.00489066	0.00504454	0.00519842	0.0053523	0.00550618	0.00478095	0.00346965	0.00215835	0.000847044	-0.000464259	-0.00140296	-0.00203682	-0.00267067	-0.00330452
0.00975265	0.00970771	0.00966277	0.00961783	0.00957289	0.00952795	0.00936029	0.00918617	0.00901204	0.00883792	0.0086638	0.00901041	0.00941487	0.00981933	0.0102238	0.0106282	0.00998995	0.00916764	0.00834533	0.00752302	0.00670071	0.00633481	0.006083	0.00583119	0.00557939	0.00532758	0.00552336	0.00586834	0.00621332	0.0065583	0.00690328	0.00622854	0.00511678	0.00400502	0.00289326	0.00178151	0.00187304	0.00261249	0.00335195	0.0040914	0.00483085	0.00435954	0.00308104	0.00180254	0.000524036	-0.000754465	-0.00154173	-0.00192709	-0.00231244	-0.00269779
0.00716479	0.00761915	0.00807351	0.00852787	0.00898223	0.00943659	0.00896068	0.0084358	0.00791093	0.00738605	0.00686117	0.00769137	0.00867214	0.00965291	0.0106337	0.0116144	0.0106795	0.00940658	0.00813362	0.00686066	0.00558771	0.00506194	0.00472297	0.00438401	0.00404504	0.00370607	0.00390428	0.00428154	0.0046588	0.00503606	0.00541333	0.00447786	0.0029798	0.00148174	-1.63165e-05	-0.00151438	-0.00117375	0.000156936	0.00148762	0.00281831	0.004149	0.00393405	0.00268867	0.00144329	0.000197905	-0.00104747	-0.00168184	-0.0018163	-0.00195075	-0.0020852
0.00455191	0.0055104	0.00646889	0.00742738	0.00838587	0.00934436	0.00855721	0.00767819	0.00679916	0.00592014	0.00504112	0.00635959	0.00792224	0.00948488	0.0110475	0.0126102	0.0113758	0.00964783	0.00791986	0.0061919	0.00446394	0.00377677	0.0033498	0.00292283	0.00249586	0.00206889	0.00226954	0.0026794	0.00308926	0.00349912	0.00390898	0.00271027	0.000822173	-0.00106592	-0.00295402	-0.00484211	-0.00424998	-0.00232235	-0.000394716	0.00153292	0.00346055	0.00350444	0.0022925	0.00108056	-0.000131377	-0.00134332	-0.00182331	-0.00170443	-0.00158556	-0.00146669
0.0037291	0.004826	0.0059229	0.00701979	0.00811669	0.00921359	0.00838812	0.00746147	0.00653482	0.00560817	0.00468153	0.00588408	0.00732321	0.00876235	0.0102015	0.0116406	0.0104868	0.00887534	0.00726391	0.00565248	0.00404105	0.00337639	0.00294841	0.00252044	0.00209246	0.00166449	0.00190238	0.00236221	0.00282205	0.00328189	0.00374173	0.00240705	0.000303295	-0.00180046	-0.00390422	-0.00600798	-0.00558478	-0.00380092	-0.00201706	-0.000233202	0.00155066	0.00176644	0.000936844	0.000107245	-0.000722354	-0.00155195	-0.00188819	-0.00182077	-0.00175335	-0.00168594
0.00364667	0.00473055	0.00581442	0.00689829	0.00798216	0.00906603	0.00831561	0.00746865	0.00662169	0.00577472	0.00492776	0.00576226	0.00678359	0.00780492	0.00882626	0.00984759	0.00893289	0.00767653	0.00642018	0.00516383	0.00390748	0.00334199	0.00294922	0.00255645	0.00216367	0.0017709	0.00206071	0.00257805	0.00309538	0.00361272	0.00413006	0.00271161	0.000463547	-0.00178452	-0.00403258	-0.00628065	-0.00620234	-0.00487138	-0.00354041	-0.00220944	-0.000878471	-0.000526004	-0.000825873	-0.00112574	-0.00142561	-0.00172548	-0.00192157	-0.00203275	-0.00214394	-0.00225512
0.00356345	0.00463417	0.00570489	0.00677561	0.00784633	0.00891706	0.00824241	0.0074759	0.00670939	0.00594288	0.00517637	0.00563926	0.00623875	0.00683825	0.00743774	0.00803723	0.00736399	0.00646614	0.0055683	0.00467045	0.00377261	0.00330726	0.00295003	0.0025928	0.00223557	0.00187834	0.00222058	0.00279597	0.00337136	0.00394675	0.00452214	0.00301912	0.000625347	-0.00176842	-0.00416219	-0.00655596	-0.00682588	-0.00595218	-0.00507848	-0.00420478	-0.00333108	-0.00284061	-0.00260563	-0.00237064	-0.00213566	-0.00190068	-0.00195527	-0.00224678	-0.0025383	-0.00282981
0.00347942	0.00453686	0.0055943	0.00665175	0.00770919	0.00876664	0.0081685	0.00748322	0.00679794	0.00611266	0.00542739	0.00551508	0.00568865	0.00586223	0.0060358	0.00620938	0.00577992	0.00524405	0.00470818	0.00417231	0.00363644	0.00327219	0.00295085	0.00262951	0.00230816	0.00198682	0.00238199	0.003016	0.00365	0.004284	0.00491801	0.00332959	0.000788712	-0.00175217	-0.00429305	-0.00683393	-0.00745543	-0.00704342	-0.00663141	-0.0062194	-0.00580739	-0.00517758	-0.00440258	-0.00362758	-0.00285258	-0.00207757	-0.00198929	-0.00246288	-0.00293647	-0.00341005
0.00339457	0.00443861	0.00548265	0.00652669	0.00757073	0.00861477	0.00809387	0.00749061	0.00688735	0.00628409	0.00568083	0.00538969	0.00513323	0.00487677	0.00462031	0.00436385	0.00418055	0.00401015	0.00383975	0.00366935	0.00349895	0.00323678	0.00295167	0.00266657	0.00238146	0.00209635	0.00254496	0.00323815	0.00393133	0.00462452	0.00531771	0.00364307	0.000953655	-0.00173576	-0.00442518	-0.00711459	-0.00809108	-0.00814522	-0.00819936	-0.0082535	-0.00830763	-0.00753715	-0.0062169	-0.00489666	-0.00357642	-0.00225618	-0.00202365	-0.00268107	-0.00333849	-0.0039959
0.00340031	0.0042841	0.0051679	0.0060517	0.00693549	0.00781929	0.00720617	0.00651427	0.00582237	0.00513046	0.00443856	0.00397182	0.0035301	0.00308838	0.00264666	0.00220494	0.00227026	0.00242504	0.00257983	0.00273462	0.0028894	0.00251374	0.00200547	0.00149719	0.000988918	0.000480643	0.00102418	0.00191831	0.00281244	0.00370658	0.00460071	0.00314558	0.000683616	-0.00177835	-0.00424031	-0.00670227	-0.00773613	-0.00800102	-0.00826591	-0.0085308	-0.00879569	-0.00793487	-0.00632357	-0.00471228	-0.00310098	-0.00148969	-0.00130785	-0.00229557	-0.0032833	-0.00427102
0.00345857	0.00409634	0.00473411	0.00537188	0.00600966	0.00664743	0.00584346	0.00496361	0.00408376	0.00320391	0.00232406	0.00179882	0.00131298	0.000827146	0.000341307	-0.000144532	0.000171855	0.000629812	0.00108777	0.00154572	0.00200368	0.00138908	0.000506338	-0.000376403	-0.00125914	-0.00214189	-0.001479	-0.000300902	0.000877194	0.00205529	0.00323339	0.00217589	0.000160294	-0.00185531	-0.00387091	-0.00588651	-0.00680546	-0.0071339	-0.00746234	-0.00779078	-0.00811922	-0.00719689	-0.0054407	-0.00368451	-0.00192833	-0.000172141	-0.000154223	-0.00155852	-0.00296282	-0.00436713
0.0035174	0.00390677	0.00429613	0.0046855	0.00507487	0.00546423	0.00446757	0.00339796	0.00232835	0.00125874	0.000189132	-0.000395175	-0.000925561	-0.00145595	-0.00198633	-0.00251672	-0.00194683	-0.00118277	-0.000418714	0.000345342	0.0011094	0.000253548	-0.00100728	-0.00226811	-0.00352893	-0.00478976	-0.00400637	-0.00254156	-0.00107676	0.000388044	0.00185285	0.00119684	-0.000368086	-0.00193301	-0.00349794	-0.00506286	-0.00586578	-0.00625839	-0.006651	-0.00704361	-0.00743622	-0.00645177	-0.0045493	-0.00264682	-0.000744339	0.00115814	0.00101056	-0.000814349	-0.00263925	-0.00446416
0.0035768	0.00371536	0.00385392	0.00399248	0.00413104	0.00426961	0.00307839	0.00181718	0.000555977	-0.000705228	-0.00196643	-0.00261038	-0.00318574	-0.0037611	-0.00433647	-0.00491183	-0.00408599	-0.00301287	-0.00193976	-0.000866642	0.000206472	-0.000892959	-0.00253553	-0.00417809	-0.00582066	-0.00746323	-0.00655816	-0.00480388	-0.0030496	-0.00129532	0.000458963	0.000208321	-0.000901573	-0.00201147	-0.00312136	-0.00423126	-0.00491703	-0.00537442	-0.00583182	-0.00628921	-0.00674661	-0.00569946	-0.00364927	-0.00159909	0.000451093	0.00250128	0.00218659	-6.29819e-05	-0.00231256	-0.00456213
0.00363677	0.0035221	0.00340744	0.00329277	0.0031781	0.00306343	0.00167578	0.000221125	-0.00123353	-0.00268818	-0.00414283	-0.00484699	-0.00546777	-0.00608854	-0.00670932	-0.00733009	-0.00624582	-0.00486066	-0.0034755	-0.00209034	-0.00070518	-0.00205055	-0.00407854	-0.00610654	-0.00813454	-0.0101625	-0.00913462	-0.00708806	-0.00504151	-0.00299495	-0.000948392	-0.000789751	-0.00144022	-0.00209068	-0.00274115	-0.00339161	-0.0039591	-0.00448191	-0.00500472	-0.00552753	-0.00605034	-0.00493987	-0.00274056	-0.000541238	0.00165808	0.0038574	0.003374	0.000695647	-0.0019827	-0.00466105
0.00113465	0.00102347	0.000912287	0.000801107	0.000689927	0.000578747	-0.000777772	-0.00219983	-0.0036219	-0.00504396	-0.00646602	-0.00695864	-0.007348	-0.00773735	-0.0081267	-0.00851605	-0.00727251	-0.00574081	-0.00420911	-0.00267741	-0.00114571	-0.00242879	-0.00441556	-0.00640233	-0.0083891	-0.0103759	-0.0094022	-0.00744172	-0.00548124	-0.00352076	-0.00156028	-0.00131873	-0.00181387	-0.002309	-0.00280414	-0.00329928	-0.0037309	-0.00412832	-0.00452574	-0.00492316	-0.00532059	-0.00416307	-0.00196893	0.000225208	0.00241935	0.00461349	0.00410444	0.00138369	-0.00133705	-0.0040578
-0.00338523	-0.00329128	-0.00319732	-0.00310337	-0.00300942	-0.00291547	-0.00406204	-0.0052739	-0.00648577	-0.00769763	-0.00890949	-0.00897667	-0.00891667	-0.00885666	-0.00879666	-0.00873665	-0.00741138	-0.00586282	-0.00431427	-0.00276571	-0.00121716	-0.00219572	-0.00380605	-0.00541639	-0.00702673	-0.00863707	-0.00785687	-0.00627982	-0.00470278	-0.00312573	-0.00154868	-0.0014804	-0.00205873	-0.00263706	-0.00321538	-0.00379371	-0.00407536	-0.00419726	-0.00431917	-0.00444107	-0.00456297	-0.00337108	-0.00130333	0.000764416	0.00283216	0.00489991	0.00447753	0.00201777	-0.000441985	-0.00290174
-0.00794879	-0.00764772	-0.00734666	-0.00704559	-0.00674452	-0.00644345	-0.00737805	-0.00837768	-0.00937732	-0.0103769	-0.0113766	-0.0110142	-0.0105005	-0.0099868	-0.00947309	-0.00895939	-0.00755159	-0.00598602	-0.00442044	-0.00285487	-0.00128929	-0.00196039	-0.00319066	-0.00442092	-0.00565119	-0.00688146	-0.0062966	-0.00510669	-0.00391679	-0.00272688	-0.00153698	-0.00164363	-0.00230595	-0.00296828	-0.0036306	-0.00429293	-0.00442316	-0.00426687	-0.00411059	-0.00395431	-0.00379803	-0.00257143	-0.000631299	0.00130884	0.00324897	0.00518911	0.00485423	0.00265798	0.000461735	-0.00173451
-0.0125565	-0.0120463	-0.0115361	-0.0110259	-0.0105157	-0.0100055	-0.0107261	-0.0115115	-0.0122968	-0.0130822	-0.0138675	-0.0130714	-0.0120996	-0.0111279	-0.0101561	-0.00918427	-0.00769316	-0.0061104	-0.00452764	-0.00294488	-0.00136212	-0.00172279	-0.00256931	-0.00341584	-0.00426236	-0.00510888	-0.00472125	-0.00392222	-0.0031232	-0.00232418	-0.00152516	-0.00180844	-0.00255557	-0.0033027	-0.00404983	-0.00479696	-0.00477431	-0.00433716	-0.0039	-0.00346285	-0.0030257	-0.00176406	4.72287e-05	0.00185852	0.00366981	0.0054811	0.00523457	0.00330438	0.00137419	-0.000556001
-0.0172087	-0.0164873	-0.015766	-0.0150447	-0.0143234	-0.0136021	-0.0141065	-0.0146755	-0.0152445	-0.0158135	-0.0163825	-0.0151485	-0.0137142	-0.0122799	-0.0108456	-0.00941133	-0.00783609	-0.00623598	-0.00463587	-0.00303576	-0.00143565	-0.00148289	-0.00194196	-0.00240103	-0.0028601	-0.00331918	-0.00313067	-0.00272631	-0.00232195	-0.00191758	-0.00151322	-0.00197484	-0.0028076	-0.00364036	-0.00447312	-0.00530587	-0.00512886	-0.00440812	-0.00368738	-0.00296664	-0.0022459	-0.000948883	0.000732315	0.00241351	0.00409471	0.00577591	0.00561859	0.00395703	0.00229546	0.000633901
-0.018637	-0.0178432	-0.0170493	-0.0162554	-0.0154615	-0.0146676	-0.0151398	-0.0156786	-0.0162174	-0.0167562	-0.017295	-0.0159958	-0.0144923	-0.0129888	-0.0114853	-0.00998178	-0.00838429	-0.0067702	-0.00515612	-0.00354204	-0.00192795	-0.00186524	-0.00219036	-0.00251549	-0.00284062	-0.00316574	-0.00308799	-0.00287593	-0.00266388	-0.00245183	-0.00223978	-0.00267846	-0.00339603	-0.0041136	-0.00483117	-0.00554874	-0.00528544	-0.00449397	-0.0037025	-0.00291103	-0.00211956	-0.000817565	0.000824778	0.00246712	0.00410946	0.00575181	0.00575073	0.00440502	0.00305932	0.00171362
-0.016673	-0.0159524	-0.0152318	-0.0145112	-0.0137906	-0.01307	-0.0137032	-0.0144077	-0.0151122	-0.0158167	-0.0165212	-0.0155487	-0.0143898	-0.013231	-0.0120721	-0.0109133	-0.00935864	-0.00773413	-0.00610963	-0.00448513	-0.00286063	-0.00290209	-0.00336004	-0.003818	-0.00427595	-0.00473391	-0.00467386	-0.00444115	-0.00420844	-0.00397572	-0.00374301	-0.003947	-0.00433815	-0.0047293	-0.00512045	-0.0055116	-0.00523366	-0.00459544	-0.00395722	-0.003319	-0.00268078	-0.00140579	0.000293702	0.0019932	0.00369269	0.00539219	0.00561781	0.00463753	0.00365725	0.00267697
-0.01469	-0.0140434	-0.0133968	-0.0127501	-0.0121035	-0.0114569	-0.0122527	-0.0131245	-0.0139963	-0.014868	-0.0157398	-0.0150972	-0.0142864	-0.0134755	-0.0126647	-0.0118538	-0.0103424	-0.00870738	-0.00707236	-0.00543734	-0.00380232	-0.00394897	-0.00454103	-0.0051331	-0.00572516	-0.00631722	-0.00627506	-0.00602149	-0.00576792	-0.00551435	-0.00526078	-0.00522781	-0.00528938	-0.00535095	-0.00541253	-0.0054741	-0.00518139	-0.00469789	-0.0042144	-0.00373091	-0.00324742	-0.0019997	-0.000242506	0.00151469	0.00327189	0.00502909	0.0054836	0.00487228	0.00426096	0.00364963
-0.0126878	-0.0121159	-0.011544	-0.010972	-0.0104001	-0.00982819	-0.0107882	-0.0118289	-0.0128696	-0.0139103	-0.0149509	-0.0146414	-0.0141819	-0.0137224	-0.0132629	-0.0128034	-0.0113357	-0.00969004	-0.0080444	-0.00639876	-0.00475312	-0.00500596	-0.00573344	-0.00646091	-0.00718838	-0.00791585	-0.00789174	-0.00761711	-0.00734247	-0.00706784	-0.00679321	-0.00652099	-0.0062498	-0.00597862	-0.00570743	-0.00543624	-0.0051286	-0.00480134	-0.00447407	-0.00414681	-0.00381954	-0.00259936	-0.000783898	0.00103156	0.00284702	0.00466248	0.0053481	0.0051093	0.0048705	0.0046317
-0.0106663	-0.0101698	-0.00967329	-0.00917678	-0.00868027	-0.00818376	-0.00930958	-0.0105208	-0.011732	-0.0129432	-0.0141544	-0.0141812	-0.0140765	-0.0139717	-0.0138669	-0.0137622	-0.0123385	-0.0106822	-0.00902583	-0.00736946	-0.0057131	-0.00607318	-0.00693736	-0.00780155	-0.00866573	-0.00952992	-0.00952404	-0.00922815	-0.00893225	-0.00863635	-0.00834045	-0.00782667	-0.00721951	-0.00661234	-0.00600518	-0.00539802	-0.00507531	-0.00490578	-0.00473625	-0.00456672	-0.00439719	-0.00320481	-0.00133052	0.000543763	0.00241805	0.00429233	0.00521129	0.00534861	0.00548593	0.00562325
-0.00734871	-0.00700513	-0.00666155	-0.00631798	-0.0059744	-0.00563082	-0.00680532	-0.00805972	-0.00931412	-0.0105685	-0.0118229	-0.0120331	-0.0121273	-0.0122215	-0.0123157	-0.0124099	-0.0111168	-0.00957879	-0.00804079	-0.0065028	-0.0049648	-0.00534498	-0.00620471	-0.00706443	-0.00792416	-0.00878388	-0.00889429	-0.00875493	-0.00861557	-0.0084762	-0.00833684	-0.00783824	-0.00718567	-0.00653311	-0.00588055	-0.00522798	-0.00492556	-0.00481169	-0.00469781	-0.00458393	-0.00447005	-0.00342698	-0.00176445	-0.000101915	0.00156062	0.00322315	0.00411533	0.00437722	0.00463911	0.00490099
-0.0022144	-0.00213258	-0.00205077	-0.00196896	-0.00188714	-0.00180533	-0.00286303	-0.00398072	-0.0050984	-0.00621608	-0.00733376	-0.0075108	-0.00758332	-0.00765584	-0.00772836	-0.00780089	-0.00675958	-0.00552171	-0.00428384	-0.00304597	-0.00180811	-0.00208534	-0.00274134	-0.00339735	-0.00405335	-0.00470936	-0.00507402	-0.00534156	-0.0056091	-0.00587664	-0.00614418	-0.0060231	-0.00573546	-0.00544783	-0.00516019	-0.00487255	-0.00464024	-0.00443771	-0.00423518	-0.00403265	-0.00383012	-0.0031073	-0.00203763	-0.00096796	0.000101711	0.00117138	0.00166973	0.00170063	0.00173153	0.00176243
0.00296953	0.00278705	0.00260457	0.0024221	0.00223962	0.00205714	0.00111736	0.000137713	-0.000841929	-0.00182157	-0.00280121	-0.00294475	-0.00299538	-0.00304601	-0.00309665	-0.00314728	-0.00236026	-0.00142542	-0.000490582	0.000444258	0.0013791	0.00120581	0.000755495	0.000305178	-0.00014514	-0.000595457	-0.00121682	-0.0018952	-0.00257357	-0.00325195	-0.00393033	-0.00419041	-0.00427123	-0.00435205	-0.00443287	-0.00451369	-0.00435215	-0.00406011	-0.00376807	-0.00347603	-0.00318399	-0.00278453	-0.00231345	-0.00184237	-0.0013713	-0.000900217	-0.000799507	-0.00100183	-0.00120415	-0.00140647
0.00820357	0.00775424	0.00730492	0.00685559	0.00640626	0.00595694	0.00513622	0.00429595	0.00345568	0.00261541	0.00177514	0.00166544	0.0016369	0.00160837	0.00157984	0.0015513	0.00208157	0.00271046	0.00333934	0.00396823	0.00459711	0.00452877	0.00428613	0.00404349	0.00380085	0.00355821	0.00267766	0.00158448	0.000491293	-0.00060189	-0.00169507	-0.00234001	-0.00279285	-0.00324569	-0.00369852	-0.00415136	-0.00406128	-0.00367887	-0.00329646	-0.00291404	-0.00253163	-0.00245864	-0.00259194	-0.00272524	-0.00285854	-0.00299184	-0.00329261	-0.0037304	-0.0041682	-0.00460599
0.0134882	0.0127694	0.0120507	0.0113319	0.0106132	0.00989443	0.00919392	0.00849437	0.00779483	0.00709528	0.00639573	0.00632018	0.00631396	0.00630774	0.00630152	0.0062953	0.00656634	0.00688631	0.00720628	0.00752625	0.00784622	0.00788385	0.00785089	0.00781793	0.00778497	0.00775202	0.00660978	0.00509778	0.00358578	0.00207378	0.000561782	-0.000471731	-0.00130018	-0.00212863	-0.00295708	-0.00378553	-0.0037676	-0.00329394	-0.00282028	-0.00234662	-0.00187296	-0.0021296	-0.00287312	-0.00361664	-0.00436016	-0.00510368	-0.00580981	-0.00648535	-0.0071609	-0.00783644
0.0174422	0.0166016	0.015761	0.0149204	0.0140798	0.0132393	0.0125382	0.0118446	0.0111509	0.0104572	0.00976351	0.00971123	0.00973022	0.0097492	0.00976819	0.00978718	0.00988051	0.00998697	0.0100934	0.0101999	0.0103063	0.0103235	0.0103182	0.010313	0.0103078	0.0103026	0.00902135	0.00731478	0.0056082	0.00390163	0.00219506	0.00105148	0.00014918	-0.000753116	-0.00165541	-0.00255771	-0.00266336	-0.00234005	-0.00201675	-0.00169344	-0.00137013	-0.00193083	-0.00308086	-0.00423089	-0.00538092	-0.00653095	-0.00743822	-0.00814687	-0.00885552	-0.00956417
0.0188039	0.0181262	0.0174486	0.0167709	0.0160933	0.0154156	0.014482	0.0135349	0.0125878	0.0116407	0.0106936	0.0106435	0.010693	0.0107426	0.0107921	0.0108416	0.0109155	0.0109937	0.0110719	0.0111501	0.0112283	0.010982	0.0106545	0.010327	0.00999959	0.00967212	0.00848896	0.00702056	0.00555217	0.00408377	0.00261537	0.00189805	0.00150263	0.0011072	0.000711774	0.000316347	-1.06533e-05	-0.000300809	-0.000590965	-0.00088112	-0.00117128	-0.00198419	-0.0031456	-0.00430702	-0.00546844	-0.00662985	-0.00734393	-0.00769201	-0.00804009	-0.00838817
0.0201787	0.0196656	0.0191524	0.0186393	0.0181262	0.017613	0.0164446	0.0152416	0.0140387	0.0128357	0.0116328	0.0115848	0.0116652	0.0117455	0.0118259	0.0119063	0.0119606	0.0120102	0.0120599	0.0121095	0.0121592	0.0116469	0.010994	0.0103412	0.00968839	0.00903557	0.00795142	0.0067235	0.00549558	0.00426767	0.00303975	0.00275281	0.00286915	0.0029855	0.00310184	0.00321818	0.00266769	0.00175815	0.000848598	-6.09504e-05	-0.000970498	-0.00203806	-0.00321098	-0.00438389	-0.0055568	-0.00672971	-0.00724873	-0.00723275	-0.00721678	-0.0072008
0.0215669	0.0212198	0.0208728	0.0205257	0.0201787	0.0198317	0.0184261	0.0169648	0.0155035	0.0140422	0.012581	0.0125352	0.0126467	0.0127582	0.0128697	0.0129812	0.0130157	0.0130365	0.0130574	0.0130782	0.013099	0.0123182	0.0113368	0.0103555	0.00937418	0.00839286	0.00740869	0.00642357	0.00543846	0.00445334	0.00346823	0.00361583	0.00424889	0.00488195	0.005515	0.00614806	0.00537193	0.003837	0.00230207	0.000767147	-0.00076778	-0.00209246	-0.00327698	-0.0044615	-0.00564601	-0.00683053	-0.00715261	-0.00676906	-0.0063855	-0.00600195
0.0229684	0.0227891	0.0226097	0.0224304	0.0222511	0.0220717	0.0204268	0.0187047	0.0169825	0.0152604	0.0135383	0.0134948	0.0136377	0.0137807	0.0139236	0.0140666	0.014081	0.0140728	0.0140645	0.0140563	0.014048	0.012996	0.0116829	0.0103699	0.00905694	0.00774394	0.00686071	0.00612075	0.00538078	0.00464081	0.00390085	0.00448719	0.00564196	0.00679673	0.00795149	0.00910626	0.0081023	0.00593595	0.0037696	0.00160325	-0.000563102	-0.00214738	-0.00334362	-0.00453985	-0.00573609	-0.00693232	-0.00705556	-0.00630088	-0.0055462	-0.00479152
0.023647	0.0236672	0.0236874	0.0237076	0.0237278	0.023748	0.0220436	0.0202484	0.0184532	0.016658	0.0148628	0.0147572	0.0148393	0.0149215	0.0150036	0.0150857	0.0150478	0.0149886	0.0149295	0.0148704	0.0148113	0.0135615	0.0120141	0.0104668	0.00891937	0.00737198	0.00657358	0.00602485	0.00547611	0.00492737	0.00437864	0.00524814	0.00672547	0.0082028	0.00968013	0.0111575	0.0100192	0.00747247	0.00492577	0.00237906	-0.000167638	-0.00187631	-0.0030263	-0.00417628	-0.00532627	-0.00647625	-0.0065263	-0.00567641	-0.00482651	-0.00397661
0.0223588	0.0226614	0.0229639	0.0232665	0.023569	0.0238715	0.0225955	0.0212364	0.0198773	0.0185182	0.0171591	0.0168186	0.0165912	0.0163639	0.0161366	0.0159092	0.0157322	0.0155641	0.015396	0.0152278	0.0150597	0.0138143	0.0122996	0.0107848	0.0092701	0.00775537	0.00699682	0.00649033	0.00598385	0.00547736	0.00497087	0.00569804	0.00695393	0.00820981	0.00946569	0.0107216	0.00970407	0.00746245	0.00522082	0.00297919	0.000737566	-0.00072768	-0.00167534	-0.002623	-0.00357065	-0.00451831	-0.00483635	-0.00463923	-0.00444212	-0.00424501
0.0210582	0.0216458	0.0222334	0.0228211	0.0234087	0.0239963	0.0231528	0.022234	0.0213152	0.0203964	0.0194775	0.0188998	0.0183601	0.0178203	0.0172805	0.0167407	0.0164233	0.0161451	0.0158669	0.0155887	0.0153106	0.0140695	0.0125877	0.011106	0.00962423	0.00814246	0.00742415	0.00696032	0.00649649	0.00603266	0.00556883	0.00615229	0.00718459	0.00821688	0.00924918	0.0102815	0.00938593	0.00745233	0.00551873	0.00358512	0.00165152	0.000432051	-0.000311325	-0.0010547	-0.00179808	-0.00254145	-0.00313006	-0.00359204	-0.00405402	-0.004516
0.0197449	0.0206204	0.0214959	0.0223713	0.0232468	0.0241223	0.0237155	0.0232412	0.022767	0.0222927	0.0218184	0.0210012	0.020146	0.0192907	0.0184355	0.0175802	0.017121	0.0167317	0.0163424	0.0159531	0.0155638	0.0143272	0.0128787	0.0114302	0.00998177	0.0085333	0.00785561	0.00743485	0.00701409	0.00659333	0.00617257	0.00661093	0.00741748	0.00822402	0.00903057	0.00983712	0.00906472	0.00744211	0.00581951	0.00419691	0.0025743	0.00160299	0.00106587	0.000528754	-8.36498e-06	-0.000545484	-0.00140728	-0.00253472	-0.00366216	-0.0047896
0.018419	0.0195851	0.0207512	0.0219173	0.0230834	0.0242495	0.0242836	0.0242582	0.0242328	0.0242073	0.0241819	0.023123	0.0219492	0.0207754	0.0196016	0.0184278	0.0178255	0.017324	0.0168225	0.016321	0.0158196	0.0145874	0.0131725	0.0117576	0.0103428	0.00892791	0.00829124	0.00791397	0.00753669	0.00715942	0.00678215	0.007074	0.00765262	0.00823123	0.00880985	0.00938847	0.0087404	0.0074318	0.0061232	0.00481461	0.00350601	0.00278525	0.00245638	0.00212751	0.00179864	0.00146978	0.00033215	-0.00146719	-0.00326652	-0.00506586
0.0160684	0.017477	0.0188855	0.020294	0.0217025	0.023111	0.0235211	0.0238787	0.0242362	0.0245938	0.0249513	0.0238641	0.0226164	0.0213687	0.020121	0.0188733	0.0182549	0.0177475	0.0172402	0.0167328	0.0162254	0.0149958	0.0135855	0.0121753	0.010765	0.00935481	0.00871665	0.00833586	0.00795506	0.00757427	0.00719347	0.00737171	0.00778953	0.00820734	0.00862516	0.00904298	0.00853572	0.00753035	0.00652498	0.0055196	0.00451423	0.00395112	0.00368286	0.0034146	0.00314634	0.00287807	0.00153258	-0.000694295	-0.00292117	-0.00514804
0.00962837	0.0110766	0.0125249	0.0139732	0.0154215	0.0168697	0.0173811	0.0178431	0.0183052	0.0187672	0.0192293	0.0189813	0.0186544	0.0183276	0.0180007	0.0176738	0.0175554	0.0174737	0.0173921	0.0173104	0.0172288	0.0159937	0.0144704	0.012947	0.0114236	0.00990027	0.00908819	0.00851321	0.00793823	0.00736325	0.00678827	0.00698967	0.00752381	0.00805795	0.00859209	0.00912623	0.00882258	0.00806783	0.00731307	0.00655831	0.00580355	0.0050165	0.00420791	0.00339932	0.00259073	0.00178214	0.000510616	-0.00113967	-0.00278996	-0.00444025
0.00312606	0.00461446	0.00610287	0.00759127	0.00907967	0.0105681	0.0111817	0.0117493	0.0123168	0.0128844	0.013452	0.0140513	0.0146542	0.015257	0.0158599	0.0164627	0.0168491	0.0171973	0.0175455	0.0178936	0.0182418	0.0170014	0.0153638	0.0137262	0.0120886	0.010451	0.00946333	0.00869228	0.00792124	0.00715019	0.00637915	0.00660394	0.00725553	0.00790711	0.0085587	0.00921028	0.00911222	0.0086105	0.00810878	0.00760706	0.00710533	0.00609216	0.00473803	0.00338389	0.00202975	0.000675615	-0.00052122	-0.00158935	-0.00265748	-0.00372562
-0.0034391	-0.00191017	-0.000381249	0.00114768	0.0026766	0.00420552	0.00492237	0.00559647	0.00627058	0.00694468	0.00761879	0.00907362	0.0106152	0.0121568	0.0136984	0.01524	0.016136	0.0169182	0.0177003	0.0184825	0.0192647	0.0180188	0.0162658	0.0145129	0.01276	0.0110071	0.00984208	0.00887308	0.00790408	0.00693508	0.00596607	0.00621449	0.00698465	0.00775482	0.00852498	0.00929515	0.00940465	0.00915841	0.00891217	0.00866594	0.0084197	0.00717823	0.00527327	0.00336831	0.00146335	-0.000441604	-0.00156303	-0.00204338	-0.00252373	-0.00300408
-0.0100677	-0.00849787	-0.00692804	-0.0053582	-0.00378836	-0.00221852	-0.00139744	-0.000615773	0.000165898	0.00094757	0.00172924	0.00404785	0.00653722	0.0090266	0.011516	0.0140053	0.015416	0.0166364	0.0178567	0.019077	0.0202974	0.019046	0.0171766	0.0153072	0.0134379	0.0115685	0.0102245	0.00905563	0.00788675	0.00671788	0.00554901	0.00582127	0.00671116	0.00760105	0.00849094	0.00938083	0.00969991	0.00971162	0.00972334	0.00973505	0.00974677	0.00827479	0.00581369	0.00335258	0.000891481	-0.00156962	-0.00261491	-0.00250179	-0.00238868	-0.00227557
-0.0159078	-0.0143808	-0.0128538	-0.0113268	-0.00979981	-0.00827281	-0.00733055	-0.00641907	-0.00550759	-0.0045961	-0.00368462	-0.000655251	0.00260944	0.00587413	0.00913882	0.0124035	0.0142859	0.0159243	0.0175628	0.0192012	0.0208396	0.0195954	0.0176305	0.0156656	0.0137007	0.0117358	0.0102845	0.00900435	0.00772425	0.00644415	0.00516405	0.00546826	0.00645146	0.00743466	0.00841786	0.00940106	0.00989374	0.0101223	0.0103508	0.0105794	0.010808	0.00917559	0.00630261	0.00342962	0.000556638	-0.00231635	-0.00327158	-0.00265776	-0.00204394	-0.00143011
-0.0159299	-0.0150259	-0.014122	-0.013218	-0.012314	-0.0114101	-0.0102357	-0.00904701	-0.00785836	-0.00666971	-0.00548106	-0.00284582	-4.98429e-05	0.00274613	0.0055421	0.00833808	0.0103666	0.0122597	0.0141528	0.0160459	0.017939	0.0167899	0.0148803	0.0129706	0.011061	0.00915129	0.00809765	0.00732934	0.00656104	0.00579273	0.00502443	0.00541512	0.00630254	0.00718995	0.00807736	0.00896477	0.00937094	0.00951798	0.00966502	0.00981206	0.0099591	0.00866323	0.00640543	0.00414763	0.00188983	-0.000367973	-0.00114155	-0.000700765	-0.000259979	0.000180807
-0.0159522	-0.0156773	-0.0154024	-0.0151275	-0.0148526	-0.0145777	-0.0131688	-0.0117003	-0.0102318	-0.00876335	-0.00729485	-0.00505755	-0.00273483	-0.000412101	0.00191062	0.00423335	0.00640946	0.0085597	0.0107099	0.0128602	0.0150104	0.0139574	0.0121035	0.0102496	0.00839572	0.00654185	0.00588971	0.00563814	0.00538658	0.00513502	0.00488345	0.00536147	0.00615217	0.00694287	0.00773356	0.00852426	0.00884308	0.00890782	0.00897256	0.00903729	0.00910203	0.00814592	0.00650925	0.00487258	0.0032359	0.00159923	0.00100907	0.00127514	0.00154122	0.00180729
-0.0159747	-0.0163349	-0.0166952	-0.0170554	-0.0174156	-0.0177759	-0.0161304	-0.0143793	-0.0126283	-0.0108772	-0.00912618	-0.00729066	-0.00544576	-0.00360086	-0.00175596	8.8948e-05	0.00241406	0.00482391	0.00723376	0.00964361	0.0120535	0.0110974	0.00929984	0.00750229	0.00570473	0.00390718	0.00366043	0.0039306	0.00420077	0.00447094	0.00474112	0.0053073	0.00600035	0.0066934	0.00738645	0.00807949	0.00831013	0.00829176	0.0082734	0.00825504	0.00823668	0.00762361	0.00661407	0.00560453	0.00459499	0.00358545	0.00318048	0.00327015	0.00335983	0.0034495
-0.0159975	-0.016999	-0.0180005	-0.019002	-0.0200035	-0.021005	-0.0191205	-0.0170842	-0.0150479	-0.0130115	-0.0109752	-0.00954536	-0.0081829	-0.00682044	-0.00545797	-0.00409551	-0.00161996	0.00105201	0.00372399	0.00639596	0.00906794	0.00820979	0.0064691	0.00472842	0.00298774	0.00124706	0.0014096	0.00220655	0.0030035	0.00380045	0.0045974	0.00525261	0.00584706	0.00644152	0.00703597	0.00763043	0.00777202	0.00766975	0.00756749	0.00746523	0.00736296	0.00709625	0.0067199	0.00634356	0.00596721	0.00559086	0.00537287	0.00528444	0.00519601	0.00510758
-0.0162511	-0.017832	-0.0194128	-0.0209937	-0.0225745	-0.0241554	-0.0220712	-0.0197941	-0.0175171	-0.01524	-0.0129629	-0.0119304	-0.0110362	-0.0101419	-0.00924769	-0.00835346	-0.00574797	-0.0028405	6.69733e-05	0.00297445	0.00588192	0.00513011	0.00346348	0.00179685	0.000130222	-0.00153641	-0.000980594	0.000316034	0.00161266	0.00290929	0.00420592	0.00495039	0.00545821	0.00596604	0.00647387	0.00698169	0.00705755	0.0069008	0.00674405	0.00658731	0.00643056	0.00651105	0.00674969	0.00698834	0.00722698	0.00746563	0.0074438	0.00720887	0.00697393	0.00673899
-0.0205257	-0.021505	-0.0224844	-0.0234638	-0.0244431	-0.0254225	-0.0238598	-0.0221633	-0.0204668	-0.0187703	-0.0170738	-0.016229	-0.0154788	-0.0147286	-0.0139784	-0.0132282	-0.0108739	-0.00823652	-0.00559912	-0.00296173	-0.000324338	-0.000838572	-0.00214071	-0.00344285	-0.00474499	-0.00604713	-0.00544233	-0.00420189	-0.00296145	-0.001721	-0.000480556	0.000343302	0.000988624	0.00163395	0.00227927	0.00292459	0.00335504	0.00366979	0.00398455	0.0042993	0.00461405	0.00500154	0.00543751	0.00587348	0.00630946	0.00674543	0.00705023	0.0072477	0.00744517	0.00764265
-0.0248415	-0.0252136	-0.0255857	-0.0259577	-0.0263298	-0.0267018	-0.0256656	-0.0245553	-0.023445	-0.0223347	-0.0212244	-0.0205691	-0.0199643	-0.0193596	-0.0187548	-0.0181501	-0.0160494	-0.0136847	-0.01132	-0.00895528	-0.00659058	-0.00686494	-0.00779907	-0.00873319	-0.00966732	-0.0106015	-0.0099472	-0.00876348	-0.00757976	-0.00639604	-0.00521232	-0.00430831	-0.00352416	-0.00274001	-0.00195587	-0.00117172	-0.000383245	0.000407563	0.00119837	0.00198918	0.00277999	0.00347744	0.00411265	0.00474786	0.00538307	0.00601828	0.00665285	0.00728691	0.00792097	0.00855503
-0.0291991	-0.028958	-0.0287169	-0.0284758	-0.0282346	-0.0279935	-0.0274889	-0.0269705	-0.026452	-0.0259336	-0.0254151	-0.0249512	-0.0244933	-0.0240354	-0.0235775	-0.0231195	-0.0212749	-0.0191855	-0.0170961	-0.0150068	-0.0129174	-0.0129496	-0.0135121	-0.0140747	-0.0146372	-0.0151998	-0.0144956	-0.0133692	-0.0122427	-0.0111163	-0.00998983	-0.00900487	-0.00808056	-0.00715625	-0.00623194	-0.00530763	-0.00415766	-0.0028862	-0.00161473	-0.000343267	0.000928198	0.00193861	0.00277498	0.00361135	0.00444772	0.00528409	0.00625164	0.0073265	0.00840137	0.00947623
-0.0335988	-0.0327386	-0.0318784	-0.0310181	-0.0301579	-0.0292977	-0.0293298	-0.029409	-0.0294881	-0.0295672	-0.0296464	-0.0293756	-0.029066	-0.0287563	-0.0284467	-0.028137	-0.0265509	-0.0247395	-0.0229281	-0.0211167	-0.0193053	-0.019093	-0.0192804	-0.0194678	-0.0196552	-0.0198426	-0.019088	-0.0180193	-0.0169507	-0.0158821	-0.0148135	-0.0137468	-0.012681	-0.0116152	-0.0105493	-0.0094835	-0.00796856	-0.0062118	-0.00445503	-0.00269826	-0.000941491	0.000384903	0.00142438	0.00246386	0.00350334	0.00454281	0.00584654	0.00736647	0.00888641	0.0104063
-0.038041	-0.0365557	-0.0350704	-0.0335851	-0.0320998	-0.0306145	-0.0311886	-0.031871	-0.0325535	-0.033236	-0.0339185	-0.0338428	-0.0336828	-0.0335229	-0.0333629	-0.033203	-0.0318779	-0.0303472	-0.0288165	-0.0272857	-0.025755	-0.0252958	-0.0251044	-0.024913	-0.0247216	-0.0245302	-0.0237247	-0.0227145	-0.0217043	-0.020694	-0.0196838	-0.0185346	-0.0173259	-0.0161172	-0.0149085	-0.0136997	-0.0118163	-0.00956953	-0.00732277	-0.00507601	-0.00282925	-0.00118382	6.07299e-05	0.00130528	0.00254982	0.00379437	0.00543753	0.00740683	0.00937613	0.0113454
-0.0335054	-0.0321343	-0.0307631	-0.029392	-0.0280208	-0.0266497	-0.0271447	-0.027738	-0.0283313	-0.0289245	-0.0295178	-0.0296282	-0.029685	-0.0297418	-0.0297986	-0.0298554	-0.0288205	-0.0275931	-0.0263656	-0.0251381	-0.0239107	-0.0235642	-0.0234379	-0.0233116	-0.0231854	-0.0230591	-0.0223411	-0.0214259	-0.0205106	-0.0195954	-0.0186802	-0.0177282	-0.0167604	-0.0157926	-0.0148248	-0.013857	-0.0123414	-0.0105307	-0.00872005	-0.0069094	-0.00509874	-0.00374558	-0.00269741	-0.00164925	-0.000601084	0.000447081	0.00207749	0.00418427	0.00629106	0.00839785
-0.0287582	-0.0275161	-0.0262741	-0.0250321	-0.0237901	-0.022548	-0.0229516	-0.0234418	-0.023932	-0.0244222	-0.0249124	-0.0252106	-0.0254874	-0.0257643	-0.0260411	-0.0263179	-0.0255767	-0.0246557	-0.0237348	-0.0228139	-0.021893	-0.0216671	-0.0216149	-0.0215627	-0.0215105	-0.0214583	-0.0208313	-0.0200126	-0.019194	-0.0183753	-0.0175567	-0.0168089	-0.0160916	-0.0153742	-0.0146569	-0.0139395	-0.012809	-0.011456	-0.010103	-0.00874994	-0.00739693	-0.0063503	-0.00550792	-0.00466554	-0.00382316	-0.00298078	-0.00136987	0.00086985	0.00310957	0.00534928
-0.023965	-0.0228534	-0.0217417	-0.0206301	-0.0195184	-0.0184068	-0.018718	-0.0191041	-0.0194903	-0.0198764	-0.0202626	-0.0207503	-0.0212493	-0.0217483	-0.0222473	-0.0227463	-0.0223014	-0.02169	-0.0210786	-0.0204672	-0.0198558	-0.0197516	-0.0197742	-0.0197968	-0.0198194	-0.019842	-0.0193068	-0.0185857	-0.0178646	-0.0171435	-0.0164223	-0.0158808	-0.0154163	-0.0149518	-0.0144873	-0.0140228	-0.0132811	-0.0123902	-0.0114992	-0.0106083	-0.00971733	-0.00898019	-0.00834558	-0.00771098	-0.00707638	-0.00644177	-0.00485054	-0.00247661	-0.000102678	0.00227125
-0.0191255	-0.0181455	-0.0171655	-0.0161855	-0.0152055	-0.0142255	-0.0144435	-0.0147245	-0.0150056	-0.0152867	-0.0155677	-0.0162468	-0.0169702	-0.0176935	-0.0184168	-0.0191401	-0.0189946	-0.0186957	-0.0183968	-0.0180979	-0.017799	-0.0178177	-0.0179158	-0.0180139	-0.018112	-0.0182101	-0.0177676	-0.017145	-0.0165223	-0.0158997	-0.015277	-0.0149438	-0.0147346	-0.0145254	-0.0143161	-0.0141069	-0.0137578	-0.0133334	-0.012909	-0.0124846	-0.0120602	-0.0116355	-0.0112107	-0.0107859	-0.010361	-0.00993622	-0.00836486	-0.00585541	-0.00334597	-0.000836528
-0.0142393	-0.0133922	-0.0125451	-0.011698	-0.0108509	-0.0100038	-0.0101276	-0.0103026	-0.0104776	-0.0106526	-0.0108275	-0.0116999	-0.0126497	-0.0135995	-0.0145493	-0.0154991	-0.0156557	-0.0156723	-0.015689	-0.0157056	-0.0157222	-0.015865	-0.0160394	-0.0162137	-0.0163881	-0.0165625	-0.0162136	-0.0156904	-0.0151671	-0.0146439	-0.0141206	-0.0139976	-0.0140462	-0.0140948	-0.0141433	-0.0141919	-0.0142392	-0.0142858	-0.0143324	-0.014379	-0.0144256	-0.0143165	-0.0141035	-0.0138905	-0.0136774	-0.0134644	-0.0119131	-0.00926687	-0.00662061	-0.00397434
-0.012595	-0.0117056	-0.0108161	-0.0099267	-0.00903727	-0.00814784	-0.00841497	-0.00874298	-0.00907099	-0.009399	-0.00972701	-0.0104734	-0.0112662	-0.0120591	-0.0128519	-0.0136447	-0.013928	-0.0141213	-0.0143146	-0.0145079	-0.0147013	-0.0147796	-0.0148291	-0.0148786	-0.0149282	-0.0149777	-0.0146623	-0.0142252	-0.0137881	-0.013351	-0.0129139	-0.0128022	-0.0128299	-0.0128576	-0.0128853	-0.012913	-0.0131104	-0.0133991	-0.0136879	-0.0139766	-0.0142653	-0.0141647	-0.0138045	-0.0134442	-0.013084	-0.0127237	-0.011364	-0.00918653	-0.00700903	-0.00483154
-0.0112653	-0.0103154	-0.00936552	-0.00841561	-0.00746571	-0.0065158	-0.00695153	-0.00746019	-0.00796885	-0.0084775	-0.00898616	-0.00957308	-0.0101687	-0.0107643	-0.0113599	-0.0119555	-0.0123487	-0.0127062	-0.0130636	-0.0134211	-0.0137785	-0.0137726	-0.0136759	-0.0135791	-0.0134824	-0.0133856	-0.0130978	-0.0127462	-0.0123947	-0.0120431	-0.0116916	-0.011571	-0.0115494	-0.0115278	-0.0115062	-0.0114846	-0.0118084	-0.0123182	-0.0128279	-0.0133377	-0.0138474	-0.0137242	-0.013179	-0.0126339	-0.0120887	-0.0115435	-0.0103944	-0.00875123	-0.00710802	-0.00546482
-0.00992281	-0.00891185	-0.00790088	-0.00688992	-0.00587895	-0.00486799	-0.00547394	-0.006165	-0.00685605	-0.00754711	-0.00823816	-0.00866408	-0.00906055	-0.00945701	-0.00985348	-0.0102499	-0.0107541	-0.0112773	-0.0118005	-0.0123237	-0.0128469	-0.012756	-0.0125115	-0.012267	-0.0120226	-0.0117781	-0.0115181	-0.0112529	-0.0109878	-0.0107226	-0.0104574	-0.0103279	-0.0102566	-0.0101852	-0.0101138	-0.0100425	-0.0104939	-0.0112268	-0.0119597	-0.0126926	-0.0134255	-0.0132795	-0.0125476	-0.0118157	-0.0110838	-0.0103519	-0.00941548	-0.00831172	-0.00720797	-0.00610421
-0.00856732	-0.00749471	-0.00642209	-0.00534948	-0.00427686	-0.00320425	-0.00398207	-0.00485729	-0.0057325	-0.00660771	-0.00748293	-0.00774631	-0.0079417	-0.0081371	-0.0083325	-0.0085279	-0.00914415	-0.00983468	-0.0105252	-0.0112157	-0.0119063	-0.0117295	-0.0113359	-0.0109423	-0.0105487	-0.0101551	-0.0099232	-0.00974525	-0.00956729	-0.00938934	-0.00921139	-0.00907286	-0.00895124	-0.00882961	-0.00870799	-0.00858636	-0.00916662	-0.0101248	-0.011083	-0.0120412	-0.0129994	-0.0128304	-0.01191	-0.0109896	-0.0100692	-0.00914875	-0.00842706	-0.00786797	-0.00730888	-0.00674979
-0.00719873	-0.00606387	-0.00492901	-0.00379415	-0.00265929	-0.00152443	-0.00247578	-0.00353694	-0.00459809	-0.00565924	-0.0067204	-0.00681966	-0.00681205	-0.00680443	-0.00679682	-0.00678921	-0.00751862	-0.0083781	-0.00923757	-0.0100971	-0.0109565	-0.0106931	-0.0101489	-0.00960471	-0.00906052	-0.00851634	-0.00831287	-0.00822297	-0.00813308	-0.00804318	-0.00795328	-0.00780566	-0.00763329	-0.00746092	-0.00728855	-0.00711619	-0.00782655	-0.00901222	-0.0101979	-0.0113836	-0.0125693	-0.0123771	-0.0112663	-0.0101555	-0.00904475	-0.00793398	-0.00742909	-0.00741993	-0.00741077	-0.00740161
-0.00573588	-0.00505323	-0.00437058	-0.00368794	-0.00300529	-0.00232265	-0.0030627	-0.00387764	-0.00469257	-0.0055075	-0.00632244	-0.00649618	-0.00659867	-0.00670117	-0.00680366	-0.00690616	-0.00769791	-0.00861129	-0.00952467	-0.010438	-0.0113514	-0.0110857	-0.0105253	-0.00996481	-0.00940434	-0.00884388	-0.00854548	-0.00833444	-0.0081234	-0.00791236	-0.00770132	-0.00745884	-0.00720289	-0.00694695	-0.006691	-0.00643505	-0.00721295	-0.00854755	-0.00988214	-0.0112167	-0.0125513	-0.0125378	-0.0116254	-0.0107131	-0.00980073	-0.0088884	-0.0084151	-0.00830102	-0.00818694	-0.00807286
-0.00424295	-0.00411815	-0.00399335	-0.00386854	-0.00374374	-0.00361893	-0.00406966	-0.00455069	-0.00503171	-0.00551273	-0.00599376	-0.00628991	-0.00656552	-0.00684113	-0.00711674	-0.00739236	-0.00823683	-0.0091817	-0.0101266	-0.0110714	-0.0120163	-0.0117651	-0.0112149	-0.0106647	-0.0101145	-0.00956426	-0.00914572	-0.00877107	-0.00839641	-0.00802176	-0.00764711	-0.00729203	-0.00694533	-0.00659864	-0.00625194	-0.00590525	-0.0067388	-0.00820787	-0.00967693	-0.011146	-0.0126151	-0.0128216	-0.0121864	-0.0115512	-0.010916	-0.0102808	-0.00980257	-0.00945277	-0.00910297	-0.00875318
-0.0027356	-0.00317403	-0.00361246	-0.00405089	-0.00448932	-0.00492775	-0.00508636	-0.00523024	-0.00537413	-0.00551801	-0.0056619	-0.00608165	-0.00653205	-0.00698245	-0.00743285	-0.00788325	-0.00878097	-0.00975763	-0.0107343	-0.0117109	-0.0126876	-0.012451	-0.0119112	-0.0113713	-0.0108315	-0.0102916	-0.00975176	-0.00921191	-0.00867207	-0.00813222	-0.00759237	-0.0071236	-0.00668528	-0.00624696	-0.00580865	-0.00537033	-0.00626006	-0.0078649	-0.00946974	-0.0110746	-0.0126794	-0.0131081	-0.0127528	-0.0123974	-0.012042	-0.0116867	-0.0112035	-0.0106157	-0.0100279	-0.00944007
-0.00121368	-0.00222079	-0.00322789	-0.004235	-0.00524211	-0.00624922	-0.00611288	-0.00591637	-0.00571986	-0.00552334	-0.00532683	-0.00587137	-0.00649825	-0.00712513	-0.00775201	-0.00837889	-0.00933036	-0.0103391	-0.0113479	-0.0123566	-0.0133654	-0.0131436	-0.0126142	-0.0120848	-0.0115554	-0.011026	-0.0103637	-0.00965702	-0.00895038	-0.00824375	-0.00753711	-0.00695354	-0.00642272	-0.00589189	-0.00536106	-0.00483024	-0.0057767	-0.00751863	-0.00926055	-0.0110025	-0.0127444	-0.0133975	-0.0133246	-0.0132518	-0.0131789	-0.0131061	-0.0126179	-0.0117898	-0.0109617	-0.0101336
0.000322952	-0.00125833	-0.00283961	-0.00442089	-0.00600217	-0.00758345	-0.00714933	-0.00660913	-0.00606893	-0.00552873	-0.00498853	-0.00565906	-0.00646413	-0.00726919	-0.00807426	-0.00887932	-0.00988507	-0.0109262	-0.0119674	-0.0130086	-0.0140497	-0.0138429	-0.013324	-0.0128052	-0.0122863	-0.0117675	-0.0109815	-0.0101064	-0.00923139	-0.00835635	-0.00748132	-0.00678184	-0.00615762	-0.00553339	-0.00490916	-0.00428493	-0.00528867	-0.007169	-0.00904934	-0.0109297	-0.01281	-0.0136896	-0.013902	-0.0141144	-0.0143268	-0.0145393	-0.014046	-0.0129753	-0.0119046	-0.0108338
-0.00143869	-0.00291306	-0.00438743	-0.0058618	-0.00733617	-0.00881054	-0.00853769	-0.00817287	-0.00780806	-0.00744325	-0.00707844	-0.00739041	-0.00777758	-0.00816475	-0.00855192	-0.00893909	-0.00999236	-0.0111632	-0.012334	-0.0135048	-0.0146756	-0.0144659	-0.0139111	-0.0133563	-0.0128015	-0.0122467	-0.0114894	-0.0106645	-0.00983959	-0.0090147	-0.00818981	-0.00751366	-0.00690125	-0.00628883	-0.00567642	-0.00506401	-0.00595725	-0.00766124	-0.00936522	-0.0110692	-0.0127732	-0.0133151	-0.0130822	-0.0128494	-0.0126166	-0.0123838	-0.0115991	-0.0103629	-0.00912667	-0.00789047
-0.00424779	-0.00540066	-0.00655353	-0.0077064	-0.00885927	-0.0100121	-0.0100458	-0.0100205	-0.00999529	-0.00997003	-0.00994478	-0.00974363	-0.00952295	-0.00930226	-0.00908157	-0.00886089	-0.00995987	-0.0112917	-0.0126236	-0.0139555	-0.0152874	-0.0150693	-0.0144637	-0.0138581	-0.0132525	-0.0126469	-0.0119661	-0.0112604	-0.0105546	-0.0098488	-0.00914303	-0.00853406	-0.00796659	-0.00739912	-0.00683164	-0.00626417	-0.0069935	-0.00842111	-0.00984871	-0.0112763	-0.0127039	-0.0127287	-0.0118183	-0.0109079	-0.00999742	-0.009087	-0.00791908	-0.0065405	-0.00516191	-0.00378333
-0.00708403	-0.0079123	-0.00874057	-0.00956883	-0.0103971	-0.0112254	-0.0115685	-0.0118861	-0.0122037	-0.0125212	-0.0128388	-0.0121196	-0.0112852	-0.0104508	-0.00961634	-0.00878192	-0.00992707	-0.0114216	-0.012916	-0.0144105	-0.015905	-0.0156784	-0.0150215	-0.0143646	-0.0137078	-0.0130509	-0.0124475	-0.011862	-0.0112765	-0.010691	-0.0101055	-0.00956433	-0.00904223	-0.00852013	-0.00799803	-0.00747593	-0.00803976	-0.00918832	-0.0103369	-0.0114854	-0.012634	-0.0121367	-0.0105421	-0.00894752	-0.00735294	-0.00575837	-0.00420352	-0.00268118	-0.00115883	0.000363509
-0.00994769	-0.0104482	-0.0109487	-0.0114493	-0.0119498	-0.0124503	-0.0131059	-0.0137696	-0.0144334	-0.0150971	-0.0157608	-0.0145185	-0.0130644	-0.0116104	-0.0101563	-0.0087022	-0.00989395	-0.0115526	-0.0132113	-0.01487	-0.0165286	-0.0162934	-0.0155848	-0.0148761	-0.0141674	-0.0134588	-0.0129336	-0.0124695	-0.0120054	-0.0115413	-0.0110772	-0.0106046	-0.0101283	-0.00965198	-0.00917569	-0.00869941	-0.00909613	-0.00996295	-0.0108298	-0.0116966	-0.0125634	-0.0115389	-0.00925358	-0.00696824	-0.0046829	-0.00239756	-0.000452043	0.00121545	0.00288294	0.00455043
-0.012839	-0.0130086	-0.0131783	-0.0133479	-0.0135175	-0.0136871	-0.0146582	-0.0156714	-0.0166846	-0.0176979	-0.0187111	-0.0169406	-0.0148609	-0.0127812	-0.0107014	-0.0086217	-0.00986051	-0.0116849	-0.0135094	-0.0153338	-0.0171583	-0.0169144	-0.0161535	-0.0153925	-0.0146316	-0.0138706	-0.0134243	-0.0130828	-0.0127413	-0.0123998	-0.0120583	-0.0116548	-0.0112248	-0.0107948	-0.0103647	-0.0099347	-0.0101627	-0.0107451	-0.0113274	-0.0119098	-0.0124921	-0.0109354	-0.0079526	-0.00496983	-0.00198705	0.000995719	0.00333569	0.00514973	0.00696377	0.00877781
-0.0106951	-0.0108172	-0.0109393	-0.0110614	-0.0111836	-0.0113057	-0.0122569	-0.0132517	-0.0142465	-0.0152413	-0.0162361	-0.0147965	-0.0130864	-0.0113763	-0.00966624	-0.00795615	-0.00916436	-0.0108876	-0.0126108	-0.014334	-0.0160572	-0.0157607	-0.0149593	-0.0141578	-0.0133564	-0.012555	-0.0123238	-0.0122827	-0.0122416	-0.0122005	-0.0121594	-0.012123	-0.0120887	-0.0120543	-0.0120199	-0.0119856	-0.0121156	-0.0123341	-0.0125526	-0.0127711	-0.0129896	-0.0113445	-0.00845706	-0.00556959	-0.00268212	0.000205359	0.00241655	0.00407442	0.00573229	0.00739015
-0.00625434	-0.00645736	-0.00666038	-0.0068634	-0.00706643	-0.00726945	-0.00804842	-0.00885772	-0.00966701	-0.0104763	-0.0112856	-0.0105685	-0.00968173	-0.00879499	-0.00790826	-0.00702152	-0.00816372	-0.00966396	-0.0111642	-0.0126644	-0.0141647	-0.0137953	-0.0129586	-0.0121218	-0.011285	-0.0104483	-0.0104953	-0.0108369	-0.0111784	-0.01152	-0.0118616	-0.0123295	-0.0128515	-0.0133735	-0.0138955	-0.0144175	-0.0144811	-0.0142978	-0.0141145	-0.0139312	-0.0137479	-0.0122155	-0.00978363	-0.00735177	-0.0049199	-0.00248803	-0.000643783	0.000719686	0.00208315	0.00344662
-0.00177069	-0.00205539	-0.00234009	-0.00262479	-0.00290948	-0.00319418	-0.0037993	-0.00442129	-0.00504327	-0.00566526	-0.00628725	-0.00629956	-0.00624414	-0.00618871	-0.00613329	-0.00607786	-0.00715341	-0.00842853	-0.00970366	-0.0109788	-0.0122539	-0.011811	-0.0109385	-0.0100661	-0.00919366	-0.00832121	-0.00864907	-0.00937703	-0.010105	-0.010833	-0.0115609	-0.0125379	-0.0136217	-0.0147055	-0.0157892	-0.016873	-0.0168695	-0.0162805	-0.0156915	-0.0151026	-0.0145136	-0.0130949	-0.011123	-0.00915117	-0.00717931	-0.00520745	-0.00373369	-0.00266747	-0.00160125	-0.000535022
0.00275629	0.00238913	0.00202196	0.0016548	0.00128764	0.000920473	0.000490889	5.802e-05	-0.000374849	-0.000807718	-0.00124059	-0.0019894	-0.00277332	-0.00355724	-0.00434116	-0.00512508	-0.00613333	-0.00718117	-0.00822901	-0.00927685	-0.0103247	-0.00980747	-0.008899	-0.00799053	-0.00708205	-0.00617358	-0.00678502	-0.0079031	-0.00902117	-0.0101393	-0.0112573	-0.0127484	-0.0143994	-0.0160503	-0.0177012	-0.0193522	-0.0192809	-0.0182824	-0.0172838	-0.0162852	-0.0152866	-0.0139828	-0.0124754	-0.010968	-0.00946056	-0.00795316	-0.00685347	-0.00608736	-0.00532126	-0.00455515
0.00732703	0.0068766	0.00642618	0.00597575	0.00552532	0.00507489	0.00482254	0.00458062	0.0043387	0.00409677	0.00385485	0.00236242	0.00073104	-0.000900335	-0.00253171	-0.00416309	-0.00510339	-0.00592174	-0.0067401	-0.00755845	-0.0083768	-0.00778459	-0.00683974	-0.00589489	-0.00495004	-0.00400519	-0.00490295	-0.00641492	-0.00792688	-0.00943884	-0.0109508	-0.0129609	-0.0151845	-0.0174081	-0.0196317	-0.0218553	-0.0217157	-0.0203036	-0.0188914	-0.0174793	-0.0160672	-0.0148792	-0.0138408	-0.0128023	-0.0117639	-0.0107254	-0.0100034	-0.00954031	-0.00907722	-0.00861414
0.00671992	0.00641723	0.00611455	0.00581186	0.00550917	0.00520648	0.0048831	0.00455862	0.00423415	0.00390968	0.0035852	0.00194253	0.0001534	-0.00163574	-0.00342487	-0.00521401	-0.00615813	-0.00695315	-0.00774816	-0.00854317	-0.00933818	-0.00873429	-0.00778068	-0.00682707	-0.00587346	-0.00491985	-0.00560676	-0.00684051	-0.00807426	-0.00930801	-0.0105418	-0.0125331	-0.0148492	-0.0171652	-0.0194813	-0.0217973	-0.021512	-0.0198259	-0.0181399	-0.0164538	-0.0147678	-0.0137147	-0.0130835	-0.0124524	-0.0118213	-0.0111902	-0.010486	-0.00972192	-0.00895788	-0.00819385
0.00286604	0.00285638	0.00284673	0.00283707	0.00282742	0.00281776	0.00226751	0.00168881	0.0011101	0.000531402	-4.73007e-05	-0.00146894	-0.00298423	-0.00449952	-0.00601482	-0.00753011	-0.00852305	-0.00942381	-0.0103246	-0.0112253	-0.0121261	-0.0115502	-0.0106051	-0.00965996	-0.00871486	-0.00776976	-0.00793351	-0.00846687	-0.00900023	-0.00953359	-0.0100669	-0.0117025	-0.0138104	-0.0159184	-0.0180263	-0.0201343	-0.0196543	-0.0177808	-0.0159073	-0.0140338	-0.0121603	-0.0112543	-0.0109934	-0.0107326	-0.0104717	-0.0102108	-0.00929886	-0.00785431	-0.00640976	-0.00496521
-0.00102509	-0.000738883	-0.000452675	-0.000166467	0.000119741	0.000405949	-0.00037336	-0.00120875	-0.00204414	-0.00287952	-0.00371491	-0.00491338	-0.00615218	-0.00739099	-0.00862979	-0.0098686	-0.0109108	-0.0119183	-0.0129259	-0.0139334	-0.0149409	-0.0143932	-0.0134567	-0.0125202	-0.0115837	-0.0106472	-0.0102827	-0.0101089	-0.00993515	-0.00976135	-0.00958756	-0.0108639	-0.0127617	-0.0146595	-0.0165573	-0.0184551	-0.0177786	-0.0157158	-0.0136531	-0.0115903	-0.00952758	-0.00877023	-0.00888314	-0.00899606	-0.00910897	-0.00922189	-0.00810029	-0.00596865	-0.00383701	-0.00170537
-0.00495383	-0.0043689	-0.00378397	-0.00319904	-0.0026141	-0.00202917	-0.00303975	-0.00413431	-0.00522886	-0.00632342	-0.00741797	-0.00839111	-0.00935076	-0.0103104	-0.01127	-0.0122297	-0.0133217	-0.014437	-0.0155523	-0.0166677	-0.017783	-0.0172638	-0.016336	-0.0154081	-0.0144803	-0.0135525	-0.0126547	-0.0117669	-0.0108791	-0.00999132	-0.00910353	-0.0100171	-0.0117028	-0.0133884	-0.0150741	-0.0167597	-0.0158847	-0.0136309	-0.0113771	-0.00912326	-0.00686944	-0.00626211	-0.00675245	-0.00724278	-0.00773311	-0.00822345	-0.00689014	-0.00406476	-0.00123939	0.00158599
-0.00892054	-0.008034	-0.00714746	-0.00626091	-0.00537437	-0.00448783	-0.00573192	-0.00708815	-0.00844437	-0.0098006	-0.0111568	-0.0119025	-0.0125802	-0.013258	-0.0139358	-0.0146136	-0.0157558	-0.01698	-0.0182042	-0.0194283	-0.0206525	-0.0201621	-0.019243	-0.018324	-0.0174049	-0.0164858	-0.0150496	-0.0134409	-0.0118322	-0.0102235	-0.00861482	-0.00916222	-0.0106337	-0.0121051	-0.0135765	-0.015048	-0.0139726	-0.0115258	-0.0090791	-0.00663236	-0.00418561	-0.00372976	-0.00460116	-0.00547256	-0.00634396	-0.00721536	-0.00566829	-0.00214248	0.00138333	0.00490915
-0.00980926	-0.00882535	-0.00784144	-0.00685753	-0.00587362	-0.00488971	-0.00620629	-0.00764396	-0.00908162	-0.0105193	-0.011957	-0.0124721	-0.0128848	-0.0132975	-0.0137102	-0.0141229	-0.0154682	-0.016978	-0.0184878	-0.0199977	-0.0215075	-0.0207227	-0.0193643	-0.0180059	-0.0166474	-0.015289	-0.0137706	-0.0121989	-0.0106273	-0.00905558	-0.00748391	-0.00788516	-0.00913197	-0.0103788	-0.0116256	-0.0128724	-0.0117417	-0.00933087	-0.00692003	-0.0045092	-0.00209836	-0.0016018	-0.00238143	-0.00316106	-0.0039407	-0.00472033	-0.00322201	0.000140087	0.00350218	0.00686428
-0.00809711	-0.00718836	-0.0062796	-0.00537085	-0.00446209	-0.00355333	-0.0048064	-0.00617326	-0.00754011	-0.00890696	-0.0102738	-0.0105557	-0.0107171	-0.0108784	-0.0110398	-0.0112011	-0.012879	-0.0148244	-0.0167698	-0.0187152	-0.0206607	-0.0193079	-0.0171305	-0.0149531	-0.0127758	-0.0105984	-0.00938369	-0.00848983	-0.00759597	-0.00670212	-0.00580826	-0.0062492	-0.00726221	-0.00827521	-0.00928821	-0.0103012	-0.00923785	-0.00705643	-0.00487502	-0.0026936	-0.00051219	0.000187598	-0.000100365	-0.000388328	-0.000676292	-0.000964255	0.000263303	0.00273083	0.00519836	0.00766589
-0.00636842	-0.00553554	-0.00470267	-0.00386979	-0.00303692	-0.00220404	-0.00339299	-0.00468834	-0.00598369	-0.00727905	-0.0085744	-0.00862077	-0.00852836	-0.00843595	-0.00834354	-0.00825113	-0.0102647	-0.01265	-0.0150352	-0.0174204	-0.0198057	-0.0178793	-0.0148751	-0.0118709	-0.00886673	-0.00586253	-0.00495436	-0.00474487	-0.00453539	-0.0043259	-0.00411641	-0.00459743	-0.00537437	-0.00615132	-0.00692826	-0.00770521	-0.00670979	-0.00476001	-0.00281024	-0.000860466	0.00108931	0.00199429	0.00220275	0.00241121	0.00261966	0.00282812	0.0037823	0.00534662	0.00691093	0.00847525
-0.00462301	-0.00386675	-0.00311049	-0.00235423	-0.00159797	-0.000841711	-0.0019659	-0.00318907	-0.00441223	-0.0056354	-0.00685856	-0.00666712	-0.00631849	-0.00596986	-0.00562123	-0.0052726	-0.00762521	-0.0104545	-0.0132838	-0.0161131	-0.0189424	-0.016437	-0.012598	-0.00875893	-0.00491989	-0.00108085	-0.000482217	-0.000963717	-0.00144522	-0.00192672	-0.00240822	-0.00292969	-0.0034683	-0.0040069	-0.00454551	-0.00508411	-0.00415729	-0.0024414	-0.000725503	0.000990391	0.00270629	0.00381845	0.00452812	0.0052378	0.00594747	0.00665715	0.00733531	0.00798768	0.00864006	0.00929243
-0.00286074	-0.00218183	-0.00150293	-0.000824022	-0.000145117	0.000533789	-0.000525031	-0.00167531	-0.00282559	-0.00397587	-0.00512615	-0.00469458	-0.00408726	-0.00347994	-0.00287262	-0.00226529	-0.00496019	-0.00823783	-0.0115155	-0.0147931	-0.0180707	-0.0149807	-0.0102988	-0.00561684	-0.000934901	0.00374704	0.00403315	0.00285398	0.00167482	0.000495652	-0.000683513	-0.00124584	-0.0015438	-0.00184176	-0.00213972	-0.00243768	-0.00158013	-0.000100372	0.00137938	0.00285914	0.00433889	0.00566024	0.00687597	0.00809171	0.00930745	0.0105232	0.0109227	0.0106543	0.0103859	0.0101175
-0.00270805	-0.00220314	-0.00169823	-0.00119333	-0.000688417	-0.000183508	-0.00103761	-0.00196324	-0.00288886	-0.00381449	-0.00474012	-0.00432167	-0.00375388	-0.00318609	-0.0026183	-0.00205051	-0.00469326	-0.00790259	-0.0111119	-0.0143212	-0.0175306	-0.0144801	-0.00986464	-0.00524921	-0.000633767	0.00398167	0.00420243	0.00295829	0.00171416	0.000470022	-0.000774114	-0.00121998	-0.00132374	-0.0014275	-0.00153126	-0.00163502	-0.000798672	0.000543882	0.00188644	0.00322899	0.00457154	0.00593129	0.00730249	0.0086737	0.0100449	0.0114161	0.0116545	0.0109661	0.0102777	0.00958929
-0.00437694	-0.00415518	-0.00393343	-0.00371167	-0.00348991	-0.00326816	-0.0037601	-0.0042896	-0.00481911	-0.00534861	-0.00587811	-0.00575931	-0.00556847	-0.00537764	-0.0051868	-0.00499597	-0.00714032	-0.00969676	-0.0122532	-0.0148096	-0.0173661	-0.0150614	-0.0115415	-0.00802154	-0.0045016	-0.00098166	-0.000546483	-0.00113956	-0.00173264	-0.00232572	-0.00291879	-0.00307035	-0.00303268	-0.00299502	-0.00295735	-0.00291969	-0.00205015	-0.000732672	0.000584802	0.00190228	0.00321975	0.00442459	0.00555435	0.00668411	0.00781387	0.00894362	0.00915428	0.00861295	0.00807162	0.00753028
-0.00606195	-0.00612609	-0.00619022	-0.00625436	-0.00631849	-0.00638262	-0.0065089	-0.00663845	-0.006768	-0.00689755	-0.00702711	-0.00721085	-0.00740061	-0.00759037	-0.00778013	-0.00796989	-0.00961102	-0.0115083	-0.0134055	-0.0153028	-0.0172	-0.0156484	-0.0132345	-0.0108207	-0.00840682	-0.00599296	-0.00534129	-0.00527702	-0.00521275	-0.00514848	-0.0050842	-0.0049386	-0.00475814	-0.00457769	-0.00439723	-0.00421677	-0.00331371	-0.00202156	-0.000729412	0.000562739	0.00185489	0.00290334	0.00378931	0.00467529	0.00556127	0.00644725	0.00662988	0.00623704	0.00584421	0.00545138
-0.00776325	-0.00811604	-0.00846883	-0.00882162	-0.0091744	-0.00952719	-0.00928428	-0.00901001	-0.00873574	-0.00846147	-0.0081872	-0.00867641	-0.00925045	-0.00982449	-0.0103985	-0.0109726	-0.0121056	-0.0133373	-0.014569	-0.0158007	-0.0170324	-0.016241	-0.0149439	-0.0136469	-0.0123498	-0.0110527	-0.0101824	-0.00945447	-0.00872649	-0.00799852	-0.00727054	-0.00682491	-0.00650028	-0.00617565	-0.00585102	-0.00552639	-0.00458949	-0.00332291	-0.00205633	-0.000789745	0.000476838	0.00136738	0.00200722	0.00264706	0.0032869	0.00392674	0.00408107	0.00383818	0.00359528	0.00335238
-0.009481	-0.0101252	-0.0107695	-0.0114137	-0.0120579	-0.0127022	-0.0120865	-0.0114045	-0.0107225	-0.0100405	-0.00935851	-0.0101561	-0.0111182	-0.0120802	-0.0130422	-0.0140043	-0.0146243	-0.015184	-0.0157437	-0.0163034	-0.0168631	-0.0168394	-0.0166699	-0.0165004	-0.0163309	-0.0161613	-0.0150704	-0.0136723	-0.0122742	-0.0108761	-0.00947801	-0.00872945	-0.00825925	-0.00778906	-0.00731887	-0.00684867	-0.00587761	-0.00463684	-0.00339607	-0.0021553	-0.000914533	-0.00018343	0.000207896	0.000599221	0.000990547	0.00138187	0.00150764	0.00141612	0.00132461	0.0012331
-0.010952	-0.0116334	-0.0123147	-0.0129961	-0.0136775	-0.0143588	-0.0135176	-0.0125963	-0.0116749	-0.0107536	-0.00983219	-0.0107906	-0.0119579	-0.0131252	-0.0142924	-0.0154597	-0.0157239	-0.0158288	-0.0159336	-0.0160384	-0.0161433	-0.0166481	-0.017253	-0.0178579	-0.0184627	-0.0190676	-0.0179567	-0.0162739	-0.0145911	-0.0129083	-0.0112255	-0.0102847	-0.00966189	-0.00903906	-0.00841624	-0.00779342	-0.00687533	-0.00579825	-0.00472118	-0.0036441	-0.00256702	-0.00193119	-0.00158951	-0.00124784	-0.00090616	-0.000564484	-0.000459232	-0.000547419	-0.000635605	-0.000723792
-0.0120404	-0.0123717	-0.012703	-0.0130343	-0.0133656	-0.0136969	-0.0128553	-0.011952	-0.0110486	-0.0101453	-0.00924191	-0.0101357	-0.0112291	-0.0123225	-0.0134159	-0.0145094	-0.0146586	-0.0146413	-0.0146239	-0.0146066	-0.0145892	-0.0152561	-0.0160941	-0.0169321	-0.0177701	-0.018608	-0.0177828	-0.0164033	-0.0150237	-0.0136441	-0.0122645	-0.0113008	-0.0105154	-0.00972992	-0.00894446	-0.008159	-0.00742625	-0.00672189	-0.00601752	-0.00531315	-0.00460879	-0.0039701	-0.0033752	-0.00278029	-0.00218539	-0.00159049	-0.00149339	-0.00180358	-0.00211377	-0.00242396
-0.0131392	-0.0131171	-0.013095	-0.0130728	-0.0130507	-0.0130286	-0.0121866	-0.0113014	-0.0104162	-0.00953108	-0.00864591	-0.00947437	-0.0104932	-0.0115121	-0.0125309	-0.0135498	-0.013583	-0.0134423	-0.0133016	-0.0131609	-0.0130201	-0.0138507	-0.014924	-0.0159973	-0.0170707	-0.018144	-0.0176073	-0.0165339	-0.0154604	-0.014387	-0.0133136	-0.0123268	-0.0113771	-0.0104274	-0.00947778	-0.00852811	-0.0079825	-0.00765444	-0.00732639	-0.00699834	-0.00667029	-0.00602872	-0.00517814	-0.00432756	-0.00347699	-0.00262641	-0.00253754	-0.00307187	-0.00360621	-0.00414055
-0.0142487	-0.0138697	-0.0134907	-0.0131118	-0.0127328	-0.0123538	-0.0115114	-0.0106446	-0.00977778	-0.00891097	-0.00804416	-0.00880669	-0.00975027	-0.0106938	-0.0116374	-0.012581	-0.012497	-0.0122317	-0.0119665	-0.0117012	-0.0114359	-0.0124316	-0.0137426	-0.0150536	-0.0163646	-0.0176755	-0.01743	-0.0166657	-0.0159014	-0.0151371	-0.0143728	-0.0133626	-0.0122472	-0.0111317	-0.0100163	-0.0089008	-0.00854412	-0.00859602	-0.00864791	-0.00869981	-0.00875171	-0.00810723	-0.00699851	-0.00588979	-0.00478106	-0.00367234	-0.00359178	-0.00435243	-0.00511309	-0.00587374
-0.0153689	-0.0146296	-0.0138903	-0.0131511	-0.0124118	-0.0116725	-0.0108297	-0.00998142	-0.00913314	-0.00828487	-0.00743659	-0.00813257	-0.00900012	-0.00986768	-0.0107352	-0.0116028	-0.0114005	-0.0110095	-0.0106184	-0.0102274	-0.00983634	-0.0109989	-0.0125498	-0.0141007	-0.0156516	-0.0172025	-0.0172511	-0.0167988	-0.0163466	-0.0158944	-0.0154422	-0.0144085	-0.0131256	-0.0118428	-0.0105599	-0.00927708	-0.00911117	-0.00954669	-0.00998221	-0.0104177	-0.0108532	-0.0102058	-0.00883647	-0.00746711	-0.00609775	-0.00472838	-0.00465621	-0.00564536	-0.00663452	-0.00762368
-0.0153362	-0.0144971	-0.0136579	-0.0128188	-0.0119796	-0.0111405	-0.0103728	-0.00960884	-0.00884491	-0.00808097	-0.00731704	-0.0079082	-0.00864993	-0.00939166	-0.0101334	-0.0108751	-0.0105247	-0.00998161	-0.00943849	-0.00889537	-0.00835226	-0.00954027	-0.0111611	-0.0127819	-0.0144027	-0.0160235	-0.0163242	-0.016185	-0.0160457	-0.0159064	-0.0157672	-0.0147385	-0.0133287	-0.0119188	-0.010509	-0.00909918	-0.00898673	-0.00957287	-0.010159	-0.0107452	-0.0113313	-0.0106989	-0.00925424	-0.00780954	-0.00636484	-0.00492014	-0.00488973	-0.00601647	-0.00714321	-0.00826995
-0.0128997	-0.0125048	-0.0121099	-0.011715	-0.01132	-0.0109251	-0.0103893	-0.00984611	-0.00930289	-0.00875967	-0.00821645	-0.00862411	-0.00913743	-0.00965074	-0.0101641	-0.0106774	-0.0101182	-0.00936969	-0.00862121	-0.00787273	-0.00712425	-0.00804282	-0.00937816	-0.0107135	-0.0120488	-0.0133842	-0.0138472	-0.0140195	-0.0141918	-0.0143641	-0.0145364	-0.0135722	-0.012121	-0.0106698	-0.00921861	-0.0077674	-0.00742153	-0.00767083	-0.00792014	-0.00816945	-0.00841875	-0.00783879	-0.00670597	-0.00557316	-0.00444034	-0.00330752	-0.00338807	-0.00446136	-0.00553466	-0.00660795
-0.0104396	-0.0104932	-0.0105469	-0.0106005	-0.0106541	-0.0107077	-0.010406	-0.0100857	-0.0097653	-0.00944493	-0.00912455	-0.00934694	-0.00962964	-0.00991233	-0.010195	-0.0104777	-0.00970768	-0.00875185	-0.00779603	-0.0068402	-0.00588437	-0.0065309	-0.00757802	-0.00862513	-0.00967225	-0.0107194	-0.0113463	-0.0118331	-0.01232	-0.0128068	-0.0132937	-0.0123947	-0.0109017	-0.00940871	-0.00791573	-0.00642275	-0.0058412	-0.00575041	-0.00565963	-0.00556884	-0.00547806	-0.00495099	-0.00413308	-0.00331516	-0.00249724	-0.00167932	-0.00187189	-0.00289123	-0.00391056	-0.00492989
-0.00795575	-0.00846224	-0.00896873	-0.00947523	-0.00998172	-0.0104882	-0.0104229	-0.0103276	-0.0102322	-0.0101368	-0.0100414	-0.0100768	-0.0101266	-0.0101764	-0.0102263	-0.0102761	-0.00929322	-0.00812804	-0.00696287	-0.00579769	-0.00463252	-0.00500437	-0.00576048	-0.00651659	-0.0072727	-0.00802881	-0.00882118	-0.00962563	-0.0104301	-0.0112345	-0.012039	-0.0112057	-0.00967057	-0.00813541	-0.00660026	-0.0050651	-0.00424559	-0.00381143	-0.00337727	-0.0029431	-0.00250894	-0.00203529	-0.00153531	-0.00103534	-0.000535359	-3.53815e-05	-0.00034106	-0.00130591	-0.00227076	-0.00323561
-0.00544788	-0.00641162	-0.00737536	-0.0083391	-0.00930284	-0.0102666	-0.01044	-0.0105718	-0.0107036	-0.0108354	-0.0109672	-0.0108136	-0.0106284	-0.0104431	-0.0102579	-0.0100726	-0.00887476	-0.00749821	-0.00612166	-0.00474511	-0.00336856	-0.00346308	-0.00392537	-0.00438766	-0.00484995	-0.00531224	-0.00627166	-0.00739679	-0.00852192	-0.00964704	-0.0107722	-0.0100053	-0.00842755	-0.00684981	-0.00527207	-0.00369433	-0.00263456	-0.0018537	-0.00107284	-0.000291985	0.000488873	0.000908595	0.00108756	0.00126652	0.00144548	0.00162445	0.00120457	0.000294727	-0.000615114	-0.00152496
-0.00472273	-0.0058743	-0.00702587	-0.00817745	-0.00932902	-0.0104806	-0.0108302	-0.0111376	-0.011445	-0.0117525	-0.0120599	-0.0117821	-0.0114393	-0.0110964	-0.0107536	-0.0104108	-0.00913234	-0.00768876	-0.00624518	-0.00480159	-0.00335801	-0.00318816	-0.00333674	-0.00348533	-0.00363391	-0.00378249	-0.00474617	-0.00598154	-0.00721691	-0.00845227	-0.00968764	-0.00900376	-0.00749735	-0.00599093	-0.00448452	-0.0029781	-0.00178387	-0.000757744	0.000268385	0.00129451	0.00232064	0.00275667	0.0027993	0.00284192	0.00288455	0.00292717	0.00253392	0.00178405	0.00103417	0.000284292
-0.00930792	-0.00984332	-0.0103787	-0.0109141	-0.0114495	-0.0119849	-0.0123219	-0.0126485	-0.012975	-0.0133015	-0.0136281	-0.0134204	-0.0131533	-0.0128863	-0.0126192	-0.0123522	-0.0113937	-0.0103132	-0.00923271	-0.00815221	-0.00707171	-0.00668095	-0.00646262	-0.0062443	-0.00602597	-0.00580764	-0.0062918	-0.00701013	-0.00772845	-0.00844677	-0.0091651	-0.008612	-0.00751402	-0.00641603	-0.00531805	-0.00422006	-0.00320823	-0.00224278	-0.00127734	-0.000311895	0.000653549	0.00131425	0.0017718	0.00222935	0.0026869	0.00314444	0.00319575	0.00291466	0.00263358	0.0023525
-0.0139374	-0.0138507	-0.013764	-0.0136772	-0.0135905	-0.0135038	-0.013828	-0.0141739	-0.0145198	-0.0148656	-0.0152115	-0.0150746	-0.014884	-0.0146935	-0.0145029	-0.0143123	-0.0136769	-0.012963	-0.0122491	-0.0115352	-0.0108213	-0.0102075	-0.00961871	-0.00902993	-0.00844115	-0.00785236	-0.00785238	-0.00804866	-0.00824494	-0.00844122	-0.0086375	-0.00821646	-0.00753085	-0.00684524	-0.00615963	-0.00547402	-0.00464635	-0.00374218	-0.002838	-0.00193383	-0.00102966	-0.000142101	0.000734378	0.00161086	0.00248734	0.00336381	0.00386396	0.00405621	0.00424845	0.00444069
-0.0186117	-0.0178968	-0.0171819	-0.0164671	-0.0157522	-0.0150373	-0.0153487	-0.0157141	-0.0160794	-0.0164448	-0.0168102	-0.0167447	-0.0166314	-0.0165181	-0.0164048	-0.0162914	-0.0159822	-0.0156385	-0.0152947	-0.0149509	-0.0146071	-0.0137681	-0.0128053	-0.0118425	-0.0108797	-0.00991685	-0.00942804	-0.00909723	-0.00876642	-0.00843561	-0.00810481	-0.00781709	-0.00754785	-0.0072786	-0.00700935	-0.00674011	-0.00609837	-0.00525606	-0.00441375	-0.00357144	-0.00272913	-0.00161253	-0.000313073	0.000986386	0.00228585	0.0035853	0.00453864	0.00520878	0.00587893	0.00654907
-0.0233311	-0.021982	-0.0206329	-0.0192839	-0.0179348	-0.0165857	-0.0168841	-0.0172691	-0.0176542	-0.0180393	-0.0184243	-0.018431	-0.0183957	-0.0183603	-0.018325	-0.0182897	-0.0183098	-0.0183397	-0.0183697	-0.0183996	-0.0184296	-0.0173632	-0.0160227	-0.0146822	-0.0133418	-0.0120013	-0.0110189	-0.0101559	-0.00929294	-0.00842995	-0.00756696	-0.00741386	-0.007565	-0.00771614	-0.00786729	-0.00801843	-0.00756442	-0.00678458	-0.00600473	-0.00522488	-0.00444503	-0.00309718	-0.00137065	0.00035588	0.00208241	0.00380894	0.00521984	0.0063725	0.00752516	0.00867783
-0.0263226	-0.0245843	-0.0228461	-0.0211078	-0.0193695	-0.0176312	-0.0179009	-0.0182762	-0.0186515	-0.0190268	-0.0194021	-0.0194807	-0.0195263	-0.019572	-0.0196176	-0.0196633	-0.0198579	-0.0200788	-0.0202997	-0.0205207	-0.0207416	-0.0195194	-0.0179363	-0.0163533	-0.0147703	-0.0131873	-0.0118331	-0.0105551	-0.00927718	-0.00799925	-0.00672131	-0.00666201	-0.00712498	-0.00758796	-0.00805093	-0.00851391	-0.00827752	-0.00766455	-0.00705159	-0.00643863	-0.00582566	-0.00438556	-0.00239403	-0.000402507	0.00158902	0.00358055	0.00532519	0.00686784	0.00841048	0.00995313
-0.0213236	-0.020328	-0.0193323	-0.0183367	-0.0173411	-0.0163455	-0.0165156	-0.016747	-0.0169784	-0.0172099	-0.0174413	-0.0175883	-0.0177259	-0.0178634	-0.018001	-0.0181386	-0.0177947	-0.0173659	-0.016937	-0.0165082	-0.0160794	-0.0150332	-0.0138326	-0.0126321	-0.0114316	-0.010231	-0.00907326	-0.00792974	-0.00678621	-0.00564269	-0.00449917	-0.00434413	-0.00461274	-0.00488134	-0.00514994	-0.00541854	-0.00552878	-0.00555375	-0.00557872	-0.00560368	-0.00562865	-0.00473408	-0.00322649	-0.0017189	-0.000211314	0.00129628	0.00279798	0.00429487	0.00579177	0.00728866
-0.0162763	-0.0160305	-0.0157847	-0.0155389	-0.0152931	-0.0150472	-0.0151168	-0.015203	-0.0152893	-0.0153755	-0.0154617	-0.0156776	-0.015908	-0.0161384	-0.0163688	-0.0165991	-0.0157116	-0.0146267	-0.0135418	-0.012457	-0.0113721	-0.0105037	-0.0096893	-0.00887494	-0.00806059	-0.00724624	-0.00628679	-0.00527898	-0.00427117	-0.00326336	-0.00225555	-0.00200385	-0.00207621	-0.00214856	-0.00222091	-0.00229327	-0.00275348	-0.00342255	-0.00409161	-0.00476067	-0.00542974	-0.00508598	-0.004067	-0.00304802	-0.00202905	-0.00101007	0.000246349	0.00169704	0.00314774	0.00459844
-0.0111802	-0.0116914	-0.0122027	-0.012714	-0.0132252	-0.0137365	-0.0137046	-0.0136442	-0.0135837	-0.0135233	-0.0134628	-0.0137485	-0.0140726	-0.0143966	-0.0147207	-0.0150448	-0.0136083	-0.0118611	-0.0101138	-0.00836658	-0.00661934	-0.00593034	-0.00550591	-0.00508147	-0.00465703	-0.00423259	-0.00347339	-0.0026026	-0.00173182	-0.00086103	9.7562e-06	0.000359047	0.000484839	0.000610631	0.000736423	0.000862215	4.86416e-05	-0.00127074	-0.00259013	-0.00390951	-0.0052289	-0.00544127	-0.00491563	-0.00438999	-0.00386435	-0.00333871	-0.00232995	-0.000925893	0.000478159	0.00188221
-0.00603479	-0.00731045	-0.0085861	-0.00986176	-0.0111374	-0.0124131	-0.0122788	-0.0120702	-0.0118617	-0.0116532	-0.0114447	-0.0118007	-0.0122194	-0.0126381	-0.0130568	-0.0134755	-0.0114847	-0.00906868	-0.00665267	-0.00423666	-0.00182064	-0.00131284	-0.00128208	-0.00125133	-0.00122057	-0.00118981	-0.000632797	9.9641e-05	0.000832079	0.00156452	0.00229696	0.00274478	0.00307064	0.00339649	0.00372234	0.0040482	0.00287785	0.000901857	-0.00107414	-0.00305013	-0.00502612	-0.0058	-0.00577246	-0.00574493	-0.00571739	-0.00568986	-0.00493114	-0.00357418	-0.00221722	-0.000860265
-0.0011649	-0.00310166	-0.00503842	-0.00697518	-0.00891194	-0.0108487	-0.0106649	-0.0103695	-0.0100741	-0.00977869	-0.00948329	-0.00993512	-0.01047	-0.0110048	-0.0115397	-0.0120745	-0.00965978	-0.00672449	-0.0037892	-0.000853912	0.00208138	0.00242421	0.00211892	0.00181363	0.00150835	0.00120306	0.00155487	0.00212571	0.00269655	0.00326739	0.00383823	0.0043509	0.00483863	0.00532636	0.00581409	0.00630183	0.0048548	0.00236598	-0.000122841	-0.00261166	-0.00510048	-0.00629744	-0.00663315	-0.00696886	-0.00730457	-0.00764028	-0.00708038	-0.0057877	-0.00449502	-0.00320234
0.00108343	-0.000612649	-0.00230873	-0.00400481	-0.00570089	-0.00739697	-0.00760596	-0.00773668	-0.0078674	-0.00799812	-0.00812885	-0.00888108	-0.00970237	-0.0105237	-0.011345	-0.0121662	-0.0104367	-0.00825691	-0.00607717	-0.00389743	-0.00171768	-0.00139401	-0.00153434	-0.00167468	-0.00181502	-0.00195536	-0.00181954	-0.00159167	-0.0013638	-0.00113593	-0.000908064	-0.000614313	-0.000292328	2.9657e-05	0.000351642	0.000673627	-0.000367205	-0.00214186	-0.00391652	-0.00569118	-0.00746583	-0.00790949	-0.00746581	-0.00702212	-0.00657844	-0.00613476	-0.00533532	-0.00424481	-0.0031543	-0.00206379
0.00335349	0.00190042	0.000447343	-0.00100573	-0.0024588	-0.00391188	-0.00451745	-0.00507841	-0.00563938	-0.00620035	-0.00676131	-0.00781685	-0.00892735	-0.0100378	-0.0111483	-0.0122588	-0.011221	-0.00980415	-0.00838725	-0.00697036	-0.00555346	-0.00524912	-0.00522291	-0.00519671	-0.00517051	-0.0051443	-0.00522656	-0.00534498	-0.0054634	-0.00558181	-0.00570023	-0.00562751	-0.00547287	-0.00531824	-0.0051636	-0.00500896	-0.00563968	-0.00669327	-0.00774686	-0.00880046	-0.00985405	-0.00953712	-0.00830651	-0.0070759	-0.00584529	-0.00461468	-0.0035734	-0.00268701	-0.00180062	-0.000914235
0.00564549	0.00443777	0.00323005	0.00202234	0.000814617	-0.000393102	-0.00139909	-0.00239446	-0.00338982	-0.00438519	-0.00538056	-0.00674234	-0.00814483	-0.00954732	-0.0109498	-0.0123523	-0.012013	-0.0113663	-0.0107197	-0.010073	-0.00942631	-0.00914149	-0.00894714	-0.00875278	-0.00855842	-0.00836407	-0.00866652	-0.00913457	-0.00960262	-0.0100707	-0.0105387	-0.0106892	-0.0107035	-0.0107178	-0.0107322	-0.0107465	-0.0109631	-0.0112887	-0.0116142	-0.0119398	-0.0122653	-0.0111805	-0.00915534	-0.0071302	-0.00510506	-0.00307992	-0.00179444	-0.00111415	-0.000433863	0.000246428
0.00795965	0.00699965	0.00603966	0.00507967	0.00411968	0.00315968	0.00174941	0.000315445	-0.00111852	-0.00255249	-0.00398646	-0.00565744	-0.00735475	-0.00905207	-0.0107494	-0.0124467	-0.0128126	-0.0129436	-0.0130746	-0.0132056	-0.0133366	-0.0130715	-0.0127074	-0.0123432	-0.0119791	-0.011615	-0.0121397	-0.0129608	-0.0137818	-0.0146029	-0.015424	-0.0157997	-0.0159847	-0.0161696	-0.0163545	-0.0165395	-0.016338	-0.0159285	-0.015519	-0.0151095	-0.0146999	-0.0128397	-0.0100124	-0.00718502	-0.00435767	-0.00153032	1.7044e-06	0.000473906	0.000946107	0.00141831
0.0100359	0.00933077	0.00862563	0.00792048	0.00721534	0.0065102	0.00472106	0.00287486	0.00102866	-0.000817533	-0.00266373	-0.0046154	-0.00657879	-0.00854218	-0.0105056	-0.012469	-0.0135139	-0.0143967	-0.0152796	-0.0161624	-0.0170453	-0.0167975	-0.016267	-0.0157366	-0.0152062	-0.0146757	-0.0154188	-0.0165864	-0.017754	-0.0189216	-0.0200892	-0.0206882	-0.0210437	-0.0213991	-0.0217545	-0.0221099	-0.0215051	-0.0203832	-0.0192613	-0.0181395	-0.0170176	-0.0144195	-0.0108373	-0.00725501	-0.00367276	-9.05044e-05	0.00167772	0.00196174	0.00224576	0.00252977
0.00520225	0.00488035	0.00455846	0.00423656	0.00391466	0.00359277	0.00220179	0.000754538	-0.00069271	-0.00213996	-0.00358721	-0.00498363	-0.0063744	-0.00776518	-0.00915595	-0.0105467	-0.0113967	-0.0121513	-0.0129058	-0.0136604	-0.0144149	-0.0141161	-0.0135539	-0.0129917	-0.0124295	-0.0118673	-0.0126672	-0.0139212	-0.0151751	-0.0164291	-0.0176831	-0.0183957	-0.0188763	-0.0193569	-0.0198375	-0.0203181	-0.0198057	-0.0187586	-0.0177115	-0.0166644	-0.0156173	-0.0134716	-0.0105934	-0.00771529	-0.00483715	-0.00195902	-0.000291161	0.000386462	0.00106409	0.00174171
0.000321874	0.000386927	0.000451979	0.000517032	0.000582085	0.000647138	-0.000341832	-0.00138628	-0.00243072	-0.00347516	-0.00451961	-0.00535542	-0.00616805	-0.00698067	-0.0077933	-0.00860593	-0.00925909	-0.00988412	-0.0105091	-0.0111342	-0.0117592	-0.0114088	-0.0108145	-0.0102202	-0.00962593	-0.00903165	-0.00988897	-0.0112301	-0.0125713	-0.0139125	-0.0152537	-0.0160809	-0.0166879	-0.0172949	-0.0179019	-0.0185089	-0.0180898	-0.0171182	-0.0161466	-0.015175	-0.0142034	-0.0125145	-0.0103472	-0.00818003	-0.00601281	-0.00384559	-0.00227907	-0.00120404	-0.000129006	0.000946025
-0.00460567	-0.00414993	-0.00369419	-0.00323845	-0.0027827	-0.00232696	-0.00291003	-0.00354778	-0.00418553	-0.00482328	-0.00546102	-0.0057308	-0.00595969	-0.00618858	-0.00641748	-0.00664637	-0.00710081	-0.00759506	-0.0080893	-0.00858355	-0.00907779	-0.00867531	-0.00804864	-0.00742197	-0.0067953	-0.00616863	-0.00708389	-0.00851313	-0.00994236	-0.0113716	-0.0128008	-0.0137438	-0.0144785	-0.0152131	-0.0159477	-0.0166823	-0.0163574	-0.0154621	-0.0145667	-0.0136713	-0.0127759	-0.0115481	-0.0100987	-0.00864925	-0.00719982	-0.00575039	-0.00428619	-0.00280991	-0.00133363	0.000142652
-0.00958085	-0.00873064	-0.00788043	-0.00703022	-0.00618001	-0.00532981	-0.00550306	-0.00573018	-0.0059573	-0.00618442	-0.00641154	-0.00610981	-0.00574933	-0.00538884	-0.00502835	-0.00466787	-0.00492166	-0.00528386	-0.00564606	-0.00600826	-0.00637046	-0.00591541	-0.00525604	-0.00459668	-0.00393731	-0.00327794	-0.00425171	-0.00576985	-0.00728799	-0.00880613	-0.0103243	-0.0113841	-0.0122476	-0.0131111	-0.0139746	-0.014838	-0.0146083	-0.0137899	-0.0129714	-0.012153	-0.0113346	-0.0105724	-0.00984771	-0.00912301	-0.00839831	-0.0076736	-0.00631271	-0.0044313	-0.0025499	-0.000668486
-0.0146041	-0.0133556	-0.0121071	-0.0108586	-0.00961016	-0.00836167	-0.00812114	-0.00793367	-0.00774619	-0.00755871	-0.00737124	-0.00649248	-0.00553693	-0.00458137	-0.00362581	-0.00267025	-0.00272146	-0.00295034	-0.00317922	-0.00340809	-0.00363697	-0.00312884	-0.00243646	-0.00174408	-0.0010517	-0.000359316	-0.00139215	-0.00300006	-0.00460797	-0.00621587	-0.00782378	-0.00900165	-0.00999522	-0.0109888	-0.0119824	-0.0129759	-0.0128422	-0.0121015	-0.0113608	-0.0106201	-0.00987936	-0.00958729	-0.00959432	-0.00960135	-0.00960838	-0.00961541	-0.00835882	-0.00606837	-0.00377792	-0.00148746
-0.0105232	-0.00920245	-0.0078817	-0.00656095	-0.0052402	-0.00391945	-0.00387711	-0.00390204	-0.00392698	-0.00395192	-0.00397686	-0.00375642	-0.00350872	-0.00326102	-0.00301332	-0.00276562	-0.00323239	-0.00382525	-0.0044181	-0.00501096	-0.00560381	-0.00542277	-0.00504826	-0.00467375	-0.00429924	-0.00392473	-0.00457175	-0.00555929	-0.00654682	-0.00753436	-0.00852189	-0.00949607	-0.0104645	-0.011433	-0.0124015	-0.0133699	-0.0133384	-0.0127685	-0.0121986	-0.0116287	-0.0110588	-0.0107257	-0.0105506	-0.0103754	-0.0102002	-0.010025	-0.00887719	-0.00693349	-0.0049898	-0.0030461
-0.00605581	-0.0046746	-0.0032934	-0.0019122	-0.000530998	0.000850204	0.0006691	0.000405769	0.000142438	-0.000120893	-0.000384224	-0.000875519	-0.00139214	-0.00190877	-0.00242539	-0.00294202	-0.00385187	-0.00483113	-0.00581038	-0.00678963	-0.00776889	-0.00793254	-0.00789228	-0.00785203	-0.00781178	-0.00777152	-0.00801212	-0.00834633	-0.00868053	-0.00901474	-0.00934895	-0.0101052	-0.0110424	-0.0119796	-0.0129168	-0.0138539	-0.0139259	-0.0135319	-0.013138	-0.012744	-0.0123501	-0.0119561	-0.011562	-0.011168	-0.0107739	-0.0103798	-0.00934189	-0.00777711	-0.00621233	-0.00464754
-0.00154524	-0.000102997	0.00133924	0.00278148	0.00422372	0.00566596	0.00525925	0.00475522	0.00425119	0.00374716	0.00324313	0.00203323	0.000744892	-0.000543443	-0.00183178	-0.00312011	-0.00447734	-0.00584673	-0.00721611	-0.0085855	-0.00995489	-0.0104666	-0.0107638	-0.011061	-0.0113583	-0.0116555	-0.0114857	-0.0111603	-0.0108349	-0.0105094	-0.010184	-0.0107203	-0.0116259	-0.0125315	-0.013437	-0.0143426	-0.014519	-0.0143027	-0.0140864	-0.0138701	-0.0136539	-0.0131983	-0.0125832	-0.0119682	-0.0113531	-0.0107381	-0.00981108	-0.00862887	-0.00744667	-0.00626447
0.00300893	0.0045128	0.00601666	0.00752053	0.0090244	0.0105283	0.00989376	0.00914671	0.00839965	0.0076526	0.00690555	0.00497009	0.00290258	0.000835078	-0.00123243	-0.00329993	-0.00510885	-0.00687215	-0.00863544	-0.0103987	-0.012162	-0.0130251	-0.0136631	-0.014301	-0.014939	-0.015577	-0.0149929	-0.0140015	-0.01301	-0.0120186	-0.0110271	-0.0113413	-0.012215	-0.0130887	-0.0139624	-0.0148361	-0.0151179	-0.0150809	-0.015044	-0.0150071	-0.0149702	-0.0144525	-0.0136143	-0.0127761	-0.011938	-0.0110998	-0.0102848	-0.00948888	-0.00869295	-0.00789702
0.00760711	0.0091732	0.0107393	0.0123054	0.0138715	0.0154376	0.0145731	0.0135806	0.0125882	0.0115958	0.0106034	0.00793533	0.00508113	0.00222692	-0.000627284	-0.00348149	-0.00574647	-0.00790747	-0.0100685	-0.0122295	-0.0143905	-0.0156083	-0.0165903	-0.0175724	-0.0185544	-0.0195364	-0.018534	-0.0168701	-0.0152062	-0.0135423	-0.0118784	-0.0119683	-0.0128098	-0.0136513	-0.0144928	-0.0153342	-0.0157225	-0.0158667	-0.0160109	-0.0161551	-0.0162993	-0.0157189	-0.0146554	-0.0135919	-0.0125284	-0.0114649	-0.0107631	-0.0103572	-0.00995127	-0.00954535
0.00621435	0.00733846	0.00846258	0.00958669	0.0107108	0.0118349	0.011007	0.0100764	0.00914571	0.00821506	0.00728441	0.00505302	0.0026771	0.000301176	-0.00207474	-0.00445066	-0.00659696	-0.00870273	-0.0108085	-0.0129143	-0.0150201	-0.0159476	-0.0165805	-0.0172135	-0.0178465	-0.0184794	-0.0172931	-0.0155003	-0.0137075	-0.0119147	-0.0101219	-0.010002	-0.0105991	-0.0111961	-0.0117932	-0.0123902	-0.0127354	-0.012945	-0.0131547	-0.0133643	-0.0135739	-0.0133947	-0.0129563	-0.0125178	-0.0120794	-0.011641	-0.0110679	-0.0103845	-0.00970111	-0.00901774
0.00406554	0.0046813	0.00529706	0.00591282	0.00652857	0.00714433	0.00638643	0.00555624	0.00472604	0.00389585	0.00306566	0.00141984	-0.000316591	-0.00205303	-0.00378946	-0.0055259	-0.0074811	-0.00947491	-0.0114687	-0.0134625	-0.0154563	-0.016011	-0.0162058	-0.0164006	-0.0165954	-0.0167902	-0.0154475	-0.0135923	-0.0117371	-0.00988186	-0.00802663	-0.00769698	-0.00802114	-0.0083453	-0.00866946	-0.00899361	-0.00927686	-0.00953807	-0.00979928	-0.0100605	-0.0103217	-0.0106047	-0.0109023	-0.0111999	-0.0114975	-0.0117951	-0.0113536	-0.0103075	-0.00926144	-0.00821534
0.00189597	0.00199846	0.00210094	0.00220343	0.00230591	0.0024084	0.00172119	0.000992427	0.00026366	-0.000465107	-0.00119387	-0.00224844	-0.00333921	-0.00442998	-0.00552075	-0.00661152	-0.00837379	-0.0102546	-0.0121353	-0.0140161	-0.0158969	-0.016075	-0.0158274	-0.0155799	-0.0153323	-0.0150847	-0.0135842	-0.0116659	-0.00974762	-0.00782935	-0.00591108	-0.00536964	-0.00541828	-0.00546691	-0.00551555	-0.00556419	-0.00578485	-0.00609816	-0.00641146	-0.00672476	-0.00703806	-0.00778781	-0.00882852	-0.00986922	-0.0109099	-0.0119506	-0.0116422	-0.0102298	-0.00881752	-0.00740519
-0.000294571	-0.000710318	-0.00112606	-0.00154181	-0.00195756	-0.0023733	-0.00298913	-0.00361549	-0.00424185	-0.00486821	-0.00549457	-0.00595219	-0.00639105	-0.00682992	-0.00726878	-0.00770764	-0.00927511	-0.0110417	-0.0128084	-0.014575	-0.0163416	-0.0161396	-0.0154454	-0.0147512	-0.014057	-0.0133628	-0.0117028	-0.00972085	-0.00773893	-0.005757	-0.00377507	-0.00301981	-0.00279026	-0.00256071	-0.00233116	-0.00210161	-0.0022591	-0.002625	-0.0029909	-0.00335679	-0.00372269	-0.00494366	-0.00673467	-0.00852568	-0.0103167	-0.0121077	-0.0119335	-0.0101514	-0.00836931	-0.00658721
-0.00250628	-0.00344527	-0.00438426	-0.00532325	-0.00626223	-0.00720122	-0.00774499	-0.00826795	-0.00879091	-0.00931388	-0.00983684	-0.00969173	-0.00947238	-0.00925304	-0.0090337	-0.00881436	-0.0101851	-0.0118365	-0.0134879	-0.0151393	-0.0167907	-0.0162048	-0.0150597	-0.0139145	-0.0127693	-0.0116242	-0.00980321	-0.00775702	-0.00571082	-0.00366462	-0.00161843	-0.000647271	-0.000136845	0.00037358	0.000884005	0.00139443	0.00130073	0.000881727	0.000462725	4.37238e-05	-0.000375278	-0.00207202	-0.00462059	-0.00716915	-0.00971772	-0.0122663	-0.0122276	-0.0100722	-0.00791676	-0.00576132
-0.00185589	-0.00287351	-0.00389113	-0.00490875	-0.00592637	-0.00694399	-0.00719637	-0.00740848	-0.00762058	-0.00783269	-0.00804479	-0.0078384	-0.00758551	-0.00733262	-0.00707973	-0.00682684	-0.007922	-0.00925505	-0.0105881	-0.0119212	-0.0132542	-0.012751	-0.0117887	-0.0108264	-0.00986411	-0.00890182	-0.00755213	-0.0060733	-0.00459447	-0.00311565	-0.00163682	-0.000712171	-2.50257e-05	0.00066212	0.00134927	0.00203641	0.00212437	0.00188968	0.001655	0.00142031	0.00118562	-0.000362124	-0.00278525	-0.00520837	-0.00763149	-0.0100546	-0.0099877	-0.00788349	-0.00577928	-0.00367507
-0.000555357	-0.00155196	-0.00254856	-0.00354517	-0.00454177	-0.00553837	-0.00544774	-0.00529988	-0.00515203	-0.00500417	-0.00485631	-0.00471025	-0.00456439	-0.00441853	-0.00427267	-0.00412681	-0.00492649	-0.00589302	-0.00685955	-0.00782609	-0.00879262	-0.00847782	-0.00784268	-0.00720754	-0.0065724	-0.00593727	-0.00520489	-0.0044401	-0.0036753	-0.00291051	-0.00214572	-0.00132708	-0.000485371	0.00035634	0.00119805	0.00203976	0.00233731	0.00234185	0.00234639	0.00235093	0.00235547	0.00109869	-0.000998974	-0.00309664	-0.0051943	-0.00729197	-0.00715963	-0.00520276	-0.00324589	-0.00128901
0.000757749	-0.000217636	-0.00119302	-0.00216841	-0.00314379	-0.00411917	-0.00368221	-0.00317091	-0.00265961	-0.00214831	-0.00163701	-0.00155187	-0.00151407	-0.00147628	-0.00143848	-0.00140069	-0.00190202	-0.0024985	-0.00309497	-0.00369144	-0.00428792	-0.00416335	-0.00385853	-0.00355371	-0.00324889	-0.00294406	-0.00283496	-0.00279111	-0.00274725	-0.00270339	-0.00265953	-0.00194794	-0.000950166	4.7604e-05	0.00104537	0.00204314	0.00255231	0.00279839	0.00304447	0.00329055	0.00353663	0.00257362	0.000804563	-0.000964497	-0.00273356	-0.00450262	-0.00430423	-0.00249612	-0.000688004	0.00112011
0.00208355	0.00112959	0.000175625	-0.000778335	-0.0017323	-0.00268626	-0.00189961	-0.00102136	-0.000143106	0.000735148	0.0016134	0.00163704	0.00156573	0.00149441	0.0014231	0.00135178	0.00115167	0.000928837	0.000705999	0.000483161	0.000260324	0.000192809	0.000164124	0.00013544	0.000106755	7.8071e-05	-0.000442134	-0.00112618	-0.00181022	-0.00249427	-0.00317831	-0.00257479	-0.00141945	-0.000264116	0.000891222	0.00204656	0.0027694	0.00325935	0.0037493	0.00423925	0.0047292	0.00406281	0.00262553	0.00118825	-0.000249029	-0.00168631	-0.00142123	0.000236685	0.0018946	0.00355252
0.00342216	0.00248983	0.0015575	0.000625169	-0.000307161	-0.00123949	-9.97902e-05	0.00114897	0.00239772	0.00364648	0.00489523	0.00485678	0.0046753	0.00449382	0.00431234	0.00413086	0.00423488	0.00438929	0.0045437	0.00469811	0.00485252	0.00459107	0.00422566	0.00386024	0.00349483	0.00312941	0.00197382	0.000554839	-0.000864143	-0.00228313	-0.00370211	-0.0032077	-0.00189328	-0.000578848	0.00073558	0.00205001	0.00298857	0.00372476	0.00446094	0.00519712	0.0059333	0.00556639	0.0044641	0.00336181	0.00225951	0.00115722	0.00148963	0.0029959	0.00450217	0.00600843
0.00599207	0.0051155	0.00423892	0.00336235	0.00248577	0.0016092	0.00266797	0.00382861	0.00498924	0.00614988	0.00731051	0.00717885	0.00690361	0.00662836	0.00635311	0.00607787	0.00591044	0.00576204	0.00561363	0.00546523	0.00531683	0.00486694	0.00434168	0.00381643	0.00329117	0.00276591	0.00153464	6.80278e-05	-0.00139858	-0.00286519	-0.0043318	-0.00382865	-0.00248131	-0.00113397	0.000213372	0.00156071	0.00237558	0.00290375	0.00343191	0.00396007	0.00448823	0.00425585	0.00351645	0.00277705	0.00203765	0.00129825	0.00155411	0.00262427	0.00369443	0.00476459
0.00900485	0.00819621	0.00738756	0.00657892	0.00577028	0.00496163	0.00578862	0.0067017	0.00761478	0.00852785	0.00944093	0.0092047	0.00884077	0.00847684	0.00811291	0.00774899	0.00710898	0.00642026	0.00573153	0.00504281	0.00435408	0.00371647	0.00309163	0.00246679	0.00184195	0.00121711	0.000103574	-0.00117286	-0.0024493	-0.00372574	-0.00500218	-0.00444938	-0.00311263	-0.00177589	-0.000439138	0.000897611	0.00147042	0.00163188	0.00179333	0.00195479	0.00211625	0.00196211	0.00159757	0.00123304	0.000868502	0.000503967	0.000632936	0.00116568	0.00169842	0.00223117
0.0120467	0.0113067	0.0105666	0.00982658	0.00908652	0.00834647	0.00893944	0.00960256	0.0102657	0.0109288	0.0115919	0.0112501	0.0107967	0.0103432	0.00988972	0.00943626	0.00831911	0.00708484	0.00585057	0.0046163	0.00338203	0.00255487	0.00182949	0.00110411	0.000378726	-0.000346656	-0.00134132	-0.00242575	-0.00351018	-0.0045946	-0.00567903	-0.00507612	-0.00375006	-0.00242401	-0.00109795	0.000228101	0.000556506	0.000347714	0.000138922	-6.98699e-05	-0.000278662	-0.000353806	-0.000339853	-0.000325899	-0.000311946	-0.000297992	-0.00029714	-0.000307006	-0.000316873	-0.000326739
0.015118	0.0144472	0.0137764	0.0131056	0.0124348	0.011764	0.0121207	0.0125315	0.0129422	0.013353	0.0137637	0.0133153	0.0127715	0.0122276	0.0116837	0.0111398	0.00954093	0.00775584	0.00597076	0.00418567	0.00240058	0.00138205	0.00055515	-0.000271746	-0.00109864	-0.00192554	-0.00280018	-0.00369074	-0.0045813	-0.00547187	-0.00636243	-0.00570891	-0.00439366	-0.0030784	-0.00176314	-0.00044788	-0.000366241	-0.00094886	-0.00153148	-0.0021141	-0.00269672	-0.0026921	-0.002296	-0.0018999	-0.0015038	-0.0011077	-0.00123621	-0.00179393	-0.00235165	-0.00290937
0.018219	0.0176181	0.0170173	0.0164164	0.0158155	0.0152146	0.0153327	0.0154887	0.0156446	0.0158006	0.0159565	0.0154005	0.0147653	0.0141302	0.013495	0.0128599	0.0107746	0.00843333	0.0060921	0.00375088	0.00140965	0.000197888	-0.000731504	-0.0016609	-0.00259029	-0.00351968	-0.00427314	-0.00496796	-0.00566278	-0.00635761	-0.00705243	-0.00634782	-0.00504347	-0.00373911	-0.00243475	-0.00113039	-0.00129791	-0.00225797	-0.00321802	-0.00417808	-0.00513814	-0.005053	-0.00427106	-0.00348912	-0.00270718	-0.00192524	-0.00218435	-0.00329522	-0.00440609	-0.00551696
0.0147981	0.014623	0.0144479	0.0142728	0.0140977	0.0139225	0.0142049	0.0145114	0.0148179	0.0151244	0.0154309	0.0148967	0.0142691	0.0136415	0.0130139	0.0123862	0.0105503	0.00850109	0.0064519	0.00440271	0.00235352	0.00101842	-0.000138149	-0.00129472	-0.0024513	-0.00360787	-0.00438354	-0.00503223	-0.00568093	-0.00632963	-0.00697833	-0.00634853	-0.00517081	-0.00399309	-0.00281537	-0.00163765	-0.00196118	-0.00309308	-0.00422499	-0.00535689	-0.00648879	-0.00632751	-0.0053041	-0.00428069	-0.00325728	-0.00223387	-0.00232366	-0.00332423	-0.00432481	-0.00532538
0.00814144	0.00856982	0.00899819	0.00942657	0.00985495	0.0102833	0.0109297	0.0115875	0.0122454	0.0129032	0.013561	0.0131127	0.0125414	0.0119701	0.0113988	0.0108276	0.00960534	0.00826825	0.00693117	0.00559408	0.00425699	0.00283244	0.00138602	-6.03934e-05	-0.00150681	-0.00295323	-0.00382198	-0.00449817	-0.00517435	-0.00585054	-0.00652673	-0.00603425	-0.00504092	-0.00404758	-0.00305424	-0.0020609	-0.00249527	-0.00369839	-0.00490151	-0.00610463	-0.00730775	-0.00707211	-0.0058773	-0.00468249	-0.00348767	-0.00229286	-0.00206445	-0.00262674	-0.00318902	-0.00375131
0.0014204	0.00245811	0.00349582	0.00453353	0.00557124	0.00660895	0.00762278	0.00863535	0.00964793	0.0106605	0.0116731	0.0113114	0.010797	0.0102826	0.0097682	0.0092538	0.00865126	0.00803316	0.00741506	0.00679696	0.00617886	0.00466399	0.00292493	0.00118587	-0.000553198	-0.00229226	-0.00325499	-0.00395893	-0.00466288	-0.00536683	-0.00607078	-0.00571694	-0.00490977	-0.0041026	-0.00329543	-0.00248825	-0.00303451	-0.00430954	-0.00558457	-0.0068596	-0.00813463	-0.00782392	-0.00645604	-0.00508817	-0.00372029	-0.00235242	-0.00180274	-0.0019225	-0.00204226	-0.00216202
-0.00536559	-0.00371267	-0.00205974	-0.000406808	0.00124612	0.00289905	0.0042839	0.00565465	0.00702539	0.00839613	0.00976687	0.00949268	0.00903572	0.00857876	0.0081218	0.00766484	0.00768796	0.00779579	0.00790363	0.00801147	0.00811931	0.00651325	0.00447871	0.00244417	0.000409633	-0.0016249	-0.00268252	-0.00341449	-0.00414647	-0.00487844	-0.00561041	-0.00539656	-0.00477735	-0.00415815	-0.00353894	-0.00291973	-0.00357897	-0.0049266	-0.00627423	-0.00762187	-0.0089695	-0.00858299	-0.00704038	-0.00549777	-0.00395516	-0.00241255	-0.0015385	-0.00121146	-0.000884411	-0.000557368
-0.0122172	-0.00994308	-0.00766899	-0.00539489	-0.0031208	-0.000846701	0.000912758	0.00264513	0.0043775	0.00610988	0.00784225	0.00765641	0.00725744	0.00685846	0.00645949	0.00606052	0.00671535	0.00755614	0.00839693	0.00923772	0.0100785	0.00838037	0.0060475	0.00371464	0.00138177	-0.000951098	-0.00210452	-0.00286479	-0.00362506	-0.00438533	-0.0051456	-0.00507308	-0.00464366	-0.00421423	-0.00378481	-0.00335538	-0.00412869	-0.00554963	-0.00697056	-0.0083915	-0.00981244	-0.00934939	-0.00763036	-0.00591133	-0.00419229	-0.00247326	-0.0012717	-0.00049354	0.000284626	0.00106279
-0.0141016	-0.0114941	-0.00888667	-0.00627923	-0.00367178	-0.00106434	0.000669619	0.00235761	0.00404559	0.00573358	0.00742157	0.00729182	0.00696011	0.00662839	0.00629668	0.00596497	0.00658799	0.0073795	0.008171	0.00896251	0.00975402	0.00822946	0.00612588	0.0040223	0.00191872	-0.000184855	-0.00143109	-0.00239154	-0.00335199	-0.00431244	-0.00527289	-0.00546878	-0.00533699	-0.00520521	-0.00507343	-0.00494164	-0.00583159	-0.0072717	-0.00871181	-0.0101519	-0.011592	-0.0111578	-0.00947393	-0.00779009	-0.00610625	-0.00442241	-0.00301904	-0.00184514	-0.000671243	0.000502657
-0.0126324	-0.00988517	-0.00713799	-0.0043908	-0.00164361	0.00110357	0.00254134	0.00391019	0.00527904	0.00664789	0.00801674	0.00792145	0.00766348	0.00740551	0.00714754	0.00688957	0.00703192	0.00724492	0.00745792	0.00767091	0.00788391	0.00671315	0.00519645	0.00367975	0.00216305	0.000646353	-0.000690964	-0.00196849	-0.00324601	-0.00452353	-0.00580106	-0.00635215	-0.00659191	-0.00683167	-0.00707143	-0.00731119	-0.00831988	-0.00974262	-0.0111654	-0.0125881	-0.0140108	-0.0136767	-0.0121713	-0.0106659	-0.00916045	-0.00765504	-0.00613422	-0.00460078	-0.00306735	-0.00153391
-0.011149	-0.00826069	-0.0053724	-0.00248412	0.000404161	0.00329244	0.00443115	0.00547778	0.00652441	0.00757104	0.00861767	0.00855717	0.00837365	0.00819014	0.00800662	0.00782311	0.00748014	0.00710904	0.00673793	0.00636683	0.00599573	0.00518219	0.00425804	0.00333389	0.00240974	0.00148559	5.63122e-05	-0.00154135	-0.00313901	-0.00473667	-0.00633433	-0.00724406	-0.00785895	-0.00847385	-0.00908874	-0.00970363	-0.0108322	-0.0122374	-0.0136426	-0.0150478	-0.016453	-0.0162199	-0.0148947	-0.0135694	-0.0122442	-0.0109189	-0.0092795	-0.00738306	-0.00548661	-0.00359017
-0.00965123	-0.00662049	-0.00358975	-0.000559013	0.00247173	0.00550247	0.00633923	0.00706052	0.00778182	0.00850311	0.0092244	0.00919902	0.00909069	0.00898235	0.00887401	0.00876567	0.0079327	0.00697185	0.00601099	0.00505014	0.00408929	0.00363643	0.00331056	0.00298469	0.00265882	0.00233295	0.000810811	-0.00111008	-0.00303097	-0.00495187	-0.00687276	-0.00814459	-0.00913824	-0.0101319	-0.0111255	-0.0121192	-0.0133688	-0.0147563	-0.0161438	-0.0175313	-0.0189188	-0.0187877	-0.0176444	-0.016501	-0.0153577	-0.0142143	-0.0124552	-0.0101922	-0.00792926	-0.00566629
-0.00813903	-0.00496445	-0.00178988	0.0013847	0.00455928	0.00773385	0.00826575	0.00865856	0.00905137	0.00944419	0.009837	0.00984709	0.00981465	0.00978221	0.00974978	0.00971734	0.00838962	0.00683333	0.00527703	0.00372073	0.00216443	0.00207573	0.00235392	0.00263211	0.0029103	0.00318849	0.0015726	-0.000674646	-0.0029219	-0.00516914	-0.00741639	-0.00905382	-0.0104299	-0.011806	-0.013182	-0.0145581	-0.01593	-0.0172996	-0.0186692	-0.0200388	-0.0214084	-0.0213804	-0.0204207	-0.019461	-0.0185013	-0.0175416	-0.0156616	-0.0130285	-0.0103955	-0.00776249
-0.00732084	-0.004194	-0.00106717	0.00205967	0.0051865	0.00831333	0.00889184	0.00933623	0.00978061	0.010225	0.0106694	0.0105502	0.0103685	0.0101867	0.0100049	0.00982319	0.00864426	0.00728936	0.00593446	0.00457956	0.00322466	0.0032151	0.00354188	0.00386867	0.00419545	0.00452223	0.00290765	0.000645962	-0.00161573	-0.00387742	-0.00613912	-0.00782761	-0.00927043	-0.0107133	-0.0121561	-0.0135989	-0.0149877	-0.0163474	-0.017707	-0.0190667	-0.0204263	-0.0206671	-0.0201618	-0.0196566	-0.0191514	-0.0186461	-0.0170751	-0.0146319	-0.0121888	-0.00974568
-0.00713312	-0.00422833	-0.00132354	0.00158125	0.00448604	0.00739084	0.00833569	0.00917739	0.0100191	0.0108608	0.0117025	0.0113042	0.0107681	0.010232	0.00969588	0.00915979	0.00871513	0.00828661	0.00785809	0.00742958	0.00700106	0.0068115	0.00668167	0.00655185	0.00642203	0.0062922	0.00476541	0.00277297	0.000780526	-0.00121192	-0.00320436	-0.00465786	-0.00588038	-0.0071029	-0.00832543	-0.00954795	-0.0108578	-0.0122148	-0.0135717	-0.0149287	-0.0162856	-0.016946	-0.017142	-0.017338	-0.017534	-0.01773	-0.0168591	-0.0151154	-0.0133717	-0.011628
-0.0069436	-0.00426299	-0.00158239	0.00109821	0.00377882	0.00645942	0.00777416	0.00901702	0.0102599	0.0115027	0.0127456	0.0120654	0.0111715	0.0102777	0.00938383	0.00848997	0.00878669	0.00929351	0.00980032	0.0103071	0.010814	0.0104426	0.00985181	0.00926097	0.00867012	0.00807928	0.00664113	0.00492054	0.00319994	0.00147935	-0.000241241	-0.00145748	-0.00245757	-0.00345765	-0.00445774	-0.00545782	-0.00668809	-0.0080423	-0.00939651	-0.0107507	-0.0121049	-0.013189	-0.014093	-0.014997	-0.015901	-0.016805	-0.0166411	-0.0156036	-0.014566	-0.0135285
-0.00675224	-0.00429799	-0.00184374	0.000610509	0.00306476	0.005519	0.00720721	0.00885509	0.010503	0.0121509	0.0137987	0.012834	0.0115789	0.0103238	0.00906876	0.00781368	0.00885894	0.0103101	0.0117613	0.0132125	0.0146637	0.0141089	0.0130526	0.0119963	0.01094	0.00988363	0.00853497	0.00708886	0.00564274	0.00419663	0.00275052	0.00177384	0.000998335	0.000222834	-0.000552666	-0.00132817	-0.00247803	-0.00382947	-0.00518092	-0.00653236	-0.0078838	-0.00939568	-0.0110145	-0.0126334	-0.0142522	-0.015871	-0.016421	-0.0160965	-0.0157719	-0.0154474
-0.00655903	-0.00433332	-0.00210762	0.000118089	0.00234379	0.0045695	0.00663477	0.0086916	0.0107484	0.0128053	0.0148621	0.01361	0.0119902	0.0103704	0.00875064	0.00713086	0.00893189	0.0113366	0.0137413	0.016146	0.0185507	0.0178106	0.0162843	0.014758	0.0132317	0.0117054	0.0104471	0.00927814	0.00810916	0.00694018	0.0057712	0.00503638	0.00448764	0.00393889	0.00339015	0.0028414	0.00177272	0.000424069	-0.000924582	-0.00227323	-0.00362188	-0.0055657	-0.00790629	-0.0102469	-0.0125875	-0.0149281	-0.0161988	-0.0165941	-0.0169895	-0.0173848
-0.00567473	-0.00371672	-0.00175871	0.000199298	0.00215731	0.00411531	0.00624716	0.00838815	0.0105291	0.0126701	0.0148111	0.0134952	0.0117952	0.0100952	0.00839515	0.00669513	0.00870143	0.0113618	0.0140221	0.0166825	0.0193428	0.018604	0.0170153	0.0154266	0.0138379	0.0122492	0.0111353	0.0101797	0.00922406	0.00826843	0.00731281	0.00660356	0.0059999	0.00539624	0.00479258	0.00418892	0.00321591	0.00204402	0.000872131	-0.000299757	-0.00147164	-0.00356112	-0.00626232	-0.00896351	-0.0116647	-0.0143659	-0.0159013	-0.0164829	-0.0170646	-0.0176462
-0.00395083	-0.00230765	-0.000664474	0.000978703	0.00262188	0.00426506	0.00608531	0.00791489	0.00974447	0.011574	0.0134036	0.0122962	0.0108624	0.00942864	0.00799487	0.00656109	0.00810206	0.010168	0.0122339	0.0142998	0.0163657	0.0158551	0.0147003	0.0135455	0.0123908	0.011236	0.0103321	0.00951171	0.00869137	0.00787103	0.00705068	0.00610361	0.00510223	0.00410084	0.00309946	0.00209807	0.0012382	0.000454516	-0.000329163	-0.00111284	-0.00189652	-0.00378284	-0.00640425	-0.00902566	-0.0116471	-0.0142685	-0.0155129	-0.0156308	-0.0157487	-0.0158665
-0.00221026	-0.000884963	0.000440339	0.00176564	0.00309094	0.00441624	0.00592191	0.00743706	0.00895222	0.0104674	0.0119825	0.0110856	0.00992063	0.00875567	0.00759072	0.00642576	0.00749689	0.00896262	0.0104284	0.0118941	0.0133598	0.0130796	0.012363	0.0116463	0.0109297	0.010213	0.00952103	0.00883728	0.00815353	0.00746978	0.00678603	0.00559883	0.00419588	0.00279293	0.00138997	-1.29819e-05	-0.000758632	-0.00115035	-0.00154207	-0.00193379	-0.0023255	-0.0040067	-0.00654756	-0.00908841	-0.0116293	-0.0141701	-0.0151208	-0.0147704	-0.01442	-0.0140697
-0.000452878	0.000551476	0.00155583	0.00256018	0.00356454	0.00456889	0.00575692	0.00695461	0.00815231	0.00935	0.0105477	0.00986328	0.00896974	0.0080762	0.00718266	0.00628912	0.00688587	0.00774562	0.00860537	0.00946512	0.0103249	0.0102774	0.0100031	0.00972874	0.00945443	0.00918012	0.00870216	0.00815633	0.00761049	0.00706465	0.00651881	0.00508918	0.00328077	0.00147237	-0.000336035	-0.00214444	-0.00277476	-0.00277073	-0.0027667	-0.00276266	-0.00275863	-0.00423273	-0.00669225	-0.00915177	-0.0116113	-0.0140708	-0.0147249	-0.0139017	-0.0130786	-0.0122554
0.00132149	0.0020018	0.0026821	0.00336241	0.00404271	0.00472302	0.00559034	0.0064675	0.00734466	0.00822183	0.00909899	0.00862916	0.00800966	0.00739016	0.00677066	0.00615116	0.00626895	0.00651686	0.00676477	0.00701267	0.00726058	0.00744801	0.00762032	0.00779263	0.00796494	0.00813725	0.00787539	0.00746879	0.0070622	0.00665561	0.00624901	0.0045746	0.00235682	0.000139049	-0.00207872	-0.0042965	-0.00481037	-0.00440677	-0.00400316	-0.00359955	-0.00319595	-0.00446094	-0.00683834	-0.00921574	-0.0115931	-0.0139705	-0.0143251	-0.0130246	-0.0117242	-0.0104237
0.0032204	0.00351702	0.00381365	0.00411027	0.0044069	0.00470352	0.0052346	0.00577801	0.00632142	0.00686483	0.00740824	0.00706547	0.00662424	0.00618301	0.00574177	0.00530054	0.00514766	0.00504566	0.00494365	0.00484165	0.00473965	0.00497974	0.00530534	0.00563094	0.00595655	0.00628215	0.0061403	0.00584264	0.00554497	0.00524731	0.00494964	0.00328702	0.00103943	-0.00120817	-0.00345576	-0.00570336	-0.00601402	-0.00528171	-0.00454941	-0.0038171	-0.0030848	-0.00408491	-0.00623995	-0.00839499	-0.01055	-0.0127051	-0.0128104	-0.0112387	-0.00966699	-0.00809527
0.00531235	0.00512967	0.004947	0.00476432	0.00458165	0.00439897	0.0045703	0.00476026	0.00495022	0.00514018	0.00533014	0.00496992	0.00454856	0.00412721	0.00370585	0.0032845	0.00320468	0.00318514	0.00316559	0.00314605	0.00312651	0.00311952	0.00311567	0.00311183	0.00310798	0.00310414	0.00292378	0.00268458	0.00244538	0.00220618	0.00196698	0.000737557	-0.000916246	-0.00257005	-0.00422385	-0.00587765	-0.0058438	-0.00490121	-0.00395862	-0.00301603	-0.00207344	-0.00271862	-0.00442231	-0.00612601	-0.0078297	-0.0095334	-0.00947353	-0.00797075	-0.00646796	-0.00496518
0.00742452	0.00675791	0.0060913	0.00542469	0.00475808	0.00409147	0.00389958	0.00373267	0.00356577	0.00339886	0.00323195	0.00285411	0.00245282	0.00205154	0.00165026	0.00124897	0.00124293	0.00130664	0.00137035	0.00143406	0.00149777	0.00124133	0.000904845	0.000568365	0.000231885	-0.000104596	-0.000323841	-0.000504008	-0.000684176	-0.000864343	-0.00104451	-0.00183655	-0.00289082	-0.00394509	-0.00499936	-0.00605363	-0.00567194	-0.00451703	-0.00336212	-0.00220721	-0.0010523	-0.00133913	-0.00258711	-0.00383509	-0.00508308	-0.00633106	-0.0061044	-0.00467121	-0.00323802	-0.00180483
0.00955711	0.00840189	0.00724667	0.00609144	0.00493622	0.003781	0.00322238	0.00269516	0.00216794	0.00164071	0.00111349	0.000717851	0.000336831	-4.41892e-05	-0.000425209	-0.000806229	-0.00073778	-0.000590013	-0.000442246	-0.000294479	-0.000146712	-0.000655022	-0.00132735	-0.00199968	-0.00267201	-0.00334434	-0.00360285	-0.00372341	-0.00384398	-0.00396454	-0.00408511	-0.00443554	-0.00488448	-0.00533342	-0.00578237	-0.00623131	-0.00549841	-0.00412913	-0.00275985	-0.00139058	-2.12973e-05	5.36944e-05	-0.000734172	-0.00152204	-0.0023099	-0.00309777	-0.0027027	-0.00133978	2.31458e-05	0.00138607
0.0117103	0.0100618	0.0084132	0.00676464	0.00511609	0.00346753	0.00253864	0.00164761	0.000756594	-0.000134427	-0.00102545	-0.00143905	-0.00179961	-0.00216017	-0.00252073	-0.00288129	-0.00273764	-0.002505	-0.00227236	-0.00203972	-0.00180709	-0.0025697	-0.00358112	-0.00459255	-0.00560397	-0.0066154	-0.00691355	-0.00697393	-0.00703432	-0.0070947	-0.00715509	-0.00705964	-0.00689741	-0.00673518	-0.00657294	-0.00641071	-0.00532321	-0.00373749	-0.00215177	-0.000566048	0.00101967	0.00145998	0.00113668	0.000813374	0.000490072	0.000166769	0.000731871	0.00202385	0.00331583	0.00460781
0.013589	0.0115748	0.00956061	0.00754639	0.00553218	0.00351796	0.00214636	0.000808588	-0.000529188	-0.00186696	-0.00320474	-0.00359076	-0.00387104	-0.00415131	-0.00443158	-0.00471186	-0.00440609	-0.0039969	-0.00358771	-0.00317852	-0.00276933	-0.00357548	-0.00468546	-0.00579545	-0.00690543	-0.00801541	-0.00834368	-0.00841136	-0.00847905	-0.00854674	-0.00861443	-0.00820713	-0.00759626	-0.00698539	-0.00637453	-0.00576366	-0.00451985	-0.00293522	-0.0013506	0.00023403	0.00181866	0.00245986	0.0024721	0.00248435	0.0024966	0.00250884	0.00312492	0.00423505	0.00534518	0.0064553
0.0148227	0.0127368	0.0106508	0.00856491	0.00647897	0.00439303	0.00241981	0.000452536	-0.00151474	-0.00348202	-0.0054493	-0.00570478	-0.00577006	-0.00583534	-0.00590062	-0.0059659	-0.00530289	-0.00451136	-0.00371984	-0.00292831	-0.00213678	-0.00250797	-0.00316984	-0.00383172	-0.00449359	-0.00515546	-0.00549188	-0.00571981	-0.00594774	-0.00617567	-0.00640361	-0.00599215	-0.00530666	-0.00462118	-0.00393569	-0.00325021	-0.00230164	-0.00121142	-0.000121197	0.000969026	0.00205925	0.00252604	0.00257722	0.0026284	0.00267958	0.00273076	0.00312722	0.00380618	0.00448513	0.00516409
0.0160683	0.01391	0.0117516	0.00959326	0.0074349	0.00527655	0.00269591	9.30426e-05	-0.00250982	-0.00511269	-0.00771555	-0.00783923	-0.00768743	-0.00753564	-0.00738385	-0.00723206	-0.00620836	-0.0050308	-0.00385324	-0.00267568	-0.00149812	-0.00143015	-0.00163958	-0.00184901	-0.00205844	-0.00226786	-0.00261252	-0.00300224	-0.00339197	-0.00378169	-0.00417142	-0.00375576	-0.00299494	-0.00223411	-0.00147329	-0.00071246	-6.19956e-05	0.000529044	0.00112008	0.00171112	0.00230216	0.00259287	0.00268336	0.00277385	0.00286434	0.00295483	0.00312954	0.00337315	0.00361677	0.00386039
0.017326	0.0150945	0.012863	0.0106316	0.00840008	0.00616861	0.00297467	-0.000269925	-0.00351452	-0.00675911	-0.0100037	-0.0099943	-0.00962334	-0.00925238	-0.00888142	-0.00851046	-0.00712259	-0.00555526	-0.00398794	-0.00242061	-0.000853286	-0.00034191	-9.45219e-05	0.000152866	0.000400254	0.000647642	0.000294677	-0.000258407	-0.00081149	-0.00136457	-0.00191766	-0.00149776	-0.000660864	0.000176029	0.00101292	0.00184981	0.0021993	0.00228633	0.00237336	0.0024604	0.00254743	0.00266035	0.00279053	0.0029207	0.00305088	0.00318106	0.00313188	0.00293595	0.00274002	0.0025441
0.0185958	0.0162905	0.0139852	0.0116799	0.00937459	0.00706929	0.00325613	-0.000636402	-0.00452893	-0.00842145	-0.012314	-0.0121702	-0.011578	-0.0109857	-0.0103935	-0.00980121	-0.00804565	-0.00608479	-0.00412393	-0.00216308	-0.000202219	0.000756848	0.00146547	0.00217409	0.00288271	0.00359133	0.00322997	0.00251195	0.00179393	0.00107591	0.000357888	0.000782069	0.00169577	0.00260946	0.00352316	0.00443685	0.00448245	0.0040606	0.00363876	0.00321691	0.00279506	0.00272848	0.00289872	0.00306897	0.00323922	0.00340947	0.00313424	0.00249452	0.0018548	0.00121508
0.0201324	0.0176794	0.0152263	0.0127732	0.0103201	0.00786707	0.00369973	-0.000557846	-0.00481542	-0.00907299	-0.0133306	-0.0131141	-0.0124004	-0.0116868	-0.0109732	-0.0102596	-0.00835083	-0.00623118	-0.00411153	-0.00199188	0.000127773	0.00133151	0.00230628	0.00328104	0.0042558	0.00523056	0.00485525	0.00402991	0.00320457	0.00237924	0.0015539	0.00197573	0.00293207	0.0038884	0.00484474	0.00580107	0.00564719	0.00489551	0.00414382	0.00339213	0.00264044	0.00243637	0.00259737	0.00275837	0.00291937	0.00308037	0.00263139	0.00168334	0.00073528	-0.000212776
0.0225104	0.0196704	0.0168304	0.0139903	0.0111503	0.00831026	0.00466516	0.000977694	-0.00270977	-0.00639724	-0.0100847	-0.00999908	-0.00949423	-0.00898937	-0.00848451	-0.00797966	-0.00662417	-0.00511858	-0.00361298	-0.00210739	-0.000601795	0.000175869	0.00077155	0.00136723	0.00196291	0.00255859	0.00215141	0.00140994	0.000668466	-7.30064e-05	-0.000814479	-0.000416672	0.000469398	0.00135547	0.00224154	0.00312761	0.00312083	0.00263329	0.00214576	0.00165822	0.00117068	0.000969845	0.000960141	0.000950437	0.000940733	0.000931029	0.000483525	-0.000322178	-0.00112788	-0.00193358
0.0249114	0.0216806	0.0184499	0.0152192	0.0119885	0.00875773	0.00563993	0.00252807	-0.000583779	-0.00369563	-0.00680749	-0.006854	-0.00655993	-0.00626585	-0.00597178	-0.0056777	-0.00488083	-0.00399522	-0.00310962	-0.00222402	-0.00133841	-0.000990944	-0.000778007	-0.000565071	-0.000352135	-0.000139199	-0.000578561	-0.00123536	-0.00189215	-0.00254895	-0.00320574	-0.0028322	-0.00201707	-0.00120195	-0.000386822	0.000428303	0.000570054	0.000349221	0.000128387	-9.24466e-05	-0.00031328	-0.000510849	-0.000692909	-0.000874968	-0.00105703	-0.00123909	-0.0016851	-0.00234707	-0.00300905	-0.00367102
0.0273355	0.0237103	0.0200851	0.0164599	0.0128347	0.00920952	0.00662412	0.00409344	0.00156276	-0.000967912	-0.00349859	-0.00367852	-0.00359727	-0.00351601	-0.00343475	-0.0033535	-0.00312063	-0.00286101	-0.00260139	-0.00234177	-0.00208215	-0.00216903	-0.00234254	-0.00251605	-0.00268956	-0.00286307	-0.00333492	-0.00390622	-0.00447752	-0.00504882	-0.00562012	-0.00527107	-0.00452757	-0.00378408	-0.00304059	-0.00229709	-0.00200538	-0.00195693	-0.00190848	-0.00186003	-0.00181159	-0.00200586	-0.00236194	-0.00271802	-0.0030741	-0.00343018	-0.00387469	-0.00439154	-0.0049084	-0.00542526
0.0297831	0.0257596	0.0217362	0.0177127	0.0136892	0.00966568	0.00761782	0.00567393	0.00373005	0.00178617	-0.000157708	-0.000472353	-0.000605971	-0.000739589	-0.000873208	-0.00100683	-0.00134342	-0.00171584	-0.00208825	-0.00246066	-0.00283308	-0.00335851	-0.0039222	-0.00448589	-0.00504957	-0.00561326	-0.00611792	-0.0066029	-0.00708788	-0.00757286	-0.00805783	-0.00773351	-0.00706234	-0.00639117	-0.00572	-0.00504883	-0.0046057	-0.00428537	-0.00396504	-0.00364471	-0.00332437	-0.00351531	-0.00404709	-0.00457888	-0.00511066	-0.00564245	-0.00608543	-0.00645577	-0.00682611	-0.00719645
0.0305237	0.0263208	0.0221179	0.017915	0.0137121	0.00950919	0.00798485	0.00660148	0.0052181	0.00383473	0.00245136	0.00203432	0.00172465	0.00141498	0.0011053	0.00079563	1.80339e-05	-0.000842138	-0.00170231	-0.00256248	-0.00342265	-0.00427051	-0.0051153	-0.00596008	-0.00680486	-0.00764965	-0.00816901	-0.00857991	-0.0089908	-0.00940169	-0.00981259	-0.00952003	-0.00892599	-0.00833196	-0.00773792	-0.00714388	-0.00658437	-0.00604345	-0.00550253	-0.00496161	-0.00442068	-0.00462932	-0.00533767	-0.00604601	-0.00675436	-0.0074627	-0.00788651	-0.00807752	-0.00826852	-0.00845952
0.0223827	0.0191426	0.0159025	0.0126624	0.00942227	0.00618217	0.00508768	0.00410612	0.00312456	0.002143	0.00116144	0.000813634	0.000536247	0.00025886	-1.85271e-05	-0.000295914	-0.000830778	-0.00141108	-0.00199138	-0.00257168	-0.00315198	-0.00370724	-0.00425625	-0.00480525	-0.00535426	-0.00590326	-0.00634293	-0.00674614	-0.00714936	-0.00755258	-0.00795579	-0.00773023	-0.00723518	-0.00674014	-0.0062451	-0.00575005	-0.00526043	-0.00477371	-0.004287	-0.00380029	-0.00331358	-0.00364828	-0.00453058	-0.00541288	-0.00629518	-0.00717749	-0.0074913	-0.00733998	-0.00718867	-0.00703736
0.014163	0.011895	0.00962701	0.00735901	0.005091	0.00282299	0.00216252	0.00158665	0.00101078	0.000434915	-0.000140953	-0.00041885	-0.00066364	-0.000908429	-0.00115322	-0.00139801	-0.00168779	-0.00198552	-0.00228324	-0.00258097	-0.00287869	-0.00313853	-0.0033889	-0.00363926	-0.00388963	-0.00414	-0.00449919	-0.00489465	-0.00529012	-0.00568559	-0.00608105	-0.00592313	-0.00552803	-0.00513294	-0.00473785	-0.00434276	-0.00392369	-0.00349171	-0.00305973	-0.00262775	-0.00219577	-0.00265775	-0.00371569	-0.00477363	-0.00583157	-0.00688951	-0.00709227	-0.00659533	-0.00609839	-0.00560144
0.00586392	0.00457741	0.00329089	0.00200438	0.000717865	-0.00056865	-0.000790917	-0.00095717	-0.00112342	-0.00128968	-0.00145593	-0.00166325	-0.00187512	-0.002087	-0.00229888	-0.00251075	-0.00255309	-0.00256551	-0.00257793	-0.00259034	-0.00260276	-0.00256432	-0.00251316	-0.00246201	-0.00241085	-0.00235969	-0.00263763	-0.00302527	-0.00341291	-0.00380055	-0.00418819	-0.00409856	-0.00380438	-0.00351021	-0.00321603	-0.00292185	-0.00257403	-0.00219731	-0.0018206	-0.00144388	-0.00106717	-0.00165765	-0.00289292	-0.0041282	-0.00536347	-0.00659875	-0.00668938	-0.00584347	-0.00499756	-0.00415166
-0.00251539	-0.00281093	-0.00310646	-0.003402	-0.00369754	-0.00399308	-0.0037729	-0.00352558	-0.00327826	-0.00303094	-0.00278362	-0.00291967	-0.00309832	-0.00327696	-0.00345561	-0.00363426	-0.00342675	-0.00315111	-0.00287546	-0.00259981	-0.00232417	-0.00198456	-0.00162896	-0.00127337	-0.000917774	-0.000562179	-0.000758083	-0.00113782	-0.00151756	-0.0018973	-0.00227703	-0.00225636	-0.00206407	-0.00187179	-0.0016795	-0.00148722	-0.00121132	-0.000890405	-0.000569486	-0.000248567	7.23514e-05	-0.000647877	-0.0020622	-0.00347653	-0.00489086	-0.00630518	-0.00628259	-0.00508435	-0.0038861	-0.00268785
-0.0103342	-0.00970968	-0.00908512	-0.00846055	-0.00783599	-0.00721142	-0.00658899	-0.00596668	-0.00534436	-0.00472205	-0.00409973	-0.00415602	-0.00428772	-0.00441941	-0.00455111	-0.0046828	-0.00424064	-0.00369721	-0.00315378	-0.00261035	-0.00206692	-0.00147822	-0.000878207	-0.000278195	0.000321817	0.000921829	0.000820907	0.000486341	0.000151775	-0.000182792	-0.000517358	-0.000522863	-0.000387342	-0.00025182	-0.000116299	1.92223e-05	0.000237407	0.000500102	0.000762797	0.00102549	0.00128819	0.000471367	-0.00106513	-0.00260163	-0.00413813	-0.00567462	-0.00555426	-0.00407827	-0.00260229	-0.00112631
-0.0117834	-0.0110382	-0.0102931	-0.00954792	-0.00880276	-0.0080576	-0.00747586	-0.00690272	-0.00632957	-0.00575643	-0.00518329	-0.00508065	-0.00503028	-0.00497992	-0.00492955	-0.00487919	-0.0043769	-0.00379486	-0.00321281	-0.00263077	-0.00204873	-0.00176103	-0.00154691	-0.00133279	-0.00111867	-0.000904552	-0.000787446	-0.000702678	-0.000617911	-0.000533143	-0.000448375	-4.38439e-05	0.000497729	0.0010393	0.00158087	0.00212245	0.00243221	0.00261716	0.0028021	0.00298705	0.00317199	0.00260341	0.00153248	0.000461547	-0.000609385	-0.00168032	-0.00162733	-0.000654771	0.000317788	0.00129035
-0.0132466	-0.0123796	-0.0115127	-0.0106458	-0.00977888	-0.00891196	-0.0083713	-0.0078478	-0.00732431	-0.00680081	-0.00627732	-0.0060142	-0.00578002	-0.00554584	-0.00531166	-0.00507748	-0.00451448	-0.00389345	-0.00327242	-0.0026514	-0.00203037	-0.00204657	-0.00222207	-0.00239758	-0.00257308	-0.00274858	-0.00241134	-0.00190319	-0.00139503	-0.00088688	-0.000378726	0.000439805	0.00139135	0.0023429	0.00329445	0.004246	0.00464823	0.00475467	0.00486112	0.00496756	0.00507401	0.00475606	0.00415519	0.00355433	0.00295346	0.00235259	0.00233755	0.00280182	0.00326609	0.00373036
-0.0147239	-0.013734	-0.0127442	-0.0117543	-0.0107644	-0.00977458	-0.00927539	-0.00880202	-0.00832865	-0.00785529	-0.00738192	-0.00695678	-0.00653701	-0.00611723	-0.00569746	-0.00527769	-0.00465339	-0.003993	-0.00333261	-0.00267222	-0.00201183	-0.00233487	-0.00290376	-0.00347265	-0.00404155	-0.00461044	-0.00405094	-0.0031153	-0.00217967	-0.00124404	-0.000308403	0.000928128	0.00229361	0.0036591	0.00502459	0.00639007	0.00688566	0.00691285	0.00694003	0.00696722	0.0069944	0.00692952	0.00680326	0.006677	0.00655074	0.00642448	0.00634075	0.00629181	0.00624288	0.00619395
-0.0162155	-0.0151015	-0.0139875	-0.0128735	-0.0117595	-0.0106455	-0.0101882	-0.00976546	-0.00934271	-0.00891995	-0.0084972	-0.00790848	-0.00730131	-0.00669415	-0.00608699	-0.00547983	-0.00479364	-0.00409351	-0.00339338	-0.00269324	-0.00199311	-0.00262595	-0.00359204	-0.00455812	-0.0055242	-0.00649029	-0.00570638	-0.00433913	-0.00297189	-0.00160464	-0.0002374	0.00142117	0.0032046	0.00498802	0.00677145	0.00855487	0.00914472	0.00909188	0.00903904	0.0089862	0.00893336	0.00912398	0.00947692	0.00982985	0.0101828	0.0105357	0.0103826	0.00981554	0.00924845	0.00868135
-0.0176602	-0.0164183	-0.0151764	-0.0139345	-0.0126926	-0.0114507	-0.0110321	-0.0106568	-0.0102816	-0.00990628	-0.009531	-0.00877999	-0.00798724	-0.00719448	-0.00640172	-0.00560896	-0.00487141	-0.00414359	-0.00341577	-0.00268796	-0.00196014	-0.00289879	-0.00425406	-0.00560934	-0.00696461	-0.00831988	-0.007319	-0.00553273	-0.00374646	-0.00196019	-0.000173928	0.00189096	0.00407526	0.00625955	0.00844385	0.0106281	0.0113087	0.0111796	0.0110504	0.0109213	0.0107922	0.0112382	0.0120677	0.0128972	0.0137267	0.0145563	0.0143385	0.013264	0.0121895	0.0111149
-0.0157961	-0.0142846	-0.0127731	-0.0112617	-0.00975018	-0.00823871	-0.00766531	-0.0071413	-0.00661728	-0.00609326	-0.00556924	-0.00481067	-0.00402603	-0.0032414	-0.00245677	-0.00167213	-0.00148586	-0.00140517	-0.00132449	-0.00124381	-0.00116312	-0.00203153	-0.00313721	-0.00424288	-0.00534856	-0.00645424	-0.00575566	-0.00445565	-0.00315565	-0.00185565	-0.000555646	0.000845004	0.00228879	0.00373257	0.00517636	0.00662014	0.00715021	0.00718828	0.00722635	0.00726442	0.00730249	0.00786818	0.00878561	0.00970303	0.0106205	0.0115379	0.0115475	0.0108143	0.0100811	0.00934795
-0.013914	-0.0121303	-0.0103466	-0.00856297	-0.00677931	-0.00499564	-0.00426597	-0.00359178	-0.00291758	-0.00224338	-0.00156919	-0.000802979	-2.65479e-05	0.000749883	0.00152631	0.00230274	0.00193241	0.00135971	0.000787004	0.000214301	-0.000358403	-0.00115588	-0.00200955	-0.00286323	-0.0037169	-0.00457057	-0.00417721	-0.00336817	-0.00255913	-0.00175009	-0.000941053	-0.00021106	0.000485056	0.00118117	0.00187729	0.0025734	0.00295153	0.00315842	0.00336532	0.00357221	0.00377911	0.00446558	0.00547177	0.00647797	0.00748416	0.00849036	0.00872945	0.00834093	0.00795241	0.00756388
-0.0120136	-0.00995515	-0.00789667	-0.00583819	-0.00377971	-0.00172123	-0.000833775	-7.94921e-06	0.000817877	0.0016437	0.00246953	0.00324345	0.00401159	0.00477974	0.00554789	0.00631604	0.00538372	0.00415131	0.00291891	0.0016865	0.000454094	-0.000271772	-0.000871003	-0.00147023	-0.00206947	-0.0026687	-0.00258351	-0.00227018	-0.00195685	-0.00164352	-0.00133018	-0.00127733	-0.00133611	-0.00139489	-0.00145367	-0.00151245	-0.00128774	-0.000910389	-0.000533037	-0.000155685	0.000221667	0.0010301	0.00212591	0.00322173	0.00431755	0.00541336	0.00588419	0.00584365	0.00580311	0.00576257
-0.0100949	-0.00775898	-0.00542303	-0.00308708	-0.000751128	0.00158482	0.0026316	0.00361052	0.00458944	0.00556836	0.00654728	0.00732898	0.00808877	0.00884855	0.00960834	0.0103681	0.00886838	0.0069699	0.00507141	0.00317293	0.00127444	0.000620883	0.000278553	-6.37779e-05	-0.000406108	-0.000748439	-0.000974399	-0.00116157	-0.00134874	-0.00153591	-0.00172308	-0.00235391	-0.00317488	-0.00399585	-0.00481682	-0.00563779	-0.00556798	-0.00501853	-0.00446907	-0.00391961	-0.00337016	-0.00243859	-0.00125229	-6.59794e-05	0.00112033	0.00230663	0.00301142	0.00332223	0.00363303	0.00394384
-0.00815769	-0.00554159	-0.00292548	-0.000309379	0.00230673	0.00492283	0.00613046	0.00726395	0.00839745	0.00953094	0.0106644	0.011454	0.0122053	0.0129567	0.013708	0.0144594	0.0123867	0.00981572	0.00724472	0.00467372	0.00210272	0.00152217	0.00143922	0.00135627	0.00127332	0.00119038	0.000650259	-4.22475e-05	-0.000734754	-0.00142726	-0.00211977	-0.00344089	-0.00503142	-0.00662195	-0.00821247	-0.009803	-0.00988959	-0.00916637	-0.00844314	-0.00771992	-0.00699669	-0.0059408	-0.00466313	-0.00338546	-0.00210779	-0.000830124	0.000110882	0.000776436	0.00144199	0.00210754
-0.00560872	-0.00290904	-0.000209348	0.00249034	0.00519003	0.00788972	0.00855783	0.00911902	0.00968022	0.0102414	0.0108026	0.0114288	0.0120623	0.0126957	0.0133292	0.0139627	0.0123364	0.0103113	0.00828629	0.00626125	0.0042362	0.00378171	0.00371987	0.00365802	0.00359618	0.00353434	0.00265641	0.00150646	0.000356516	-0.000793433	-0.00194338	-0.00337727	-0.00493284	-0.00648841	-0.00804398	-0.00959955	-0.00985852	-0.00941931	-0.0089801	-0.00854089	-0.00810169	-0.00721469	-0.00602918	-0.00484366	-0.00365814	-0.00247262	-0.00159033	-0.000956142	-0.000321949	0.000312243
-0.00300074	-0.000228215	0.00254431	0.00531684	0.00808936	0.0108619	0.0109446	0.0108857	0.0108269	0.010768	0.0107091	0.0111605	0.0116686	0.0121767	0.0126848	0.0131929	0.0120767	0.0106739	0.00927111	0.0078683	0.00646549	0.00614133	0.00608683	0.00603234	0.00597784	0.00592335	0.00470316	0.00309441	0.00148566	-0.000123095	-0.00173185	-0.00324572	-0.00471893	-0.00619214	-0.00766535	-0.00913855	-0.0095724	-0.00944659	-0.00932077	-0.00919496	-0.00906915	-0.00836975	-0.00728797	-0.00620619	-0.0051244	-0.00404262	-0.00323684	-0.00265689	-0.00207695	-0.001497
-0.000367553	0.00247852	0.00532458	0.00817065	0.0110167	0.0138628	0.0133544	0.0126695	0.0119846	0.0112997	0.0106147	0.0108896	0.0112711	0.0116527	0.0120342	0.0124157	0.0118145	0.01104	0.0102654	0.00949088	0.00871633	0.00852376	0.00847668	0.0084296	0.00838253	0.00833545	0.00676969	0.0046977	0.00262571	0.000553722	-0.00151827	-0.0031129	-0.00450295	-0.005893	-0.00728305	-0.0086731	-0.00928351	-0.00947413	-0.00966474	-0.00985535	-0.010046	-0.00953598	-0.00855893	-0.00758188	-0.00660483	-0.00562778	-0.00489926	-0.00437409	-0.00384891	-0.00332373
0.00229109	0.00521141	0.00813173	0.0110521	0.0139724	0.0168927	0.0157875	0.0144705	0.0131535	0.0118365	0.0105195	0.0106161	0.0108698	0.0111235	0.0113773	0.011631	0.0115498	0.0114096	0.0112694	0.0111291	0.0109889	0.0109292	0.0108896	0.01085	0.0108105	0.0107709	0.00885619	0.00631649	0.00377678	0.00123708	-0.00130262	-0.0029788	-0.00428488	-0.00559097	-0.00689706	-0.00820315	-0.00899184	-0.00950193	-0.010012	-0.0105221	-0.0110322	-0.0107135	-0.00984218	-0.00897088	-0.00809957	-0.00722827	-0.00657775	-0.00610788	-0.005638	-0.00516812
0.00497542	0.00797071	0.010966	0.0139613	0.0169566	0.0199519	0.0182442	0.0162889	0.0143337	0.0123785	0.0104233	0.0103399	0.0104646	0.0105893	0.010714	0.0108387	0.0112826	0.0117828	0.012283	0.0127832	0.0132835	0.0133579	0.0133259	0.0132939	0.0132618	0.0132298	0.0109629	0.00795092	0.00493898	0.00192704	-0.00108489	-0.0028434	-0.00406471	-0.00528602	-0.00650734	-0.00772865	-0.00869734	-0.00953001	-0.0103627	-0.0111953	-0.012028	-0.0119024	-0.0111378	-0.0103733	-0.00960876	-0.00884423	-0.00827246	-0.00785842	-0.00744438	-0.00703033
0.00390104	0.00653896	0.00917688	0.0118148	0.0144527	0.0170906	0.0156725	0.0140409	0.0124093	0.0107777	0.00914611	0.00954107	0.0101612	0.0107813	0.0114015	0.0120216	0.0123011	0.0125205	0.0127399	0.0129593	0.0131787	0.0133687	0.0135513	0.0137339	0.0139165	0.0140991	0.0119027	0.00891333	0.00592393	0.00293454	-5.48561e-05	-0.00177917	-0.00296132	-0.00414346	-0.0053256	-0.00650775	-0.00746381	-0.00829815	-0.00913248	-0.00996681	-0.0108011	-0.0108409	-0.010351	-0.00986102	-0.00937107	-0.00888112	-0.00851982	-0.00826378	-0.00800774	-0.0077517
0.00226168	0.00447532	0.00668895	0.00890259	0.0111162	0.0133299	0.0123357	0.0111727	0.0100097	0.00884671	0.00768372	0.00865827	0.00987033	0.0110824	0.0122945	0.0135065	0.0135183	0.0133182	0.0131182	0.0129181	0.0127181	0.0130218	0.0134514	0.0138811	0.0143107	0.0147404	0.0126777	0.00978424	0.00689078	0.00399732	0.00110386	-0.000568755	-0.00171815	-0.00286755	-0.00401695	-0.00516634	-0.00608118	-0.00686971	-0.00765825	-0.00844678	-0.00923531	-0.00943776	-0.0092495	-0.00906123	-0.00887296	-0.0086847	-0.00855508	-0.00847346	-0.00839184	-0.00831022
0.000606485	0.00239173	0.00417698	0.00596223	0.00774748	0.00953273	0.00896662	0.00827676	0.00758691	0.00689705	0.00620719	0.00776694	0.00957665	0.0113864	0.0131961	0.0150058	0.0147472	0.0141237	0.0135001	0.0128765	0.012253	0.0126715	0.0133506	0.0140297	0.0147088	0.0153879	0.0134602	0.0106636	0.00786698	0.00507038	0.00227378	0.000653364	-0.000462971	-0.00157931	-0.00269564	-0.00381198	-0.00468518	-0.00542747	-0.00616976	-0.00691205	-0.00765434	-0.00802106	-0.00813738	-0.00825371	-0.00837004	-0.00848637	-0.00859069	-0.00868517	-0.00877966	-0.00887414
-0.00106471	0.000288011	0.00164073	0.00299345	0.00434618	0.0056989	0.00556499	0.00535284	0.00514069	0.00492854	0.00471638	0.00686699	0.00928013	0.0116933	0.0141064	0.0165195	0.015988	0.0149369	0.0138857	0.0128345	0.0117834	0.0123179	0.0132488	0.0141797	0.0151107	0.0160416	0.0142502	0.0115514	0.00885261	0.00615381	0.003455	0.00188729	0.000804342	-0.000278611	-0.00136156	-0.00244452	-0.00327569	-0.00397129	-0.00466689	-0.0053625	-0.0060581	-0.00659066	-0.00701452	-0.00743839	-0.00786226	-0.00828613	-0.00862663	-0.00889893	-0.00917122	-0.00944352
-0.00275206	-0.00183604	-0.00092003	-4.01495e-06	0.000912	0.00182801	0.00213048	0.00240065	0.00267083	0.002941	0.00321118	0.00595835	0.00898075	0.0120031	0.0150255	0.0180479	0.0172408	0.0157579	0.0142751	0.0127922	0.0113093	0.0119608	0.013146	0.0143312	0.0155164	0.0167016	0.0150479	0.0124478	0.00984777	0.00724771	0.00464764	0.00313315	0.0020839	0.00103465	-1.45942e-05	-0.00106384	-0.00185258	-0.00250104	-0.0031495	-0.00379796	-0.00444642	-0.00514643	-0.00588081	-0.00661519	-0.00734957	-0.00808395	-0.00866292	-0.00911475	-0.00956657	-0.0100184
-0.00590846	-0.00463744	-0.00336643	-0.00209541	-0.000824387	0.000446632	0.0012735	0.002077	0.00288049	0.00368399	0.00448748	0.00715548	0.0100306	0.0129058	0.015781	0.0186561	0.0180118	0.0167463	0.0154809	0.0142155	0.01295	0.0131968	0.0138216	0.0144465	0.0150713	0.0156961	0.0138517	0.0111841	0.00851661	0.00584909	0.00318156	0.00156359	0.000395437	-0.000772718	-0.00194087	-0.00310903	-0.00382922	-0.00430821	-0.00478719	-0.00526618	-0.00574517	-0.00599653	-0.00609614	-0.00619575	-0.00629536	-0.00639497	-0.00668203	-0.00712248	-0.00756292	-0.00800336
-0.00946031	-0.00763091	-0.00580152	-0.00397212	-0.00214273	-0.000313329	0.00106407	0.00241768	0.00377129	0.0051249	0.00647851	0.00889536	0.0114303	0.0139653	0.0165003	0.0190353	0.0186661	0.0177843	0.0169026	0.0160208	0.0151391	0.0148458	0.0146995	0.0145533	0.0144071	0.0142609	0.0121411	0.00936344	0.0065858	0.00380816	0.00103052	-0.000731409	-0.00205804	-0.00338466	-0.00471129	-0.00603792	-0.00668245	-0.00695971	-0.00723697	-0.00751423	-0.00779149	-0.00743469	-0.00665518	-0.00587567	-0.00509617	-0.00431666	-0.00417519	-0.00455574	-0.0049363	-0.00531686
-0.0130465	-0.0106533	-0.00826014	-0.00586698	-0.00347381	-0.00108064	0.000852613	0.00276166	0.0046707	0.00657974	0.00848878	0.0106521	0.0128436	0.0150351	0.0172266	0.0194181	0.0193267	0.0188323	0.018338	0.0178437	0.0173493	0.0165107	0.0155859	0.0146612	0.0137365	0.0128118	0.010414	0.00752514	0.00463633	0.00174751	-0.0011413	-0.00304859	-0.00453522	-0.00602185	-0.00750848	-0.00899512	-0.00956326	-0.00963684	-0.00971043	-0.00978401	-0.00985759	-0.00888675	-0.00721962	-0.0055525	-0.00388538	-0.00221826	-0.00164411	-0.00196421	-0.0022843	-0.0026044
-0.0166673	-0.0137049	-0.0107425	-0.00778014	-0.00481775	-0.00185536	0.000639112	0.00310895	0.0055788	0.00804864	0.0105185	0.0124257	0.0142705	0.0161152	0.0179599	0.0198047	0.0199937	0.0198905	0.0197873	0.0196841	0.0195809	0.0181917	0.0164809	0.0147701	0.0130594	0.0113486	0.00867014	0.00566908	0.00266801	-0.000333054	-0.00333412	-0.00538817	-0.00703635	-0.00868453	-0.0103327	-0.0119809	-0.0124719	-0.0123399	-0.0122078	-0.0120757	-0.0119437	-0.0103528	-0.00778953	-0.00522621	-0.0026629	-9.95864e-05	0.000911428	0.00065238	0.000393332	0.000134283
-0.0203232	-0.016786	-0.0132489	-0.0097118	-0.00617469	-0.00263757	0.000423547	0.00345961	0.00649567	0.00953174	0.0125678	0.0142165	0.0157111	0.0172057	0.0187003	0.0201949	0.0206671	0.0209588	0.0212506	0.0215423	0.021834	0.0198889	0.0173845	0.0148801	0.0123757	0.00987137	0.00690947	0.00379507	0.000680671	-0.00243373	-0.00554813	-0.00775036	-0.00956165	-0.0113729	-0.0131842	-0.0149955	-0.0154087	-0.015069	-0.0147293	-0.0143896	-0.0140499	-0.0118331	-0.00836493	-0.00489677	-0.0014286	0.00203957	0.00349167	0.00329425	0.00309684	0.00289943
-0.0169799	-0.013286	-0.00959206	-0.00589815	-0.00220424	0.00148967	0.0041963	0.00685098	0.00950566	0.0121603	0.014815	0.0161519	0.0173423	0.0185327	0.0197232	0.0209136	0.0213936	0.0217483	0.0221029	0.0224576	0.0228122	0.020663	0.0178878	0.0151126	0.0123373	0.00956214	0.00647689	0.0032883	9.97029e-05	-0.00308889	-0.00627749	-0.00843945	-0.0101614	-0.0118834	-0.0136054	-0.0153274	-0.0157092	-0.0153695	-0.0150297	-0.01469	-0.0143502	-0.0122514	-0.00897981	-0.00570825	-0.00243669	0.000834877	0.00214302	0.00184473	0.00154644	0.00124815
-0.0109537	-0.00726101	-0.00356837	0.000124268	0.00381691	0.00750955	0.00950913	0.0114196	0.0133301	0.0152406	0.017151	0.0181538	0.0190558	0.0199577	0.0208596	0.0217616	0.0221447	0.0224364	0.022728	0.0230196	0.0233112	0.0210905	0.0182417	0.015393	0.0125442	0.00969543	0.00654698	0.00329863	5.02872e-05	-0.00319806	-0.0064464	-0.00849617	-0.0100323	-0.0115683	-0.0131044	-0.0146405	-0.0150086	-0.0147478	-0.014487	-0.0142261	-0.0139653	-0.0122681	-0.00961342	-0.00695869	-0.00430396	-0.00164923	-0.000708483	-0.00117009	-0.00163169	-0.0020933
-0.00486919	-0.00117783	0.00251353	0.00620489	0.00989625	0.0135876	0.0148733	0.0160324	0.0171915	0.0183506	0.0195096	0.0201751	0.0207858	0.0213964	0.0220071	0.0226177	0.0229031	0.0231311	0.0233591	0.023587	0.023815	0.0215222	0.0185991	0.0156761	0.012753	0.00983001	0.00661774	0.00330907	3.93996e-07	-0.00330828	-0.00661695	-0.00855343	-0.00990183	-0.0112502	-0.0125986	-0.013947	-0.0143012	-0.0141201	-0.0139389	-0.0137578	-0.0135767	-0.0122851	-0.0102531	-0.00822121	-0.00618928	-0.00415734	-0.00358755	-0.00421405	-0.00484054	-0.00546704
0.00127408	0.00496415	0.00865422	0.0123443	0.0160344	0.0197244	0.0202893	0.0206898	0.0210902	0.0214906	0.0218911	0.022216	0.0225325	0.0228491	0.0231656	0.0234821	0.0236688	0.0238325	0.0239962	0.02416	0.0243237	0.021958	0.01896	0.0159619	0.0129639	0.00996589	0.00668919	0.0033196	-4.99815e-05	-0.00341957	-0.00678915	-0.00861125	-0.00977014	-0.010929	-0.0120879	-0.0132468	-0.013587	-0.0134863	-0.0133856	-0.013285	-0.0131843	-0.0123022	-0.010899	-0.00949593	-0.00809282	-0.0066897	-0.00649444	-0.00728743	-0.00808041	-0.0088734
0.00747672	0.0111655	0.0148543	0.018543	0.0222318	0.0259206	0.0257577	0.0253922	0.0250266	0.024661	0.0242955	0.0242766	0.0242961	0.0243157	0.0243353	0.0243549	0.0244419	0.0245407	0.0246396	0.0247384	0.0248373	0.0223981	0.0193243	0.0162506	0.0131768	0.0101031	0.00676133	0.00333024	-0.000100844	-0.00353193	-0.00696301	-0.00866963	-0.00963719	-0.0106047	-0.0115723	-0.0125399	-0.0128659	-0.0128464	-0.012827	-0.0128076	-0.0127881	-0.0123194	-0.0115512	-0.010783	-0.0100148	-0.00924653	-0.00942943	-0.0103905	-0.0113516	-0.0123127
0.00939427	0.012259	0.0151238	0.0179886	0.0208534	0.0237182	0.0236376	0.023402	0.0231665	0.0229309	0.0226954	0.0225752	0.022468	0.0223607	0.0222534	0.0221461	0.0222655	0.0224249	0.0225843	0.0227437	0.0229031	0.0206048	0.0176921	0.0147794	0.0118666	0.00895392	0.00593924	0.00289057	-0.000158106	-0.00320678	-0.00625545	-0.00774377	-0.00856337	-0.00938296	-0.0102026	-0.0110222	-0.0112674	-0.0112033	-0.0111392	-0.0110751	-0.011011	-0.0107637	-0.0103944	-0.010025	-0.00965567	-0.00928632	-0.0097062	-0.0107718	-0.0118375	-0.0129031
0.00902608	0.0106226	0.0122192	0.0138157	0.0154123	0.0170088	0.0174447	0.0178194	0.0181942	0.018569	0.0189437	0.0188519	0.0187082	0.0185646	0.0184209	0.0182772	0.0184999	0.0187873	0.0190747	0.0193621	0.0196495	0.0176076	0.0149834	0.0123592	0.009735	0.00711079	0.00463461	0.00220778	-0.000219055	-0.00264589	-0.00507272	-0.0062867	-0.00698089	-0.00767508	-0.00836927	-0.00906346	-0.00919179	-0.00901542	-0.00883905	-0.00866268	-0.00848631	-0.00835874	-0.00826369	-0.00816864	-0.00807359	-0.00797854	-0.0085609	-0.00969752	-0.0108341	-0.0119707
0.00865433	0.00897039	0.00928645	0.00960251	0.00991857	0.0102346	0.0111919	0.0121829	0.0131739	0.0141649	0.0151559	0.0150926	0.0149122	0.0147318	0.0145514	0.0143709	0.014698	0.0151146	0.0155313	0.0159479	0.0163645	0.0145815	0.0122486	0.00991567	0.00758275	0.00524983	0.00331737	0.00151839	-0.000280593	-0.00207957	-0.00387855	-0.00481555	-0.00538312	-0.00595069	-0.00651826	-0.00708583	-0.00709616	-0.00680643	-0.00651671	-0.00622698	-0.00593725	-0.0059305	-0.00611241	-0.00629431	-0.00647622	-0.00665812	-0.00740454	-0.00861283	-0.00982111	-0.0110294
0.00827899	0.00730219	0.00632538	0.00534858	0.00437177	0.00339497	0.00487865	0.00649184	0.00810502	0.00971821	0.0113314	0.011297	0.0110794	0.0108619	0.0106444	0.0104269	0.0108593	0.0114064	0.0119535	0.0125006	0.0130477	0.0115261	0.0094873	0.0074485	0.0054097	0.0033709	0.0019874	0.000822337	-0.000342725	-0.00150779	-0.00267285	-0.00333018	-0.00376991	-0.00420963	-0.00464936	-0.00508909	-0.00498028	-0.0045761	-0.00417191	-0.00376773	-0.00336355	-0.0034788	-0.00394034	-0.00440187	-0.00486341	-0.00532495	-0.006237	-0.00751765	-0.0087983	-0.010079
0.00790003	0.00561786	0.0033357	0.00105353	-0.00122863	-0.0035108	-0.00149559	0.000745794	0.00298718	0.00522857	0.00746995	0.00746462	0.00720966	0.00695469	0.00669972	0.00644476	0.00698353	0.00766237	0.00834121	0.00902005	0.00969889	0.00844118	0.00669933	0.00495749	0.00321564	0.0014738	0.000644574	0.000119558	-0.000405458	-0.000930475	-0.00145549	-0.00183045	-0.0021411	-0.00245175	-0.0027624	-0.00307305	-0.00284395	-0.0023242	-0.00180446	-0.00128472	-0.000764979	-0.0010034	-0.00174727	-0.00249114	-0.00323501	-0.00397888	-0.00505817	-0.00641189	-0.00776561	-0.00911933
0.00731328	0.00479355	0.00227382	-0.000245905	-0.00276563	-0.00528536	-0.00364419	-0.00178403	7.61366e-05	0.0019363	0.00379647	0.00371323	0.00341405	0.00311488	0.0028157	0.00251653	0.00297921	0.00357633	0.00417345	0.00477058	0.0053677	0.00453328	0.00334098	0.00214868	0.000956381	-0.000235919	-0.000646549	-0.000796622	-0.000946694	-0.00109677	-0.00124684	-0.00132584	-0.00137439	-0.00142294	-0.00147148	-0.00152003	-0.00107681	-0.000368798	0.000339216	0.00104723	0.00175524	0.00169342	0.00111836	0.000543307	-3.17488e-05	-0.000606804	-0.00164839	-0.00307168	-0.00449497	-0.00591826
0.00657345	0.00459415	0.00261485	0.00063555	-0.00134375	-0.00332305	-0.00271725	-0.00197539	-0.00123354	-0.000491681	0.000250175	1.0778e-05	-0.000337648	-0.000686073	-0.0010345	-0.00138292	-0.00112958	-0.000770047	-0.000410511	-5.09749e-05	0.000308561	1.47922e-05	-0.000442303	-0.000899398	-0.00135649	-0.00181359	-0.00190344	-0.00187087	-0.0018383	-0.00180574	-0.00177317	-0.00154552	-0.00123426	-0.000922997	-0.000611735	-0.000300474	0.000425847	0.00137566	0.00232548	0.00327529	0.0042251	0.00455894	0.00448213	0.00440531	0.0043285	0.00425168	0.00339734	0.00190684	0.000416339	-0.00107416
0.00582646	0.00439282	0.00295917	0.00152553	9.18798e-05	-0.00134177	-0.00178135	-0.00216861	-0.00255587	-0.00294313	-0.00333039	-0.00372745	-0.00412561	-0.00452376	-0.00492192	-0.00532007	-0.00527809	-0.00515843	-0.00503878	-0.00491913	-0.00479947	-0.00454737	-0.00426215	-0.00397694	-0.00369172	-0.0034065	-0.00317247	-0.0029555	-0.00273853	-0.00252156	-0.00230459	-0.00176732	-0.00109277	-0.000418224	0.000256323	0.00093087	0.00194303	0.00313698	0.00433093	0.00552488	0.00671883	0.00745216	0.0078784	0.00830464	0.00873089	0.00915713	0.00849184	0.00693348	0.00537512	0.00381676
0.00507226	0.00418954	0.00330682	0.0024241	0.00154138	0.000658666	-0.000836397	-0.00236369	-0.00389098	-0.00541827	-0.00694556	-0.00750182	-0.00795018	-0.00839854	-0.0088469	-0.00929527	-0.00946669	-0.00958923	-0.00971178	-0.00983433	-0.00995688	-0.00915363	-0.00811892	-0.00708422	-0.00604952	-0.00501482	-0.00445377	-0.00405062	-0.00364746	-0.0032443	-0.00284115	-0.00199126	-0.000949916	9.14283e-05	0.00113277	0.00217412	0.00347488	0.00491532	0.00635577	0.00779622	0.00923667	0.0103733	0.0113075	0.0122417	0.0131758	0.01411	0.0136356	0.0120087	0.0103818	0.00875495
0.00431076	0.0039843	0.00365783	0.00333136	0.0030049	0.00267843	0.000117685	-0.00256066	-0.005239	-0.00791734	-0.0105957	-0.0113127	-0.0118117	-0.0123108	-0.0128098	-0.0133089	-0.0136958	-0.0140629	-0.0144299	-0.014797	-0.0151641	-0.0138044	-0.012013	-0.0102215	-0.00843011	-0.00663868	-0.00574746	-0.00515632	-0.00456517	-0.00397403	-0.00338289	-0.00221737	-0.00080568	0.000606006	0.00201769	0.00342938	0.00502153	0.00671086	0.00840018	0.0100895	0.0117788	0.0133228	0.0147697	0.0162167	0.0176637	0.0191107	0.018829	0.017133	0.0154369	0.0137409
0.00439145	0.00404093	0.00369041	0.00333989	0.00298937	0.00263885	-0.00039568	-0.00357148	-0.00674727	-0.00992307	-0.0130989	-0.0139744	-0.0145943	-0.0152143	-0.0158342	-0.0164542	-0.0167352	-0.0169564	-0.0171775	-0.0173987	-0.0176199	-0.0160116	-0.0139459	-0.0118802	-0.00981449	-0.00774878	-0.0066483	-0.00586955	-0.0050908	-0.00431205	-0.0035333	-0.00218936	-0.000603211	0.000982942	0.0025691	0.00415525	0.00582786	0.00754703	0.0092662	0.0109854	0.0127045	0.0142668	0.0157245	0.0171821	0.0186398	0.0200974	0.0199132	0.0183855	0.0168579	0.0153303
0.00529606	0.00435377	0.00341148	0.00246919	0.0015269	0.000584615	-0.0023448	-0.00537879	-0.00841279	-0.0114468	-0.0144808	-0.0155128	-0.0163223	-0.0171318	-0.0179413	-0.0187509	-0.0186116	-0.0183049	-0.0179982	-0.0176914	-0.0173847	-0.0158289	-0.0139608	-0.0120928	-0.0102247	-0.00835663	-0.00716508	-0.00619904	-0.00523299	-0.00426695	-0.00330091	-0.00191276	-0.000343711	0.00122534	0.00279439	0.00436343	0.00591018	0.00744493	0.00897967	0.0105144	0.0120492	0.0132493	0.0142263	0.0152034	0.0161804	0.0171575	0.0169775	0.0158508	0.0147241	0.0135974
0.00620942	0.00466964	0.00312986	0.00159008	5.03018e-05	-0.00148948	-0.00431275	-0.00720358	-0.0100944	-0.0129852	-0.0158761	-0.017066	-0.0180669	-0.0190679	-0.0200688	-0.0210698	-0.0205062	-0.0196664	-0.0188267	-0.017987	-0.0171472	-0.0156445	-0.0139759	-0.0123074	-0.0106389	-0.00897035	-0.00768686	-0.00653171	-0.00537656	-0.00422142	-0.00306627	-0.00163348	-8.17027e-05	0.00147008	0.00302185	0.00457363	0.0059933	0.00734183	0.00869037	0.0100389	0.0113874	0.0122219	0.0127137	0.0132055	0.0136973	0.0141891	0.0140134	0.0132915	0.0125696	0.0118477
0.00713161	0.00498856	0.00284552	0.000702472	-0.00144057	-0.00358362	-0.00629973	-0.009046	-0.0117923	-0.0145385	-0.0172848	-0.0186342	-0.0198285	-0.0210227	-0.0222169	-0.0234111	-0.022419	-0.0210411	-0.0196632	-0.0182853	-0.0169074	-0.0154582	-0.0139912	-0.0125241	-0.0110571	-0.00959	-0.00821368	-0.0068676	-0.00552152	-0.00417544	-0.00282937	-0.0013515	0.000182838	0.00171718	0.00325152	0.00478586	0.00607722	0.00723774	0.00839827	0.00955879	0.0107193	0.0111846	0.0111865	0.0111884	0.0111903	0.0111921	0.0110207	0.0107075	0.0103943	0.0100812
0.00806271	0.00531057	0.00255843	-0.000193716	-0.00294586	-0.005698	-0.00830591	-0.0109062	-0.0135066	-0.0161069	-0.0187072	-0.0202176	-0.021607	-0.0229964	-0.0243857	-0.0257751	-0.0243504	-0.0224291	-0.0205079	-0.0185866	-0.0166654	-0.0152702	-0.0140066	-0.0127429	-0.0114793	-0.0102156	-0.00874559	-0.00720673	-0.00566788	-0.00412903	-0.00259017	-0.0010668	0.000449935	0.00196667	0.00348341	0.00500014	0.00616195	0.00713265	0.00810334	0.00907404	0.0100447	0.0101373	0.00964453	0.00915173	0.00865893	0.00816613	0.00799908	0.00809856	0.00819803	0.00829751
0.00945935	0.00640545	0.00335155	0.000297658	-0.00275624	-0.00581013	-0.00847124	-0.0111117	-0.0137521	-0.0163926	-0.019033	-0.0204252	-0.0216786	-0.0229321	-0.0241856	-0.025439	-0.0240541	-0.0222035	-0.020353	-0.0185025	-0.0166519	-0.0153559	-0.0141985	-0.013041	-0.0118836	-0.0107262	-0.0091944	-0.00753779	-0.00588117	-0.00422455	-0.00256794	-0.00107314	0.000352299	0.00177774	0.00320318	0.00462863	0.00562037	0.00637858	0.0071368	0.00789501	0.00865322	0.00853813	0.00784083	0.00714353	0.00644624	0.00574894	0.00566723	0.00608919	0.00651116	0.00693312
0.011462	0.00850999	0.00555796	0.00260593	-0.000346103	-0.00329813	-0.00622379	-0.00914805	-0.0120723	-0.0149966	-0.0179208	-0.018829	-0.0195132	-0.0201974	-0.0208816	-0.0215658	-0.0208394	-0.0198641	-0.0188888	-0.0179135	-0.0169382	-0.0158	-0.0146212	-0.0134423	-0.0122634	-0.0110846	-0.00953304	-0.0078573	-0.00618156	-0.00450582	-0.00283008	-0.00146086	-0.000223014	0.00101483	0.00225268	0.00349053	0.0042596	0.00477625	0.00529291	0.00580957	0.00632622	0.00622031	0.00569936	0.00517841	0.00465746	0.00413651	0.00424602	0.00487136	0.0054967	0.00612204
0.0134841	0.0106349	0.00778569	0.00493651	0.00208733	-0.000761856	-0.00395461	-0.00716545	-0.0103763	-0.0135871	-0.016798	-0.0172175	-0.0173269	-0.0174363	-0.0175457	-0.0176551	-0.0175936	-0.017502	-0.0174104	-0.0173188	-0.0172272	-0.0162485	-0.0150479	-0.0138474	-0.0126469	-0.0114464	-0.00987495	-0.0081799	-0.00648485	-0.0047898	-0.00309475	-0.00185233	-0.000803888	0.00024455	0.00129299	0.00234142	0.00288567	0.00315844	0.0034312	0.00370397	0.00397673	0.0038801	0.0035372	0.0031943	0.0028514	0.0025085	0.00281107	0.00364176	0.00447244	0.00530313
0.0155256	0.0127803	0.010035	0.00728962	0.00454428	0.00179894	-0.0016635	-0.00516368	-0.00866386	-0.012164	-0.0156642	-0.0155904	-0.0151194	-0.0146485	-0.0141775	-0.0137066	-0.0143165	-0.0151171	-0.0159177	-0.0167184	-0.017519	-0.0167012	-0.0154788	-0.0142564	-0.0130341	-0.0118117	-0.0102202	-0.00850562	-0.00679107	-0.00507652	-0.00336198	-0.00224757	-0.00139038	-0.000533178	0.00032402	0.00118122	0.00149847	0.00152499	0.0015515	0.00157802	0.00160453	0.00151726	0.00135413	0.00119101	0.00102788	0.000864751	0.00136225	0.00240027	0.00343828	0.0044763
0.0175869	0.0149464	0.012306	0.00966546	0.00702497	0.00438448	0.000649753	-0.00314256	-0.00693488	-0.0107272	-0.0145195	-0.0139475	-0.0128906	-0.0118337	-0.0107768	-0.0097199	-0.0110076	-0.0127091	-0.0144106	-0.0161121	-0.0178136	-0.0171584	-0.0159139	-0.0146694	-0.013425	-0.0121805	-0.0105687	-0.00883448	-0.00710025	-0.00536602	-0.00363179	-0.00264664	-0.00198253	-0.00131842	-0.000654313	9.79722e-06	9.78614e-05	-0.000124253	-0.000346367	-0.000568482	-0.000790596	-0.000868412	-0.00085003	-0.000831648	-0.000813266	-0.000794884	-0.00010057	0.00114678	0.00239413	0.00364148
0.0195686	0.0169987	0.0144287	0.0118588	0.00928886	0.00671892	0.00278928	-0.00121192	-0.00521313	-0.00921434	-0.0132155	-0.0124189	-0.0110891	-0.00975938	-0.00842962	-0.00709987	-0.0086158	-0.0106339	-0.012652	-0.0146701	-0.0166882	-0.0161798	-0.0150398	-0.0138997	-0.0127597	-0.0116196	-0.0101488	-0.00856778	-0.00698672	-0.00540567	-0.00382461	-0.0029055	-0.00227008	-0.00163466	-0.000999238	-0.000363817	-0.000405122	-0.000810819	-0.00121652	-0.00162221	-0.00202791	-0.00212748	-0.00202298	-0.00191847	-0.00181396	-0.00170945	-0.000971741	0.000284051	0.00153984	0.00279564
0.0213943	0.0188335	0.0162727	0.013712	0.0111512	0.00859045	0.00460469	0.000543933	-0.00351683	-0.00757759	-0.0116384	-0.0111042	-0.0100595	-0.0090148	-0.00797011	-0.00692541	-0.00786953	-0.00916461	-0.0104597	-0.0117548	-0.0130499	-0.0126594	-0.0118477	-0.0110359	-0.0102241	-0.00941226	-0.00836774	-0.00724564	-0.00612354	-0.00500144	-0.00387934	-0.00291354	-0.00201471	-0.00111589	-0.000217065	0.000681759	0.000689256	0.000216808	-0.000255639	-0.000728087	-0.00120053	-0.00137712	-0.00135647	-0.00133582	-0.00131516	-0.00129451	-0.000786091	0.000121412	0.00102891	0.00193642
0.0232376	0.0206861	0.0181346	0.0155831	0.0130316	0.0104801	0.00643765	0.00231676	-0.00180413	-0.00592502	-0.0100459	-0.00977681	-0.00901992	-0.00826304	-0.00750615	-0.00674926	-0.00711604	-0.00768112	-0.00824619	-0.00881127	-0.00937634	-0.00910505	-0.00862468	-0.0081443	-0.00766393	-0.00718355	-0.00656942	-0.00591072	-0.00525201	-0.0045933	-0.0039346	-0.00292165	-0.00175687	-0.000592103	0.000572668	0.00173744	0.00179421	0.00125437	0.000714523	0.00017468	-0.000365164	-0.000619509	-0.000683521	-0.000747534	-0.000811546	-0.000875559	-0.000598648	-4.27998e-05	0.000513048	0.0010689
0.0250987	0.0225566	0.0200144	0.0174723	0.0149301	0.012388	0.00828832	0.00410672	-7.48836e-05	-0.00425649	-0.00843809	-0.00843659	-0.00797029	-0.007504	-0.00703771	-0.00657142	-0.00635528	-0.00618328	-0.00601129	-0.0058393	-0.00566731	-0.00551631	-0.00537055	-0.0052248	-0.00507905	-0.0049333	-0.00475373	-0.0045629	-0.00437206	-0.00418122	-0.00399039	-0.00292983	-0.00149655	-6.32555e-05	0.00137003	0.00280332	0.00290985	0.00230195	0.00169406	0.00108617	0.000478281	0.000145427	-4.06893e-06	-0.000153565	-0.000303061	-0.000452557	-0.000409393	-0.000208598	-7.80409e-06	0.00019299
0.0269778	0.0244451	0.0219124	0.0193797	0.016847	0.0143143	0.0101569	0.00591398	0.00167108	-0.00257182	-0.00681472	-0.00708341	-0.00691052	-0.00673763	-0.00656474	-0.00639185	-0.00558716	-0.00467097	-0.00375479	-0.00283861	-0.00192242	-0.00189287	-0.00208498	-0.00227709	-0.00246919	-0.0026613	-0.00292049	-0.00320205	-0.0034836	-0.00376516	-0.00404672	-0.0029381	-0.0012337	0.000470703	0.00217511	0.00387951	0.00403626	0.00335967	0.00268307	0.00200647	0.00132988	0.000917756	0.00068195	0.000446145	0.00021034	-2.54659e-05	-0.000218308	-0.000376	-0.000533691	-0.000691382
0.0260227	0.0236203	0.0212179	0.0188155	0.0164132	0.0140108	0.0100059	0.00591666	0.00182744	-0.00226178	-0.00635101	-0.00675873	-0.0067574	-0.00675607	-0.00675474	-0.00675341	-0.005537	-0.00410616	-0.00267533	-0.00124449	0.000186346	9.47269e-05	-0.000377506	-0.000849739	-0.00132197	-0.00179421	-0.00225891	-0.00272111	-0.00318331	-0.00364551	-0.0041077	-0.00301453	-0.00125477	0.000504988	0.00226475	0.00402451	0.0041455	0.00338407	0.00262264	0.00186122	0.00109979	0.000680196	0.000488489	0.000296782	0.000105075	-8.66319e-05	-0.000378469	-0.000752231	-0.00112599	-0.00149975
0.018072	0.0160971	0.0141221	0.0121472	0.0101723	0.00819733	0.00486281	0.00145673	-0.00194935	-0.00535542	-0.0087615	-0.00898198	-0.00884851	-0.00871504	-0.00858157	-0.00844809	-0.00726302	-0.00589236	-0.0045217	-0.00315105	-0.00178039	-0.0019908	-0.00259647	-0.00320214	-0.00380781	-0.00441348	-0.00450403	-0.00442286	-0.00434169	-0.00426052	-0.00417935	-0.00325844	-0.00197765	-0.000696862	0.000583928	0.00186472	0.00173778	0.000852837	-3.21066e-05	-0.00091705	-0.00180199	-0.00205141	-0.00187715	-0.00170289	-0.00152862	-0.00135436	-0.00140499	-0.00163961	-0.00187424	-0.00210886
0.0100445	0.00850115	0.00695778	0.00541442	0.00387106	0.0023277	-0.000329984	-0.00304631	-0.00576264	-0.00847897	-0.0111953	-0.0112267	-0.0109598	-0.0106929	-0.010426	-0.0101592	-0.00900571	-0.00769582	-0.00638593	-0.00507603	-0.00376614	-0.00409648	-0.00483688	-0.00557728	-0.00631768	-0.00705808	-0.00677084	-0.00614105	-0.00551126	-0.00488147	-0.00425168	-0.00350471	-0.00270752	-0.00191033	-0.00111314	-0.000315945	-0.000693204	-0.00170286	-0.00271251	-0.00372217	-0.00473182	-0.00480942	-0.00426565	-0.00372188	-0.00317811	-0.00263434	-0.00244143	-0.00253557	-0.00262972	-0.00272386
0.0019394	0.000831786	-0.000275828	-0.00138344	-0.00249105	-0.00359867	-0.00557296	-0.00759288	-0.00961279	-0.0116327	-0.0136526	-0.0134932	-0.0130916	-0.01269	-0.0122884	-0.0118868	-0.0107653	-0.00951671	-0.00826817	-0.00701962	-0.00577108	-0.00622252	-0.00709895	-0.00797537	-0.0088518	-0.00972823	-0.00905956	-0.00787585	-0.00669214	-0.00550843	-0.00432472	-0.00375336	-0.00344444	-0.00313552	-0.0028266	-0.00251769	-0.00314769	-0.00428326	-0.00541883	-0.0065544	-0.00768997	-0.00759409	-0.00667724	-0.00576039	-0.00484355	-0.0039267	-0.00348788	-0.00344019	-0.00339249	-0.0033448
-0.00624405	-0.0069117	-0.00757935	-0.00824701	-0.00891466	-0.00958231	-0.0108666	-0.0121834	-0.0135001	-0.0148169	-0.0161337	-0.0157815	-0.0152439	-0.0147063	-0.0141687	-0.0136311	-0.0125418	-0.0113552	-0.0101686	-0.008982	-0.0077954	-0.0083691	-0.00938287	-0.0103966	-0.0114104	-0.0124242	-0.0113704	-0.00962741	-0.00788443	-0.00614144	-0.00439846	-0.00400441	-0.00418849	-0.00437256	-0.00455663	-0.00474071	-0.00562589	-0.0068886	-0.0081513	-0.00941401	-0.0106767	-0.0104057	-0.00911214	-0.00781861	-0.00652508	-0.00523154	-0.00454446	-0.00435355	-0.00416265	-0.00397174
-0.012716	-0.0131685	-0.013621	-0.0140736	-0.0145261	-0.0149786	-0.0157275	-0.016492	-0.0172564	-0.0180209	-0.0187854	-0.0182813	-0.0176364	-0.0169914	-0.0163465	-0.0157015	-0.0144934	-0.0131859	-0.0118783	-0.0105708	-0.00926328	-0.00977981	-0.0107523	-0.0117249	-0.0126974	-0.0136699	-0.0122656	-0.0100689	-0.00787218	-0.00567549	-0.0034788	-0.00321694	-0.00378429	-0.00435164	-0.00491899	-0.00548634	-0.00661544	-0.00804702	-0.0094786	-0.0109102	-0.0123418	-0.0120488	-0.0106061	-0.00916334	-0.00772062	-0.0062779	-0.00541601	-0.00502934	-0.00464267	-0.00425599
-0.0128031	-0.0138633	-0.0149235	-0.0159837	-0.0170439	-0.0181041	-0.0188928	-0.0196673	-0.0204417	-0.0212162	-0.0219906	-0.0214872	-0.0208419	-0.0201965	-0.0195512	-0.0189058	-0.0170323	-0.0149421	-0.0128519	-0.0107616	-0.00867141	-0.00847984	-0.00876295	-0.00904606	-0.00932917	-0.00961227	-0.00799165	-0.00573645	-0.00348124	-0.00122604	0.00102916	0.00132623	0.000784094	0.000241962	-0.000300171	-0.000842303	-0.00216823	-0.0039162	-0.00566418	-0.00741215	-0.00916012	-0.00940265	-0.00864155	-0.00788045	-0.00711935	-0.00635825	-0.00559303	-0.00482445	-0.00405587	-0.00328729
-0.012891	-0.0145648	-0.0162385	-0.0179123	-0.019586	-0.0212598	-0.0220888	-0.0228733	-0.0236578	-0.0244423	-0.0252268	-0.0247241	-0.0240784	-0.0234326	-0.0227869	-0.0221411	-0.0195958	-0.0167153	-0.0138348	-0.0109543	-0.00807381	-0.00716732	-0.00675433	-0.00634135	-0.00592837	-0.00551538	-0.00367643	-0.00136215	0.000952127	0.0032664	0.00558068	0.0059133	0.00539663	0.00487996	0.00436328	0.00384661	0.00232196	0.000254536	-0.00181288	-0.0038803	-0.00594772	-0.00673095	-0.00665806	-0.00658516	-0.00651227	-0.00643937	-0.00577177	-0.00461758	-0.0034634	-0.00230921
-0.0129799	-0.0152731	-0.0175663	-0.0198595	-0.0221527	-0.0244459	-0.0253156	-0.0261103	-0.026905	-0.0276997	-0.0284944	-0.0279923	-0.0273461	-0.0267	-0.0260538	-0.0254076	-0.0221841	-0.0185056	-0.0148272	-0.0111488	-0.00747043	-0.00584211	-0.0047263	-0.0036105	-0.0024947	-0.00137889	0.0006805	0.00305442	0.00542835	0.00780227	0.0101762	0.0105447	0.0100537	0.00956278	0.00907181	0.00858085	0.00685554	0.00446559	0.00207563	-0.000314323	-0.00270428	-0.00403344	-0.0046554	-0.00527736	-0.00589932	-0.00652128	-0.00595223	-0.00440872	-0.0028652	-0.00132169
-0.0130695	-0.0159882	-0.0189069	-0.0218256	-0.0247442	-0.0276629	-0.0285736	-0.0293785	-0.0301835	-0.0309885	-0.0317935	-0.031292	-0.0306455	-0.0299989	-0.0293523	-0.0287057	-0.0247973	-0.0203133	-0.0158293	-0.0113452	-0.00686122	-0.00450409	-0.00267867	-0.000853257	0.000972157	0.00279757	0.00507954	0.00751368	0.00994783	0.012382	0.0148161	0.0152209	0.0147559	0.0142909	0.0138258	0.0133608	0.0114329	0.00871734	0.00600173	0.00328612	0.000570514	-0.00130985	-0.00263338	-0.00395692	-0.00528045	-0.00660398	-0.00613444	-0.00419783	-0.00226123	-0.000324619
-0.0129674	-0.0162856	-0.0196038	-0.022922	-0.0262402	-0.0295584	-0.0305549	-0.0314292	-0.0323036	-0.0331779	-0.0340523	-0.0336141	-0.0330301	-0.0324461	-0.0318622	-0.0312782	-0.02694	-0.0219393	-0.0169386	-0.0119379	-0.00693723	-0.00395968	-0.00148792	0.000983847	0.00345561	0.00592738	0.00842291	0.0109264	0.0134298	0.0159333	0.0184367	0.0189114	0.0185166	0.0181218	0.017727	0.0173322	0.0152546	0.0122708	0.00928705	0.00630328	0.00331952	0.000981393	-0.000926306	-0.002834	-0.0047417	-0.0066494	-0.00627069	-0.00402128	-0.00177186	0.00047755
-0.0117266	-0.0140787	-0.0164309	-0.018783	-0.0211352	-0.0234873	-0.0248329	-0.0261255	-0.0274182	-0.0287108	-0.0300034	-0.0299988	-0.02985	-0.0297012	-0.0295524	-0.0294036	-0.0261763	-0.0224057	-0.018635	-0.0148644	-0.0110938	-0.00817133	-0.0054609	-0.00275047	-4.00356e-05	0.0026704	0.00531572	0.00793934	0.010563	0.0131866	0.0158102	0.0165524	0.0164882	0.016424	0.0163599	0.0162957	0.0143905	0.011494	0.00859743	0.0057009	0.00280437	0.00058712	-0.00117727	-0.00294166	-0.00470606	-0.00647045	-0.00612655	-0.00405769	-0.00198883	8.0025e-05
-0.0104738	-0.0118505	-0.0132273	-0.0146041	-0.0159808	-0.0173576	-0.0190556	-0.0207706	-0.0224855	-0.0242005	-0.0259154	-0.0263485	-0.0266391	-0.0269297	-0.0272203	-0.0275109	-0.0254052	-0.0228765	-0.0203479	-0.0178192	-0.0152905	-0.0124237	-0.00947228	-0.00652088	-0.00356947	-0.000618061	0.0021785	0.00492346	0.00766841	0.0104134	0.0131583	0.0141706	0.0144402	0.0147099	0.0149795	0.0152492	0.013518	0.0107096	0.00790114	0.00509269	0.00228424	0.000189037	-0.00143066	-0.00305037	-0.00467007	-0.00628977	-0.00598102	-0.00409446	-0.0022079	-0.000321342
-0.00920889	-0.00960084	-0.00999279	-0.0103847	-0.0107767	-0.0111686	-0.0132225	-0.0153639	-0.0175052	-0.0196466	-0.0217879	-0.0226629	-0.0233972	-0.0241314	-0.0248657	-0.0256	-0.0246266	-0.0233519	-0.0220772	-0.0208025	-0.0195279	-0.0167172	-0.0135224	-0.0103277	-0.00713302	-0.00393831	-0.000989039	0.00187841	0.00474587	0.00761332	0.0104808	0.0117657	0.0123724	0.0129791	0.0135858	0.0141925	0.0126372	0.00991764	0.00719812	0.0044786	0.00175908	-0.000212895	-0.00168651	-0.00316012	-0.00463373	-0.00610734	-0.00583409	-0.00413159	-0.00242909	-0.000726588
-0.00793177	-0.00732938	-0.006727	-0.00612461	-0.00552222	-0.00491984	-0.007333	-0.00990488	-0.0124768	-0.0150486	-0.0176205	-0.0189417	-0.0201239	-0.0213061	-0.0224883	-0.0236705	-0.0238405	-0.0238319	-0.0238233	-0.0238147	-0.0238061	-0.0210521	-0.0176118	-0.0141714	-0.010731	-0.00729065	-0.0041872	-0.00119606	0.00179508	0.00478622	0.00777736	0.0093376	0.0102846	0.0112316	0.0121786	0.0131256	0.0117478	0.00911804	0.00648831	0.00385858	0.00122885	-0.000618712	-0.00194482	-0.00327093	-0.00459704	-0.00592315	-0.00568573	-0.00416907	-0.00265241	-0.00113575
-0.00691718	-0.00536755	-0.00381793	-0.0022683	-0.000718672	0.000830955	-0.00186933	-0.0047933	-0.00771726	-0.0106412	-0.0135652	-0.0152809	-0.0168624	-0.0184438	-0.0200253	-0.0216068	-0.022873	-0.0240835	-0.0252941	-0.0265046	-0.0277152	-0.0250592	-0.0214365	-0.0178139	-0.0141913	-0.0105686	-0.00736925	-0.00431098	-0.00125272	0.00180555	0.00486382	0.00667333	0.00794766	0.00922198	0.0104963	0.0117706	0.0105836	0.00807122	0.00555883	0.00304644	0.000534058	-0.00116681	-0.00232666	-0.00348651	-0.00464637	-0.00580622	-0.00558227	-0.00422611	-0.00286996	-0.00151381
-0.00941435	-0.00763485	-0.00585535	-0.00407585	-0.00229634	-0.000516841	-0.00253802	-0.00475924	-0.00698046	-0.00920168	-0.0114229	-0.01282	-0.0141254	-0.0154309	-0.0167364	-0.0180419	-0.0196685	-0.0213518	-0.0230351	-0.0247183	-0.0264016	-0.0243669	-0.0214027	-0.0184385	-0.0154743	-0.0125101	-0.0099795	-0.00759336	-0.00520722	-0.00282108	-0.000434945	0.00125826	0.00265449	0.00405072	0.00544695	0.00684319	0.00599806	0.00394606	0.00189405	-0.000157953	-0.00220996	-0.00349275	-0.00426274	-0.00503272	-0.00580271	-0.00657269	-0.00607127	-0.00452962	-0.00298796	-0.0014463
-0.0119357	-0.00992406	-0.00791246	-0.00590086	-0.00388926	-0.00187766	-0.00321318	-0.00472486	-0.00623654	-0.00774822	-0.00925991	-0.0103352	-0.011362	-0.0123889	-0.0134157	-0.0144425	-0.0164331	-0.0185936	-0.0207542	-0.0229148	-0.0250754	-0.023668	-0.0213686	-0.0190692	-0.0167698	-0.0144705	-0.012615	-0.0109075	-0.00919994	-0.00749243	-0.00578492	-0.00420915	-0.00268983	-0.00117052	0.000348798	0.00186811	0.00136821	-0.000218967	-0.00180614	-0.00339332	-0.0049805	-0.00584118	-0.00621753	-0.00659388	-0.00697023	-0.00734658	-0.00656501	-0.00483605	-0.00310709	-0.00137814
-0.0144813	-0.0122354	-0.00998945	-0.00774351	-0.00549757	-0.00325163	-0.00389486	-0.00469015	-0.00548544	-0.00628072	-0.00707601	-0.00782647	-0.00857196	-0.00931744	-0.0100629	-0.0108084	-0.0131663	-0.0158088	-0.0184513	-0.0210938	-0.0237363	-0.0229623	-0.0213342	-0.019706	-0.0180778	-0.0164497	-0.0152759	-0.0142536	-0.0132312	-0.0122089	-0.0111866	-0.00972938	-0.00808579	-0.0064422	-0.00479862	-0.00315503	-0.00330638	-0.00442423	-0.00554209	-0.00665994	-0.0077778	-0.00821229	-0.0081912	-0.00817011	-0.00814903	-0.00812794	-0.00706351	-0.00514545	-0.00322738	-0.00130931
-0.0170516	-0.014569	-0.0120865	-0.00960396	-0.00712142	-0.00463887	-0.00458312	-0.0046551	-0.00472707	-0.00479905	-0.00487103	-0.0052935	-0.00575492	-0.00621634	-0.00667776	-0.00713918	-0.0098681	-0.0129972	-0.0161262	-0.0192553	-0.0223844	-0.0222498	-0.0212994	-0.0203489	-0.0193985	-0.018448	-0.0179625	-0.017632	-0.0173015	-0.016971	-0.0166404	-0.0153029	-0.0135339	-0.0117648	-0.00999574	-0.00822669	-0.00802612	-0.00867012	-0.00931412	-0.00995812	-0.0106021	-0.0106063	-0.0101839	-0.00976157	-0.00933921	-0.00891685	-0.00756683	-0.00545783	-0.00334883	-0.00123983
-0.0196467	-0.0169252	-0.0142038	-0.0114824	-0.00876094	-0.00603951	-0.00527803	-0.00461971	-0.00396139	-0.00330307	-0.00264475	-0.00273607	-0.00291069	-0.0030853	-0.00325991	-0.00343452	-0.006538	-0.0101583	-0.0137787	-0.017399	-0.0210193	-0.0215304	-0.0212643	-0.0209981	-0.0207319	-0.0204657	-0.0206751	-0.0210431	-0.021411	-0.021779	-0.0221469	-0.0209303	-0.0190345	-0.0171388	-0.015243	-0.0133473	-0.0127914	-0.012957	-0.0131226	-0.0132881	-0.0134537	-0.0130234	-0.0121959	-0.0113684	-0.0105409	-0.00971337	-0.00807501	-0.00577323	-0.00347145	-0.00116967
[truncated: 760 more columns]

## Sheet: 8a_VTC-AH
Time Freq PLV_ 1	Time Freq PLV_ 2	Time Freq PLV_ 3	Time Freq PLV_ 4	Time Freq PLV_ 5	Time Freq PLV_ 6	Time Freq PLV_ 7	Time Freq PLV_ 8	Time Freq PLV_ 9	Time Freq PLV_ 10	Time Freq PLV_ 11	Time Freq PLV_ 12	Time Freq PLV_ 13	Time Freq PLV_ 14	Time Freq PLV_ 15	Time Freq PLV_ 16	Time Freq PLV_ 17	Time Freq PLV_ 18	Time Freq PLV_ 19	Time Freq PLV_ 20	Time Freq PLV_ 21	Time Freq PLV_ 22	Time Freq PLV_ 23	Time Freq PLV_ 24	Time Freq PLV_ 25	Time Freq PLV_ 26	Time Freq PLV_ 27	Time Freq PLV_ 28	Time Freq PLV_ 29	Time Freq PLV_ 30	Time Freq PLV_ 31	Time Freq PLV_ 32	Time Freq PLV_ 33	Time Freq PLV_ 34	Time Freq PLV_ 35	Time Freq PLV_ 36	Time Freq PLV_ 37	Time Freq PLV_ 38	Time Freq PLV_ 39	Time Freq PLV_ 40	Time Freq PLV_ 41	Time Freq PLV_ 42	Time Freq PLV_ 43	Time Freq PLV_ 44	Time Freq PLV_ 45	Time Freq PLV_ 46	Time Freq PLV_ 47	Time Freq PLV_ 48	Time Freq PLV_ 49	Time Freq PLV_ 50
0.00511552	0.00309392	0.00107232	-0.000949273	-0.00297087	-0.00499247	-0.00304014	-0.00087867	0.0012828	0.00344428	0.00560575	0.00459359	0.00322879	0.001864	0.000499204	-0.00086559	-0.000247761	0.000719943	0.00168765	0.00265535	0.00362305	0.00152285	-0.00134433	-0.00421151	-0.00707869	-0.00994586	-0.00993485	-0.00896444	-0.00799403	-0.00702362	-0.00605321	-0.0041102	-0.00175038	0.000609453	0.00296928	0.00532911	0.00603366	0.0058469	0.00566014	0.00547339	0.00528663	0.00404367	0.00209656	0.00014946	-0.00179764	-0.00374474	-0.00498764	-0.00565437	-0.00632109	-0.00698782
0.00301798	0.00149298	-3.20259e-05	-0.00155703	-0.00308203	-0.00460703	-0.0030069	-0.00124228	0.000522332	0.00228695	0.00405156	0.00288194	0.0013863	-0.00010935	-0.001605	-0.00310064	-0.00240594	-0.00132471	-0.000243484	0.000837746	0.00191898	0.000422007	-0.00171951	-0.00386103	-0.00600255	-0.00814406	-0.00776944	-0.00655611	-0.00534278	-0.00412945	-0.00291611	-0.0014167	0.00020533	0.00182736	0.00344938	0.00507141	0.0056728	0.00572462	0.00577644	0.00582826	0.00588009	0.00485524	0.00311262	0.00136999	-0.000372633	-0.00211526	-0.00297366	-0.00310861	-0.00324357	-0.00337852
0.000900191	-0.000123422	-0.00114704	-0.00217065	-0.00319426	-0.00421787	-0.00297333	-0.0016094	-0.000245481	0.00111844	0.00248237	0.00115377	-0.000473987	-0.00210175	-0.00372951	-0.00535727	-0.00458496	-0.00338911	-0.00219326	-0.000997403	0.000198448	-0.000689463	-0.00209832	-0.00350717	-0.00491602	-0.00632487	-0.00558314	-0.00412454	-0.00266594	-0.00120734	0.000251264	0.00130281	0.00217992	0.00305702	0.00393412	0.00481122	0.00530846	0.00560116	0.00589387	0.00618657	0.00647927	0.00567465	0.00413848	0.0026023	0.00106613	-0.00047004	-0.000940243	-0.000538287	-0.000136332	0.000265623
-0.00123805	-0.00175543	-0.00227281	-0.0027902	-0.00330758	-0.00382496	-0.00293944	-0.00198007	-0.00102071	-6.13474e-05	0.000898015	-0.000591085	-0.00235224	-0.00411339	-0.00587454	-0.00763569	-0.00678502	-0.00547344	-0.00416186	-0.00285028	-0.0015387	-0.00181167	-0.00248078	-0.00314989	-0.003819	-0.00448811	-0.00337571	-0.00166948	3.67598e-05	0.001743	0.00344923	0.00404859	0.00417357	0.00429855	0.00442353	0.00454852	0.0049406	0.00547651	0.00601242	0.00654833	0.00708424	0.00650197	0.00517425	0.00384652	0.00251879	0.00119107	0.00111282	0.00205686	0.00300091	0.00394496
-0.00339695	-0.00340321	-0.00340947	-0.00341573	-0.00342199	-0.00342825	-0.00290521	-0.00235432	-0.00180343	-0.00125254	-0.000701643	-0.0023528	-0.00424863	-0.00614446	-0.00804029	-0.00993612	-0.00900633	-0.00757791	-0.00614948	-0.00472105	-0.00329262	-0.00294472	-0.00286694	-0.00278916	-0.00271138	-0.0026336	-0.00114696	0.000809304	0.00276557	0.00472183	0.0066781	0.00682089	0.00618649	0.00555208	0.00491768	0.00428327	0.00456919	0.00535066	0.00613212	0.00691359	0.00769506	0.00733729	0.00622002	0.00510276	0.00398549	0.00286822	0.00318571	0.00467709	0.00616846	0.00765984
-0.00557671	-0.00506691	-0.00455711	-0.00404731	-0.00353751	-0.00302771	-0.00287066	-0.00273219	-0.00259371	-0.00245524	-0.00231676	-0.00413154	-0.00616336	-0.00819517	-0.010227	-0.0122588	-0.0112491	-0.00970271	-0.00815631	-0.00660991	-0.0050635	-0.00408871	-0.00325683	-0.00242494	-0.00159306	-0.00076117	0.00110333	0.00331204	0.00552075	0.00772946	0.00993817	0.00961999	0.00821886	0.00681773	0.0054166	0.00401547	0.00419418	0.00522358	0.00625298	0.00728238	0.00831178	0.00818068	0.00727591	0.00637113	0.00546636	0.00456159	0.00527864	0.00732263	0.00936663	0.0114106
-0.002457	-0.00205714	-0.00165727	-0.00125741	-0.000857547	-0.000457683	-0.000549305	-0.000666795	-0.000784285	-0.000901775	-0.00101927	-0.00251358	-0.00416087	-0.00580817	-0.00745546	-0.00910276	-0.00847392	-0.00744341	-0.00641289	-0.00538238	-0.00435187	-0.00365286	-0.00303672	-0.00242058	-0.00180443	-0.00118829	0.000212792	0.00187553	0.00353826	0.00520099	0.00686373	0.00667377	0.00568981	0.00470584	0.00372188	0.00273791	0.00276257	0.00333034	0.00389812	0.00446589	0.00503366	0.00485418	0.00417653	0.00349888	0.00282124	0.00214359	0.00274093	0.00438143	0.00602194	0.00766245
0.00111217	0.00135131	0.00159045	0.00182958	0.00206872	0.00230785	0.00197469	0.0016114	0.00124812	0.00088483	0.000521544	-0.000610927	-0.00182886	-0.0030468	-0.00426473	-0.00548267	-0.00527471	-0.00481513	-0.00435554	-0.00389596	-0.00343637	-0.00308741	-0.00276611	-0.0024448	-0.0021235	-0.0018022	-0.000935598	0.000112767	0.00116113	0.0022095	0.00325786	0.00324415	0.00277527	0.00230639	0.00183751	0.00136863	0.00123414	0.00127971	0.00132528	0.00137085	0.00141642	0.00116625	0.000718915	0.00027158	-0.000175755	-0.000623089	-0.00018785	0.000969496	0.00212684	0.00328419
0.00471585	0.00479271	0.00486956	0.00494642	0.00502327	0.00510013	0.00452308	0.00391163	0.00330017	0.00268871	0.00207725	0.00131012	0.000525693	-0.000258733	-0.00104316	-0.00182759	-0.00204458	-0.00216144	-0.0022783	-0.00239516	-0.00251202	-0.0025165	-0.00249288	-0.00246927	-0.00244565	-0.00242204	-0.00209509	-0.00166703	-0.00123898	-0.000810918	-0.000382861	-0.000218617	-0.000167437	-0.000116256	-6.50759e-05	-1.38954e-05	-0.000309073	-0.00079075	-0.00127243	-0.0017541	-0.00223578	-0.00255733	-0.00277213	-0.00298692	-0.00320172	-0.00341651	-0.00314494	-0.00247543	-0.00180591	-0.0011364
0.00835437	0.00826737	0.00818038	0.00809338	0.00800639	0.00791939	0.00709611	0.00623408	0.00537205	0.00451002	0.00364799	0.00324974	0.00290301	0.00255628	0.00220955	0.00186283	0.00121677	0.000517899	-0.000180977	-0.000879853	-0.00157873	-0.00194006	-0.00221701	-0.00249397	-0.00277092	-0.00304787	-0.00326579	-0.00346404	-0.00366228	-0.00386053	-0.00405878	-0.00371486	-0.00313859	-0.00256232	-0.00198605	-0.00140978	-0.0018672	-0.00288122	-0.00389525	-0.00490927	-0.00592329	-0.0063169	-0.00629691	-0.00627692	-0.00625693	-0.00623694	-0.00613061	-0.00595365	-0.00577668	-0.00559972
0.012028	0.0117756	0.0115232	0.0112708	0.0110183	0.0107659	0.00969401	0.00857898	0.00746396	0.00634894	0.00523392	0.0052081	0.0053033	0.0053985	0.00549371	0.00558891	0.00450965	0.00322313	0.00193661	0.000650097	-0.00063642	-0.00135806	-0.00193848	-0.0025189	-0.00309932	-0.00367975	-0.0044478	-0.00527841	-0.00610901	-0.00693961	-0.00777022	-0.00724489	-0.00613846	-0.00503203	-0.00392559	-0.00281916	-0.00344039	-0.0049919	-0.00654341	-0.00809492	-0.00964644	-0.0101128	-0.00985576	-0.00959872	-0.00934167	-0.00908462	-0.00914514	-0.00946548	-0.00978583	-0.0101062
0.00947206	0.00906337	0.00865469	0.008246	0.00783732	0.00742863	0.00681788	0.0061965	0.00557511	0.00495373	0.00433234	0.00414804	0.00401229	0.00387655	0.00374081	0.00360506	0.00278353	0.00184098	0.000898427	-4.41253e-05	-0.000986678	-0.00147908	-0.00185894	-0.0022388	-0.00261866	-0.00299852	-0.00371895	-0.0045529	-0.00538684	-0.00622079	-0.00705474	-0.006528	-0.00541812	-0.00430823	-0.00319834	-0.00208846	-0.00257537	-0.0039221	-0.00526882	-0.00661555	-0.00796228	-0.00849726	-0.00849107	-0.00848488	-0.00847869	-0.00847251	-0.0085432	-0.00867679	-0.00881038	-0.00894397
0.00581982	0.00525522	0.00469061	0.004126	0.00356139	0.00299679	0.00297344	0.00297858	0.00298372	0.00298886	0.00299399	0.00255825	0.00207351	0.00158878	0.00110404	0.000619307	0.000176882	-0.000258075	-0.000693033	-0.00112799	-0.00156295	-0.00172246	-0.00181312	-0.00190378	-0.00199443	-0.00208509	-0.00265427	-0.00338297	-0.00411167	-0.00484037	-0.00556907	-0.00507199	-0.00404958	-0.00302717	-0.00200475	-0.00098234	-0.00128238	-0.0022945	-0.00330662	-0.00431875	-0.00533087	-0.00593428	-0.00626522	-0.00659615	-0.00692709	-0.00725803	-0.00731192	-0.00713913	-0.00696635	-0.00679356
0.00213229	0.00141025	0.000688215	-3.38214e-05	-0.000755858	-0.00147789	-0.000908163	-0.000270445	0.000367274	0.00100499	0.00164271	0.000953093	0.000115993	-0.000721107	-0.00155821	-0.00239531	-0.00245496	-0.00237742	-0.00229987	-0.00222233	-0.00214479	-0.0019682	-0.00176686	-0.00156551	-0.00136417	-0.00116282	-0.00157931	-0.00220174	-0.00282417	-0.00344661	-0.00406904	-0.0036019	-0.00266781	-0.00173372	-0.000799627	0.000134465	2.31121e-05	-0.000651173	-0.00132546	-0.00199974	-0.00267403	-0.00334653	-0.00401785	-0.00468917	-0.00536049	-0.00603181	-0.00606874	-0.00558662	-0.0051045	-0.00462238
-0.00159089	-0.00247187	-0.00335286	-0.00423385	-0.00511484	-0.00599582	-0.00482728	-0.00355087	-0.00227446	-0.000998045	0.000278367	-0.000667575	-0.00186045	-0.00305332	-0.00424619	-0.00543906	-0.00511224	-0.00451724	-0.00392225	-0.00332725	-0.00273225	-0.00221632	-0.00172015	-0.00122398	-0.000727815	-0.000231646	-0.000493958	-0.0010091	-0.00152423	-0.00203937	-0.00255451	-0.00211761	-0.00127269	-0.000427772	0.000417146	0.00126206	0.00134122	0.00100804	0.000674856	0.000341675	8.49397e-06	-0.000733774	-0.00174877	-0.00276376	-0.00377875	-0.00479375	-0.00481355	-0.0040191	-0.00322465	-0.0024302
-0.00535005	-0.00639152	-0.00743299	-0.00847447	-0.00951594	-0.0105574	-0.00878428	-0.006863	-0.00494172	-0.00302044	-0.00109916	-0.00230391	-0.00385599	-0.00540807	-0.00696015	-0.00851222	-0.0077952	-0.00667775	-0.0055603	-0.00444285	-0.00332539	-0.00246683	-0.00167299	-0.000879151	-8.53103e-05	0.00070853	0.000601885	0.000195078	-0.00021173	-0.000618537	-0.00102534	-0.000618968	0.000135914	0.000890797	0.00164568	0.00240056	0.00267206	0.00268328	0.0026945	0.00270572	0.00271694	0.00190424	0.000542248	-0.000819739	-0.00218173	-0.00354371	-0.00354622	-0.00243643	-0.00132664	-0.000216845
-0.00765888	-0.00834072	-0.00902256	-0.00970441	-0.0103862	-0.0110681	-0.00949636	-0.00780602	-0.00611568	-0.00442534	-0.00273499	-0.00380894	-0.00519004	-0.00657113	-0.00795223	-0.00933332	-0.00848226	-0.00723728	-0.00599231	-0.00474734	-0.00350236	-0.00273234	-0.00208106	-0.00142977	-0.000778486	-0.000127201	-9.6536e-05	-0.000272745	-0.000448953	-0.000625162	-0.00080137	-0.000354996	0.000358199	0.00107139	0.00178459	0.00249779	0.00272466	0.00268967	0.00265469	0.0026197	0.00258471	0.00191969	0.000834648	-0.000250394	-0.00133544	-0.00242048	-0.00233113	-0.00128092	-0.00023071	0.000819501
-0.00957314	-0.0097456	-0.00991805	-0.0100905	-0.010263	-0.0104354	-0.00929468	-0.00808484	-0.00687501	-0.00566517	-0.00445533	-0.00528728	-0.00634608	-0.00740489	-0.0084637	-0.00952251	-0.008609	-0.00734743	-0.00608587	-0.0048243	-0.00356273	-0.00300394	-0.00262084	-0.00223774	-0.00185465	-0.00147155	-0.00130781	-0.0012172	-0.00112659	-0.00103598	-0.000945371	-0.000438753	0.000246155	0.000931062	0.00161597	0.00230088	0.00241572	0.00222362	0.00203151	0.0018394	0.0016473	0.00119274	0.000563225	-6.62937e-05	-0.000695812	-0.00132533	-0.00112238	-0.000238316	0.000645748	0.00152981
-0.0115059	-0.0111641	-0.0108222	-0.0104803	-0.0101385	-0.0097966	-0.00909105	-0.00836636	-0.00764168	-0.00691699	-0.0061923	-0.0067799	-0.0075133	-0.00824671	-0.00898012	-0.00971352	-0.00873696	-0.00745865	-0.00618033	-0.00490201	-0.00362369	-0.00327817	-0.00316585	-0.00305353	-0.00294121	-0.00282889	-0.0025308	-0.00217079	-0.00181078	-0.00145077	-0.00109076	-0.000523319	0.000133027	0.000789372	0.00144572	0.00210206	0.0021038	0.00175306	0.00140231	0.00105157	0.000700824	0.000458771	0.000289179	0.000119586	-5.00062e-05	-0.000219599	9.80557e-05	0.000814366	0.00153068	0.00224699
-0.0134574	-0.0125962	-0.0117351	-0.0108739	-0.0100128	-0.00915162	-0.00888546	-0.00865061	-0.00841576	-0.00818091	-0.00794606	-0.00828695	-0.00869181	-0.00909667	-0.00950153	-0.00990639	-0.00886617	-0.00757093	-0.0062757	-0.00498047	-0.00368523	-0.00355504	-0.00371612	-0.00387719	-0.00403827	-0.00419934	-0.0037656	-0.00313359	-0.00250158	-0.00186957	-0.00123756	-0.000608702	1.88058e-05	0.000646313	0.00127382	0.00190133	0.00178886	0.00127795	0.000767032	0.000256117	-0.000254798	-0.000282296	1.24835e-05	0.000307263	0.000602042	0.000896821	0.00133029	0.00187722	0.00242416	0.0029711
-0.0154277	-0.0140422	-0.0126568	-0.0112713	-0.00988586	-0.00850041	-0.00867787	-0.0089376	-0.00919732	-0.00945704	-0.00971676	-0.00980856	-0.0098817	-0.00995484	-0.010028	-0.0101011	-0.00899662	-0.00768431	-0.00637199	-0.00505968	-0.00374737	-0.0038346	-0.00427171	-0.00470882	-0.00514594	-0.00558305	-0.00501234	-0.0041057	-0.00319906	-0.00229242	-0.00138578	-0.00069491	-9.65193e-05	0.000501872	0.00110026	0.00169865	0.00147088	0.000798246	0.000125612	-0.000547021	-0.00121966	-0.00103053	-0.000266886	0.000496753	0.00126039	0.00202403	0.00257443	0.00295035	0.00332628	0.0037022
-0.0146901	-0.0129436	-0.0111971	-0.00945053	-0.00770399	-0.00595746	-0.00648912	-0.00714069	-0.00779226	-0.00844383	-0.0090954	-0.00896577	-0.00874935	-0.00853292	-0.00831649	-0.00810007	-0.00695856	-0.00565381	-0.00434905	-0.0030443	-0.00173955	-0.0019738	-0.00259281	-0.00321182	-0.00383082	-0.00444983	-0.0040462	-0.00330169	-0.00255718	-0.00181266	-0.00106815	-0.000426839	0.000170245	0.000767329	0.00136441	0.0019615	0.00169064	0.000952432	0.000214225	-0.000523983	-0.00126219	-0.00103957	-0.000176405	0.000686764	0.00154993	0.0024131	0.00289025	0.00305158	0.0032129	0.00337423
-0.0128213	-0.0107796	-0.00873788	-0.00669615	-0.00465442	-0.00261269	-0.00346334	-0.00446623	-0.00546912	-0.006472	-0.00747489	-0.0071341	-0.00664401	-0.00615391	-0.00566382	-0.00517373	-0.00400636	-0.00271946	-0.00143256	-0.000145663	0.00114123	0.000788413	2.56614e-05	-0.00073709	-0.00149984	-0.00226259	-0.00215352	-0.00175385	-0.00135418	-0.000954504	-0.00055483	-9.78738e-06	0.000597556	0.0012049	0.00181224	0.00241959	0.00213547	0.00137133	0.000607192	-0.000156945	-0.000921083	-0.000741013	6.85283e-05	0.00087807	0.00168761	0.00249715	0.0028215	0.00274886	0.00267622	0.00260359
-0.0109345	-0.00859472	-0.00625494	-0.00391515	-0.00157537	0.000764415	-0.000408316	-0.00176592	-0.00312352	-0.00448112	-0.00583872	-0.00528472	-0.00451832	-0.00375192	-0.00298552	-0.00221911	-0.00102562	0.000243253	0.00151212	0.00278099	0.00404986	0.00357732	0.00266944	0.00176156	0.000853671	-5.42134e-05	-0.000242558	-0.000191055	-0.000139553	-8.805e-05	-3.65474e-05	0.000411295	0.001029	0.0016467	0.0022644	0.00288211	0.00258459	0.00179428	0.00100396	0.00021364	-0.000576678	-0.000439567	0.000315829	0.00107123	0.00182662	0.00258202	0.00275207	0.00244321	0.00213435	0.00182549
-0.00902942	-0.00638871	-0.00374799	-0.00110727	0.00153344	0.00417416	0.00267624	0.000960495	-0.000755247	-0.00247099	-0.00418673	-0.00341746	-0.00237208	-0.0013267	-0.000281321	0.00076406	0.00198393	0.0032346	0.00448526	0.00573593	0.0069866	0.00639319	0.00533877	0.00428435	0.00322993	0.00217551	0.00168688	0.00138685	0.00108681	0.000786778	0.000486745	0.000836447	0.00146461	0.00209277	0.00272093	0.00334909	0.00303806	0.00222131	0.00140456	0.000587807	-0.000228944	-0.000135208	0.000565519	0.00126625	0.00196697	0.0026677	0.00268198	0.00213461	0.00158725	0.00103988
-0.00710593	-0.00416137	-0.00121682	0.00172774	0.0046723	0.00761685	0.0057906	0.00371326	0.00163591	-0.000441434	-0.00251878	-0.00153216	-0.000205105	0.00112195	0.00244901	0.00377607	0.00502257	0.00625486	0.00748714	0.00871943	0.00995172	0.00923627	0.0080339	0.00683153	0.00562916	0.00442678	0.00363497	0.00298	0.00232503	0.00167006	0.00101509	0.00126571	0.00190443	0.00254315	0.00318187	0.0038206	0.00349591	0.00265247	0.00180903	0.000965591	0.00012215	0.000172093	0.000817623	0.00146315	0.00210868	0.00275422	0.00261121	0.00182303	0.00103485	0.000246676
-0.00751532	-0.00463864	-0.00176195	0.00111474	0.00399142	0.00686811	0.00503804	0.00296024	0.000882443	-0.00119535	-0.00327315	-0.00226753	-0.0009193	0.000428926	0.00177715	0.00312538	0.00424746	0.00532964	0.00641181	0.00749399	0.00857616	0.00774178	0.00642825	0.00511473	0.0038012	0.00248768	0.0020501	0.0019045	0.0017589	0.0016133	0.0014677	0.00185186	0.00246306	0.00307426	0.00368546	0.00429666	0.00399374	0.0031986	0.00240347	0.00160833	0.000813194	0.000753104	0.00118305	0.00161299	0.00204293	0.00247288	0.0023807	0.00186135	0.00134199	0.00082263
-0.00927885	-0.00668581	-0.00409276	-0.00149972	0.00109333	0.00368637	0.00204059	0.000171714	-0.00169716	-0.00356604	-0.00543492	-0.0045252	-0.00330674	-0.00208828	-0.000869824	0.000348634	0.00125822	0.0021133	0.00296837	0.00382345	0.00467853	0.0037265	0.0023227	0.000918899	-0.000484902	-0.0018887	-0.00158946	-0.000722532	0.000144395	0.00101132	0.00187825	0.00253137	0.00309286	0.00365435	0.00421584	0.00477732	0.00451679	0.00381363	0.00311048	0.00240732	0.00170416	0.00149519	0.00161567	0.00173615	0.00185664	0.00197712	0.00205665	0.00210266	0.00214868	0.0021947
-0.0110594	-0.00875276	-0.0064461	-0.00413944	-0.00183277	0.000473889	-0.000985822	-0.00264376	-0.0043017	-0.00595965	-0.00761759	-0.00680469	-0.00571725	-0.00462982	-0.00354238	-0.00245495	-0.00175992	-0.00113413	-0.000508349	0.000117435	0.000743219	-0.000327584	-0.00182253	-0.00331748	-0.00481243	-0.00630738	-0.00526419	-0.00337495	-0.00148571	0.00040353	0.00229277	0.00321745	0.00372875	0.00424004	0.00475134	0.00526264	0.0050449	0.00443461	0.00382432	0.00321403	0.00260374	0.00224444	0.00205247	0.00186051	0.00166854	0.00147658	0.00172946	0.00234632	0.00296317	0.00358003
-0.0128572	-0.0108397	-0.00882218	-0.00680467	-0.00478716	-0.00276965	-0.00404149	-0.00548645	-0.00693142	-0.00837638	-0.00982135	-0.00910621	-0.00815107	-0.00719592	-0.00624077	-0.00528563	-0.00480722	-0.00441295	-0.00401867	-0.0036244	-0.00323012	-0.00442085	-0.00600783	-0.00759481	-0.00918179	-0.0107688	-0.00897444	-0.00605301	-0.00313157	-0.000210137	0.0027113	0.00391016	0.00437078	0.0048314	0.00529202	0.00575264	0.00557811	0.00506159	0.00454506	0.00402853	0.00351201	0.00300094	0.0024935	0.00198606	0.00147863	0.000971191	0.00139911	0.00259232	0.00378554	0.00497875
-0.0146724	-0.0129468	-0.0112212	-0.00949567	-0.0077701	-0.00604453	-0.00712669	-0.00835662	-0.00958655	-0.0108165	-0.0120464	-0.01143	-0.0106084	-0.00978682	-0.00896525	-0.00814367	-0.00788398	-0.00772345	-0.00756293	-0.0074024	-0.00724187	-0.00855368	-0.0102336	-0.0119135	-0.0135934	-0.0152733	-0.0127205	-0.00875694	-0.00479334	-0.000829735	0.00313387	0.00460957	0.00501902	0.00542847	0.00583792	0.00624738	0.00611648	0.00569462	0.00527277	0.00485091	0.00442906	0.00376474	0.00293879	0.00211283	0.00128688	0.000460923	0.00106557	0.00284071	0.00461585	0.00639099
-0.0167636	-0.0153453	-0.0139271	-0.0125088	-0.0110905	-0.00967226	-0.0104775	-0.0113998	-0.0123221	-0.0132444	-0.0141667	-0.013519	-0.0126969	-0.0118748	-0.0110527	-0.0102305	-0.00982982	-0.00950346	-0.0091771	-0.00885074	-0.00852437	-0.00970359	-0.0112592	-0.0128148	-0.0143704	-0.015926	-0.0132191	-0.0090914	-0.00496367	-0.000835942	0.00329179	0.00467153	0.00487355	0.00507558	0.00527761	0.00547963	0.00544202	0.00527538	0.00510873	0.00494209	0.00477544	0.00422803	0.00342677	0.00262551	0.00182425	0.00102299	0.0017628	0.00376348	0.00576416	0.00776484
-0.0190762	-0.0179779	-0.0168797	-0.0157814	-0.0146832	-0.0135849	-0.0140442	-0.0145854	-0.0151267	-0.0156679	-0.0162092	-0.0154281	-0.0145001	-0.0135722	-0.0126442	-0.0117162	-0.0108916	-0.0100852	-0.00927876	-0.00847236	-0.00766596	-0.00851304	-0.00977349	-0.0110339	-0.0122944	-0.0135548	-0.011168	-0.00756549	-0.00396293	-0.000360377	0.00324218	0.00423294	0.00410436	0.00397579	0.00384721	0.00371863	0.00381352	0.00402872	0.00424393	0.00445914	0.00467434	0.00445626	0.00394933	0.00344239	0.00293545	0.00242852	0.00327113	0.00521792	0.00716471	0.0091115
-0.0214111	-0.020636	-0.0198608	-0.0190857	-0.0183105	-0.0175354	-0.0176453	-0.0178019	-0.0179584	-0.0181149	-0.0182714	-0.0173557	-0.0163208	-0.0152859	-0.0142511	-0.0132162	-0.0119636	-0.0106725	-0.00938141	-0.00809034	-0.00679926	-0.00731099	-0.00827343	-0.00923587	-0.0101983	-0.0111607	-0.00909712	-0.00602482	-0.00295252	0.000119784	0.00319209	0.00379011	0.00332774	0.00286536	0.00240299	0.00194062	0.00216927	0.00277002	0.00337077	0.00397152	0.00457227	0.00468671	0.00447694	0.00426717	0.0040574	0.00384763	0.00479404	0.00668642	0.0085788	0.0104712
-0.0237686	-0.0233197	-0.0228708	-0.0224219	-0.021973	-0.0215241	-0.0212813	-0.0210494	-0.0208174	-0.0205855	-0.0203536	-0.0193019	-0.0181591	-0.0170163	-0.0158735	-0.0147307	-0.0130459	-0.0112655	-0.00948505	-0.00770462	-0.00592418	-0.00609733	-0.00675887	-0.00742041	-0.00808196	-0.0087435	-0.00700619	-0.00446927	-0.00193234	0.000604586	0.00314151	0.00334301	0.00254361	0.00174421	0.00094481	0.000145411	0.000509133	0.00149915	0.00248917	0.00347919	0.00446921	0.00491938	0.00500965	0.00509992	0.00519019	0.00528046	0.00633168	0.00816911	0.0100066	0.011844
-0.0261488	-0.0260293	-0.0259098	-0.0257903	-0.0256708	-0.0255513	-0.0249524	-0.0243283	-0.0237041	-0.02308	-0.0224559	-0.0212669	-0.0200151	-0.0187634	-0.0175116	-0.0162599	-0.0141388	-0.0118642	-0.00958969	-0.00731517	-0.00504064	-0.00487193	-0.00522967	-0.00558741	-0.00594515	-0.00630289	-0.00489505	-0.00289868	-0.000902301	0.00109407	0.00309045	0.00289158	0.0017519	0.000612219	-0.000527462	-0.00166714	-0.00116705	0.000215999	0.00159905	0.0029821	0.00436515	0.00515429	0.0055475	0.00594072	0.00633393	0.00672714	0.00788417	0.00966614	0.0114481	0.0132301
-0.0254251	-0.025464	-0.025503	-0.025542	-0.0255809	-0.0256199	-0.0248613	-0.0240607	-0.0232601	-0.0224595	-0.0216589	-0.0204089	-0.019109	-0.017809	-0.0165091	-0.0152091	-0.0130189	-0.0106715	-0.00832408	-0.00597669	-0.0036293	-0.00331325	-0.00350503	-0.00369682	-0.0038886	-0.00408038	-0.00287208	-0.00119709	0.000477907	0.0021529	0.0038279	0.00338829	0.00204243	0.000696562	-0.000649302	-0.00199517	-0.00142448	0.000178195	0.00178087	0.00338355	0.00498622	0.00585879	0.00624461	0.00663044	0.00701627	0.00740209	0.00834663	0.0097483	0.01115	0.0125516
-0.0214358	-0.0214533	-0.0214709	-0.0214885	-0.0215061	-0.0215237	-0.0208121	-0.020062	-0.019312	-0.018562	-0.017812	-0.0165813	-0.0152971	-0.0140129	-0.0127287	-0.0114445	-0.0095714	-0.00759436	-0.00561732	-0.00364028	-0.00166324	-0.00140456	-0.00157548	-0.00174639	-0.00191731	-0.00208823	-0.000942703	0.000641634	0.00222597	0.00381031	0.00539464	0.00488233	0.00347146	0.00206058	0.000649706	-0.000761169	-0.000189125	0.00145065	0.00309042	0.00473019	0.00636996	0.00705703	0.00710899	0.00716094	0.00721289	0.00726484	0.00766208	0.00834184	0.0090216	0.00970136
-0.0174079	-0.0174039	-0.0173999	-0.0173959	-0.0173919	-0.0173878	-0.0167237	-0.0160247	-0.0153258	-0.0146269	-0.0139279	-0.0127166	-0.0114483	-0.01018	-0.00891177	-0.0076435	-0.00609062	-0.00448751	-0.00288439	-0.00128128	0.000321829	0.000522573	0.000372726	0.000222879	7.30312e-05	-7.68162e-05	0.00100532	0.00249813	0.00399093	0.00548373	0.00697653	0.00639081	0.0049143	0.00343778	0.00196127	0.000484754	0.00105817	0.00273539	0.00441262	0.00608984	0.00776707	0.00826686	0.00798171	0.00769656	0.00741141	0.00712626	0.00697092	0.00692179	0.00687266	0.00682354
-0.0133411	-0.0133153	-0.0132895	-0.0132637	-0.0132379	-0.013212	-0.0125958	-0.0119484	-0.011301	-0.0106537	-0.0100063	-0.00881457	-0.00756237	-0.00631017	-0.00505796	-0.00380576	-0.0025762	-0.00135063	-0.000125057	0.00110051	0.00232608	0.00246833	0.00233976	0.00221118	0.00208261	0.00195403	0.00297218	0.00437256	0.00577295	0.00717333	0.00857371	0.00791388	0.00637109	0.0048283	0.00328551	0.00174272	0.00231752	0.00403256	0.0057476	0.00746264	0.00917768	0.00948839	0.00886287	0.00823736	0.00761185	0.00698634	0.00627307	0.00548802	0.00470296	0.0039179
-0.00923503	-0.0091872	-0.00913937	-0.00909154	-0.00904371	-0.00899588	-0.00842795	-0.00783265	-0.00723736	-0.00664206	-0.00604676	-0.00487485	-0.00363887	-0.00240289	-0.0011669	6.90751e-05	0.000972193	0.00181657	0.00266095	0.00350533	0.0043497	0.0044329	0.00432581	0.00421871	0.00411161	0.00400451	0.00495804	0.00626512	0.00757219	0.00887926	0.0101863	0.00945166	0.00784196	0.00623225	0.00462255	0.00301284	0.00358904	0.00534226	0.00709548	0.0088487	0.0106019	0.0107217	0.00975255	0.00878339	0.00781423	0.00684506	0.00556848	0.00404038	0.00251228	0.000984178
-0.0067649	-0.00654082	-0.00631674	-0.00609267	-0.00586859	-0.00564452	-0.00523894	-0.00482381	-0.00440869	-0.00399356	-0.00357844	-0.00255167	-0.00145694	-0.000362216	0.000732511	0.00182724	0.00247641	0.00304695	0.00361749	0.00418803	0.00475857	0.00481643	0.00474612	0.00467581	0.0046055	0.00453519	0.00539589	0.00656693	0.00773797	0.00890901	0.0100801	0.00947255	0.00810282	0.00673308	0.00536335	0.00399362	0.00444627	0.0058802	0.00731413	0.00874807	0.010182	0.0101365	0.00910473	0.00807295	0.00704117	0.0060094	0.0045753	0.00281204	0.00104878	-0.000714485
-0.00661345	-0.00599611	-0.00537876	-0.00476142	-0.00414407	-0.00352673	-0.00344378	-0.00338896	-0.00333414	-0.00327931	-0.00322449	-0.00251923	-0.0017417	-0.000964162	-0.000186628	0.000590906	0.00108944	0.00153873	0.00198802	0.00243732	0.00288661	0.00296682	0.00295476	0.0029427	0.00293064	0.00291858	0.00364699	0.00462222	0.00559745	0.00657269	0.00754792	0.00735223	0.00665472	0.00595721	0.0052597	0.00456219	0.0047154	0.0053267	0.005938	0.0065493	0.0071606	0.00698664	0.00628918	0.00559172	0.00489425	0.00419679	0.00317859	0.00189796	0.000617328	-0.000663301
-0.00646055	-0.00544613	-0.00443172	-0.0034173	-0.00240288	-0.00138847	-0.00163127	-0.00194023	-0.0022492	-0.00255816	-0.00286713	-0.00248648	-0.0020292	-0.00157193	-0.00111465	-0.000657374	-0.00031094	1.59328e-05	0.000342806	0.000669679	0.000996553	0.00109933	0.00114608	0.00119284	0.00123959	0.00128635	0.00188118	0.00265872	0.00343625	0.00421378	0.00499131	0.00521142	0.00519263	0.00517383	0.00515504	0.00513625	0.00498714	0.00476785	0.00454857	0.00432928	0.00411	0.00380633	0.00344642	0.0030865	0.00272658	0.00236667	0.00176837	0.00097504	0.000181708	-0.000611623
-0.00630616	-0.00489084	-0.00347552	-0.00206019	-0.000644868	0.000770456	0.000198767	-0.000477502	-0.00115377	-0.00183004	-0.00250631	-0.00245341	-0.00231948	-0.00218556	-0.00205164	-0.00191772	-0.00172485	-0.00152158	-0.00131831	-0.00111504	-0.000911772	-0.000786209	-0.000680073	-0.000573936	-0.0004678	-0.000361663	9.83118e-05	0.000676233	0.00125415	0.00183208	0.00241	0.00304991	0.0037164	0.00438289	0.00504938	0.00571587	0.0052615	0.0042036	0.00314571	0.00208781	0.00102991	0.000595286	0.000576178	0.000557069	0.000537961	0.000518853	0.000344526	4.32025e-05	-0.000258121	-0.000559445
-0.00615029	-0.00433018	-0.00251007	-0.000689968	0.00113014	0.00295025	0.00204649	0.000999364	-4.77585e-05	-0.00109488	-0.002142	-0.00242002	-0.00261257	-0.00280513	-0.00299769	-0.00319025	-0.00315243	-0.00307396	-0.00299548	-0.00291701	-0.00283854	-0.00268997	-0.00252388	-0.00235779	-0.00219169	-0.0020256	-0.00170179	-0.00132541	-0.00094903	-0.000572649	-0.000196268	0.000867519	0.00222591	0.0035843	0.00494269	0.00630108	0.00553852	0.0036339	0.00172929	-0.000175331	-0.00207995	-0.0026468	-0.0023218	-0.00199681	-0.00167181	-0.00134682	-0.00109308	-0.000897641	-0.000702202	-0.000506763
-0.00527691	-0.00341989	-0.00156288	0.000294141	0.00215116	0.00400818	0.00289007	0.00161537	0.000340681	-0.000934013	-0.00220871	-0.00263522	-0.00296748	-0.00329975	-0.00363202	-0.00396428	-0.00407024	-0.00413627	-0.00420229	-0.00426832	-0.00433434	-0.0040607	-0.00370213	-0.00334357	-0.00298501	-0.00262645	-0.00253966	-0.00254347	-0.00254727	-0.00255107	-0.00255487	-0.001388	0.000280574	0.00194915	0.00361773	0.00528631	0.0044349	0.00222657	1.82381e-05	-0.00219009	-0.00439842	-0.00487818	-0.00420555	-0.00353293	-0.00286031	-0.00218769	-0.00168915	-0.00133304	-0.000976932	-0.000620825
-0.00303193	-0.00184547	-0.00065902	0.000527434	0.00171389	0.00290034	0.00179606	0.000571207	-0.000653644	-0.00187849	-0.00310335	-0.00332639	-0.00343813	-0.00354986	-0.0036616	-0.00377333	-0.00400014	-0.00424726	-0.00449439	-0.00474151	-0.00498863	-0.0043948	-0.00359073	-0.00278666	-0.00198259	-0.00117852	-0.00152055	-0.00224461	-0.00296867	-0.00369273	-0.00441679	-0.0037644	-0.0025221	-0.00127981	-3.75103e-05	0.00120478	0.000686957	-0.000778629	-0.00224422	-0.0037098	-0.00517539	-0.00514723	-0.00412323	-0.00309924	-0.00207525	-0.00105125	-0.000662338	-0.000793031	-0.000923725	-0.00105442
-0.00076525	-0.000255839	0.000253572	0.000762982	0.00127239	0.0017818	0.000691475	-0.000483052	-0.00165758	-0.0028321	-0.00400663	-0.00402425	-0.00391332	-0.00380239	-0.00369146	-0.00358053	-0.00392937	-0.00435933	-0.0047893	-0.00521927	-0.00564924	-0.00473213	-0.00347824	-0.00222436	-0.000970482	0.0002834	-0.000491588	-0.00194287	-0.00339414	-0.00484542	-0.0062967	-0.00616376	-0.00535186	-0.00453997	-0.00372808	-0.00291619	-0.0030972	-0.00381287	-0.00452854	-0.0052442	-0.00595987	-0.00541888	-0.00404012	-0.00266136	-0.0012826	9.6163e-05	0.000374395	-0.000247804	-0.000870004	-0.0014922
0.00152334	0.00134916	0.00117498	0.00100081	0.00082663	0.000652453	-0.000423785	-0.0015475	-0.00267122	-0.00379493	-0.00491865	-0.00472885	-0.0043931	-0.00405736	-0.00372162	-0.00338587	-0.00385791	-0.00447249	-0.00508707	-0.00570165	-0.00631623	-0.00507272	-0.00336467	-0.00165663	5.1411e-05	0.00175945	0.000547321	-0.0016382	-0.00382373	-0.00600925	-0.00819478	-0.00858631	-0.00820898	-0.00783165	-0.00745432	-0.00707699	-0.00691794	-0.00687644	-0.00683493	-0.00679343	-0.00675192	-0.00569315	-0.0039562	-0.00221924	-0.000482286	0.00125467	0.00142115	0.000302693	-0.000815763	-0.00193422
0.00383405	0.00296967	0.0021053	0.00124093	0.000376559	-0.000487813	-0.00154982	-0.00262224	-0.00369465	-0.00476706	-0.00583948	-0.00544026	-0.00487753	-0.00431479	-0.00375206	-0.00318933	-0.00378575	-0.00458673	-0.00538772	-0.0061887	-0.00698968	-0.0054166	-0.00325001	-0.00108341	0.00108318	0.00324977	0.00159627	-0.0013306	-0.00425747	-0.00718434	-0.0101112	-0.0110323	-0.0110937	-0.0111551	-0.0112166	-0.011278	-0.0107756	-0.00996962	-0.00916362	-0.00835763	-0.00755164	-0.00597008	-0.00387146	-0.00177285	0.000325761	0.00242437	0.00247802	0.00085851	-0.000760998	-0.00238051
0.00447676	0.00319348	0.0019102	0.000626912	-0.000656372	-0.00193966	-0.00291981	-0.00388401	-0.00484821	-0.00581241	-0.0067766	-0.00627783	-0.0056165	-0.00495517	-0.00429384	-0.00363251	-0.00426796	-0.00513225	-0.00599655	-0.00686084	-0.00772514	-0.00597071	-0.0035616	-0.00115249	0.00125662	0.00366573	0.0018127	-0.00146104	-0.00473478	-0.00800852	-0.0112823	-0.0125282	-0.0129052	-0.0132821	-0.0136591	-0.014036	-0.0133076	-0.0119839	-0.0106602	-0.00933658	-0.00801292	-0.00610729	-0.00381367	-0.00152005	0.000773571	0.00306719	0.00310227	0.00128946	-0.000523352	-0.00233616
0.000596446	-0.00036502	-0.00132649	-0.00228795	-0.00324942	-0.00421088	-0.00492754	-0.0056313	-0.00633507	-0.00703884	-0.00774261	-0.00744311	-0.00703213	-0.00662116	-0.00621018	-0.0057992	-0.0062421	-0.00683569	-0.00742928	-0.00802286	-0.00861645	-0.00708458	-0.00502136	-0.00295813	-0.000894905	0.00116832	-0.000226698	-0.00277446	-0.00532223	-0.00787	-0.0104178	-0.0114298	-0.0117837	-0.0121375	-0.0124914	-0.0128453	-0.0122118	-0.0110466	-0.00988143	-0.00871627	-0.0075511	-0.00586428	-0.00382968	-0.00179508	0.000239521	0.00227412	0.00254598	0.00137559	0.000205208	-0.000965178
-0.00332138	-0.00395791	-0.00459445	-0.00523098	-0.00586752	-0.00650406	-0.00695467	-0.00739549	-0.00783631	-0.00827713	-0.00871796	-0.00861965	-0.00846145	-0.00830325	-0.00814504	-0.00798684	-0.00823533	-0.00855559	-0.00887585	-0.00919611	-0.00951637	-0.00820922	-0.00649522	-0.00478122	-0.00306722	-0.00135322	-0.00228581	-0.00410058	-0.00591536	-0.00773013	-0.00954491	-0.0103207	-0.0106513	-0.0109819	-0.0113124	-0.011643	-0.0111054	-0.0101002	-0.0090951	-0.00808996	-0.00708483	-0.00561892	-0.00384585	-0.00207277	-0.000299689	0.00147339	0.00198431	0.00146256	0.000940809	0.000419057
-0.00727706	-0.00758553	-0.007894	-0.00820246	-0.00851093	-0.0088194	-0.00900139	-0.00917672	-0.00935206	-0.00952739	-0.00970273	-0.00980757	-0.00990458	-0.0100016	-0.0100986	-0.0101956	-0.0102478	-0.0102921	-0.0103364	-0.0103807	-0.010425	-0.00934473	-0.00798333	-0.00662193	-0.00526054	-0.00389914	-0.00436482	-0.00543952	-0.00651422	-0.00758892	-0.00866362	-0.00920096	-0.00950801	-0.00981506	-0.0101221	-0.0104291	-0.0099883	-0.00914473	-0.00830117	-0.0074576	-0.00661404	-0.0053712	-0.00386217	-0.00235314	-0.000844111	0.000664917	0.00141721	0.00155037	0.00168352	0.00181667
-0.011271	-0.0112482	-0.0112254	-0.0112027	-0.0111799	-0.0111571	-0.0110679	-0.0109752	-0.0108825	-0.0107897	-0.010697	-0.011007	-0.0113617	-0.0117164	-0.0120711	-0.0124258	-0.0122798	-0.0120454	-0.0118111	-0.0115767	-0.0113424	-0.0104912	-0.00948582	-0.00848044	-0.00747505	-0.00646966	-0.00646392	-0.00679139	-0.00711887	-0.00744634	-0.00777381	-0.00807036	-0.00835366	-0.00863696	-0.00892025	-0.00920355	-0.00886043	-0.00818	-0.00749957	-0.00681913	-0.0061387	-0.00512108	-0.00387865	-0.00263622	-0.0013938	-0.000151369	0.000844636	0.00163902	0.00243341	0.0032278
-0.0142837	-0.0140388	-0.0137939	-0.0135489	-0.013304	-0.0130591	-0.0127843	-0.0125079	-0.0122315	-0.0119551	-0.0116787	-0.0121006	-0.0126002	-0.0130997	-0.0135992	-0.0140988	-0.0138002	-0.0133608	-0.0129215	-0.0124821	-0.0120427	-0.0113647	-0.010627	-0.00988928	-0.00915158	-0.00841388	-0.00807139	-0.00786065	-0.0076499	-0.00743915	-0.0072284	-0.0072598	-0.00739496	-0.00753013	-0.0076653	-0.00780046	-0.00754996	-0.00709178	-0.0066336	-0.00617543	-0.00571725	-0.00490883	-0.00386691	-0.00282499	-0.00178307	-0.000741145	0.000407659	0.00164391	0.00288017	0.00411642
-0.0132265	-0.0132087	-0.0131909	-0.0131731	-0.0131553	-0.0131375	-0.0130299	-0.0129175	-0.0128052	-0.0126929	-0.0125806	-0.0127333	-0.0129155	-0.0130977	-0.0132799	-0.013462	-0.0132006	-0.0128609	-0.0125211	-0.0121814	-0.0118417	-0.0111047	-0.0102685	-0.00943222	-0.00859598	-0.00775973	-0.00763686	-0.00775177	-0.00786669	-0.0079816	-0.00809652	-0.00777162	-0.00725822	-0.00674483	-0.00623143	-0.00571803	-0.00553673	-0.00553423	-0.00553174	-0.00552925	-0.00552676	-0.00485647	-0.00374097	-0.00262548	-0.00150999	-0.000394503	0.000533723	0.00130873	0.00208374	0.00285875
-0.0121591	-0.0123706	-0.0125821	-0.0127936	-0.013005	-0.0132165	-0.0132778	-0.0133312	-0.0133845	-0.0134379	-0.0134912	-0.0133721	-0.0132339	-0.0130957	-0.0129574	-0.0128192	-0.0125952	-0.0123561	-0.0121169	-0.0118778	-0.0116387	-0.0108422	-0.00990649	-0.00897075	-0.00803501	-0.00709926	-0.00719812	-0.00764185	-0.00808557	-0.0085293	-0.00897303	-0.00828839	-0.00712016	-0.00595193	-0.00478371	-0.00361548	-0.00350404	-0.00396163	-0.00441923	-0.00487683	-0.00533442	-0.0048036	-0.00361383	-0.00242405	-0.00123428	-4.45119e-05	0.000661005	0.000970314	0.00127962	0.00158893
-0.0110814	-0.0115244	-0.0119674	-0.0124104	-0.0128534	-0.0132964	-0.0135281	-0.0137488	-0.0139694	-0.01419	-0.0144106	-0.0140171	-0.0135554	-0.0130936	-0.0126319	-0.0121701	-0.0119839	-0.0118464	-0.0117088	-0.0115713	-0.0114337	-0.0105772	-0.00954102	-0.00850482	-0.00746861	-0.00643241	-0.00675514	-0.00753086	-0.00830657	-0.00908229	-0.009858	-0.00881015	-0.00698076	-0.00515138	-0.00332199	-0.0014926	-0.0014517	-0.00237383	-0.00329597	-0.0042181	-0.00514023	-0.00475022	-0.00348545	-0.00222068	-0.000955908	0.000308862	0.000789517	0.000628624	0.000467731	0.000306838
-0.00999322	-0.01067	-0.0113467	-0.0120235	-0.0127003	-0.013377	-0.0137809	-0.0141704	-0.0145599	-0.0149494	-0.0153389	-0.0146683	-0.0138799	-0.0130915	-0.0123032	-0.0115148	-0.0113668	-0.0113318	-0.0112968	-0.0112618	-0.0112268	-0.0103097	-0.00917202	-0.00803438	-0.00689675	-0.00575911	-0.00630789	-0.0074188	-0.00852971	-0.00964062	-0.0107515	-0.00933695	-0.00684002	-0.00434308	-0.00184615	0.000650791	0.000620468	-0.000770688	-0.00216184	-0.003553	-0.00494416	-0.00469632	-0.00335583	-0.00201533	-0.000674842	0.000665652	0.000919272	0.000283632	-0.000352009	-0.000987649
-0.00835815	-0.00919788	-0.0100376	-0.0108773	-0.0117171	-0.0125568	-0.013121	-0.0136708	-0.0142205	-0.0147702	-0.01532	-0.014427	-0.0133738	-0.0123206	-0.0112674	-0.0102142	-0.0101218	-0.010199	-0.0102762	-0.0103535	-0.0104307	-0.00949135	-0.00829792	-0.00710449	-0.00591106	-0.00471762	-0.00548397	-0.00690358	-0.00832319	-0.00974279	-0.0111624	-0.00951386	-0.0065504	-0.00358694	-0.000623486	0.00233997	0.00221477	0.00042644	-0.00136189	-0.00315022	-0.00493855	-0.00483187	-0.00346186	-0.00209185	-0.000721839	0.000648172	0.000717448	-0.000277515	-0.00127248	-0.00226744
-0.00301123	-0.00351225	-0.00401328	-0.00451431	-0.00501533	-0.00551636	-0.00614992	-0.00679045	-0.00743099	-0.00807152	-0.00871206	-0.00799051	-0.00711763	-0.00624474	-0.00537185	-0.00449896	-0.00458064	-0.00483078	-0.00508091	-0.00533104	-0.00558118	-0.00488834	-0.00395975	-0.00303117	-0.00210258	-0.001174	-0.00208662	-0.00361298	-0.00513934	-0.0066657	-0.00819206	-0.00724652	-0.00524161	-0.0032367	-0.00123178	0.00077313	0.000393875	-0.00126916	-0.0029322	-0.00459524	-0.00625828	-0.00627765	-0.00520125	-0.00412484	-0.00304844	-0.00197203	-0.00177961	-0.00231046	-0.0028413	-0.00337215
0.00238737	0.00222833	0.00206928	0.00191023	0.00175118	0.00159213	0.000888572	0.000156353	-0.000575865	-0.00130808	-0.0020403	-0.00149178	-0.000800963	-0.000110142	0.00058068	0.0012715	0.0010141	0.000589369	0.000164636	-0.000260097	-0.00068483	-0.000240836	0.000420341	0.00108152	0.00174269	0.00240387	0.00134356	-0.000290583	-0.00192472	-0.00355887	-0.00519301	-0.00495727	-0.00392017	-0.00288306	-0.00184596	-0.000808855	-0.00144462	-0.00298115	-0.00451769	-0.00605423	-0.00759077	-0.0077374	-0.00695744	-0.00617748	-0.00539752	-0.00461756	-0.0043008	-0.00436305	-0.00442529	-0.00448753
0.00783815	0.00802439	0.00821062	0.00839686	0.00858309	0.00876933	0.00799509	0.0071703	0.00634551	0.00552073	0.00469594	0.00506976	0.00557675	0.00608375	0.00659074	0.00709774	0.00666292	0.0060619	0.00546088	0.00485986	0.00425884	0.00445159	0.00484277	0.00523395	0.00562514	0.00601632	0.00480689	0.00306393	0.00132096	-0.000422003	-0.00216497	-0.0026459	-0.00258596	-0.00252601	-0.00246607	-0.00240613	-0.00330088	-0.00470969	-0.00611851	-0.00752732	-0.00893613	-0.00921126	-0.00873061	-0.00824996	-0.0077693	-0.00728865	-0.00684637	-0.00643548	-0.00602458	-0.00561369
0.0133416	0.0138765	0.0144113	0.0149462	0.015481	0.0160159	0.0151703	0.014252	0.0133338	0.0124155	0.0114973	0.0116947	0.0120161	0.0123375	0.0126589	0.0129803	0.0123663	0.0115873	0.0108083	0.0100293	0.0092503	0.00918936	0.00930794	0.00942652	0.00954511	0.00966369	0.0083037	0.00645086	0.00459802	0.00274518	0.000892336	-0.000312182	-0.00123885	-0.00216551	-0.00309218	-0.00401884	-0.00517508	-0.00645494	-0.00773479	-0.00901465	-0.0102945	-0.0106994	-0.0105209	-0.0103425	-0.010164	-0.00998556	-0.00941653	-0.00852793	-0.00763934	-0.00675074
0.018365	0.0192568	0.0201487	0.0210406	0.0219324	0.0228243	0.0219146	0.0209101	0.0199055	0.018901	0.0178965	0.0179269	0.0180723	0.0182178	0.0183632	0.0185086	0.0177244	0.0167761	0.0158278	0.0148795	0.0139312	0.0136332	0.0134976	0.0133621	0.0132265	0.013091	0.0116087	0.00967749	0.00774627	0.00581505	0.00388384	0.00200476	0.000148039	-0.00170869	-0.00356541	-0.00542214	-0.00681603	-0.0079607	-0.00910537	-0.01025	-0.0113947	-0.0119186	-0.0120285	-0.0121385	-0.0122484	-0.0123584	-0.0116821	-0.0103626	-0.00904299	-0.00772342
0.0141488	0.0154885	0.0168282	0.018168	0.0195077	0.0208474	0.0200112	0.0190605	0.0181098	0.017159	0.0162083	0.0162635	0.0164305	0.0165974	0.0167644	0.0169313	0.0161595	0.0152219	0.0142843	0.0133467	0.0124092	0.0122022	0.0121779	0.0121535	0.0121292	0.0121049	0.0110164	0.00957316	0.00812995	0.00668674	0.00524353	0.00365921	0.0020144	0.000369591	-0.00127522	-0.00292002	-0.00409469	-0.0050162	-0.0059377	-0.00685921	-0.00778072	-0.00821542	-0.00832557	-0.00843572	-0.00854587	-0.00865603	-0.00823241	-0.00737206	-0.00651172	-0.00565137
0.00989183	0.0116838	0.0134757	0.0152676	0.0170595	0.0188515	0.0180895	0.0171931	0.0162967	0.0154002	0.0145038	0.014584	0.0147727	0.0149614	0.0151501	0.0153388	0.0145794	0.0136526	0.0127259	0.0117991	0.0108724	0.0107574	0.0108454	0.0109333	0.0110212	0.0111092	0.0104183	0.00946783	0.00851734	0.00756686	0.00661637	0.00532964	0.00389879	0.00246795	0.00103711	-0.000393731	-0.00134705	-0.00204323	-0.00273942	-0.00343561	-0.0041318	-0.00447648	-0.00458682	-0.00469717	-0.00480752	-0.00491786	-0.00474934	-0.00435266	-0.00395598	-0.00355929
0.00559374	0.00784223	0.0100907	0.0123392	0.0145877	0.0168362	0.0161491	0.0153076	0.014466	0.0136245	0.0127829	0.0128883	0.013099	0.0133096	0.0135202	0.0137309	0.012984	0.0120682	0.0111524	0.0102366	0.00932077	0.00929866	0.00949997	0.00970128	0.00990259	0.0101039	0.00981447	0.00936147	0.00890848	0.00845548	0.00800248	0.00701621	0.0058014	0.0045866	0.00337179	0.00215698	0.00142715	0.00095846	0.000489772	2.10841e-05	-0.000447604	-0.000701404	-0.000811945	-0.000922486	-0.00103303	-0.00114357	-0.00123261	-0.00130407	-0.00137553	-0.00144699
0.0012541	0.00396357	0.00667304	0.00938251	0.012092	0.0148014	0.01419	0.0134039	0.0126177	0.0118315	0.0110453	0.0111762	0.011409	0.0116418	0.0118746	0.0121074	0.0113733	0.0104685	0.0095637	0.00865892	0.00775415	0.00782581	0.00814158	0.00845734	0.00877311	0.00908888	0.0092048	0.00925409	0.00930339	0.00935269	0.00940198	0.00871909	0.0077224	0.00672572	0.00572903	0.00473234	0.00422816	0.00398917	0.00375018	0.00351119	0.0032722	0.00311016	0.00299942	0.00288868	0.00277794	0.00266721	0.0023181	0.00177398	0.00122985	0.000685724
-0.00312748	4.74242e-05	0.00322233	0.00639723	0.00957214	0.012747	0.012212	0.0114818	0.0107515	0.0100212	0.00929094	0.00944756	0.00970273	0.00995789	0.0102131	0.0104682	0.00974691	0.00885328	0.00795965	0.00706601	0.00617238	0.00633872	0.00677006	0.00720139	0.00763273	0.00806406	0.00858923	0.00914568	0.00970212	0.0102586	0.010815	0.0104384	0.00966197	0.00888551	0.00810905	0.0073326	0.00705624	0.00704917	0.00704209	0.00703502	0.00702795	0.00695856	0.00684762	0.00673668	0.00662575	0.00651481	0.00590314	0.00488178	0.00386041	0.00283905
-0.0034419	-0.000847605	0.00174669	0.00434099	0.00693529	0.00952959	0.00910579	0.00852313	0.00794048	0.00735782	0.00677517	0.00722865	0.00779726	0.00836587	0.00893448	0.00950309	0.00877961	0.00782812	0.00687662	0.00592512	0.00497363	0.00498728	0.00524221	0.00549714	0.00575208	0.00600701	0.00641556	0.00687532	0.00733508	0.00779484	0.0082546	0.00788095	0.00715012	0.0064193	0.00568848	0.00495765	0.00463265	0.00452616	0.00441967	0.00431318	0.0042067	0.00414182	0.0041047	0.00406757	0.00403045	0.00399332	0.00355162	0.00277891	0.0020062	0.00123349
-0.0036829	-0.00169436	0.000294171	0.00228271	0.00427124	0.00625978	0.00594889	0.00551698	0.00508506	0.00465315	0.00422124	0.00497949	0.00586999	0.00676048	0.00765097	0.00854147	0.00781552	0.00680432	0.00579311	0.00478191	0.00377071	0.00362556	0.00369694	0.00376831	0.00383969	0.00391106	0.00419201	0.00454282	0.00489363	0.00524444	0.00559525	0.00521886	0.00453083	0.00384279	0.00315475	0.00246671	0.0020874	0.00187433	0.00166126	0.00144819	0.00123512	0.00117316	0.00121193	0.00125071	0.00128949	0.00132826	0.00106627	0.000558208	5.01412e-05	-0.000457926
-0.00392623	-0.00254931	-0.00117239	0.000204527	0.00158144	0.00295836	0.00276148	0.00248177	0.00220205	0.00192234	0.00164262	0.00270859	0.00392408	0.00513957	0.00635506	0.00757055	0.00684211	0.00577062	0.00469913	0.00362764	0.00255616	0.00225069	0.00213673	0.00202277	0.00190881	0.00179485	0.00194696	0.00218777	0.00242858	0.00266939	0.00291019	0.00253105	0.00188621	0.00124137	0.000596535	-4.83037e-05	-0.000482442	-0.000803127	-0.00112381	-0.0014445	-0.00176518	-0.00182421	-0.00170879	-0.00159338	-0.00147797	-0.00136256	-0.0014431	-0.00168396	-0.00192482	-0.00216569
-0.0041719	-0.00341251	-0.00265313	-0.00189374	-0.00113435	-0.000374964	-0.000456737	-0.000582782	-0.000708827	-0.000834872	-0.000960917	0.000415742	0.00195937	0.003503	0.00504662	0.00659025	0.00585929	0.00472693	0.00359458	0.00246222	0.00132987	0.000862526	0.000561441	0.000260355	-4.07301e-05	-0.000341816	-0.00031978	-0.000190038	-6.0296e-05	6.94462e-05	0.000199188	-0.000182744	-0.000783965	-0.00138519	-0.00198641	-0.00258763	-0.00307712	-0.00350646	-0.0039358	-0.00436514	-0.00479448	-0.00485054	-0.00465775	-0.00446496	-0.00427217	-0.00407939	-0.00397672	-0.0039478	-0.00391888	-0.00388995
-0.00441995	-0.00428406	-0.00414817	-0.00401228	-0.00387639	-0.0037405	-0.00370606	-0.00367695	-0.00364784	-0.00361873	-0.00358962	-0.00189927	-2.4332e-05	0.0018506	0.00372554	0.00560047	0.00486697	0.00367316	0.00247935	0.00128554	9.17252e-05	-0.000539053	-0.00102907	-0.00151909	-0.00200911	-0.00249913	-0.00260843	-0.00259083	-0.00257322	-0.00255562	-0.00253802	-0.00292276	-0.00347995	-0.00403713	-0.00459431	-0.00515149	-0.00569688	-0.00623593	-0.00677497	-0.00731401	-0.00785305	-0.00790612	-0.00763521	-0.00736429	-0.00709338	-0.00682247	-0.00653483	-0.00623352	-0.0059322	-0.00563088
-0.00416362	-0.00399361	-0.0038236	-0.00365359	-0.00348358	-0.00331357	-0.00311248	-0.00290975	-0.00270702	-0.00250429	-0.00230156	-0.00115605	9.42262e-05	0.0013445	0.00259477	0.00384504	0.00315998	0.0021334	0.00110681	8.02253e-05	-0.00094636	-0.00138164	-0.0016691	-0.00195655	-0.00224401	-0.00253146	-0.00282783	-0.00312716	-0.00342649	-0.00372583	-0.00402516	-0.00443132	-0.00488325	-0.00533519	-0.00578712	-0.00623906	-0.00656546	-0.00682428	-0.00708309	-0.00734191	-0.00760072	-0.00760796	-0.00744748	-0.007287	-0.00712652	-0.00696604	-0.00671933	-0.00640207	-0.00608481	-0.00576755
-0.00385389	-0.00358274	-0.0033116	-0.00304046	-0.00276932	-0.00249818	-0.00212387	-0.00174414	-0.00136441	-0.000984674	-0.000604942	-9.60963e-05	0.000427095	0.000950286	0.00147348	0.00199667	0.00136565	0.000530942	-0.000303763	-0.00113847	-0.00197317	-0.00217485	-0.00221826	-0.00226167	-0.00230508	-0.00234849	-0.0028392	-0.003479	-0.0041188	-0.00475861	-0.00539841	-0.00582804	-0.00616761	-0.00650717	-0.00684674	-0.0071863	-0.00726393	-0.00720053	-0.00713712	-0.00707371	-0.0070103	-0.00696696	-0.006937	-0.00690704	-0.00687708	-0.00684712	-0.00666462	-0.00635729	-0.00604997	-0.00574265
-0.00354116	-0.00316791	-0.00279465	-0.0024214	-0.00204815	-0.0016749	-0.00112571	-0.000567262	-8.81598e-06	0.00054963	0.00110808	0.000974097	0.000763181	0.000552265	0.000341349	0.000130433	-0.000446029	-0.001087	-0.00172797	-0.00236894	-0.00300991	-0.00297571	-0.00277273	-0.00256974	-0.00236675	-0.00216376	-0.00285068	-0.00383424	-0.00481781	-0.00580137	-0.00678493	-0.00723827	-0.00746438	-0.00769049	-0.00791659	-0.0081427	-0.00796915	-0.00758041	-0.00719166	-0.00680292	-0.00641418	-0.00631977	-0.0064216	-0.00652342	-0.00662524	-0.00672706	-0.00660937	-0.00631209	-0.0060148	-0.00571751
-0.00322541	-0.00274906	-0.00227271	-0.00179636	-0.00132001	-0.000843658	-0.000117898	0.00062099	0.00135988	0.00209876	0.00283765	0.00205463	0.00110252	0.000150397	-0.000801722	-0.00175384	-0.00227522	-0.00272058	-0.00316594	-0.00361131	-0.00405667	-0.00378433	-0.00333255	-0.00288078	-0.00242901	-0.00197723	-0.00286227	-0.00419292	-0.00552356	-0.00685421	-0.00818485	-0.00866213	-0.00877368	-0.00888524	-0.00899679	-0.00910834	-0.00868119	-0.00796396	-0.00724674	-0.00652951	-0.00581229	-0.00566633	-0.0059012	-0.00613608	-0.00637096	-0.00660584	-0.0065536	-0.00626644	-0.00597929	-0.00569213
-0.00290661	-0.00232617	-0.00174572	-0.00116528	-0.000584832	-4.38759e-06	0.000899653	0.00182073	0.0027418	0.00366287	0.00458394	0.00314561	0.00144513	-0.000255355	-0.00195584	-0.00365632	-0.00412208	-0.00436995	-0.00461781	-0.00486568	-0.00511355	-0.00460075	-0.00389779	-0.00319483	-0.00249187	-0.00178891	-0.00287398	-0.00455506	-0.00623614	-0.00791722	-0.0095983	-0.0100998	-0.0100956	-0.0100915	-0.0100874	-0.0100833	-0.00940011	-0.00835123	-0.00730234	-0.00625346	-0.00520458	-0.00500656	-0.00537578	-0.005745	-0.00611422	-0.00648345	-0.00649728	-0.00622036	-0.00594343	-0.0056665
-0.00247836	-0.00193564	-0.00139293	-0.00085021	-0.000307495	0.00023522	0.000824435	0.0014161	0.00200776	0.00259942	0.00319108	0.00197484	0.000557727	-0.00085939	-0.00227651	-0.00369362	-0.00417575	-0.00449287	-0.00480999	-0.00512711	-0.00544423	-0.00505372	-0.0044863	-0.00391887	-0.00335145	-0.00278403	-0.00374232	-0.00520919	-0.00667606	-0.00814293	-0.00960981	-0.0100595	-0.0100732	-0.0100869	-0.0101006	-0.0101143	-0.009416	-0.00833433	-0.00725267	-0.006171	-0.00508934	-0.00494665	-0.00542994	-0.00591323	-0.00639652	-0.00687981	-0.00675561	-0.00613437	-0.00551313	-0.00489189
-0.00202505	-0.00154851	-0.00107197	-0.000595425	-0.000118883	0.000357658	0.000531723	0.000689869	0.000848014	0.00100616	0.0011643	0.000346039	-0.000580717	-0.00150747	-0.00243423	-0.00336098	-0.00387388	-0.00431375	-0.00475361	-0.00519348	-0.00563334	-0.00543806	-0.00508399	-0.00472992	-0.00437585	-0.00402178	-0.00478745	-0.00592637	-0.00706528	-0.0082042	-0.00934311	-0.0097255	-0.00978365	-0.0098418	-0.00989996	-0.00995811	-0.00929247	-0.00823709	-0.00718171	-0.00612633	-0.00507095	-0.00500533	-0.00559956	-0.00619378	-0.006788	-0.00738223	-0.0070784	-0.0060398	-0.0050012	-0.0039626
-0.00156736	-0.00115763	-0.000747905	-0.000338177	7.15514e-05	0.00048128	0.000236183	-4.3379e-05	-0.000322941	-0.000602502	-0.000882064	-0.00129851	-0.00173016	-0.00216182	-0.00259347	-0.00302513	-0.0035691	-0.00413289	-0.00469669	-0.00526048	-0.00582428	-0.00582611	-0.00568746	-0.00554881	-0.00541016	-0.0052715	-0.00584268	-0.00665047	-0.00745827	-0.00826606	-0.00907385	-0.00938831	-0.00949134	-0.00959437	-0.0096974	-0.00980043	-0.00916774	-0.0081389	-0.00711006	-0.00608122	-0.00505238	-0.00506459	-0.00577081	-0.00647704	-0.00718327	-0.0078895	-0.00740431	-0.00594432	-0.00448432	-0.00302433
-0.00110525	-0.000762981	-0.000420712	-7.84426e-05	0.000263827	0.000606096	-6.22146e-05	-0.000783714	-0.00150521	-0.00222671	-0.00294821	-0.00295895	-0.00289072	-0.00282249	-0.00275426	-0.00268603	-0.00326137	-0.0039503	-0.00463922	-0.00532814	-0.00601706	-0.00621792	-0.00629676	-0.00637561	-0.00645446	-0.0065333	-0.00690811	-0.00738158	-0.00785505	-0.00832851	-0.00880198	-0.00904786	-0.0091962	-0.00934454	-0.00949288	-0.00964122	-0.00904181	-0.00803977	-0.00703773	-0.00603568	-0.00503364	-0.00512441	-0.00594373	-0.00676304	-0.00758236	-0.00840168	-0.00773337	-0.00584791	-0.00396245	-0.00207699
-0.000638674	-0.000364515	-9.03566e-05	0.000183802	0.00045796	0.000732119	-0.000363496	-0.0015312	-0.00269891	-0.00386662	-0.00503433	-0.00463544	-0.00406249	-0.00348955	-0.0029166	-0.00234365	-0.00295067	-0.00376593	-0.00458119	-0.00539644	-0.0062117	-0.00661351	-0.00691196	-0.0072104	-0.00750885	-0.0078073	-0.00798384	-0.00811975	-0.00825566	-0.00839157	-0.00852748	-0.00870411	-0.00889821	-0.0090923	-0.00928639	-0.00948048	-0.00891467	-0.00793968	-0.00696469	-0.0059897	-0.00501471	-0.00518481	-0.00611831	-0.00705181	-0.0079853	-0.0089188	-0.0080656	-0.00575057	-0.00343553	-0.0011205
-0.000775346	-0.000843579	-0.000911811	-0.000980044	-0.00104828	-0.00111651	-0.00194999	-0.00282375	-0.00369751	-0.00457127	-0.00544503	-0.00492909	-0.00425874	-0.00358839	-0.00291803	-0.00224768	-0.00287034	-0.00372118	-0.00457202	-0.00542286	-0.0062737	-0.0067365	-0.0071023	-0.0074681	-0.0078339	-0.0081997	-0.00832559	-0.00837151	-0.00841744	-0.00846336	-0.00850928	-0.00859229	-0.0086912	-0.0087901	-0.008889	-0.00898791	-0.00843593	-0.00753348	-0.00663103	-0.00572859	-0.00482614	-0.00497869	-0.00583458	-0.00669048	-0.00754637	-0.00840226	-0.00773329	-0.0058167	-0.00390012	-0.00198353
-0.00110236	-0.00160139	-0.00210043	-0.00259946	-0.0030985	-0.00359753	-0.00395064	-0.00429607	-0.0046415	-0.00498693	-0.00533236	-0.00479045	-0.00414995	-0.00350945	-0.00286895	-0.00222845	-0.00286181	-0.00371997	-0.00457813	-0.00543629	-0.00629445	-0.00677472	-0.00716051	-0.0075463	-0.00793208	-0.00831787	-0.00843913	-0.00847221	-0.00850529	-0.00853837	-0.00857145	-0.00855255	-0.00851138	-0.0084702	-0.00842903	-0.00838786	-0.0078436	-0.00702846	-0.00621332	-0.00539818	-0.00458304	-0.00468751	-0.00540505	-0.0061226	-0.00684014	-0.00755768	-0.00719007	-0.00593461	-0.00467915	-0.00342368
-0.00143254	-0.00236653	-0.00330053	-0.00423453	-0.00516853	-0.00610253	-0.00597062	-0.00578262	-0.00559461	-0.0054066	-0.0052186	-0.00465047	-0.00404011	-0.00342975	-0.00281939	-0.00220903	-0.0028532	-0.00371875	-0.0045843	-0.00544986	-0.00631541	-0.0068133	-0.00721927	-0.00762525	-0.00803122	-0.00843719	-0.00855377	-0.00857388	-0.00859399	-0.00861411	-0.00863422	-0.00851243	-0.00832982	-0.00814722	-0.00796461	-0.00778201	-0.00724555	-0.00651856	-0.00579157	-0.00506458	-0.00433759	-0.00439351	-0.00497137	-0.00554923	-0.00612708	-0.00670494	-0.00664161	-0.00605366	-0.00546571	-0.00487775
-0.0017659	-0.00313907	-0.00451224	-0.00588541	-0.00725857	-0.00863174	-0.00801013	-0.00728353	-0.00655693	-0.00583033	-0.00510374	-0.00450914	-0.00392921	-0.00334928	-0.00276936	-0.00218943	-0.0028445	-0.00371752	-0.00459054	-0.00546355	-0.00633657	-0.00685225	-0.00727861	-0.00770496	-0.00813131	-0.00855766	-0.00866952	-0.00867654	-0.00868355	-0.00869057	-0.00869759	-0.00847192	-0.00814651	-0.00782111	-0.00749571	-0.0071703	-0.00664172	-0.00600373	-0.00536574	-0.00472776	-0.00408977	-0.00409667	-0.00453349	-0.00497031	-0.00540714	-0.00584396	-0.00608784	-0.00617385	-0.00625987	-0.00634588
-0.00210249	-0.00391907	-0.00573565	-0.00755223	-0.00936881	-0.0111854	-0.0100693	-0.00879895	-0.00752856	-0.00625816	-0.00498776	-0.00436644	-0.00381724	-0.00326804	-0.00271884	-0.00216964	-0.00283572	-0.00371628	-0.00459683	-0.00547738	-0.00635793	-0.00689159	-0.00733851	-0.00778544	-0.00823237	-0.0086793	-0.00878638	-0.00878018	-0.00877398	-0.00876778	-0.00876158	-0.00843101	-0.00796143	-0.00749185	-0.00702227	-0.00655269	-0.00603205	-0.00548393	-0.0049358	-0.00438768	-0.00383955	-0.00379696	-0.00409138	-0.00438581	-0.00468023	-0.00497466	-0.00552872	-0.00629521	-0.0070617	-0.0078282
-0.00314529	-0.00485719	-0.0065691	-0.008281	-0.00999291	-0.0117048	-0.0107156	-0.00958425	-0.00845289	-0.00732153	-0.00619017	-0.00568624	-0.00525202	-0.00481781	-0.00438359	-0.00394937	-0.00444945	-0.0051144	-0.00577936	-0.00644431	-0.00710926	-0.00749722	-0.00781593	-0.00813464	-0.00845336	-0.00877207	-0.00874574	-0.00860439	-0.00846304	-0.00832169	-0.00818035	-0.00790132	-0.0075633	-0.00722527	-0.00688725	-0.00654922	-0.00597395	-0.00527094	-0.00456792	-0.0038649	-0.00316188	-0.00281444	-0.00270405	-0.00259366	-0.00248327	-0.00237288	-0.00294008	-0.00406168	-0.00518327	-0.00630486
-0.00451415	-0.00587206	-0.00722998	-0.00858789	-0.0099458	-0.0113037	-0.010724	-0.0100424	-0.00936069	-0.00867902	-0.00799735	-0.00767684	-0.00739646	-0.00711608	-0.00683571	-0.00655533	-0.00680816	-0.0071551	-0.00750203	-0.00784896	-0.0081959	-0.00836311	-0.00848539	-0.00860767	-0.00872995	-0.00885223	-0.00863338	-0.00830083	-0.00796828	-0.00763572	-0.00730317	-0.00714697	-0.00706635	-0.00698573	-0.00690511	-0.00682449	-0.00616589	-0.00519607	-0.00422625	-0.00325642	-0.0022866	-0.0015168	-0.000880336	-0.000243874	0.000392588	0.00102905	0.00058346	-0.000747443	-0.00207835	-0.00340925
-0.00589625	-0.00689674	-0.00789724	-0.00889774	-0.00989824	-0.0108987	-0.0107325	-0.0105049	-0.0102773	-0.0100496	-0.00982199	-0.00968668	-0.00956163	-0.00943658	-0.00931152	-0.00918647	-0.00918968	-0.00921552	-0.00924135	-0.00926719	-0.00929303	-0.00923736	-0.00916131	-0.00908526	-0.00900921	-0.00893316	-0.00851995	-0.00799434	-0.00746873	-0.00694313	-0.00641752	-0.00638533	-0.0065646	-0.00674387	-0.00692314	-0.00710242	-0.00635968	-0.00512048	-0.00388127	-0.00264207	-0.00140286	-0.000206612	0.000961007	0.00212863	0.00329624	0.00446386	0.00414106	0.00259882	0.00105658	-0.000485655
-0.0072917	-0.00793133	-0.00857096	-0.00921059	-0.00985022	-0.0104899	-0.0107411	-0.0109719	-0.0112027	-0.0114335	-0.0116643	-0.0117159	-0.0117477	-0.0117795	-0.0118113	-0.011843	-0.0115942	-0.0112958	-0.0109975	-0.0106991	-0.0104008	-0.0101201	-0.00984377	-0.00956747	-0.00929118	-0.00901488	-0.00840541	-0.00768489	-0.00696436	-0.00624383	-0.00552331	-0.00561632	-0.006058	-0.00649968	-0.00694135	-0.00738303	-0.00655534	-0.00504415	-0.00353296	-0.00202177	-0.000510584	0.00111624	0.00282015	0.00452406	0.00622797	0.00793188	0.00773305	0.00597743	0.00422181	0.0024662
-0.00870064	-0.00897591	-0.00925119	-0.00952646	-0.00980174	-0.010077	-0.0107497	-0.0114434	-0.012137	-0.0128307	-0.0135244	-0.0137648	-0.0139549	-0.0141451	-0.0143352	-0.0145253	-0.014022	-0.0133963	-0.0127706	-0.0121449	-0.0115192	-0.0110113	-0.0105328	-0.0100543	-0.00957587	-0.00909739	-0.00828977	-0.00737244	-0.00645511	-0.00553778	-0.00462045	-0.00483989	-0.0055465	-0.00625312	-0.00695974	-0.00766636	-0.0067529	-0.00496709	-0.00318129	-0.00139548	0.00039032	0.00245187	0.00469726	0.00694264	0.00918802	0.0114334	0.0113597	0.00938869	0.00741764	0.00544658
-0.00609386	-0.00626248	-0.0064311	-0.00659971	-0.00676833	-0.00693695	-0.00772864	-0.00855313	-0.00937761	-0.0102021	-0.0110266	-0.0112874	-0.0114856	-0.0116838	-0.011882	-0.0120803	-0.0116706	-0.0111538	-0.0106369	-0.01012	-0.00960317	-0.00918352	-0.00878817	-0.00839283	-0.00799749	-0.00760214	-0.00706182	-0.00647316	-0.00588451	-0.00529585	-0.0047072	-0.00507541	-0.00585371	-0.00663201	-0.00741032	-0.00818862	-0.00731201	-0.0055443	-0.0037766	-0.00200889	-0.000241181	0.00153732	0.00332303	0.00510873	0.00689443	0.00868013	0.00861555	0.00703711	0.00545866	0.00388021
-0.00096118	-0.00118423	-0.00140729	-0.00163034	-0.0018534	-0.00207645	-0.00279795	-0.00354569	-0.00429343	-0.00504117	-0.00578891	-0.00596465	-0.00607683	-0.00618902	-0.0063012	-0.00641338	-0.00631601	-0.00618166	-0.00604731	-0.00591295	-0.0057786	-0.00564524	-0.00551212	-0.005379	-0.00524589	-0.00511277	-0.00513236	-0.00520286	-0.00527336	-0.00534386	-0.00541436	-0.00594591	-0.00667506	-0.00740421	-0.00813337	-0.00886252	-0.00809974	-0.00653361	-0.00496749	-0.00340136	-0.00183524	-0.000790591	-9.36e-05	0.000603391	0.00130038	0.00199737	0.00186916	0.00106577	0.000262383	-0.000541004
0.0042211	0.00394309	0.00366508	0.00338706	0.00310905	0.00283103	0.00218039	0.00151013	0.00083988	0.000169625	-0.000500629	-0.000590445	-0.000615768	-0.00064109	-0.000666413	-0.000691735	-0.000909619	-0.00116148	-0.00141335	-0.00166521	-0.00191708	-0.00207276	-0.0022044	-0.00233605	-0.00246769	-0.00259933	-0.00318426	-0.00392028	-0.00465631	-0.00539233	-0.00612836	-0.00682483	-0.00750435	-0.00818388	-0.0088634	-0.00954293	-0.00889507	-0.00753248	-0.00616989	-0.00480729	-0.0034447	-0.00314101	-0.00354325	-0.00394549	-0.00434773	-0.00474998	-0.00494245	-0.00496328	-0.00498411	-0.00500495
0.00945348	0.00911997	0.00878647	0.00845296	0.00811945	0.00778595	0.00720685	0.00661483	0.00602281	0.00543079	0.00483877	0.00483571	0.00489808	0.00496046	0.00502284	0.00508521	0.00454903	0.00390721	0.0032654	0.00262359	0.00198177	0.00153424	0.00113528	0.000736323	0.000337362	-6.15982e-05	-0.00121733	-0.00262531	-0.00403329	-0.00544127	-0.00684925	-0.00771224	-0.00834166	-0.00897108	-0.0096005	-0.0102299	-0.0096981	-0.008541	-0.00738391	-0.00622681	-0.00506971	-0.00551414	-0.00702624	-0.00853834	-0.0100504	-0.0115625	-0.0118199	-0.0110506	-0.0102813	-0.00951204
0.0147364	0.0143469	0.0139574	0.0135678	0.0131783	0.0127887	0.0122819	0.0117689	0.0112558	0.0107428	0.0102298	0.0103143	0.0104652	0.0106161	0.0107671	0.010918	0.0100604	0.0090249	0.00798937	0.00695384	0.00591831	0.00517611	0.00450725	0.00383839	0.00316952	0.00250066	0.000768618	-0.00131782	-0.00340425	-0.00549069	-0.00757712	-0.00860823	-0.00918706	-0.00976589	-0.0103447	-0.0109235	-0.0105089	-0.00955927	-0.00860966	-0.00766005	-0.00671044	-0.0079102	-0.0105429	-0.0131756	-0.0158083	-0.018441	-0.0187638	-0.0171968	-0.0156297	-0.0140627
0.0179897	0.0176745	0.0173594	0.0170442	0.0167291	0.016414	0.015863	0.0152996	0.0147362	0.0141728	0.0136094	0.0135734	0.013596	0.0136186	0.0136412	0.0136638	0.0126219	0.0113922	0.0101625	0.00893285	0.00770316	0.00669461	0.00574134	0.00478808	0.00383482	0.00288155	0.000933473	-0.00134621	-0.0036259	-0.00590558	-0.00818527	-0.00923727	-0.00976312	-0.010289	-0.0108148	-0.0113407	-0.0111732	-0.0106324	-0.0100916	-0.00955082	-0.00901002	-0.0104154	-0.0131182	-0.015821	-0.0185238	-0.0212266	-0.0214836	-0.0197395	-0.0179954	-0.0162512
0.019532	0.0194016	0.0192713	0.0191409	0.0190106	0.0188802	0.0181867	0.0174635	0.0167403	0.0160171	0.015294	0.0149613	0.014672	0.0143826	0.0140933	0.013804	0.0126935	0.011438	0.0101826	0.00892714	0.00767169	0.0064203	0.00516993	0.00391956	0.00266919	0.00141883	-0.000441039	-0.00250407	-0.0045671	-0.00663013	-0.00869316	-0.0096416	-0.0101124	-0.0105831	-0.0110539	-0.0115247	-0.0117147	-0.0117536	-0.0117925	-0.0118314	-0.0118703	-0.0130168	-0.0149017	-0.0167866	-0.0186715	-0.0205565	-0.0206365	-0.0192397	-0.0178429	-0.0164462
0.0210893	0.0211455	0.0212017	0.0212579	0.0213141	0.0213703	0.0205328	0.0196483	0.0187638	0.0178793	0.0169948	0.0163625	0.0157583	0.0151541	0.0145498	0.0139456	0.0127657	0.0114843	0.0102028	0.00892137	0.00763991	0.00614334	0.004593	0.00304265	0.00149231	-5.80376e-05	-0.00182884	-0.00367312	-0.0055174	-0.00736168	-0.00920596	-0.0100498	-0.010465	-0.0108801	-0.0112953	-0.0117104	-0.0122614	-0.0128856	-0.0135098	-0.014134	-0.0147581	-0.0156433	-0.0167024	-0.0177616	-0.0188207	-0.0198798	-0.0197811	-0.0187351	-0.0176891	-0.016643
0.0226616	0.0229061	0.0231507	0.0233953	0.0236399	0.0238845	0.0229017	0.0218542	0.0208068	0.0197594	0.018712	0.0177773	0.0168551	0.0159329	0.0150108	0.0140886	0.0128387	0.011531	0.0102233	0.00891554	0.00760783	0.00586371	0.00401049	0.00215727	0.000304045	-0.00154918	-0.00323004	-0.00485346	-0.00647688	-0.0081003	-0.00972372	-0.010462	-0.010821	-0.01118	-0.011539	-0.011898	-0.0128135	-0.0140286	-0.0152437	-0.0164588	-0.0176739	-0.0182952	-0.0185206	-0.0187459	-0.0189713	-0.0191967	-0.0189175	-0.0182256	-0.0175337	-0.0168418
0.0242491	0.0246838	0.0251186	0.0255534	0.0259882	0.0264229	0.0252934	0.0240815	0.0228696	0.0216577	0.0204459	0.0192058	0.0179626	0.0167193	0.0154761	0.0142329	0.0129123	0.0115781	0.0102439	0.00890966	0.00757544	0.00558137	0.00342235	0.00126332	-0.000895702	-0.00305473	-0.0046448	-0.00604522	-0.00744564	-0.00884606	-0.0102465	-0.0108782	-0.0111805	-0.0114828	-0.0117851	-0.0120874	-0.0133708	-0.0151826	-0.0169944	-0.0188061	-0.0206179	-0.0209727	-0.0203563	-0.0197398	-0.0191234	-0.0185069	-0.0180456	-0.0177112	-0.0173768	-0.0170424
0.0246699	0.0249474	0.0252249	0.0255024	0.02578	0.0260575	0.0248949	0.0236565	0.0224181	0.0211797	0.0199412	0.0185384	0.0171172	0.0156961	0.014275	0.0128538	0.0116243	0.0104286	0.00923284	0.0080371	0.00684137	0.00465581	0.0022228	-0.000210215	-0.00264323	-0.00507624	-0.00632822	-0.00718653	-0.00804483	-0.00890314	-0.00976144	-0.0103983	-0.0109402	-0.0114821	-0.012024	-0.0125659	-0.0140089	-0.0159372	-0.0178656	-0.0197939	-0.0217222	-0.0218447	-0.0207634	-0.0196821	-0.0186008	-0.0175194	-0.0169558	-0.0168157	-0.0166756	-0.0165355
0.0237699	0.0234972	0.0232245	0.0229518	0.0226791	0.0224064	0.0213394	0.0202306	0.0191218	0.018013	0.0169042	0.0155001	0.0140632	0.0126263	0.0111894	0.00975249	0.00879687	0.00792619	0.00705551	0.00618483	0.00531415	0.00300346	0.000332784	-0.0023379	-0.00500858	-0.00767926	-0.00831371	-0.00826942	-0.00822514	-0.00818085	-0.00813656	-0.00890483	-0.0100213	-0.0111379	-0.0122544	-0.0133709	-0.0147376	-0.0162391	-0.0177405	-0.019242	-0.0207435	-0.0206726	-0.0195535	-0.0184344	-0.0173153	-0.0161962	-0.0156207	-0.0154899	-0.0153591	-0.0152283
0.0228613	0.022033	0.0212048	0.0203765	0.0195483	0.01872	0.0177496	0.0167716	0.0157937	0.0148158	0.0138378	0.0124325	0.0109797	0.00952682	0.00807399	0.00662115	0.00594211	0.00539962	0.00485714	0.00431465	0.00377216	0.00133515	-0.0015755	-0.00448614	-0.00739679	-0.0103074	-0.0103184	-0.00936279	-0.00840718	-0.00745158	-0.00649597	-0.00739697	-0.00909365	-0.0107903	-0.012487	-0.0141837	-0.0154734	-0.0165438	-0.0176143	-0.0186848	-0.0197553	-0.0194891	-0.0183319	-0.0171747	-0.0160175	-0.0148603	-0.0142727	-0.0141514	-0.01403	-0.0139086
0.0219439	0.0205547	0.0191655	0.0177764	0.0163872	0.014998	0.0141251	0.0132793	0.0124334	0.0115876	0.0107418	0.00933522	0.0078663	0.00639738	0.00492847	0.00345955	0.00305976	0.00284864	0.00263752	0.0024264	0.00221528	-0.000349292	-0.00350222	-0.00665515	-0.00980808	-0.012961	-0.0123424	-0.0104667	-0.00859099	-0.00671526	-0.00483953	-0.00587453	-0.008157	-0.0104395	-0.0127219	-0.0150044	-0.0162162	-0.0168515	-0.0174869	-0.0181222	-0.0187575	-0.0182942	-0.0170985	-0.0159028	-0.0147071	-0.0135114	-0.0129117	-0.0127998	-0.0126879	-0.012576
0.0210176	0.0190621	0.0171066	0.0151511	0.0131956	0.0112401	0.0104655	0.00975311	0.0090407	0.00832829	0.00761589	0.00620801	0.00472285	0.0032377	0.00175254	0.000267389	0.000149547	0.000272996	0.000396444	0.000519893	0.000643342	-0.00205001	-0.00544757	-0.00884513	-0.0122427	-0.0156402	-0.0143861	-0.0115813	-0.00877657	-0.00597182	-0.00316707	-0.00433738	-0.00721128	-0.0100852	-0.0129591	-0.015833	-0.0169662	-0.0171622	-0.0173582	-0.0175542	-0.0177501	-0.0170878	-0.0158532	-0.0146186	-0.013384	-0.0121494	-0.0115376	-0.0114353	-0.011333	-0.0112306
0.0175768	0.0154769	0.013377	0.0112771	0.00917723	0.00707733	0.00645722	0.00591498	0.00537275	0.00483051	0.00428828	0.0029521	0.00152771	0.000103311	-0.00132108	-0.00274548	-0.00275367	-0.00251194	-0.00227021	-0.00202849	-0.00178676	-0.00423286	-0.00735093	-0.010469	-0.0135871	-0.0167051	-0.0150677	-0.0118452	-0.00862265	-0.00540011	-0.00217757	-0.00331718	-0.00632628	-0.00933539	-0.0123445	-0.0153536	-0.0164155	-0.0164289	-0.0164422	-0.0164556	-0.016469	-0.0158613	-0.0148394	-0.0138175	-0.0127957	-0.0117738	-0.0111259	-0.0107839	-0.0104419	-0.0100999
0.0103265	0.008725	0.00712351	0.00552201	0.00392052	0.00231902	0.00193785	0.0016209	0.00130396	0.000987014	0.000670069	-0.000483705	-0.00173046	-0.00297721	-0.00422397	-0.00547073	-0.005632	-0.00560173	-0.00557145	-0.00554118	-0.0055109	-0.00713872	-0.00918106	-0.0112234	-0.0132657	-0.0153081	-0.0136734	-0.0108131	-0.00795283	-0.00509254	-0.00223224	-0.00308868	-0.00553801	-0.00798735	-0.0104367	-0.012886	-0.0138879	-0.0141103	-0.0143327	-0.0145552	-0.0147776	-0.0146102	-0.0141829	-0.0137556	-0.0133283	-0.0129011	-0.0121809	-0.011221	-0.0102611	-0.0093013
0.00300608	0.00190781	0.000809537	-0.000288735	-0.00138701	-0.00248528	-0.0026252	-0.00271467	-0.00280415	-0.00289363	-0.00298311	-0.00395272	-0.00502011	-0.00608751	-0.00715491	-0.00822231	-0.00853816	-0.00872138	-0.0089046	-0.00908782	-0.00927104	-0.0100727	-0.0110289	-0.0119851	-0.0129413	-0.0138975	-0.0122657	-0.0097711	-0.00727654	-0.00478199	-0.00228744	-0.00285798	-0.00474213	-0.00662628	-0.00851043	-0.0103946	-0.0113358	-0.0117693	-0.0122028	-0.0126363	-0.0130698	-0.013347	-0.0135201	-0.0136931	-0.0138661	-0.0140392	-0.013246	-0.0116623	-0.0100787	-0.00849499
-0.00438509	-0.00497527	-0.00556546	-0.00615564	-0.00674583	-0.00733602	-0.00723235	-0.00709216	-0.00695197	-0.00681178	-0.00667159	-0.00745525	-0.00834157	-0.00922788	-0.0101142	-0.0110005	-0.0114724	-0.0118712	-0.01227	-0.0126687	-0.0130675	-0.013035	-0.0128945	-0.0127541	-0.0126137	-0.0124733	-0.0108443	-0.00871899	-0.00659372	-0.00446844	-0.00234317	-0.00262504	-0.00393855	-0.00525205	-0.00656556	-0.00787906	-0.00875909	-0.0094057	-0.0100523	-0.0106989	-0.0113455	-0.0120717	-0.0128508	-0.01363	-0.0144091	-0.0151883	-0.0143215	-0.012108	-0.00989443	-0.0076809
-0.0118477	-0.0119249	-0.0120021	-0.0120793	-0.0121564	-0.0122336	-0.011884	-0.011512	-0.0111399	-0.0107678	-0.0103957	-0.0109916	-0.0116951	-0.0123986	-0.0131021	-0.0138055	-0.014435	-0.0150514	-0.0156679	-0.0162843	-0.0169007	-0.0160259	-0.0147783	-0.0135306	-0.012283	-0.0110354	-0.00940915	-0.00765672	-0.00590429	-0.00415187	-0.00239944	-0.00238985	-0.0031272	-0.00386455	-0.00460189	-0.00533924	-0.00615747	-0.00701925	-0.00788103	-0.00874281	-0.00960459	-0.010784	-0.0121751	-0.0135663	-0.0149574	-0.0163485	-0.0154073	-0.0125579	-0.00970841	-0.00685894
-0.017455	-0.0171186	-0.0167821	-0.0164457	-0.0161093	-0.0157728	-0.0152343	-0.0146851	-0.0141359	-0.0135867	-0.0130375	-0.0135327	-0.0141439	-0.0147551	-0.0153662	-0.0159774	-0.0165627	-0.0171433	-0.017724	-0.0183046	-0.0188853	-0.0175286	-0.0156876	-0.0138466	-0.0120056	-0.0101647	-0.0086229	-0.00718089	-0.00573887	-0.00429686	-0.00285484	-0.00272285	-0.00315229	-0.00358173	-0.00401118	-0.00444062	-0.00509093	-0.00586016	-0.00662939	-0.00739863	-0.00816786	-0.00942988	-0.0110204	-0.012611	-0.0142015	-0.015792	-0.0148816	-0.011925	-0.00896831	-0.00601165
-0.0191355	-0.0185969	-0.0180584	-0.0175198	-0.0169813	-0.0164428	-0.0158361	-0.0152258	-0.0146155	-0.0140052	-0.0133949	-0.0139718	-0.0146805	-0.0153892	-0.0160979	-0.0168067	-0.0169272	-0.0169439	-0.0169607	-0.0169774	-0.0169942	-0.0159123	-0.0145557	-0.013199	-0.0118424	-0.0104858	-0.00919793	-0.00793293	-0.00666792	-0.00540292	-0.00413792	-0.00423731	-0.00492145	-0.00560559	-0.00628973	-0.00697387	-0.00723667	-0.00727259	-0.00730852	-0.00734444	-0.00738037	-0.00795123	-0.00887872	-0.0098062	-0.0107337	-0.0116612	-0.0110005	-0.00904043	-0.00708037	-0.0051203
-0.0208322	-0.0200896	-0.019347	-0.0186044	-0.0178617	-0.0171191	-0.0164436	-0.0157717	-0.0150997	-0.0144278	-0.0137558	-0.0144151	-0.0152223	-0.0160295	-0.0168367	-0.0176439	-0.0172953	-0.0167427	-0.0161901	-0.0156375	-0.0150849	-0.0142803	-0.0134128	-0.0125452	-0.0116777	-0.0108101	-0.00977851	-0.00869223	-0.00760595	-0.00651967	-0.00543339	-0.00576641	-0.00670771	-0.007649	-0.0085903	-0.00953159	-0.00940314	-0.00869867	-0.00799421	-0.00728974	-0.00658527	-0.00645829	-0.00671631	-0.00697433	-0.00723235	-0.00749037	-0.00708187	-0.00612802	-0.00517417	-0.00422032
-0.0225453	-0.0215967	-0.020648	-0.0196994	-0.0187507	-0.0178021	-0.0170571	-0.0163229	-0.0155886	-0.0148544	-0.0141202	-0.0148627	-0.0157693	-0.016676	-0.0175826	-0.0184892	-0.0176669	-0.0165394	-0.015412	-0.0142845	-0.0131571	-0.0126326	-0.0122588	-0.0118851	-0.0115113	-0.0111375	-0.0103647	-0.00945888	-0.00855305	-0.00764722	-0.00674139	-0.00731029	-0.00851123	-0.00971217	-0.0109131	-0.012114	-0.0115906	-0.0101385	-0.00868652	-0.0072345	-0.00578248	-0.00495092	-0.00453301	-0.00411509	-0.00369718	-0.00327926	-0.00312536	-0.00318745	-0.00324955	-0.00331165
-0.024275	-0.0231183	-0.0219616	-0.020805	-0.0196483	-0.0184916	-0.0176765	-0.0168794	-0.0160823	-0.0152852	-0.0144881	-0.0153147	-0.0163217	-0.0173287	-0.0183357	-0.0193427	-0.0180421	-0.0163342	-0.0146264	-0.0129185	-0.0112107	-0.0109689	-0.0110937	-0.0112185	-0.0113433	-0.0114681	-0.0109566	-0.0102329	-0.0095093	-0.00878566	-0.00806202	-0.0088691	-0.0103322	-0.0117953	-0.0132584	-0.0147215	-0.0137991	-0.0115923	-0.00938553	-0.00717873	-0.00497193	-0.00342899	-0.0023286	-0.00122822	-0.000127835	0.000972549	0.000869396	-0.000218469	-0.00130633	-0.0023942
-0.024116	-0.0228304	-0.0215448	-0.0202592	-0.0189737	-0.0176881	-0.01685	-0.0160354	-0.0152208	-0.0144062	-0.0135916	-0.0144062	-0.0154019	-0.0163975	-0.0173932	-0.0183889	-0.016917	-0.0150097	-0.0131024	-0.0111951	-0.0092878	-0.0092234	-0.00961973	-0.0100161	-0.0104124	-0.0108087	-0.0105734	-0.0101276	-0.00968176	-0.00923594	-0.00879011	-0.00975703	-0.0113294	-0.0129018	-0.0144742	-0.0160466	-0.0149228	-0.0123472	-0.0097716	-0.00719602	-0.00462043	-0.00259609	-0.000939235	0.000717616	0.00237447	0.00403132	0.0037745	0.00195195	0.000129396	-0.00169315
-0.0183482	-0.0171713	-0.0159944	-0.0148176	-0.0136407	-0.0124638	-0.0117429	-0.011046	-0.0103491	-0.00965215	-0.00895523	-0.00947288	-0.0101255	-0.0107781	-0.0114307	-0.0120833	-0.0113557	-0.0103845	-0.00941337	-0.0084422	-0.00747103	-0.00726739	-0.00725563	-0.00724387	-0.00723211	-0.00722035	-0.00730055	-0.00741141	-0.00752226	-0.00763312	-0.00774398	-0.00863506	-0.00986053	-0.011086	-0.0123115	-0.0135369	-0.0128019	-0.0110113	-0.00922067	-0.00743003	-0.0056394	-0.00382604	-0.00199754	-0.000169037	0.00165947	0.00348797	0.00338756	0.00170896	3.03536e-05	-0.00164825
-0.0125246	-0.0114575	-0.0103904	-0.00932329	-0.00825618	-0.00718907	-0.00658651	-0.0060084	-0.0054303	-0.00485219	-0.00427409	-0.00449188	-0.0047981	-0.00510432	-0.00541054	-0.00571677	-0.00574062	-0.00571464	-0.00568866	-0.00566269	-0.00563671	-0.00529248	-0.00486869	-0.0044449	-0.00402111	-0.00359731	-0.00399605	-0.00466897	-0.00534189	-0.00601481	-0.00668773	-0.00750225	-0.00837745	-0.00925265	-0.0101278	-0.011003	-0.0106606	-0.00966251	-0.00866441	-0.00766631	-0.00666822	-0.00506789	-0.00306607	-0.00106426	0.000937555	0.00293937	0.00299689	0.00146362	-6.96459e-05	-0.00160291
-0.00664479	-0.00568849	-0.0047322	-0.00377591	-0.00281962	-0.00186332	-0.00138027	-0.000922128	-0.000463984	-5.84041e-06	0.000452303	0.000537273	0.00058078	0.000624286	0.000667792	0.000711298	-7.12704e-05	-0.000999617	-0.00192796	-0.00285631	-0.00378466	-0.00329848	-0.00245868	-0.00161887	-0.000779065	6.07409e-05	-0.000659619	-0.00190003	-0.00314045	-0.00438086	-0.00562128	-0.00635848	-0.00688003	-0.00740157	-0.00792312	-0.00844466	-0.00849857	-0.00830067	-0.00810277	-0.00790488	-0.00770698	-0.00632174	-0.00414494	-0.00196813	0.000208667	0.00238547	0.00260244	0.00121591	-0.000170612	-0.00155714
-0.000708128	0.000136276	0.000980681	0.00182509	0.00266949	0.00351389	0.00387629	0.00421331	0.00455033	0.00488735	0.00522437	0.00561503	0.00601165	0.00640826	0.00680488	0.00720149	0.00565287	0.00376098	0.00186909	-2.28079e-05	-0.0019147	-0.00128521	-2.53689e-05	0.00123447	0.00249431	0.00375415	0.00270906	0.00089567	-0.000917726	-0.00273112	-0.00454452	-0.00520367	-0.00536814	-0.00553261	-0.00569708	-0.00586156	-0.00631564	-0.00692568	-0.00753571	-0.00814574	-0.00875578	-0.0075877	-0.00523422	-0.00288075	-0.000527266	0.00182621	0.00220418	0.000965812	-0.000272554	-0.00151092
0.00307004	0.00389781	0.00472557	0.00555333	0.00638109	0.00720885	0.0075038	0.0077707	0.0080376	0.0083045	0.0085714	0.00921217	0.00989449	0.0105768	0.0112591	0.0119414	0.00988704	0.0073497	0.00481237	0.00227503	-0.000262301	0.000473003	0.00202647	0.00357993	0.00513339	0.00668686	0.00547678	0.00334553	0.00121428	-0.000916971	-0.00304822	-0.00357311	-0.00340955	-0.003246	-0.00308245	-0.00291889	-0.00368523	-0.00495227	-0.00621932	-0.00748636	-0.00875341	-0.00782386	-0.0054299	-0.00303595	-0.000642	0.00175195	0.0022115	0.00108835	-3.48043e-05	-0.00115796
-0.00313474	-0.00188821	-0.00064169	0.000604834	0.00185136	0.00309788	0.00357061	0.00400262	0.00443462	0.00486663	0.00529863	0.0059273	0.00657782	0.00722835	0.00787887	0.00852939	0.00717473	0.00546621	0.00375769	0.00204917	0.000340644	0.00100692	0.0022669	0.00352688	0.00478685	0.00604683	0.00540666	0.00413312	0.00285957	0.00158602	0.000312476	0.000173883	0.000521698	0.000869512	0.00121733	0.00156514	0.000898631	-0.000314055	-0.00152674	-0.00273943	-0.00395211	-0.00335046	-0.00153924	0.00027198	0.0020832	0.00389442	0.00407022	0.00290795	0.00174568	0.000583411
-0.00939948	-0.00773015	-0.00606082	-0.00439149	-0.00272216	-0.00105283	-0.00040059	0.000198115	0.000796819	0.00139552	0.00199423	0.00261068	0.00322911	0.00384753	0.00446596	0.00508439	0.00443621	0.00356451	0.00269281	0.00182111	0.000949416	0.001546	0.00250966	0.00347331	0.00443696	0.00540062	0.00533587	0.00492831	0.00452076	0.00411321	0.00370566	0.00395709	0.00449094	0.0050248	0.00555866	0.00609251	0.00552679	0.00436899	0.00321119	0.00205339	0.000895584	0.00116618	0.00238903	0.00361188	0.00483473	0.00605759	0.0059469	0.00474514	0.00354337	0.00234161
-0.0157248	-0.0136286	-0.0115323	-0.0094361	-0.00733987	-0.00524365	-0.00441017	-0.00364316	-0.00287614	-0.00210913	-0.00134211	-0.000737995	-0.000151975	0.000434045	0.00102006	0.00160608	0.00167122	0.00164443	0.00161765	0.00159086	0.00156407	0.00209029	0.00275476	0.00341923	0.00408369	0.00474816	0.00526439	0.0057312	0.00619801	0.00666482	0.00713163	0.00777686	0.00849855	0.00922025	0.00994194	0.0106636	0.0101997	0.0090973	0.00799491	0.00689252	0.00579014	0.00572646	0.00635526	0.00698406	0.00761287	0.00824167	0.00784172	0.00660008	0.00535844	0.0041168
-0.0221112	-0.019584	-0.0170567	-0.0145295	-0.0120022	-0.00947498	-0.00845851	-0.00752156	-0.00658461	-0.00564765	-0.0047107	-0.00411904	-0.00356574	-0.00301244	-0.00245914	-0.00190584	-0.0011205	-0.000294204	0.000532087	0.00135838	0.00218467	0.00263984	0.00300223	0.00336462	0.00372701	0.0040894	0.00519221	0.00654184	0.00789147	0.00924109	0.0105907	0.0116336	0.0125449	0.0134562	0.0143676	0.0152789	0.0149177	0.0138713	0.0128249	0.0117784	0.010732	0.0103308	0.0103598	0.0103888	0.0104178	0.0104469	0.00975486	0.00847296	0.00719105	0.00590915
-0.0284164	-0.0255337	-0.022651	-0.0197682	-0.0168855	-0.0140028	-0.0127941	-0.0116735	-0.0105529	-0.00943227	-0.00831165	-0.00766971	-0.00708096	-0.0064922	-0.00590345	-0.0053147	-0.00386457	-0.00226244	-0.000660314	0.000941816	0.00254395	0.00296833	0.00309828	0.00322823	0.00335818	0.00348813	0.00512344	0.00726054	0.00939764	0.0115347	0.0136718	0.0150648	0.0161388	0.0172129	0.0182869	0.0193609	0.0191048	0.0181323	0.0171599	0.0161874	0.015215	0.0145111	0.0139864	0.0134617	0.0129369	0.0124122	0.0114823	0.0102208	0.00895934	0.00769788
-0.033609	-0.0310216	-0.0284343	-0.025847	-0.0232596	-0.0206723	-0.0192079	-0.0178027	-0.0163975	-0.0149922	-0.013587	-0.0123785	-0.011192	-0.0100054	-0.00881881	-0.00763223	-0.00602286	-0.00433888	-0.0026549	-0.000970918	0.000713062	0.0014424	0.00193307	0.00242375	0.00291443	0.0034051	0.00508762	0.00716743	0.00924723	0.011327	0.0134068	0.0147321	0.0157341	0.016736	0.0177379	0.0187399	0.0186003	0.0178462	0.017092	0.0163378	0.0155836	0.014887	0.0142286	0.0135703	0.012912	0.0122536	0.0115507	0.0108111	0.0100716	0.00933209
-0.0388518	-0.0365627	-0.0342735	-0.0319844	-0.0296953	-0.0274061	-0.0256837	-0.0239911	-0.0222985	-0.0206059	-0.0189133	-0.0171329	-0.0153427	-0.0135525	-0.0117623	-0.00997216	-0.008202	-0.00643538	-0.00466876	-0.00290214	-0.00113552	-9.82808e-05	0.000756608	0.0016115	0.00246639	0.00332127	0.00505146	0.00707341	0.00909537	0.0111173	0.0131393	0.0143963	0.0153254	0.0162545	0.0171837	0.0181128	0.018091	0.0175573	0.0170235	0.0164897	0.0159559	0.0152664	0.0144732	0.01368	0.0128868	0.0120935	0.0116197	0.0114072	0.0111946	0.0109821
-0.0441453	-0.0421572	-0.0401692	-0.0381812	-0.0361931	-0.0342051	-0.0322221	-0.0302394	-0.0282566	-0.0262739	-0.0242911	-0.0219332	-0.0195336	-0.017134	-0.0147343	-0.0123347	-0.0104022	-0.00855215	-0.00670209	-0.00485202	-0.00300196	-0.00165385	-0.00043123	0.000791392	0.00201401	0.00323664	0.00501495	0.00697849	0.00894204	0.0109056	0.0128691	0.0140571	0.0149128	0.0157684	0.016624	0.0174797	0.0175768	0.0172655	0.0169543	0.016643	0.0163317	0.0156496	0.0147202	0.0137907	0.0128613	0.0119319	0.0116894	0.0120089	0.0123285	0.0126481
-0.0494899	-0.0478059	-0.0461219	-0.0444378	-0.0427538	-0.0410698	-0.0388237	-0.036548	-0.0342723	-0.0319966	-0.0297209	-0.0267799	-0.0237649	-0.02075	-0.017735	-0.0147201	-0.0126237	-0.0106894	-0.00875506	-0.00682076	-0.00488645	-0.00322446	-0.00163055	-3.66392e-05	0.00155727	0.00315118	0.00497808	0.00688265	0.00878722	0.0106918	0.0125964	0.0137147	0.0144961	0.0152776	0.016059	0.0168404	0.0170576	0.016971	0.0168844	0.0167978	0.0167112	0.0160364	0.0149695	0.0139025	0.0128356	0.0117687	0.0117598	0.0126165	0.0134733	0.0143301
-0.0545514	-0.0531739	-0.0517963	-0.0504188	-0.0490412	-0.0476636	-0.0451732	-0.0426243	-0.0400753	-0.0375264	-0.0349774	-0.031477	-0.0278708	-0.0242646	-0.0206584	-0.0170523	-0.0148144	-0.0128179	-0.0108214	-0.00882495	-0.00682848	-0.0048684	-0.00291742	-0.00096644	0.000984542	0.00293552	0.0048127	0.00666528	0.00851786	0.0103704	0.012223	0.0132746	0.0139828	0.014691	0.0153993	0.0161075	0.0164486	0.0165919	0.0167352	0.0168785	0.0170219	0.0163626	0.0151682	0.0139738	0.0127794	0.011585	0.0118066	0.0131868	0.0145671	0.0159473
-0.0507472	-0.0496663	-0.0485853	-0.0475044	-0.0464235	-0.0453425	-0.0431745	-0.0409492	-0.0387239	-0.0364986	-0.0342733	-0.0309882	-0.0275853	-0.0241824	-0.0207796	-0.0173767	-0.0156343	-0.0141849	-0.0127355	-0.0112861	-0.00983674	-0.00807691	-0.00623948	-0.00440204	-0.0025646	-0.000727164	0.00123309	0.00323428	0.00523548	0.00723667	0.00923786	0.0103149	0.0109958	0.0116767	0.0123576	0.0130385	0.0135743	0.014032	0.0144897	0.0149474	0.0154051	0.0149762	0.0139562	0.0129362	0.0119162	0.0108961	0.0112091	0.0126128	0.0140164	0.01542
-0.0469062	-0.0461248	-0.0453433	-0.0445619	-0.0437804	-0.042999	-0.0411564	-0.0392579	-0.0373594	-0.0354609	-0.0335624	-0.0304947	-0.0272971	-0.0240994	-0.0209018	-0.0177042	-0.0164621	-0.0155651	-0.0146681	-0.0137711	-0.0128741	-0.0113164	-0.00959364	-0.00787084	-0.00614805	-0.00442525	-0.00238112	-0.000229871	0.00192138	0.00407262	0.00622387	0.00732656	0.00797987	0.00863319	0.0092865	0.00993981	0.0106723	0.0114474	0.0122225	0.0129976	0.0137727	0.0135764	0.0127325	0.0118885	0.0110446	0.0102007	0.0106059	0.0120331	0.0134604	0.0148876
-0.0430281	-0.042549	-0.04207	-0.0415909	-0.0411119	-0.0406328	-0.0391187	-0.0375502	-0.0359817	-0.0344131	-0.0328446	-0.0299964	-0.027006	-0.0240156	-0.0210253	-0.0180349	-0.0172979	-0.0169586	-0.0166194	-0.0162801	-0.0159408	-0.0145873	-0.0129802	-0.0113732	-0.00976612	-0.00815908	-0.00603026	-0.00372751	-0.00142476	0.000877991	0.00318074	0.00430938	0.00493483	0.00556028	0.00618573	0.00681118	0.00774222	0.00883781	0.00993339	0.011029	0.0121246	0.0121631	0.011497	0.0108308	0.0101646	0.00949848	0.0099968	0.0114479	0.012899	0.01435
-0.0391125	-0.0389387	-0.038765	-0.0385912	-0.0384175	-0.0382438	-0.0370614	-0.035826	-0.0345906	-0.0333553	-0.0321199	-0.0294933	-0.0267122	-0.023931	-0.0211499	-0.0183688	-0.0181419	-0.0183657	-0.0185895	-0.0188133	-0.0190371	-0.0178897	-0.0163995	-0.0149093	-0.0134192	-0.011929	-0.00971466	-0.00725895	-0.00480323	-0.00234752	0.000108199	0.00126304	0.00186035	0.00245767	0.00305499	0.0036523	0.00478382	0.00620299	0.00762215	0.00904132	0.0104605	0.0107361	0.0102495	0.00976282	0.00927616	0.0087895	0.00938183	0.010857	0.0123322	0.0138073
-0.035159	-0.0352935	-0.0354281	-0.0355626	-0.0356971	-0.0358316	-0.0349843	-0.0340852	-0.0331862	-0.0322872	-0.0313881	-0.0289853	-0.0264155	-0.0238456	-0.0212758	-0.0187059	-0.0189939	-0.0197863	-0.0205786	-0.021371	-0.0221633	-0.0212241	-0.0198519	-0.0184797	-0.0171075	-0.0157353	-0.0134347	-0.0108245	-0.00821436	-0.0056042	-0.00299404	-0.00181275	-0.00124384	-0.000674924	-0.000106012	0.0004629	0.00179683	0.0035427	0.00528857	0.00703444	0.00878031	0.0092954	0.00898996	0.00868453	0.00837909	0.00807366	0.00876092	0.0102604	0.0117599	0.0132593
-0.0258507	-0.0260577	-0.0262647	-0.0264717	-0.0266788	-0.0268858	-0.0263346	-0.0257435	-0.0251525	-0.0245614	-0.0239703	-0.0224265	-0.0207769	-0.0191273	-0.0174776	-0.015828	-0.0160782	-0.0166636	-0.0172491	-0.0178345	-0.01842	-0.0176285	-0.0164927	-0.0153569	-0.0142211	-0.0130854	-0.0110243	-0.00865482	-0.00628533	-0.00391585	-0.00154636	-0.00060275	-0.000270224	6.23011e-05	0.000394826	0.000727352	0.00169252	0.00299833	0.00430414	0.00560996	0.00691577	0.00701409	0.0063074	0.00560071	0.00489402	0.00418734	0.00469629	0.00619985	0.00770342	0.00920698
-0.0162508	-0.016522	-0.0167931	-0.0170643	-0.0173355	-0.0176066	-0.0173529	-0.0170716	-0.0167902	-0.0165089	-0.0162276	-0.0155751	-0.0148814	-0.0141877	-0.0134939	-0.0128002	-0.0129911	-0.013338	-0.013685	-0.0140319	-0.0143789	-0.0137341	-0.0128415	-0.0119488	-0.0110562	-0.0101636	-0.00835682	-0.00624537	-0.00413393	-0.00202248	8.89593e-05	0.000782577	0.000868555	0.000954533	0.00104051	0.00112649	0.00169759	0.0025299	0.00336222	0.00419453	0.00502685	0.00467939	0.00354541	0.00241144	0.00127747	0.000143496	0.000462019	0.00196895	0.00347588	0.00498281
-0.00655809	-0.00689404	-0.00722998	-0.00756593	-0.00790187	-0.00823782	-0.00828443	-0.00831582	-0.00834721	-0.00837859	-0.00840998	-0.00865742	-0.00892887	-0.00920031	-0.00947176	-0.0097432	-0.00987413	-0.00998026	-0.0100864	-0.0101925	-0.0102987	-0.00980215	-0.00915499	-0.00850784	-0.00786068	-0.00721352	-0.00566355	-0.00381264	-0.00196173	-0.000110821	0.00174009	0.00218129	0.00201834	0.00185539	0.00169244	0.00152949	0.00170271	0.00205694	0.00241118	0.00276542	0.00311966	0.00232212	0.000756735	-0.000808653	-0.00237404	-0.00393943	-0.00381317	-0.00230285	-0.000792524	0.000717801
0.00322828	0.00282693	0.00242559	0.00202425	0.00162291	0.00122156	0.000871716	0.000524578	0.000177439	-0.000169699	-0.000516837	-0.00167289	-0.00291882	-0.00416476	-0.00541069	-0.00665663	-0.00672706	-0.00659005	-0.00645304	-0.00631603	-0.00617902	-0.00583217	-0.00543287	-0.00503357	-0.00463427	-0.00423496	-0.00294425	-0.00135639	0.000231463	0.00181932	0.00340717	0.00359353	0.00317924	0.00276495	0.00235066	0.00193638	0.00170788	0.00157942	0.00145096	0.0013225	0.00119404	-5.79264e-05	-0.0020589	-0.00405987	-0.00606084	-0.00806181	-0.00812969	-0.00661593	-0.00510218	-0.00358843
0.0131092	0.0126419	0.0121745	0.0117071	0.0112397	0.0107724	0.0101164	0.00945041	0.00878447	0.00811853	0.00745259	0.00537914	0.0031493	0.000919461	-0.00131038	-0.00354022	-0.00354957	-0.00316707	-0.00278457	-0.00240207	-0.00201956	-0.00182382	-0.00167477	-0.00152572	-0.00137667	-0.00122762	-0.000198667	0.00112359	0.00244585	0.00376811	0.00509037	0.00501941	0.00435136	0.00368331	0.00301525	0.0023472	0.0017131	0.00109727	0.000481454	-0.000134368	-0.000750189	-0.00246098	-0.00490174	-0.00734251	-0.00978328	-0.012224	-0.0124879	-0.0109707	-0.00945349	-0.00793627
0.0115268	0.0115785	0.0116301	0.0116818	0.0117335	0.0117851	0.0110463	0.0102658	0.00948539	0.00870494	0.0079245	0.00590474	0.00374729	0.00158983	-0.000567625	-0.00272508	-0.00248607	-0.00182416	-0.00116225	-0.000500334	0.000161579	5.43413e-05	-0.000245185	-0.000544711	-0.000844236	-0.00114376	-0.000491042	0.000479094	0.00144923	0.00241937	0.0033895	0.00327104	0.00268605	0.00210105	0.00151605	0.000931056	0.000372659	-0.000171414	-0.000715487	-0.00125956	-0.00180363	-0.00354581	-0.00608673	-0.00862765	-0.0111686	-0.0137095	-0.0140235	-0.0125155	-0.0110076	-0.0094996
0.00850686	0.00915465	0.00980244	0.0104502	0.011098	0.0117458	0.0109512	0.0100806	0.00921009	0.00833955	0.00746901	0.00562404	0.0036708	0.00171756	-0.000235679	-0.00218892	-0.00167618	-0.000728275	0.000219633	0.00116754	0.00211545	0.0016838	0.000907256	0.000130715	-0.000645826	-0.00142237	-0.00116329	-0.000559016	4.52622e-05	0.00064954	0.00125382	0.00111353	0.000654132	0.000194738	-0.000264656	-0.000724049	-0.00114631	-0.00154857	-0.00195083	-0.00235309	-0.00275535	-0.00447609	-0.00707582	-0.00967554	-0.0122753	-0.014875	-0.0152215	-0.0137244	-0.0122273	-0.0107303
0.00545775	0.00670742	0.00795709	0.00920676	0.0104564	0.0117061	0.0108552	0.00989364	0.00893213	0.00797062	0.00700911	0.00534062	0.00359357	0.00184652	9.94747e-05	-0.00164757	-0.000858464	0.000378202	0.00161487	0.00285153	0.0040882	0.003329	0.00207084	0.000812669	-0.000445497	-0.00170366	-0.00184204	-0.00160716	-0.00137227	-0.00113739	-0.000902507	-0.00106485	-0.00139742	-0.00173	-0.00206257	-0.00239515	-0.00267995	-0.00293903	-0.00319811	-0.00345718	-0.00371626	-0.00541535	-0.00807446	-0.0107336	-0.0133927	-0.0160518	-0.016431	-0.014945	-0.0134589	-0.0119728
0.00237917	0.00423654	0.00609391	0.00795128	0.00980865	0.011666	0.0107582	0.00970484	0.00865149	0.00759813	0.00654477	0.00505446	0.0035156	0.00197673	0.000437868	-0.001101	-3.28421e-05	0.00149537	0.00302359	0.00455181	0.00608002	0.00499011	0.00324566	0.00150121	-0.000243233	-0.00198768	-0.00252735	-0.00266543	-0.00280351	-0.00294159	-0.00307967	-0.00326427	-0.0034688	-0.00367334	-0.00387787	-0.00408241	-0.00422842	-0.00434293	-0.00445744	-0.00457195	-0.00468646	-0.00636369	-0.00908275	-0.0118018	-0.0145209	-0.0172399	-0.0176523	-0.0161773	-0.0147023	-0.0132274
-0.000729169	0.00174178	0.00421272	0.00668366	0.00915461	0.0116256	0.0106603	0.00951422	0.00836813	0.00722204	0.00607595	0.00476554	0.00343687	0.0021082	0.000779532	-0.000549136	0.000800759	0.00262334	0.00444593	0.00626851	0.00809109	0.00666727	0.00443184	0.00219641	-3.90135e-05	-0.00227444	-0.00321928	-0.00373393	-0.00424858	-0.00476323	-0.00527788	-0.00548495	-0.00556021	-0.00563546	-0.00571071	-0.00578597	-0.00579186	-0.0057604	-0.00572895	-0.00569749	-0.00566603	-0.0073212	-0.0101008	-0.0128804	-0.01566	-0.0184396	-0.0188853	-0.0174216	-0.0159578	-0.0144941
-0.00478475	-0.002046	0.000692748	0.0034315	0.00617024	0.00890899	0.00843529	0.0077925	0.00714972	0.00650694	0.00586416	0.0046852	0.00344667	0.00220814	0.000969604	-0.000268928	0.000985936	0.00268081	0.00437569	0.00607056	0.00776544	0.00674807	0.00505265	0.00335722	0.0016618	-3.36275e-05	-0.000817016	-0.00129639	-0.00177577	-0.00225515	-0.00273452	-0.00313553	-0.00350295	-0.00387037	-0.00423779	-0.00460521	-0.00481898	-0.00495	-0.00508103	-0.00521205	-0.00534308	-0.00692085	-0.00946311	-0.0120054	-0.0145476	-0.0170899	-0.0178215	-0.0170717	-0.0163219	-0.0155721
-0.00908433	-0.00615372	-0.00322311	-0.000292501	0.00263811	0.00556871	0.00571399	0.00571267	0.00571136	0.00571004	0.00570872	0.00465128	0.0034765	0.00230171	0.00112693	-4.78596e-05	0.00102632	0.00249737	0.00396842	0.00543947	0.00691052	0.00646958	0.00555065	0.00463172	0.00371278	0.00279385	0.00230087	0.00194988	0.00159889	0.0012479	0.000896912	0.000261858	-0.000494938	-0.00125173	-0.00200853	-0.00276533	-0.00326698	-0.00363124	-0.00399551	-0.00435978	-0.00472404	-0.00621135	-0.00844736	-0.0106834	-0.0129194	-0.0151554	-0.0162319	-0.0163599	-0.0164878	-0.0166157
-0.0134255	-0.0103011	-0.00717681	-0.00405249	-0.000928169	0.00219615	0.0029664	0.00361274	0.00425909	0.00490544	0.00555178	0.00461704	0.00350661	0.00239619	0.00128577	0.000175345	0.00106708	0.00231215	0.00355721	0.00480227	0.00604734	0.0061884	0.00605346	0.00591853	0.00578359	0.00564865	0.0054489	0.00522754	0.00500617	0.00478481	0.00456345	0.00369208	0.00254215	0.00139221	0.000242278	-0.000907657	-0.00169998	-0.00229974	-0.0028995	-0.00349926	-0.00409902	-0.005495	-0.0074218	-0.00934859	-0.0112754	-0.0132022	-0.014627	-0.0156411	-0.0166553	-0.0176694
-0.0178086	-0.0144886	-0.0111687	-0.00784882	-0.00452891	-0.00120901	0.000192248	0.00149252	0.00279279	0.00409306	0.00539333	0.00458246	0.00353702	0.00249159	0.00144615	0.000400707	0.00110825	0.00212514	0.00314203	0.00415892	0.00517581	0.0059045	0.00656114	0.00721778	0.00787441	0.00853105	0.00862735	0.00853687	0.00844639	0.0083559	0.00826542	0.00715547	0.00560859	0.00406172	0.00251484	0.000967967	-0.000117835	-0.000955366	-0.0017929	-0.00263043	-0.00346796	-0.00477173	-0.00638632	-0.00800091	-0.0096155	-0.0112301	-0.0130066	-0.0149155	-0.0168244	-0.0187333
-0.022234	-0.0187166	-0.0151992	-0.0116818	-0.00816446	-0.00464707	-0.00260871	-0.0006482	0.00131232	0.00327283	0.00523335	0.00454755	0.00356773	0.0025879	0.00160807	0.000628247	0.00114981	0.00193632	0.00272284	0.00350935	0.00429586	0.00561786	0.00707372	0.00852958	0.00998544	0.0114413	0.0118365	0.0118782	0.0119198	0.0119615	0.0120032	0.0106523	0.00870467	0.00675702	0.00480937	0.00286172	0.0014796	0.000402	-0.000675601	-0.0017532	-0.0028308	-0.00404146	-0.00534083	-0.0066402	-0.00793957	-0.00923894	-0.0113704	-0.0141828	-0.0169951	-0.0198075
-0.0216613	-0.018526	-0.0153907	-0.0122554	-0.00912005	-0.00598472	-0.00423529	-0.0025588	-0.000882311	0.000794179	0.00247067	0.00219699	0.00170663	0.00121627	0.000725915	0.000235555	0.00065949	0.00124477	0.00183005	0.00241533	0.00300061	0.00433267	0.00585141	0.00737016	0.0088889	0.0104076	0.0110725	0.0114528	0.011833	0.0122133	0.0125935	0.0114953	0.0097635	0.00803168	0.00629986	0.00456804	0.0031379	0.00187022	0.000602538	-0.000665145	-0.00193283	-0.00283977	-0.00350622	-0.00417267	-0.00483912	-0.00550557	-0.00727563	-0.00994865	-0.0126217	-0.0152947
-0.0193536	-0.0168035	-0.0142534	-0.0117034	-0.00915329	-0.00660323	-0.00546536	-0.00440181	-0.00333827	-0.00227473	-0.00121118	-0.000970685	-0.000821637	-0.00067259	-0.000523542	-0.000374495	-1.82005e-05	0.000374666	0.000767533	0.0011604	0.00155327	0.00269339	0.00402033	0.00534727	0.00667422	0.00800116	0.00892727	0.00971977	0.0105123	0.0113048	0.0120973	0.0114243	0.0101233	0.00882228	0.00752127	0.00622025	0.00482782	0.00338617	0.00194451	0.000502855	-0.000938801	-0.00146714	-0.00138659	-0.00130605	-0.00122551	-0.00114496	-0.00230308	-0.00447464	-0.00664621	-0.00881777
-0.0170235	-0.0150643	-0.0131052	-0.011146	-0.00918686	-0.00722771	-0.00670731	-0.00626264	-0.00581797	-0.00537329	-0.00492862	-0.00416898	-0.00337435	-0.00257971	-0.00178508	-0.00099044	-0.00070244	-0.000503847	-0.000305254	-0.00010666	9.19333e-05	0.00103828	0.00217156	0.00330484	0.00443812	0.00557141	0.00676128	0.00797001	0.00917875	0.0103875	0.0115962	0.0113526	0.0104866	0.00962052	0.00875448	0.00788844	0.00653407	0.00491676	0.00329945	0.00168214	6.48351e-05	-8.1235e-05	0.000753521	0.00158828	0.00242303	0.00325779	0.00271753	0.00105227	-0.000612999	-0.00227826
-0.0146709	-0.0133083	-0.0119458	-0.0105833	-0.00922076	-0.00785823	-0.00796127	-0.00814145	-0.00832163	-0.00850181	-0.00868199	-0.00739819	-0.00595173	-0.00450526	-0.0030588	-0.00161234	-0.00139329	-0.00139085	-0.00138841	-0.00138597	-0.00138353	-0.000632836	0.000304916	0.00124267	0.00218042	0.00311817	0.00457435	0.00620335	0.00783234	0.00946134	0.0110903	0.0112802	0.0108534	0.0104265	0.00999962	0.00957275	0.00825681	0.00646215	0.00466749	0.00287283	0.00107817	0.00131806	0.00291432	0.00451058	0.00610684	0.0077031	0.00778667	0.0066326	0.00547852	0.00432445
-0.0122955	-0.0115354	-0.0107752	-0.0100151	-0.00925498	-0.00849484	-0.00922735	-0.0100384	-0.0108495	-0.0116606	-0.0124716	-0.0106586	-0.00855402	-0.00644943	-0.00434484	-0.00224025	-0.00209082	-0.00228643	-0.00248203	-0.00267764	-0.00287324	-0.0023201	-0.00157977	-0.000839437	-9.91061e-05	0.000641225	0.00236629	0.00441961	0.00647292	0.00852624	0.0105796	0.0112071	0.0112237	0.0112402	0.0112568	0.0112733	0.00999621	0.00802248	0.00604875	0.00407503	0.0021013	0.00273088	0.005096	0.00746113	0.00982625	0.0121914	0.0129048	0.0122669	0.0116289	0.010991
-0.0126955	-0.0123055	-0.0119154	-0.0115254	-0.0111353	-0.0107453	-0.0111873	-0.0116732	-0.0121591	-0.0126449	-0.0131308	-0.0115598	-0.00976024	-0.00796071	-0.00616117	-0.00436163	-0.0041711	-0.00426451	-0.00435792	-0.00445133	-0.00454474	-0.00401374	-0.00332663	-0.00263952	-0.00195241	-0.00126531	0.00026656	0.00208001	0.00389347	0.00570692	0.00752037	0.00836486	0.00879407	0.00922329	0.00965251	0.0100817	0.00925172	0.00774368	0.00623563	0.00472759	0.00321955	0.00429345	0.00708866	0.00988387	0.0126791	0.0154743	0.0165484	0.0162143	0.0158803	0.0155462
-0.0144673	-0.0143345	-0.0142017	-0.0140689	-0.0139361	-0.0138033	-0.0134995	-0.0131866	-0.0128738	-0.0125609	-0.0122481	-0.011301	-0.0102834	-0.0092658	-0.0082482	-0.00723061	-0.00694412	-0.00678664	-0.00662916	-0.00647169	-0.00631421	-0.00571888	-0.00501409	-0.0043093	-0.00360452	-0.00289973	-0.00179008	-0.000545485	0.000699111	0.00194371	0.0031883	0.0041418	0.00497054	0.00579928	0.00662802	0.00745676	0.00727762	0.00655578	0.00583394	0.0051121	0.00439026	0.00593765	0.00899787	0.0120581	0.0151183	0.0181785	0.0194822	0.0193488	0.0192154	0.019082
-0.0162561	-0.0163831	-0.0165101	-0.016637	-0.016764	-0.0168909	-0.015834	-0.0147147	-0.0135954	-0.0124762	-0.0113569	-0.0110397	-0.0108116	-0.0105835	-0.0103554	-0.0101273	-0.00974393	-0.00933314	-0.00892236	-0.00851157	-0.00810078	-0.00744051	-0.00671787	-0.00599523	-0.00527258	-0.00454994	-0.0038666	-0.00319636	-0.00252612	-0.00185588	-0.00118563	-0.000122074	0.00111005	0.00234218	0.0035743	0.00480643	0.00528444	0.0053564	0.00542837	0.00550033	0.00557229	0.00759775	0.0109255	0.0142533	0.0175811	0.0209089	0.0224444	0.0225136	0.0225827	0.0226519
-0.0180623	-0.0184515	-0.0188408	-0.01923	-0.0196192	-0.0200084	-0.0181911	-0.0162576	-0.0143241	-0.0123906	-0.0104571	-0.0107759	-0.0113449	-0.0119139	-0.012483	-0.013052	-0.0125708	-0.0119043	-0.0112377	-0.0105712	-0.00990462	-0.00917878	-0.00843811	-0.00769744	-0.00695678	-0.00621611	-0.00596319	-0.00587285	-0.00578252	-0.00569218	-0.00560185	-0.00442716	-0.00278775	-0.00114834	0.000491067	0.00213048	0.003272	0.00414544	0.00501887	0.00589231	0.00676574	0.00927388	0.0128718	0.0164698	0.0200677	0.0236657	0.0254353	0.0257089	0.0259826	0.0262563
-0.0198859	-0.0205399	-0.021194	-0.021848	-0.022502	-0.023156	-0.0205709	-0.0178153	-0.0150597	-0.0123042	-0.00954857	-0.0105095	-0.0118834	-0.0132572	-0.0146311	-0.016005	-0.015425	-0.0145002	-0.0135755	-0.0126507	-0.0117259	-0.0109338	-0.010175	-0.00941611	-0.00865725	-0.00789838	-0.00808004	-0.00857522	-0.00907039	-0.00956557	-0.0100607	-0.00877386	-0.00672323	-0.0046726	-0.00262197	-0.000571337	0.00124011	0.00292276	0.00460542	0.00628807	0.00797073	0.0109662	0.0148369	0.0187076	0.0225784	0.0264491	0.028455	0.0289352	0.0294153	0.0298955
-0.017049	-0.0178482	-0.0186473	-0.0194465	-0.0202457	-0.0210448	-0.0187347	-0.016261	-0.0137873	-0.0113135	-0.00883981	-0.0101627	-0.0119075	-0.0136522	-0.015397	-0.0171418	-0.0166677	-0.0158021	-0.0149365	-0.0140708	-0.0132052	-0.0124391	-0.0116978	-0.0109566	-0.0102153	-0.00947406	-0.00981078	-0.0105068	-0.0112029	-0.0118989	-0.012595	-0.0112689	-0.00907621	-0.00688354	-0.00469086	-0.00249818	-0.00031534	0.0018622	0.00403973	0.00621727	0.00839481	0.0114159	0.0149993	0.0185828	0.0221663	0.0257497	0.0277038	0.0283247	0.0289457	0.0295666
-0.0110508	-0.0119147	-0.0127785	-0.0136424	-0.0145063	-0.0153701	-0.0140412	-0.0125969	-0.0111526	-0.00970822	-0.00826388	-0.00976045	-0.0115838	-0.0134071	-0.0152305	-0.0170538	-0.0168244	-0.0162328	-0.0156412	-0.0150496	-0.014458	-0.0137802	-0.0130808	-0.0123814	-0.011682	-0.0109827	-0.0112859	-0.0119233	-0.0125607	-0.0131981	-0.0138355	-0.0125195	-0.0103664	-0.00821326	-0.00606014	-0.00390701	-0.00155351	0.000907888	0.00336928	0.00583068	0.00829208	0.0110265	0.013943	0.0168595	0.019776	0.0226925	0.0243997	0.0251174	0.0258351	0.0265527
-0.00499464	-0.00592384	-0.00685303	-0.00778223	-0.00871142	-0.00964062	-0.00930234	-0.00889736	-0.00849237	-0.00808738	-0.0076824	-0.0093543	-0.011257	-0.0131596	-0.0150623	-0.016965	-0.0169827	-0.0166677	-0.0163528	-0.0160378	-0.0157228	-0.0151342	-0.0144771	-0.01382	-0.0131629	-0.0125059	-0.0127752	-0.0133534	-0.0139316	-0.0145098	-0.015088	-0.0137822	-0.011669	-0.00955584	-0.00744265	-0.00532946	-0.00280364	-5.56442e-05	0.00269236	0.00544035	0.00818835	0.0106334	0.0128765	0.0151196	0.0173627	0.0196058	0.0210636	0.021879	0.0226944	0.0235098
0.00112006	0.000124903	-0.000870252	-0.00186541	-0.00286056	-0.00385572	-0.00451766	-0.00516207	-0.00580647	-0.00645088	-0.00709529	-0.00894422	-0.010927	-0.0129098	-0.0148925	-0.0168753	-0.0171424	-0.0171068	-0.0170712	-0.0170356	-0.0169999	-0.0165013	-0.0158869	-0.0152725	-0.0146582	-0.0140438	-0.014279	-0.0147974	-0.0153158	-0.0158342	-0.0163526	-0.0150571	-0.0129843	-0.0109114	-0.00883853	-0.00676566	-0.00406586	-0.00102849	0.00200888	0.00504625	0.00808363	0.0102365	0.0117997	0.0133628	0.014926	0.0164892	0.0176953	0.0186094	0.0195234	0.0204374
0.00729385	0.0062321	0.00517035	0.0041086	0.00304685	0.0019851	0.000313266	-0.00139068	-0.00309462	-0.00479856	-0.0065025	-0.00853018	-0.0105938	-0.0126575	-0.0147211	-0.0167848	-0.0173037	-0.0175501	-0.0177966	-0.018043	-0.0182894	-0.0178816	-0.0173104	-0.0167391	-0.0161678	-0.0155966	-0.0157973	-0.0162553	-0.0167134	-0.0171714	-0.0176295	-0.0163444	-0.0143122	-0.0122801	-0.0102479	-0.00821574	-0.00534028	-0.00201074	0.0013188	0.00464835	0.00797789	0.00983572	0.0107124	0.0115891	0.0124658	0.0133425	0.0142945	0.0153081	0.0163217	0.0173353
0.0127948	0.0114241	0.0100534	0.00868274	0.00731205	0.00594137	0.00349651	0.000995117	-0.00150628	-0.00400767	-0.00650907	-0.00851767	-0.0104715	-0.0124254	-0.0143792	-0.016333	-0.0171524	-0.0177715	-0.0183906	-0.0190097	-0.0196289	-0.0193305	-0.0188028	-0.0182751	-0.0177474	-0.0172197	-0.0172678	-0.017508	-0.0177481	-0.0179882	-0.0182284	-0.0169597	-0.0150444	-0.0131291	-0.0112138	-0.00929848	-0.00653627	-0.00331805	-9.98281e-05	0.0031184	0.00633662	0.0081101	0.00892042	0.00973074	0.0105411	0.0113514	0.0122009	0.0130826	0.0139643	0.014846
0.017689	0.0157886	0.0138883	0.011988	0.0100876	0.0081873	0.00518411	0.00212289	-0.000938342	-0.00399957	-0.0070608	-0.00887037	-0.0105409	-0.0122114	-0.0138819	-0.0155524	-0.0167164	-0.0177911	-0.0188658	-0.0199405	-0.0210152	-0.0208432	-0.0203595	-0.0198757	-0.019392	-0.0189083	-0.0186964	-0.0185751	-0.0184538	-0.0183325	-0.0182112	-0.0169644	-0.0152353	-0.0135063	-0.0117772	-0.0100481	-0.00766209	-0.00492229	-0.0021825	0.000557298	0.00329709	0.00517776	0.00648567	0.00779359	0.0091015	0.0104094	0.0112945	0.0118336	0.0123726	0.0129117
0.0226304	0.0201953	0.0177602	0.0153251	0.01289	0.0104549	0.00688802	0.00326155	-0.000364917	-0.00399139	-0.00761786	-0.00922649	-0.0106109	-0.0119953	-0.0133798	-0.0147642	-0.0162763	-0.017811	-0.0193456	-0.0208803	-0.0224149	-0.0223704	-0.0219311	-0.0214919	-0.0210526	-0.0206133	-0.0201388	-0.0196525	-0.0191663	-0.01868	-0.0181938	-0.0169692	-0.0154282	-0.0138871	-0.0123461	-0.010805	-0.00879878	-0.00654204	-0.00428529	-0.00202855	0.000228188	0.00221708	0.0040274	0.00583772	0.00764804	0.00945836	0.0103792	0.0105724	0.0107656	0.0109587
0.0276197	0.0246446	0.0216696	0.0186946	0.0157195	0.0127445	0.0086084	0.00441123	0.00021405	-0.00398313	-0.0081803	-0.00958604	-0.0106816	-0.0117772	-0.0128728	-0.0139684	-0.0158319	-0.017831	-0.01983	-0.0218291	-0.0238282	-0.0239125	-0.023518	-0.0231236	-0.0227292	-0.0223347	-0.0215951	-0.0207404	-0.0198857	-0.019031	-0.0181763	-0.016974	-0.0156228	-0.0142716	-0.0129204	-0.0115692	-0.00994645	-0.00817744	-0.00640842	-0.0046394	-0.00287038	-0.000772221	0.00154536	0.00386294	0.00618052	0.0084981	0.00945516	0.00929905	0.00914295	0.00898684
0.0326571	0.0291369	0.0256167	0.0220965	0.0185763	0.0150562	0.0103454	0.00557201	0.000798614	-0.00397479	-0.00874818	-0.00994907	-0.010753	-0.011557	-0.0123609	-0.0131648	-0.0153832	-0.0178512	-0.0203192	-0.0227871	-0.0252551	-0.0254694	-0.0251202	-0.0247711	-0.024422	-0.0240728	-0.0230655	-0.0218388	-0.020612	-0.0193853	-0.0181586	-0.0169789	-0.0158194	-0.0146599	-0.0135003	-0.0123408	-0.0111052	-0.00982864	-0.00855206	-0.00727547	-0.00599889	-0.00379041	-0.000960665	0.00186908	0.00469883	0.00752857	0.00852215	0.0080134	0.00750465	0.00699591
0.0350546	0.0313123	0.02757	0.0238278	0.0200855	0.0163432	0.0115667	0.00673565	0.00190464	-0.00292638	-0.0077574	-0.00906025	-0.00997109	-0.0108819	-0.0117928	-0.0127036	-0.015051	-0.0176519	-0.0202528	-0.0228537	-0.0254546	-0.0257107	-0.0253806	-0.0250505	-0.0247204	-0.0243903	-0.0233919	-0.0221707	-0.0209495	-0.0197283	-0.0185071	-0.0174199	-0.0163901	-0.0153603	-0.0143304	-0.0133006	-0.0122117	-0.0110909	-0.00997011	-0.00884933	-0.00772855	-0.00556463	-0.00270528	0.00015407	0.00301342	0.00587277	0.00680606	0.00616349	0.00552091	0.00487833
0.0342332	0.0306626	0.0270921	0.0235215	0.019951	0.0163804	0.0121576	0.00790045	0.0036433	-0.000613847	-0.004871	-0.00664915	-0.00815186	-0.00965457	-0.0111573	-0.01266	-0.0148613	-0.0171858	-0.0195104	-0.0218349	-0.0241595	-0.02435	-0.0240069	-0.0236639	-0.0233208	-0.0229778	-0.022325	-0.021569	-0.0208129	-0.0200569	-0.0193009	-0.018391	-0.0174151	-0.0164393	-0.0154634	-0.0144876	-0.0132522	-0.0118771	-0.010502	-0.00912687	-0.00775176	-0.00582087	-0.00351946	-0.00121804	0.00108337	0.00338478	0.00414005	0.0036303	0.00312054	0.00261079
0.0334038	0.0300067	0.0266095	0.0232123	0.0198151	0.016418	0.0127542	0.00907651	0.00539877	0.00172104	-0.0019567	-0.00421474	-0.00631504	-0.00841534	-0.0105156	-0.0126159	-0.0146697	-0.0167152	-0.0187607	-0.0208063	-0.0228518	-0.022976	-0.0226199	-0.0222638	-0.0219077	-0.0215516	-0.0212478	-0.0209614	-0.020675	-0.0203887	-0.0201023	-0.0193714	-0.0184501	-0.0175287	-0.0166074	-0.015686	-0.0143028	-0.0126709	-0.011039	-0.0094071	-0.00777519	-0.00607958	-0.0043415	-0.00260342	-0.00086534	0.000872742	0.00144827	0.00107263	0.00069698	0.000321333
0.0325665	0.0293444	0.0261222	0.0229001	0.019678	0.0164558	0.0133567	0.0102639	0.00717121	0.00407849	0.000985764	-0.0017568	-0.00446047	-0.00716413	-0.00986779	-0.0125715	-0.0144762	-0.0162401	-0.0180039	-0.0197677	-0.0215315	-0.0215888	-0.0212195	-0.0208502	-0.0204809	-0.0201116	-0.0201601	-0.020348	-0.0205358	-0.0207236	-0.0209115	-0.0203614	-0.019495	-0.0186287	-0.0177624	-0.016896	-0.0153636	-0.0134724	-0.0115812	-0.00969003	-0.00779885	-0.0063408	-0.00517149	-0.00400219	-0.00283288	-0.00166358	-0.00126952	-0.00150977	-0.00175001	-0.00199025
0.031721	0.0286757	0.0256303	0.0225849	0.0195395	0.0164941	0.0139649	0.0114628	0.00896078	0.00645872	0.00395667	0.000724888	-0.00258797	-0.00590083	-0.00921369	-0.0125266	-0.0142809	-0.0157603	-0.0172397	-0.018719	-0.0201984	-0.0201882	-0.0198056	-0.0194229	-0.0190403	-0.0186577	-0.019062	-0.0197286	-0.0203952	-0.0210618	-0.0217284	-0.0213609	-0.0205501	-0.0197393	-0.0189285	-0.0181178	-0.0164346	-0.0142816	-0.0121287	-0.0099757	-0.00782274	-0.00660454	-0.00600951	-0.00541447	-0.00481944	-0.00422441	-0.00401359	-0.00411712	-0.00422065	-0.00432418
0.0301484	0.0273458	0.0245431	0.0217405	0.0189378	0.0161352	0.0138957	0.011686	0.00947621	0.00726645	0.00505668	0.00183334	-0.00150262	-0.00483858	-0.00817453	-0.0115105	-0.0131158	-0.0144157	-0.0157156	-0.0170155	-0.0183154	-0.0184479	-0.0182885	-0.0181292	-0.0179698	-0.0178104	-0.0183874	-0.0192099	-0.0200323	-0.0208547	-0.0216772	-0.0215085	-0.020915	-0.0203214	-0.0197279	-0.0191344	-0.0175138	-0.0153402	-0.0131665	-0.0109929	-0.00881925	-0.00766559	-0.00719193	-0.00671827	-0.00624461	-0.00577095	-0.00551577	-0.00543934	-0.00536292	-0.00528649
0.0273909	0.0249379	0.0224849	0.0200319	0.0175789	0.0151259	0.0127144	0.010305	0.00789567	0.00548631	0.00307695	0.000679429	-0.00171678	-0.00411298	-0.00650919	-0.00890539	-0.0103647	-0.0116587	-0.0129526	-0.0142466	-0.0155406	-0.0161602	-0.0166114	-0.0170625	-0.0175136	-0.0179647	-0.0184126	-0.0188595	-0.0193064	-0.0197532	-0.0202001	-0.0202558	-0.0201439	-0.020032	-0.01992	-0.0198081	-0.0186001	-0.0168019	-0.0150037	-0.0132055	-0.0114073	-0.0100299	-0.00893292	-0.00783597	-0.00673902	-0.00564207	-0.00496897	-0.00464265	-0.00431632	-0.00399
0.0246067	0.0225068	0.0204068	0.0183069	0.0162069	0.0141069	0.0115216	0.00891073	0.00629985	0.00368897	0.00107809	-0.000485636	-0.00193301	-0.00338038	-0.00482775	-0.00627512	-0.007587	-0.00887497	-0.0101629	-0.0114509	-0.0127389	-0.0138505	-0.014918	-0.0159855	-0.017053	-0.0181204	-0.0184381	-0.0185057	-0.0185734	-0.0186411	-0.0187088	-0.0189911	-0.0193654	-0.0197397	-0.020114	-0.0204883	-0.0196969	-0.0182778	-0.0168586	-0.0154395	-0.0140204	-0.012417	-0.0106907	-0.00896447	-0.00723821	-0.00551195	-0.00441688	-0.00383825	-0.00325961	-0.00268098
0.0217956	0.0200521	0.0183086	0.0165651	0.0148216	0.0130781	0.0103173	0.00750296	0.00468861	0.00187425	-0.000940098	-0.00166196	-0.00215133	-0.00264069	-0.00313005	-0.00361942	-0.00478246	-0.00606437	-0.00734629	-0.00862821	-0.00991013	-0.0115184	-0.0132082	-0.0148981	-0.0165879	-0.0182777	-0.0184638	-0.0181486	-0.0178334	-0.0175182	-0.017203	-0.0177141	-0.0185794	-0.0194446	-0.0203099	-0.0211751	-0.0208043	-0.0197679	-0.0187315	-0.0176951	-0.0166587	-0.0148272	-0.0124655	-0.0101039	-0.00774222	-0.00538057	-0.00385946	-0.00302608	-0.00219269	-0.0013593
0.0189574	0.0175738	0.0161902	0.0148066	0.013423	0.0120393	0.00910136	0.00608158	0.00306179	4.20004e-05	-0.00297779	-0.00284966	-0.00237176	-0.00189385	-0.00141595	-0.000938053	-0.0019508	-0.00322661	-0.00450242	-0.00577823	-0.00705404	-0.00916375	-0.0114819	-0.0138001	-0.0161183	-0.0184365	-0.0184897	-0.017788	-0.0170862	-0.0163844	-0.0156827	-0.0164248	-0.0177857	-0.0191467	-0.0205076	-0.0218685	-0.0219224	-0.0212724	-0.0206225	-0.0199725	-0.0193226	-0.0172607	-0.0142575	-0.0112543	-0.00825111	-0.00524792	-0.00329666	-0.00220605	-0.00111545	-2.48537e-05
0.0145678	0.0134693	0.0123709	0.0112724	0.0101739	0.00907545	0.00626695	0.00336845	0.000469953	-0.00242855	-0.00532705	-0.00470596	-0.00369381	-0.00268166	-0.00166951	-0.000657362	-0.00144541	-0.00255113	-0.00365686	-0.00476258	-0.00586831	-0.00799636	-0.01038	-0.0127636	-0.0151472	-0.0175309	-0.0174306	-0.0165024	-0.0155742	-0.014646	-0.0137177	-0.0144435	-0.015878	-0.0173126	-0.0187472	-0.0201818	-0.020428	-0.0200343	-0.0196406	-0.0192469	-0.0188532	-0.0167863	-0.0136039	-0.0104215	-0.0072391	-0.00405668	-0.00194862	-0.000719556	0.000509505	0.00173857
0.00671301	0.00572671	0.00474041	0.00375411	0.00276781	0.00178151	-0.000203654	-0.00224139	-0.00427912	-0.00631685	-0.00835458	-0.00805617	-0.00749819	-0.00694021	-0.00638223	-0.00582425	-0.00622151	-0.00678735	-0.00735319	-0.00791903	-0.00848487	-0.00953541	-0.0107071	-0.0118788	-0.0130506	-0.0142223	-0.0139236	-0.0131347	-0.0123459	-0.0115571	-0.0107682	-0.0109167	-0.0114669	-0.0120171	-0.0125674	-0.0131176	-0.013027	-0.0125913	-0.0121556	-0.01172	-0.0112843	-0.00972338	-0.00741233	-0.00510127	-0.00279021	-0.000479157	0.00116392	0.00226046	0.00335701	0.00445356
-0.00121768	-0.00209073	-0.00296378	-0.00383683	-0.00470988	-0.00558293	-0.0067368	-0.00790544	-0.00907409	-0.0102427	-0.0114114	-0.0114388	-0.0113393	-0.0112399	-0.0111405	-0.0110411	-0.0110438	-0.0110645	-0.0110853	-0.011106	-0.0111267	-0.0110893	-0.0110374	-0.0109855	-0.0109336	-0.0108817	-0.0103826	-0.00973453	-0.00908642	-0.00843831	-0.0077902	-0.00735588	-0.00701319	-0.0066705	-0.00632781	-0.00598512	-0.00555443	-0.00507637	-0.0045983	-0.00412024	-0.00364217	-0.00259218	-0.0011609	0.000270383	0.00170166	0.00313295	0.00430654	0.00526929	0.00623204	0.00719479
-0.00922503	-0.00998374	-0.0107424	-0.0115011	-0.0122598	-0.0130185	-0.0133331	-0.0136242	-0.0139154	-0.0142066	-0.0144977	-0.014854	-0.0152176	-0.0155812	-0.0159448	-0.0163083	-0.0159127	-0.015383	-0.0148534	-0.0143237	-0.0137941	-0.0126583	-0.0113709	-0.0100836	-0.0087962	-0.00750883	-0.00680748	-0.00630145	-0.00579543	-0.00528941	-0.00478339	-0.00376062	-0.0025164	-0.00127217	-2.79451e-05	0.00121628	0.00199032	0.00251119	0.00303206	0.00355293	0.0040738	0.00460795	0.00515095	0.00569396	0.00623696	0.00677996	0.00747953	0.00830719	0.00913485	0.00996251
-0.0173098	-0.017953	-0.0185963	-0.0192395	-0.0198828	-0.020526	-0.0199931	-0.0193983	-0.0188035	-0.0182087	-0.0176139	-0.0183023	-0.0191334	-0.0199644	-0.0207954	-0.0216265	-0.0208286	-0.0197433	-0.0186579	-0.0175726	-0.0164873	-0.0142424	-0.0117076	-0.00917289	-0.00663813	-0.00410337	-0.00319776	-0.0028352	-0.00247264	-0.00211008	-0.00174751	-0.000130615	0.00202386	0.00417833	0.00633281	0.00848728	0.009608	0.0101721	0.0107362	0.0113003	0.0118644	0.0118777	0.0115238	0.0111699	0.0108161	0.0104622	0.0106832	0.0113745	0.0120657	0.012757
-0.0235711	-0.024033	-0.024495	-0.0249569	-0.0254188	-0.0258808	-0.0248225	-0.0236842	-0.0225459	-0.0214076	-0.0202693	-0.0211292	-0.0222111	-0.0232931	-0.024375	-0.0254569	-0.0243988	-0.0229629	-0.0215271	-0.0200913	-0.0186554	-0.0157114	-0.0123904	-0.00906929	-0.00574822	-0.00242715	-0.00132991	-0.000973932	-0.000617959	-0.000261986	9.39866e-05	0.00213918	0.00490832	0.00767746	0.0104466	0.0132157	0.0146176	0.0152832	0.0159488	0.0166144	0.01728	0.017003	0.0160976	0.0151922	0.0142868	0.0133814	0.0133106	0.0139226	0.0145345	0.0151465
-0.0237197	-0.0237884	-0.0238571	-0.0239258	-0.0239945	-0.0240632	-0.0235465	-0.0229991	-0.0224516	-0.0219042	-0.0213567	-0.0218578	-0.0224753	-0.0230929	-0.0237104	-0.024328	-0.0234804	-0.0223742	-0.0212681	-0.0201619	-0.0190558	-0.0167713	-0.0141923	-0.0116133	-0.00903432	-0.00645532	-0.00521194	-0.00441378	-0.00361562	-0.00281746	-0.0020193	-9.87179e-05	0.00230291	0.00470454	0.00710616	0.00950779	0.0109697	0.0119257	0.0128816	0.0138376	0.0147936	0.0149882	0.0146752	0.0143622	0.0140492	0.0137362	0.0139922	0.0147137	0.0154352	0.0161567
-0.0238697	-0.0235414	-0.023213	-0.0228847	-0.0225564	-0.022228	-0.0222583	-0.0223074	-0.0223565	-0.0224056	-0.0224547	-0.0225934	-0.0227421	-0.0228908	-0.0230394	-0.0231881	-0.0225531	-0.0217798	-0.0210065	-0.0202332	-0.0194599	-0.0178415	-0.0160117	-0.0141819	-0.0123522	-0.0105224	-0.0091315	-0.00788688	-0.00664226	-0.00539764	-0.00415302	-0.00235824	-0.000327679	0.00170288	0.00373344	0.00576401	0.00728664	0.00853576	0.00978489	0.011034	0.0122831	0.0129539	0.013239	0.0135241	0.0138092	0.0140944	0.0146803	0.0155124	0.0163446	0.0171767
-0.0240212	-0.023292	-0.0225628	-0.0218336	-0.0211043	-0.0203751	-0.0209575	-0.021609	-0.0222604	-0.0229118	-0.0235633	-0.0233361	-0.0230114	-0.0226867	-0.022362	-0.0220372	-0.0216169	-0.0211797	-0.0207425	-0.0203052	-0.019868	-0.018922	-0.0178487	-0.0167754	-0.0157021	-0.0146288	-0.0130889	-0.0113935	-0.00969815	-0.00800276	-0.00630736	-0.0046396	-0.00298369	-0.00132778	0.000328129	0.00198404	0.00356794	0.00511307	0.0066582	0.00820333	0.00974846	0.0108999	0.0117889	0.012678	0.013567	0.014456	0.0153751	0.0163189	0.0172627	0.0182065
-0.0241742	-0.0230402	-0.0219062	-0.0207723	-0.0196383	-0.0185043	-0.0196442	-0.0209038	-0.0221634	-0.023423	-0.0246825	-0.0240861	-0.0232834	-0.0224806	-0.0216779	-0.0208752	-0.0206716	-0.0205737	-0.0204758	-0.0203779	-0.02028	-0.0200129	-0.0197034	-0.0193939	-0.0190844	-0.0187749	-0.0170846	-0.0149341	-0.0127836	-0.010633	-0.00848252	-0.00694301	-0.00566538	-0.00438774	-0.0031101	-0.00183246	-0.000186693	0.0016573	0.00350129	0.00534529	0.00718928	0.00882613	0.0103249	0.0118236	0.0133224	0.0148211	0.0160767	0.0171332	0.0181897	0.0192463
-0.0247013	-0.0231839	-0.0216665	-0.020149	-0.0186316	-0.0171142	-0.0187345	-0.02052	-0.0223054	-0.0240909	-0.0258764	-0.0249667	-0.0237576	-0.0225484	-0.0213393	-0.0201302	-0.0200896	-0.0202553	-0.020421	-0.0205866	-0.0207523	-0.0209579	-0.0211734	-0.021389	-0.0216045	-0.0218201	-0.0199596	-0.0174071	-0.0148546	-0.0123021	-0.00974958	-0.00830955	-0.0073463	-0.00638305	-0.0054198	-0.00445654	-0.00276076	-0.00067053	0.0014197	0.00350992	0.00560015	0.00760146	0.00954349	0.0114855	0.0134276	0.0153696	0.0168426	0.0179318	0.0190211	0.0201103
-0.0271477	-0.0253726	-0.0235975	-0.0218223	-0.0200472	-0.0182721	-0.0199539	-0.0218176	-0.0236814	-0.0255452	-0.0274089	-0.0264899	-0.0252617	-0.0240334	-0.0228052	-0.021577	-0.0214147	-0.0214405	-0.0214663	-0.0214921	-0.0215179	-0.0211083	-0.02059	-0.0200717	-0.0195533	-0.019035	-0.0169083	-0.0142455	-0.0115827	-0.00891994	-0.00625715	-0.00476342	-0.00377071	-0.002778	-0.00178529	-0.000792581	0.000889785	0.00294351	0.00499723	0.00705095	0.00910467	0.0108288	0.0123333	0.0138377	0.0153421	0.0168466	0.0179117	0.0186173	0.019323	0.0200286
-0.0296177	-0.0275824	-0.0255471	-0.0235118	-0.0214765	-0.0194411	-0.021185	-0.0231279	-0.0250707	-0.0270135	-0.0289563	-0.0280278	-0.0267803	-0.0255328	-0.0242853	-0.0230378	-0.0227525	-0.0226371	-0.0225217	-0.0224062	-0.0222908	-0.0212603	-0.0200009	-0.0187416	-0.0174823	-0.0162229	-0.0138275	-0.0110534	-0.00827924	-0.00550511	-0.00273097	-0.00118301	-0.000160562	0.000861889	0.00188434	0.00290679	0.00457561	0.00659247	0.00860933	0.0106262	0.0126431	0.0140874	0.01515	0.0162126	0.0172752	0.0183379	0.0189911	0.0193095	0.0196278	0.0199462
-0.0321116	-0.0298136	-0.0275156	-0.0252175	-0.0229195	-0.0206215	-0.0224281	-0.0244507	-0.0264734	-0.028496	-0.0305186	-0.0295806	-0.0283136	-0.0270466	-0.0257797	-0.0245127	-0.0241033	-0.0238453	-0.0235873	-0.0233293	-0.0230713	-0.0214137	-0.0194062	-0.0173987	-0.0153912	-0.0133837	-0.0107169	-0.00783038	-0.00494382	-0.00205726	0.000829294	0.002432	0.00348448	0.00453696	0.00558944	0.00664192	0.00829706	0.0102767	0.0122563	0.014236	0.0162156	0.0173774	0.017994	0.0186105	0.019227	0.0198436	0.020081	0.0200083	0.0199356	0.0198629
-0.0346296	-0.0320663	-0.0295031	-0.0269398	-0.0243766	-0.0218133	-0.0236832	-0.0257864	-0.0278896	-0.0299928	-0.032096	-0.0311484	-0.0298618	-0.0285751	-0.0272885	-0.0260018	-0.0254672	-0.0250652	-0.0246632	-0.0242612	-0.0238592	-0.0215686	-0.0188057	-0.0160428	-0.0132799	-0.0105171	-0.0075763	-0.00457624	-0.00157617	0.0014239	0.00442397	0.00608195	0.00716475	0.00824755	0.00933035	0.0104132	0.0120545	0.0139965	0.0159386	0.0178807	0.0198227	0.0206993	0.0208654	0.0210315	0.0211977	0.0213638	0.0211814	0.0207139	0.0202463	0.0197788
-0.036842	-0.0340978	-0.0313536	-0.0286094	-0.0258653	-0.0231211	-0.0250087	-0.0271401	-0.0292714	-0.0314028	-0.0335341	-0.03253	-0.0311775	-0.029825	-0.0284725	-0.02712	-0.0264634	-0.0259296	-0.0253958	-0.024862	-0.0243282	-0.0214863	-0.0180673	-0.0146484	-0.0112295	-0.00781053	-0.00467372	-0.00163095	0.00141182	0.00445459	0.00749737	0.0092199	0.0103766	0.0115333	0.0126901	0.0138468	0.015467	0.0173368	0.0192067	0.0210765	0.0229463	0.0235685	0.023359	0.0231496	0.0229401	0.0227306	0.0221803	0.0213512	0.020522	0.0196929
-0.0357605	-0.0337067	-0.0316529	-0.0295991	-0.0275454	-0.0254916	-0.0269327	-0.0285578	-0.0301828	-0.0318079	-0.033433	-0.0319022	-0.0300207	-0.0281393	-0.0262578	-0.0243764	-0.0236428	-0.0231119	-0.0225809	-0.02205	-0.021519	-0.0190049	-0.0159949	-0.012985	-0.00997507	-0.00696514	-0.00444011	-0.00207671	0.00028668	0.00265007	0.00501347	0.00688904	0.00855554	0.010222	0.0118885	0.013555	0.0150822	0.0165343	0.0179865	0.0194386	0.0208907	0.0215954	0.0218018	0.0220082	0.0222146	0.0224209	0.0220618	0.02124	0.0204181	0.0195963
-0.0346686	-0.0333119	-0.0319551	-0.0305984	-0.0292417	-0.0278849	-0.0288753	-0.0299892	-0.031103	-0.0322169	-0.0333308	-0.0312682	-0.0288527	-0.0264372	-0.0240217	-0.0216062	-0.020795	-0.0202669	-0.0197389	-0.0192108	-0.0186827	-0.0164995	-0.0139025	-0.0113055	-0.00870854	-0.00611157	-0.00420423	-0.00252678	-0.000849335	0.000828114	0.00250556	0.00453565	0.00671686	0.00889807	0.0110793	0.0132605	0.0146937	0.0157241	0.0167545	0.0177849	0.0188153	0.0196033	0.0202295	0.0208558	0.021482	0.0221083	0.0219421	0.0211277	0.0203132	0.0194987
-0.0335661	-0.0329132	-0.0322602	-0.0316073	-0.0309544	-0.0303014	-0.0308366	-0.0314344	-0.0320321	-0.0326299	-0.0332276	-0.0306282	-0.0276735	-0.0247187	-0.021764	-0.0188093	-0.0179197	-0.0173945	-0.0168693	-0.0163441	-0.015819	-0.0139699	-0.0117899	-0.00960982	-0.00742978	-0.00524975	-0.00396608	-0.00298121	-0.00199633	-0.00101146	-2.65808e-05	0.00215951	0.00486041	0.00756131	0.0102622	0.0129631	0.0143014	0.014906	0.0155106	0.0161153	0.0167199	0.0175918	0.018642	0.0196922	0.0207424	0.0217926	0.0218213	0.0210143	0.0202072	0.0194002
-0.032453	-0.0325107	-0.0325683	-0.032626	-0.0326836	-0.0327413	-0.032817	-0.0328936	-0.0329702	-0.0330469	-0.0331235	-0.0299819	-0.0264828	-0.0229836	-0.0194845	-0.0159854	-0.0150166	-0.0144943	-0.0139721	-0.0134498	-0.0129276	-0.0114159	-0.00965679	-0.00789773	-0.00613866	-0.0043796	-0.00372562	-0.00344002	-0.00315441	-0.00286881	-0.0025832	-0.000239593	0.00298601	0.00621162	0.00943722	0.0126628	0.0139053	0.01408	0.0142547	0.0144294	0.0146041	0.015561	0.0170392	0.0185174	0.0199957	0.0214739	0.0216993	0.0208998	0.0201002	0.0193007
-0.0313654	-0.0321158	-0.0328661	-0.0336165	-0.0343669	-0.0351173	-0.0347276	-0.0342779	-0.0338282	-0.0333785	-0.0329288	-0.0292531	-0.0252189	-0.0211847	-0.0171505	-0.0131164	-0.0120651	-0.0115403	-0.0110155	-0.0104907	-0.00996585	-0.00878925	-0.0074497	-0.00611015	-0.0047706	-0.00343105	-0.00340991	-0.00382823	-0.00424656	-0.00466488	-0.00508321	-0.0025903	0.00115029	0.00489088	0.00863146	0.0123721	0.0135144	0.0132578	0.0130011	0.0127444	0.0124877	0.0135231	0.0154197	0.0173163	0.019213	0.0211096	0.0215267	0.0207333	0.0199398	0.0191463
-0.0322356	-0.0323428	-0.0324499	-0.032557	-0.0326642	-0.0327713	-0.0318359	-0.0308455	-0.0298552	-0.0288649	-0.0278746	-0.0243738	-0.020594	-0.0168141	-0.0130343	-0.0092545	-0.00798466	-0.00715775	-0.00633085	-0.00550394	-0.00467704	-0.00353901	-0.00232319	-0.00110738	0.000108434	0.00132425	0.00086661	-0.000148843	-0.0011643	-0.00217975	-0.0031952	-0.0010795	0.00237811	0.00583573	0.00929335	0.012751	0.0136065	0.0130609	0.0125153	0.0119696	0.011424	0.0121491	0.0137212	0.0152934	0.0168656	0.0184377	0.018668	0.0178003	0.0169327	0.016065
-0.0331143	-0.032572	-0.0320296	-0.0314873	-0.030945	-0.0304026	-0.0289162	-0.02738	-0.0258439	-0.0243078	-0.0227716	-0.0194473	-0.0159243	-0.0124013	-0.00887833	-0.00535533	-0.00386475	-0.00273284	-0.00160093	-0.000469019	0.000662892	0.00176198	0.00285286	0.00394374	0.00503462	0.0061255	0.00518446	0.0035661	0.00194775	0.000329402	-0.00128895	0.000445887	0.00361781	0.00678972	0.00996164	0.0131336	0.0136995	0.0128621	0.0120247	0.0111874	0.01035	0.0107618	0.0120064	0.0132509	0.0144954	0.01574	0.0157816	0.014839	0.0138964	0.0129539
-0.0340014	-0.0328034	-0.0316053	-0.0304072	-0.0292091	-0.0280111	-0.0259683	-0.023881	-0.0217938	-0.0197065	-0.0176193	-0.0144733	-0.0112096	-0.00794586	-0.00468216	-0.00141847	0.000294974	0.00173484	0.0031747	0.00461457	0.00605443	0.0071142	0.00807894	0.00904368	0.0100084	0.0109732	0.00954404	0.00731696	0.00508988	0.0028628	0.000635728	0.00198602	0.00486948	0.00775293	0.0106364	0.0135198	0.0137933	0.0126614	0.0115295	0.0103976	0.00926565	0.00936114	0.0102749	0.0111887	0.0121024	0.0130162	0.0128673	0.0118491	0.0108309	0.00981267
-0.0348972	-0.033037	-0.0311769	-0.0293167	-0.0274565	-0.0255964	-0.0229919	-0.0203482	-0.0177045	-0.0150609	-0.0124172	-0.00945111	-0.00644922	-0.00344733	-0.000445444	0.00255645	0.00449491	0.0062457	0.0079965	0.00974729	0.0114981	0.0125181	0.0133555	0.0141929	0.0150303	0.0158677	0.0139458	0.0111041	0.00826238	0.00542069	0.00257901	0.00354105	0.00613325	0.00872545	0.0113177	0.0139099	0.0138881	0.0124588	0.0110294	0.00960011	0.00817079	0.00794693	0.00852671	0.00910649	0.00968627	0.010266	0.00992491	0.00883031	0.00773571	0.00664111
-0.0358016	-0.0332729	-0.0307443	-0.0282156	-0.025687	-0.0231584	-0.0199867	-0.0167812	-0.0135757	-0.0103703	-0.00716478	-0.00438044	-0.00164288	0.00109467	0.00383222	0.00656977	0.00873543	0.0108002	0.0128649	0.0149296	0.0169943	0.0179743	0.0186831	0.0193919	0.0201007	0.0208095	0.01839	0.0149278	0.0114655	0.0080033	0.00454107	0.0051111	0.00740923	0.00970737	0.0120055	0.0143036	0.0139838	0.0122542	0.0105245	0.00879495	0.00706535	0.00651905	0.00676162	0.00700419	0.00724676	0.00748934	0.00695405	0.00578233	0.00461062	0.0034389
-0.0343463	-0.0316216	-0.0288968	-0.0261721	-0.0234473	-0.0207225	-0.017432	-0.0141118	-0.0107915	-0.00747128	-0.00415102	-0.00132153	0.00145342	0.00422838	0.00700333	0.00977829	0.0115006	0.0130372	0.0145737	0.0161103	0.0176469	0.0180107	0.0180814	0.0181521	0.0182228	0.0182935	0.0159149	0.0127199	0.00952484	0.0063298	0.00313476	0.0036755	0.0058173	0.0079591	0.0101009	0.0122427	0.0118116	0.00999505	0.00817852	0.006362	0.00454547	0.00406476	0.0044746	0.00488444	0.00529429	0.00570413	0.00497856	0.00332402	0.00166949	1.49481e-05
-0.0327397	-0.0298447	-0.0269497	-0.0240547	-0.0211597	-0.0182647	-0.0148805	-0.0114706	-0.00806067	-0.00465076	-0.00124084	0.00164747	0.00447783	0.00730819	0.0101385	0.0129689	0.0142046	0.0151589	0.0161132	0.0170675	0.0180218	0.0177303	0.0171273	0.0165242	0.0159212	0.0153181	0.0130123	0.0101388	0.0072654	0.00439195	0.00151849	0.00205092	0.00404302	0.00603511	0.00802721	0.0100193	0.00948689	0.00759513	0.00570338	0.00381162	0.00191986	0.00152806	0.00213622	0.00274438	0.00335254	0.0039607	0.00304334	0.000877843	-0.00128766	-0.00345316
-0.0311176	-0.0280507	-0.0249838	-0.0219169	-0.01885	-0.015783	-0.0123043	-0.00880384	-0.00530341	-0.00180297	0.00169746	0.00464517	0.00753147	0.0104178	0.0133041	0.0161904	0.0169348	0.0173012	0.0176676	0.018034	0.0184004	0.0174471	0.0161638	0.0148806	0.0135973	0.012314	0.0100816	0.00753287	0.00498412	0.00243536	-0.000113394	0.00041064	0.00225158	0.00409253	0.00593347	0.00777442	0.00713973	0.00517202	0.00320431	0.00123659	-0.000731119	-0.00103317	-0.000224771	0.000583625	0.00139202	0.00220042	0.00108942	-0.00159198	-0.00427338	-0.00695479
-0.0294798	-0.0262394	-0.0229989	-0.0197584	-0.0165179	-0.0132774	-0.00970316	-0.00611133	-0.0025195	0.00107233	0.00466416	0.00767184	0.0106146	0.0135574	0.0165002	0.0194429	0.0196913	0.0194641	0.019237	0.0190098	0.0187827	0.0171612	0.0151911	0.013221	0.0112509	0.00928085	0.00712263	0.00490171	0.00268079	0.000459868	-0.00176105	-0.0012455	0.000442836	0.00213117	0.0038195	0.00550784	0.00476989	0.00272549	0.000681082	-0.00136332	-0.00340772	-0.00361915	-0.00260858	-0.00159801	-0.000587444	0.000423124	-0.000883382	-0.00408567	-0.00728797	-0.0104903
-0.0278262	-0.0244105	-0.0209948	-0.0175791	-0.0141633	-0.0107476	-0.00707691	-0.0033928	0.000291314	0.00397542	0.00765954	0.0107278	0.0137276	0.0167274	0.0197272	0.022727	0.0224745	0.021648	0.0208215	0.0199951	0.0191686	0.0168725	0.014209	0.0115454	0.0088819	0.00621836	0.00413504	0.00224512	0.000355201	-0.00153472	-0.00342464	-0.00291764	-0.00138339	0.000150854	0.0016851	0.00321935	0.00237714	0.000255308	-0.00186653	-0.00398836	-0.0061102	-0.00623012	-0.00501542	-0.00380073	-0.00258604	-0.00137135	-0.00287525	-0.00660347	-0.0103317	-0.0140599
-0.0258997	-0.0227544	-0.019609	-0.0164637	-0.0133184	-0.010173	-0.00687702	-0.00357309	-0.000269172	0.00303475	0.00633867	0.00924291	0.0121027	0.0149625	0.0178224	0.0206822	0.0199921	0.0186755	0.017359	0.0160424	0.0147258	0.0123625	0.0097374	0.00711233	0.00448726	0.00186219	0.000172533	-0.00120531	-0.00258316	-0.003961	-0.00533885	-0.00486694	-0.00360227	-0.00233761	-0.00107295	0.000191717	-0.000568037	-0.00241786	-0.00426769	-0.00611752	-0.00796734	-0.00776132	-0.00618473	-0.00460814	-0.00303155	-0.00145496	-0.00272008	-0.00631025	-0.00990041	-0.0134906
-0.0239169	-0.0211101	-0.0183033	-0.0154966	-0.0126898	-0.00988297	-0.00703447	-0.00418377	-0.00133307	0.00151763	0.00436832	0.00707398	0.00976352	0.0124531	0.0151426	0.0178321	0.0167102	0.0149156	0.0131211	0.0113265	0.00953198	0.00719067	0.00471267	0.00223467	-0.000243329	-0.00272133	-0.0039669	-0.00480166	-0.00563641	-0.00647117	-0.00730593	-0.00687332	-0.00589755	-0.00492178	-0.00394601	-0.00297025	-0.00361924	-0.00514312	-0.00666699	-0.00819086	-0.00971473	-0.00914539	-0.00718058	-0.00521576	-0.00325095	-0.00128613	-0.00224597	-0.00559871	-0.00895145	-0.0123042
-0.021915	-0.01945	-0.016985	-0.0145201	-0.0120551	-0.00959012	-0.00719343	-0.00480034	-0.00240725	-1.41641e-05	0.00237893	0.00488409	0.0074017	0.00991931	0.0124369	0.0149545	0.0133966	0.0111194	0.00884225	0.00656509	0.00428792	0.00196888	-0.000360624	-0.00269013	-0.00501964	-0.00734914	-0.00814634	-0.00843276	-0.00871918	-0.0090056	-0.00929202	-0.00889909	-0.00821501	-0.00753093	-0.00684685	-0.00616277	-0.00669994	-0.00789471	-0.00908948	-0.0102842	-0.011479	-0.0105428	-0.00818605	-0.00582926	-0.00347247	-0.00111567	-0.00176728	-0.0048803	-0.00799332	-0.0111063
-0.0198937	-0.0177739	-0.015654	-0.0135341	-0.0114143	-0.00929444	-0.00735394	-0.00542288	-0.00349182	-0.00156076	0.000370302	0.00267303	0.00501705	0.00736107	0.00970509	0.0120491	0.0100509	0.0072865	0.00452206	0.00175762	-0.00100683	-0.00330338	-0.00548295	-0.00766253	-0.00984211	-0.0120217	-0.0123662	-0.012099	-0.0118317	-0.0115645	-0.0112973	-0.0109444	-0.0105549	-0.0101653	-0.00977572	-0.00938615	-0.00981041	-0.0106729	-0.0115354	-0.0123979	-0.0132604	-0.0119538	-0.00920125	-0.00644869	-0.00369613	-0.000943567	-0.00128396	-0.00415494	-0.00702592	-0.00989691
-0.0178529	-0.0160815	-0.0143101	-0.0125387	-0.0107673	-0.00899591	-0.007516	-0.00605143	-0.00458687	-0.0031223	-0.00165773	0.000440602	0.00260936	0.00477811	0.00694687	0.00911562	0.00667297	0.00341654	0.000160113	-0.00309632	-0.00635274	-0.00862659	-0.0106548	-0.012683	-0.0147112	-0.0167394	-0.0166268	-0.0158006	-0.0149744	-0.0141482	-0.013322	-0.0130096	-0.0129173	-0.0128251	-0.0127329	-0.0126407	-0.0129509	-0.0134779	-0.0140049	-0.0145319	-0.0150589	-0.0133784	-0.0102263	-0.0070741	-0.00392195	-0.000769798	-0.000795964	-0.00342257	-0.00604918	-0.00867579
-0.0142352	-0.0129515	-0.0116679	-0.0103843	-0.00910062	-0.00781698	-0.00683738	-0.00587378	-0.00491019	-0.00394659	-0.00298299	-0.00124814	0.000572399	0.00239294	0.00421348	0.00603402	0.0039156	0.00110205	-0.00171149	-0.00452503	-0.00733857	-0.00949668	-0.0114909	-0.0134852	-0.0154794	-0.0174737	-0.0174119	-0.0166647	-0.0159175	-0.0151704	-0.0144232	-0.0142849	-0.0144077	-0.0145304	-0.0146531	-0.0147758	-0.0149976	-0.0152729	-0.0155481	-0.0158233	-0.0160986	-0.0144521	-0.0115245	-0.00859699	-0.00566942	-0.00274186	-0.00248927	-0.0044253	-0.00636133	-0.00829735
-0.0101913	-0.00943432	-0.00867729	-0.00792027	-0.00716325	-0.00640623	-0.00594063	-0.00549037	-0.00504011	-0.00458985	-0.00413959	-0.00281121	-0.00138527	4.06756e-05	0.00146662	0.00289257	0.00129567	-0.000834665	-0.002965	-0.00509534	-0.00722567	-0.00924361	-0.0112335	-0.0132233	-0.0152131	-0.017203	-0.0173211	-0.0168154	-0.0163097	-0.0158039	-0.0152982	-0.0153693	-0.0156876	-0.0160059	-0.0163241	-0.0166424	-0.0167817	-0.0168246	-0.0168675	-0.0169104	-0.0169532	-0.0154446	-0.0129015	-0.0103585	-0.00781548	-0.00527245	-0.00474809	-0.00587536	-0.00700263	-0.00812991
-0.00610842	-0.0058831	-0.00565779	-0.00543248	-0.00520716	-0.00498185	-0.00503522	-0.00510326	-0.00517129	-0.00523933	-0.00530737	-0.00438939	-0.00336186	-0.00233432	-0.00130679	-0.000279258	-0.00134958	-0.0027901	-0.00423063	-0.00567116	-0.00711168	-0.0089881	-0.0109735	-0.0129589	-0.0149443	-0.0169297	-0.0172295	-0.0169675	-0.0167056	-0.0164436	-0.0161816	-0.0164641	-0.0169798	-0.0174956	-0.0180114	-0.0185271	-0.018583	-0.0183913	-0.0181996	-0.0180079	-0.0178162	-0.0164466	-0.0142919	-0.0121371	-0.00998228	-0.0078275	-0.00702873	-0.00733943	-0.00765014	-0.00796085
-0.00198604	-0.00229757	-0.0026091	-0.00292063	-0.00323216	-0.0035437	-0.00412105	-0.0047124	-0.00530374	-0.00589509	-0.00648643	-0.00598282	-0.00535755	-0.00473228	-0.00410701	-0.00348174	-0.00402039	-0.00476444	-0.00550849	-0.00625254	-0.00699659	-0.00873012	-0.010711	-0.0126919	-0.0146728	-0.0166537	-0.017137	-0.0171212	-0.0171053	-0.0170894	-0.0170736	-0.0175694	-0.0182846	-0.0189997	-0.0197149	-0.02043	-0.0204018	-0.0199732	-0.0195446	-0.0191161	-0.0186875	-0.0174584	-0.0156956	-0.0139328	-0.01217	-0.0104072	-0.00933142	-0.00881766	-0.0083039	-0.00779015
0.00217618	0.00132262	0.000469052	-0.000384513	-0.00123808	-0.00209164	-0.00319805	-0.00431776	-0.00543747	-0.00655718	-0.00767689	-0.00759166	-0.00737253	-0.00715341	-0.00693429	-0.00671517	-0.00671702	-0.00675786	-0.0067987	-0.00683954	-0.00688039	-0.00846964	-0.010446	-0.0124223	-0.0143987	-0.0163751	-0.0170436	-0.0172763	-0.0175089	-0.0177415	-0.0179742	-0.0186855	-0.0196019	-0.0205184	-0.0214349	-0.0223513	-0.0222381	-0.0215704	-0.0209026	-0.0202349	-0.0195672	-0.0184799	-0.0171129	-0.0157459	-0.0143789	-0.0130119	-0.0116564	-0.0103102	-0.00896399	-0.0076178
0.00413653	0.00365118	0.00316584	0.00268049	0.00219514	0.0017098	0.000647177	-0.000445824	-0.00153882	-0.00263183	-0.00372483	-0.00390037	-0.00397397	-0.00404757	-0.00412117	-0.00419477	-0.00437656	-0.00457744	-0.00477832	-0.0049792	-0.00518008	-0.00688058	-0.00895599	-0.0110314	-0.0131068	-0.0151822	-0.0160064	-0.0164135	-0.0168207	-0.0172278	-0.0176349	-0.0183768	-0.0192622	-0.0201476	-0.021033	-0.0219184	-0.0216987	-0.0208841	-0.0200695	-0.0192548	-0.0184402	-0.0174589	-0.0163664	-0.0152739	-0.0141814	-0.0130889	-0.0118593	-0.0105175	-0.00917568	-0.00783387
0.00527099	0.00550238	0.00573377	0.00596517	0.00619656	0.00642795	0.00562732	0.00477236	0.00391741	0.00306246	0.00220751	0.00182957	0.00150464	0.0011797	0.00085477	0.000529835	-0.000105661	-0.000795963	-0.00148626	-0.00217657	-0.00286687	-0.0047765	-0.00699098	-0.00920545	-0.0114199	-0.0136344	-0.0146039	-0.0151584	-0.0157129	-0.0162674	-0.0168219	-0.0175242	-0.0182899	-0.0190557	-0.0198214	-0.0205871	-0.0202523	-0.019325	-0.0183977	-0.0174703	-0.016543	-0.0156546	-0.0147921	-0.0139297	-0.0130672	-0.0122047	-0.0112562	-0.0102371	-0.00921807	-0.00819902
0.00641641	0.00737147	0.00832653	0.00928159	0.0102366	0.0111917	0.0106556	0.010041	0.00942639	0.00881178	0.00819718	0.0076149	0.0070362	0.0064575	0.0058788	0.00530011	0.00420652	0.00302206	0.00183761	0.000653158	-0.000531295	-0.00265209	-0.00500697	-0.00736185	-0.00971673	-0.0120716	-0.0131878	-0.0138911	-0.0145944	-0.0152977	-0.016001	-0.0166634	-0.0173083	-0.0179532	-0.0185981	-0.019243	-0.018792	-0.0177508	-0.0167097	-0.0156685	-0.0146274	-0.0138328	-0.0132026	-0.0125724	-0.0119422	-0.011312	-0.0106472	-0.00995403	-0.00926086	-0.00856769
0.0075729	0.00925862	0.0109443	0.0126301	0.0143158	0.0160015	0.0157325	0.0153605	0.0149886	0.0146167	0.0142447	0.0134561	0.0126212	0.0117863	0.0109514	0.0101165	0.00856038	0.00687699	0.00519361	0.00351023	0.00182685	-0.000507139	-0.00300378	-0.00550043	-0.00799707	-0.0104937	-0.011758	-0.0126116	-0.0134651	-0.0143186	-0.0151721	-0.0157942	-0.0163172	-0.0168401	-0.017363	-0.0178859	-0.0173175	-0.0161614	-0.0150054	-0.0138493	-0.0126933	-0.0119935	-0.0115978	-0.0112021	-0.0108064	-0.0104107	-0.0100323	-0.00966821	-0.00930407	-0.00893992
0.00874057	0.011164	0.0135875	0.0160109	0.0184343	0.0208578	0.0208584	0.0207315	0.0206046	0.0204777	0.0203508	0.0193538	0.0182602	0.0171666	0.016073	0.0149794	0.0129563	0.0107692	0.00858205	0.00639492	0.00420779	0.00165854	-0.000981238	-0.00362102	-0.00626079	-0.00890057	-0.0103144	-0.0113196	-0.0123249	-0.0133301	-0.0143353	-0.0149167	-0.0153164	-0.0157162	-0.0161159	-0.0165157	-0.0158288	-0.0145567	-0.0132846	-0.0120126	-0.0107405	-0.0101363	-0.0099774	-0.00981848	-0.00965955	-0.00950063	-0.00941155	-0.00937962	-0.00934769	-0.00931576
0.0130694	0.0154641	0.0178589	0.0202537	0.0226484	0.0250432	0.0250974	0.0250285	0.0249595	0.0248906	0.0248216	0.0236607	0.0223784	0.0210962	0.0198139	0.0185317	0.0163307	0.0139675	0.0116044	0.00924123	0.00687809	0.00414984	0.00133032	-0.0014892	-0.00430873	-0.00712825	-0.00876081	-0.00999772	-0.0112346	-0.0124715	-0.0137084	-0.0142508	-0.0144954	-0.0147401	-0.0149847	-0.0152293	-0.0145999	-0.0134997	-0.0123995	-0.0112993	-0.0101992	-0.00979999	-0.00986817	-0.00993635	-0.0100045	-0.0100727	-0.0102041	-0.0103871	-0.0105702	-0.0107532
0.0191105	0.021066	0.0230216	0.0249772	0.0269327	0.0288883	0.0288808	0.0287699	0.028659	0.0285481	0.0284373	0.0271353	0.0257011	0.0242668	0.0228325	0.0213983	0.0191733	0.0168089	0.0144444	0.0120799	0.00971544	0.0068268	0.00380712	0.000787434	-0.00223225	-0.00525193	-0.00714122	-0.00865371	-0.0101662	-0.0116787	-0.0131912	-0.0136951	-0.0137669	-0.0138386	-0.0139103	-0.0139821	-0.0135045	-0.0127312	-0.0119578	-0.0111844	-0.0104111	-0.0102764	-0.0105676	-0.0108587	-0.0111498	-0.011441	-0.0117569	-0.0120932	-0.0124295	-0.0127657
0.0252099	0.0267221	0.0282342	0.0297463	0.0312585	0.0327706	0.0327007	0.0325475	0.0323943	0.032241	0.0320878	0.0306435	0.0290558	0.0274681	0.0258803	0.0242926	0.0220435	0.0196777	0.0173119	0.014946	0.0125802	0.00952963	0.00630785	0.00308608	-0.000135703	-0.00335748	-0.00550598	-0.00729671	-0.00908744	-0.0108782	-0.0126689	-0.0131341	-0.0130313	-0.0129285	-0.0128256	-0.0127228	-0.0123986	-0.0119552	-0.0115118	-0.0110685	-0.0106251	-0.0107575	-0.0112737	-0.01179	-0.0123062	-0.0128225	-0.0133248	-0.0138157	-0.0143067	-0.0147976
0.0313683	0.0324328	0.0334972	0.0345616	0.035626	0.0366905	0.0365575	0.0363616	0.0361656	0.0359697	0.0357737	0.0341857	0.032443	0.0307003	0.0289576	0.0272149	0.0249414	0.0225742	0.020207	0.0178399	0.0154727	0.0122586	0.00883276	0.00540693	0.00198111	-0.00144472	-0.00385493	-0.0059266	-0.00799826	-0.0100699	-0.0121416	-0.0125677	-0.0122886	-0.0120095	-0.0117304	-0.0114513	-0.011282	-0.0111718	-0.0110615	-0.0109513	-0.0108411	-0.0112432	-0.0119867	-0.0127302	-0.0134738	-0.0142173	-0.0149078	-0.015555	-0.0162021	-0.0168492
0.0375863	0.0381987	0.038811	0.0394234	0.0400358	0.0406482	0.0404516	0.0402125	0.0399734	0.0397343	0.0394952	0.037762	0.0358629	0.0339637	0.0320646	0.0301654	0.0278673	0.0254987	0.0231302	0.0207616	0.0183931	0.0150139	0.0113821	0.00775022	0.00411837	0.000486526	-0.00218792	-0.00454324	-0.00689856	-0.00925387	-0.0116092	-0.0119958	-0.0115387	-0.0110817	-0.0106246	-0.0101675	-0.0101545	-0.0103807	-0.0106069	-0.0108331	-0.0110593	-0.0117336	-0.0127066	-0.0136796	-0.0146526	-0.0156257	-0.0165062	-0.017311	-0.0181158	-0.0189206
0.0394751	0.0398198	0.0401644	0.0405091	0.0408537	0.0411984	0.0409877	0.0407477	0.0405078	0.0402678	0.0400279	0.0383691	0.0365526	0.0347362	0.0329197	0.0311032	0.0288646	0.0265514	0.0242382	0.021925	0.0196119	0.0162616	0.0126521	0.00904262	0.00543312	0.00182362	-0.000979448	-0.0035137	-0.00604796	-0.00858221	-0.0111165	-0.0116749	-0.0113866	-0.0110983	-0.01081	-0.0105217	-0.0106389	-0.0109746	-0.0113103	-0.0116459	-0.0119816	-0.0126887	-0.0136434	-0.0145981	-0.0155528	-0.0165074	-0.0171787	-0.0176181	-0.0180575	-0.0184968
0.0382123	0.0384229	0.0386335	0.0388441	0.0390548	0.0392654	0.0390765	0.0388666	0.0386567	0.0384467	0.0382368	0.0368126	0.0352534	0.0336943	0.0321351	0.0305759	0.0284582	0.0262419	0.0240256	0.0218093	0.019593	0.0164133	0.0129928	0.00957219	0.00615162	0.00273105	-0.000102087	-0.00273941	-0.00537673	-0.00801405	-0.0106514	-0.0115362	-0.0116699	-0.0118037	-0.0119374	-0.0120711	-0.0122999	-0.0125799	-0.0128599	-0.0131399	-0.0134198	-0.0139852	-0.0147408	-0.0154964	-0.016252	-0.0170077	-0.017178	-0.0168695	-0.016561	-0.0162525
0.0369372	0.0370125	0.0370878	0.0371631	0.0372384	0.0373137	0.0371468	0.0369672	0.0367876	0.036608	0.0364284	0.035241	0.0339417	0.0326423	0.0313429	0.0300435	0.0280479	0.0259295	0.023811	0.0216925	0.019574	0.0165665	0.0133367	0.0101069	0.00687706	0.00364724	0.000783754	-0.00195763	-0.00469901	-0.00744039	-0.0101818	-0.0113961	-0.011956	-0.0125158	-0.0130757	-0.0136356	-0.013977	-0.0142007	-0.0144245	-0.0146482	-0.014872	-0.0152943	-0.0158489	-0.0164035	-0.0169581	-0.0175127	-0.0171773	-0.0161137	-0.0150501	-0.0139866
0.0356499	0.0355885	0.0355272	0.0354658	0.0354045	0.0353431	0.0351985	0.0350495	0.0349005	0.0347515	0.0346026	0.0336543	0.0326172	0.0315801	0.0305431	0.029506	0.0276337	0.025614	0.0235943	0.0215746	0.0195549	0.0167211	0.0136839	0.0106467	0.00760951	0.0045723	0.00167816	-0.00116829	-0.00401474	-0.00686119	-0.00970764	-0.0112547	-0.0122448	-0.0132349	-0.014225	-0.0152151	-0.0156702	-0.0158372	-0.0160042	-0.0161712	-0.0163382	-0.016616	-0.0169676	-0.0173193	-0.017671	-0.0180226	-0.0171766	-0.0153506	-0.0135246	-0.0116987
0.0343501	0.0341508	0.0339514	0.0337521	0.0335528	0.0333535	0.0332313	0.0331133	0.0329952	0.0328771	0.032759	0.0320522	0.03128	0.0305077	0.0297355	0.0289632	0.0272154	0.0252954	0.0233754	0.0214555	0.0195355	0.0168773	0.0140345	0.0111918	0.00834904	0.00550629	0.0025812	-0.000371327	-0.00332386	-0.00627639	-0.00922892	-0.0111118	-0.0125364	-0.0139609	-0.0153854	-0.01681	-0.0173798	-0.0174895	-0.0175992	-0.0177089	-0.0178186	-0.0179505	-0.0180972	-0.018244	-0.0183907	-0.0185375	-0.0171759	-0.0145801	-0.0119844	-0.00938868
0.0343217	0.03349	0.0326583	0.0318266	0.0309948	0.0301631	0.0297463	0.0293512	0.0289562	0.0285612	0.0281661	0.0275001	0.0268039	0.0261077	0.0254115	0.0247154	0.0231698	0.0214743	0.0197789	0.0180835	0.016388	0.0139845	0.0114039	0.00882331	0.00624273	0.00366216	0.000983943	-0.00172682	-0.00443758	-0.00714834	-0.0098591	-0.0114512	-0.0125638	-0.0136764	-0.014789	-0.0159017	-0.0162153	-0.0160986	-0.0159819	-0.0158653	-0.0157486	-0.0156026	-0.015437	-0.0152714	-0.0151058	-0.0149403	-0.0134297	-0.0108187	-0.00820767	-0.00559666
0.0355372	0.0335892	0.0316412	0.0296932	0.0277452	0.0257971	0.0247752	0.0238019	0.0228286	0.0218554	0.0208821	0.0200605	0.0192557	0.018451	0.0176462	0.0168415	0.0155743	0.0142256	0.0128769	0.0115281	0.0101794	0.00810797	0.00585589	0.00360381	0.00135172	-0.000900363	-0.00305984	-0.00518846	-0.00731707	-0.00944568	-0.0115743	-0.0122622	-0.0123328	-0.0124033	-0.0124738	-0.0125443	-0.0122385	-0.0117301	-0.0112216	-0.0107132	-0.0102048	-0.00965153	-0.00906844	-0.00848534	-0.00790225	-0.00731916	-0.00601826	-0.00413005	-0.00224185	-0.000353643
0.0367644	0.0336893	0.0306142	0.0275391	0.0244641	0.021389	0.019756	0.0181989	0.0166418	0.0150848	0.0135277	0.012549	0.0116346	0.0107202	0.00980585	0.00889145	0.00790543	0.00690676	0.00590809	0.00490942	0.00391076	0.00217469	0.000254272	-0.00166614	-0.00358656	-0.00550698	-0.00714271	-0.00868355	-0.0102244	-0.0117652	-0.0133061	-0.0130812	-0.0120995	-0.0111178	-0.0101362	-0.00915452	-0.00822334	-0.00731934	-0.00641534	-0.00551133	-0.00460733	-0.00364295	-0.00263831	-0.00163367	-0.00062903	0.000375609	0.00146482	0.00262323	0.00378164	0.00494004
0.0380035	0.0337904	0.0295773	0.0253643	0.0211512	0.0169382	0.0146883	0.0125418	0.0103953	0.00824872	0.00610218	0.00496495	0.00393987	0.00291478	0.0018897	0.000864612	0.000162413	-0.000482806	-0.00112802	-0.00177324	-0.00241846	-0.00381594	-0.00540149	-0.00698703	-0.00857258	-0.0101581	-0.011265	-0.0122124	-0.0131598	-0.0141072	-0.0150546	-0.013908	-0.011864	-0.00981998	-0.00777597	-0.00573196	-0.00416936	-0.00286597	-0.00156258	-0.000259192	0.0010442	0.00242371	0.00385397	0.00528423	0.00671449	0.00814475	0.00902022	0.00944178	0.00986334	0.0102849
0.0392545	0.0338925	0.0285305	0.0231684	0.0178064	0.0124444	0.00957167	0.00682998	0.00408829	0.0013466	-0.00139509	-0.00269242	-0.00382927	-0.00496612	-0.00610296	-0.00723981	-0.00765544	-0.00794379	-0.00823214	-0.0085205	-0.00880885	-0.00986447	-0.0111119	-0.0123593	-0.0136068	-0.0148542	-0.0154272	-0.0157754	-0.0161236	-0.0164718	-0.01682	-0.0147428	-0.0116262	-0.00850957	-0.00539295	-0.00227632	-7.6189e-05	0.00163044	0.00333708	0.00504371	0.00675035	0.008549	0.010409	0.012269	0.014129	0.015989	0.0166486	0.0163262	0.0160038	0.0156814
0.0371808	0.0315006	0.0258203	0.02014	0.0144598	0.00877952	0.00570598	0.00276963	-0.000166712	-0.00310306	-0.0060394	-0.00722531	-0.00821671	-0.00920812	-0.0101995	-0.0111909	-0.0114424	-0.0115633	-0.0116842	-0.0118051	-0.011926	-0.0128822	-0.0140473	-0.0152125	-0.0163776	-0.0175427	-0.0179393	-0.0180798	-0.0182203	-0.0183607	-0.0185012	-0.0159887	-0.0123393	-0.0086898	-0.00504034	-0.00139088	0.00119215	0.00320093	0.00520972	0.00721851	0.00922729	0.0112792	0.0133598	0.0154404	0.0175209	0.0196015	0.0200942	0.0192877	0.0184811	0.0176746
0.0307563	0.0258473	0.0209383	0.0160294	0.0111204	0.00621149	0.00349071	0.000885105	-0.0017205	-0.00432611	-0.00693171	-0.00765069	-0.00816004	-0.00866939	-0.00917874	-0.00968809	-0.00993628	-0.0101384	-0.0103405	-0.0105426	-0.0107447	-0.0119197	-0.0133379	-0.0147561	-0.0161743	-0.0175925	-0.0182818	-0.0187282	-0.0191745	-0.0196209	-0.0200672	-0.0177698	-0.0142963	-0.0108229	-0.00734948	-0.00387606	-0.00124493	0.000932665	0.00311026	0.00528785	0.00746544	0.00955237	0.0115789	0.0136054	0.0156319	0.0176584	0.0180485	0.0170997	0.016151	0.0152022
0.0242696	0.0201394	0.0160092	0.011879	0.00774883	0.00361863	0.00125403	-0.00101764	-0.00328931	-0.00556098	-0.00783265	-0.00808018	-0.00810281	-0.00812545	-0.00814808	-0.00817071	-0.00841559	-0.0086997	-0.00898381	-0.00926792	-0.00955203	-0.0109478	-0.0126216	-0.0142953	-0.015969	-0.0176428	-0.0186276	-0.0193828	-0.020138	-0.0208932	-0.0216484	-0.019568	-0.0162723	-0.0129766	-0.00968094	-0.00638526	-0.00370555	-0.00135753	0.000990501	0.00333853	0.00568656	0.0078089	0.00978078	0.0117527	0.0137245	0.0156964	0.015983	0.0148906	0.0137983	0.0127059
0.0177203	0.0143763	0.0110324	0.00768853	0.00434463	0.00100072	-0.00100426	-0.00293877	-0.00487328	-0.00680778	-0.00874229	-0.00851383	-0.00804504	-0.00757625	-0.00710745	-0.00663866	-0.00688021	-0.00724711	-0.00761402	-0.00798092	-0.00834783	-0.0099666	-0.0118983	-0.0138301	-0.0157618	-0.0176936	-0.0189768	-0.0200438	-0.0211108	-0.0221778	-0.0232449	-0.0213836	-0.0182674	-0.0151512	-0.0120349	-0.00891871	-0.00618996	-0.00366985	-0.00114974	0.00137037	0.00389048	0.00604857	0.0079653	0.00988204	0.0117988	0.0137155	0.0138975	0.0126602	0.0114228	0.0101855
0.0111076	0.00855759	0.00600757	0.00345754	0.000907522	-0.0016425	-0.00328438	-0.00487847	-0.00647256	-0.00806664	-0.00966073	-0.00895167	-0.0079867	-0.00702174	-0.00605677	-0.00509181	-0.00532999	-0.00578049	-0.00623098	-0.00668148	-0.00713198	-0.00897587	-0.0111681	-0.0133603	-0.0155526	-0.0177448	-0.0193293	-0.0207111	-0.022093	-0.0234749	-0.0248567	-0.0232168	-0.0202817	-0.0173467	-0.0144117	-0.0114767	-0.00869839	-0.00600453	-0.00331067	-0.000616813	0.00207704	0.00427122	0.00613228	0.00799334	0.0098544	0.0117155	0.0117919	0.0104081	0.00902441	0.00764068
0.00797221	0.00586007	0.00374794	0.0016358	-0.000476338	-0.00258848	-0.00394821	-0.00526835	-0.00658848	-0.00790862	-0.00922875	-0.00835996	-0.00724795	-0.00613594	-0.00502394	-0.00391193	-0.00422454	-0.00478856	-0.00535258	-0.0059166	-0.00648062	-0.00835206	-0.0105503	-0.0127486	-0.0149469	-0.0171452	-0.0189086	-0.020527	-0.0221454	-0.0237638	-0.0253823	-0.0240251	-0.0213928	-0.0187604	-0.0161281	-0.0134957	-0.010763	-0.00797619	-0.00518942	-0.00240264	0.000384139	0.00250005	0.00416872	0.00583739	0.00750605	0.00917472	0.00916248	0.00777496	0.00638744	0.00499991
0.0110334	0.0087239	0.00641438	0.00410486	0.00179534	-0.000514183	-0.00173756	-0.00290376	-0.00406997	-0.00523618	-0.00640238	-0.0059447	-0.00530658	-0.00466847	-0.00403035	-0.00339223	-0.00391688	-0.00464672	-0.00537656	-0.0061064	-0.00683624	-0.00838424	-0.0101368	-0.0118893	-0.0136419	-0.0153944	-0.0171182	-0.0188325	-0.0205467	-0.0222609	-0.0239752	-0.0230081	-0.0208919	-0.0187756	-0.0166594	-0.0145432	-0.0120244	-0.0092889	-0.00655339	-0.00381788	-0.00108237	0.000752813	0.00198777	0.00322274	0.0044577	0.00569266	0.00562243	0.00448432	0.00334621	0.0022081
0.0141242	0.0116154	0.00910659	0.00659778	0.00408897	0.00158016	0.000494465	-0.000516326	-0.00152712	-0.00253791	-0.0035487	-0.0035061	-0.00334645	-0.0031868	-0.00302716	-0.00286751	-0.00360624	-0.00450351	-0.00540077	-0.00629803	-0.0071953	-0.00841674	-0.00971922	-0.0110217	-0.0123242	-0.0136267	-0.0153105	-0.0171215	-0.0189325	-0.0207435	-0.0225545	-0.0219812	-0.0203861	-0.018791	-0.0171959	-0.0156008	-0.0132981	-0.0106143	-0.00793055	-0.0052468	-0.00256305	-0.00101131	-0.000214247	0.000582816	0.00137988	0.00217694	0.00204816	0.00116188	0.000275592	-0.000610695
0.0172449	0.0145349	0.0118248	0.0091148	0.00640477	0.00369474	0.00274806	0.00189419	0.00104031	0.00018644	-0.000667432	-0.00104392	-0.00136737	-0.00169082	-0.00201427	-0.00233772	-0.0032926	-0.00435891	-0.00542521	-0.00649152	-0.00755783	-0.00844955	-0.00929762	-0.0101457	-0.0109938	-0.0118418	-0.0134854	-0.015394	-0.0173027	-0.0192114	-0.0211201	-0.0209444	-0.0198755	-0.0188065	-0.0177376	-0.0166686	-0.014584	-0.0119525	-0.00932102	-0.00668953	-0.00405804	-0.00279249	-0.00243755	-0.00208262	-0.00172769	-0.00137275	-0.00156065	-0.00219268	-0.00282471	-0.00345673
0.0203957	0.0174825	0.0145693	0.0116561	0.00874295	0.00582976	0.00502343	0.004328	0.00363256	0.00293712	0.00224168	0.00144205	0.000630831	-0.000180383	-0.000991597	-0.00180281	-0.00297593	-0.00421291	-0.00544989	-0.00668688	-0.00792386	-0.00848267	-0.00887194	-0.00926122	-0.00965049	-0.0100398	-0.0116426	-0.0136499	-0.0156572	-0.0176645	-0.0196718	-0.0198976	-0.0193599	-0.0188222	-0.0182845	-0.0177467	-0.0158824	-0.0133037	-0.0107249	-0.0081462	-0.00556748	-0.00459088	-0.00468235	-0.00477382	-0.00486529	-0.00495676	-0.00520434	-0.00557966	-0.00595497	-0.00633028
0.0224917	0.0195374	0.0165832	0.0136289	0.0106747	0.0077204	0.00706871	0.0065382	0.0060077	0.00547719	0.00494668	0.00384982	0.00269003	0.00153024	0.000370451	-0.000789339	-0.00203203	-0.00328936	-0.00454668	-0.00580401	-0.00706133	-0.00748706	-0.00770488	-0.00792271	-0.00814053	-0.00835836	-0.00993075	-0.0119547	-0.0139786	-0.0160025	-0.0180264	-0.0185234	-0.018366	-0.0182086	-0.0180512	-0.0178938	-0.0161618	-0.0135819	-0.0110021	-0.00842223	-0.00584239	-0.00508047	-0.0055305	-0.00598054	-0.00643057	-0.0068806	-0.00722174	-0.00747379	-0.00772584	-0.00797788
0.0219497	0.0193558	0.0167619	0.014168	0.0115741	0.00898024	0.00851632	0.0081645	0.00781268	0.00746086	0.00710904	0.00603051	0.00487123	0.00371194	0.00255266	0.00139338	0.000449716	-0.000455902	-0.00136152	-0.00226714	-0.00317276	-0.00396139	-0.00472077	-0.00548015	-0.00623954	-0.00699892	-0.00856684	-0.0104043	-0.0122417	-0.0140791	-0.0159166	-0.0163588	-0.0162032	-0.0160475	-0.0158918	-0.0157361	-0.0139174	-0.0112032	-0.00848896	-0.00577475	-0.00306053	-0.00232665	-0.002913	-0.00349935	-0.00408571	-0.00467206	-0.0051892	-0.00564971	-0.00611022	-0.00657073
0.0214025	0.0191725	0.0169424	0.0147124	0.0124823	0.0102523	0.00997792	0.00980651	0.00963511	0.0094637	0.0092923	0.00823227	0.0070735	0.00591473	0.00475597	0.0035972	0.00295545	0.00240494	0.00185443	0.00130392	0.000753404	-0.00040164	-0.00170782	-0.003014	-0.00432017	-0.00562635	-0.00718976	-0.00883891	-0.0104881	-0.0121372	-0.0137864	-0.0141734	-0.0140194	-0.0138655	-0.0137116	-0.0135576	-0.0116513	-0.00880145	-0.00595156	-0.00310167	-0.000251785	0.000453778	-0.000270207	-0.000994192	-0.00171818	-0.00244216	-0.003137	-0.00380799	-0.00447899	-0.00514998
0.02085	0.0189873	0.0171246	0.0152619	0.0133993	0.0115366	0.0114536	0.0114644	0.0114751	0.0114859	0.0114967	0.0104553	0.00929706	0.00813881	0.00698057	0.00582232	0.00548541	0.00529343	0.00510146	0.00490949	0.00471751	0.00319251	0.00133426	-0.000523999	-0.00238225	-0.00424051	-0.00579936	-0.00725841	-0.00871746	-0.0101765	-0.0116356	-0.0119668	-0.0118146	-0.0116624	-0.0115103	-0.0113581	-0.00936337	-0.0063765	-0.00338963	-0.000402762	0.00258411	0.00326108	0.00239813	0.00153518	0.000672234	-0.000190716	-0.00106497	-0.00194848	-0.00283199	-0.0037155
0.0202922	0.0188004	0.0173086	0.0158168	0.0143251	0.0128333	0.0129436	0.0131383	0.013333	0.0135276	0.0137223	0.0126998	0.0115421	0.0103844	0.00922667	0.00806895	0.00803981	0.00820984	0.00837987	0.0085499	0.00871993	0.0068214	0.00440573	0.00199006	-0.000425606	-0.00284128	-0.00439553	-0.00566264	-0.00692975	-0.00819686	-0.00946397	-0.00973883	-0.00958844	-0.00943806	-0.00928767	-0.00913728	-0.00705328	-0.00392811	-0.000802939	0.00232223	0.00544741	0.00609552	0.00509226	0.00408901	0.00308575	0.00208249	0.00102708	-7.09954e-05	-0.00116907	-0.00226715
0.0203203	0.0190263	0.0177323	0.0164383	0.0151443	0.0138502	0.0141034	0.014438	0.0147726	0.0151072	0.0154419	0.0143673	0.0131363	0.0119052	0.0106741	0.009443	0.00962722	0.0100612	0.0104952	0.0109292	0.0113631	0.00919856	0.00638433	0.00357009	0.000755864	-0.00205837	-0.00352512	-0.00454272	-0.00556032	-0.00657791	-0.00759551	-0.00772829	-0.00748187	-0.00723545	-0.00698903	-0.00674261	-0.00460585	-0.00145122	0.00170341	0.00485804	0.00801268	0.00857142	0.00739956	0.0062277	0.00505585	0.00388399	0.00267328	0.00143077	0.000188256	-0.00105425
0.0224781	0.0207474	0.0190167	0.017286	0.0155553	0.0138246	0.0140336	0.0143448	0.0146559	0.014967	0.0152782	0.0138952	0.012324	0.0107528	0.00918156	0.00761034	0.00765927	0.00799411	0.00832895	0.00866378	0.00899862	0.00696537	0.00434009	0.00171482	-0.000910458	-0.00353573	-0.00461584	-0.00518088	-0.00574592	-0.00631097	-0.00687601	-0.00655858	-0.00586295	-0.00516731	-0.00447168	-0.00377604	-0.0017206	0.00106705	0.0038547	0.00664235	0.00943	0.00968162	0.00824255	0.00680349	0.00536442	0.00392536	0.0026572	0.00152887	0.000400537	-0.000727794
0.0246566	0.022485	0.0203134	0.0181418	0.0159703	0.0137987	0.0139632	0.0142506	0.014538	0.0148255	0.0151129	0.0134185	0.0115039	0.00958924	0.00767461	0.00575998	0.00567231	0.00590705	0.00614178	0.00637651	0.00661125	0.0047106	0.0022761	-0.00015839	-0.00259288	-0.00502738	-0.00571709	-0.00582521	-0.00593332	-0.00604144	-0.00614956	-0.00537756	-0.00422837	-0.00307918	-0.00192999	-0.000780804	0.00119254	0.00360966	0.00602678	0.0084439	0.010861	0.0108026	0.0090937	0.00738484	0.00567598	0.00396713	0.00264097	0.00162792	0.000614869	-0.000398179
0.0268562	0.0242395	0.0216227	0.019006	0.0163892	0.0137725	0.013892	0.0141555	0.014419	0.0146825	0.0149461	0.0129372	0.0106758	0.00841446	0.0061531	0.00389173	0.00366614	0.00379981	0.00393347	0.00406713	0.0042008	0.00243404	0.000192167	-0.0020497	-0.00429157	-0.00653344	-0.00682899	-0.00647576	-0.00612254	-0.00576931	-0.00541609	-0.00418513	-0.002578	-0.000970873	0.000636255	0.00224338	0.00413383	0.00617684	0.00821985	0.0102629	0.0123059	0.0119343	0.00995306	0.00797181	0.00599055	0.0040093	0.00262458	0.00172792	0.000831273	-6.53787e-05
0.0290771	0.0260109	0.0229447	0.0198785	0.0168123	0.0137461	0.0138202	0.0140595	0.0142989	0.0145382	0.0147776	0.0124512	0.00983977	0.00722833	0.00461688	0.00200543	0.00164059	0.0016722	0.00170382	0.00173544	0.00176705	0.000135471	-0.00191191	-0.00395929	-0.00600667	-0.00805406	-0.00795163	-0.0071326	-0.00631358	-0.00549455	-0.00467552	-0.00298117	-0.000911679	0.00115781	0.00322731	0.0052968	0.00710355	0.00876884	0.0104341	0.0120994	0.0137647	0.013077	0.0108207	0.00856445	0.00630816	0.00405188	0.00260803	0.0018289	0.00104977	0.000270638
0.031155	0.0277216	0.0242881	0.0208547	0.0174213	0.0139879	0.013931	0.0140518	0.0141726	0.0142934	0.0144143	0.0118833	0.00905776	0.00623219	0.00340662	0.000581054	9.278e-05	1.69698e-05	-5.88404e-05	-0.000134651	-0.000210461	-0.0017425	-0.0036386	-0.00553469	-0.00743079	-0.00932688	-0.00888998	-0.00767542	-0.00646086	-0.00524629	-0.00403173	-0.00200915	0.000359726	0.0027286	0.00509747	0.00746635	0.00913588	0.0104288	0.0117218	0.0130148	0.0143077	0.0133463	0.0108821	0.00841784	0.00595359	0.00348934	0.00205891	0.00147435	0.00088978	0.000305214
0.0322821	0.028989	0.0256959	0.0224028	0.0191097	0.0158166	0.0151251	0.0145705	0.0140159	0.0134613	0.0129068	0.0108541	0.00863489	0.00641574	0.00419658	0.00197742	0.00146587	0.00125566	0.00104545	0.00083524	0.00062503	-0.00102459	-0.00303406	-0.00504353	-0.007053	-0.00906247	-0.00868543	-0.00751287	-0.00634032	-0.00516776	-0.00399521	-0.0024656	-0.000782968	0.000899664	0.0025823	0.00426493	0.00548467	0.00645515	0.00742563	0.00839612	0.0093666	0.00839722	0.00613459	0.00387196	0.00160933	-0.000653296	-0.00163849	-0.00157851	-0.00151853	-0.00145855
0.0334201	0.0302687	0.0271173	0.0239659	0.0208145	0.0176631	0.0163308	0.0150943	0.0138577	0.0126212	0.0113847	0.00981482	0.00820793	0.00660105	0.00499417	0.00338728	0.00285223	0.00250632	0.00216041	0.0018145	0.0014686	-0.000299739	-0.00242368	-0.00454762	-0.00667157	-0.00879551	-0.00847889	-0.00734875	-0.00621861	-0.00508848	-0.00395834	-0.00292646	-0.00193671	-0.000946948	4.28108e-05	0.00103257	0.00179817	0.00244306	0.00308795	0.00373285	0.00437774	0.00340026	0.00134121	-0.000717852	-0.00277691	-0.00483597	-0.00537163	-0.00466087	-0.00395012	-0.00323936
0.0345692	0.0315608	0.0285524	0.0255441	0.0225357	0.0195273	0.0175481	0.0156231	0.013698	0.0117729	0.00984787	0.00876554	0.00777685	0.00678816	0.00579946	0.00481077	0.00425199	0.00376907	0.00328615	0.00280323	0.00232032	0.000432117	-0.0018074	-0.00404692	-0.00628644	-0.00852597	-0.00827036	-0.00718305	-0.00609573	-0.00500842	-0.00392111	-0.00339178	-0.0031016	-0.00281141	-0.00252122	-0.00223104	-0.00192397	-0.00160782	-0.00129166	-0.000975506	-0.000659351	-0.001645	-0.00349852	-0.00535203	-0.00720555	-0.00905907	-0.00914085	-0.00777303	-0.00640521	-0.00503739
0.0357293	0.0328654	0.0300014	0.0271375	0.0242736	0.0214096	0.0187772	0.016157	0.0135367	0.0109165	0.00829622	0.00770612	0.0073416	0.00697707	0.00661255	0.00624802	0.00566528	0.00504403	0.00442278	0.00380152	0.00318027	0.00117105	-0.00118517	-0.00354138	-0.0058976	-0.00825381	-0.00805981	-0.00701574	-0.00597167	-0.00492759	-0.00388352	-0.0038616	-0.00427775	-0.0046939	-0.00511004	-0.00552619	-0.00568209	-0.00569785	-0.00571361	-0.00572937	-0.00574514	-0.00673903	-0.00838502	-0.010031	-0.011677	-0.013323	-0.0129465	-0.0109153	-0.00888404	-0.0068528
0.036771	0.034038	0.031305	0.028572	0.025839	0.0231059	0.0199373	0.0167458	0.0135542	0.0103627	0.00717115	0.00698864	0.00714046	0.00729229	0.00744412	0.00759595	0.00697832	0.00622492	0.00547152	0.00471811	0.00396471	0.00185093	-0.000602938	-0.00305681	-0.00551067	-0.00796454	-0.00783471	-0.00684365	-0.00585259	-0.00486153	-0.00387047	-0.00432971	-0.00541049	-0.00649128	-0.00757207	-0.00865286	-0.00924622	-0.00957712	-0.00990803	-0.0102389	-0.0105698	-0.011553	-0.0129709	-0.0143889	-0.0158068	-0.0172248	-0.0164245	-0.0138093	-0.0111941	-0.00857885
0.0361627	0.0333706	0.0305786	0.0277865	0.0249944	0.0222023	0.0200725	0.0179775	0.0158825	0.0137875	0.0116925	0.0107762	0.00999073	0.0092053	0.00841987	0.00763444	0.0068447	0.0060542	0.0052637	0.0044732	0.0036827	0.00168936	-0.00060468	-0.00289872	-0.00519277	-0.00748681	-0.00744706	-0.00662938	-0.0058117	-0.00499402	-0.00417634	-0.00472219	-0.00585241	-0.00698264	-0.00811286	-0.00924308	-0.00989413	-0.0102872	-0.0106802	-0.0110732	-0.0114663	-0.012194	-0.0131447	-0.0140955	-0.0150462	-0.015997	-0.015267	-0.013162	-0.011057	-0.00895199
0.0355485	0.0326968	0.0298451	0.0269934	0.0241417	0.02129	0.020209	0.0192211	0.0182333	0.0172455	0.0162576	0.0146003	0.0128685	0.0111368	0.00940505	0.0076733	0.00670978	0.00588183	0.00505387	0.00422592	0.00339796	0.00152623	-0.000606439	-0.00273911	-0.00487179	-0.00700446	-0.00705566	-0.00641304	-0.00577042	-0.00512779	-0.00448517	-0.00511848	-0.00629861	-0.00747874	-0.00865887	-0.009839	-0.0105483	-0.0110041	-0.0114598	-0.0119156	-0.0123714	-0.0128411	-0.0133202	-0.0137992	-0.0142782	-0.0147573	-0.0140984	-0.0125085	-0.0109186	-0.00932874
0.0349283	0.0320164	0.0291045	0.0261927	0.0232808	0.0203689	0.0203468	0.0204768	0.0206068	0.0207368	0.0208668	0.0184613	0.0157741	0.0130869	0.0103997	0.00771254	0.00657356	0.00570779	0.00484202	0.00397625	0.00311048	0.00136153	-0.000608216	-0.00257796	-0.00454771	-0.00651745	-0.00666048	-0.00619461	-0.00572873	-0.00526286	-0.00479698	-0.00551859	-0.00674911	-0.00797963	-0.00921015	-0.0104407	-0.0112088	-0.0117279	-0.012247	-0.0127661	-0.0132853	-0.0134946	-0.0134973	-0.0135001	-0.0135028	-0.0135056	-0.0129184	-0.0118487	-0.0107789	-0.00970913
0.0343022	0.0313295	0.0283568	0.0253842	0.0224115	0.0194388	0.0204859	0.0217446	0.0230032	0.0242619	0.0255205	0.0223597	0.0187078	0.0150559	0.011404	0.00775216	0.00643602	0.00553207	0.00462812	0.00372417	0.00282022	0.00119523	-0.000610009	-0.00241525	-0.00422049	-0.00602574	-0.00626148	-0.00597406	-0.00568665	-0.00539923	-0.00511181	-0.00592256	-0.00720396	-0.00848536	-0.00976676	-0.0110482	-0.0118757	-0.0124587	-0.0130418	-0.0136249	-0.014208	-0.0141543	-0.0136762	-0.0131981	-0.0127199	-0.0122418	-0.0117271	-0.0111825	-0.0106378	-0.0100932
0.03367	0.030636	0.0276019	0.0245679	0.0215338	0.0184998	0.0206264	0.0230246	0.0254228	0.027821	0.0302192	0.0262957	0.0216698	0.0170439	0.012418	0.00779216	0.00629715	0.00535465	0.00441215	0.00346965	0.00252715	0.00102733	-0.00061182	-0.00225097	-0.00389012	-0.00552928	-0.00585863	-0.00575139	-0.00564415	-0.00553691	-0.00542967	-0.00633044	-0.00766321	-0.00899598	-0.0103287	-0.0116615	-0.012549	-0.0131966	-0.0138443	-0.0144919	-0.0151395	-0.0148204	-0.0138568	-0.0128931	-0.0119295	-0.0109658	-0.0105243	-0.0105098	-0.0104954	-0.010481
[truncated: 760 more columns]

## Sheet: 8a_VTC-Amyg
Time Freq PLV_ 1	Time Freq PLV_ 2	Time Freq PLV_ 3	Time Freq PLV_ 4	Time Freq PLV_ 5	Time Freq PLV_ 6	Time Freq PLV_ 7	Time Freq PLV_ 8	Time Freq PLV_ 9	Time Freq PLV_ 10	Time Freq PLV_ 11	Time Freq PLV_ 12	Time Freq PLV_ 13	Time Freq PLV_ 14	Time Freq PLV_ 15	Time Freq PLV_ 16	Time Freq PLV_ 17	Time Freq PLV_ 18	Time Freq PLV_ 19	Time Freq PLV_ 20	Time Freq PLV_ 21	Time Freq PLV_ 22	Time Freq PLV_ 23	Time Freq PLV_ 24	Time Freq PLV_ 25	Time Freq PLV_ 26	Time Freq PLV_ 27	Time Freq PLV_ 28	Time Freq PLV_ 29	Time Freq PLV_ 30	Time Freq PLV_ 31	Time Freq PLV_ 32	Time Freq PLV_ 33	Time Freq PLV_ 34	Time Freq PLV_ 35	Time Freq PLV_ 36	Time Freq PLV_ 37	Time Freq PLV_ 38	Time Freq PLV_ 39	Time Freq PLV_ 40	Time Freq PLV_ 41	Time Freq PLV_ 42	Time Freq PLV_ 43	Time Freq PLV_ 44	Time Freq PLV_ 45	Time Freq PLV_ 46	Time Freq PLV_ 47	Time Freq PLV_ 48	Time Freq PLV_ 49	Time Freq PLV_ 50
-0.0116788	-0.0077724	-0.00386602	4.03504e-05	0.00394672	0.0078531	0.005654	0.00313357	0.000613129	-0.00190731	-0.00442775	-0.00211461	0.000735581	0.00358578	0.00643597	0.00928617	0.00874028	0.00759508	0.00644988	0.00530469	0.00415949	0.00401252	0.0041151	0.00421768	0.00432026	0.00442284	0.00355537	0.00236455	0.00117373	-1.70953e-05	-0.00120792	-0.000537174	0.000931383	0.00239994	0.0038685	0.00533705	0.00468326	0.00288667	0.00109008	-0.000706516	-0.00250311	-0.00258741	-0.00153018	-0.000472954	0.000584274	0.0016415	0.00229938	0.0026305	0.00296163	0.00329276
-0.0108624	-0.00739018	-0.00391801	-0.000445846	0.00302632	0.00649849	0.00463391	0.00248845	0.000342991	-0.00180247	-0.00394793	-0.00168068	0.00107687	0.00383442	0.00659196	0.00934951	0.00853668	0.00709377	0.00565087	0.00420797	0.00276507	0.00255413	0.00265119	0.00274825	0.0028453	0.00294236	0.00219687	0.00117052	0.000144178	-0.000882167	-0.00190851	-0.00148606	-0.000442702	0.000600658	0.00164402	0.00268738	0.00211825	0.000680868	-0.000756518	-0.0021939	-0.00363129	-0.00364918	-0.00272073	-0.00179228	-0.000863832	6.46156e-05	0.000585794	0.000773753	0.000961711	0.00114967
-0.010038	-0.00700428	-0.00397051	-0.000936735	0.00209704	0.00513081	0.00360397	0.00183711	7.02462e-05	-0.00169662	-0.00346348	-0.00124256	0.00142145	0.00408545	0.00674946	0.00941347	0.00833111	0.00658763	0.00484415	0.00310067	0.00135718	0.00108167	0.00117315	0.00126463	0.00135611	0.00144759	0.00082525	-3.50296e-05	-0.000895309	-0.00175559	-0.00261587	-0.00244411	-0.00183005	-0.00121599	-0.000601933	1.21259e-05	-0.000471516	-0.00154623	-0.00262094	-0.00369565	-0.00477036	-0.00472119	-0.00392277	-0.00312434	-0.00232592	-0.00152749	-0.00114433	-0.00110092	-0.00105752	-0.00101411
-0.00920578	-0.00661464	-0.0040235	-0.00143237	0.00115877	0.00374991	0.00256409	0.00117948	-0.000205133	-0.00158974	-0.00297436	-0.000800209	0.00176935	0.00433892	0.00690848	0.00947805	0.00812356	0.0060766	0.00402963	0.00198267	-6.42975e-05	-0.000405012	-0.000319163	-0.000233315	-0.000147467	-6.16184e-05	-0.000559614	-0.00125222	-0.00194484	-0.00263745	-0.00333006	-0.00341141	-0.0032308	-0.00305019	-0.00286958	-0.00268896	-0.0030863	-0.00379483	-0.00450337	-0.0052119	-0.00592043	-0.00580356	-0.00513641	-0.00446927	-0.00380212	-0.00313498	-0.00289116	-0.0029937	-0.00309624	-0.00319878
-0.00836548	-0.00622125	-0.00407702	-0.00193278	0.000211447	0.00235568	0.00151416	0.000515492	-0.000483173	-0.00148184	-0.0024805	-0.000353583	0.00212062	0.00459483	0.00706904	0.00954325	0.007914	0.00556062	0.00320725	0.000853867	-0.00149951	-0.00190606	-0.0018259	-0.00174573	-0.00166557	-0.00158541	-0.00195786	-0.00248118	-0.0030045	-0.00352782	-0.00405115	-0.00438806	-0.00464508	-0.0049021	-0.00515913	-0.00541615	-0.00572634	-0.00606516	-0.00640398	-0.0067428	-0.00708162	-0.00689639	-0.00636179	-0.00582719	-0.00529259	-0.00475799	-0.00465487	-0.00490477	-0.00515467	-0.00540457
-0.00751705	-0.00582405	-0.00413104	-0.00243804	-0.000745036	0.000947968	0.000454078	-0.000154911	-0.0007639	-0.00137289	-0.00198188	9.73594e-05	0.00247529	0.00485322	0.00723115	0.00960907	0.00770242	0.00503967	0.00237691	-0.000285843	-0.0029486	-0.00342161	-0.00334719	-0.00327277	-0.00319835	-0.00312392	-0.00336962	-0.00372201	-0.00407441	-0.00442681	-0.0047792	-0.00537414	-0.00607303	-0.00677192	-0.00747081	-0.00816969	-0.0083919	-0.00835743	-0.00832296	-0.00828849	-0.00825402	-0.00799977	-0.007599	-0.00719823	-0.00679746	-0.00639669	-0.00643562	-0.00683431	-0.00723299	-0.00763167
-0.00631596	-0.00461512	-0.00291428	-0.00121345	0.00048739	0.00218823	0.00142345	0.0005289	-0.000365648	-0.0012602	-0.00215474	-0.000447728	0.00154835	0.00354443	0.00554051	0.00753659	0.00619484	0.00426406	0.00233329	0.000402513	-0.00152826	-0.00222771	-0.00261932	-0.00301094	-0.00340255	-0.00379417	-0.00394277	-0.00401037	-0.00407797	-0.00414556	-0.00421316	-0.00466856	-0.00529016	-0.00591175	-0.00653335	-0.00715494	-0.0073188	-0.00723617	-0.00715354	-0.00707092	-0.00698829	-0.00663376	-0.00609796	-0.00556216	-0.00502636	-0.00449056	-0.00461122	-0.00526899	-0.00592677	-0.00658454
-0.00507611	-0.00333084	-0.00158557	0.000159696	0.00190496	0.00365023	0.00256294	0.00132656	9.01771e-05	-0.0011462	-0.00238258	-0.00107692	0.000511181	0.00209929	0.00368739	0.0052755	0.00457071	0.00346129	0.00235188	0.00124246	0.000133043	-0.000807582	-0.00170601	-0.00260444	-0.00350286	-0.00440129	-0.0044543	-0.0042255	-0.0039967	-0.00376791	-0.00353911	-0.00382208	-0.00432439	-0.0048267	-0.005329	-0.00583131	-0.00593864	-0.0058333	-0.00572796	-0.00562262	-0.00551728	-0.00505908	-0.00436566	-0.00367223	-0.0029788	-0.00228537	-0.0024837	-0.00341165	-0.0043396	-0.00526755
-0.00382427	-0.00203414	-0.000244015	0.00154611	0.00333624	0.00512637	0.00371344	0.00213192	0.000550409	-0.00103111	-0.00261262	-0.0017122	-0.000536015	0.000640173	0.00181636	0.00299255	0.00293088	0.00265076	0.00237064	0.00209053	0.00181041	0.000626275	-0.000783864	-0.002194	-0.00360414	-0.00501428	-0.00497077	-0.00444271	-0.00391466	-0.0033866	-0.00285854	-0.00296743	-0.00334929	-0.00373115	-0.00411302	-0.00449488	-0.00454515	-0.00441687	-0.0042886	-0.00416032	-0.00403204	-0.00346919	-0.00261661	-0.00176403	-0.000911453	-5.88753e-05	-0.00033562	-0.00153636	-0.00273709	-0.00393783
-0.00256034	-0.000724913	0.00111051	0.00294593	0.00478136	0.00661678	0.00487506	0.00294508	0.00101509	-0.000914898	-0.00284488	-0.00235362	-0.00159333	-0.000833046	-7.27567e-05	0.000687532	0.00127519	0.00183239	0.00238959	0.00294679	0.00350399	0.00207399	0.000147195	-0.0017796	-0.0037064	-0.0056332	-0.00549224	-0.00466203	-0.00383181	-0.0030016	-0.00217139	-0.00210451	-0.00236476	-0.00262502	-0.00288527	-0.00314553	-0.00313819	-0.00298675	-0.00283532	-0.00268389	-0.00253246	-0.00186392	-0.000850655	0.000162612	0.00117588	0.00218915	0.00183323	0.000357069	-0.00111909	-0.00259525
-0.00128418	0.000596971	0.00247813	0.00435928	0.00624044	0.00812159	0.00604791	0.00376609	0.00148426	-0.000797566	-0.00307939	-0.00300124	-0.00266087	-0.0023205	-0.00198013	-0.00163976	-0.00039649	0.00100612	0.00240872	0.00381133	0.00521394	0.0035357	0.00108725	-0.0013612	-0.00380965	-0.00625809	-0.00601874	-0.00488346	-0.00374817	-0.00261289	-0.0014776	-0.00123325	-0.00137072	-0.00150819	-0.00164567	-0.00178314	-0.00171763	-0.00154281	-0.001368	-0.00119319	-0.00101837	-0.000243142	0.000932367	0.00210788	0.00328338	0.00445889	0.00402304	0.00226879	0.000514546	-0.0012397
-0.000431782	0.000960682	0.00235315	0.00374561	0.00513807	0.00653054	0.00465745	0.0026125	0.000567543	-0.00147741	-0.00352237	-0.00348986	-0.00322653	-0.00296319	-0.00269986	-0.00243652	-0.00137382	-0.000170055	0.00103371	0.00223748	0.00344124	0.00203527	-2.31321e-05	-0.00208154	-0.00413994	-0.00619835	-0.00590236	-0.00482159	-0.00374081	-0.00266003	-0.00157925	-0.00129212	-0.00134512	-0.00139812	-0.00145112	-0.00150412	-0.00155935	-0.00161579	-0.00167222	-0.00172865	-0.00178509	-0.000973968	0.000415523	0.00180501	0.00319451	0.004584	0.00421511	0.00240755	0.000599997	-0.00120756
0.000354274	0.00116184	0.00196941	0.00277698	0.00358455	0.00439212	0.0028132	0.00110868	-0.000595841	-0.00230036	-0.00400489	-0.00395494	-0.00371004	-0.00346515	-0.00322026	-0.00297536	-0.00223908	-0.00141607	-0.000593064	0.000229942	0.00105295	1.13081e-05	-0.00149649	-0.00300429	-0.00451209	-0.00601989	-0.00567404	-0.0047103	-0.00374656	-0.00278282	-0.00181908	-0.00151208	-0.00148655	-0.00146101	-0.00143548	-0.00140994	-0.00161779	-0.00195129	-0.0022848	-0.0026183	-0.00295181	-0.00211674	-0.000502614	0.00111151	0.00272563	0.00433975	0.00406375	0.00224126	0.000418782	-0.0014037
0.00114793	0.00136495	0.00158197	0.001799	0.00201602	0.00223304	0.000951133	-0.000409668	-0.00177047	-0.00313127	-0.00449207	-0.0044245	-0.00419823	-0.00397196	-0.00374569	-0.00351941	-0.00311269	-0.00267413	-0.00223556	-0.001797	-0.00135843	-0.00203222	-0.00298409	-0.00393597	-0.00488784	-0.00583972	-0.00544351	-0.00459794	-0.00375237	-0.0029068	-0.00206123	-0.00173417	-0.00162934	-0.00152452	-0.00141969	-0.00131486	-0.00167678	-0.00229004	-0.00290329	-0.00351655	-0.0041298	-0.00327055	-0.00142962	0.000411301	0.00225223	0.00409315	0.00391092	0.00207337	0.000235817	-0.00160173
0.00194925	0.00157002	0.00119079	0.000811557	0.000432325	5.30941e-05	-0.000928936	-0.00194269	-0.00295645	-0.00397021	-0.00498396	-0.00489861	-0.00469114	-0.00448367	-0.0042762	-0.00406872	-0.00399475	-0.00394434	-0.00389393	-0.00384353	-0.00379312	-0.00409549	-0.00448607	-0.00487665	-0.00526722	-0.0056578	-0.00521075	-0.00448449	-0.00375823	-0.00303197	-0.00230571	-0.00195841	-0.00177352	-0.00158863	-0.00140374	-0.00121885	-0.00173635	-0.00263206	-0.00352777	-0.00442348	-0.00531918	-0.00443551	-0.00236559	-0.000295675	0.00177425	0.00384416	0.00375661	0.00190385	5.10826e-05	-0.00180168
0.00275832	0.00177707	0.000795823	-0.000185426	-0.00116667	-0.00214792	-0.00282718	-0.00349053	-0.00415389	-0.00481725	-0.00548061	-0.0053773	-0.00518881	-0.00500032	-0.00481183	-0.00462334	-0.00488534	-0.00522684	-0.00556834	-0.00590983	-0.00625133	-0.00617871	-0.00600256	-0.00582642	-0.00565027	-0.00547412	-0.00497574	-0.00436994	-0.00376415	-0.00315835	-0.00255256	-0.00218481	-0.00191909	-0.00165337	-0.00138765	-0.00112192	-0.0017965	-0.00297739	-0.00415828	-0.00533917	-0.00652006	-0.00561174	-0.00331061	-0.00100948	0.00129164	0.00359277	0.00360081	0.00173269	-0.000135437	-0.00200356
0.00291124	0.001904	0.000896759	-0.000110484	-0.00111773	-0.00212497	-0.00264982	-0.00314929	-0.00364876	-0.00414822	-0.00464769	-0.00460952	-0.00451161	-0.00441369	-0.00431578	-0.00421787	-0.00429453	-0.00440199	-0.00450945	-0.00461691	-0.00472438	-0.00466308	-0.00455959	-0.00445611	-0.00435262	-0.00424914	-0.00381606	-0.00327313	-0.00273019	-0.00218726	-0.00164432	-0.00137557	-0.00122433	-0.00107309	-0.000921849	-0.000770608	-0.00153933	-0.00280342	-0.00406751	-0.00533159	-0.00659568	-0.00587694	-0.00383632	-0.0017957	0.00024492	0.00228554	0.00234822	0.000792588	-0.000763046	-0.00231868
0.00287946	0.00200913	0.0011388	0.000268468	-0.000601864	-0.0014722	-0.00188359	-0.00227083	-0.00265807	-0.00304531	-0.00343255	-0.00348348	-0.00349705	-0.00351062	-0.00352419	-0.00353776	-0.00328019	-0.00297477	-0.00266935	-0.00236392	-0.0020585	-0.00211799	-0.00226869	-0.0024194	-0.00257011	-0.00272082	-0.00238653	-0.00189058	-0.00139463	-0.000898684	-0.000402735	-0.000267485	-0.000286821	-0.000306157	-0.000325493	-0.000344829	-0.00119054	-0.00248121	-0.00377189	-0.00506257	-0.00635325	-0.00588606	-0.00424698	-0.00260789	-0.000968801	0.000670287	0.000776395	-0.000371754	-0.0015199	-0.00266805
0.00284738	0.00211528	0.00138318	0.000651082	-8.10154e-05	-0.000813113	-0.00110995	-0.00138388	-0.0016578	-0.00193173	-0.00220566	-0.00234657	-0.00247269	-0.00259882	-0.00272494	-0.00285107	-0.00225604	-0.00153375	-0.000811453	-8.91595e-05	0.000633134	0.000451706	4.43474e-05	-0.000363011	-0.00077037	-0.00117773	-0.000943186	-0.000494676	-4.61667e-05	0.000402343	0.000850852	0.000851312	0.00065975	0.000468189	0.000276627	8.50652e-05	-0.000838372	-0.0021559	-0.00347342	-0.00479094	-0.00610847	-0.00589527	-0.0046616	-0.00342793	-0.00219425	-0.000960579	-0.000810625	-0.00154735	-0.00228408	-0.0030208
0.00281498	0.00222245	0.00162992	0.00103739	0.000444867	-0.00014766	-0.000328831	-0.000488351	-0.000647872	-0.000807392	-0.000966912	-0.00119866	-0.00143843	-0.0016782	-0.00191798	-0.00215775	-0.001222	-7.87999e-05	0.0010644	0.00220759	0.00335079	0.00304624	0.00237975	0.00171326	0.00104677	0.000380277	0.000514112	0.000914723	0.00131533	0.00171595	0.00211656	0.00198092	0.00161547	0.00125002	0.000884567	0.000519115	-0.000482803	-0.00182743	-0.00317206	-0.00451669	-0.00586132	-0.00590457	-0.00508023	-0.00425589	-0.00343155	-0.00260721	-0.00241298	-0.00273431	-0.00305563	-0.00337696
0.00278227	0.00233066	0.00187905	0.00142744	0.000975832	0.000524224	0.000459836	0.000415829	0.000371822	0.000327814	0.000283807	-3.96585e-05	-0.000394175	-0.000748691	-0.00110321	-0.00145772	-0.000177958	0.00139021	0.00295838	0.00452654	0.00609471	0.00566584	0.00473772	0.00380959	0.00288147	0.00195334	0.0019855	0.00233774	0.00268999	0.00304224	0.00339449	0.00312145	0.00258043	0.00203941	0.00149838	0.000957359	-0.000123797	-0.00149579	-0.00286779	-0.00423979	-0.00561179	-0.00591396	-0.00550291	-0.00509185	-0.0046808	-0.00426975	-0.00403083	-0.00393274	-0.00383465	-0.00373656
0.00334436	0.00293101	0.00251766	0.0021043	0.00169095	0.0012776	0.00124633	0.00123516	0.00122399	0.00121282	0.00120165	0.000791926	0.000337913	-0.0001161	-0.000570113	-0.00102413	0.00014385	0.00159806	0.00305227	0.00450648	0.00596069	0.0056795	0.00496445	0.0042494	0.00353436	0.00281931	0.00290425	0.00325585	0.00360746	0.00395906	0.00431066	0.00384773	0.00303571	0.0022237	0.00141168	0.000599669	-0.000489229	-0.00172722	-0.0029652	-0.00420319	-0.00544118	-0.00577147	-0.00549662	-0.00522177	-0.00494692	-0.00467207	-0.00442878	-0.00421131	-0.00399384	-0.00377637
0.00415721	0.0037396	0.003322	0.00290439	0.00248679	0.00206918	0.00203638	0.00202382	0.00201127	0.00199872	0.00198617	0.00149196	0.000944228	0.000396499	-0.00015123	-0.00069896	0.000166883	0.00128218	0.00239747	0.00351277	0.00462807	0.00460859	0.00430542	0.00400224	0.00369907	0.0033959	0.00359821	0.00396902	0.00433983	0.00471064	0.00508145	0.00440571	0.00328145	0.00215719	0.00103293	-9.13355e-05	-0.00115826	-0.00219431	-0.00323036	-0.0042664	-0.00530245	-0.00556495	-0.00531175	-0.00505855	-0.00480535	-0.00455215	-0.00432126	-0.00410861	-0.00389596	-0.00368331
0.00497792	0.00455602	0.00413411	0.00371221	0.00329031	0.00286841	0.00283406	0.00282011	0.00280616	0.00279222	0.00277827	0.00219876	0.0015564	0.000914053	0.000271702	-0.00037065	0.000190137	0.000963243	0.00173635	0.00250946	0.00328256	0.00352733	0.00364001	0.0037527	0.00386538	0.00397806	0.00429889	0.00468909	0.00507929	0.0054695	0.0058597	0.00496909	0.00352956	0.00209004	0.000650509	-0.000789018	-0.00183376	-0.00266591	-0.00349807	-0.00433023	-0.00516238	-0.00535644	-0.0051251	-0.00489376	-0.00466242	-0.00443108	-0.00421269	-0.00400491	-0.00379713	-0.00358935
0.00580656	0.00538032	0.00495408	0.00452784	0.0041016	0.00367536	0.00363946	0.0036241	0.00360874	0.00359338	0.00357802	0.00291238	0.0021745	0.00143661	0.000698721	-3.91669e-05	0.000213617	0.000641226	0.00106883	0.00149644	0.00192405	0.00243562	0.00296818	0.00350073	0.00403329	0.00456585	0.00500633	0.00541611	0.0058259	0.00623568	0.00664547	0.00553792	0.00378008	0.00202224	0.000264396	-0.00149344	-0.00251578	-0.00314208	-0.00376837	-0.00439467	-0.00502096	-0.00514592	-0.00493664	-0.00472737	-0.0045181	-0.00430883	-0.00410308	-0.00390021	-0.00369734	-0.00349448
0.00664321	0.00621259	0.00578197	0.00535135	0.00492073	0.00449011	0.00445264	0.00443585	0.00441907	0.00440229	0.0043855	0.00363291	0.00279856	0.00196422	0.00112987	0.00029552	0.000237324	0.000316096	0.000394867	0.000473639	0.000552411	0.00133336	0.00228985	0.00324634	0.00420283	0.00515932	0.00572061	0.00615016	0.00657972	0.00700928	0.00743883	0.00611224	0.00403301	0.00195378	-0.00012545	-0.00220468	-0.0032044	-0.00362284	-0.00404128	-0.00445973	-0.00487817	-0.00493336	-0.00474637	-0.00455938	-0.00437239	-0.0041854	-0.0039924	-0.0037945	-0.0035966	-0.00339869
0.00738136	0.0065648	0.00574825	0.00493169	0.00411513	0.00329857	0.00342889	0.00360904	0.00378919	0.00396934	0.00414949	0.00365111	0.00307733	0.00250356	0.00192978	0.001356	0.00144782	0.0016571	0.00186637	0.00207565	0.00228492	0.00279435	0.00337881	0.00396327	0.00454773	0.00513219	0.00543947	0.00565435	0.00586924	0.00608412	0.00629901	0.00512622	0.00335873	0.00159123	-0.000176262	-0.00194376	-0.0028309	-0.00324401	-0.00365712	-0.00407023	-0.00448334	-0.00457237	-0.00444534	-0.00431832	-0.00419129	-0.00406426	-0.00400387	-0.003998	-0.00399213	-0.00398626
0.00806545	0.00664016	0.00521488	0.00378959	0.00236431	0.000939024	0.00133601	0.0018289	0.00232179	0.00281468	0.00330757	0.00326222	0.00315707	0.00305192	0.00294677	0.00284162	0.00335132	0.00396953	0.00458773	0.00520594	0.00582414	0.00574735	0.0054968	0.00524626	0.00499572	0.00474517	0.0045801	0.00444351	0.00430693	0.00417035	0.00403376	0.00323158	0.00214414	0.0010567	-3.07349e-05	-0.00111817	-0.00184013	-0.00236529	-0.00289045	-0.00341561	-0.00394076	-0.00412385	-0.00407887	-0.0040339	-0.00398893	-0.00394396	-0.0040862	-0.0043816	-0.004677	-0.0049724
0.00875614	0.00671625	0.00467635	0.00263646	0.000596563	-0.00144333	-0.000777107	3.15467e-05	0.0008402	0.00164885	0.00245751	0.00286958	0.00323758	0.00360558	0.00397359	0.00434159	0.00527322	0.0063043	0.00733539	0.00836648	0.00939757	0.00872889	0.00763527	0.00654165	0.00544803	0.00435441	0.00371242	0.00322097	0.00272952	0.00223807	0.00174662	0.00131862	0.000917814	0.000517006	0.000116199	-0.000284609	-0.000839781	-0.00147807	-0.00211636	-0.00275465	-0.00339295	-0.00367099	-0.00370886	-0.00374674	-0.00378462	-0.0038225	-0.00416931	-0.0047689	-0.00536849	-0.00596808
0.00945352	0.00679307	0.00413262	0.00147218	-0.00118827	-0.00384872	-0.00291064	-0.00178318	-0.000655707	0.00047176	0.00159923	0.00247313	0.00331887	0.0041646	0.00501033	0.00585606	0.00721369	0.00866165	0.0101096	0.0115576	0.0130055	0.0117392	0.00979441	0.00784956	0.00590472	0.00395988	0.00283636	0.00198661	0.00113687	0.000287122	-0.000562623	-0.000612826	-0.000320366	-2.79069e-05	0.000264552	0.000557012	0.000170236	-0.000582281	-0.0013348	-0.00208731	-0.00283983	-0.00321375	-0.00333528	-0.0034568	-0.00357833	-0.00369986	-0.00425324	-0.00515995	-0.00606667	-0.00697338
0.0101576	0.00687064	0.00358364	0.000296645	-0.00299035	-0.00627735	-0.0050648	-0.00361544	-0.00216607	-0.000716709	0.000732655	0.00207286	0.00340094	0.00472902	0.00605709	0.00738517	0.00917291	0.0110418	0.0129106	0.0147795	0.0166484	0.0147787	0.0119744	0.00917012	0.00636582	0.00356153	0.00195183	0.000740325	-0.000471179	-0.00168268	-0.00289419	-0.00256294	-0.00157051	-0.000578087	0.00041434	0.00140677	0.00119002	0.000322169	-0.000545678	-0.00141352	-0.00228137	-0.0027521	-0.00295808	-0.00316407	-0.00337005	-0.00357603	-0.00433797	-0.00555478	-0.00677159	-0.0079884
0.00968507	0.00671595	0.00374684	0.000777729	-0.00219138	-0.0051605	-0.00399403	-0.0026099	-0.00122578	0.00015835	0.00154248	0.00298692	0.00443807	0.00588922	0.00734037	0.00879152	0.0104697	0.012188	0.0139063	0.0156246	0.0173428	0.0153536	0.0124374	0.00952121	0.00660504	0.00368886	0.00195495	0.00061513	-0.000724694	-0.00206452	-0.00340434	-0.002995	-0.00183602	-0.000677045	0.000481933	0.00164091	0.00156609	0.00082691	8.77316e-05	-0.000651447	-0.00139062	-0.00178787	-0.00195716	-0.00212645	-0.00229574	-0.00246503	-0.00337957	-0.00490388	-0.00642819	-0.00795249
0.00828728	0.00637852	0.00446977	0.00256102	0.000652272	-0.00125648	-0.00038797	0.00062671	0.00164139	0.00265607	0.00367075	0.00493528	0.00622758	0.00751987	0.00881216	0.0101045	0.011249	0.0123675	0.013486	0.0146045	0.015723	0.0139938	0.0115527	0.00911161	0.00667049	0.00422936	0.00265529	0.00137022	8.51559e-05	-0.00119991	-0.00248497	-0.00223565	-0.00132873	-0.000421808	0.000485112	0.00139203	0.00143737	0.00101879	0.0006002	0.000181613	-0.000236974	-0.000426824	-0.000464184	-0.000501543	-0.000538902	-0.000576261	-0.0015998	-0.00343022	-0.00526065	-0.00709107
0.00687598	0.00603783	0.00519969	0.00436155	0.00352341	0.00268527	0.00325294	0.00389461	0.00453627	0.00517793	0.00581959	0.00690247	0.00803438	0.00916628	0.0102982	0.0114301	0.0120359	0.0125488	0.0130617	0.0135747	0.0140876	0.012621	0.0106595	0.00869804	0.00673657	0.00477509	0.00336239	0.00213261	0.000902832	-0.000326945	-0.00155672	-0.00146896	-0.000816531	-0.000164104	0.000488322	0.00114075	0.00130741	0.00121252	0.00111762	0.00102272	0.000927827	0.000947376	0.00104322	0.00113907	0.00123491	0.00133076	0.000197167	-0.00194233	-0.00408182	-0.00622131
0.00545103	0.00569385	0.00593667	0.00617949	0.0064223	0.00666512	0.00692905	0.00719409	0.00745913	0.00772417	0.0079892	0.00888868	0.00985864	0.0108286	0.0117986	0.0127685	0.0128303	0.0127318	0.0126333	0.0125348	0.0124363	0.0112349	0.00975768	0.00828048	0.00680329	0.00532609	0.00407632	0.00290237	0.00172841	0.000554457	-0.000619498	-0.000694854	-0.000299382	9.60904e-05	0.000491563	0.000887035	0.0011762	0.00140812	0.00164004	0.00187196	0.00210389	0.00233486	0.0025652	0.00279553	0.00302587	0.00325621	0.00201151	-0.000440047	-0.0028916	-0.00534315
0.00401232	0.00534654	0.00668077	0.00801499	0.00934921	0.0106834	0.0106407	0.0105255	0.0104102	0.010295	0.0101798	0.0108941	0.0117005	0.012507	0.0133135	0.0141199	0.0136324	0.0129166	0.0122008	0.0114849	0.0107691	0.00983536	0.00884713	0.00785889	0.00687065	0.00588241	0.00479716	0.00367956	0.00256197	0.00144438	0.000326784	8.673e-05	0.000222765	0.0003588	0.000494835	0.00063087	0.00104372	0.00160562	0.00216751	0.00272941	0.00329131	0.00373575	0.00410188	0.00446801	0.00483414	0.00520027	0.00384338	0.00107675	-0.00168988	-0.00445651
0.00423765	0.00584163	0.00744561	0.00904959	0.0106536	0.0122576	0.0120986	0.0118469	0.0115952	0.0113435	0.0110918	0.0115822	0.0121551	0.012728	0.0133009	0.0138738	0.0132617	0.0124405	0.0116193	0.0107981	0.00997685	0.00925697	0.00856242	0.00786787	0.00717332	0.00647877	0.00545119	0.00431259	0.003174	0.00203541	0.000896814	0.00048745	0.000390614	0.000293778	0.000196941	0.000100105	0.000544813	0.00128112	0.00201743	0.00275374	0.00349005	0.00404137	0.00446936	0.00489735	0.00532534	0.00575333	0.0044378	0.00169576	-0.00104628	-0.00378832
0.00621365	0.00722282	0.00823198	0.00924115	0.0102503	0.0112595	0.0111849	0.0110532	0.0109215	0.0107899	0.0106582	0.0108842	0.0111498	0.0114155	0.0116812	0.0119469	0.0116571	0.0112691	0.0108812	0.0104933	0.0101054	0.00954272	0.00893629	0.00832986	0.00772343	0.007117	0.00603466	0.00479368	0.00355271	0.00231173	0.00107075	0.000487298	0.000185636	-0.000116027	-0.000417689	-0.000719352	-0.0003394	0.000407574	0.00115455	0.00190152	0.0026485	0.00319451	0.00360656	0.0040186	0.00443064	0.00484268	0.00373005	0.00136995	-0.000990154	-0.00335025
0.00820874	0.00861735	0.00902595	0.00943456	0.00984316	0.0102518	0.0102623	0.0102518	0.0102413	0.0102309	0.0102204	0.0101794	0.0101349	0.0100904	0.0100459	0.0100015	0.0100369	0.0100865	0.0101361	0.0101857	0.0102353	0.00983123	0.00931377	0.00879631	0.00827885	0.00776139	0.00662377	0.00527942	0.00393507	0.00259072	0.00124638	0.000487145	-2.13238e-05	-0.000529792	-0.00103826	-0.00154673	-0.00123216	-0.000474417	0.000283326	0.00104107	0.00179881	0.00233947	0.00273541	0.00313136	0.0035273	0.00392324	0.00301545	0.00104098	-0.000933484	-0.00290795
0.0102231	0.0100254	0.0098276	0.00962983	0.00943207	0.00923431	0.00933074	0.00944266	0.00955458	0.0096665	0.00977842	0.00946774	0.0091101	0.00875246	0.00839482	0.00803718	0.00840115	0.00889245	0.00938376	0.00987507	0.0103664	0.0101225	0.0096949	0.00926728	0.00883965	0.00841202	0.00721857	0.00576985	0.00432113	0.00287242	0.0014237	0.000486989	-0.000230284	-0.000947557	-0.00166483	-0.0023821	-0.00213355	-0.00136493	-0.000596317	0.000172298	0.000940914	0.00147617	0.00185585	0.00223554	0.00261522	0.0029949	0.00229395	0.000708842	-0.000876266	-0.00246137
0.012257	0.011447	0.010637	0.009827	0.009017	0.00820701	0.00839022	0.0086257	0.00886118	0.00909666	0.00933214	0.00874925	0.00807542	0.00740159	0.00672776	0.00605393	0.00674956	0.00768685	0.00862414	0.00956144	0.0104987	0.0104166	0.0100797	0.00974279	0.00940586	0.00906893	0.00781913	0.00626503	0.00471093	0.00315683	0.00160273	0.000486833	-0.000441263	-0.00136936	-0.00229745	-0.00322555	-0.00304365	-0.00226406	-0.00148446	-0.000704869	7.47247e-05	0.000604523	0.000967791	0.00133106	0.00169433	0.0020576	0.00156548	0.00037349	-0.000818495	-0.00201048
0.0118031	0.0107161	0.00962897	0.00854189	0.0074548	0.00636772	0.00651897	0.00673541	0.00695184	0.00716827	0.0073847	0.00679972	0.0061257	0.00545167	0.00477765	0.00410362	0.00495718	0.00608032	0.00720346	0.00832659	0.00944973	0.00961815	0.00954789	0.00947763	0.00940738	0.00933712	0.00810833	0.00649337	0.0048784	0.00326344	0.00164847	0.00047432	-0.000510911	-0.00149614	-0.00248138	-0.00346661	-0.00337533	-0.00270439	-0.00203345	-0.00136251	-0.000691572	-0.000126941	0.000366818	0.000860577	0.00135434	0.0018481	0.00156856	0.000656324	-0.00025591	-0.00116814
0.00783966	0.0069496	0.00605953	0.00516947	0.0042794	0.00338934	0.00334119	0.00333735	0.0033335	0.00332966	0.00332582	0.00312007	0.00289188	0.00266369	0.0024355	0.00220731	0.00297299	0.00391405	0.00485511	0.00579618	0.00673724	0.00728047	0.00772425	0.00816802	0.00861179	0.00905557	0.00795694	0.00634418	0.00473142	0.00311866	0.00150589	0.000444416	-0.0003808	-0.00120602	-0.00203123	-0.00285645	-0.00288928	-0.00249544	-0.0021016	-0.00170776	-0.00131392	-0.000657721	0.000173387	0.0010045	0.0018356	0.00266671	0.00260424	0.00181065	0.00101707	0.000223479
0.00383787	0.00314673	0.00245559	0.00176445	0.00107331	0.000382175	0.000132687	-9.35567e-05	-0.0003198	-0.000546043	-0.000772286	-0.000595151	-0.000373196	-0.00015124	7.07153e-05	0.000292671	0.000969611	0.00172684	0.00248407	0.00324131	0.00399854	0.0049202	0.00588298	0.00684575	0.00780852	0.0087713	0.00780409	0.00619355	0.00458301	0.00297248	0.00136194	0.000414222	-0.000249431	-0.000913084	-0.00157674	-0.00224039	-0.00239853	-0.00228447	-0.00217041	-0.00205635	-0.00194229	-0.00119363	-2.19127e-05	0.00114981	0.00232152	0.00349324	0.00364993	0.00297614	0.00230234	0.00162855
-0.000202595	-0.000692887	-0.00118318	-0.00167347	-0.00216376	-0.00265406	-0.00310683	-0.00355762	-0.00400842	-0.00445921	-0.00491001	-0.00434628	-0.00366983	-0.00299338	-0.00231693	-0.00164047	-0.00105313	-0.000481505	9.01181e-05	0.000661741	0.00123336	0.00253712	0.00402391	0.0055107	0.00699749	0.00848428	0.00764976	0.00604147	0.00443318	0.00282488	0.00121659	0.000383736	-0.000116793	-0.000617322	-0.00111785	-0.00161838	-0.00190304	-0.00207146	-0.00223988	-0.0024083	-0.00257672	-0.00173472	-0.0002191	0.00129652	0.00281214	0.00432776	0.00470573	0.00415289	0.00360005	0.00304721
-0.00428211	-0.00456962	-0.00485712	-0.00514462	-0.00543213	-0.00571963	-0.00637765	-0.00705516	-0.00773268	-0.0084102	-0.00908772	-0.00813366	-0.00699832	-0.00586298	-0.00472764	-0.0035923	-0.00309542	-0.0027112	-0.00232698	-0.00194276	-0.00155854	0.000131005	0.00214688	0.00416275	0.00617862	0.00819449	0.00749394	0.00588791	0.00428189	0.00267587	0.00106984	0.000352955	1.71275e-05	-0.0003187	-0.000654528	-0.000990356	-0.00140276	-0.00185639	-0.00231003	-0.00276366	-0.00321729	-0.00228104	-0.000418194	0.00144465	0.0033075	0.00517035	0.00577173	0.00534101	0.00491029	0.00447957
-0.00639034	-0.00671831	-0.00704628	-0.00737426	-0.00770223	-0.00803021	-0.00853354	-0.00904611	-0.00955868	-0.0100712	-0.0105838	-0.00959177	-0.00843253	-0.0072733	-0.00611407	-0.00495484	-0.00461567	-0.00442123	-0.00422678	-0.00403233	-0.00383788	-0.0019687	0.000319167	0.00260703	0.0048949	0.00718276	0.00658288	0.00502042	0.00345795	0.00189548	0.000333019	-0.000244929	-0.000400939	-0.00055695	-0.00071296	-0.000868971	-0.00125884	-0.00177464	-0.00229044	-0.00280624	-0.00332205	-0.00243541	-0.00061383	0.00120775	0.00302934	0.00485092	0.00551789	0.00524017	0.00496246	0.00468474
-0.00469078	-0.00552648	-0.00636218	-0.00719788	-0.00803358	-0.00886928	-0.00852742	-0.00812358	-0.00771975	-0.00731591	-0.00691207	-0.00655963	-0.0062129	-0.00586616	-0.00551943	-0.00517269	-0.00511917	-0.00511739	-0.00511561	-0.00511383	-0.00511205	-0.00346105	-0.00139776	0.000665535	0.00272883	0.00479212	0.00422801	0.0027881	0.00134818	-9.17326e-05	-0.00153165	-0.00192772	-0.00187642	-0.00182513	-0.00177384	-0.00172254	-0.00180122	-0.00194989	-0.00209856	-0.00224722	-0.00239589	-0.00183502	-0.000801114	0.000232789	0.00126669	0.00230059	0.00272917	0.00266248	0.0025958	0.00252911
-0.00297479	-0.00432313	-0.00567146	-0.0070198	-0.00836813	-0.00971647	-0.00852124	-0.00719214	-0.00586304	-0.00453394	-0.00320484	-0.00349819	-0.0039718	-0.00444542	-0.00491904	-0.00539265	-0.00562753	-0.00582028	-0.00601303	-0.00620578	-0.00639852	-0.00496783	-0.00313128	-0.00129473	0.000541826	0.00237838	0.00185038	0.000534203	-0.000781976	-0.00209816	-0.00341434	-0.00362677	-0.00336617	-0.00310556	-0.00284496	-0.00258436	-0.00234884	-0.00212683	-0.00190481	-0.0016828	-0.00146079	-0.00122881	-0.000990207	-0.000751599	-0.000512991	-0.000274383	-8.64989e-05	5.98831e-05	0.000206265	0.000352647
-0.00124222	-0.00310815	-0.00497407	-0.00683999	-0.00870592	-0.0105718	-0.008515	-0.00625169	-0.00398839	-0.00172508	0.000538219	-0.000407156	-0.00170905	-0.00301095	-0.00431284	-0.00561474	-0.0061408	-0.00652996	-0.00691912	-0.00730828	-0.00769744	-0.00648917	-0.00488155	-0.00327394	-0.00166632	-5.86962e-05	-0.000550227	-0.00174148	-0.00293272	-0.00412397	-0.00531522	-0.00534224	-0.00487031	-0.00439838	-0.00392644	-0.00345451	-0.00290175	-0.00230548	-0.0017092	-0.00111292	-0.000516642	-0.000616754	-0.00118113	-0.0017455	-0.00230987	-0.00287425	-0.00292938	-0.00256787	-0.00220636	-0.00184485
0.00050709	-0.00188142	-0.00426994	-0.00665845	-0.00904696	-0.0114355	-0.00850869	-0.00530215	-0.00209562	0.00111092	0.00431746	0.00271375	0.000575571	-0.00156261	-0.00370079	-0.00583897	-0.00665904	-0.00724651	-0.00783397	-0.00842144	-0.00900891	-0.00802522	-0.00664875	-0.00527227	-0.0038958	-0.00251933	-0.00297404	-0.00403915	-0.00510426	-0.00616937	-0.00723448	-0.0070743	-0.00638899	-0.00570368	-0.00501838	-0.00433307	-0.00346001	-0.00248585	-0.00151169	-0.000537532	0.000436627	1.22174e-06	-0.00137389	-0.00274901	-0.00412412	-0.00549924	-0.00579975	-0.00522103	-0.00464231	-0.00406359
0.00184893	-0.000795268	-0.00343946	-0.00608366	-0.00872785	-0.011372	-0.00804032	-0.00439408	-0.000747841	0.0028984	0.00654464	0.00452317	0.00187194	-0.000779283	-0.00343051	-0.00608173	-0.00704722	-0.00771522	-0.00838322	-0.00905122	-0.00971922	-0.00894972	-0.00782085	-0.00669197	-0.00556309	-0.00443422	-0.00487858	-0.00584736	-0.00681614	-0.00778491	-0.00875369	-0.0085117	-0.00775081	-0.00698991	-0.00622902	-0.00546812	-0.00434059	-0.00301563	-0.00169067	-0.000365716	0.000959242	0.000335674	-0.00158691	-0.0035095	-0.00543208	-0.00735467	-0.00771464	-0.00679612	-0.0058776	-0.00495908
0.00206658	-0.000107039	-0.00228066	-0.00445428	-0.0066279	-0.00880152	-0.00632948	-0.00361293	-0.000896381	0.00182017	0.00453671	0.00275507	0.000473631	-0.00180781	-0.00408925	-0.00637069	-0.00707723	-0.00750583	-0.00793444	-0.00836305	-0.00879165	-0.00820474	-0.00736395	-0.00652316	-0.00568237	-0.00484158	-0.00534737	-0.00630201	-0.00725666	-0.00821131	-0.00916596	-0.00912862	-0.00866613	-0.00820365	-0.00774116	-0.00727867	-0.00607889	-0.0044821	-0.00288531	-0.00128852	0.000308272	-0.000102354	-0.00185126	-0.00360016	-0.00534907	-0.00709797	-0.00701351	-0.00542903	-0.00384455	-0.00226007
0.00228634	0.00058784	-0.00111066	-0.00280915	-0.00450765	-0.00620615	-0.0046021	-0.00282423	-0.00104636	0.000731512	0.00250938	0.000969891	-0.000938194	-0.00284628	-0.00475436	-0.00666245	-0.00710753	-0.00729442	-0.00748132	-0.00766822	-0.00785512	-0.00745256	-0.00690264	-0.00635272	-0.00580279	-0.00525287	-0.00582068	-0.00676107	-0.00770145	-0.00864184	-0.00958222	-0.0097515	-0.00959031	-0.00942911	-0.00926792	-0.00910672	-0.00783399	-0.00596274	-0.00409149	-0.00222024	-0.00034899	-0.000544616	-0.00211816	-0.0036917	-0.00526525	-0.00683879	-0.0063056	-0.00404873	-0.00179185	0.000465026
0.00250822	0.00128944	7.06552e-05	-0.00114813	-0.00236691	-0.00358569	-0.00285802	-0.0020279	-0.00119778	-0.000367665	0.000462452	-0.000832544	-0.00236366	-0.00389479	-0.00542591	-0.00695703	-0.00713812	-0.00708097	-0.00702382	-0.00696668	-0.00690953	-0.00669311	-0.00643687	-0.00618062	-0.00592438	-0.00566814	-0.00629857	-0.00722455	-0.00815054	-0.00907652	-0.0100025	-0.0103804	-0.0105234	-0.0106664	-0.0108094	-0.0109524	-0.00960605	-0.00745769	-0.00530933	-0.00316097	-0.0010126	-0.000991152	-0.00238764	-0.00378413	-0.00518062	-0.00657711	-0.00559086	-0.00265508	0.000280687	0.00321646
0.00273224	0.00199781	0.00126338	0.000528954	-0.000205476	-0.000939906	-0.00109708	-0.00122388	-0.00135067	-0.00147747	-0.00160426	-0.0026524	-0.00380291	-0.00495342	-0.00610394	-0.00725445	-0.00716901	-0.00686546	-0.00656191	-0.00625835	-0.0059548	-0.00592632	-0.00596659	-0.00600687	-0.00604715	-0.00608743	-0.00678108	-0.00769252	-0.00860396	-0.00951541	-0.0104268	-0.0110154	-0.0114655	-0.0119157	-0.0123658	-0.012816	-0.0113952	-0.00896709	-0.00653894	-0.00411079	-0.00168263	-0.001442	-0.00265973	-0.00387745	-0.00509518	-0.0063129	-0.0048692	-0.00124797	0.00237326	0.00599448
0.0031313	0.00272798	0.00232466	0.00192134	0.00151802	0.0011147	0.000290145	-0.000556576	-0.0014033	-0.00225002	-0.00309674	-0.00393243	-0.0047669	-0.00560136	-0.00643583	-0.0072703	-0.00698867	-0.00651009	-0.00603151	-0.00555293	-0.00507434	-0.0052003	-0.0054774	-0.00575449	-0.00603159	-0.00630868	-0.00700145	-0.00783278	-0.00866411	-0.00949544	-0.0103268	-0.0110562	-0.0117419	-0.0124276	-0.0131134	-0.0137991	-0.0123932	-0.00986111	-0.00732901	-0.0047969	-0.0022648	-0.00188241	-0.00293316	-0.00398392	-0.00503467	-0.00608543	-0.00433489	-0.000292399	0.0037501	0.00779259
0.00422902	0.00352527	0.00282152	0.00211777	0.00141401	0.00071026	0.000120342	-0.000463584	-0.00104751	-0.00163144	-0.00221536	-0.00298443	-0.00377408	-0.00456372	-0.00535336	-0.00614301	-0.00595642	-0.00559755	-0.00523869	-0.00487982	-0.00452096	-0.00466096	-0.00492569	-0.00519041	-0.00545514	-0.00571986	-0.00615163	-0.00663907	-0.00712652	-0.00761396	-0.00810141	-0.00868444	-0.00930843	-0.00993242	-0.0105564	-0.0111804	-0.0101512	-0.00823174	-0.0063123	-0.00439286	-0.00247342	-0.00226757	-0.0032041	-0.00414063	-0.00507716	-0.00601369	-0.00457648	-0.00119712	0.00218224	0.0055616
0.00533735	0.00433027	0.00332318	0.00231609	0.001309	0.000301913	-5.11022e-05	-0.000369693	-0.000688284	-0.00100687	-0.00132547	-0.00202727	-0.00277166	-0.00351605	-0.00426044	-0.00500482	-0.00491419	-0.0046762	-0.00443821	-0.00420021	-0.00396222	-0.00411641	-0.00436865	-0.00462088	-0.00487312	-0.00512535	-0.00529359	-0.00543383	-0.00557406	-0.0057143	-0.00585454	-0.00628978	-0.00685144	-0.00741311	-0.00797478	-0.00853644	-0.00788747	-0.00658662	-0.00528577	-0.00398492	-0.00268407	-0.00265645	-0.00347765	-0.00429885	-0.00512006	-0.00594126	-0.0048204	-0.00211058	0.000599235	0.00330905
0.0064564	0.00514304	0.00382969	0.00251633	0.00120298	-0.000110379	-0.000224204	-0.000274894	-0.000325585	-0.000376276	-0.000426967	-0.00106086	-0.00175956	-0.00245825	-0.00315695	-0.00385564	-0.00386189	-0.00374594	-0.00362999	-0.00351404	-0.00339809	-0.0035666	-0.00380622	-0.00404585	-0.00428547	-0.00452509	-0.00442726	-0.00421693	-0.00400661	-0.00379628	-0.00358596	-0.00387197	-0.00437071	-0.00486944	-0.00536818	-0.00586691	-0.00560189	-0.0049256	-0.00424931	-0.00357303	-0.00289674	-0.00304909	-0.00375385	-0.00445861	-0.00516337	-0.00586813	-0.00506668	-0.00303288	-0.000999073	0.00103473
0.00758626	0.00596367	0.00434109	0.00271851	0.00109593	-0.000526657	-0.000398978	-0.00017918	4.06188e-05	0.000260417	0.000480216	-8.51086e-05	-0.000737669	-0.00139023	-0.00204279	-0.00269535	-0.00279941	-0.00280669	-0.00281396	-0.00282123	-0.0028285	-0.00301147	-0.00323836	-0.00346525	-0.00369214	-0.00391904	-0.00355255	-0.00298828	-0.002424	-0.00185972	-0.00129545	-0.0014308	-0.001866	-0.00230119	-0.00273639	-0.00317158	-0.00329421	-0.00324853	-0.00320284	-0.00315716	-0.00311148	-0.00344552	-0.00403271	-0.0046199	-0.0052071	-0.00579429	-0.00531534	-0.00396408	-0.00261283	-0.00126158
0.00868034	0.00677765	0.00487497	0.00297228	0.0010696	-0.000833084	-0.000526859	-0.000104376	0.000318108	0.000740591	0.00116307	0.000662095	5.85096e-05	-0.000545076	-0.00114866	-0.00175225	-0.00190743	-0.00198348	-0.00205953	-0.00213557	-0.00221162	-0.00239937	-0.00261505	-0.00283073	-0.0030464	-0.00326208	-0.00270206	-0.00188348	-0.00106489	-0.00024631	0.000572275	0.000577907	0.000235132	-0.000107644	-0.000450419	-0.000793194	-0.00125712	-0.00178628	-0.00231544	-0.00284461	-0.00337377	-0.00383786	-0.00425858	-0.0046793	-0.00510002	-0.00552073	-0.00532097	-0.00461355	-0.00390612	-0.0031987
0.00946323	0.00749901	0.00553479	0.00357058	0.00160636	-0.000357856	-0.000321233	-0.000179304	-3.7374e-05	0.000104556	0.000246485	-0.000223203	-0.000760848	-0.00129849	-0.00183614	-0.00237378	-0.00225226	-0.00201441	-0.00177656	-0.00153871	-0.00130086	-0.00142582	-0.00164147	-0.00185713	-0.00207279	-0.00228845	-0.00206845	-0.00170323	-0.00133802	-0.000972801	-0.000607586	-0.000536306	-0.000590999	-0.000645693	-0.000700386	-0.000755079	-0.00121842	-0.00190181	-0.0025852	-0.00326859	-0.00395197	-0.00417942	-0.00410291	-0.0040264	-0.00394989	-0.00387337	-0.00363565	-0.00326604	-0.00289642	-0.00252681
0.0102537	0.00822734	0.006201	0.00417465	0.00214831	0.000121966	-0.00011362	-0.000254956	-0.000396291	-0.000537627	-0.000678962	-0.00111706	-0.00158812	-0.00205919	-0.00253026	-0.00300133	-0.00260042	-0.00204564	-0.00149086	-0.000936077	-0.000381295	-0.000442849	-0.000658487	-0.000874125	-0.00108976	-0.0013054	-0.00142871	-0.00152125	-0.00161378	-0.00170631	-0.00179885	-0.00166129	-0.00142511	-0.00118894	-0.000952769	-0.000716596	-0.00117935	-0.00201846	-0.00285756	-0.00369667	-0.00453577	-0.00452428	-0.00394573	-0.00336719	-0.00278864	-0.00221009	-0.00193405	-0.0019055	-0.00187696	-0.00184842
0.0110518	0.00896271	0.00687364	0.00478457	0.0026955	0.000606425	9.59997e-05	-0.000331339	-0.000758678	-0.00118602	-0.00161335	-0.00201955	-0.0024234	-0.00282724	-0.00323109	-0.00363493	-0.00295195	-0.00207717	-0.0012024	-0.000327619	0.000547158	0.000549618	0.000334	0.000118382	-9.7236e-05	-0.000312854	-0.00078279	-0.0013375	-0.00189221	-0.00244692	-0.00300163	-0.00279714	-0.00226729	-0.00173744	-0.00120759	-0.00067774	-0.0011399	-0.00213623	-0.00313256	-0.00412888	-0.00512521	-0.00487247	-0.00378704	-0.0027016	-0.00161617	-0.00053073	-0.000215991	-0.000531821	-0.00084765	-0.00116348
0.0118576	0.00970519	0.00755278	0.00540038	0.00324797	0.00109557	0.000307646	-0.00040846	-0.00112457	-0.00184067	-0.00255678	-0.00293077	-0.00326674	-0.00360272	-0.00393869	-0.00427466	-0.00330688	-0.00210901	-0.000911146	0.000286719	0.00148458	0.00155168	0.00133608	0.00112048	0.000904884	0.000689285	-0.000130627	-0.00115198	-0.00217333	-0.00319468	-0.00421603	-0.00394398	-0.00311761	-0.00229124	-0.00146488	-0.000638509	-0.00110007	-0.00225514	-0.00341021	-0.00456527	-0.00572034	-0.00522403	-0.00362681	-0.00202959	-0.000432363	0.00116486	0.00151867	0.000855141	0.000191611	-0.000471918
0.0126879	0.0104837	0.00827954	0.00607535	0.00387115	0.00166695	0.000617098	-0.000372003	-0.00136111	-0.00235021	-0.00333931	-0.00369433	-0.0039789	-0.00426348	-0.00454805	-0.00483262	-0.00360138	-0.00210264	-0.000603906	0.000894831	0.00239357	0.00252163	0.00230702	0.00209241	0.00187781	0.0016632	0.00050992	-0.00095625	-0.00242242	-0.00388859	-0.00535476	-0.00503041	-0.0039387	-0.00284699	-0.00175528	-0.000663572	-0.00111884	-0.00240708	-0.00369533	-0.00498358	-0.00627183	-0.00555195	-0.00349332	-0.00143468	0.000623948	0.00268258	0.00307723	0.00211044	0.00114364	0.00017685
0.0138179	0.0117731	0.00972836	0.00768358	0.0056388	0.00359402	0.00259742	0.00165598	0.000714542	-0.000226895	-0.00116833	-0.0017403	-0.00227122	-0.00280215	-0.00333307	-0.00386399	-0.00278661	-0.00142542	-6.42303e-05	0.00129696	0.00265815	0.00277303	0.00257633	0.00237964	0.00218294	0.00198624	0.000844562	-0.000612114	-0.00206879	-0.00352547	-0.00498214	-0.0048824	-0.00411562	-0.00334884	-0.00258206	-0.00181528	-0.00216495	-0.00311579	-0.00406664	-0.00501748	-0.00596832	-0.0054121	-0.00385118	-0.00229025	-0.00072933	0.000831595	0.00129172	0.000851195	0.000410669	-2.98577e-05
0.0149588	0.013075	0.0111912	0.00930736	0.00742354	0.00553971	0.00459687	0.00370356	0.00281025	0.00191694	0.00102363	0.000232609	-0.000547041	-0.00132669	-0.00210634	-0.00288599	-0.00196397	-0.000741654	0.000480661	0.00170298	0.00292529	0.00302686	0.00284825	0.00266964	0.00249102	0.00231241	0.00118244	-0.000264653	-0.00171174	-0.00315883	-0.00460592	-0.00473295	-0.00429424	-0.00385553	-0.00341682	-0.00297811	-0.00322118	-0.00383135	-0.00444153	-0.0050517	-0.00566188	-0.00527091	-0.0042125	-0.00315409	-0.00209569	-0.00103728	-0.000511041	-0.000420215	-0.000329389	-0.000238563
0.0161108	0.0143895	0.0126682	0.0109468	0.00922552	0.0075042	0.00661565	0.00577093	0.00492621	0.00408149	0.00323677	0.00222459	0.00119381	0.000163025	-0.000867759	-0.00189854	-0.00113338	-5.12787e-05	0.00103082	0.00211292	0.00319501	0.00328315	0.00312279	0.00296244	0.00280208	0.00264173	0.00152358	8.61672e-05	-0.00135125	-0.00278866	-0.00422607	-0.00458207	-0.0044746	-0.00436713	-0.00425966	-0.00415219	-0.00428761	-0.00455383	-0.00482004	-0.00508626	-0.00535248	-0.00512834	-0.00457731	-0.00402628	-0.00347525	-0.00292422	-0.00233123	-0.00170391	-0.0010766	-0.000449287
0.0172739	0.0157166	0.0141594	0.0126022	0.0110449	0.00948769	0.00865395	0.00785829	0.00706262	0.00626696	0.0054713	0.00423583	0.00295148	0.00166714	0.000382794	-0.00090155	-0.000294755	0.00064577	0.00158629	0.00252682	0.00346734	0.00354191	0.00339999	0.00325807	0.00311615	0.00297423	0.00186802	0.000440378	-0.000987263	-0.0024149	-0.00384254	-0.00442972	-0.00465669	-0.00488366	-0.00511064	-0.00533761	-0.00536435	-0.00528329	-0.00520222	-0.00512115	-0.00504008	-0.0049844	-0.00494565	-0.0049069	-0.00486814	-0.00482939	-0.00416901	-0.00300002	-0.00183103	-0.000662046
0.0184482	0.0170566	0.015665	0.0142735	0.0128819	0.0114903	0.0107119	0.00996581	0.00921969	0.00847356	0.00772743	0.0062665	0.00472614	0.00318579	0.00164543	0.000105077	0.00055197	0.00134955	0.00214714	0.00294472	0.00374231	0.00380318	0.00367987	0.00355656	0.00343325	0.00330994	0.00221579	0.000798012	-0.000619763	-0.00203754	-0.00345531	-0.0042759	-0.00484055	-0.00540519	-0.00596984	-0.00653449	-0.0064515	-0.00601979	-0.00558809	-0.00515638	-0.00472467	-0.00483907	-0.00531755	-0.00579602	-0.0062745	-0.00675298	-0.00602455	-0.00430865	-0.00259276	-0.000876862
0.0183052	0.0166078	0.0149104	0.0132131	0.0115157	0.00981838	0.00934374	0.00893346	0.00852318	0.00811289	0.00770261	0.00635001	0.0048927	0.0034354	0.00197809	0.000520787	0.000954651	0.00172225	0.00248985	0.00325745	0.00402505	0.00432018	0.0044972	0.00467422	0.00485124	0.00502826	0.00380606	0.00211747	0.000428865	-0.00125973	-0.00294833	-0.00363534	-0.00389309	-0.00415084	-0.00440859	-0.00466634	-0.00465964	-0.00451055	-0.00436145	-0.00421236	-0.00406327	-0.00417447	-0.00445921	-0.00474395	-0.00502868	-0.00531342	-0.00469035	-0.00332452	-0.0019587	-0.000592875
0.018136	0.0161211	0.0141062	0.0120913	0.0100764	0.00806152	0.0078982	0.00783232	0.00776645	0.00770057	0.0076347	0.00639772	0.00503063	0.00366353	0.00229643	0.000929338	0.00135281	0.00209226	0.00283171	0.00357116	0.00431062	0.0048469	0.00533238	0.00581787	0.00630336	0.00678885	0.00543477	0.0034675	0.00150024	-0.000467031	-0.0024343	-0.00297956	-0.00291539	-0.00285122	-0.00278705	-0.00272289	-0.00279669	-0.00294479	-0.00309289	-0.003241	-0.0033891	-0.00349382	-0.00356962	-0.00364542	-0.00372122	-0.00379702	-0.00328357	-0.00228798	-0.0012924	-0.000296822
0.0179653	0.0156298	0.0132942	0.0109587	0.00862321	0.00628769	0.00643868	0.00672054	0.0070024	0.00728427	0.00756613	0.0064459	0.00516988	0.00389387	0.00261785	0.00134184	0.00175481	0.00246585	0.00317688	0.00388791	0.00459894	0.0053787	0.00617564	0.00697258	0.00776952	0.00856645	0.00707922	0.00483059	0.00258196	0.000333335	-0.00191529	-0.00231744	-0.00192824	-0.00153905	-0.00114985	-0.00076065	-0.000915739	-0.00136391	-0.00181207	-0.00226024	-0.00270841	-0.00280658	-0.00267143	-0.00253628	-0.00240112	-0.00226597	-0.00186318	-0.00124143	-0.000619667	2.0917e-06
0.0177929	0.0151337	0.0124744	0.00981518	0.00715594	0.00449671	0.00496506	0.00559802	0.00623098	0.00686394	0.0074969	0.00649454	0.00531049	0.00412643	0.00294238	0.00175832	0.0021607	0.00284304	0.00352538	0.00420772	0.00489006	0.00591565	0.00702705	0.00813844	0.00924984	0.0103612	0.00873956	0.00620685	0.00367414	0.00114144	-0.00139127	-0.00164893	-0.000931556	-0.000214186	0.000503183	0.00122055	0.000983395	0.000232261	-0.000518873	-0.00127001	-0.00202114	-0.00211271	-0.00176456	-0.00141641	-0.00106827	-0.00072012	-0.000429076	-0.000184753	5.9571e-05	0.000303895
0.0176188	0.0146327	0.0116467	0.00866058	0.0056745	0.00268842	0.00347719	0.00446464	0.00545209	0.00643954	0.00742699	0.00654366	0.00545245	0.00436124	0.00327004	0.00217883	0.00257052	0.00322389	0.00387725	0.00453062	0.00518399	0.00645778	0.00788668	0.00931558	0.0107445	0.0121734	0.0104159	0.00759641	0.00477688	0.00195735	-0.000862186	-0.000973948	7.47648e-05	0.00112348	0.00217219	0.0032209	0.00290088	0.00184385	0.000786826	-0.000270203	-0.00132723	-0.00141212	-0.000848925	-0.000285726	0.000277472	0.000840671	0.00101889	0.000882133	0.000745374	0.000608614
0.0115558	0.00910412	0.00665244	0.00420076	0.00174909	-0.000702589	0.000120323	0.00111558	0.00211084	0.0031061	0.00410136	0.00345898	0.00263464	0.00181031	0.000985969	0.000161632	0.000792398	0.00167995	0.00256749	0.00345504	0.00434259	0.00537661	0.00644725	0.00751789	0.00858852	0.00965916	0.00826738	0.00605478	0.00384219	0.0016296	-0.000582991	-0.000559041	0.000423427	0.00140589	0.00238836	0.00337083	0.00334208	0.00276883	0.00219557	0.00162232	0.00104907	0.000857146	0.000919444	0.000981742	0.00104404	0.00110634	0.00121428	0.00135957	0.00150485	0.00165014
0.00484262	0.00301736	0.00119211	-0.000633144	-0.0024584	-0.00428365	-0.00345535	-0.00248738	-0.00151942	-0.000551459	0.000416504	2.95555e-05	-0.000507938	-0.00104543	-0.00158293	-0.00212042	-0.00122315	-7.26888e-05	0.00107777	0.00222824	0.0033787	0.00412135	0.00476206	0.00540276	0.00604347	0.00668417	0.00571207	0.00420237	0.00269268	0.00118298	-0.000326722	-0.000166913	0.000708398	0.00158371	0.00245902	0.00333433	0.00363734	0.00363218	0.00362702	0.00362187	0.00361671	0.00330529	0.0027897	0.00227411	0.00175851	0.00124292	0.00128429	0.00178135	0.00227841	0.00277546
-0.00193545	-0.00312822	-0.004321	-0.00551377	-0.00670655	-0.00789932	-0.00706558	-0.00612517	-0.00518477	-0.00424437	-0.00330396	-0.00343301	-0.00368089	-0.00392877	-0.00417665	-0.00442453	-0.00325818	-0.00184226	-0.000426347	0.00098957	0.00240549	0.00285396	0.00306058	0.0032672	0.00347381	0.00368043	0.00313207	0.00233206	0.00153205	0.000732037	-6.79752e-05	0.000229005	0.000996124	0.00176324	0.00253036	0.00329748	0.00393545	0.00450388	0.00507231	0.00564074	0.00620916	0.00577709	0.00467803	0.00357896	0.00247989	0.00138083	0.00135497	0.0022072	0.00305944	0.00391167
-0.00877902	-0.00933321	-0.00988739	-0.0104416	-0.0109958	-0.0115499	-0.0107107	-0.00979812	-0.00888555	-0.00797297	-0.00706039	-0.00692905	-0.00688452	-0.00683998	-0.00679544	-0.00675091	-0.00531288	-0.00362894	-0.001945	-0.000261067	0.00142287	0.00157432	0.00134266	0.00111099	0.00087932	0.000647652	0.000527136	0.00044367	0.000360204	0.000276738	0.000193272	0.000628749	0.00128663	0.00194451	0.00260239	0.00326028	0.00423645	0.005384	0.00653156	0.00767912	0.00882668	0.00827279	0.00658461	0.00489643	0.00320825	0.00152006	0.00142634	0.00263718	0.00384802	0.00505885
-0.0156887	-0.0155982	-0.0155076	-0.015417	-0.0153264	-0.0152358	-0.0143911	-0.0135066	-0.0126221	-0.0117376	-0.0108531	-0.0104589	-0.0101191	-0.00977932	-0.00943955	-0.00909977	-0.00738744	-0.00543289	-0.00347834	-0.00152379	0.000430757	0.000282317	-0.000391871	-0.00106606	-0.00174025	-0.00241443	-0.00210298	-0.00146297	-0.000822966	-0.000182961	0.000457045	0.00103236	0.00157995	0.00212753	0.00267512	0.00322271	0.00454035	0.00627263	0.00800492	0.0097372	0.0114695	0.0107926	0.00850962	0.00622663	0.00394364	0.00166065	0.0014984	0.00307131	0.00464422	0.00621713
-0.0141628	-0.014288	-0.0144133	-0.0145385	-0.0146638	-0.014789	-0.0143505	-0.0138823	-0.0134141	-0.0129459	-0.0124777	-0.0118558	-0.0112169	-0.010578	-0.00993902	-0.00930008	-0.0075927	-0.00569677	-0.00380085	-0.00190492	-8.998e-06	-0.000308366	-0.00115656	-0.00200475	-0.00285294	-0.00370113	-0.00342105	-0.00276488	-0.00210871	-0.00145254	-0.000796369	5.76548e-05	0.000996473	0.00193529	0.00287411	0.00381293	0.00488298	0.00602369	0.0071644	0.00830512	0.00944583	0.00882723	0.00703575	0.00524426	0.00345278	0.0016613	0.0017806	0.00346328	0.00514595	0.00682863
-0.0109505	-0.0114641	-0.0119777	-0.0124912	-0.0130048	-0.0135184	-0.013571	-0.0135994	-0.0136278	-0.0136562	-0.0136846	-0.0128403	-0.0118991	-0.0109579	-0.0100167	-0.00907546	-0.00742851	-0.00565701	-0.00388552	-0.00211402	-0.000342527	-0.000764426	-0.00173467	-0.00270492	-0.00367517	-0.00464542	-0.00448893	-0.00395686	-0.0034248	-0.00289273	-0.00236067	-0.0011982	0.000234433	0.00166707	0.0030997	0.00453234	0.00523595	0.00554701	0.00585807	0.00616913	0.0064802	0.0059563	0.00487577	0.00379524	0.00271471	0.00163418	0.00210671	0.00384992	0.00559314	0.00733635
-0.00770719	-0.00861286	-0.00951852	-0.0104242	-0.0113299	-0.0122355	-0.0127841	-0.0133138	-0.0138436	-0.0143733	-0.0149031	-0.0138343	-0.0125879	-0.0113415	-0.0100951	-0.00884867	-0.00726273	-0.00561687	-0.00397101	-0.00232514	-0.00067928	-0.00122489	-0.00231838	-0.00341186	-0.00450534	-0.00559883	-0.00556713	-0.00516037	-0.00475361	-0.00434685	-0.00394009	-0.0024662	-0.000534973	0.00139625	0.00332748	0.00525871	0.00559234	0.00506573	0.00453912	0.00401251	0.0034859	0.00305763	0.00269492	0.00233221	0.00196951	0.0016068	0.00243597	0.0042403	0.00604464	0.00784898
-0.00443254	-0.00573407	-0.00703561	-0.00833715	-0.00963868	-0.0109402	-0.0119895	-0.0130254	-0.0140614	-0.0150974	-0.0161334	-0.0148379	-0.0132833	-0.0117288	-0.0101742	-0.0086197	-0.00709535	-0.00557634	-0.00405732	-0.0025383	-0.00101929	-0.00168981	-0.00290772	-0.00412563	-0.00534354	-0.00656145	-0.00665575	-0.0063755	-0.00609526	-0.00581501	-0.00553477	-0.00374645	-0.00131181	0.00112282	0.00355746	0.0059921	0.00595217	0.00457979	0.00320741	0.00183503	0.000462655	0.000130936	0.000492991	0.000855046	0.0012171	0.00157916	0.00276841	0.00463446	0.00650051	0.00836656
-0.00112623	-0.00282747	-0.0045287	-0.00622994	-0.00793117	-0.00963241	-0.0111872	-0.0127343	-0.0142814	-0.0158284	-0.0173755	-0.0158511	-0.0139855	-0.0121198	-0.0102542	-0.00838851	-0.00692636	-0.00553541	-0.00414447	-0.00275352	-0.00136258	-0.00215922	-0.00350276	-0.0048463	-0.00618984	-0.00753338	-0.00775489	-0.00760238	-0.00744988	-0.00729737	-0.00714487	-0.00503908	-0.00209616	0.000846747	0.00378966	0.00673257	0.00631548	0.00408916	0.00186284	-0.000363483	-0.0025898	-0.00282404	-0.00173022	-0.000636399	0.000457422	0.00155124	0.00310406	0.00503242	0.00696078	0.00888914
0.000959608	-0.000667598	-0.0022948	-0.00392201	-0.00554922	-0.00717642	-0.00827653	-0.00934889	-0.0104213	-0.0114936	-0.012566	-0.011459	-0.0101099	-0.00876076	-0.00741164	-0.00606251	-0.00503028	-0.00405398	-0.00307767	-0.00210136	-0.00112506	-0.00162045	-0.00248376	-0.00334708	-0.0042104	-0.00507371	-0.00536565	-0.00546712	-0.0055686	-0.00567008	-0.00577155	-0.00409155	-0.00164805	0.000795445	0.00323894	0.00568244	0.00526092	0.00329669	0.00133247	-0.000631753	-0.00259598	-0.00271177	-0.00159527	-0.000478772	0.000637724	0.00175422	0.00303985	0.00446387	0.00588788	0.0073119
0.00267608	0.00127216	-0.000131764	-0.00153569	-0.00293961	-0.00434353	-0.0046844	-0.00496931	-0.00525422	-0.00553913	-0.00582404	-0.00534021	-0.00477096	-0.00420171	-0.00363247	-0.00306322	-0.00257925	-0.00211033	-0.00164141	-0.00117248	-0.000703563	-0.000761493	-0.000951137	-0.00114078	-0.00133042	-0.00152007	-0.00186507	-0.00226187	-0.00265866	-0.00305545	-0.00345224	-0.00243426	-0.000809936	0.000814384	0.0024387	0.00406302	0.00375409	0.00240417	0.00105425	-0.00029567	-0.00164559	-0.00163556	-0.000718909	0.000197746	0.0011144	0.00203106	0.00284965	0.00358802	0.00432639	0.00506476
0.00440915	0.00323067	0.00205218	0.0008737	-0.000304782	-0.00148326	-0.00105754	-0.000547393	-3.72419e-05	0.00047291	0.000983061	0.000837727	0.000619561	0.000401395	0.000183229	-3.49364e-05	-0.000104524	-0.000147892	-0.000191259	-0.000234627	-0.000277995	0.000105763	0.000596303	0.00108684	0.00157738	0.00206792	0.00166934	0.000974373	0.000279411	-0.000415552	-0.00111051	-0.000760945	3.62805e-05	0.000833506	0.00163073	0.00242796	0.0022327	0.00150302	0.000773339	4.36612e-05	-0.000686017	-0.000548959	0.000165922	0.000880803	0.00159568	0.00231057	0.00265761	0.00270371	0.0027498	0.0027959
0.00615896	0.0052081	0.00425724	0.00330638	0.00235551	0.00140465	0.00260436	0.00391726	0.00523016	0.00654306	0.00785595	0.00707537	0.00606218	0.00504899	0.00403581	0.00302262	0.00239412	0.00183351	0.0012729	0.000712295	0.000151686	0.000981403	0.0021587	0.003336	0.0045133	0.00569059	0.00523791	0.00424189	0.00324588	0.00224986	0.00125385	0.000928539	0.000890676	0.000852813	0.00081495	0.000777087	0.000696598	0.000593156	0.000489714	0.000386272	0.00028283	0.000548147	0.0010593	0.00157046	0.00208162	0.00259278	0.00246372	0.00181085	0.00115798	0.000505112
0.00792569	0.00720465	0.0064836	0.00576256	0.00504152	0.00432048	0.00630166	0.00842506	0.0105485	0.0126719	0.0147953	0.0133733	0.0115574	0.00974151	0.00792562	0.00610972	0.00491691	0.00383406	0.00275122	0.00166837	0.00058552	0.0018655	0.0037362	0.00560689	0.00747758	0.00934828	0.00884097	0.00754099	0.00624101	0.00494104	0.00364106	0.00263435	0.00175333	0.000872307	-8.71538e-06	-0.000889737	-0.000854345	-0.000325499	0.000203348	0.000732194	0.00126104	0.00165586	0.00196132	0.00226679	0.00257225	0.00287772	0.00226795	0.000909362	-0.000449227	-0.00180782
0.0109191	0.0102614	0.00960365	0.00894592	0.0082882	0.00763047	0.00934531	0.011185	0.0130247	0.0148644	0.0167041	0.0150693	0.0130484	0.0110275	0.00900666	0.00698578	0.00569086	0.00452405	0.00335724	0.00219043	0.00102362	0.00220786	0.00397987	0.00575187	0.00752387	0.00929587	0.00870281	0.0073214	0.00593999	0.00455858	0.00317716	0.00201298	0.000941898	-0.000129186	-0.00120027	-0.00227135	-0.00221664	-0.00155573	-0.000894828	-0.00023392	0.000426987	0.000817161	0.00102685	0.00123653	0.00144622	0.0016559	0.00109558	-9.47352e-05	-0.00128505	-0.00247537
0.0144852	0.0138155	0.0131459	0.0124763	0.0118066	0.011137	0.0121085	0.0131664	0.0142243	0.0152821	0.01634	0.0146857	0.01273	0.0107743	0.00881865	0.00686297	0.00567517	0.00462288	0.00357058	0.00251829	0.00146599	0.00230616	0.00361945	0.00493273	0.00624602	0.0075593	0.00686591	0.00550363	0.00414134	0.00277906	0.00141677	0.000332073	-0.000633663	-0.0015994	-0.00256513	-0.00353087	-0.00350057	-0.00293393	-0.0023673	-0.00180067	-0.00123403	-0.000909409	-0.000746127	-0.000582845	-0.000419563	-0.000256281	-0.000526267	-0.00115074	-0.00177522	-0.0023997
0.0180857	0.0174041	0.0167224	0.0160407	0.015359	0.0146774	0.0148984	0.0151669	0.0154354	0.0157039	0.0159724	0.0142984	0.0124085	0.0105187	0.00862883	0.00673898	0.00565933	0.00472266	0.00378598	0.00284931	0.00191264	0.00240541	0.00325554	0.00410568	0.00495581	0.00580595	0.00501125	0.00366828	0.00232531	0.000982341	-0.000360631	-0.00136508	-0.00222445	-0.00308382	-0.00394319	-0.00480256	-0.0047969	-0.00432545	-0.003854	-0.00338255	-0.00291111	-0.00265267	-0.00253624	-0.00241981	-0.00230337	-0.00218694	-0.00216379	-0.00221696	-0.00227013	-0.0023233
0.0217211	0.0210273	0.0203334	0.0196396	0.0189458	0.018252	0.0177152	0.0171867	0.0166582	0.0161297	0.0156012	0.0139073	0.0120839	0.0102605	0.00843717	0.0066138	0.00564334	0.00482341	0.00400347	0.00318353	0.0023636	0.00250562	0.00288812	0.00327063	0.00365314	0.00403565	0.00313867	0.0018152	0.000491728	-0.000831743	-0.00215521	-0.00307864	-0.00383062	-0.00458259	-0.00533457	-0.00608655	-0.00610576	-0.00573042	-0.00535508	-0.00497973	-0.00460439	-0.00441277	-0.00434365	-0.00427452	-0.00420539	-0.00413627	-0.00381715	-0.00329348	-0.00276982	-0.00224616
0.0253916	0.0246855	0.0239794	0.0232733	0.0225672	0.0218611	0.0205593	0.0192261	0.0178928	0.0165596	0.0152264	0.0135124	0.0117562	0.00999991	0.00824365	0.0064874	0.0056272	0.00492513	0.00422306	0.00352099	0.00281892	0.00260679	0.00251715	0.00242751	0.00233788	0.00224824	0.00124799	-5.57935e-05	-0.00135958	-0.00266336	-0.00396714	-0.00480876	-0.0054523	-0.00609585	-0.00673939	-0.00738294	-0.00742728	-0.00714897	-0.00687066	-0.00659235	-0.00631404	-0.00618989	-0.00616853	-0.00614716	-0.0061258	-0.00610443	-0.00548648	-0.00438041	-0.00327434	-0.00216827
0.025403	0.0247206	0.0240382	0.0233559	0.0226735	0.0219911	0.0205643	0.0190983	0.0176322	0.0161662	0.0147002	0.0129474	0.0111628	0.00937824	0.00759365	0.00580905	0.00531039	0.00503866	0.00476692	0.00449519	0.00422346	0.00375498	0.00323732	0.00271966	0.002202	0.00168434	0.000725757	-0.000379805	-0.00148537	-0.00259093	-0.00369649	-0.00450906	-0.00519606	-0.00588306	-0.00657006	-0.00725706	-0.0074661	-0.00741779	-0.00736947	-0.00732116	-0.00727284	-0.00714167	-0.00695525	-0.00676883	-0.00658242	-0.006396	-0.00563464	-0.00440286	-0.00317108	-0.0019393
0.0231215	0.0224855	0.0218495	0.0212135	0.0205775	0.0199415	0.0187903	0.017612	0.0164337	0.0152554	0.0140772	0.0122738	0.0104009	0.00852807	0.00665521	0.00478236	0.00480402	0.00516	0.00551598	0.00587196	0.00622795	0.00556346	0.00464386	0.00372426	0.00280466	0.00188506	0.00105911	0.000264367	-0.000530375	-0.00132512	-0.00211986	-0.00293633	-0.00376212	-0.00458791	-0.0054137	-0.00623949	-0.00670131	-0.00696715	-0.00723299	-0.00749883	-0.00776467	-0.00757975	-0.00709433	-0.0066089	-0.00612348	-0.00563805	-0.00483014	-0.00375837	-0.0026866	-0.00161482
0.020818	0.0202288	0.0196396	0.0190504	0.0184612	0.017872	0.0169992	0.0161114	0.0152236	0.0143359	0.0134481	0.0115936	0.00963163	0.00766967	0.00570771	0.00374575	0.00429275	0.00528252	0.00627228	0.00726205	0.00825181	0.00738942	0.006064	0.00473857	0.00341315	0.00208773	0.00139568	0.000914764	0.000433847	-4.70703e-05	-0.000527988	-0.00134841	-0.00231433	-0.00328025	-0.00424617	-0.00521209	-0.00592913	-0.00651216	-0.00709519	-0.00767822	-0.00826125	-0.00802207	-0.00723475	-0.00644742	-0.0056601	-0.00487278	-0.00401786	-0.00310764	-0.00219743	-0.00128721
0.0184922	0.0179503	0.0174083	0.0168664	0.0163244	0.0157825	0.0151907	0.0145963	0.0140019	0.0134074	0.012813	0.0109068	0.00885491	0.00680298	0.00475105	0.00269912	0.00377655	0.00540622	0.00703589	0.00866556	0.0102952	0.00923303	0.00749786	0.00576269	0.00402752	0.00229235	0.00173551	0.00157145	0.00140739	0.00124333	0.00107927	0.000254867	-0.000852539	-0.00195995	-0.00306735	-0.00417476	-0.00514949	-0.00605277	-0.00695606	-0.00785935	-0.00876263	-0.00846866	-0.00737652	-0.00628438	-0.00519224	-0.0041001	-0.00319773	-0.00245063	-0.00170353	-0.000956433
0.016144	0.0156497	0.0151555	0.0146613	0.0141671	0.0136728	0.0133648	0.0130665	0.0127683	0.01247	0.0121718	0.0102135	0.00807068	0.00592791	0.00378514	0.00164237	0.00325535	0.00553112	0.00780688	0.0100826	0.0123584	0.0110945	0.00894558	0.0067967	0.00464782	0.00249894	0.00207862	0.00223448	0.00239034	0.0025462	0.00270206	0.00187364	0.000623377	-0.000626882	-0.00187714	-0.0031274	-0.00436231	-0.00558894	-0.00681558	-0.00804222	-0.00926886	-0.00891957	-0.00751967	-0.00611977	-0.00471986	-0.00331996	-0.00236968	-0.00178727	-0.00120487	-0.000622457
0.0133299	0.0128572	0.0123844	0.0119117	0.0114389	0.0109662	0.0108717	0.0107971	0.0107225	0.0106478	0.0105732	0.00876113	0.00675596	0.0047508	0.00274563	0.000740468	0.00250678	0.00493865	0.00737052	0.00980239	0.0122343	0.0108831	0.00858609	0.00628912	0.00399215	0.00169518	0.00147366	0.00194397	0.00241427	0.00288458	0.00335488	0.00260082	0.00132202	4.32236e-05	-0.00123557	-0.00251437	-0.00368911	-0.00480781	-0.00592652	-0.00704522	-0.00816393	-0.00780748	-0.00646759	-0.00512771	-0.00378783	-0.00244794	-0.00162199	-0.00121652	-0.000811057	-0.000405592
0.0101176	0.00964424	0.00917084	0.00869743	0.00822402	0.00775062	0.00781061	0.00789867	0.00798673	0.00807479	0.00816285	0.00666488	0.00499067	0.00331647	0.00164227	-3.19309e-05	0.00156481	0.00373878	0.00591274	0.00808671	0.0102607	0.00891888	0.00669815	0.00447741	0.00225667	3.59397e-05	6.62183e-05	0.000846835	0.00162745	0.00240807	0.00318868	0.00257536	0.00136462	0.00015389	-0.00105684	-0.00226758	-0.00311122	-0.00375719	-0.00440317	-0.00504914	-0.00569512	-0.00537221	-0.00440337	-0.00343454	-0.0024657	-0.00149687	-0.000941056	-0.000723169	-0.000505283	-0.000287396
0.00687433	0.00640026	0.00592619	0.00545211	0.00497804	0.00450397	0.00471995	0.00497226	0.00522456	0.00547687	0.00572917	0.00454837	0.00320833	0.00186829	0.000528245	-0.000811795	0.000613733	0.0025273	0.00444087	0.00635444	0.00826801	0.00693572	0.00479195	0.00264819	0.000504429	-0.00163933	-0.00135483	-0.000260902	0.000833025	0.00192695	0.00302088	0.00254965	0.00140764	0.000265626	-0.000876385	-0.0020184	-0.00252774	-0.00269642	-0.00286509	-0.00303377	-0.00320245	-0.0029134	-0.0023192	-0.001725	-0.0011308	-0.000536605	-0.000253543	-0.000225048	-0.000196553	-0.000168058
0.00359968	0.00312493	0.00265018	0.00217543	0.00170068	0.00122593	0.00159942	0.00201756	0.0024357	0.00285383	0.00327197	0.0024114	0.00140875	0.000406101	-0.000596548	-0.0015992	-0.000346537	0.00130412	0.00295477	0.00460543	0.00625609	0.00493338	0.00286734	0.000801292	-0.00126475	-0.0033308	-0.00278961	-0.00137935	3.09193e-05	0.00144118	0.00285145	0.00252369	0.00145107	0.000378442	-0.000694182	-0.00176681	-0.00193862	-0.00162539	-0.00131216	-0.000998922	-0.000685688	-0.000430829	-0.000214887	1.05593e-06	0.000216998	0.000432941	0.000440615	0.000277888	0.000115161	-4.75665e-05
0.000293368	-0.000182063	-0.000657493	-0.00113292	-0.00160835	-0.00208378	-0.00155126	-0.000965693	-0.000380122	0.000205449	0.00079102	0.000253779	-0.000408218	-0.00107022	-0.00173221	-0.00239421	-0.00131609	6.9113e-05	0.00145431	0.00283952	0.00422472	0.0029117	0.000924119	-0.00106346	-0.00305103	-0.00503861	-0.00423826	-0.0025086	-0.000778938	0.000950723	0.00268038	0.00249748	0.00149492	0.000492349	-0.000510219	-0.00151279	-0.00134381	-0.00054401	0.000255792	0.0010556	0.0018554	0.00207574	0.00190977	0.0017438	0.00157783	0.00141186	0.00114148	0.000785684	0.000429887	7.40895e-05
-0.00393602	-0.00445475	-0.00497349	-0.00549222	-0.00601096	-0.00652969	-0.00583326	-0.00507288	-0.00431249	-0.0035521	-0.00279172	-0.0030889	-0.0035036	-0.00391829	-0.00433299	-0.00474768	-0.00371311	-0.00242279	-0.00113247	0.000157845	0.00144816	0.000437141	-0.00114922	-0.00273558	-0.00432194	-0.0059083	-0.00499922	-0.00325834	-0.00151745	0.00022343	0.00196431	0.00202937	0.00137622	0.000723073	6.99224e-05	-0.000583228	-0.000176329	0.000801365	0.00177906	0.00275675	0.00373445	0.00399328	0.00377287	0.00355245	0.00333204	0.00311163	0.0028634	0.00259242	0.00232143	0.00205045
-0.00920502	-0.00981524	-0.0104255	-0.0110357	-0.0116459	-0.0122561	-0.0113904	-0.0104471	-0.00950374	-0.00856039	-0.00761704	-0.00776869	-0.008042	-0.00831532	-0.00858863	-0.00886194	-0.00772266	-0.00633409	-0.00494552	-0.00355696	-0.00216839	-0.00254699	-0.00336738	-0.00418777	-0.00500816	-0.00582854	-0.00498112	-0.00357775	-0.00217438	-0.000771011	0.000632358	0.00106176	0.00107374	0.00108572	0.0010977	0.00110968	0.00163782	0.00244391	0.00324999	0.00405607	0.00486215	0.00524204	0.00533782	0.00543359	0.00552937	0.00562514	0.00573874	0.00586691	0.00599509	0.00612326
-0.0145249	-0.0152275	-0.0159301	-0.0166327	-0.0173353	-0.0180379	-0.0170013	-0.0158733	-0.0147452	-0.0136171	-0.012489	-0.0124937	-0.0126243	-0.0127548	-0.0128854	-0.013016	-0.011771	-0.0102832	-0.00879543	-0.00730766	-0.0058199	-0.00555996	-0.00560698	-0.00565399	-0.00570101	-0.00574802	-0.00496283	-0.00390024	-0.00283765	-0.00177506	-0.000712471	8.47844e-05	0.000768325	0.00145187	0.00213541	0.00281895	0.00346951	0.00410232	0.00473513	0.00536794	0.00600075	0.00650288	0.0069179	0.00733291	0.00774793	0.00816294	0.00864186	0.00917305	0.00970425	0.0102354
-0.0198963	-0.0206921	-0.021488	-0.0222838	-0.0230797	-0.0238755	-0.0226665	-0.0213519	-0.0200373	-0.0187227	-0.0174081	-0.0172644	-0.0172508	-0.0172373	-0.0172237	-0.0172101	-0.0158584	-0.0142705	-0.0126825	-0.0110946	-0.0095067	-0.00860205	-0.00786822	-0.00713439	-0.00640056	-0.00566672	-0.00494438	-0.00422586	-0.00350734	-0.00278882	-0.0020703	-0.000901629	0.000459963	0.00182155	0.00318315	0.00454474	0.00531891	0.00577677	0.00623463	0.00669249	0.00715035	0.0077759	0.00851325	0.00925059	0.00998793	0.0107253	0.011573	0.0125111	0.0134493	0.0143874
-0.0253196	-0.0262096	-0.0270996	-0.0279896	-0.0288796	-0.0297696	-0.0283863	-0.0268834	-0.0253805	-0.0238776	-0.0223747	-0.0220812	-0.0219221	-0.021763	-0.0216039	-0.0214449	-0.0199853	-0.0182963	-0.0166072	-0.0149182	-0.0132291	-0.0116735	-0.0101513	-0.00862909	-0.00710687	-0.00558464	-0.00492574	-0.00455462	-0.00418349	-0.00381237	-0.00344125	-0.00189758	0.00014862	0.00219482	0.00424101	0.00628721	0.00718617	0.0074674	0.00774862	0.00802984	0.00831107	0.00906123	0.010124	0.0111868	0.0122496	0.0133124	0.0145326	0.0158815	0.0172305	0.0185794
-0.0262064	-0.0272471	-0.0282879	-0.0293286	-0.0303693	-0.03141	-0.0299524	-0.0283632	-0.026774	-0.0251848	-0.0235956	-0.0233096	-0.0231684	-0.0230273	-0.0228861	-0.0227449	-0.021433	-0.0199146	-0.0183962	-0.0168777	-0.0153593	-0.0134572	-0.0114591	-0.00946108	-0.00746302	-0.00546497	-0.00486099	-0.0047217	-0.00458241	-0.00444313	-0.00430384	-0.00253429	-6.60698e-05	0.00240215	0.00487038	0.0073386	0.00829374	0.00843415	0.00857455	0.00871495	0.00885535	0.00955891	0.0106379	0.0117169	0.0127959	0.0138749	0.0152307	0.016813	0.0183952	0.0199775
-0.0201855	-0.0214622	-0.022739	-0.0240157	-0.0252925	-0.0265693	-0.0251894	-0.0236696	-0.0221499	-0.0206302	-0.0191105	-0.0190713	-0.0191966	-0.0193219	-0.0194472	-0.0195726	-0.0187965	-0.0178614	-0.0169262	-0.0159911	-0.0150559	-0.0132722	-0.0112763	-0.00928046	-0.00728458	-0.0052887	-0.00472639	-0.00464193	-0.00455748	-0.00447303	-0.00438857	-0.00262122	-0.00013262	0.00235598	0.00484458	0.00733317	0.00823979	0.00829456	0.00834933	0.00840411	0.00845888	0.00885551	0.00948005	0.0101046	0.0107291	0.0113537	0.012484	0.0140283	0.0155725	0.0171168
-0.0141063	-0.0156214	-0.0171365	-0.0186515	-0.0201666	-0.0216817	-0.0203803	-0.0189307	-0.0174811	-0.0160315	-0.014582	-0.014792	-0.0151864	-0.0155808	-0.0159752	-0.0163696	-0.0161345	-0.0157883	-0.0154421	-0.0150959	-0.0147496	-0.0130855	-0.0110918	-0.00909809	-0.00710441	-0.00511072	-0.00459049	-0.0045614	-0.00453231	-0.00450322	-0.00447412	-0.00270898	-0.000199813	0.00230935	0.00481852	0.00732769	0.00818531	0.00815362	0.00812194	0.00809026	0.00805858	0.00814532	0.00831101	0.0084767	0.00864239	0.00880808	0.00971086	0.0112167	0.0127226	0.0142284
-0.00796842	-0.00972411	-0.0114798	-0.0132355	-0.0149912	-0.0167469	-0.0155248	-0.014146	-0.0127672	-0.0113885	-0.0100097	-0.0104713	-0.0111374	-0.0118034	-0.0124695	-0.0131356	-0.0134467	-0.0136951	-0.0139435	-0.014192	-0.0144404	-0.0128969	-0.0109054	-0.00891397	-0.0069225	-0.00493103	-0.00445327	-0.00448008	-0.00450689	-0.0045337	-0.0045605	-0.00279759	-0.000267655	0.00226228	0.00479222	0.00732215	0.0081303	0.00801133	0.00789235	0.00777338	0.00765441	0.00742826	0.00713067	0.00683307	0.00653548	0.00623788	0.00691087	0.00837797	0.00984508	0.0113122
-0.0017712	-0.00376983	-0.00576846	-0.00776709	-0.00976572	-0.0117644	-0.0106224	-0.00931508	-0.0080078	-0.00670051	-0.00539323	-0.00610885	-0.00704924	-0.00798963	-0.00893002	-0.00987041	-0.0107329	-0.0115817	-0.0124305	-0.0132793	-0.0141281	-0.0127065	-0.0107173	-0.00872806	-0.00673883	-0.0047496	-0.00431473	-0.00439797	-0.00448122	-0.00456447	-0.00464772	-0.00288706	-0.000336154	0.00221475	0.00476566	0.00731656	0.00807476	0.00786765	0.00766055	0.00745344	0.00724633	0.00670428	0.00593892	0.00517356	0.0044082	0.00364284	0.00408382	0.00551179	0.00693976	0.00836774
0.00382076	0.00155352	-0.000713716	-0.00298095	-0.00524819	-0.00751543	-0.00649904	-0.00530983	-0.00412062	-0.0029314	-0.00174219	-0.00270056	-0.00389755	-0.00509455	-0.00629154	-0.00748853	-0.00866141	-0.00983004	-0.0109987	-0.0121673	-0.0133359	-0.0121984	-0.0104844	-0.00877041	-0.00705639	-0.00534237	-0.00491226	-0.00491012	-0.00490797	-0.00490583	-0.00490368	-0.00331933	-0.00105689	0.00120554	0.00346798	0.00573042	0.00652448	0.00652786	0.00653125	0.00653464	0.00653803	0.00591241	0.00486746	0.0038225	0.00277755	0.0017326	0.00205253	0.00348919	0.00492584	0.0063625
0.00809291	0.00550631	0.00291971	0.000333105	-0.0022535	-0.0048401	-0.00404297	-0.00306775	-0.00209252	-0.0011173	-0.00014208	-0.00131718	-0.00273121	-0.00414524	-0.00555927	-0.00697329	-0.0079505	-0.00885062	-0.00975074	-0.0106509	-0.011551	-0.0110331	-0.0101607	-0.00928835	-0.00841598	-0.0075436	-0.00703868	-0.00665624	-0.0062738	-0.00589136	-0.00550892	-0.00446205	-0.00313042	-0.00179878	-0.000467151	0.000864481	0.00187297	0.00270745	0.00354193	0.00437642	0.0052109	0.00498714	0.00405788	0.00312863	0.00219937	0.00127012	0.00170168	0.00324664	0.0047916	0.00633655
0.0124064	0.0094973	0.00658825	0.00367919	0.000770141	-0.00213891	-0.00156316	-0.000803995	-4.48311e-05	0.000714333	0.0014735	7.95677e-05	-0.00155359	-0.00318676	-0.00481992	-0.00645308	-0.00723272	-0.00786173	-0.00849074	-0.00911975	-0.00974876	-0.00985648	-0.00983389	-0.00981129	-0.0097887	-0.0097661	-0.00918565	-0.00841924	-0.00765283	-0.00688642	-0.00612001	-0.00561581	-0.00522398	-0.00483215	-0.00444032	-0.00404849	-0.0028235	-0.00114989	0.000523724	0.00219734	0.00387095	0.00405293	0.00324049	0.00242805	0.00161561	0.000803167	0.00134744	0.00300174	0.00465605	0.00631036
0.0167615	0.0135269	0.0102922	0.00705762	0.003823	0.000588382	0.000940618	0.00148164	0.00202265	0.00256367	0.00310469	0.00148982	-0.000364597	-0.00221901	-0.00407343	-0.00592784	-0.00650799	-0.00686328	-0.00721856	-0.00757384	-0.00792912	-0.0086685	-0.00950389	-0.0103393	-0.0111747	-0.0120101	-0.0113534	-0.0101993	-0.00904519	-0.0078911	-0.00673701	-0.00678072	-0.00733778	-0.00789483	-0.00845189	-0.00900894	-0.00756536	-0.00504451	-0.00252366	-2.80741e-06	0.00251804	0.00310969	0.00241519	0.00172069	0.0010262	0.000331702	0.000989771	0.00275448	0.0045192	0.00628391
0.0211587	0.0175954	0.014032	0.0104687	0.00690537	0.00334204	0.0034686	0.00378936	0.00411012	0.00443088	0.00475165	0.0029137	0.000835893	-0.00124191	-0.00331972	-0.00539753	-0.00577627	-0.00585518	-0.00593408	-0.00601299	-0.0060919	-0.00746903	-0.00917071	-0.0108724	-0.0125741	-0.0142758	-0.013542	-0.0119965	-0.010451	-0.00890549	-0.00735997	-0.00795689	-0.009472	-0.0109871	-0.0125022	-0.0140173	-0.012353	-0.00897677	-0.00560049	-0.00222421	0.00115206	0.00215733	0.00158192	0.0010065	0.000431092	-0.00014432	0.000628648	0.00250483	0.00438102	0.00625721
0.0247896	0.02111	0.0174304	0.0137508	0.0100712	0.00639159	0.00609751	0.00598163	0.00586574	0.00574985	0.00563396	0.00380483	0.00178533	-0.000234165	-0.00225366	-0.00427316	-0.00449124	-0.00439143	-0.00429162	-0.00419181	-0.00409199	-0.00603431	-0.00848715	-0.01094	-0.0133928	-0.0158457	-0.0151932	-0.0135056	-0.011818	-0.0101304	-0.00844274	-0.00942256	-0.0115456	-0.0136686	-0.0157916	-0.0179146	-0.0160884	-0.0121358	-0.00818323	-0.00423064	-0.000278042	0.000948089	0.000356577	-0.000234935	-0.000826447	-0.00141796	-0.000592069	0.00139351	0.0033791	0.00536468
0.0260752	0.0229128	0.0197504	0.0165879	0.0134255	0.010263	0.00897698	0.0077897	0.00660242	0.00541513	0.00422785	0.00309634	0.00197103	0.000845724	-0.000279585	-0.00140489	-0.00158641	-0.00160138	-0.00161635	-0.00163131	-0.00164628	-0.00392756	-0.00677542	-0.00962328	-0.0124711	-0.015319	-0.0152163	-0.0141301	-0.0130438	-0.0119576	-0.0108714	-0.0117208	-0.0133999	-0.015079	-0.0167581	-0.0184372	-0.0166271	-0.0129383	-0.00924946	-0.00556064	-0.00187182	-0.00100167	-0.00201063	-0.00301959	-0.00402855	-0.00503751	-0.00434383	-0.00225708	-0.000170324	0.00191643
0.0273733	0.024733	0.0220928	0.0194525	0.0168122	0.0141719	0.0118843	0.00961525	0.00734621	0.00507718	0.00280815	0.00238101	0.00215853	0.00193605	0.00171357	0.00149109	0.00134649	0.00121563	0.00108478	0.000953923	0.000823068	-0.00180046	-0.00504715	-0.00829384	-0.0115405	-0.0147872	-0.0152396	-0.0147606	-0.0142815	-0.0138025	-0.0133234	-0.0140413	-0.0152722	-0.0165031	-0.0177339	-0.0189648	-0.017171	-0.0137485	-0.010326	-0.0069035	-0.003481	-0.00297027	-0.00440071	-0.00583116	-0.0072616	-0.00869205	-0.00813185	-0.00594295	-0.00375405	-0.00156515
0.028684	0.0265709	0.0244578	0.0223447	0.0202316	0.0181185	0.0148197	0.0114584	0.0080972	0.00473596	0.00137472	0.00165877	0.00234784	0.00303691	0.00372599	0.00441506	0.00430774	0.00405988	0.00381201	0.00356415	0.00331628	0.000347209	-0.00330217	-0.00695155	-0.0106009	-0.0142503	-0.0152632	-0.0153972	-0.0155312	-0.0156652	-0.0157992	-0.0163842	-0.0171626	-0.0179409	-0.0187192	-0.0194975	-0.0177201	-0.0145665	-0.0114129	-0.00825933	-0.00510574	-0.0049579	-0.0068139	-0.0086699	-0.0105259	-0.0123819	-0.0119565	-0.00966445	-0.00737241	-0.00508037
0.0300073	0.0284265	0.0268457	0.0252649	0.0236841	0.0221033	0.0177835	0.0133195	0.00885545	0.00439145	-7.25548e-05	0.000929541	0.00253898	0.00414842	0.00575786	0.0073673	0.00729761	0.00693161	0.0065656	0.0061996	0.0058336	0.00251563	-0.00154032	-0.00559628	-0.00965224	-0.0137082	-0.0152869	-0.0160399	-0.0167929	-0.0175459	-0.0182989	-0.0187498	-0.0190712	-0.0193926	-0.019714	-0.0200354	-0.0182746	-0.0153925	-0.0125104	-0.00962828	-0.00674618	-0.00696474	-0.00925041	-0.0115361	-0.0138218	-0.0161074	-0.0158181	-0.0134219	-0.0110257	-0.00862957
0.0302082	0.029073	0.0279378	0.0268026	0.0256674	0.0245322	0.0194664	0.0141938	0.00892117	0.00364853	-0.00162411	-0.000107371	0.00216374	0.00443485	0.00670597	0.00897708	0.00894289	0.00850188	0.00806087	0.00761986	0.00717885	0.00372632	-0.000479085	-0.00468449	-0.0088899	-0.0130953	-0.0150442	-0.0162408	-0.0174375	-0.0186342	-0.0198309	-0.0201955	-0.0202036	-0.0202116	-0.0202197	-0.0202277	-0.0185181	-0.0158835	-0.0132489	-0.0106143	-0.00797965	-0.00847972	-0.0110696	-0.0136594	-0.0162493	-0.0188391	-0.0186824	-0.0162786	-0.0138748	-0.011471
0.0252782	0.0241776	0.0230771	0.0219765	0.0208759	0.0197753	0.0152449	0.0105339	0.00582297	0.00111203	-0.00359891	-0.0025137	-0.000784465	0.000944768	0.002674	0.00440323	0.00439356	0.00407702	0.00376049	0.00344395	0.00312741	0.000523388	-0.0026525	-0.0058284	-0.00900429	-0.0121802	-0.0135928	-0.0144177	-0.0152426	-0.0160675	-0.0168924	-0.0173924	-0.0177532	-0.018114	-0.0184748	-0.0188356	-0.0173335	-0.0148284	-0.0123234	-0.00981827	-0.00731318	-0.0076976	-0.0100083	-0.0123191	-0.0146298	-0.0169406	-0.0168965	-0.0149258	-0.0129551	-0.0109844
0.0203006	0.0192349	0.0181693	0.0171037	0.016038	0.0149724	0.0109825	0.00683866	0.00269484	-0.00144898	-0.0055928	-0.00494328	-0.00376116	-0.00257905	-0.00139693	-0.000214819	-0.000199735	-0.000390599	-0.000581463	-0.000772326	-0.00096319	-0.0027105	-0.00484693	-0.00698336	-0.00911978	-0.0112562	-0.0121274	-0.012577	-0.0130265	-0.013476	-0.0139255	-0.0145622	-0.0152791	-0.0159961	-0.016713	-0.01743	-0.0161376	-0.0137633	-0.0113889	-0.0090146	-0.00664028	-0.00690792	-0.00893687	-0.0109658	-0.0129948	-0.0150237	-0.0150934	-0.0135599	-0.0120265	-0.0104931
0.0152748	0.0142445	0.0132141	0.0121838	0.0111534	0.0101231	0.0066789	0.00310769	-0.000463531	-0.00403475	-0.00760596	-0.00739635	-0.00676664	-0.00613693	-0.00550722	-0.00487751	-0.00483743	-0.0049014	-0.00496538	-0.00502935	-0.00509333	-0.00597565	-0.00706257	-0.00814948	-0.00923639	-0.0103233	-0.0106479	-0.0107184	-0.0107889	-0.0108594	-0.0109299	-0.0117046	-0.0127812	-0.0138577	-0.0149342	-0.0160108	-0.0149301	-0.0126878	-0.0104455	-0.00820316	-0.00596087	-0.00611061	-0.00785504	-0.00959947	-0.0113439	-0.0130883	-0.0132728	-0.0121809	-0.011089	-0.00999705
0.0102005	0.00920576	0.00821104	0.00721632	0.00622161	0.00522689	0.00233373	-0.000659348	-0.00365243	-0.0066455	-0.00963858	-0.00987312	-0.00980116	-0.00972919	-0.00965722	-0.00958526	-0.00951994	-0.0094558	-0.00939166	-0.00932752	-0.00926338	-0.00927236	-0.00929962	-0.00932687	-0.00935413	-0.00938139	-0.00915408	-0.00884191	-0.00852974	-0.00821758	-0.00790541	-0.00881948	-0.0102591	-0.0116987	-0.0131383	-0.0145778	-0.0137109	-0.0116019	-0.00949287	-0.00738388	-0.00527489	-0.00530559	-0.00676275	-0.00821991	-0.00967707	-0.0111342	-0.0114346	-0.0107885	-0.0101423	-0.0094962
0.00523615	0.0043267	0.00341725	0.00250781	0.00159836	0.000688917	-0.00164141	-0.00404653	-0.00645164	-0.00885676	-0.0112619	-0.0118597	-0.0122567	-0.0126537	-0.0130507	-0.0134477	-0.0133556	-0.0131773	-0.0129989	-0.0128206	-0.0126423	-0.0118702	-0.0109498	-0.0100294	-0.00910894	-0.0081885	-0.00750062	-0.00689025	-0.00627988	-0.00566951	-0.00505915	-0.00606706	-0.00776852	-0.00946999	-0.0111715	-0.0128729	-0.012194	-0.0102334	-0.00827275	-0.00631212	-0.00435148	-0.00428541	-0.00548239	-0.00667937	-0.00787634	-0.00907332	-0.00948836	-0.00926363	-0.0090389	-0.00881417
0.00152899	0.00111017	0.000691354	0.000272535	-0.000146285	-0.000565104	-0.00227391	-0.0040506	-0.0058273	-0.00760399	-0.00938069	-0.00964627	-0.00974396	-0.00984164	-0.00993932	-0.010037	-0.00990778	-0.0097385	-0.00956923	-0.00939995	-0.00923068	-0.00849725	-0.00762278	-0.00674831	-0.00587384	-0.00499937	-0.00463978	-0.00445182	-0.00426386	-0.0040759	-0.00388794	-0.00460623	-0.00571291	-0.00681959	-0.00792627	-0.00903295	-0.00831668	-0.00661881	-0.00492095	-0.00322308	-0.00152522	-0.00155366	-0.00273298	-0.00391229	-0.00509161	-0.00627093	-0.00678254	-0.00674785	-0.00671316	-0.00667847
-0.00221399	-0.00213744	-0.00206089	-0.00198434	-0.00190779	-0.00183125	-0.00291251	-0.00405471	-0.00519691	-0.00633912	-0.00748132	-0.00741147	-0.00720695	-0.00700244	-0.00679792	-0.0065934	-0.00642662	-0.00626649	-0.00610637	-0.00594625	-0.00578612	-0.00509165	-0.00426359	-0.00343553	-0.00260748	-0.00177942	-0.0017513	-0.00198983	-0.00222836	-0.00246689	-0.00270542	-0.00313129	-0.00363743	-0.00414358	-0.00464972	-0.00515587	-0.00440186	-0.0029693	-0.00153675	-0.000104192	0.00132836	0.00120449	4.30068e-05	-0.00111848	-0.00227997	-0.00344145	-0.00405057	-0.00420776	-0.00436494	-0.00452213
-0.00599314	-0.00541644	-0.00483974	-0.00426303	-0.00368633	-0.00310962	-0.00355729	-0.00405886	-0.00456044	-0.00506202	-0.00556359	-0.00515507	-0.00464543	-0.00413579	-0.00362615	-0.00311651	-0.00291181	-0.00276093	-0.00261004	-0.00245916	-0.00230827	-0.00165314	-0.00087194	-9.07403e-05	0.000690459	0.00147166	0.0011651	0.000495957	-0.000173187	-0.000842331	-0.00151147	-0.00164208	-0.00154189	-0.0014417	-0.00134151	-0.00124132	-0.000449206	0.000715477	0.00188016	0.00304484	0.00420952	0.00398931	0.00284582	0.00170234	0.000558852	-0.000584632	-0.0012922	-0.00164312	-0.00199403	-0.00234494
[truncated: 144 more rows]
[truncated: 760 more columns]

## Sheet: S8b_VTC-PH
VTC Axis-coding_ 1	VTC Axis-coding_ 2	VTC Axis-coding_ 3	VTC Axis-coding_ 4	VTC Axis-coding_ 5	VTC Axis-coding_ 6	VTC Axis-coding_ 7	VTC Axis-coding_ 8	VTC Axis-coding_ 9	VTC Axis-coding_ 10	VTC Axis-coding_ 11	VTC Axis-coding_ 12	VTC Axis-coding_ 13	VTC Axis-coding_ 14	VTC Axis-coding_ 15	VTC Axis-coding_ 16	VTC Axis-coding_ 17	VTC Axis-coding_ 18	VTC Axis-coding_ 19	VTC Axis-coding_ 20	VTC Axis-coding_ 21	VTC Axis-coding_ 22	VTC Axis-coding_ 23	VTC Axis-coding_ 24	VTC Axis-coding_ 25	VTC Axis-coding_ 26	VTC Axis-coding_ 27	VTC Axis-coding_ 28	VTC Axis-coding_ 29	VTC Axis-coding_ 30	VTC Axis-coding_ 31	VTC Axis-coding_ 32	VTC Axis-coding_ 33	VTC Axis-coding_ 34	VTC Axis-coding_ 35	VTC Axis-coding_ 36	VTC Axis-coding_ 37	VTC Axis-coding_ 38	VTC Axis-coding_ 39	VTC Axis-coding_ 40	VTC Axis-coding_ 41	VTC Axis-coding_ 42	VTC Axis-coding_ 43	VTC Axis-coding_ 44	VTC Axis-coding_ 45	VTC Axis-coding_ 46	VTC Axis-coding_ 47	VTC Axis-coding_ 48	VTC Axis-coding_ 49	VTC Axis-coding_ 50
[truncated: 280 more rows]
[truncated: 760 more columns]

[truncated: 4 more sheets: S8b_VTC-AH, S8b_VTC-Amyg, S8b_right_c, S8d]
