# Supplementary material for: Computational single-neuron mechanisms of visual object coding in the human temporal lobe
Source: Nat Commun. 2026 Feb 1;17:2234. doi: 10.1038/s41467-026-68954-8 (PMC12963616; doi:10.1038/s41467-026-68954-8)
Supplement: Supplementary file 18 — Source Data for Figure S9 [file 41467_2026_68954_MOESM18_ESM.xlsx]

## Sheet: S9a_FG-PH
VTC Axis-coding_ 1	VTC Axis-coding_ 2	VTC Axis-coding_ 3	VTC Axis-coding_ 4	VTC Axis-coding_ 5	VTC Axis-coding_ 6	VTC Axis-coding_ 7	VTC Axis-coding_ 8	VTC Axis-coding_ 9	VTC Axis-coding_ 10	VTC Axis-coding_ 11	VTC Axis-coding_ 12	VTC Axis-coding_ 13	VTC Axis-coding_ 14	VTC Axis-coding_ 15	VTC Axis-coding_ 16	VTC Axis-coding_ 17	VTC Axis-coding_ 18	VTC Axis-coding_ 19	VTC Axis-coding_ 20	VTC Axis-coding_ 21	VTC Axis-coding_ 22	VTC Axis-coding_ 23	VTC Axis-coding_ 24	VTC Axis-coding_ 25	VTC Axis-coding_ 26	VTC Axis-coding_ 27	VTC Axis-coding_ 28	VTC Axis-coding_ 29	VTC Axis-coding_ 30	VTC Axis-coding_ 31	VTC Axis-coding_ 32	VTC Axis-coding_ 33	VTC Axis-coding_ 34	VTC Axis-coding_ 35	VTC Axis-coding_ 36	VTC Axis-coding_ 37	VTC Axis-coding_ 38	VTC Axis-coding_ 39	VTC Axis-coding_ 40	VTC Axis-coding_ 41	VTC Axis-coding_ 42	VTC Axis-coding_ 43	VTC Axis-coding_ 44	VTC Axis-coding_ 45	VTC Axis-coding_ 46	VTC Axis-coding_ 47	VTC Axis-coding_ 48	VTC Axis-coding_ 49	VTC Axis-coding_ 50
1.01482	1.01616	1.01751	1.01885	1.0202	1.02154	1.01804	1.01428	1.01053	1.00677	1.00302	1.00215	1.00161	1.00106	1.00052	0.999973	0.999679	0.999429	0.99918	0.99893	0.99868	0.997137	0.995271	0.993405	0.991538	0.989672	0.991347	0.994203	0.997059	0.999914	1.00277	1.00578	1.00887	1.01195	1.01503	1.01811	1.01668	1.0128	1.00893	1.00506	1.00119	0.998215	0.995839	0.993462	0.991085	0.988708	0.988498	0.990061	0.991623	0.993186
1.01445	1.01605	1.01765	1.01925	1.02085	1.02246	1.01865	1.01456	1.01047	1.00638	1.00229	1.0012	1.00044	0.99968	0.998921	0.998161	0.997705	0.997303	0.996901	0.996498	0.996096	0.995111	0.99398	0.99285	0.991719	0.990588	0.992193	0.994709	0.997226	0.999742	1.00226	1.00448	1.00659	1.00869	1.01079	1.01289	1.01174	1.00885	1.00596	1.00306	1.00017	0.997925	0.996108	0.994292	0.992476	0.99066	0.990852	0.992687	0.994523	0.996358
1.01407	1.01593	1.01779	1.01966	1.02152	1.02338	1.01927	1.01484	1.01041	1.00599	1.00156	1.00024	0.999262	0.998285	0.997309	0.996333	0.995713	0.995157	0.9946	0.994043	0.993487	0.993065	0.992677	0.99229	0.991902	0.991514	0.993047	0.995221	0.997394	0.999568	1.00174	1.00317	1.00428	1.00539	1.00651	1.00762	1.00677	1.00486	1.00296	1.00105	0.999144	0.997631	0.996381	0.995131	0.99388	0.99263	0.993228	0.995339	0.99745	0.999561
1.01369	1.01581	1.01794	1.02006	1.02219	1.02431	1.01989	1.01512	1.01036	1.00559	1.00082	0.999268	0.998073	0.996877	0.995682	0.994486	0.993701	0.992989	0.992277	0.991565	0.990853	0.991	0.991362	0.991724	0.992086	0.992448	0.993909	0.995737	0.997564	0.999392	1.00122	1.00185	1.00196	1.00207	1.00218	1.00229	1.00174	1.00083	0.999923	0.999014	0.998106	0.997335	0.996656	0.995977	0.995298	0.994619	0.995628	0.998017	1.00041	1.00279
1.0133	1.01569	1.01809	1.02048	1.02287	1.02526	1.02052	1.01541	1.0103	1.00519	1.00008	0.998289	0.996872	0.995455	0.994039	0.992622	0.99167	0.990801	0.989932	0.989062	0.988193	0.988914	0.990034	0.991153	0.992272	0.993391	0.99478	0.996258	0.997736	0.999214	1.00069	1.00051	0.99961	0.998712	0.997815	0.996917	0.996666	0.996764	0.996862	0.99696	0.997057	0.997035	0.996934	0.996832	0.99673	0.996628	0.99805	1.00072	1.00339	1.00606
1.01292	1.01558	1.01823	1.02089	1.02355	1.02621	1.02116	1.0157	1.01024	1.00478	0.999322	0.9973	0.99566	0.99402	0.99238	0.99074	0.98962	0.988592	0.987563	0.986535	0.985507	0.986809	0.988692	0.990576	0.99246	0.994344	0.995659	0.996784	0.997909	0.999035	1.00016	0.999156	0.997239	0.995323	0.993406	0.991489	0.991543	0.992657	0.993771	0.994885	0.995999	0.996733	0.997214	0.997695	0.998175	0.998656	1.0005	1.00345	1.0064	1.00936
1.01999	1.02185	1.02371	1.02557	1.02744	1.0293	1.02512	1.02062	1.01612	1.01163	1.00713	1.00544	1.00406	1.00268	1.0013	0.999919	0.998741	0.997598	0.996455	0.995312	0.99417	0.995261	0.996911	0.998561	1.00021	1.00186	1.00251	1.00284	1.00316	1.00348	1.0038	1.00246	1.00041	0.998357	0.996304	0.994252	0.994169	0.995148	0.996126	0.997104	0.998082	0.998583	0.998765	0.998948	0.99913	0.999313	1.00042	1.00227	1.00413	1.00599
1.02772	1.02869	1.02967	1.03064	1.03161	1.03258	1.02938	1.02596	1.02253	1.01911	1.01569	1.01438	1.0133	1.01222	1.01114	1.01006	1.00883	1.00758	1.00632	1.00507	1.00381	1.00463	1.00596	1.0073	1.00863	1.00997	1.00991	1.00938	1.00886	1.00833	1.00781	1.00617	1.00405	1.00193	0.99981	0.997691	0.997436	0.998186	0.998935	0.999684	1.00043	1.00062	1.00043	1.00024	1.00006	0.999867	1.00014	1.00078	1.00142	1.00206
1.03553	1.0356	1.03568	1.03575	1.03582	1.0359	1.03368	1.03134	1.02901	1.02667	1.02433	1.0234	1.02262	1.02185	1.02107	1.0203	1.01902	1.01765	1.01628	1.01492	1.01355	1.01409	1.0151	1.01612	1.01713	1.01815	1.01737	1.01599	1.01461	1.01323	1.01185	1.00991	1.00772	1.00554	1.00335	1.00116	1.00073	1.00125	1.00177	1.00229	1.00281	1.00268	1.00211	1.00155	1.00099	1.00043	0.999852	0.999268	0.998683	0.998099
1.04341	1.04258	1.04174	1.04091	1.04008	1.03925	1.03802	1.03678	1.03554	1.0343	1.03306	1.03251	1.03204	1.03157	1.03111	1.03064	1.02931	1.02782	1.02634	1.02486	1.02338	1.02364	1.02433	1.02503	1.02572	1.02641	1.02491	1.02266	1.02042	1.01818	1.01594	1.01369	1.01143	1.00918	1.00692	1.00467	1.00407	1.00435	1.00463	1.00492	1.0052	1.00475	1.00381	1.00287	1.00193	1.00099	0.999565	0.997742	0.99592	0.994097
1.05137	1.04962	1.04787	1.04612	1.04438	1.04263	1.04241	1.04227	1.04214	1.042	1.04186	1.04171	1.04155	1.04139	1.04123	1.04108	1.03969	1.0381	1.0365	1.0349	1.0333	1.03328	1.03365	1.03402	1.03439	1.03476	1.03251	1.0294	1.02629	1.02317	1.02006	1.0175	1.01518	1.01285	1.01053	1.00821	1.00743	1.00748	1.00753	1.00758	1.00762	1.00685	1.00553	1.00421	1.00288	1.00156	0.999276	0.996202	0.993129	0.990055
1.04945	1.04812	1.04679	1.04546	1.04413	1.0428	1.04259	1.04244	1.0423	1.04215	1.042	1.04172	1.04144	1.04115	1.04086	1.04057	1.03988	1.03912	1.03836	1.0376	1.03684	1.03616	1.0355	1.03485	1.03419	1.03353	1.03148	1.02898	1.02647	1.02396	1.02146	1.01883	1.01616	1.01348	1.0108	1.00812	1.00717	1.00715	1.00713	1.0071	1.00708	1.00607	1.0044	1.00274	1.00107	0.999407	0.996784	0.993379	0.989973	0.986568
1.0458	1.04513	1.04445	1.04377	1.0431	1.04242	1.04205	1.0417	1.04134	1.04099	1.04064	1.04016	1.03966	1.03916	1.03867	1.03817	1.03831	1.03856	1.03881	1.03906	1.03931	1.0379	1.03609	1.03427	1.03245	1.03064	1.02895	1.02731	1.02567	1.02403	1.02239	1.01975	1.01666	1.01358	1.0105	1.00741	1.00629	1.00622	1.00616	1.00609	1.00602	1.00479	1.00278	1.00078	0.99877	0.996764	0.993892	0.990311	0.98673	0.983148
1.04213	1.04211	1.04209	1.04207	1.04205	1.04204	1.0415	1.04094	1.04038	1.03982	1.03926	1.03857	1.03787	1.03716	1.03646	1.03575	1.03672	1.03799	1.03926	1.04053	1.0418	1.03966	1.03667	1.03369	1.0307	1.02772	1.0264	1.02563	1.02487	1.0241	1.02334	1.02067	1.01717	1.01368	1.01019	1.0067	1.0054	1.00529	1.00517	1.00506	1.00495	1.00349	1.00114	0.998795	0.996446	0.994097	0.990972	0.987213	0.983454	0.979696
1.03841	1.03906	1.03971	1.04035	1.041	1.04165	1.04095	1.04018	1.03941	1.03864	1.03787	1.03697	1.03606	1.03514	1.03422	1.0333	1.03512	1.03742	1.03972	1.04201	1.04431	1.04144	1.03727	1.0331	1.02893	1.02477	1.02382	1.02394	1.02406	1.02418	1.0243	1.0216	1.01769	1.01379	1.00988	1.00597	1.0045	1.00434	1.00418	1.00403	1.00387	1.00218	0.999489	0.996794	0.994098	0.991403	0.988024	0.984086	0.980148	0.976209
1.03466	1.03598	1.0373	1.03862	1.03994	1.04126	1.04039	1.03941	1.03843	1.03745	1.03647	1.03536	1.03423	1.0331	1.03197	1.03084	1.0335	1.03684	1.04017	1.04351	1.04685	1.04323	1.03787	1.03251	1.02715	1.02179	1.02121	1.02222	1.02324	1.02425	1.02526	1.02254	1.01821	1.01389	1.00957	1.00524	1.0036	1.00339	1.00319	1.00298	1.00277	1.00086	0.997819	0.994774	0.991728	0.988683	0.985047	0.980928	0.976809	0.97269
1.03533	1.03591	1.03649	1.03707	1.03765	1.03823	1.03712	1.03591	1.0347	1.0335	1.03229	1.03174	1.03125	1.03077	1.03029	1.0298	1.03178	1.03419	1.0366	1.03901	1.04142	1.0385	1.03426	1.03001	1.02576	1.02152	1.0207	1.02102	1.02134	1.02165	1.02197	1.01934	1.01543	1.01153	1.00762	1.00372	1.00217	1.00188	1.00159	1.00131	1.00102	0.999241	0.996465	0.993689	0.990913	0.988137	0.984707	0.980742	0.976777	0.972812
1.03725	1.03669	1.03613	1.03557	1.035	1.03444	1.03305	1.03161	1.03017	1.02874	1.0273	1.02753	1.02794	1.02835	1.02876	1.02917	1.03001	1.03093	1.03185	1.03277	1.03369	1.0319	1.02943	1.02695	1.02448	1.02201	1.02077	1.01994	1.01912	1.01829	1.01746	1.01494	1.0117	1.00845	1.00521	1.00196	1.00058	1.0002	0.999824	0.999446	0.999068	0.99752	0.99519	0.992861	0.990531	0.988202	0.985111	0.981396	0.977682	0.973967
1.03919	1.03748	1.03576	1.03405	1.03233	1.03062	1.02894	1.02727	1.0256	1.02393	1.02226	1.02327	1.02459	1.0259	1.02722	1.02853	1.02823	1.02765	1.02706	1.02648	1.02589	1.02523	1.02455	1.02387	1.02318	1.0225	1.02084	1.01886	1.01688	1.01489	1.01291	1.01051	1.00793	1.00535	1.00277	1.00018	0.998976	0.998507	0.998037	0.997567	0.997097	0.995782	0.993904	0.992025	0.990146	0.988267	0.985518	0.982056	0.978595	0.975133
1.04115	1.03827	1.03539	1.03251	1.02963	1.02675	1.0248	1.02289	1.02098	1.01907	1.01717	1.01898	1.0212	1.02343	1.02566	1.02788	1.02643	1.02433	1.02222	1.02012	1.01802	1.0185	1.01962	1.02075	1.02187	1.023	1.02092	1.01776	1.01461	1.01146	1.00831	1.00603	1.00412	1.00221	1.0003	0.998392	0.997358	0.996795	0.996233	0.99567	0.995107	0.994028	0.992604	0.991181	0.989757	0.988334	0.98593	0.982723	0.979517	0.97631
1.04313	1.03907	1.03502	1.03096	1.02691	1.02285	1.02061	1.01846	1.01632	1.01417	1.01203	1.01464	1.01779	1.02094	1.02408	1.02723	1.02461	1.02098	1.01734	1.0137	1.01007	1.0117	1.01465	1.0176	1.02055	1.0235	1.02099	1.01666	1.01233	1.008	1.00367	1.00151	1.00027	0.999044	0.997813	0.996581	0.995724	0.995067	0.994411	0.993754	0.993098	0.992257	0.991293	0.990329	0.989365	0.988401	0.986345	0.983396	0.980448	0.977499
1.03518	1.03108	1.02697	1.02287	1.01877	1.01466	1.0131	1.01167	1.01025	1.00882	1.00739	1.01012	1.01331	1.0165	1.0197	1.02289	1.02085	1.01788	1.01492	1.01195	1.00899	1.01072	1.01363	1.01653	1.01944	1.02234	1.02018	1.01632	1.01247	1.00861	1.00476	1.00272	1.00147	1.00021	0.998953	0.997697	0.997174	0.997046	0.996918	0.99679	0.996662	0.996061	0.995146	0.994231	0.993316	0.9924	0.989992	0.986361	0.982731	0.979101
1.02306	1.01938	1.01569	1.01201	1.00833	1.00464	1.00417	1.00386	1.00355	1.00325	1.00294	1.00549	1.00837	1.01124	1.01411	1.01698	1.01625	1.01488	1.01351	1.01214	1.01077	1.01216	1.01424	1.01632	1.01841	1.02049	1.01899	1.01631	1.01362	1.01093	1.00824	1.00633	1.00476	1.00319	1.00161	1.00004	0.999917	1.00058	1.00124	1.0019	1.00257	1.00221	1.00117	1.00013	0.999097	0.998059	0.995004	0.990297	0.985591	0.980884
1.01082	1.00756	1.0043	1.00105	0.997787	0.994529	0.995149	0.995973	0.996797	0.997621	0.998445	1.00082	1.00337	1.00592	1.00847	1.01102	1.01161	1.01185	1.01209	1.01232	1.01256	1.01361	1.01486	1.01611	1.01736	1.01862	1.0178	1.01629	1.01478	1.01327	1.01176	1.00998	1.00809	1.00619	1.0043	1.0024	1.00269	1.00415	1.00561	1.00707	1.00853	1.00841	1.00725	1.00609	1.00493	1.00377	1.00006	0.994271	0.988478	0.982685
0.998462	0.995633	0.992804	0.989974	0.987145	0.984316	0.986042	0.988008	0.989975	0.991941	0.993907	0.996106	0.998331	1.00056	1.00278	1.005	1.00692	1.00879	1.01065	1.01251	1.01437	1.01508	1.01549	1.0159	1.01631	1.01672	1.01659	1.01627	1.01595	1.01563	1.01531	1.01366	1.01144	1.00922	1.007	1.00479	1.00548	1.00775	1.01001	1.01228	1.01455	1.01468	1.0134	1.01211	1.01083	1.00954	1.00517	0.998284	0.991393	0.984503
0.985985	0.983589	0.981193	0.978796	0.9764	0.974004	0.976848	0.979967	0.983086	0.986206	0.989325	0.991344	0.99324	0.995136	0.997032	0.998928	1.00219	1.00569	1.0092	1.0127	1.0162	1.01656	1.01612	1.01569	1.01525	1.01481	1.01537	1.01625	1.01713	1.01802	1.0189	1.01738	1.01483	1.01229	1.00974	1.00719	1.0083	1.01138	1.01446	1.01754	1.02062	1.02101	1.0196	1.01819	1.01678	1.01537	1.01033	1.00234	0.994337	0.986338
0.981079	0.979495	0.977912	0.976328	0.974745	0.973161	0.97575	0.978558	0.981366	0.984174	0.986982	0.989382	0.991737	0.994093	0.996448	0.998803	1.00229	1.00598	1.00966	1.01335	1.01703	1.01676	1.0155	1.01424	1.01298	1.01171	1.01268	1.01439	1.01609	1.0178	1.01951	1.01831	1.01586	1.01342	1.01098	1.00853	1.00976	1.01297	1.01618	1.01938	1.02259	1.0229	1.02128	1.01966	1.01803	1.01641	1.01144	1.00372	0.996004	0.988288
0.980542	0.979994	0.979447	0.9789	0.978352	0.977805	0.979342	0.980988	0.982634	0.984281	0.985927	0.989037	0.992309	0.995582	0.998854	1.00213	1.00519	1.00821	1.01124	1.01427	1.01729	1.01623	1.01415	1.01207	1.00999	1.00791	1.00913	1.01144	1.01376	1.01608	1.01839	1.01762	1.01553	1.01344	1.01134	1.00925	1.01043	1.01337	1.01631	1.01925	1.02219	1.02223	1.02035	1.01846	1.01657	1.01468	1.01019	1.00356	0.996938	0.990312
0.979999	0.980498	0.980997	0.981496	0.981994	0.982493	0.982968	0.983442	0.983915	0.984388	0.984862	0.988688	0.992887	0.997085	1.00128	1.00548	1.00812	1.01047	1.01283	1.01519	1.01755	1.0157	1.01279	1.00988	1.00697	1.00407	1.00554	1.00847	1.01141	1.01434	1.01727	1.01693	1.01519	1.01346	1.01172	1.00998	1.01111	1.01378	1.01644	1.01911	1.02178	1.02156	1.0194	1.01725	1.0151	1.01294	1.00893	1.00341	0.997882	0.992356
0.979452	0.981007	0.982562	0.984117	0.985672	0.987227	0.98663	0.985919	0.985208	0.984497	0.983786	0.988336	0.993469	0.998603	1.00374	1.00887	1.01107	1.01276	1.01444	1.01613	1.01781	1.01515	1.01141	1.00767	1.00393	1.00019	1.00192	1.00547	1.00903	1.01258	1.01613	1.01623	1.01485	1.01347	1.01209	1.01071	1.01179	1.01418	1.01658	1.01898	1.02137	1.02088	1.01845	1.01603	1.01361	1.01118	1.00767	1.00325	0.998834	0.994419
0.978899	0.98152	0.984142	0.986763	0.989385	0.992006	0.990326	0.98842	0.986513	0.984607	0.982701	0.98798	0.994058	1.00014	1.00621	1.01229	1.01406	1.01506	1.01607	1.01707	1.01807	1.01461	1.01002	1.00544	1.00086	0.996274	0.998264	1.00244	1.00663	1.01081	1.01499	1.01553	1.01451	1.01349	1.01247	1.01146	1.01248	1.0146	1.01672	1.01884	1.02096	1.02019	1.01749	1.0148	1.0121	1.00941	1.00638	1.00309	0.999796	0.996502
0.984556	0.988664	0.992773	0.996882	1.00099	1.0051	1.00166	0.997815	0.993973	0.990132	0.986291	0.991	0.99666	1.00232	1.00798	1.01364	1.01495	1.0155	1.01605	1.01659	1.01714	1.01398	1.0099	1.00581	1.00173	0.997644	0.999186	1.0026	1.00602	1.00944	1.01286	1.0133	1.01246	1.01162	1.01078	1.00995	1.01082	1.0126	1.01439	1.01618	1.01797	1.01741	1.01528	1.01315	1.01102	1.00889	1.00662	1.00424	1.00186	0.999478
0.995102	1.00103	1.00696	1.01289	1.01882	1.02475	1.019	1.01264	1.00628	0.999922	0.993561	0.996679	1.00085	1.00502	1.00919	1.01336	1.01421	1.01448	1.01474	1.015	1.01527	1.0133	1.01076	1.00823	1.0057	1.00317	1.00371	1.00527	1.00683	1.00839	1.00995	1.00986	1.00906	1.00826	1.00746	1.00666	1.0073	1.00871	1.01013	1.01154	1.01295	1.01297	1.01207	1.01117	1.01027	1.00936	1.00806	1.00643	1.00479	1.00316
1.00575	1.01352	1.02129	1.02906	1.03682	1.04459	1.03652	1.02762	1.01871	1.00981	1.0009	1.00241	1.00508	1.00775	1.01041	1.01308	1.01346	1.01344	1.01342	1.0134	1.01338	1.0126	1.01164	1.01067	1.00971	1.00875	1.00827	1.00796	1.00764	1.00733	1.00701	1.00639	1.00563	1.00487	1.00411	1.00335	1.00376	1.00479	1.00582	1.00685	1.00788	1.00849	1.00883	1.00917	1.0095	1.00984	1.00951	1.00863	1.00776	1.00688
1.0165	1.02613	1.03575	1.04538	1.055	1.06462	1.05421	1.04273	1.03126	1.01979	1.00831	1.0082	1.00935	1.0105	1.01165	1.0128	1.01271	1.0124	1.01209	1.01178	1.01147	1.0119	1.01252	1.01314	1.01376	1.01438	1.01288	1.01067	1.00846	1.00626	1.00405	1.00288	1.00216	1.00145	1.00073	1.00001	1.00017	1.00082	1.00147	1.00212	1.00276	1.00397	1.00556	1.00715	1.00874	1.01032	1.01097	1.01086	1.01075	1.01063
1.02736	1.03886	1.05036	1.06185	1.07335	1.08485	1.07206	1.058	1.04393	1.02986	1.0158	1.01405	1.01366	1.01328	1.0129	1.01251	1.01194	1.01134	1.01074	1.01014	1.00954	1.01119	1.01341	1.01563	1.01785	1.02007	1.01753	1.01341	1.0093	1.00518	1.00106	0.999346	0.998667	0.997987	0.997308	0.996628	0.996559	0.996818	0.997077	0.997337	0.997596	0.99941	1.00226	1.00511	1.00796	1.01081	1.01245	1.01311	1.01377	1.01442
1.02699	1.03872	1.05045	1.06217	1.0739	1.08562	1.07328	1.05967	1.04605	1.03244	1.01883	1.01632	1.01504	1.01376	1.01247	1.01119	1.01015	1.00914	1.00814	1.00714	1.00614	1.00822	1.01108	1.01394	1.0168	1.01966	1.01685	1.01216	1.00746	1.00277	0.998072	0.996694	0.996736	0.996779	0.996822	0.996865	0.996561	0.99607	0.99558	0.995089	0.994598	0.996523	1.00006	1.00359	1.00712	1.01066	1.01297	1.01428	1.0156	1.01691
1.01483	1.02505	1.03526	1.04548	1.0557	1.06592	1.05698	1.04703	1.03708	1.02713	1.01718	1.01483	1.01332	1.01181	1.01029	1.00878	1.00726	1.00575	1.00423	1.00271	1.00119	1.00288	1.00537	1.00786	1.01035	1.01285	1.01057	1.0067	1.00283	0.998964	0.995096	0.994973	0.996456	0.997939	0.999421	1.0009	1.00037	0.998748	0.997127	0.995505	0.993884	0.995401	0.999011	1.00262	1.00623	1.00984	1.01248	1.01432	1.01617	1.01802
1.00254	1.01124	1.01994	1.02864	1.03734	1.04603	1.04053	1.03428	1.02803	1.02177	1.01552	1.01333	1.01158	1.00984	1.00809	1.00635	1.00435	1.00231	1.00027	0.998232	0.996191	0.99748	0.999602	1.00172	1.00384	1.00597	1.00422	1.00119	0.998156	0.995123	0.99209	0.993236	0.996173	0.999109	1.00205	1.00498	1.00421	1.00145	0.998689	0.995926	0.993163	0.994269	0.997955	1.00164	1.00533	1.00901	1.01198	1.01437	1.01675	1.01914
0.990135	0.997298	1.00446	1.01163	1.01879	1.02595	1.02392	1.0214	1.01888	1.01636	1.01384	1.01181	1.00983	1.00785	1.00587	1.00389	1.00141	0.998848	0.996281	0.993714	0.991147	0.992031	0.993778	0.995525	0.997272	0.999019	0.997813	0.995624	0.993434	0.991245	0.989055	0.991482	0.995887	1.00029	1.0047	1.0091	1.0081	1.00418	1.00027	0.996351	0.992435	0.993126	0.996889	1.00065	1.00441	1.00818	1.01148	1.01441	1.01734	1.02027
0.97761	0.983223	0.988837	0.99445	1.00006	1.00568	1.00715	1.0084	1.00965	1.0109	1.01215	1.01028	1.00806	1.00585	1.00363	1.00141	0.998447	0.995349	0.99225	0.989152	0.986054	0.986529	0.987898	0.989267	0.990636	0.992004	0.991343	0.990005	0.988667	0.987329	0.985992	0.989711	0.995598	1.00148	1.00737	1.01326	1.01202	1.00694	1.00186	0.996779	0.9917	0.991972	0.995812	0.999653	1.00349	1.00733	1.01097	1.01445	1.01793	1.02141
0.984377	0.987741	0.991106	0.99447	0.997835	1.0012	1.0042	1.00717	1.01015	1.01313	1.01611	1.01486	1.01314	1.01143	1.00971	1.008	1.0045	1.00068	0.99687	0.993055	0.989241	0.988938	0.989513	0.990088	0.990662	0.991237	0.990723	0.989845	0.988967	0.988089	0.987211	0.991307	0.997534	1.00376	1.00999	1.01621	1.01459	1.00875	1.0029	0.997051	0.991203	0.990709	0.993785	0.99686	0.999935	1.00301	1.00618	1.00942	1.01267	1.01591
1.01835	1.01849	1.01862	1.01876	1.0189	1.01904	1.02077	1.02258	1.0244	1.02621	1.02803	1.02805	1.02788	1.0277	1.02753	1.02736	1.02326	1.01847	1.01368	1.00889	1.0041	1.0025	1.0017	1.0009	1.00009	0.999292	0.998362	0.99739	0.996417	0.995445	0.994473	0.997648	1.0026	1.00755	1.01251	1.01746	1.01526	1.00921	1.00315	0.997099	0.991045	0.989298	0.990422	0.991546	0.992669	0.993793	0.995345	0.997247	0.99915	1.00105
1.05265	1.04953	1.04641	1.04329	1.04017	1.03705	1.0375	1.03814	1.03879	1.03943	1.04007	1.04138	1.04276	1.04414	1.04552	1.0469	1.0422	1.03643	1.03065	1.02488	1.01911	1.0162	1.01401	1.01181	1.00962	1.00742	1.00607	1.00501	1.00394	1.00287	1.0018	1.00405	1.00772	1.01139	1.01505	1.01872	1.01593	1.00967	1.00341	0.997148	0.990886	0.987873	0.987027	0.98618	0.985333	0.984487	0.984407	0.984956	0.985504	0.986052
1.08728	1.08087	1.07446	1.06805	1.06164	1.05523	1.0544	1.05385	1.05331	1.05277	1.05223	1.05483	1.05778	1.06073	1.06368	1.06663	1.06132	1.05456	1.04779	1.04103	1.03426	1.03003	1.02643	1.02283	1.01923	1.01563	1.01386	1.0127	1.01153	1.01037	1.00921	1.01052	1.01289	1.01525	1.01762	1.01999	1.01661	1.01014	1.00367	0.997197	0.990725	0.986434	0.983598	0.980762	0.977927	0.975091	0.973364	0.972545	0.971726	0.970907
1.12224	1.11251	1.10278	1.09305	1.08332	1.07359	1.07146	1.06972	1.06798	1.06624	1.0645	1.06841	1.07295	1.07748	1.08202	1.08655	1.08063	1.07286	1.06509	1.05733	1.04956	1.04399	1.03897	1.03396	1.02894	1.02392	1.02172	1.02046	1.0192	1.01794	1.01668	1.01704	1.0181	1.01916	1.02022	1.02128	1.0173	1.01062	1.00393	0.997247	0.990562	0.984982	0.980137	0.975293	0.970448	0.965604	0.962214	0.960014	0.957815	0.955615
1.14332	1.13197	1.12063	1.10929	1.09794	1.0866	1.08389	1.08164	1.07938	1.07712	1.07487	1.0791	1.08405	1.089	1.09395	1.0989	1.09294	1.08507	1.07719	1.06931	1.06144	1.05535	1.0497	1.04405	1.03841	1.03276	1.03007	1.02837	1.02667	1.02497	1.02327	1.02259	1.02236	1.02213	1.0219	1.02167	1.01744	1.01107	1.00469	0.998307	0.991927	0.985713	0.979608	0.973503	0.967398	0.961293	0.95684	0.953739	0.950638	0.947537
1.13751	1.12784	1.11818	1.10852	1.09886	1.0892	1.08733	1.08587	1.08441	1.08294	1.08148	1.08413	1.08724	1.09035	1.09345	1.09656	1.0917	1.08544	1.07917	1.07291	1.06665	1.06159	1.05683	1.05208	1.04732	1.04256	1.03927	1.03648	1.03368	1.03088	1.02808	1.02622	1.02475	1.02329	1.02182	1.02035	1.01654	1.01146	1.00638	1.0013	0.996217	0.990635	0.984719	0.978802	0.972886	0.96697	0.962617	0.959544	0.956471	0.953398
1.13164	1.12368	1.11571	1.10775	1.09979	1.09183	1.0908	1.09014	1.08948	1.08882	1.08816	1.08922	1.09046	1.09171	1.09295	1.0942	1.09045	1.08581	1.08118	1.07654	1.07191	1.06789	1.06404	1.06018	1.05632	1.05246	1.04857	1.04466	1.04076	1.03685	1.03295	1.02988	1.02716	1.02445	1.02174	1.01902	1.01563	1.01186	1.00809	1.00432	1.00055	0.995605	0.989879	0.984153	0.978427	0.972702	0.96845	0.965405	0.96236	0.959315
1.12571	1.11947	1.11322	1.10697	1.10073	1.09448	1.09431	1.09446	1.09461	1.09476	1.0949	1.09435	1.09372	1.09308	1.09245	1.09182	1.08918	1.08619	1.0832	1.08021	1.07722	1.07426	1.07131	1.06836	1.06541	1.06246	1.05795	1.05293	1.0479	1.04288	1.03786	1.03357	1.0296	1.02563	1.02165	1.01768	1.0147	1.01226	1.00981	1.00737	1.00492	1.00062	0.99509	0.989556	0.984022	0.978489	0.97434	0.971323	0.968306	0.96529
1.11973	1.11522	1.1107	1.10619	1.10167	1.09716	1.09785	1.09881	1.09978	1.10075	1.10171	1.09953	1.097	1.09447	1.09194	1.08941	1.0879	1.08657	1.08524	1.08391	1.08258	1.08068	1.07865	1.07662	1.07458	1.07255	1.06742	1.06127	1.05512	1.04897	1.04281	1.0373	1.03206	1.02681	1.02157	1.01633	1.01377	1.01266	1.01155	1.01045	1.00934	1.00569	1.00035	0.995011	0.989671	0.984332	0.980286	0.977298	0.97431	0.971322
1.11352	1.11006	1.1066	1.10314	1.09968	1.09622	1.09746	1.09896	1.10045	1.10194	1.10344	1.09985	1.09571	1.09157	1.08742	1.08328	1.08259	1.08251	1.08243	1.08235	1.08227	1.08109	1.07963	1.07818	1.07672	1.07527	1.07003	1.06353	1.05703	1.05052	1.04402	1.03794	1.03204	1.02613	1.02023	1.01433	1.01216	1.01201	1.01185	1.0117	1.01155	1.00848	1.00347	0.998462	0.993453	0.988444	0.984736	0.982091	0.979447	0.976803
1.10681	1.10255	1.09829	1.09404	1.08978	1.08552	1.08647	1.08769	1.08892	1.09014	1.09137	1.08702	1.08206	1.07709	1.07213	1.06716	1.06645	1.0665	1.06654	1.06658	1.06662	1.06519	1.0634	1.06161	1.05981	1.05802	1.05402	1.04928	1.04454	1.0398	1.03506	1.03021	1.02531	1.02042	1.01552	1.01063	1.00875	1.0085	1.00825	1.008	1.00775	1.00507	1.00075	0.996436	0.992121	0.987807	0.985065	0.983611	0.982157	0.980703
1.10004	1.09497	1.08991	1.08484	1.07978	1.07471	1.07536	1.07632	1.07727	1.07823	1.07918	1.07407	1.06827	1.06248	1.05669	1.05089	1.05016	1.05033	1.05049	1.05066	1.05082	1.04915	1.04701	1.04487	1.04274	1.0406	1.03785	1.03489	1.03193	1.02897	1.02601	1.02241	1.01853	1.01465	1.01077	1.00689	1.00531	1.00496	1.00462	1.00427	1.00392	1.00162	0.998004	0.994391	0.990777	0.987163	0.985398	0.985146	0.984894	0.984642
1.0932	1.08732	1.08144	1.07556	1.06968	1.0638	1.06415	1.06484	1.06552	1.0662	1.06688	1.06098	1.05435	1.04773	1.0411	1.03447	1.03372	1.03401	1.03429	1.03458	1.03487	1.03294	1.03046	1.02798	1.0255	1.02301	1.02152	1.02036	1.0192	1.01804	1.01688	1.01453	1.01168	1.00882	1.00597	1.00311	1.00183	1.00139	1.00094	1.0005	1.00006	0.998138	0.995231	0.992325	0.989419	0.986513	0.985734	0.986696	0.987657	0.988619
1.08629	1.07959	1.07289	1.06619	1.05949	1.05278	1.05284	1.05324	1.05365	1.05406	1.05446	1.04778	1.0403	1.03283	1.02535	1.01788	1.01711	1.01752	1.01794	1.01835	1.01876	1.01658	1.01375	1.01092	1.00809	1.00526	1.00504	1.00569	1.00635	1.007	1.00765	1.00658	1.00476	1.00294	1.00112	0.999304	0.998316	0.997776	0.997235	0.996695	0.996155	0.994623	0.992432	0.99024	0.988048	0.985857	0.986073	0.98826	0.990447	0.992634
1.07887	1.07182	1.06476	1.05771	1.05065	1.0436	1.04333	1.04342	1.04351	1.0436	1.04369	1.03669	1.02891	1.02112	1.01333	1.00554	1.00463	1.00493	1.00522	1.00552	1.00582	1.00328	1.00003	0.99678	0.99353	0.990281	0.990921	0.992859	0.994796	0.996733	0.998671	0.998532	0.997504	0.996476	0.995448	0.994419	0.993726	0.993214	0.992701	0.992189	0.991676	0.990549	0.989013	0.987476	0.98594	0.984403	0.985428	0.98855	0.991672	0.994794
1.06959	1.0641	1.0586	1.05311	1.04761	1.04212	1.04148	1.04109	1.0407	1.04032	1.03993	1.03455	1.02862	1.02268	1.01675	1.01081	1.00925	1.00846	1.00766	1.00687	1.00608	1.00277	0.998831	0.994893	0.990954	0.987016	0.986803	0.987834	0.988864	0.989894	0.990924	0.990353	0.989095	0.987837	0.986579	0.985321	0.984897	0.984923	0.984948	0.984973	0.984999	0.984323	0.983181	0.982039	0.980897	0.979755	0.98081	0.983662	0.986514	0.989366
1.06022	1.0563	1.05238	1.04846	1.04454	1.04063	1.0396	1.03874	1.03787	1.037	1.03613	1.03239	1.02833	1.02426	1.0202	1.01613	1.01391	1.01202	1.01013	1.00824	1.00634	1.00226	0.997622	0.992987	0.988353	0.983719	0.982646	0.98276	0.982874	0.982989	0.983103	0.982094	0.980604	0.979115	0.977625	0.976135	0.975983	0.976551	0.97712	0.977688	0.978256	0.978037	0.977293	0.97655	0.975806	0.975062	0.976147	0.978726	0.981306	0.983886
1.05076	1.04843	1.0461	1.04377	1.04144	1.03912	1.03771	1.03636	1.03501	1.03365	1.0323	1.03021	1.02803	1.02586	1.02368	1.02151	1.01863	1.01562	1.01262	1.00961	1.00661	1.00174	0.9964	0.991063	0.985727	0.98039	0.978448	0.977638	0.976827	0.976017	0.975206	0.973756	0.972032	0.970308	0.968584	0.96686	0.966982	0.968099	0.969215	0.970332	0.971448	0.97169	0.971349	0.971007	0.970666	0.970324	0.971438	0.973743	0.976048	0.978353
1.0412	1.04048	1.03976	1.03904	1.03831	1.03759	1.0358	1.03396	1.03212	1.03027	1.02843	1.028	1.02773	1.02747	1.0272	1.02693	1.02338	1.01925	1.01513	1.011	1.00687	1.00121	0.995167	0.989121	0.983075	0.97703	0.97421	0.972466	0.970721	0.968977	0.967233	0.965337	0.963377	0.961416	0.959456	0.957495	0.957895	0.959565	0.961235	0.962905	0.964575	0.965282	0.965346	0.965411	0.965476	0.96554	0.966684	0.968712	0.970739	0.972766
1.03396	1.0345	1.03505	1.03559	1.03613	1.03668	1.03443	1.03204	1.02965	1.02726	1.02487	1.02583	1.02716	1.02848	1.02981	1.03113	1.02705	1.02201	1.01697	1.01193	1.00689	1.00069	0.994195	0.987702	0.981209	0.974716	0.971125	0.968502	0.965878	0.963255	0.960632	0.958411	0.956363	0.954315	0.952267	0.950219	0.950866	0.952964	0.955062	0.95716	0.959258	0.96028	0.960584	0.960888	0.961193	0.961497	0.962646	0.964485	0.966324	0.968163
1.04324	1.0426	1.04196	1.04133	1.04069	1.04005	1.03689	1.0336	1.03031	1.02703	1.02374	1.02399	1.02465	1.0253	1.02596	1.02661	1.02293	1.01849	1.01404	1.0096	1.00515	1.00019	0.995096	0.990002	0.984909	0.979815	0.976238	0.973167	0.970096	0.967025	0.963953	0.962265	0.961169	0.960073	0.958977	0.957881	0.958556	0.960184	0.961812	0.96344	0.965068	0.965344	0.964718	0.964091	0.963465	0.962839	0.963814	0.966098	0.968382	0.970666
1.0526	1.05078	1.04895	1.04712	1.04529	1.04346	1.03938	1.03518	1.03098	1.02678	1.02259	1.02214	1.02212	1.02209	1.02207	1.02204	1.01877	1.01493	1.01109	1.00724	1.0034	0.999686	0.996006	0.992325	0.988644	0.984964	0.981401	0.977878	0.974354	0.97083	0.967307	0.966156	0.966021	0.965887	0.965752	0.965618	0.96632	0.967474	0.968628	0.969781	0.970935	0.970457	0.968891	0.967325	0.96576	0.964194	0.964993	0.967727	0.97046	0.973194
1.06206	1.05903	1.056	1.05296	1.04993	1.0469	1.04189	1.03677	1.03166	1.02654	1.02142	1.02027	1.01956	1.01885	1.01814	1.01743	1.01458	1.01134	1.0081	1.00487	1.00163	0.999178	0.996924	0.99467	0.992416	0.990162	0.986614	0.982633	0.978653	0.974673	0.970693	0.970084	0.97092	0.971756	0.972593	0.973429	0.97416	0.974834	0.975509	0.976184	0.976858	0.975619	0.973105	0.970591	0.968076	0.965562	0.966184	0.969371	0.972558	0.975746
1.07161	1.06736	1.06311	1.05887	1.05462	1.05037	1.04442	1.03838	1.03233	1.02629	1.02025	1.01839	1.01698	1.01558	1.01418	1.01278	1.01034	1.00771	1.00509	1.00247	0.999841	0.998666	0.997852	0.997038	0.996225	0.995411	0.991877	0.987435	0.982994	0.978553	0.974112	0.974051	0.975867	0.977683	0.979499	0.981316	0.982075	0.982266	0.982457	0.982648	0.982839	0.980832	0.97736	0.973888	0.970415	0.966943	0.967386	0.971031	0.974677	0.978322
1.07988	1.07451	1.06914	1.06377	1.0584	1.05303	1.0463	1.0395	1.0327	1.0259	1.0191	1.01656	1.01449	1.01243	1.01036	1.00829	1.00624	1.00418	1.00213	1.00007	0.998013	0.998052	0.998613	0.999175	0.999737	1.0003	0.996837	0.992034	0.98723	0.982427	0.977623	0.978166	0.981	0.983834	0.986668	0.989502	0.990255	0.989886	0.989517	0.989148	0.988779	0.98603	0.981695	0.97736	0.973024	0.968689	0.968967	0.973021	0.977074	0.981127
1.06428	1.05963	1.05497	1.05032	1.04566	1.04101	1.03649	1.03197	1.02745	1.02293	1.01842	1.01605	1.01393	1.01181	1.00969	1.00757	1.00524	1.00287	1.0005	0.998135	0.995767	0.995757	0.996337	0.996916	0.997496	0.998076	0.995693	0.992322	0.988952	0.985581	0.982211	0.984248	0.988603	0.992958	0.997313	1.00167	1.00178	0.9996	0.997422	0.995244	0.993066	0.990156	0.986759	0.983361	0.979963	0.976565	0.976968	0.980482	0.983996	0.987509
1.04854	1.0446	1.04067	1.03674	1.03281	1.02887	1.02657	1.02436	1.02215	1.01994	1.01773	1.01555	1.01337	1.01119	1.00901	1.00684	1.00423	1.00155	0.998865	0.996182	0.993499	0.99344	0.994038	0.994635	0.995233	0.995831	0.994537	0.992614	0.99069	0.988766	0.986842	0.990389	0.99628	1.00217	1.00806	1.01395	1.01341	1.00941	1.0054	1.0014	0.997395	0.994323	0.991871	0.98942	0.986968	0.984517	0.985047	0.988015	0.990984	0.993953
1.03264	1.02944	1.02623	1.02303	1.01982	1.01662	1.01657	1.01668	1.0168	1.01692	1.01703	1.01503	1.0128	1.01057	1.00833	1.0061	1.00321	1.00021	0.99721	0.994209	0.991208	0.991101	0.991717	0.992332	0.992948	0.993564	0.993371	0.992908	0.992445	0.991982	0.991519	0.996589	1.00403	1.01147	1.01891	1.02635	1.02516	1.01931	1.01346	1.00761	1.00177	0.998529	0.997033	0.995537	0.994042	0.992546	0.993203	0.995622	0.99804	1.00046
1.01659	1.01412	1.01165	1.00918	1.00671	1.00424	1.00646	1.00893	1.0114	1.01387	1.01633	1.01452	1.01223	1.00993	1.00764	1.00535	1.00218	0.998862	0.99554	0.992218	0.988896	0.988739	0.989373	0.990007	0.990641	0.991275	0.992193	0.993205	0.994217	0.995229	0.99624	1.00285	1.01186	1.02086	1.02987	1.03888	1.03702	1.02931	1.0216	1.01389	1.00618	1.00278	1.00224	1.00171	1.00118	1.00065	1.00144	1.0033	1.00516	1.00703
1.00038	0.998658	0.996931	0.995204	0.993477	0.99175	0.996263	1.0011	1.00594	1.01078	1.01563	1.014	1.01165	1.0093	1.00695	1.0046	1.00115	0.9975	0.993854	0.990208	0.986562	0.986354	0.987007	0.98766	0.988312	0.988965	0.991004	0.993505	0.996006	0.998507	1.00101	1.00917	1.01976	1.03034	1.04093	1.05152	1.04899	1.0394	1.02981	1.02022	1.01063	1.00706	1.00751	1.00795	1.00839	1.00884	1.00975	1.01106	1.01236	1.01366
0.992949	0.991608	0.990266	0.988925	0.987583	0.986242	0.989488	0.992976	0.996463	0.999951	1.00344	1.00321	1.00256	1.00192	1.00127	1.00063	0.997703	0.994375	0.991046	0.987718	0.98439	0.984739	0.986007	0.987276	0.988544	0.989812	0.991652	0.993682	0.995712	0.997742	0.999772	1.00591	1.01382	1.02173	1.02963	1.03754	1.03564	1.02846	1.02128	1.0141	1.00692	1.00422	1.00451	1.0048	1.00509	1.00538	1.00626	1.00764	1.00902	1.01039
0.985608	0.984649	0.98369	0.98273	0.981771	0.980812	0.982713	0.984765	0.986817	0.988869	0.990921	0.992124	0.993233	0.994342	0.995452	0.996561	0.994181	0.991186	0.988191	0.985196	0.982201	0.983123	0.985024	0.986925	0.988826	0.990727	0.992341	0.993859	0.995377	0.996894	0.998412	1.00245	1.00757	1.01268	1.0178	1.02292	1.02168	1.01701	1.01234	1.00768	1.00301	1.00121	1.00133	1.00144	1.00155	1.00166	1.00252	1.00398	1.00545	1.00691
0.978196	0.977623	0.97705	0.976476	0.975903	0.97533	0.975873	0.976475	0.977077	0.97768	0.978282	0.980934	0.983814	0.986694	0.989574	0.992454	0.990626	0.987967	0.985308	0.982649	0.97999	0.981491	0.984031	0.986571	0.989111	0.991651	0.993037	0.994037	0.995038	0.996039	0.997039	0.998951	1.00125	1.00355	1.00586	1.00816	1.00758	1.00545	1.00333	1.0012	0.99907	0.998179	0.998112	0.998045	0.997978	0.997911	0.998736	1.00029	1.00184	1.0034
0.970713	0.970529	0.970346	0.970162	0.969979	0.969795	0.968967	0.968105	0.967244	0.966382	0.96552	0.969635	0.974303	0.978971	0.983639	0.988307	0.987036	0.984716	0.982397	0.980078	0.977759	0.979843	0.983028	0.986214	0.989399	0.992584	0.993739	0.994217	0.994696	0.995174	0.995653	0.995418	0.994877	0.994337	0.993797	0.993256	0.99335	0.993785	0.99422	0.994655	0.99509	0.995115	0.994868	0.99462	0.994373	0.994125	0.994918	0.996561	0.998204	0.999847
0.963157	0.963367	0.963577	0.963787	0.963997	0.964207	0.961994	0.959655	0.957315	0.954975	0.952636	0.958227	0.964701	0.971174	0.977647	0.98412	0.983411	0.981435	0.979458	0.977482	0.975506	0.97818	0.982016	0.985853	0.989689	0.993526	0.994448	0.994399	0.994351	0.994302	0.994253	0.991851	0.988441	0.985031	0.98162	0.97821	0.978981	0.982004	0.985026	0.988048	0.991071	0.992022	0.991592	0.991162	0.990733	0.990303	0.991063	0.992796	0.994529	0.996262
0.970969	0.970316	0.969664	0.969011	0.968358	0.967705	0.965544	0.963303	0.961063	0.958822	0.956582	0.961128	0.966429	0.971729	0.97703	0.982331	0.981376	0.979317	0.977258	0.9752	0.973141	0.975021	0.977885	0.98075	0.983614	0.986479	0.986842	0.986371	0.985901	0.98543	0.98496	0.982507	0.979205	0.975903	0.9726	0.969298	0.969926	0.972671	0.975416	0.97816	0.980905	0.982136	0.982359	0.982581	0.982804	0.983026	0.983997	0.98558	0.987162	0.988745
0.980409	0.978758	0.977108	0.975457	0.973807	0.972156	0.970192	0.968211	0.966231	0.96425	0.962269	0.965505	0.969321	0.973137	0.976953	0.980769	0.979484	0.977299	0.975114	0.972929	0.970744	0.971683	0.973402	0.975121	0.97684	0.97856	0.978326	0.977441	0.976555	0.97567	0.974785	0.972496	0.969605	0.966713	0.963822	0.960931	0.961332	0.963506	0.96568	0.967853	0.970027	0.971476	0.972441	0.973406	0.974371	0.975336	0.976544	0.97795	0.979357	0.980763
0.98994	0.987282	0.984624	0.981966	0.979308	0.97665	0.974885	0.973167	0.971448	0.96973	0.968012	0.969925	0.972242	0.974559	0.976876	0.979193	0.977574	0.975262	0.972949	0.970637	0.968324	0.968312	0.968875	0.969438	0.970001	0.970564	0.969727	0.968423	0.96712	0.965816	0.964512	0.962388	0.959912	0.957435	0.954959	0.952483	0.952654	0.954252	0.955849	0.957447	0.959044	0.960712	0.962427	0.964142	0.965857	0.967571	0.969019	0.970247	0.971476	0.972705
0.999563	0.995887	0.992212	0.988537	0.984862	0.981187	0.979623	0.97817	0.976716	0.975263	0.97381	0.974388	0.975191	0.975994	0.976797	0.977601	0.975646	0.973205	0.970764	0.968322	0.965881	0.964909	0.964305	0.9637	0.963096	0.962491	0.961046	0.959319	0.957593	0.955867	0.95414	0.952182	0.950125	0.948068	0.94601	0.943953	0.943893	0.944908	0.945924	0.94694	0.947955	0.949845	0.952316	0.954788	0.95726	0.959732	0.961421	0.96247	0.963519	0.964568
1.00928	1.00458	0.999875	0.995173	0.990471	0.985769	0.984407	0.983221	0.982036	0.98085	0.979664	0.978893	0.978168	0.977443	0.976718	0.975993	0.973699	0.971128	0.968557	0.965986	0.963414	0.961474	0.95969	0.957907	0.956124	0.954341	0.95228	0.950127	0.947974	0.945821	0.943668	0.941878	0.940244	0.938609	0.936975	0.93534	0.935047	0.935475	0.935903	0.936331	0.936759	0.938872	0.942108	0.945344	0.94858	0.951816	0.95375	0.954617	0.955485	0.956352
1.0121	1.0076	1.00311	0.998612	0.994116	0.989621	0.988519	0.987596	0.986673	0.98575	0.984827	0.984756	0.984778	0.984801	0.984824	0.984846	0.982459	0.979647	0.976834	0.974022	0.971209	0.968464	0.965735	0.963006	0.960278	0.957549	0.95469	0.951788	0.948885	0.945983	0.943081	0.941262	0.939907	0.938552	0.937197	0.935842	0.935528	0.935776	0.936023	0.936271	0.936518	0.938277	0.941044	0.943811	0.946578	0.949345	0.951723	0.953784	0.955845	0.957905
1.01357	1.00953	1.00549	1.00144	0.997401	0.993358	0.99253	0.991871	0.991212	0.990553	0.989894	0.990933	0.992161	0.993389	0.994617	0.995845	0.993413	0.990335	0.987257	0.98418	0.981102	0.977578	0.973943	0.970308	0.966672	0.963037	0.959337	0.955616	0.951894	0.948173	0.944451	0.942563	0.941461	0.94036	0.939258	0.938156	0.937865	0.938011	0.938157	0.938303	0.93845	0.939738	0.941787	0.943836	0.945885	0.947935	0.950802	0.954337	0.957873	0.961409
1.01506	1.01147	1.00789	1.0043	1.00072	0.997132	0.99658	0.996187	0.995794	0.995402	0.995009	0.99717	0.999615	1.00206	1.0045	1.00695	1.00447	1.00113	0.997781	0.994436	0.99109	0.98678	0.98223	0.977679	0.973129	0.968578	0.964029	0.95948	0.954932	0.950383	0.945835	0.943878	0.943031	0.942185	0.941339	0.940492	0.940224	0.940268	0.940312	0.940356	0.9404	0.941212	0.942537	0.943861	0.945186	0.946511	0.949871	0.954896	0.959922	0.964947
1.01656	1.01344	1.01031	1.00719	1.00407	1.00094	1.00067	1.00054	1.00042	1.0003	1.00017	1.00347	1.00714	1.01081	1.01449	1.01816	1.01564	1.01202	1.00841	1.00479	1.00117	0.996072	0.990597	0.985122	0.979647	0.974172	0.968766	0.963383	0.957999	0.952615	0.947232	0.945205	0.944616	0.944028	0.94344	0.942851	0.942607	0.942547	0.942488	0.942428	0.942369	0.942701	0.943294	0.943887	0.94448	0.945073	0.948931	0.95546	0.96199	0.968519
1.01808	1.01542	1.01276	1.0101	1.00745	1.00479	1.0048	1.00494	1.00509	1.00524	1.00539	1.00983	1.01474	1.01965	1.02457	1.02948	1.02691	1.02302	1.01913	1.01525	1.01136	1.00545	0.999045	0.992637	0.986229	0.979821	0.973549	0.967322	0.961096	0.954869	0.948642	0.946545	0.946217	0.945889	0.945561	0.945233	0.945012	0.944848	0.944684	0.944521	0.944357	0.944204	0.944059	0.943913	0.943767	0.943622	0.947982	0.95603	0.964078	0.972125
1.00849	1.0061	1.00371	1.00132	0.998925	0.996534	0.996989	0.997593	0.998197	0.998801	0.999405	1.0027	1.00629	1.00989	1.01348	1.01707	1.01476	1.0114	1.00804	1.00468	1.00133	0.996264	0.990778	0.985291	0.979805	0.974318	0.96923	0.964274	0.959318	0.954363	0.949407	0.948611	0.949599	0.950587	0.951574	0.952562	0.952975	0.953078	0.953182	0.953285	0.953388	0.953535	0.95371	0.953886	0.954061	0.954237	0.958422	0.965889	0.973355	0.980822
0.99535	0.993165	0.99098	0.988795	0.986609	0.984424	0.98538	0.986501	0.987622	0.988743	0.989865	0.991292	0.992753	0.994214	0.995675	0.997136	0.995168	0.992596	0.990024	0.987451	0.984879	0.981183	0.977207	0.97323	0.969253	0.965276	0.962023	0.959011	0.955998	0.952986	0.949974	0.95092	0.953563	0.956207	0.95885	0.961493	0.962736	0.963225	0.963714	0.964203	0.964692	0.965386	0.966217	0.967049	0.96788	0.968712	0.972508	0.97873	0.984952	0.991174
0.982084	0.980107	0.978129	0.976152	0.974174	0.972197	0.973659	0.975302	0.976946	0.978589	0.980232	0.979774	0.979081	0.978389	0.977696	0.977004	0.975388	0.97361	0.971831	0.970053	0.968274	0.965956	0.963504	0.961052	0.9586	0.956147	0.954747	0.953696	0.952646	0.951596	0.950546	0.953251	0.957566	0.961881	0.966196	0.97051	0.972591	0.97347	0.974348	0.975226	0.976104	0.977351	0.978845	0.980339	0.981833	0.983326	0.98673	0.991695	0.996661	1.00163
0.968689	0.966922	0.965154	0.963386	0.961619	0.959851	0.961825	0.963995	0.966166	0.968337	0.970507	0.968144	0.965278	0.962411	0.959544	0.956678	0.955417	0.95444	0.953463	0.952486	0.951508	0.950583	0.949669	0.948756	0.947843	0.94693	0.9474	0.948331	0.949262	0.950193	0.951124	0.955605	0.961607	0.96761	0.973612	0.979615	0.982542	0.983813	0.985084	0.986356	0.987627	0.989433	0.991595	0.993757	0.99592	0.998082	1.00109	1.00479	1.00848	1.01218
0.955165	0.953609	0.952054	0.950498	0.948942	0.947386	0.949876	0.952579	0.955282	0.957985	0.960688	0.956403	0.951341	0.946279	0.941217	0.936155	0.935253	0.935085	0.934917	0.934749	0.934581	0.93506	0.935701	0.936342	0.936983	0.937624	0.939982	0.942914	0.945845	0.948776	0.951707	0.957981	0.965688	0.973394	0.981101	0.988808	0.992589	0.994257	0.995925	0.997593	0.999261	1.00163	1.00447	1.00731	1.01014	1.01298	1.01559	1.018	1.02042	1.02284
0.952972	0.951434	0.949896	0.948359	0.946821	0.945283	0.947434	0.949778	0.952123	0.954468	0.956812	0.952353	0.947138	0.941924	0.936709	0.931494	0.93011	0.929402	0.928694	0.927986	0.927278	0.928308	0.929773	0.931237	0.932702	0.934167	0.936345	0.938761	0.941177	0.943592	0.946008	0.952002	0.95953	0.967057	0.974585	0.982112	0.98579	0.987396	0.989001	0.990607	0.992212	0.995119	0.998894	1.00267	1.00644	1.01022	1.01341	1.01613	1.01885	1.02157
0.95591	0.954302	0.952695	0.951087	0.94948	0.947872	0.949293	0.950873	0.952453	0.954033	0.955613	0.951774	0.947332	0.94289	0.938449	0.934007	0.931757	0.929894	0.928031	0.926167	0.924304	0.925501	0.927462	0.929424	0.931385	0.933346	0.934404	0.93516	0.935916	0.936672	0.937428	0.942199	0.948692	0.955185	0.961678	0.96817	0.97131	0.972644	0.973978	0.975313	0.976647	0.980082	0.984917	0.989753	0.994589	0.999424	1.00366	1.0074	1.01114	1.01488
0.958876	0.957198	0.95552	0.953842	0.952164	0.950486	0.95117	0.951979	0.952787	0.953595	0.954403	0.951189	0.947528	0.943867	0.940206	0.936544	0.93342	0.930391	0.927361	0.924331	0.921302	0.922666	0.925129	0.927592	0.930055	0.932518	0.932444	0.931524	0.930604	0.929684	0.928764	0.932302	0.93775	0.943198	0.948646	0.954094	0.95669	0.95775	0.95881	0.959871	0.960931	0.964899	0.970806	0.976713	0.982619	0.988526	0.993808	0.998579	1.00335	1.00812
0.96187	0.960122	0.958373	0.956624	0.954875	0.953126	0.953066	0.953095	0.953123	0.953152	0.953181	0.950598	0.947725	0.944852	0.941979	0.939106	0.935099	0.930892	0.926685	0.922478	0.918271	0.919804	0.922774	0.925743	0.928712	0.931682	0.930465	0.927853	0.925241	0.922629	0.920017	0.922309	0.926702	0.931095	0.935488	0.939881	0.941928	0.942712	0.943496	0.944279	0.945063	0.94957	0.956558	0.963546	0.970534	0.977523	0.983864	0.989676	0.995489	1.0013
0.964894	0.963073	0.961253	0.959432	0.957611	0.955791	0.95498	0.954221	0.953463	0.952705	0.951947	0.950002	0.947925	0.945848	0.94377	0.941693	0.936795	0.931399	0.926002	0.920606	0.91521	0.916915	0.920396	0.923876	0.927357	0.930837	0.928467	0.924147	0.919826	0.915506	0.911186	0.912219	0.915547	0.918875	0.922203	0.925531	0.927023	0.927528	0.928033	0.928537	0.929042	0.934092	0.942172	0.950252	0.958333	0.966413	0.973824	0.980688	0.987551	0.994415
0.973197	0.971318	0.969439	0.96756	0.965681	0.963802	0.961572	0.959322	0.957073	0.954824	0.952575	0.95037	0.948171	0.945971	0.943771	0.941572	0.936987	0.931981	0.926975	0.921969	0.916963	0.918349	0.921333	0.924318	0.927302	0.930286	0.928001	0.92396	0.919919	0.915877	0.911836	0.912554	0.915311	0.918068	0.920825	0.923582	0.924842	0.925295	0.925749	0.926203	0.926657	0.931423	0.939063	0.946703	0.954344	0.961984	0.969314	0.976389	0.983464	0.990539
0.984837	0.982909	0.98098	0.979051	0.977122	0.975193	0.971119	0.966932	0.962746	0.958559	0.954372	0.951345	0.948447	0.945549	0.942651	0.939752	0.936237	0.932613	0.928988	0.925364	0.92174	0.922498	0.924353	0.926207	0.928062	0.929916	0.928493	0.925978	0.923462	0.920947	0.918431	0.919422	0.921916	0.924409	0.926903	0.929396	0.930624	0.93117	0.931716	0.932262	0.932808	0.936769	0.943009	0.949248	0.955487	0.961726	0.968253	0.975014	0.981775	0.988536
0.996591	0.994611	0.992632	0.990653	0.988673	0.986694	0.980759	0.974616	0.968473	0.96233	0.956187	0.952329	0.948726	0.945122	0.941519	0.937915	0.93548	0.93325	0.931021	0.928792	0.926562	0.926687	0.927401	0.928115	0.928829	0.929543	0.92899	0.928015	0.92704	0.926065	0.92509	0.926357	0.928584	0.930812	0.933039	0.935267	0.936462	0.937101	0.93774	0.938379	0.939018	0.942168	0.946993	0.951817	0.956642	0.961466	0.967181	0.973625	0.980069	0.986513
1.00846	1.00643	1.0044	1.00237	1.00034	0.998306	0.990492	0.982374	0.974256	0.966137	0.958019	0.953323	0.949007	0.944692	0.940376	0.936061	0.934716	0.933894	0.933073	0.932252	0.931431	0.930917	0.930479	0.930042	0.929604	0.929167	0.929492	0.930072	0.930652	0.931233	0.931813	0.933358	0.935317	0.937276	0.939235	0.941194	0.942356	0.943089	0.943822	0.944555	0.945288	0.947619	0.951015	0.954411	0.957807	0.961203	0.966099	0.972223	0.978347	0.98447
1.02044	1.01836	1.01628	1.01419	1.01211	1.01003	1.00032	0.990207	0.980094	0.969981	0.959868	0.954326	0.949292	0.944257	0.939223	0.934188	0.933944	0.934545	0.935146	0.935747	0.936347	0.935187	0.933587	0.931987	0.930387	0.928786	0.929999	0.932149	0.9343	0.93645	0.938601	0.940427	0.942115	0.943803	0.945491	0.947179	0.948308	0.949136	0.949963	0.950791	0.951619	0.953122	0.955076	0.95703	0.958984	0.960938	0.965007	0.970808	0.976608	0.982408
1.02331	1.0211	1.01889	1.01668	1.01447	1.01226	1.00273	0.992805	0.982885	0.972965	0.963044	0.957771	0.953014	0.948257	0.9435	0.938743	0.939035	0.940218	0.941401	0.942585	0.943768	0.9427	0.941069	0.939437	0.937806	0.936175	0.937679	0.940227	0.942775	0.945324	0.947872	0.949601	0.950979	0.952357	0.953735	0.955113	0.956122	0.956933	0.957744	0.958555	0.959366	0.960512	0.961881	0.96325	0.964619	0.965988	0.969042	0.973476	0.977909	0.982343
1.01847	1.01607	1.01367	1.01127	1.00887	1.00647	0.998861	0.990982	0.983104	0.975225	0.967346	0.963285	0.959648	0.956011	0.952375	0.948738	0.94909	0.950147	0.951204	0.952261	0.953318	0.952965	0.95226	0.951554	0.950849	0.950144	0.951435	0.95339	0.955346	0.957302	0.959258	0.960569	0.961604	0.962638	0.963673	0.964707	0.965524	0.966224	0.966924	0.967623	0.968323	0.969508	0.971016	0.972524	0.974031	0.975539	0.977418	0.979601	0.981783	0.983965
1.01359	1.01099	1.0084	1.0058	1.00321	1.00061	0.994959	0.989142	0.983324	0.977507	0.97169	0.968853	0.966347	0.963841	0.961335	0.958829	0.959243	0.960172	0.961101	0.96203	0.962959	0.963329	0.963559	0.963788	0.964018	0.964248	0.965323	0.966681	0.968039	0.969396	0.970754	0.971643	0.972331	0.973018	0.973706	0.974394	0.975017	0.975604	0.976192	0.976779	0.977367	0.978591	0.980239	0.981887	0.983535	0.985183	0.985875	0.985785	0.985694	0.985604
1.00866	1.00587	1.00308	1.00029	0.997498	0.994708	0.991019	0.987283	0.983547	0.979811	0.976076	0.974474	0.97311	0.971746	0.970382	0.969018	0.969494	0.970294	0.971094	0.971894	0.972695	0.973793	0.974967	0.976141	0.977314	0.978488	0.979347	0.9801	0.980854	0.981607	0.982361	0.982824	0.983161	0.983499	0.983837	0.984174	0.984601	0.985075	0.985549	0.986024	0.986498	0.987762	0.989551	0.991341	0.993131	0.99492	0.994414	0.992029	0.989643	0.987258
1.00368	1.0007	0.997707	0.994719	0.991731	0.988743	0.987041	0.985407	0.983772	0.982138	0.980504	0.98015	0.979939	0.979728	0.979517	0.979306	0.979844	0.980514	0.981184	0.981854	0.982524	0.984359	0.986486	0.988612	0.990739	0.992866	0.993505	0.993649	0.993793	0.993937	0.99408	0.994112	0.994097	0.994081	0.994065	0.994049	0.994278	0.994638	0.994998	0.995358	0.995717	0.997021	0.998954	1.00089	1.00282	1.00475	1.00303	0.998333	0.99363	0.988928
1.00493	1.00172	0.998517	0.995311	0.992104	0.988898	0.988037	0.9873	0.986562	0.985825	0.985087	0.98498	0.984942	0.984904	0.984866	0.984828	0.98532	0.985906	0.986491	0.987077	0.987662	0.98937	0.991357	0.993345	0.995333	0.99732	0.997728	0.997609	0.99749	0.997371	0.997252	0.996998	0.996687	0.996375	0.996064	0.995753	0.995551	0.995409	0.995267	0.995125	0.994983	0.996015	0.99783	0.999645	1.00146	1.00328	1.00136	0.9964	0.991438	0.986476
1.01322	1.00977	1.00632	1.00287	0.999425	0.995976	0.99466	0.993455	0.992251	0.991047	0.989842	0.988846	0.987872	0.986899	0.985925	0.984952	0.985276	0.985829	0.986381	0.986934	0.987487	0.988088	0.988701	0.989314	0.989928	0.990541	0.990702	0.990714	0.990725	0.990736	0.990748	0.990372	0.989831	0.989289	0.988748	0.988206	0.987313	0.986231	0.985149	0.984067	0.982984	0.983393	0.984796	0.986199	0.987602	0.989005	0.988045	0.98515	0.982255	0.979361
1.02159	1.01789	1.0142	1.01051	1.00682	1.00312	1.00135	0.99967	0.997995	0.996319	0.994643	0.992749	0.990831	0.988913	0.986995	0.985077	0.985231	0.985751	0.98627	0.98679	0.98731	0.986794	0.98602	0.985245	0.98447	0.983695	0.983609	0.983752	0.983895	0.984038	0.984181	0.983682	0.982908	0.982135	0.981361	0.980587	0.978996	0.976964	0.974933	0.972902	0.97087	0.97065	0.971637	0.972624	0.973611	0.974598	0.974598	0.973791	0.972984	0.972177
1.03003	1.0261	1.02216	1.01822	1.01428	1.01034	1.0081	1.00595	1.00379	1.00164	0.99949	0.99669	0.993818	0.990946	0.988075	0.985203	0.985185	0.985672	0.986158	0.986645	0.987131	0.985488	0.983312	0.981136	0.97896	0.976784	0.976447	0.976723	0.976999	0.977274	0.97755	0.976927	0.975919	0.974911	0.973902	0.972894	0.970598	0.967608	0.964618	0.961629	0.958639	0.957783	0.95835	0.958917	0.959484	0.96005	0.961021	0.962322	0.963623	0.964924
1.03857	1.03438	1.03019	1.026	1.02181	1.01762	1.01491	1.01228	1.00965	1.00702	1.00438	1.00067	0.996835	0.993	0.989165	0.98533	0.985139	0.985592	0.986045	0.986498	0.986951	0.984169	0.980578	0.976987	0.973397	0.969806	0.969216	0.969626	0.970036	0.970446	0.970856	0.970107	0.968862	0.967617	0.966372	0.965127	0.962119	0.958161	0.954204	0.950247	0.946289	0.944792	0.944935	0.945077	0.94522	0.945363	0.947313	0.950742	0.954171	0.9576
1.03999	1.03565	1.03131	1.02697	1.02263	1.01829	1.01585	1.01351	1.01117	1.00883	1.00649	1.00194	0.997143	0.992345	0.987547	0.982749	0.982367	0.982764	0.983161	0.983558	0.983955	0.980825	0.976815	0.972804	0.968793	0.964782	0.963732	0.96367	0.963607	0.963545	0.963482	0.962842	0.961954	0.961066	0.960178	0.95929	0.956048	0.95154	0.947032	0.942523	0.938015	0.936289	0.936419	0.936549	0.936679	0.936809	0.939355	0.943878	0.948401	0.952923
1.0306	1.02625	1.02191	1.01757	1.01322	1.00888	1.00784	1.00697	1.0061	1.00523	1.00436	0.999088	0.993331	0.987574	0.981817	0.97606	0.975458	0.975765	0.976073	0.97638	0.976688	0.974417	0.971502	0.968587	0.965672	0.962757	0.960936	0.95948	0.958024	0.956568	0.955112	0.954934	0.955305	0.955676	0.956047	0.956418	0.953673	0.94925	0.944827	0.940405	0.935982	0.934659	0.935402	0.936146	0.936889	0.937633	0.940187	0.944224	0.94826	0.952296
1.02111	1.01677	1.01242	1.00807	1.00373	0.999378	0.999744	1.00036	1.00097	1.00158	1.0022	0.996207	0.989481	0.982756	0.976031	0.969306	0.968482	0.968699	0.968916	0.969134	0.969351	0.967947	0.966138	0.96433	0.962521	0.960712	0.958112	0.955249	0.952386	0.949523	0.94666	0.946951	0.948593	0.950235	0.951877	0.953519	0.951275	0.946939	0.942602	0.938265	0.933929	0.933012	0.934375	0.935738	0.937101	0.938464	0.941028	0.944573	0.948118	0.951663
1.01154	1.00719	1.00284	0.998485	0.994135	0.989785	0.991573	0.993684	0.995796	0.997907	1.00002	0.993297	0.985595	0.977892	0.97019	0.962487	0.961439	0.961565	0.961691	0.961817	0.961943	0.961414	0.960723	0.960031	0.959339	0.958647	0.955262	0.950978	0.946694	0.942411	0.938127	0.93889	0.941815	0.944741	0.947666	0.950592	0.948854	0.944604	0.940355	0.936106	0.931856	0.93135	0.933338	0.935327	0.937315	0.939304	0.941876	0.944925	0.947975	0.951024
1.00187	0.997514	0.99316	0.988806	0.984452	0.980098	0.983323	0.986947	0.990571	0.994194	0.997818	0.99036	0.981671	0.972981	0.964292	0.955602	0.954328	0.954362	0.954395	0.954429	0.954463	0.954819	0.955255	0.955691	0.956127	0.956563	0.952383	0.946665	0.940947	0.935229	0.929511	0.930751	0.934972	0.939194	0.943415	0.947636	0.946409	0.942248	0.938086	0.933925	0.929764	0.929671	0.932291	0.934911	0.937532	0.940152	0.942733	0.945281	0.94783	0.950379
0.994276	0.990547	0.986817	0.983088	0.979359	0.97563	0.979253	0.983263	0.987273	0.991283	0.995293	0.987949	0.979344	0.97074	0.962135	0.95353	0.952139	0.952021	0.951903	0.951785	0.951668	0.952582	0.953754	0.954926	0.956098	0.95727	0.952661	0.946125	0.939589	0.933053	0.926517	0.927947	0.932791	0.937635	0.942479	0.947322	0.9464	0.942374	0.938347	0.934321	0.930294	0.930324	0.933059	0.935793	0.938528	0.941263	0.943659	0.94578	0.9479	0.95002
0.991095	0.989293	0.987492	0.98569	0.983889	0.982087	0.983939	0.985983	0.988027	0.990071	0.992115	0.986662	0.980375	0.974088	0.967801	0.961514	0.960238	0.959846	0.959453	0.959061	0.958669	0.959457	0.96054	0.961623	0.962707	0.96379	0.959516	0.953456	0.947396	0.941337	0.935277	0.936298	0.940354	0.944409	0.948465	0.95252	0.951472	0.947676	0.943881	0.940085	0.936289	0.935832	0.937602	0.939371	0.941141	0.94291	0.944722	0.946569	0.948416	0.950263
0.987883	0.988028	0.988173	0.988318	0.988463	0.988608	0.988671	0.98873	0.988789	0.988848	0.988907	0.985361	0.981415	0.977469	0.973522	0.969576	0.968415	0.967746	0.967077	0.966407	0.965738	0.966399	0.967393	0.968386	0.96938	0.970373	0.966437	0.960858	0.955279	0.949701	0.944122	0.94473	0.947989	0.951249	0.954509	0.957768	0.956593	0.95303	0.949468	0.945905	0.942342	0.941394	0.942189	0.942984	0.943779	0.944574	0.945796	0.947367	0.948938	0.950508
0.98464	0.98675	0.98886	0.990971	0.993081	0.995191	0.993448	0.991503	0.989558	0.987613	0.985668	0.984049	0.982465	0.980882	0.979299	0.977715	0.976671	0.975722	0.974774	0.973825	0.972876	0.973408	0.974311	0.975214	0.976117	0.97702	0.973426	0.968332	0.963239	0.958145	0.953052	0.953243	0.955699	0.958155	0.960611	0.963067	0.961764	0.958436	0.955108	0.951781	0.948453	0.947009	0.94682	0.946631	0.946443	0.946254	0.94688	0.948172	0.949464	0.950756
0.981366	0.98546	0.989555	0.993649	0.997743	1.00184	0.998272	0.994303	0.990335	0.986366	0.982398	0.982723	0.983526	0.984328	0.985131	0.985933	0.985007	0.983776	0.982545	0.981314	0.980082	0.980485	0.981297	0.982108	0.98292	0.983731	0.980482	0.975878	0.971275	0.966672	0.962068	0.961838	0.963483	0.965128	0.966772	0.968417	0.966984	0.963894	0.960804	0.957714	0.954624	0.952678	0.951496	0.950314	0.949132	0.94795	0.947974	0.948985	0.949995	0.951006
0.972818	0.977994	0.983169	0.988344	0.99352	0.998695	0.994308	0.989417	0.984526	0.979634	0.974743	0.976554	0.979109	0.981665	0.98422	0.986775	0.985822	0.984251	0.982679	0.981107	0.979535	0.979852	0.980642	0.981432	0.982222	0.983012	0.98044	0.976746	0.973053	0.969359	0.965666	0.965313	0.966393	0.967473	0.968553	0.969632	0.968578	0.966374	0.96417	0.961967	0.959763	0.958115	0.956838	0.955561	0.954284	0.953006	0.953094	0.954297	0.955501	0.956704
0.948761	0.952314	0.955867	0.959421	0.962974	0.966528	0.964307	0.961782	0.959257	0.956733	0.954208	0.95611	0.958504	0.960898	0.963292	0.965686	0.964277	0.962198	0.960118	0.958038	0.955959	0.956324	0.957301	0.958277	0.959254	0.96023	0.959309	0.957756	0.956202	0.954649	0.953095	0.95351	0.954768	0.956026	0.957284	0.958542	0.959368	0.959961	0.960555	0.961148	0.961742	0.962758	0.964057	0.965355	0.966654	0.967952	0.970078	0.97288	0.975681	0.978483
0.924471	0.926386	0.928302	0.930218	0.932133	0.934049	0.934016	0.93388	0.933745	0.933609	0.933474	0.935468	0.937699	0.93993	0.942162	0.944393	0.942524	0.939932	0.937339	0.934747	0.932155	0.932568	0.933733	0.934898	0.936063	0.937228	0.937974	0.938581	0.939189	0.939796	0.940403	0.941592	0.94303	0.944468	0.945906	0.947344	0.950069	0.953486	0.956904	0.960322	0.96374	0.967446	0.971345	0.975245	0.979144	0.983043	0.987226	0.991642	0.996057	1.00047
0.899946	0.900208	0.90047	0.900732	0.900994	0.901257	0.903433	0.905709	0.907986	0.910263	0.912539	0.914627	0.916694	0.91876	0.920827	0.922894	0.92056	0.917451	0.914341	0.911231	0.908121	0.908583	0.909938	0.911293	0.912648	0.914003	0.916433	0.919222	0.922011	0.9248	0.927588	0.929559	0.931178	0.932798	0.934418	0.936038	0.94068	0.946949	0.953218	0.959488	0.965757	0.97218	0.978704	0.985229	0.991754	0.998279	1.00454	1.01058	1.01663	1.02267
0.875184	0.873777	0.872369	0.870962	0.869555	0.868147	0.872553	0.877266	0.881978	0.88669	0.891403	0.893584	0.895485	0.897386	0.899286	0.901187	0.898384	0.894752	0.89112	0.887487	0.883855	0.884366	0.885913	0.88746	0.889007	0.890554	0.894684	0.899676	0.904667	0.909658	0.91465	0.917409	0.919213	0.921016	0.922819	0.924622	0.9312	0.940348	0.949497	0.958645	0.967794	0.976959	0.986135	0.995311	1.00449	1.01366	1.02202	1.02971	1.0374	1.04509
0.861082	0.858333	0.855584	0.852835	0.850086	0.847337	0.853265	0.859648	0.866032	0.872416	0.878799	0.880883	0.882488	0.884094	0.885699	0.887304	0.884105	0.880057	0.87601	0.871963	0.867915	0.868336	0.869873	0.871411	0.872948	0.874486	0.879724	0.886195	0.892666	0.899138	0.905609	0.908824	0.910643	0.912462	0.91428	0.916099	0.923945	0.935035	0.946125	0.957215	0.968305	0.979386	0.990461	1.00154	1.01261	1.02369	1.03345	1.04215	1.05085	1.05955
0.896125	0.893578	0.891031	0.888483	0.885936	0.883389	0.887546	0.892056	0.896565	0.901075	0.905585	0.906693	0.907424	0.908155	0.908886	0.909617	0.906362	0.902404	0.898446	0.894488	0.89053	0.890226	0.890835	0.891444	0.892053	0.892662	0.896266	0.900867	0.905468	0.91007	0.914671	0.916799	0.917868	0.918936	0.920005	0.921073	0.927093	0.935779	0.944466	0.953152	0.961838	0.970997	0.980472	0.989946	0.99942	1.00889	1.01688	1.02364	1.0304	1.03716
0.931507	0.929163	0.92682	0.924476	0.922133	0.919789	0.922159	0.924776	0.927394	0.930011	0.932629	0.932753	0.932601	0.932449	0.932297	0.932144	0.928834	0.924966	0.921098	0.917231	0.913363	0.912327	0.911999	0.911671	0.911343	0.911014	0.912967	0.915681	0.918394	0.921107	0.923821	0.924852	0.925163	0.925473	0.925784	0.926094	0.930272	0.936531	0.94279	0.94905	0.955309	0.962527	0.970385	0.978243	0.986101	0.993959	1.00014	1.00494	1.00975	1.01456
0.96723	0.965092	0.962955	0.960817	0.958679	0.956541	0.957106	0.957813	0.95852	0.959227	0.959934	0.959065	0.958022	0.956978	0.955934	0.95489	0.951523	0.947747	0.94397	0.940193	0.936417	0.934642	0.933367	0.932093	0.930818	0.929544	0.929831	0.930638	0.931445	0.932252	0.933059	0.932983	0.932528	0.932074	0.931619	0.931165	0.933481	0.93729	0.941099	0.944908	0.948717	0.953976	0.960202	0.966428	0.972653	0.978879	0.983239	0.986072	0.988904	0.991737
1.0033	1.00137	0.999439	0.997509	0.995578	0.993648	0.992391	0.991169	0.989947	0.988725	0.987504	0.985632	0.983688	0.981744	0.9798	0.977855	0.974432	0.970747	0.967063	0.963378	0.959694	0.957173	0.954943	0.952713	0.950483	0.948253	0.946857	0.945739	0.944622	0.943504	0.942387	0.941192	0.939965	0.938738	0.937511	0.936284	0.936722	0.938056	0.939391	0.940726	0.94206	0.945341	0.949919	0.954498	0.959076	0.963654	0.966176	0.967016	0.967856	0.968695
1.03638	1.0347	1.03302	1.03133	1.02965	1.02797	1.02489	1.02173	1.01858	1.01542	1.01226	1.00941	1.0066	1.00379	1.00097	0.998158	0.994608	0.990929	0.98725	0.983571	0.979892	0.976625	0.973461	0.970297	0.967132	0.963968	0.961122	0.958382	0.955642	0.952902	0.950163	0.947992	0.946065	0.944138	0.942212	0.940285	0.939132	0.938395	0.937658	0.93692	0.936183	0.937758	0.940874	0.943989	0.947105	0.95022	0.951182	0.950381	0.949581	0.94878
1.04237	1.04126	1.04016	1.03906	1.03795	1.03685	1.03203	1.02703	1.02202	1.01701	1.012	1.00846	1.00509	1.00172	0.99835	0.994978	0.990742	0.986352	0.981963	0.977574	0.973184	0.96922	0.965363	0.961506	0.957649	0.953792	0.951519	0.949775	0.948031	0.946287	0.944543	0.942638	0.940666	0.938693	0.936721	0.934748	0.934493	0.935163	0.935833	0.936503	0.937173	0.939414	0.942701	0.945988	0.949275	0.952562	0.954368	0.954963	0.955557	0.956152
1.04842	1.0479	1.04737	1.04685	1.04633	1.04581	1.03925	1.03237	1.02549	1.01861	1.01173	1.0075	1.00357	0.999637	0.995703	0.991769	0.986838	0.981731	0.976624	0.971518	0.966411	0.961744	0.957187	0.952631	0.948074	0.943517	0.941824	0.941085	0.940346	0.939607	0.938868	0.937233	0.935214	0.933195	0.931176	0.929158	0.92981	0.931901	0.933992	0.936082	0.938173	0.941086	0.944546	0.948006	0.951466	0.954926	0.957585	0.959588	0.961591	0.963594
1.05452	1.05459	1.05466	1.05472	1.05479	1.05486	1.04653	1.03777	1.029	1.02023	1.01147	1.00654	1.00203	0.997532	0.99303	0.988528	0.982896	0.977065	0.971234	0.965403	0.959572	0.954196	0.948933	0.943669	0.938406	0.933143	0.932035	0.932311	0.932587	0.932863	0.933139	0.931776	0.92971	0.927644	0.925579	0.923513	0.925081	0.928607	0.932132	0.935657	0.939182	0.942773	0.946408	0.950043	0.953678	0.957313	0.960833	0.964258	0.967684	0.971109
1.06069	1.06135	1.06201	1.06267	1.06333	1.06399	1.05389	1.04321	1.03254	1.02187	1.01119	1.00556	1.00048	0.995408	0.990332	0.985256	0.978917	0.972354	0.965792	0.95923	0.952668	0.946574	0.940598	0.934622	0.928645	0.922669	0.922151	0.923452	0.924753	0.926054	0.927355	0.926266	0.924153	0.92204	0.919927	0.917814	0.920307	0.925281	0.930254	0.935228	0.940201	0.944478	0.948289	0.9521	0.955912	0.959723	0.964112	0.968973	0.973835	0.978697
1.06623	1.06747	1.06871	1.06995	1.0712	1.07244	1.06068	1.04824	1.03579	1.02335	1.01091	1.00456	0.998899	0.993235	0.987571	0.981906	0.974931	0.967725	0.960518	0.953312	0.946105	0.939331	0.932664	0.925998	0.919332	0.912665	0.912705	0.91498	0.917255	0.91953	0.921804	0.920983	0.918834	0.916685	0.914537	0.912388	0.915762	0.922109	0.928457	0.934804	0.941152	0.946078	0.950058	0.954037	0.958016	0.961995	0.967216	0.973454	0.979691	0.985928
1.05346	1.05482	1.05617	1.05753	1.05888	1.06024	1.05069	1.04057	1.03044	1.02032	1.0102	1.00333	0.996823	0.990317	0.98381	0.977303	0.971778	0.966426	0.961074	0.955722	0.95037	0.944049	0.937485	0.930921	0.924357	0.917793	0.91738	0.919017	0.920655	0.922292	0.92393	0.923115	0.921249	0.919383	0.917516	0.91565	0.918495	0.923875	0.929256	0.934636	0.940017	0.944494	0.94837	0.952246	0.956122	0.959998	0.96485	0.9705	0.97615	0.9818
1.04057	1.04204	1.04351	1.04498	1.04645	1.04792	1.0406	1.03282	1.02504	1.01726	1.00948	1.00208	0.994727	0.98737	0.980013	0.972656	0.968595	0.965115	0.961635	0.958156	0.954676	0.948812	0.942351	0.935891	0.92943	0.922969	0.9221	0.923094	0.924088	0.925082	0.926076	0.925268	0.923687	0.922106	0.920525	0.918944	0.921254	0.925658	0.930062	0.934466	0.938871	0.942895	0.946667	0.950439	0.95421	0.957982	0.962461	0.967518	0.972575	0.977633
1.02756	1.02914	1.03072	1.03231	1.03389	1.03548	1.03041	1.025	1.01959	1.01417	1.00876	1.00083	0.992611	0.984395	0.976179	0.967963	0.96538	0.963791	0.962202	0.960613	0.959024	0.953621	0.947265	0.940909	0.934552	0.928196	0.926865	0.92721	0.927554	0.927898	0.928243	0.927441	0.926148	0.924856	0.923563	0.92227	0.92404	0.927458	0.930876	0.934295	0.937713	0.941281	0.944947	0.948613	0.95228	0.955946	0.960049	0.964507	0.968966	0.973425
1.01442	1.01612	1.01782	1.01952	1.02122	1.02292	1.02013	1.0171	1.01408	1.01106	1.00803	0.999557	0.990474	0.981391	0.972308	0.963226	0.962135	0.962455	0.962775	0.963094	0.963414	0.958477	0.952226	0.945975	0.939724	0.933473	0.931677	0.931365	0.931054	0.930742	0.930431	0.929636	0.928634	0.927632	0.92663	0.925628	0.926852	0.929276	0.931699	0.934122	0.936545	0.93965	0.943211	0.946771	0.950331	0.953891	0.957613	0.961467	0.965322	0.969176
1.00115	1.00297	1.00478	1.0066	1.00842	1.01023	1.00974	1.00913	1.00852	1.00791	1.0073	0.998275	0.988317	0.978358	0.9684	0.958442	0.958858	0.961105	0.963352	0.965599	0.967847	0.96338	0.957236	0.951091	0.944946	0.938802	0.936535	0.935561	0.934587	0.933613	0.932639	0.931851	0.931143	0.930435	0.929727	0.929018	0.929692	0.931111	0.932529	0.933947	0.935365	0.938004	0.941457	0.94491	0.948363	0.951816	0.955154	0.958398	0.961642	0.964886
0.986809	0.987942	0.989074	0.990207	0.99134	0.992473	0.992944	0.993381	0.993817	0.994254	0.99469	0.987766	0.980024	0.972282	0.96454	0.956798	0.957126	0.958878	0.96063	0.962382	0.964134	0.960233	0.954919	0.949605	0.944291	0.938977	0.936284	0.934466	0.932647	0.930829	0.92901	0.929084	0.929968	0.930852	0.931737	0.932621	0.934026	0.935712	0.937398	0.939085	0.940771	0.943471	0.946846	0.950222	0.953598	0.956974	0.959908	0.96248	0.965052	0.967624
0.972293	0.972705	0.973117	0.973529	0.973941	0.974353	0.975743	0.977185	0.978627	0.980068	0.98151	0.976806	0.971419	0.966033	0.960646	0.955259	0.955437	0.956596	0.957755	0.958915	0.960074	0.956748	0.9523	0.947852	0.943404	0.938956	0.935835	0.933157	0.930479	0.927801	0.925123	0.926099	0.92864	0.931182	0.933723	0.936265	0.938458	0.940463	0.942468	0.944473	0.946478	0.94926	0.952559	0.955859	0.959158	0.962457	0.964982	0.966873	0.968764	0.970655
0.957637	0.957322	0.957006	0.95669	0.956374	0.956058	0.958376	0.960833	0.963289	0.965746	0.968202	0.96574	0.962731	0.959723	0.956714	0.953705	0.953731	0.954292	0.954853	0.955414	0.955976	0.953229	0.949655	0.946082	0.942508	0.938935	0.935382	0.931836	0.928291	0.924745	0.921199	0.923086	0.9273	0.931515	0.93573	0.939944	0.942932	0.945259	0.947587	0.949914	0.952241	0.955105	0.958327	0.961549	0.964771	0.967993	0.970105	0.971309	0.972512	0.973716
0.94284	0.941789	0.940739	0.939688	0.938637	0.937587	0.940841	0.944323	0.947804	0.951285	0.954766	0.954567	0.95396	0.953352	0.952744	0.952136	0.952008	0.951966	0.951923	0.95188	0.951837	0.949676	0.946986	0.944295	0.941604	0.938913	0.934924	0.930503	0.926081	0.921659	0.917237	0.920043	0.925947	0.931851	0.937755	0.943659	0.947449	0.950102	0.952755	0.955407	0.95806	0.961007	0.964151	0.967295	0.970439	0.973583	0.975278	0.975788	0.976297	0.976806
0.9279	0.926107	0.924314	0.922522	0.920729	0.918936	0.923137	0.927653	0.932169	0.936685	0.9412	0.943287	0.945103	0.946919	0.948736	0.950552	0.95027	0.949617	0.948964	0.948312	0.947659	0.946089	0.94429	0.942491	0.940691	0.938892	0.934462	0.929156	0.923849	0.918543	0.913237	0.916971	0.924581	0.932191	0.9398	0.94741	0.952011	0.954992	0.957973	0.960953	0.963934	0.966966	0.970031	0.973096	0.976162	0.979227	0.980501	0.98031	0.980118	0.979927
0.917558	0.915902	0.914246	0.91259	0.910934	0.909278	0.912987	0.916978	0.92097	0.924961	0.928952	0.930365	0.93149	0.932616	0.933742	0.934867	0.935121	0.935221	0.935321	0.93542	0.93552	0.933965	0.931996	0.930027	0.928058	0.926089	0.922622	0.918657	0.914691	0.910726	0.90676	0.910076	0.916512	0.922949	0.929385	0.935821	0.940432	0.944059	0.947686	0.951314	0.954941	0.959059	0.963503	0.967948	0.972393	0.976837	0.979235	0.979958	0.98068	0.981403
0.9077	0.906291	0.904882	0.903473	0.902064	0.900655	0.90369	0.906958	0.910227	0.913496	0.916764	0.917129	0.917172	0.917214	0.917256	0.917299	0.918178	0.919206	0.920234	0.921262	0.922289	0.920677	0.918405	0.916133	0.913861	0.911589	0.909268	0.906932	0.904595	0.902258	0.899921	0.902647	0.907543	0.912438	0.917334	0.922229	0.92675	0.931068	0.935387	0.939706	0.944024	0.949362	0.955379	0.961396	0.967413	0.97343	0.977152	0.978997	0.980842	0.982687
0.897746	0.896587	0.895427	0.894268	0.893108	0.891949	0.894303	0.896842	0.89938	0.901919	0.904458	0.903766	0.902714	0.901663	0.900611	0.89956	0.901072	0.903037	0.905001	0.906966	0.908931	0.907261	0.904683	0.902105	0.899527	0.896949	0.895785	0.895093	0.894401	0.893709	0.893017	0.895147	0.898486	0.901826	0.905166	0.908506	0.912935	0.917952	0.922969	0.927986	0.933002	0.939572	0.947176	0.95478	0.962385	0.969989	0.975049	0.978027	0.981006	0.983984
0.887697	0.886789	0.885881	0.884974	0.884066	0.883158	0.884825	0.886627	0.888429	0.890231	0.892033	0.890273	0.888117	0.885961	0.883806	0.88165	0.8838	0.886711	0.889622	0.892532	0.895443	0.893715	0.890829	0.887942	0.885055	0.882168	0.882172	0.88314	0.884109	0.885077	0.886045	0.887574	0.889343	0.891111	0.89288	0.894649	0.898987	0.904709	0.910431	0.916152	0.921874	0.929687	0.938894	0.948101	0.957308	0.966515	0.972926	0.977048	0.981171	0.985294
0.87755	0.876897	0.876243	0.87559	0.874936	0.874282	0.875255	0.876314	0.877372	0.87843	0.879488	0.87665	0.873379	0.870108	0.866837	0.863566	0.866362	0.870227	0.874093	0.877959	0.881825	0.880039	0.87684	0.873641	0.870442	0.867243	0.868427	0.871072	0.873717	0.876361	0.879006	0.879927	0.88011	0.880293	0.880476	0.880659	0.884905	0.891338	0.897771	0.904204	0.910638	0.919706	0.930531	0.941357	0.952182	0.963008	0.970782	0.97606	0.981338	0.986616
0.878236	0.87938	0.880525	0.881669	0.882813	0.883957	0.885264	0.886579	0.887895	0.88921	0.890525	0.887998	0.885044	0.882089	0.879135	0.876181	0.878763	0.882323	0.885882	0.889441	0.893001	0.891485	0.888701	0.885916	0.883132	0.880347	0.88134	0.883592	0.885844	0.888096	0.890348	0.890912	0.890753	0.890594	0.890436	0.890277	0.89348	0.898493	0.903507	0.90852	0.913534	0.92103	0.930181	0.939333	0.948485	0.957636	0.964447	0.969343	0.974238	0.979134
0.881369	0.884673	0.887976	0.89128	0.894584	0.897887	0.899762	0.901562	0.903361	0.905161	0.906961	0.90506	0.902748	0.900436	0.898123	0.895811	0.897986	0.900952	0.903918	0.906884	0.90985	0.908681	0.906478	0.904275	0.902072	0.899869	0.90036	0.90175	0.903139	0.904529	0.905918	0.906179	0.905957	0.905734	0.905512	0.905289	0.907228	0.91033	0.913433	0.916535	0.919638	0.924912	0.931635	0.938358	0.945081	0.951804	0.957119	0.961284	0.965448	0.969612
0.884532	0.890016	0.8955	0.900984	0.906468	0.911952	0.9144	0.916689	0.918978	0.921267	0.923556	0.922287	0.920623	0.918959	0.917295	0.915631	0.917394	0.919761	0.922128	0.924496	0.926863	0.926043	0.924427	0.922811	0.921195	0.919578	0.919564	0.920083	0.920602	0.921121	0.92164	0.921595	0.921307	0.92102	0.920733	0.920446	0.921108	0.922281	0.923454	0.924627	0.925801	0.928832	0.933103	0.937374	0.941645	0.945916	0.949721	0.953146	0.956572	0.959997
0.887726	0.895412	0.903097	0.910782	0.918467	0.926152	0.92918	0.931962	0.934745	0.937528	0.940311	0.93968	0.938671	0.937662	0.936652	0.935643	0.936989	0.938752	0.940515	0.942277	0.94404	0.943573	0.94255	0.941526	0.940502	0.939479	0.938953	0.938593	0.938233	0.937873	0.937513	0.937159	0.936806	0.936454	0.936102	0.93575	0.935123	0.934348	0.933573	0.932798	0.932023	0.93279	0.934585	0.93638	0.938175	0.93997	0.942252	0.944931	0.94761	0.950289
0.890951	0.900859	0.910767	0.920674	0.930582	0.940489	0.944102	0.947384	0.950665	0.953946	0.957228	0.957242	0.956893	0.956545	0.956196	0.955848	0.956775	0.957927	0.959079	0.960231	0.961383	0.961273	0.960848	0.960422	0.959997	0.959571	0.95853	0.957282	0.956035	0.954787	0.95354	0.952873	0.952455	0.952037	0.951619	0.951201	0.949273	0.946531	0.943789	0.941048	0.938306	0.936786	0.936082	0.935377	0.934672	0.933967	0.93471	0.936636	0.938562	0.940488
0.892748	0.902167	0.911586	0.921005	0.930423	0.939842	0.944482	0.94887	0.953258	0.957646	0.962034	0.963011	0.963609	0.964208	0.964806	0.965404	0.965883	0.96634	0.966798	0.967256	0.967713	0.968161	0.968607	0.969052	0.969498	0.969943	0.968553	0.96655	0.964547	0.962544	0.960541	0.959619	0.95916	0.958701	0.958243	0.957784	0.954662	0.950106	0.945551	0.940995	0.93644	0.93386	0.932599	0.931337	0.930076	0.928814	0.928881	0.930034	0.931187	0.93234
0.894062	0.902049	0.910037	0.918025	0.926012	0.934	0.939826	0.945538	0.951251	0.956963	0.962675	0.964732	0.966382	0.968032	0.969682	0.971332	0.97135	0.97108	0.970809	0.970539	0.970269	0.971348	0.972764	0.974181	0.975597	0.977014	0.97533	0.972612	0.969895	0.967178	0.96446	0.963301	0.96281	0.962318	0.961827	0.961336	0.95705	0.950722	0.944394	0.938066	0.931738	0.928518	0.927369	0.92622	0.925071	0.923923	0.923608	0.923977	0.924346	0.924714
0.895388	0.901931	0.908473	0.915016	0.921558	0.928101	0.935125	0.942175	0.949224	0.956274	0.963323	0.966469	0.969181	0.971893	0.974605	0.977317	0.97687	0.975865	0.974859	0.973854	0.972849	0.974565	0.976962	0.979359	0.981756	0.984152	0.982173	0.978734	0.975295	0.971856	0.968417	0.967019	0.966495	0.96597	0.965446	0.964922	0.959462	0.951344	0.943227	0.935109	0.926992	0.923124	0.922089	0.921054	0.920019	0.918984	0.918285	0.917861	0.917438	0.917014
0.896727	0.901811	0.906894	0.911978	0.917061	0.922145	0.930379	0.938778	0.947178	0.955577	0.963977	0.968223	0.972007	0.975792	0.979576	0.983361	0.982443	0.980696	0.978949	0.977202	0.975454	0.977814	0.981201	0.984587	0.987974	0.99136	0.989081	0.984914	0.980747	0.97658	0.972413	0.970772	0.970215	0.969658	0.9691	0.968543	0.961897	0.951972	0.942048	0.932124	0.922199	0.917677	0.916757	0.915837	0.914917	0.913997	0.91291	0.911687	0.910463	0.90924
0.898079	0.90169	0.9053	0.908911	0.912521	0.916131	0.925587	0.935349	0.945112	0.954874	0.964637	0.969994	0.974861	0.979728	0.984595	0.989462	0.988071	0.985574	0.983078	0.980581	0.978085	0.981094	0.98548	0.989866	0.994252	0.998637	0.996057	0.991154	0.986252	0.981349	0.976447	0.974562	0.973971	0.97338	0.97279	0.972199	0.964355	0.952606	0.940858	0.929109	0.91736	0.912179	0.911374	0.91057	0.909766	0.908962	0.907483	0.905452	0.903421	0.90139
0.901375	0.904458	0.907541	0.910624	0.913707	0.91679	0.925151	0.933789	0.942428	0.951066	0.959705	0.96537	0.970706	0.976041	0.981377	0.986712	0.985517	0.98317	0.980822	0.978474	0.976126	0.979399	0.984078	0.988756	0.993434	0.998113	0.995772	0.991092	0.986411	0.981731	0.977051	0.975697	0.975769	0.975841	0.975913	0.975985	0.968463	0.956852	0.945242	0.933631	0.92202	0.916669	0.915491	0.914313	0.913135	0.911957	0.909855	0.906995	0.904136	0.901276
0.905646	0.908666	0.911686	0.914706	0.917726	0.920746	0.926863	0.933144	0.939425	0.945706	0.951987	0.957568	0.963071	0.968574	0.974077	0.97958	0.978914	0.977159	0.975404	0.973649	0.971894	0.975241	0.979865	0.984488	0.989111	0.993734	0.991902	0.987918	0.983934	0.979949	0.975965	0.975527	0.976609	0.977691	0.978773	0.979855	0.973406	0.962902	0.952398	0.941894	0.93139	0.926112	0.924316	0.922521	0.920726	0.91893	0.916086	0.912384	0.908682	0.904979
0.909959	0.912915	0.915871	0.918827	0.921783	0.924739	0.928593	0.932493	0.936394	0.940295	0.944195	0.94969	0.955362	0.961034	0.966707	0.972379	0.972246	0.97109	0.969933	0.968777	0.96762	0.971043	0.975611	0.980178	0.984746	0.989313	0.987994	0.984713	0.981432	0.97815	0.974869	0.975356	0.977457	0.979559	0.98166	0.983762	0.978396	0.96901	0.959624	0.950238	0.940852	0.935646	0.933227	0.930808	0.928389	0.92597	0.922378	0.917825	0.913271	0.908718
0.914313	0.917204	0.920096	0.922988	0.92588	0.928771	0.930338	0.931836	0.933333	0.934831	0.936328	0.941736	0.947579	0.953422	0.959265	0.965108	0.965515	0.964962	0.96441	0.963858	0.963305	0.966804	0.971316	0.975827	0.980339	0.98485	0.984049	0.981477	0.978906	0.976334	0.973762	0.975182	0.978313	0.981444	0.984576	0.987707	0.983435	0.975177	0.966919	0.958662	0.950404	0.945272	0.942224	0.939175	0.936127	0.933079	0.92873	0.923318	0.917906	0.912493
0.918709	0.921536	0.924362	0.927189	0.930016	0.932842	0.932101	0.931172	0.930243	0.929314	0.928385	0.933706	0.939721	0.945736	0.951751	0.957767	0.958718	0.958776	0.958833	0.958891	0.958949	0.962524	0.966979	0.971434	0.975889	0.980343	0.980066	0.978211	0.976355	0.9745	0.972645	0.975008	0.979178	0.983348	0.987519	0.991689	0.988522	0.981404	0.974286	0.967167	0.960049	0.954991	0.951307	0.947624	0.94394	0.940256	0.935144	0.928864	0.922585	0.916305
0.92682	0.92945	0.932081	0.934711	0.937341	0.939971	0.938696	0.937215	0.935734	0.934254	0.932773	0.93614	0.940046	0.943952	0.947859	0.951765	0.952137	0.951886	0.951635	0.951384	0.951133	0.953905	0.957432	0.960959	0.964486	0.968013	0.967392	0.965389	0.963386	0.961383	0.95938	0.961762	0.966024	0.970285	0.974546	0.978808	0.977523	0.973252	0.968981	0.964709	0.960438	0.956788	0.953551	0.950315	0.947079	0.943843	0.939211	0.933437	0.927663	0.921889
0.93747	0.939814	0.942158	0.944502	0.946847	0.949191	0.94858	0.947814	0.947048	0.946282	0.945515	0.945661	0.945908	0.946155	0.946402	0.946649	0.945682	0.9445	0.943318	0.942135	0.940953	0.942323	0.94433	0.946337	0.948344	0.950351	0.948801	0.946065	0.943329	0.940593	0.937857	0.939634	0.943345	0.947056	0.950768	0.954479	0.955609	0.955349	0.955089	0.954828	0.954568	0.953231	0.951177	0.949122	0.947067	0.945013	0.941702	0.937364	0.933026	0.928688
0.948222	0.950278	0.952333	0.954389	0.956444	0.9585	0.95856	0.958515	0.958471	0.958426	0.958381	0.955274	0.951827	0.948379	0.944932	0.941485	0.939164	0.937042	0.934919	0.932797	0.930675	0.930629	0.931101	0.931574	0.932046	0.932519	0.93003	0.926554	0.923078	0.919602	0.916126	0.917292	0.920448	0.923603	0.926759	0.929915	0.933483	0.937273	0.941062	0.944852	0.948642	0.949641	0.948779	0.947917	0.947056	0.946194	0.944218	0.94133	0.938442	0.935554
0.959078	0.960843	0.962607	0.964371	0.966135	0.967899	0.968637	0.96932	0.970004	0.970687	0.971371	0.96498	0.957802	0.950625	0.943448	0.93627	0.932583	0.929512	0.92644	0.923369	0.920297	0.918822	0.917745	0.916668	0.915591	0.914514	0.911077	0.906854	0.902631	0.898408	0.894184	0.894734	0.897329	0.899924	0.902519	0.905114	0.911143	0.919022	0.926901	0.934779	0.942658	0.946015	0.946358	0.946701	0.947044	0.947387	0.946758	0.945334	0.94391	0.942486
0.97004	0.97151	0.972979	0.974449	0.975919	0.977389	0.97881	0.980229	0.981648	0.983067	0.984486	0.974779	0.963836	0.952892	0.941949	0.931005	0.925939	0.921909	0.917879	0.913849	0.909819	0.9069	0.904259	0.901618	0.898976	0.896335	0.891942	0.886964	0.881986	0.877009	0.872031	0.871958	0.873987	0.876015	0.878044	0.880072	0.888587	0.900595	0.912602	0.924609	0.936616	0.942355	0.943914	0.945473	0.947032	0.948591	0.949323	0.949377	0.949431	0.949485
0.980934	0.982031	0.983127	0.984223	0.985319	0.986415	0.987545	0.988676	0.989807	0.990938	0.992069	0.981733	0.970123	0.958513	0.946903	0.935293	0.93034	0.926561	0.922783	0.919004	0.915226	0.911526	0.907845	0.904165	0.900484	0.896804	0.892454	0.887882	0.883309	0.878737	0.874165	0.8734	0.874266	0.875133	0.876	0.876867	0.885311	0.897835	0.91036	0.922885	0.935409	0.940679	0.941111	0.941544	0.941977	0.94241	0.943025	0.943791	0.944557	0.945322
0.991779	0.992429	0.993079	0.993729	0.994379	0.995029	0.994978	0.994891	0.994803	0.994715	0.994628	0.986107	0.976648	0.96719	0.957732	0.948274	0.944793	0.942366	0.939939	0.937512	0.935085	0.931206	0.926963	0.92272	0.918477	0.914234	0.910839	0.907727	0.904615	0.901503	0.898391	0.896871	0.896033	0.895195	0.894357	0.893519	0.899568	0.909325	0.919083	0.92884	0.938598	0.940806	0.93798	0.935155	0.932329	0.929504	0.928662	0.929442	0.930223	0.931003
1.00273	1.00293	1.00313	1.00333	1.00353	1.00373	1.00248	1.00117	0.999847	0.998529	0.997211	0.990522	0.983237	0.975951	0.968666	0.961381	0.959385	0.958323	0.957261	0.956199	0.955137	0.951076	0.946265	0.941454	0.936643	0.931832	0.929401	0.927764	0.926127	0.924489	0.922852	0.920569	0.91801	0.91545	0.912891	0.910332	0.913962	0.920926	0.92789	0.934854	0.941817	0.940934	0.934819	0.928703	0.922588	0.916473	0.914159	0.914955	0.915751	0.916546
1.01378	1.01353	1.01327	1.01302	1.01276	1.01251	1.01006	1.0075	1.00494	1.00238	0.999818	0.99498	0.989888	0.984797	0.979705	0.974614	0.974118	0.974434	0.97475	0.975066	0.975382	0.971138	0.965754	0.960369	0.954985	0.949601	0.948143	0.947995	0.947846	0.947697	0.947549	0.944496	0.940199	0.935902	0.931604	0.927307	0.928496	0.932639	0.936782	0.940925	0.945068	0.941063	0.931627	0.92219	0.912753	0.903317	0.899516	0.900327	0.901138	0.901949
1.02495	1.02423	1.02352	1.0228	1.02209	1.02137	1.01771	1.0139	1.01008	1.00627	1.00245	0.999481	0.996604	0.993728	0.990851	0.987975	0.988994	0.990702	0.992409	0.994116	0.995824	0.991394	0.985431	0.979468	0.973504	0.967541	0.967066	0.968421	0.969775	0.97113	0.972484	0.968654	0.962603	0.956551	0.950499	0.944447	0.94317	0.944465	0.94576	0.947055	0.94835	0.941194	0.928404	0.915613	0.902823	0.890033	0.884732	0.885558	0.886385	0.887211
1.04131	1.04011	1.03891	1.03771	1.03651	1.03531	1.03094	1.0264	1.02186	1.01732	1.01278	1.01013	1.0077	1.00527	1.00284	1.0004	1.00127	1.00271	1.00415	1.00559	1.00704	1.0025	0.99646	0.990424	0.984389	0.978354	0.978148	0.979885	0.981622	0.983359	0.985097	0.981187	0.974857	0.968527	0.962197	0.955866	0.953433	0.953098	0.952762	0.952427	0.952092	0.943711	0.929968	0.916225	0.902481	0.888738	0.882708	0.882989	0.88327	0.883551
1.06397	1.06226	1.06054	1.05883	1.05711	1.0554	1.05092	1.0463	1.04168	1.03706	1.03244	1.02825	1.02411	1.01996	1.01582	1.01167	1.01034	1.0095	1.00866	1.00783	1.00699	1.00243	0.996938	0.991448	0.985957	0.980467	0.979661	0.980416	0.981171	0.981926	0.982681	0.979541	0.97473	0.96992	0.96511	0.9603	0.958304	0.957824	0.957344	0.956865	0.956385	0.949129	0.937357	0.925585	0.913813	0.902041	0.896223	0.895277	0.894331	0.893385
1.08686	1.08462	1.08239	1.08015	1.07791	1.07568	1.0711	1.0664	1.0617	1.057	1.0523	1.04654	1.04067	1.0348	1.02893	1.02305	1.0195	1.01636	1.01322	1.01008	1.00694	1.00236	0.997421	0.992481	0.987541	0.982601	0.981188	0.980952	0.980715	0.980479	0.980242	0.977878	0.974603	0.971327	0.968052	0.964776	0.963223	0.962597	0.961971	0.961345	0.960719	0.9546	0.944818	0.935036	0.925254	0.915472	0.909869	0.907684	0.905499	0.903314
1.10996	1.1072	1.10444	1.10168	1.09891	1.09615	1.09147	1.08669	1.08191	1.07713	1.07235	1.06501	1.0574	1.04978	1.04216	1.03454	1.02875	1.02329	1.01782	1.01236	1.00689	1.00229	0.997908	0.993524	0.989139	0.984755	0.98273	0.981493	0.980255	0.979017	0.977779	0.9762	0.974474	0.972748	0.971022	0.969296	0.968189	0.967415	0.966642	0.965869	0.965096	0.960123	0.952351	0.944578	0.936806	0.929034	0.923647	0.920211	0.916775	0.913339
1.13329	1.13	1.1267	1.12341	1.12012	1.11682	1.11204	1.10718	1.10231	1.09745	1.09259	1.08366	1.07428	1.0649	1.05552	1.04614	1.03809	1.03028	1.02247	1.01466	1.00685	1.00222	0.9984	0.994577	0.990753	0.98693	0.984288	0.982039	0.97979	0.977542	0.975293	0.974505	0.974344	0.974182	0.97402	0.973859	0.973203	0.972281	0.971359	0.970437	0.969514	0.9657	0.959956	0.954213	0.94847	0.942726	0.937557	0.932859	0.92816	0.923461
1.13218	1.12918	1.12619	1.12319	1.1202	1.1172	1.11271	1.10815	1.10358	1.09902	1.09445	1.08568	1.07645	1.06721	1.05797	1.04874	1.0403	1.03201	1.02372	1.01542	1.00713	1.00333	1.00065	0.997969	0.99529	0.992612	0.990023	0.987463	0.984903	0.982343	0.979783	0.979706	0.980692	0.981677	0.982663	0.983649	0.983738	0.983343	0.982949	0.982555	0.98216	0.979522	0.975387	0.971253	0.967119	0.962985	0.958308	0.953187	0.948066	0.942945
1.09091	1.08958	1.08824	1.08691	1.08557	1.08424	1.0807	1.07705	1.0734	1.06975	1.0661	1.06037	1.05441	1.04845	1.04249	1.03653	1.03079	1.02508	1.01937	1.01366	1.00795	1.00634	1.00576	1.00518	1.0046	1.00402	1.00258	1.00087	0.999146	0.997426	0.995707	0.9962	0.997642	0.999084	1.00053	1.00197	1.00328	1.00452	1.00576	1.007	1.00824	1.0068	1.00358	1.00035	0.99713	0.993905	0.990166	0.986007	0.981848	0.977688
1.04925	1.04959	1.04993	1.05027	1.05061	1.05095	1.04838	1.04566	1.04293	1.04021	1.03748	1.03482	1.03217	1.02952	1.02686	1.02421	1.02118	1.01808	1.01498	1.01188	1.00878	1.00939	1.01093	1.01246	1.014	1.01554	1.01527	1.0144	1.01353	1.01265	1.01178	1.01285	1.01476	1.01666	1.01856	1.02046	1.02301	1.0259	1.02879	1.03168	1.03458	1.03435	1.03204	1.02974	1.02743	1.02512	1.02233	1.01914	1.01596	1.01277
1.00719	1.00922	1.01125	1.01328	1.01532	1.01735	1.01575	1.01396	1.01217	1.01038	1.00859	1.00902	1.00971	1.0104	1.01108	1.01177	1.01148	1.01101	1.01055	1.01008	1.00962	1.01247	1.01614	1.01982	1.02349	1.02717	1.02808	1.02806	1.02805	1.02803	1.02802	1.02967	1.03204	1.0344	1.03677	1.03914	1.04293	1.04749	1.05205	1.05661	1.06116	1.06216	1.06078	1.0594	1.05802	1.05665	1.05481	1.0526	1.05039	1.04819
0.964715	0.968456	0.972197	0.975937	0.979678	0.983419	0.982801	0.981953	0.981105	0.980257	0.97941	0.982977	0.987034	0.991092	0.995149	0.999207	1.00168	1.00388	1.00607	1.00827	1.01046	1.01557	1.02141	1.02724	1.03307	1.03891	1.04101	1.04186	1.04271	1.04356	1.04441	1.04665	1.04948	1.05232	1.05515	1.05799	1.06304	1.06928	1.07553	1.08177	1.08801	1.09024	1.0898	1.08936	1.08891	1.08847	1.0876	1.08638	1.08517	1.08395
0.938543	0.942751	0.946959	0.951166	0.955374	0.959582	0.959879	0.95997	0.960061	0.960153	0.960244	0.965581	0.971501	0.977421	0.983341	0.989261	0.993746	0.997977	1.00221	1.00644	1.01067	1.01732	1.02457	1.03182	1.03908	1.04633	1.04937	1.05101	1.05265	1.05429	1.05592	1.05882	1.06226	1.0657	1.06914	1.07258	1.07846	1.08564	1.09282	1.1	1.10719	1.1102	1.11043	1.11067	1.1109	1.11113	1.1109	1.11028	1.10967	1.10905
0.949647	0.951502	0.953357	0.955211	0.957066	0.958921	0.959972	0.960982	0.961991	0.963	0.96401	0.968015	0.972353	0.976691	0.98103	0.985368	0.990121	0.994947	0.999774	1.0046	1.00943	1.01597	1.02294	1.02992	1.03689	1.04386	1.04729	1.04953	1.05177	1.05402	1.05626	1.05997	1.06431	1.06865	1.073	1.07734	1.08303	1.08946	1.09588	1.10231	1.10874	1.11149	1.11181	1.11212	1.11243	1.11274	1.11239	1.11149	1.11059	1.10969
0.960859	0.960338	0.959816	0.959295	0.958774	0.958253	0.960066	0.962003	0.963939	0.965875	0.967812	0.970472	0.973214	0.975955	0.978696	0.981437	0.986461	0.991889	0.997316	1.00274	1.00817	1.01461	1.0213	1.02799	1.03468	1.04137	1.04518	1.04804	1.05089	1.05375	1.0566	1.06113	1.06638	1.07163	1.07689	1.08214	1.08766	1.09332	1.09898	1.10464	1.1103	1.1128	1.11319	1.11358	1.11398	1.11437	1.11389	1.1127	1.11151	1.11033
0.972179	0.969259	0.966339	0.963419	0.960498	0.957578	0.960161	0.963033	0.965906	0.968778	0.971651	0.972954	0.974082	0.975211	0.97634	0.977468	0.982766	0.9888	0.994834	1.00087	1.0069	1.01323	1.01964	1.02604	1.03245	1.03885	1.04306	1.04653	1.05	1.05347	1.05694	1.0623	1.06847	1.07464	1.08081	1.08698	1.09232	1.09721	1.1021	1.10699	1.11188	1.11412	1.11459	1.11506	1.11554	1.11601	1.11541	1.11393	1.11245	1.11097
0.983609	0.978266	0.972924	0.967582	0.96224	0.956897	0.960257	0.964074	0.967892	0.971709	0.975527	0.975459	0.974959	0.97446	0.973961	0.973461	0.979036	0.985682	0.992328	0.998975	1.00562	1.01184	1.01796	1.02408	1.0302	1.03631	1.04091	1.04501	1.0491	1.0532	1.05729	1.06349	1.07058	1.07768	1.08478	1.09188	1.09703	1.10115	1.10526	1.10937	1.11348	1.11546	1.11601	1.11656	1.11711	1.11766	1.11694	1.11517	1.1134	1.11163
0.995777	0.988723	0.98167	0.974616	0.967562	0.960509	0.963896	0.967833	0.97177	0.975707	0.979644	0.978708	0.977229	0.975751	0.974273	0.972795	0.978644	0.985787	0.99293	1.00007	1.00722	1.01331	1.01914	1.02496	1.03079	1.03662	1.04159	1.04627	1.05096	1.05564	1.06033	1.06698	1.07448	1.08198	1.08947	1.09697	1.10166	1.10483	1.108	1.11118	1.11435	1.11585	1.11623	1.11661	1.11699	1.11737	1.11628	1.114	1.11172	1.10944
1.0101	1.0037	0.997306	0.990908	0.984509	0.978111	0.979072	0.98042	0.981768	0.983116	0.984464	0.984322	0.984015	0.983707	0.9834	0.983093	0.989208	0.996456	1.0037	1.01095	1.0182	1.02408	1.02963	1.03517	1.04071	1.04625	1.0515	1.05666	1.06181	1.06696	1.07211	1.07797	1.08413	1.09029	1.09645	1.10261	1.1059	1.10763	1.10936	1.11109	1.11282	1.11314	1.11253	1.11191	1.1113	1.11068	1.10848	1.10498	1.10147	1.09797
1.02457	1.01883	1.01309	1.00736	1.00162	0.995883	0.994394	0.993128	0.991862	0.990596	0.98933	0.989991	0.990866	0.991741	0.992615	0.99349	0.999873	1.00723	1.01458	1.02194	1.02929	1.03497	1.04022	1.04547	1.05072	1.05598	1.06151	1.06714	1.07276	1.07839	1.08402	1.08907	1.09388	1.09869	1.1035	1.10831	1.11017	1.11045	1.11072	1.111	1.11127	1.11041	1.10879	1.10717	1.10555	1.10393	1.1006	1.09586	1.09113	1.08639
1.03917	1.0341	1.02903	1.02396	1.0189	1.01383	1.00986	1.00596	1.00205	0.998149	0.994244	0.995715	0.997783	0.999852	1.00192	1.00399	1.01064	1.0181	1.02557	1.03303	1.04049	1.04595	1.05091	1.05587	1.06083	1.06579	1.07161	1.07772	1.08382	1.08993	1.09604	1.10028	1.10373	1.10717	1.11062	1.11406	1.11449	1.1133	1.1121	1.11091	1.10971	1.10765	1.10502	1.10238	1.09975	1.09711	1.09264	1.08666	1.08068	1.07471
1.05392	1.04952	1.04513	1.04073	1.03634	1.03195	1.02548	1.01891	1.01234	1.00577	0.999205	1.00149	1.00477	1.00804	1.01131	1.01459	1.02151	1.02909	1.03666	1.04423	1.0518	1.05704	1.06171	1.06638	1.07104	1.07571	1.08182	1.0884	1.09499	1.10158	1.10817	1.11159	1.11366	1.11573	1.1178	1.11987	1.11885	1.11617	1.11349	1.11081	1.10813	1.10487	1.10121	1.09755	1.09389	1.09023	1.08461	1.07737	1.07014	1.0629
1.06707	1.06298	1.0589	1.05482	1.05073	1.04665	1.03824	1.02961	1.02098	1.01235	1.00372	1.00682	1.01122	1.01562	1.02002	1.02442	1.03154	1.03913	1.04672	1.05431	1.0619	1.06679	1.071	1.07522	1.07944	1.08366	1.08981	1.09662	1.10342	1.11022	1.11702	1.11974	1.12071	1.12168	1.12264	1.12361	1.12149	1.1177	1.11391	1.11012	1.10633	1.10206	1.09748	1.0929	1.08832	1.08374	1.07728	1.06928	1.06129	1.0533
1.07144	1.06576	1.06009	1.05441	1.04874	1.04306	1.03566	1.02818	1.02069	1.01321	1.00572	1.00955	1.01464	1.01973	1.02482	1.02991	1.03674	1.04388	1.05103	1.05817	1.06531	1.06914	1.07213	1.07512	1.07811	1.0811	1.08606	1.09167	1.09728	1.10289	1.10851	1.11113	1.11246	1.1138	1.11514	1.11647	1.11505	1.11213	1.10922	1.1063	1.10339	1.09926	1.09432	1.08938	1.08443	1.07949	1.07389	1.06774	1.06159	1.05544
1.07585	1.06857	1.06128	1.054	1.04672	1.03944	1.03306	1.02673	1.0204	1.01408	1.00775	1.01232	1.0181	1.02388	1.02966	1.03544	1.042	1.04869	1.05538	1.06207	1.06877	1.07151	1.07326	1.07502	1.07677	1.07852	1.08227	1.08668	1.09109	1.0955	1.09991	1.10243	1.10414	1.10585	1.10756	1.10926	1.10854	1.10651	1.10448	1.10245	1.10042	1.09643	1.09112	1.08582	1.08051	1.07521	1.07047	1.06618	1.06189	1.05761
1.0803	1.0714	1.06249	1.05359	1.04468	1.03578	1.03043	1.02527	1.02011	1.01495	1.00979	1.01511	1.02159	1.02807	1.03455	1.04103	1.04731	1.05354	1.05978	1.06601	1.07225	1.0739	1.07441	1.07491	1.07542	1.07592	1.07844	1.08164	1.08484	1.08803	1.09123	1.09365	1.09573	1.09782	1.0999	1.10199	1.10198	1.10084	1.0997	1.09856	1.09743	1.09357	1.0879	1.08223	1.07656	1.07088	1.06701	1.0646	1.0622	1.05979
1.0848	1.07426	1.06371	1.05317	1.04263	1.03208	1.02777	1.02379	1.01982	1.01584	1.01186	1.01793	1.02511	1.0323	1.03949	1.04668	1.05266	1.05844	1.06422	1.06999	1.07577	1.07632	1.07556	1.07481	1.07405	1.07329	1.07458	1.07655	1.07852	1.08049	1.08246	1.08478	1.08724	1.08971	1.09217	1.09464	1.09535	1.09511	1.09487	1.09464	1.0944	1.09068	1.08464	1.0786	1.07256	1.06652	1.06352	1.06301	1.06251	1.062
1.08607	1.07421	1.06234	1.05047	1.03861	1.02674	1.02352	1.02076	1.018	1.01524	1.01248	1.01895	1.02644	1.03394	1.04143	1.04893	1.05458	1.0599	1.06523	1.07055	1.07588	1.0756	1.07392	1.07224	1.07056	1.06889	1.06922	1.07022	1.07123	1.07223	1.07323	1.07561	1.07857	1.08153	1.08449	1.08745	1.08901	1.08981	1.09061	1.09142	1.09222	1.08874	1.0824	1.07606	1.06973	1.06339	1.06121	1.06244	1.06366	1.06488
1.05448	1.04461	1.03474	1.02487	1.015	1.00512	1.00343	1.00218	1.00092	0.999662	0.998405	1.00164	1.00538	1.00912	1.01285	1.01659	1.0214	1.0264	1.03139	1.03639	1.04139	1.04313	1.04405	1.04497	1.04589	1.04682	1.04911	1.05186	1.05461	1.05736	1.06012	1.06416	1.06876	1.07336	1.07796	1.08256	1.08621	1.08935	1.09248	1.09562	1.09876	1.09651	1.09066	1.08481	1.07896	1.07311	1.07107	1.07216	1.07324	1.07432
1.02259	1.01473	1.00687	0.999015	0.991157	0.983299	0.983153	0.983414	0.983675	0.983936	0.984196	0.984171	0.984114	0.984057	0.984	0.983943	0.9879	0.992566	0.997232	1.0019	1.00656	1.01034	1.01389	1.01744	1.02099	1.02454	1.02881	1.03332	1.03784	1.04235	1.04687	1.0526	1.05886	1.06511	1.07136	1.07762	1.08338	1.08887	1.09437	1.09987	1.10536	1.10435	1.09899	1.09364	1.08828	1.08292	1.08103	1.08197	1.08291	1.08386
0.990388	0.984563	0.978738	0.972913	0.967088	0.961263	0.962676	0.96447	0.966263	0.968057	0.969851	0.966531	0.962642	0.958754	0.954866	0.950978	0.954076	0.958408	0.962739	0.967071	0.971402	0.97723	0.983433	0.989635	0.995837	1.00204	1.00831	1.01461	1.0209	1.0272	1.0335	1.04093	1.04885	1.05678	1.0647	1.07262	1.08052	1.0884	1.09628	1.10415	1.11203	1.11227	1.10741	1.10255	1.09769	1.09283	1.09108	1.09188	1.09268	1.09348
0.957875	0.954103	0.950331	0.946559	0.942787	0.939015	0.942001	0.945342	0.948684	0.952025	0.955366	0.94872	0.940963	0.933207	0.925451	0.917694	0.919926	0.92392	0.927913	0.931907	0.935901	0.943804	0.952685	0.961565	0.970445	0.979326	0.987616	0.99571	1.0038	1.0119	1.01999	1.02915	1.03876	1.04837	1.05798	1.06759	1.07763	1.08792	1.0982	1.10848	1.11877	1.12027	1.11591	1.11155	1.10719	1.10284	1.10124	1.10189	1.10254	1.1032
0.925535	0.923789	0.922043	0.920298	0.918552	0.916807	0.921341	0.926206	0.931071	0.935936	0.940802	0.930883	0.919322	0.907761	0.8962	0.884639	0.885984	0.889606	0.893228	0.89685	0.900472	0.910406	0.921918	0.93343	0.944943	0.956455	0.966776	0.9767	0.986624	0.996548	1.00647	1.01737	1.02867	1.03998	1.05129	1.0626	1.07478	1.08742	1.10007	1.11272	1.12537	1.12814	1.12433	1.12052	1.11671	1.1129	1.11145	1.11193	1.11241	1.11289
0.919345	0.917115	0.914886	0.912657	0.910428	0.908199	0.912167	0.916462	0.920757	0.925051	0.929346	0.920835	0.9109	0.900966	0.891031	0.881097	0.880935	0.882498	0.88406	0.885623	0.887186	0.895709	0.905972	0.916235	0.926498	0.936761	0.94874	0.961292	0.973843	0.986395	0.998946	1.01169	1.02451	1.03734	1.05016	1.06299	1.07499	1.08655	1.09812	1.10968	1.12124	1.12521	1.1241	1.123	1.12189	1.12079	1.11967	1.11854	1.11741	1.11629
0.913095	0.910377	0.90766	0.904942	0.902225	0.899507	0.902904	0.906623	0.910342	0.914061	0.91778	0.910689	0.902397	0.894105	0.885813	0.877521	0.875838	0.875321	0.874804	0.874288	0.873771	0.880869	0.889871	0.898873	0.907875	0.916877	0.93053	0.945735	0.960939	0.976143	0.991347	1.00596	1.02031	1.03467	1.04902	1.06338	1.07521	1.08567	1.09614	1.10661	1.11708	1.12224	1.12387	1.1255	1.12713	1.12875	1.12797	1.12522	1.12247	1.11971
0.906785	0.903574	0.900364	0.897153	0.893943	0.890732	0.893552	0.89669	0.899827	0.902965	0.906102	0.900445	0.893811	0.887177	0.880543	0.87391	0.870691	0.868075	0.865459	0.862843	0.860227	0.865887	0.873615	0.881344	0.889072	0.8968	0.912144	0.930027	0.94791	0.965792	0.983675	1.00017	1.01607	1.03197	1.04787	1.06377	1.07542	1.08479	1.09415	1.10351	1.11288	1.11925	1.12364	1.12802	1.13241	1.1368	1.13635	1.13196	1.12757	1.12317
0.900413	0.896705	0.892997	0.889288	0.88558	0.881872	0.884109	0.88666	0.88921	0.891761	0.894311	0.890103	0.885143	0.880183	0.875223	0.870264	0.865495	0.860759	0.856023	0.851288	0.846552	0.850759	0.857202	0.863645	0.870087	0.87653	0.893581	0.914168	0.934755	0.955342	0.975929	0.994327	1.01179	1.02925	1.04671	1.06417	1.07564	1.08389	1.09214	1.10038	1.10863	1.11623	1.1234	1.13058	1.13775	1.14492	1.14482	1.13877	1.13272	1.12666
0.893981	0.88977	0.885559	0.881348	0.877137	0.872926	0.874575	0.876533	0.878491	0.880449	0.882406	0.87966	0.876391	0.873121	0.869852	0.866583	0.860248	0.853372	0.846496	0.839621	0.832745	0.835485	0.84063	0.845775	0.850919	0.856064	0.874838	0.898155	0.921472	0.94479	0.968107	0.988428	1.00746	1.0265	1.04554	1.06458	1.07587	1.08299	1.09011	1.09723	1.10435	1.11318	1.12317	1.13315	1.14313	1.15312	1.15336	1.14564	1.13792	1.13019
0.917338	0.91363	0.909922	0.906214	0.902507	0.898799	0.899463	0.900358	0.901252	0.902147	0.903041	0.899217	0.894868	0.890519	0.88617	0.881821	0.876158	0.870263	0.864368	0.858473	0.852577	0.855148	0.859834	0.864521	0.869207	0.873894	0.890301	0.910614	0.930928	0.951242	0.971556	0.989167	1.00562	1.02207	1.03853	1.05498	1.06499	1.07154	1.07808	1.08463	1.09117	1.09942	1.10881	1.11821	1.1276	1.13699	1.13688	1.12901	1.12113	1.11326
0.942651	0.93951	0.936369	0.933228	0.930086	0.926945	0.926593	0.926387	0.926181	0.925975	0.925769	0.920708	0.915107	0.909507	0.903906	0.898306	0.893451	0.888728	0.884005	0.879282	0.874559	0.877034	0.881307	0.885581	0.889854	0.894128	0.907906	0.924854	0.941801	0.958748	0.975695	0.990301	1.0039	1.01751	1.03111	1.04471	1.05337	1.05937	1.06536	1.07136	1.07736	1.08491	1.09351	1.1021	1.11069	1.11929	1.11879	1.11085	1.10291	1.09497
0.968209	0.96564	0.963071	0.960502	0.957933	0.955364	0.953984	0.952667	0.95135	0.950033	0.948716	0.942406	0.935542	0.928678	0.921814	0.91495	0.910912	0.907372	0.903833	0.900293	0.896754	0.899131	0.902988	0.906844	0.910701	0.914557	0.925682	0.93923	0.952779	0.966327	0.979875	0.991446	1.00217	1.01289	1.02362	1.03434	1.04163	1.04708	1.05252	1.05796	1.06341	1.07026	1.07805	1.08584	1.09362	1.10141	1.10051	1.09251	1.08451	1.0765
0.994014	0.992023	0.990031	0.98804	0.986048	0.984057	0.98164	0.979201	0.976762	0.974323	0.971885	0.964315	0.956175	0.948035	0.939895	0.931754	0.928541	0.926196	0.923852	0.921507	0.919163	0.921442	0.924878	0.928313	0.931749	0.935184	0.94363	0.953746	0.963862	0.973979	0.984095	0.992602	1.00042	1.00824	1.01605	1.02387	1.02978	1.03467	1.03955	1.04444	1.04933	1.05547	1.06244	1.06942	1.07639	1.08337	1.08207	1.074	1.06593	1.05786
1.02007	1.01866	1.01725	1.01584	1.01444	1.01303	1.00956	1.00599	1.00242	0.998849	0.995277	0.986435	0.977006	0.967578	0.95815	0.948722	0.94634	0.945202	0.944064	0.942926	0.941788	0.943969	0.946979	0.94999	0.953	0.95601	0.961751	0.968402	0.975053	0.981705	0.988356	0.993769	0.998653	1.00354	1.00842	1.0133	1.01782	1.02214	1.02646	1.03079	1.03511	1.04053	1.04668	1.05284	1.05899	1.06515	1.06344	1.05531	1.04717	1.03904
1.0263	1.02339	1.02048	1.01757	1.01467	1.01176	1.00856	1.00534	1.00213	0.99891	0.995694	0.988734	0.981359	0.973984	0.966609	0.959234	0.959249	0.960567	0.961886	0.963205	0.964523	0.966998	0.969762	0.972527	0.975291	0.978055	0.983067	0.98883	0.994592	1.00035	1.00612	1.01056	1.01444	1.01832	1.02219	1.02607	1.02901	1.03144	1.03388	1.03631	1.03874	1.04293	1.04828	1.05363	1.05899	1.06434	1.06244	1.0546	1.04677	1.03893
1.02964	1.02491	1.02019	1.01546	1.01074	1.00601	1.00327	1.00063	0.997991	0.995352	0.992714	0.988121	0.98331	0.9785	0.973689	0.968879	0.97154	0.975521	0.979501	0.983481	0.987462	0.990292	0.992834	0.995377	0.997919	1.00046	1.00503	1.01028	1.01553	1.02077	1.02602	1.0298	1.03295	1.0361	1.03925	1.0424	1.04372	1.04405	1.04438	1.04471	1.04505	1.04791	1.05246	1.05701	1.06155	1.0661	1.06404	1.05656	1.04908	1.0416
1.03302	1.02645	1.01989	1.01333	1.00677	1.0002	0.997924	0.995869	0.993815	0.99176	0.989705	0.987501	0.98528	0.983059	0.980838	0.978616	0.983951	0.990619	0.997286	1.00395	1.01062	1.01381	1.01613	1.01845	1.02077	1.02308	1.02721	1.03194	1.03666	1.04139	1.04612	1.04923	1.05164	1.05406	1.05647	1.05889	1.05857	1.05678	1.05499	1.0532	1.05141	1.05294	1.05667	1.06041	1.06415	1.06788	1.06565	1.05853	1.05141	1.04429
1.03643	1.02801	1.01959	1.01118	1.00276	0.994342	0.992529	0.991064	0.989598	0.988133	0.986668	0.986875	0.987268	0.987662	0.988055	0.988448	0.996481	1.00586	1.01524	1.02462	1.03401	1.03756	1.03965	1.04174	1.04383	1.04593	1.0496	1.0538	1.05801	1.06221	1.06641	1.06884	1.07051	1.07219	1.07386	1.07553	1.07356	1.06963	1.0657	1.06177	1.05784	1.05802	1.06093	1.06385	1.06676	1.06968	1.06728	1.06052	1.05376	1.047
1.03987	1.02958	1.01929	1.009	0.998712	0.988423	0.987082	0.986211	0.985341	0.984471	0.983601	0.986243	0.989276	0.992309	0.995342	0.998375	1.00913	1.02125	1.03337	1.0455	1.05762	1.06153	1.0634	1.06526	1.06712	1.06899	1.07221	1.07588	1.07955	1.08322	1.0869	1.08864	1.08957	1.09049	1.09141	1.09234	1.0887	1.08261	1.07651	1.07042	1.06433	1.06314	1.06523	1.06732	1.06941	1.07149	1.06892	1.06253	1.05614	1.04974
1.03685	1.0266	1.01636	1.00611	0.995865	0.985619	0.984562	0.983988	0.983415	0.982842	0.982269	0.986402	0.991059	0.995715	1.00037	1.00503	1.0156	1.02721	1.03883	1.05044	1.06205	1.06557	1.06706	1.06855	1.07004	1.07153	1.07429	1.07746	1.08064	1.08381	1.08699	1.08844	1.08916	1.08989	1.09061	1.09133	1.08792	1.08228	1.07665	1.07102	1.06538	1.06369	1.06462	1.06554	1.06647	1.0674	1.06462	1.05881	1.053	1.04719
1.03217	1.02245	1.01274	1.00302	0.993301	0.983584	0.982766	0.982416	0.982067	0.981717	0.981367	0.986763	0.992797	0.998831	1.00487	1.0109	1.02054	1.03082	1.0411	1.05138	1.06166	1.06458	1.06566	1.06673	1.06781	1.06889	1.07117	1.07386	1.07654	1.07922	1.08191	1.08317	1.08382	1.08448	1.08514	1.08579	1.08309	1.07859	1.07408	1.06958	1.06507	1.06308	1.06275	1.06242	1.0621	1.06177	1.05879	1.05362	1.04845	1.04328
1.02745	1.01826	1.00908	0.999896	0.990713	0.98153	0.980953	0.980829	0.980705	0.980581	0.980457	0.987127	0.994552	1.00198	1.0094	1.01683	1.02553	1.03447	1.0434	1.05233	1.06126	1.06358	1.06424	1.0649	1.06556	1.06622	1.06803	1.07021	1.0724	1.07459	1.07677	1.07784	1.07843	1.07902	1.07961	1.0802	1.07822	1.07485	1.07149	1.06812	1.06476	1.06246	1.06087	1.05928	1.05769	1.0561	1.05289	1.04837	1.04385	1.03933
1.02268	1.01403	1.00539	0.996744	0.9881	0.979456	0.979122	0.979226	0.97933	0.979434	0.979538	0.987494	0.996324	1.00515	1.01398	1.02281	1.03057	1.03814	1.04572	1.05329	1.06086	1.06257	1.06281	1.06305	1.06329	1.06353	1.06485	1.06654	1.06822	1.06991	1.07159	1.07247	1.07299	1.07351	1.07403	1.07456	1.0733	1.07109	1.06887	1.06665	1.06444	1.06183	1.05896	1.0561	1.05323	1.05036	1.04694	1.04308	1.03921	1.03534
1.01786	1.00976	1.00166	0.993561	0.985462	0.977362	0.977274	0.977608	0.977942	0.978276	0.97861	0.987866	0.998113	1.00836	1.01861	1.02885	1.03566	1.04186	1.04806	1.05426	1.06045	1.06155	1.06136	1.06118	1.06099	1.06081	1.06165	1.06283	1.064	1.06518	1.06636	1.06704	1.06749	1.06795	1.0684	1.06886	1.06833	1.06728	1.06623	1.06517	1.06412	1.0612	1.05704	1.05289	1.04873	1.04457	1.04094	1.03773	1.03452	1.03132
1.01063	1.00586	1.00109	0.996311	0.991537	0.986763	0.988202	0.989969	0.991735	0.993502	0.995268	1.00336	1.01216	1.02096	1.02976	1.03856	1.04321	1.04713	1.05105	1.05497	1.0589	1.0577	1.05523	1.05276	1.05029	1.04781	1.04736	1.04758	1.0478	1.04802	1.04823	1.04826	1.04821	1.04816	1.04811	1.04806	1.04801	1.04797	1.04793	1.04788	1.04784	1.04538	1.0413	1.03722	1.03314	1.02906	1.02641	1.02493	1.02345	1.02197
1.00245	1.00208	1.00171	1.00134	1.00096	1.00059	1.00406	1.00772	1.01139	1.01505	1.01872	1.02471	1.03096	1.03721	1.04346	1.04971	1.05174	1.05303	1.05431	1.0556	1.05689	1.05276	1.04728	1.0418	1.03631	1.03083	1.02877	1.02785	1.02693	1.02601	1.02509	1.0243	1.02357	1.02284	1.02211	1.02138	1.02173	1.02264	1.02356	1.02448	1.0254	1.02367	1.02019	1.01671	1.01323	1.00975	1.00855	1.00922	1.00988	1.01055
0.994182	0.998258	1.00233	1.00641	1.01048	1.01456	1.02007	1.02565	1.03123	1.03681	1.04239	1.04626	1.04994	1.05362	1.05729	1.06097	1.06035	1.05898	1.05761	1.05623	1.05486	1.04777	1.03925	1.03073	1.02221	1.01369	1.01	1.00793	1.00586	1.00379	1.00172	1.00011	0.998696	0.997282	0.995868	0.994454	0.995186	0.997073	0.99896	1.00085	1.00273	1.00176	0.998888	0.996012	0.993137	0.990262	0.990524	0.993353	0.996182	0.999011
0.985837	0.994402	1.00297	1.01153	1.02009	1.02866	1.03623	1.04375	1.05126	1.05878	1.0663	1.06802	1.0691	1.07018	1.07126	1.07234	1.06905	1.06499	1.06093	1.05687	1.05281	1.04273	1.03114	1.01955	1.00796	0.996374	0.991052	0.987821	0.984589	0.981358	0.978126	0.975683	0.973578	0.971473	0.969368	0.967263	0.968389	0.971255	0.974121	0.976987	0.979852	0.97964	0.977375	0.97511	0.972846	0.970581	0.97232	0.977335	0.982349	0.987364
0.977412	0.990508	1.0036	1.0167	1.0298	1.04289	1.05255	1.06202	1.07149	1.08096	1.09043	1.08999	1.08845	1.08691	1.08536	1.08382	1.07783	1.07106	1.06429	1.05752	1.05075	1.03764	1.02296	1.00827	0.993582	0.978894	0.97192	0.967516	0.963112	0.958708	0.954304	0.951021	0.948218	0.945415	0.942612	0.939809	0.941334	0.945188	0.949042	0.952896	0.95675	0.957303	0.955655	0.954006	0.952358	0.95071	0.95394	0.961162	0.968383	0.975605
0.974028	0.986694	0.99936	1.01203	1.02469	1.03736	1.04717	1.05683	1.06649	1.07615	1.08581	1.08529	1.08363	1.08197	1.08032	1.07866	1.07143	1.06321	1.055	1.04678	1.03857	1.02467	1.00935	0.994035	0.978717	0.9634	0.955279	0.949557	0.943835	0.938114	0.932392	0.928961	0.926513	0.924065	0.921617	0.919169	0.9217	0.926911	0.932123	0.937334	0.942546	0.944931	0.945431	0.945932	0.946432	0.946932	0.95199	0.960777	0.969564	0.97835
0.97333	0.982906	0.992482	1.00206	1.01163	1.02121	1.03015	1.03906	1.04796	1.05687	1.06577	1.06628	1.06585	1.06542	1.06499	1.06457	1.05686	1.04788	1.03889	1.0299	1.02091	1.00741	0.992785	0.978155	0.963526	0.948897	0.939897	0.932773	0.92565	0.918527	0.911403	0.908196	0.906668	0.90514	0.903611	0.902083	0.90595	0.912723	0.919496	0.926269	0.933042	0.937838	0.941317	0.944796	0.948275	0.951754	0.958828	0.968844	0.978859	0.988875
0.972624	0.979081	0.985537	0.991993	0.998449	1.00491	1.01297	1.02111	1.02925	1.0374	1.04554	1.04709	1.0479	1.04871	1.04952	1.05034	1.04216	1.03239	1.02262	1.01286	1.00309	0.989991	0.976057	0.962123	0.948188	0.934254	0.924366	0.915828	0.907289	0.89875	0.890212	0.88723	0.886631	0.886031	0.885431	0.884832	0.890049	0.898398	0.906747	0.915096	0.923446	0.930677	0.937164	0.94365	0.950137	0.956623	0.965733	0.976989	0.988245	0.999501
0.971912	0.975218	0.978525	0.981831	0.985138	0.988444	0.995615	1.00299	1.01036	1.01774	1.02511	1.02771	1.02977	1.03184	1.03391	1.03597	1.02731	1.01676	1.0062	0.99565	0.985097	0.9724	0.959168	0.945935	0.932702	0.919469	0.908686	0.898718	0.88875	0.878783	0.868815	0.866062	0.8664	0.866738	0.867076	0.867414	0.873994	0.883934	0.893875	0.903816	0.913757	0.923447	0.93297	0.942493	0.952016	0.961539	0.972704	0.985213	0.997721	1.01023
0.971193	0.971319	0.971445	0.971571	0.971697	0.971823	0.978097	0.984694	0.991291	0.997889	1.00449	1.00814	1.01147	1.0148	1.01813	1.02147	1.01232	1.00097	0.989624	0.978276	0.966928	0.954639	0.942115	0.929591	0.917066	0.904542	0.892853	0.881443	0.870033	0.858623	0.847212	0.844688	0.845973	0.847258	0.848543	0.849827	0.857783	0.869331	0.880879	0.892426	0.903974	0.916147	0.928736	0.941325	0.953914	0.966503	0.979743	0.993516	1.00729	1.02106
0.963953	0.96421	0.964467	0.964725	0.964982	0.96524	0.97115	0.977357	0.983565	0.989773	0.99598	0.999185	1.00206	1.00493	1.0078	1.01067	1.00087	0.988836	0.9768	0.964764	0.952729	0.941682	0.930881	0.920081	0.909281	0.898481	0.887808	0.877178	0.866548	0.855917	0.845287	0.843923	0.846531	0.849139	0.851747	0.854354	0.862603	0.873888	0.885173	0.896458	0.907743	0.920405	0.933984	0.947564	0.961143	0.974723	0.988388	1.00212	1.01586	1.0296
0.951938	0.954742	0.957546	0.96035	0.963154	0.965958	0.971893	0.977992	0.984091	0.990191	0.99629	0.997938	0.999092	1.00025	1.0014	1.00255	0.991976	0.979329	0.966681	0.954034	0.941386	0.932192	0.923861	0.91553	0.907199	0.898869	0.890615	0.882388	0.874161	0.865933	0.857706	0.858184	0.862392	0.866601	0.87081	0.875018	0.88277	0.892428	0.902087	0.911745	0.921404	0.933103	0.946162	0.959221	0.97228	0.985339	0.998228	1.01098	1.02373	1.03648
0.939808	0.945183	0.950558	0.955933	0.961308	0.966683	0.972642	0.978633	0.984623	0.990613	0.996603	0.996679	0.996099	0.995518	0.994938	0.994357	0.982995	0.96973	0.956464	0.943199	0.929934	0.922611	0.916773	0.910935	0.905098	0.89926	0.89345	0.887648	0.881847	0.876046	0.870245	0.872582	0.878407	0.884232	0.890057	0.895882	0.903132	0.911148	0.919164	0.92718	0.935197	0.945923	0.958457	0.970991	0.983524	0.996058	1.00816	1.01992	1.03167	1.04343
0.92756	0.935531	0.943502	0.951473	0.959444	0.967415	0.9734	0.979279	0.985159	0.991039	0.996918	0.995408	0.993077	0.990745	0.988414	0.986082	0.973927	0.960038	0.946149	0.93226	0.918371	0.912936	0.909616	0.906296	0.902976	0.899656	0.896312	0.89296	0.889608	0.886256	0.882904	0.887119	0.894576	0.902033	0.90949	0.916948	0.92369	0.930048	0.936406	0.942765	0.949123	0.958868	0.970871	0.982874	0.994878	1.00688	1.0182	1.02895	1.0397	1.05045
0.915194	0.925786	0.936378	0.94697	0.957562	0.968155	0.974164	0.979932	0.985701	0.991469	0.997237	0.994125	0.990025	0.985926	0.981827	0.977727	0.964771	0.950252	0.935733	0.921215	0.906696	0.903169	0.90239	0.901612	0.900833	0.900055	0.899201	0.898322	0.897444	0.896565	0.895687	0.901797	0.910902	0.920007	0.929112	0.938217	0.944448	0.949132	0.953816	0.958499	0.963183	0.971937	0.983405	0.994873	1.00634	1.01781	1.02832	1.03806	1.0478	1.05753
0.921796	0.93093	0.940065	0.949199	0.958333	0.967467	0.97264	0.977604	0.982568	0.987532	0.992496	0.989296	0.98519	0.981083	0.976977	0.972871	0.961347	0.948515	0.935683	0.92285	0.910018	0.907826	0.908294	0.908762	0.90923	0.909698	0.909525	0.909138	0.908751	0.908364	0.907978	0.914123	0.923069	0.932014	0.940959	0.949905	0.955369	0.95896	0.962551	0.966142	0.969732	0.977266	0.987428	0.99759	1.00775	1.01791	1.02754	1.03673	1.04592	1.05511
0.946958	0.950643	0.954328	0.958013	0.961698	0.965384	0.968876	0.972357	0.975839	0.979321	0.982803	0.980999	0.978608	0.976217	0.973826	0.971435	0.963529	0.95465	0.945771	0.936892	0.928013	0.926596	0.927044	0.927492	0.927939	0.928387	0.927124	0.925291	0.923458	0.921625	0.919791	0.924153	0.931171	0.938188	0.945206	0.952223	0.956672	0.959738	0.962804	0.965869	0.968935	0.975023	0.983126	0.991229	0.999332	1.00743	1.01609	1.02519	1.03429	1.04339
0.972363	0.970547	0.96873	0.966913	0.965096	0.96328	0.965075	0.96706	0.969046	0.971031	0.973016	0.972622	0.971962	0.971303	0.970644	0.969985	0.965732	0.960845	0.955957	0.95107	0.946183	0.945547	0.945975	0.946402	0.94683	0.947257	0.944894	0.9416	0.938306	0.935013	0.931719	0.934281	0.939352	0.944422	0.949493	0.954564	0.957987	0.960523	0.963059	0.965594	0.96813	0.972759	0.978783	0.984806	0.99083	0.996854	1.00452	1.01353	1.02254	1.03156
0.998014	0.990642	0.983271	0.975899	0.968527	0.961156	0.961238	0.961712	0.962186	0.962661	0.963135	0.964163	0.965253	0.966342	0.967432	0.968522	0.967957	0.967099	0.966242	0.965385	0.964527	0.964682	0.965089	0.965496	0.965903	0.966309	0.962835	0.958067	0.953299	0.948531	0.943762	0.944506	0.947611	0.950717	0.953822	0.956928	0.959315	0.961315	0.963316	0.965317	0.967317	0.970472	0.974397	0.978322	0.982246	0.986171	0.992844	1.00177	1.01069	1.01961
1.02391	1.01093	0.997952	0.984972	0.971991	0.959011	0.957363	0.956312	0.955261	0.954209	0.953158	0.955623	0.958478	0.961333	0.964189	0.967044	0.970202	0.973414	0.976626	0.979838	0.98305	0.984001	0.984387	0.984773	0.98516	0.985546	0.98095	0.974693	0.968436	0.962179	0.955922	0.95483	0.955951	0.957072	0.958193	0.959314	0.960655	0.962116	0.963576	0.965036	0.966497	0.968164	0.969969	0.971774	0.973579	0.975385	0.981054	0.989884	0.998714	1.00754
1.04185	1.02553	1.00922	0.9929	0.976583	0.960266	0.957025	0.954473	0.95192	0.949368	0.946816	0.949398	0.952552	0.955705	0.958858	0.962012	0.967204	0.972756	0.978309	0.983861	0.989413	0.991108	0.991838	0.992568	0.993299	0.994029	0.9887	0.981351	0.974003	0.966654	0.959305	0.957374	0.957764	0.958154	0.958544	0.958934	0.960652	0.963086	0.96552	0.967954	0.970387	0.972829	0.975277	0.977725	0.980173	0.98262	0.988065	0.995961	1.00386	1.01175
1.04931	1.03264	1.01597	0.999306	0.982639	0.965971	0.961322	0.957305	0.953288	0.949271	0.945254	0.946227	0.947754	0.949281	0.950809	0.952336	0.957343	0.962963	0.968584	0.974205	0.979826	0.982191	0.983742	0.985293	0.986844	0.988396	0.982846	0.974929	0.967012	0.959095	0.951178	0.949715	0.951019	0.952323	0.953627	0.95493	0.958889	0.964277	0.969664	0.975052	0.98044	0.98662	0.993328	1.00004	1.00674	1.01345	1.01969	1.02555	1.03141	1.03727
1.05684	1.03982	1.02279	1.00577	0.988753	0.971732	0.96566	0.960164	0.954669	0.949173	0.943677	0.943024	0.94291	0.942796	0.942681	0.942567	0.947386	0.953076	0.958766	0.964455	0.970145	0.973187	0.975568	0.977948	0.980328	0.982708	0.976935	0.968444	0.959953	0.951462	0.942972	0.941983	0.944209	0.946435	0.948662	0.950888	0.957108	0.965479	0.973849	0.98222	0.99059	1.00054	1.01155	1.02256	1.03357	1.04458	1.05163	1.05543	1.05924	1.06304
1.06444	1.04706	1.02968	1.0123	0.994927	0.977549	0.97004	0.963051	0.956063	0.949074	0.942085	0.939791	0.938019	0.936247	0.934475	0.932703	0.937333	0.943092	0.948852	0.954612	0.960371	0.964097	0.967314	0.970531	0.973748	0.976965	0.970967	0.961897	0.952827	0.943756	0.934686	0.934176	0.937333	0.940491	0.943649	0.946807	0.95531	0.966692	0.978074	0.989456	1.00084	1.0146	1.02996	1.04531	1.06066	1.07601	1.08387	1.0856	1.08733	1.08906
1.07211	1.05437	1.03664	1.0189	1.00116	0.983421	0.974463	0.965967	0.95747	0.948974	0.940477	0.936527	0.933081	0.929635	0.926189	0.922744	0.927183	0.933013	0.938843	0.944673	0.950503	0.954919	0.958981	0.963043	0.967105	0.971167	0.964941	0.955286	0.945631	0.935976	0.926321	0.926293	0.930391	0.934489	0.938587	0.942686	0.953495	0.967917	0.98234	0.996763	1.01119	1.0288	1.04853	1.06827	1.08801	1.10775	1.11643	1.11606	1.11569	1.11533
1.07904	1.06142	1.04381	1.0262	1.00859	0.990973	0.980118	0.969619	0.95912	0.948621	0.938122	0.932898	0.928259	0.923621	0.918982	0.914344	0.918557	0.924332	0.930107	0.935882	0.941658	0.946916	0.952045	0.957174	0.962303	0.967432	0.961797	0.952573	0.943349	0.934125	0.924901	0.925698	0.930791	0.935884	0.940977	0.94607	0.958415	0.974663	0.990912	1.00716	1.02341	1.0427	1.06402	1.08534	1.10666	1.12798	1.13675	1.13527	1.13378	1.13229
1.08457	1.06795	1.05133	1.0347	1.01808	1.00145	0.987922	0.974555	0.961189	0.947823	0.934456	0.928648	0.92368	0.918711	0.913743	0.908775	0.912702	0.9182	0.923698	0.929195	0.934693	0.941059	0.947641	0.954223	0.960806	0.967388	0.96379	0.956798	0.949805	0.942813	0.935821	0.938048	0.944225	0.950402	0.956579	0.962756	0.975256	0.991161	1.00707	1.02297	1.03888	1.05598	1.0739	1.09181	1.10972	1.12763	1.13522	1.13435	1.13349	1.13262
1.09017	1.07454	1.05891	1.04328	1.02766	1.01203	0.995801	0.979539	0.963278	0.947016	0.930755	0.924357	0.919056	0.913754	0.908453	0.903151	0.906791	0.912009	0.917226	0.922444	0.927661	0.935145	0.943194	0.951244	0.959294	0.967344	0.965802	0.961063	0.956325	0.951586	0.946847	0.950516	0.957788	0.96506	0.972331	0.979603	0.992261	1.00782	1.02338	1.03893	1.05449	1.0694	1.08387	1.09834	1.11282	1.12729	1.13367	1.13343	1.13319	1.13295
1.09581	1.08119	1.06657	1.05195	1.03733	1.02271	1.00376	0.984571	0.965387	0.946202	0.927018	0.920025	0.914387	0.908749	0.903111	0.897474	0.900822	0.905757	0.910692	0.915627	0.920562	0.929174	0.938705	0.948236	0.957767	0.967299	0.967834	0.965371	0.962907	0.960444	0.95798	0.963105	0.971482	0.979859	0.988236	0.996613	1.00943	1.02464	1.03984	1.05505	1.07026	1.08294	1.09394	1.10494	1.11594	1.12694	1.1321	1.1325	1.13289	1.13328
1.10151	1.08791	1.07431	1.0607	1.0471	1.0335	1.01179	0.989652	0.967516	0.94538	0.923245	0.915651	0.909674	0.903696	0.897719	0.891741	0.894796	0.899445	0.904095	0.908744	0.913393	0.923145	0.934172	0.945199	0.956226	0.967253	0.969885	0.969719	0.969553	0.969387	0.969221	0.975816	0.985309	0.994801	1.00429	1.01379	1.02676	1.04162	1.05647	1.07132	1.08618	1.09661	1.10411	1.1116	1.11909	1.12659	1.13052	1.13156	1.13259	1.13362
1.10736	1.09497	1.08257	1.07018	1.05779	1.0454	1.02159	0.997186	0.972779	0.948372	0.923966	0.91548	0.908762	0.902045	0.895328	0.888611	0.891087	0.895184	0.899282	0.90338	0.907477	0.917847	0.929784	0.941722	0.953659	0.965596	0.96973	0.971263	0.972795	0.974328	0.97586	0.98346	0.993661	1.00386	1.01406	1.02426	1.03673	1.05041	1.0641	1.07778	1.09147	1.09984	1.10468	1.10951	1.11435	1.11918	1.1222	1.12372	1.12524	1.12677
1.11349	1.10277	1.09205	1.08133	1.07061	1.0599	1.03564	1.01068	0.985717	0.960753	0.93579	0.925702	0.917267	0.908832	0.900397	0.891962	0.893158	0.896054	0.89895	0.901845	0.904741	0.91443	0.925817	0.937204	0.948591	0.959978	0.96412	0.965847	0.967575	0.969302	0.971029	0.978469	0.988357	0.998245	1.00813	1.01802	1.02832	1.03884	1.04937	1.05989	1.07041	1.07721	1.08151	1.08582	1.09013	1.09444	1.09729	1.09894	1.1006	1.10225
1.11968	1.11065	1.10162	1.09259	1.08356	1.07453	1.04983	1.02431	0.99878	0.973254	0.947728	0.936023	0.925854	0.915685	0.905515	0.895346	0.89525	0.896932	0.898614	0.900296	0.901978	0.910979	0.921811	0.932642	0.943473	0.954304	0.958455	0.960379	0.962304	0.964228	0.966152	0.97343	0.983003	0.992575	1.00215	1.01172	1.01983	1.02716	1.03449	1.04182	1.04915	1.05435	1.05813	1.0619	1.06568	1.06946	1.07214	1.07393	1.07572	1.0775
1.12593	1.1186	1.11128	1.10396	1.09664	1.08931	1.06416	1.03806	1.01197	0.985876	0.959782	0.946444	0.934524	0.922603	0.910683	0.898762	0.897362	0.897819	0.898275	0.898732	0.899188	0.907496	0.917766	0.928036	0.938306	0.948576	0.952736	0.954859	0.956982	0.959104	0.961227	0.968342	0.977596	0.986851	0.996105	1.00536	1.01127	1.01537	1.01947	1.02358	1.02768	1.03127	1.03451	1.03775	1.04099	1.04424	1.04675	1.04867	1.05059	1.05251
1.13224	1.12664	1.12104	1.11543	1.10983	1.10423	1.07862	1.05195	1.02529	0.99862	0.971953	0.956966	0.943277	0.929589	0.9159	0.902211	0.899495	0.898714	0.897933	0.897153	0.896372	0.903979	0.913682	0.923386	0.933089	0.942793	0.946961	0.949285	0.951608	0.953932	0.956255	0.963205	0.972138	0.98107	0.990003	0.998936	1.00261	1.00346	1.00431	1.00516	1.00601	1.00797	1.01067	1.01337	1.01607	1.01877	1.02111	1.02317	1.02522	1.02728
1.14041	1.13555	1.13068	1.12582	1.12095	1.11609	1.08994	1.06267	1.0354	1.00813	0.980854	0.964669	0.949716	0.934762	0.919809	0.904856	0.901327	0.899814	0.898301	0.896788	0.895275	0.902225	0.911292	0.920358	0.929425	0.938491	0.94226	0.944262	0.946265	0.948267	0.95027	0.956787	0.965238	0.97369	0.982141	0.990593	0.992804	0.991655	0.990505	0.989356	0.988207	0.989162	0.99152	0.993878	0.996235	0.998593	1.00087	1.00308	1.00529	1.00751
1.15516	1.14743	1.13969	1.13196	1.12423	1.1165	1.08954	1.06156	1.03359	1.00562	0.977647	0.96193	0.947575	0.933219	0.918864	0.904508	0.902022	0.90163	0.901239	0.900847	0.900455	0.906928	0.915117	0.923306	0.931495	0.939684	0.941576	0.94137	0.941164	0.940958	0.940752	0.945872	0.953273	0.960675	0.968077	0.975479	0.979028	0.980502	0.981977	0.983451	0.984926	0.987165	0.989913	0.992662	0.995411	0.998159	1.00074	1.00319	1.00564	1.00809
1.17005	1.15942	1.14879	1.13817	1.12754	1.11691	1.08913	1.06045	1.03177	1.00309	0.974409	0.959165	0.945413	0.931661	0.917909	0.904157	0.902724	0.903464	0.904205	0.904945	0.905685	0.911676	0.918979	0.926282	0.933585	0.940888	0.940887	0.93845	0.936014	0.933578	0.931142	0.934851	0.941193	0.947535	0.953877	0.960219	0.965119	0.969243	0.973366	0.97749	0.981613	0.985149	0.988292	0.991435	0.994578	0.997721	1.00061	1.0033	1.00599	1.00868
1.18509	1.17153	1.15798	1.14443	1.13088	1.11732	1.08872	1.05933	1.02993	1.00054	0.97114	0.956372	0.94323	0.930088	0.916945	0.903803	0.903433	0.905316	0.907199	0.909083	0.910966	0.91647	0.922878	0.929287	0.935695	0.942104	0.94019	0.935503	0.930815	0.926127	0.92144	0.923724	0.928996	0.934268	0.93954	0.944812	0.951076	0.957874	0.964672	0.97147	0.978269	0.983113	0.986654	0.990195	0.993737	0.997278	1.00048	1.00341	1.00634	1.00927
1.20027	1.18376	1.16726	1.15075	1.13425	1.11774	1.08831	1.05819	1.02807	0.997956	0.967839	0.953553	0.941026	0.928499	0.915972	0.903445	0.904148	0.907186	0.910223	0.913261	0.916298	0.92131	0.926815	0.932321	0.937826	0.943331	0.939487	0.932526	0.925565	0.918604	0.911644	0.912489	0.916681	0.920872	0.925064	0.929255	0.936897	0.946395	0.955894	0.965393	0.974891	0.981057	0.985001	0.988944	0.992888	0.996831	1.00035	1.00352	1.0067	1.00987
1.21044	1.19158	1.17271	1.15385	1.13498	1.11611	1.08649	1.05629	1.0261	0.995908	0.965714	0.951915	0.939938	0.927961	0.915984	0.904007	0.905701	0.909807	0.913913	0.918019	0.922125	0.926589	0.931142	0.935696	0.940249	0.944803	0.939349	0.93056	0.921771	0.912981	0.904192	0.903814	0.90704	0.910267	0.913494	0.91672	0.9254	0.937017	0.948634	0.960251	0.971868	0.979232	0.983762	0.988291	0.992821	0.997351	1.00155	1.00549	1.00943	1.01336
1.19029	1.1727	1.15512	1.13753	1.11994	1.10235	1.07638	1.04996	1.02354	0.997116	0.970696	0.957395	0.945553	0.93371	0.921867	0.910025	0.91217	0.916783	0.921397	0.92601	0.930623	0.934232	0.937588	0.940945	0.944302	0.947659	0.942588	0.934708	0.926828	0.918948	0.911068	0.910802	0.913798	0.916794	0.91979	0.922787	0.930441	0.940604	0.950767	0.960931	0.971094	0.978869	0.985053	0.991236	0.99742	1.0036	1.01066	1.01843	1.0262	1.03397
1.16995	1.15365	1.13735	1.12105	1.10476	1.08846	1.06616	1.04355	1.02095	0.998335	0.975726	0.962928	0.951221	0.939514	0.927807	0.9161	0.918701	0.923827	0.928953	0.934078	0.939204	0.941948	0.944097	0.946246	0.948394	0.950543	0.945859	0.938897	0.931935	0.924973	0.918011	0.917857	0.920621	0.923384	0.926148	0.928911	0.935531	0.944226	0.952921	0.961617	0.970312	0.978502	0.986356	0.99421	1.00206	1.00992	1.01985	1.03149	1.04313	1.05477
1.1494	1.13441	1.11941	1.10442	1.08942	1.07443	1.05586	1.03709	1.01833	0.999567	0.980804	0.968515	0.956945	0.945375	0.933805	0.922235	0.925296	0.930939	0.936582	0.942225	0.947867	0.949739	0.950668	0.951597	0.952526	0.953455	0.949161	0.943126	0.937091	0.931056	0.925021	0.924981	0.92751	0.930038	0.932567	0.935096	0.940669	0.947883	0.955096	0.96231	0.969523	0.978132	0.987672	0.997212	1.00675	1.01629	1.02913	1.04468	1.06023	1.07577
1.12866	1.11498	1.1013	1.08762	1.07395	1.06027	1.04545	1.03057	1.01569	1.00081	0.985931	0.974155	0.962724	0.951292	0.93986	0.928429	0.931954	0.938119	0.944284	0.95045	0.956615	0.957606	0.957303	0.957	0.956698	0.956395	0.952495	0.947396	0.942297	0.937198	0.932099	0.932173	0.934465	0.936756	0.939048	0.941339	0.945858	0.951575	0.957292	0.963009	0.968726	0.977758	0.989001	1.00024	1.01149	1.02273	1.03851	1.058	1.07749	1.09698
1.10848	1.096	1.08352	1.07104	1.05856	1.04608	1.03482	1.02361	1.01241	1.00121	0.990006	0.979012	0.968041	0.957071	0.9461	0.935129	0.939105	0.945718	0.952331	0.958944	0.965557	0.965606	0.964014	0.962421	0.960829	0.959237	0.95561	0.951305	0.947001	0.942696	0.938391	0.938501	0.940502	0.942504	0.944506	0.946508	0.950043	0.954404	0.958764	0.963125	0.967486	0.97699	0.989923	1.00286	1.01579	1.02872	1.0472	1.07023	1.09325	1.11627
1.0979	1.08498	1.07205	1.05913	1.04621	1.03328	1.02253	1.0119	1.00126	0.990629	0.979994	0.973179	0.966788	0.960397	0.954006	0.947616	0.9518	0.957851	0.963901	0.969952	0.976002	0.974424	0.970939	0.967454	0.963969	0.960484	0.955537	0.950101	0.944666	0.939231	0.933796	0.932911	0.933977	0.935043	0.936108	0.937174	0.940776	0.945744	0.950712	0.95568	0.960648	0.971203	0.985483	0.999764	1.01404	1.02832	1.04619	1.06699	1.08779	1.10859
1.08722	1.07384	1.06047	1.0471	1.03373	1.02036	1.01013	1.00007	0.99001	0.979948	0.969886	0.96729	0.965523	0.963756	0.96199	0.960223	0.964618	0.970101	0.975583	0.981066	0.986548	0.983328	0.977932	0.972536	0.96714	0.961743	0.955462	0.948886	0.94231	0.935733	0.929157	0.927268	0.927389	0.927509	0.927629	0.92775	0.931419	0.937	0.942581	0.948162	0.953743	0.96536	0.981	0.996641	1.01228	1.02792	1.04517	1.06372	1.08228	1.10084
1.07643	1.0626	1.04878	1.03496	1.02114	1.00731	0.997614	0.98813	0.978647	0.969163	0.95968	0.961343	0.964246	0.967148	0.97005	0.972952	0.97756	0.982469	0.987378	0.992287	0.997197	0.992318	0.984992	0.977666	0.970341	0.963015	0.955387	0.947658	0.93993	0.932202	0.924473	0.921571	0.920737	0.919902	0.919068	0.918234	0.921972	0.928172	0.934372	0.940572	0.946772	0.959461	0.976474	0.993488	1.0105	1.02752	1.04413	1.06043	1.07672	1.09301
1.06553	1.05126	1.03698	1.0227	1.00842	0.994141	0.984972	0.976073	0.967174	0.958275	0.949375	0.95534	0.962956	0.970572	0.978188	0.985804	0.990627	0.994957	0.999287	1.00362	1.00795	1.00139	0.99212	0.982846	0.973572	0.964298	0.955311	0.946419	0.937527	0.928636	0.919744	0.915818	0.91402	0.912222	0.910425	0.908627	0.912434	0.919259	0.926084	0.932909	0.939734	0.953504	0.971905	0.990305	1.00871	1.02711	1.04309	1.0571	1.0711	1.08511
1.05454	1.0398	1.02506	1.01032	0.995579	0.98084	0.972209	0.9639	0.95559	0.947281	0.938971	0.949278	0.961654	0.974029	0.986404	0.99878	1.00382	1.00757	1.01131	1.01506	1.0188	1.01056	0.999318	0.988077	0.976836	0.965594	0.955234	0.945168	0.935102	0.925035	0.914969	0.91001	0.907239	0.904468	0.901698	0.898927	0.902804	0.91026	0.917716	0.925172	0.932628	0.94749	0.967291	0.987091	1.00689	1.02669	1.04204	1.05373	1.06543	1.07713
[truncated: 760 more columns]

## Sheet: S9a_FG-AH
VTC Axis-coding_ 1	VTC Axis-coding_ 2	VTC Axis-coding_ 3	VTC Axis-coding_ 4	VTC Axis-coding_ 5	VTC Axis-coding_ 6	VTC Axis-coding_ 7	VTC Axis-coding_ 8	VTC Axis-coding_ 9	VTC Axis-coding_ 10	VTC Axis-coding_ 11	VTC Axis-coding_ 12	VTC Axis-coding_ 13	VTC Axis-coding_ 14	VTC Axis-coding_ 15	VTC Axis-coding_ 16	VTC Axis-coding_ 17	VTC Axis-coding_ 18	VTC Axis-coding_ 19	VTC Axis-coding_ 20	VTC Axis-coding_ 21	VTC Axis-coding_ 22	VTC Axis-coding_ 23	VTC Axis-coding_ 24	VTC Axis-coding_ 25	VTC Axis-coding_ 26	VTC Axis-coding_ 27	VTC Axis-coding_ 28	VTC Axis-coding_ 29	VTC Axis-coding_ 30	VTC Axis-coding_ 31	VTC Axis-coding_ 32	VTC Axis-coding_ 33	VTC Axis-coding_ 34	VTC Axis-coding_ 35	VTC Axis-coding_ 36	VTC Axis-coding_ 37	VTC Axis-coding_ 38	VTC Axis-coding_ 39	VTC Axis-coding_ 40	VTC Axis-coding_ 41	VTC Axis-coding_ 42	VTC Axis-coding_ 43	VTC Axis-coding_ 44	VTC Axis-coding_ 45	VTC Axis-coding_ 46	VTC Axis-coding_ 47	VTC Axis-coding_ 48	VTC Axis-coding_ 49	VTC Axis-coding_ 50
0.992567	0.99002	0.987473	0.984926	0.98238	0.979833	0.981554	0.983499	0.985444	0.98739	0.989335	0.99018	0.990902	0.991625	0.992347	0.99307	0.995708	0.998684	1.00166	1.00464	1.00761	1.00492	1.00082	0.996715	0.99261	0.988504	0.992093	0.998247	1.0044	1.01055	1.01671	1.01477	1.00936	1.00395	0.998544	0.993136	0.992341	0.994032	0.995722	0.997412	0.999102	0.999189	0.998206	0.997223	0.996241	0.995258	0.995928	0.997949	0.99997	1.00199
1.00393	1.00058	0.997227	0.993873	0.990519	0.987165	0.987741	0.988524	0.989307	0.99009	0.990873	0.991733	0.992602	0.993471	0.99434	0.995209	0.99708	0.999129	1.00118	1.00323	1.00527	1.00268	0.998915	0.995155	0.991394	0.987634	0.990478	0.995523	1.00057	1.00561	1.01066	1.00956	1.00584	1.00211	0.998379	0.99465	0.994024	0.995068	0.996112	0.997156	0.998201	0.997946	0.996825	0.995704	0.994583	0.993462	0.994181	0.996404	0.998628	1.00085
1.01541	1.01124	1.00707	1.00291	0.998737	0.994568	0.993988	0.993597	0.993207	0.992816	0.992425	0.993301	0.994318	0.995335	0.996352	0.997369	0.998466	0.999578	1.00069	1.0018	1.00291	1.0004	0.996992	0.99358	0.990167	0.986754	0.988847	0.992774	0.996701	1.00063	1.00455	1.00431	1.00228	1.00024	0.998212	0.996179	0.995723	0.996115	0.996507	0.996898	0.99729	0.996691	0.99543	0.994169	0.992909	0.991648	0.992416	0.994845	0.997273	0.999702
1.027	1.02201	1.01702	1.01203	1.00703	1.00204	1.0003	0.99872	0.997144	0.995569	0.993993	0.994885	0.996051	0.997217	0.998383	0.999549	0.999865	1.00003	1.0002	1.00036	1.00053	0.998112	0.99505	0.991989	0.988928	0.985867	0.9872	0.989997	0.992795	0.995593	0.99839	0.999005	0.998685	0.998364	0.998044	0.997723	0.997438	0.997171	0.996905	0.996638	0.996372	0.995424	0.994022	0.99262	0.991219	0.989817	0.990635	0.99327	0.995905	0.998541
1.0387	1.03288	1.02706	1.02123	1.01541	1.00959	1.00666	1.00389	1.00112	0.998348	0.995576	0.996484	0.997801	0.999117	1.00043	1.00175	1.00128	1.00049	0.999699	0.998909	0.99812	0.995796	0.99309	0.990383	0.987677	0.984971	0.985537	0.987194	0.988852	0.990509	0.992166	0.993649	0.995057	0.996466	0.997874	0.999282	0.999169	0.998238	0.997307	0.996375	0.995444	0.994145	0.9926	0.991056	0.989512	0.987968	0.988837	0.991681	0.994524	0.997368
1.05051	1.04385	1.03719	1.03053	1.02387	1.01721	1.01309	1.00911	1.00513	1.00115	0.997174	0.998098	0.999567	1.00104	1.00251	1.00397	1.0027	1.00095	0.999196	0.997442	0.995688	0.993459	0.991111	0.988762	0.986414	0.984066	0.983858	0.984364	0.98487	0.985376	0.985882	0.988242	0.991395	0.994549	0.997702	1.00086	1.00092	0.999315	0.997712	0.99611	0.994507	0.992853	0.991165	0.989477	0.987789	0.986101	0.987021	0.990076	0.99313	0.996185
1.05032	1.04449	1.03866	1.03283	1.02701	1.02118	1.0178	1.01455	1.0113	1.00805	1.0048	1.00506	1.0057	1.00635	1.007	1.00765	1.00617	1.00431	1.00245	1.0006	0.998741	0.996509	0.994183	0.991857	0.989531	0.987206	0.986757	0.986934	0.98711	0.987287	0.987464	0.989173	0.99154	0.993906	0.996272	0.998638	0.998452	0.996891	0.995331	0.993771	0.99221	0.990874	0.989688	0.988501	0.987314	0.986128	0.98711	0.989866	0.992622	0.995378
1.04916	1.04431	1.03945	1.0346	1.02975	1.02489	1.02241	1.02005	1.01769	1.01533	1.01297	1.0125	1.01224	1.01198	1.01173	1.01147	1.00982	1.00793	1.00604	1.00415	1.00226	1.00001	0.997685	0.995355	0.993025	0.990695	0.990046	0.989956	0.989866	0.989776	0.989686	0.990618	0.991988	0.993358	0.994728	0.996099	0.995629	0.994168	0.992707	0.991246	0.989785	0.988823	0.988194	0.987564	0.986935	0.986306	0.987351	0.989765	0.99218	0.994594
1.048	1.04413	1.04026	1.03639	1.03251	1.02864	1.02706	1.0256	1.02414	1.02268	1.02122	1.02002	1.01885	1.01767	1.0165	1.01533	1.01351	1.01159	1.00966	1.00773	1.00581	1.00355	1.00122	0.998887	0.996553	0.994219	0.993366	0.993007	0.992648	0.992288	0.991929	0.992076	0.992441	0.992806	0.99317	0.993535	0.992778	0.991417	0.990057	0.988696	0.987336	0.986752	0.986685	0.986619	0.986552	0.986486	0.987594	0.989664	0.991733	0.993803
1.04682	1.04394	1.04107	1.03819	1.03531	1.03243	1.03176	1.03121	1.03066	1.0301	1.02955	1.02761	1.02551	1.02341	1.02132	1.01922	1.01724	1.01528	1.01332	1.01135	1.00939	1.00713	1.00479	1.00245	1.00011	0.997777	0.996719	0.996088	0.995456	0.994825	0.994194	0.993549	0.992898	0.992247	0.991597	0.990946	0.9899	0.988641	0.987382	0.986123	0.984863	0.984661	0.985162	0.985664	0.986166	0.986667	0.98784	0.989561	0.991283	0.993004
1.04563	1.04376	1.04188	1.04001	1.03813	1.03625	1.03651	1.03687	1.03723	1.0376	1.03796	1.03527	1.03224	1.02921	1.02618	1.02315	1.021	1.019	1.01701	1.01501	1.01301	1.01074	1.00839	1.00605	1.00371	1.00137	1.0001	0.999198	0.998292	0.997386	0.996481	0.995036	0.99336	0.991684	0.990008	0.988332	0.986994	0.985837	0.98468	0.983524	0.982367	0.982549	0.983625	0.9847	0.985775	0.98685	0.988088	0.989458	0.990827	0.992197
1.03821	1.0368	1.03538	1.03397	1.03256	1.03115	1.03121	1.03134	1.03148	1.03161	1.03174	1.02994	1.02791	1.02589	1.02386	1.02184	1.01947	1.01705	1.01463	1.0122	1.00978	1.00807	1.00654	1.00501	1.00348	1.00195	1.00096	1.00014	0.999333	0.998522	0.99771	0.996158	0.994288	0.992418	0.990548	0.988678	0.987532	0.986777	0.986021	0.985266	0.98451	0.984801	0.985788	0.986775	0.987762	0.98875	0.99022	0.992085	0.99395	0.995815
1.02964	1.02861	1.02757	1.02654	1.0255	1.02447	1.02414	1.02384	1.02354	1.02325	1.02295	1.02231	1.02163	1.02096	1.02028	1.0196	1.01702	1.0141	1.01118	1.00826	1.00534	1.0043	1.00373	1.00315	1.00258	1.00201	1.00138	1.00073	1.00007	0.99942	0.998767	0.997226	0.995304	0.993382	0.991459	0.989537	0.98867	0.988371	0.988071	0.987772	0.987472	0.987823	0.988608	0.989392	0.990176	0.990961	0.992694	0.995205	0.997715	1.00023
1.021	1.02034	1.01969	1.01903	1.01838	1.01772	1.01699	1.01626	1.01553	1.0148	1.01407	1.01462	1.0153	1.01598	1.01666	1.01734	1.01454	1.01112	1.0077	1.00428	1.00086	1.00049	1.00089	1.00128	1.00168	1.00208	1.00181	1.00131	1.00082	1.00033	0.999834	0.998304	0.996329	0.994355	0.99238	0.990405	0.989819	0.98998	0.990141	0.990302	0.990463	0.990875	0.991454	0.992034	0.992613	0.993193	0.995193	0.998355	1.00152	1.00468
1.01227	1.01199	1.01172	1.01145	1.01118	1.01091	1.00978	1.00862	1.00745	1.00628	1.00511	1.00684	1.0089	1.01095	1.01301	1.01506	1.01203	1.00811	1.00418	1.00025	0.996329	0.996643	0.998017	0.999392	1.00077	1.00214	1.00224	1.0019	1.00157	1.00124	1.00091	0.999392	0.997365	0.995337	0.993309	0.991281	0.990979	0.991604	0.99223	0.992856	0.993482	0.993956	0.994329	0.994701	0.995074	0.995447	0.997715	1.00153	1.00535	1.00917
1.00345	1.00357	1.00368	1.0038	1.00391	1.00403	1.0025	1.00089	0.999282	0.997672	0.996061	0.998997	1.00244	1.00588	1.00932	1.01276	1.00951	1.00507	1.00063	0.996195	0.991758	0.99276	0.995122	0.997483	0.999844	1.00221	1.00267	1.0025	1.00233	1.00217	1.002	1.00049	0.99841	0.996329	0.994247	0.992166	0.99215	0.993245	0.99434	0.995436	0.996531	0.997067	0.997231	0.997395	0.997558	0.997722	1.00026	1.00475	1.00923	1.01371
0.996968	0.99748	0.997991	0.998502	0.999013	0.999525	0.997444	0.995226	0.993009	0.990791	0.988574	0.991842	0.995721	0.999599	1.00348	1.00736	1.00454	1.00055	0.996552	0.992557	0.988562	0.989134	0.990848	0.992562	0.994276	0.995989	0.997036	0.997859	0.998683	0.999507	1.00033	0.99933	0.997549	0.995767	0.993985	0.992203	0.992467	0.993831	0.995196	0.996561	0.997925	0.998543	0.998663	0.998783	0.998902	0.999022	1.0014	1.00564	1.00987	1.01411
0.991101	0.992014	0.992926	0.993839	0.994751	0.995664	0.992978	0.990102	0.987227	0.984351	0.981476	0.984833	0.988883	0.992933	0.996983	1.00103	0.998853	0.995573	0.992293	0.989013	0.985733	0.985556	0.986155	0.986753	0.987352	0.987951	0.989643	0.9917	0.993756	0.995813	0.99787	0.997521	0.996141	0.994761	0.993381	0.992001	0.992545	0.994124	0.995703	0.997282	0.998861	0.999566	0.999688	0.99981	0.999933	1.00005	1.00216	1.00588	1.0096	1.01333
0.985177	0.986495	0.987813	0.989131	0.990448	0.991766	0.988469	0.984929	0.981389	0.977849	0.974309	0.977756	0.981979	0.986203	0.990426	0.994649	0.993108	0.99055	0.987992	0.985435	0.982877	0.981943	0.981416	0.980889	0.980362	0.979835	0.982179	0.985481	0.988782	0.992084	0.995385	0.995694	0.99472	0.993745	0.992771	0.991797	0.992623	0.994419	0.996214	0.99801	0.999805	1.0006	1.00072	1.00085	1.00097	1.0011	1.00292	1.00613	1.00933	1.01254
0.979196	0.980923	0.98265	0.984377	0.986103	0.98783	0.983916	0.979706	0.975495	0.971284	0.967074	0.970611	0.975009	0.979407	0.983805	0.988203	0.987308	0.985479	0.98365	0.981821	0.979993	0.978296	0.976632	0.974968	0.973304	0.97164	0.974643	0.979201	0.98376	0.988318	0.992877	0.993849	0.993285	0.99272	0.992156	0.991591	0.992703	0.994717	0.996731	0.998745	1.00076	1.00164	1.00177	1.0019	1.00202	1.00215	1.00369	1.00637	1.00906	1.01175
0.973157	0.975297	0.977437	0.979577	0.981717	0.983856	0.97932	0.974432	0.969544	0.964656	0.959768	0.963396	0.967971	0.972546	0.97712	0.981695	0.981452	0.980359	0.979266	0.978173	0.977081	0.974613	0.971801	0.968989	0.966178	0.963366	0.967034	0.972862	0.978689	0.984517	0.990344	0.991987	0.991836	0.991685	0.991534	0.991383	0.992783	0.995017	0.997252	0.999487	1.00172	1.00269	1.00282	1.00295	1.00308	1.00321	1.00446	1.00662	1.00878	1.01095
0.976903	0.97843	0.979957	0.981484	0.983011	0.984537	0.980073	0.975294	0.970514	0.965735	0.960955	0.964395	0.968748	0.973101	0.977454	0.981807	0.981476	0.980319	0.979162	0.978004	0.976847	0.974612	0.972108	0.969604	0.9671	0.964596	0.967826	0.972967	0.978108	0.983249	0.98839	0.989889	0.989826	0.989763	0.9897	0.989638	0.990997	0.993121	0.995245	0.99737	0.999494	1.00055	1.00088	1.00122	1.00155	1.00189	1.00299	1.00471	1.00644	1.00816
0.984742	0.985226	0.985709	0.986193	0.986676	0.98716	0.983058	0.978715	0.974371	0.970028	0.965684	0.968818	0.972782	0.976747	0.980711	0.984675	0.983948	0.982393	0.980838	0.979283	0.977727	0.976145	0.974556	0.972966	0.971377	0.969788	0.972118	0.975755	0.979392	0.983029	0.986666	0.98768	0.987571	0.987461	0.987352	0.987243	0.988423	0.990299	0.992175	0.994051	0.995926	0.997052	0.997678	0.998304	0.99893	0.999556	1.00057	1.00189	1.00321	1.00453
0.992657	0.992087	0.991517	0.990947	0.990378	0.989808	0.986071	0.982168	0.978265	0.974362	0.970459	0.973283	0.976855	0.980427	0.983999	0.987571	0.986443	0.984487	0.98253	0.980573	0.978616	0.977692	0.977027	0.976361	0.975696	0.97503	0.976452	0.978571	0.980689	0.982807	0.984925	0.985451	0.985294	0.985138	0.984981	0.984824	0.985826	0.98745	0.989075	0.990699	0.992324	0.993525	0.994445	0.995365	0.996284	0.997204	0.998122	0.999039	0.999955	1.00087
1.00065	0.999015	0.997382	0.995748	0.994115	0.992481	0.989114	0.985655	0.982197	0.978738	0.97528	0.977792	0.980968	0.984144	0.987319	0.990495	0.988963	0.986601	0.984238	0.981876	0.979513	0.979255	0.979522	0.979789	0.980056	0.980323	0.980828	0.981413	0.981998	0.982582	0.983167	0.983199	0.982995	0.982791	0.982587	0.982383	0.983203	0.984573	0.985944	0.987315	0.988686	0.989964	0.99118	0.992397	0.993613	0.994829	0.995655	0.996162	0.996668	0.997175
1.00872	1.00601	1.0033	1.0006	0.997888	0.99518	0.992186	0.989176	0.986167	0.983157	0.980147	0.982344	0.98512	0.987896	0.990671	0.993447	0.991507	0.988735	0.985963	0.983191	0.980419	0.980832	0.982041	0.98325	0.984458	0.985667	0.985247	0.984283	0.983319	0.982356	0.981392	0.980926	0.980674	0.980422	0.98017	0.979918	0.980554	0.981669	0.982784	0.983899	0.985014	0.986369	0.987884	0.9894	0.990916	0.992431	0.993164	0.993257	0.99335	0.993442
1.00634	1.00377	1.00119	0.998613	0.996036	0.99346	0.990994	0.988534	0.986074	0.983614	0.981154	0.983021	0.985369	0.987716	0.990064	0.992412	0.990488	0.98781	0.985132	0.982455	0.979777	0.980236	0.981481	0.982725	0.983969	0.985213	0.98469	0.983578	0.982466	0.981355	0.980243	0.97984	0.979741	0.979642	0.979543	0.979444	0.980001	0.980912	0.981823	0.982734	0.983646	0.985064	0.986821	0.988578	0.990335	0.992091	0.99301	0.993243	0.993476	0.993709
0.997901	0.996155	0.994409	0.992663	0.990917	0.989171	0.987326	0.985476	0.983626	0.981776	0.979926	0.981453	0.983355	0.985257	0.987159	0.989061	0.987399	0.985107	0.982816	0.980525	0.978234	0.978379	0.979133	0.979887	0.980641	0.981395	0.981247	0.980798	0.980349	0.979901	0.979452	0.979437	0.979608	0.979779	0.979951	0.980122	0.980661	0.981397	0.982134	0.982871	0.983608	0.985082	0.987047	0.989013	0.990978	0.992944	0.99421	0.994905	0.9956	0.996295
0.989378	0.988471	0.987563	0.986655	0.985748	0.98484	0.983622	0.982388	0.981154	0.97992	0.978686	0.97987	0.981322	0.982774	0.984226	0.985678	0.98428	0.982379	0.980478	0.978577	0.976676	0.976503	0.976762	0.977021	0.97728	0.97754	0.97777	0.977991	0.978212	0.978432	0.978653	0.97903	0.979474	0.979918	0.980362	0.980806	0.981326	0.981887	0.982448	0.983009	0.98357	0.9851	0.987276	0.989452	0.991628	0.993804	0.995422	0.996583	0.997745	0.998906
0.980774	0.980712	0.980651	0.98059	0.980528	0.980467	0.979883	0.979271	0.978659	0.978047	0.977435	0.978271	0.979269	0.980266	0.981264	0.982262	0.98113	0.979624	0.978117	0.97661	0.975103	0.974609	0.974369	0.974128	0.973888	0.973647	0.97426	0.975157	0.976053	0.97695	0.977847	0.97862	0.979339	0.980059	0.980778	0.981498	0.981999	0.982382	0.982765	0.983149	0.983532	0.985118	0.987507	0.989895	0.992284	0.994672	0.996645	0.998278	0.99991	1.00154
0.972086	0.972879	0.973672	0.974466	0.975259	0.976052	0.976107	0.976123	0.976139	0.976155	0.976171	0.976657	0.977196	0.977735	0.978274	0.978813	0.977951	0.976842	0.975733	0.974624	0.973515	0.972697	0.971952	0.971207	0.970462	0.969717	0.970716	0.972295	0.973874	0.975453	0.977033	0.978205	0.979203	0.9802	0.981198	0.982196	0.982677	0.982881	0.983085	0.983289	0.983493	0.985137	0.98774	0.990343	0.992946	0.995549	0.99788	0.999988	1.0021	1.0042
0.965267	0.966545	0.967822	0.9691	0.970377	0.971655	0.972279	0.972869	0.973458	0.974048	0.974638	0.975101	0.97555	0.975999	0.976448	0.976897	0.976407	0.975752	0.975097	0.974442	0.973786	0.972972	0.972118	0.971263	0.970409	0.969555	0.970649	0.972393	0.974137	0.97588	0.977624	0.97889	0.979952	0.981013	0.982075	0.983137	0.983652	0.983874	0.984096	0.984318	0.98454	0.98636	0.989246	0.992132	0.995018	0.997904	1.00029	1.00227	1.00425	1.00623
0.959903	0.961374	0.962846	0.964318	0.96579	0.967261	0.968401	0.969523	0.970645	0.971767	0.97289	0.973586	0.974235	0.974884	0.975533	0.976181	0.976146	0.975989	0.975832	0.975675	0.975518	0.974964	0.974311	0.973658	0.973005	0.972352	0.973314	0.974816	0.976317	0.977819	0.97932	0.980441	0.981398	0.982355	0.983313	0.98427	0.984862	0.985257	0.985652	0.986047	0.986442	0.988533	0.991756	0.994979	0.998202	1.00142	1.00363	1.00501	1.00639	1.00777
0.954486	0.956154	0.957822	0.95949	0.961158	0.962825	0.964486	0.966145	0.967805	0.969465	0.971124	0.972056	0.972907	0.973758	0.974608	0.975459	0.975881	0.976228	0.976574	0.976921	0.977267	0.976976	0.976526	0.976076	0.975625	0.975175	0.976005	0.977262	0.978519	0.979776	0.981033	0.982006	0.982858	0.983711	0.984563	0.985415	0.986083	0.986653	0.987223	0.987792	0.988362	0.990728	0.99429	0.997853	1.00142	1.00498	1.00701	1.00778	1.00855	1.00932
0.949017	0.950883	0.952749	0.954615	0.956481	0.958347	0.960532	0.962735	0.964937	0.96714	0.969342	0.970512	0.971566	0.972621	0.973675	0.97473	0.975614	0.976469	0.977324	0.978178	0.979033	0.979007	0.978762	0.978517	0.978271	0.978026	0.978722	0.979732	0.980742	0.981752	0.982762	0.983587	0.984333	0.985079	0.985824	0.98657	0.987316	0.988062	0.988808	0.989554	0.990301	0.992943	0.996849	1.00076	1.00466	1.00857	1.01041	1.01057	1.01073	1.01088
0.943495	0.945561	0.947627	0.949693	0.951759	0.953825	0.956541	0.959291	0.962042	0.964792	0.967543	0.968952	0.970213	0.971473	0.972733	0.973993	0.975345	0.976713	0.97808	0.979448	0.980815	0.981058	0.98102	0.980981	0.980943	0.980904	0.981465	0.982226	0.982987	0.983747	0.984508	0.985183	0.985822	0.98646	0.987099	0.987737	0.988561	0.989485	0.99041	0.991334	0.992258	0.995179	0.999432	1.00369	1.00794	1.01219	1.01385	1.01339	1.01293	1.01246
0.947817	0.949572	0.951327	0.953082	0.954838	0.956593	0.959269	0.961994	0.964719	0.967444	0.970169	0.971615	0.972918	0.974221	0.975524	0.976827	0.978292	0.979785	0.981278	0.982771	0.984264	0.984501	0.984424	0.984347	0.984269	0.984192	0.984469	0.984863	0.985258	0.985652	0.986047	0.986586	0.987188	0.98779	0.988392	0.988994	0.989797	0.990708	0.991618	0.992529	0.99344	0.996453	1.00087	1.00528	1.0097	1.01411	1.01549	1.01438	1.01327	1.01216
0.962496	0.963402	0.964309	0.965216	0.966122	0.967029	0.969066	0.971162	0.973259	0.975355	0.977451	0.978718	0.979892	0.981067	0.982241	0.983416	0.984621	0.985832	0.987042	0.988253	0.989464	0.989407	0.989032	0.988658	0.988284	0.98791	0.987745	0.987651	0.987556	0.987461	0.987367	0.987786	0.988426	0.989066	0.989705	0.990345	0.991021	0.991718	0.992414	0.99311	0.993807	0.996714	1.0011	1.00548	1.00986	1.01424	1.01523	1.01345	1.01167	1.00989
0.977316	0.977366	0.977416	0.977466	0.977516	0.977567	0.978958	0.980419	0.981881	0.983342	0.984804	0.98589	0.986934	0.987979	0.989023	0.990068	0.991011	0.991937	0.992863	0.993788	0.994714	0.99436	0.993686	0.993012	0.992337	0.991663	0.991053	0.990465	0.989876	0.989288	0.9887	0.988998	0.989676	0.990353	0.991031	0.991709	0.992258	0.992738	0.993217	0.993697	0.994177	0.996978	1.00133	1.00567	1.01002	1.01437	1.01497	1.01251	1.01005	1.00759
0.99228	0.991465	0.99065	0.989835	0.989021	0.988206	0.988945	0.989765	0.990586	0.991406	0.992227	0.993131	0.994044	0.994958	0.995871	0.996784	0.997463	0.998101	0.998739	0.999377	1.00002	0.999361	0.998384	0.997407	0.99643	0.995453	0.994393	0.993306	0.992219	0.991132	0.990046	0.990221	0.990937	0.991654	0.99237	0.993086	0.993507	0.993768	0.994029	0.99429	0.994551	0.997243	1.00156	1.00587	1.01019	1.0145	1.01471	1.01156	1.00841	1.00527
1.00739	1.0057	1.00401	1.00232	1.00064	0.998948	0.999028	0.999202	0.999375	0.999548	0.999722	1.00044	1.00122	1.002	1.00278	1.00357	1.00398	1.00433	1.00467	1.00502	1.00537	1.00441	1.00313	1.00184	1.00056	0.999279	0.997766	0.996175	0.994585	0.992995	0.991404	0.991456	0.992211	0.992966	0.993722	0.994477	0.994767	0.994807	0.994848	0.994888	0.994928	0.997512	1.00179	1.00607	1.01035	1.01463	1.01444	1.0106	1.00676	1.00292
1.01634	1.01411	1.01188	1.00966	1.00743	1.0052	1.00473	1.00435	1.00397	1.00359	1.00321	1.00351	1.00387	1.00424	1.00461	1.00498	1.00523	1.00545	1.00568	1.00591	1.00613	1.0053	1.0042	1.0031	1.00201	1.00091	0.999249	0.997401	0.995554	0.993706	0.991859	0.991798	0.992502	0.993206	0.993911	0.994615	0.994899	0.994955	0.995011	0.995068	0.995124	0.997543	1.00154	1.00553	1.00952	1.01352	1.01313	1.00916	1.00519	1.00122
1.01656	1.01427	1.01198	1.00968	1.00739	1.00509	1.00422	1.00342	1.00263	1.00183	1.00103	1.00056	1.00013	0.999689	0.999253	0.998816	0.999044	0.999388	0.999733	1.00008	1.00042	1.00031	1.00009	0.999874	0.999654	0.999433	0.998061	0.996304	0.994548	0.992791	0.991035	0.990877	0.991404	0.991932	0.992459	0.992986	0.993436	0.993843	0.99425	0.994658	0.995065	0.997239	1.00059	1.00394	1.00729	1.01065	1.01034	1.00704	1.00374	1.00044
1.01679	1.01443	1.01207	1.00971	1.00734	1.00498	1.00371	1.00249	1.00127	1.00005	0.998835	0.997589	0.99634	0.99509	0.993841	0.992592	0.992799	0.993263	0.993727	0.994191	0.994655	0.995281	0.995946	0.996612	0.997278	0.997943	0.996861	0.995197	0.993532	0.991868	0.990203	0.989948	0.990296	0.990645	0.990993	0.991341	0.991958	0.99272	0.993482	0.994243	0.995005	0.996933	0.999637	1.00234	1.00505	1.00775	1.00752	1.0049	1.00228	0.999653
1.01702	1.01459	1.01216	1.00973	1.0073	1.00487	1.00319	1.00155	0.999902	0.998258	0.996615	0.994588	0.992518	0.990448	0.988378	0.986308	0.986494	0.987079	0.987664	0.988249	0.988833	0.990198	0.991758	0.993319	0.994879	0.996439	0.99565	0.994078	0.992507	0.990935	0.989363	0.989009	0.989177	0.989345	0.989513	0.98968	0.990467	0.991586	0.992706	0.993825	0.994945	0.996623	0.998673	1.00072	1.00277	1.00483	1.00468	1.00274	1.0008	0.998856
1.01725	1.01475	1.01226	1.00976	1.00726	1.00476	1.00267	1.00059	0.998519	0.996446	0.994373	0.991557	0.988659	0.98576	0.982861	0.979963	0.980129	0.980835	0.981542	0.982248	0.982955	0.985067	0.98753	0.989993	0.992456	0.99492	0.994427	0.992949	0.991471	0.989993	0.988516	0.988062	0.988047	0.988033	0.988018	0.988004	0.988961	0.990442	0.991922	0.993403	0.994884	0.99631	0.997701	0.999091	1.00048	1.00187	1.00181	1.00056	0.999304	0.998052
1.01495	1.01273	1.0105	1.00827	1.00605	1.00382	1.00157	0.999311	0.997055	0.994798	0.992542	0.989516	0.986405	0.983293	0.980182	0.97707	0.976967	0.977395	0.977823	0.978251	0.978679	0.98133	0.984536	0.987743	0.990949	0.994155	0.993991	0.992704	0.991417	0.99013	0.988843	0.988406	0.988333	0.98826	0.988187	0.988114	0.989154	0.990794	0.992433	0.994073	0.995712	0.996952	0.997926	0.998901	0.999875	1.00085	1.00073	0.999713	0.998697	0.997681
1.00781	1.00651	1.00521	1.00391	1.0026	1.0013	0.999373	0.997409	0.995444	0.99348	0.991516	0.989394	0.987255	0.985116	0.982977	0.980838	0.979992	0.979374	0.978756	0.978139	0.977521	0.980306	0.983941	0.987577	0.991213	0.994848	0.995073	0.994162	0.99325	0.992338	0.991426	0.991228	0.991337	0.991445	0.991553	0.991661	0.992613	0.99402	0.995428	0.996835	0.998242	0.999423	1.00045	1.00148	1.00252	1.00355	1.0031	1.00145	0.999798	0.998147
1.00059	1.00023	0.999861	0.999495	0.999129	0.998762	0.997158	0.995488	0.993819	0.992149	0.990479	0.989271	0.988114	0.986957	0.9858	0.984643	0.983047	0.981373	0.979699	0.978025	0.976351	0.979272	0.983341	0.98741	0.991479	0.995548	0.996166	0.995633	0.9951	0.994568	0.994035	0.994078	0.994369	0.99466	0.994951	0.995241	0.996105	0.997278	0.998451	0.999624	1.0008	1.00192	1.00301	1.00409	1.00518	1.00627	1.0055	1.0032	1.00091	0.998617
0.99331	0.993887	0.994464	0.995041	0.995619	0.996196	0.994921	0.993549	0.992177	0.990805	0.989433	0.989147	0.988981	0.988816	0.98865	0.988485	0.986131	0.983391	0.98065	0.97791	0.97517	0.978228	0.982734	0.987241	0.991748	0.996255	0.997269	0.997119	0.996969	0.996819	0.996668	0.996956	0.997431	0.997906	0.998381	0.998856	0.999631	1.00057	1.0015	1.00244	1.00338	1.00444	1.00558	1.00673	1.00787	1.00902	1.00791	1.00497	1.00203	0.999092
0.985955	0.987485	0.989015	0.990545	0.992075	0.993604	0.992663	0.991591	0.99052	0.989448	0.988377	0.989021	0.989857	0.990692	0.991528	0.992363	0.989244	0.985428	0.981611	0.977795	0.973978	0.977174	0.982122	0.987071	0.99202	0.996968	0.998383	0.998619	0.998855	0.999091	0.999328	0.999861	1.00052	1.00118	1.00185	1.00251	1.00319	1.00389	1.00459	1.00528	1.00598	1.00698	1.00818	1.00939	1.01059	1.01179	1.01036	1.00676	1.00317	0.999571
0.982649	0.9847	0.98675	0.988801	0.990852	0.992903	0.992018	0.990978	0.989939	0.9889	0.987861	0.989034	0.990454	0.991874	0.993293	0.994713	0.991157	0.986723	0.982289	0.977855	0.973421	0.976465	0.981379	0.986294	0.991208	0.996122	0.997758	0.998301	0.998845	0.999388	0.999932	1.00069	1.00153	1.00237	1.00322	1.00406	1.00454	1.00482	1.0051	1.00538	1.00566	1.00661	1.00801	1.00942	1.01082	1.01222	1.01075	1.00692	1.0031	0.999274
0.990349	0.991744	0.993139	0.994534	0.995929	0.997324	0.995747	0.994014	0.992281	0.990548	0.988815	0.989422	0.990288	0.991155	0.992022	0.992889	0.98979	0.98599	0.982191	0.978391	0.974592	0.976705	0.980295	0.983886	0.987477	0.991068	0.99244	0.993071	0.993703	0.994335	0.994967	0.995868	0.996884	0.997901	0.998917	0.999934	0.999888	0.999269	0.998651	0.998033	0.997414	0.998358	1.00034	1.00233	1.00431	1.0063	1.0056	1.00269	0.999786	0.996882
0.998123	0.998856	0.999589	1.00032	1.00105	1.00179	0.999512	0.997079	0.994645	0.992212	0.989778	0.989813	0.990121	0.99043	0.990739	0.991048	0.988409	0.98525	0.982091	0.978933	0.975774	0.976946	0.979201	0.981456	0.983711	0.985966	0.98707	0.987791	0.988512	0.989233	0.989953	0.991003	0.992193	0.993383	0.994573	0.995764	0.995189	0.993665	0.992141	0.990617	0.989093	0.990027	0.9926	0.995174	0.997747	1.00032	1.00039	0.998417	0.996441	0.994466
1.00597	1.00604	1.0061	1.00617	1.00623	1.00629	1.00331	1.00017	0.997032	0.993891	0.990751	0.990207	0.989952	0.989698	0.989443	0.989188	0.987015	0.984503	0.981991	0.979479	0.976968	0.97719	0.978096	0.979002	0.979908	0.980814	0.981649	0.982459	0.98327	0.984081	0.984892	0.986091	0.987457	0.988822	0.990188	0.991553	0.990446	0.988007	0.985568	0.983129	0.98069	0.981615	0.984782	0.987949	0.991116	0.994283	0.995138	0.994101	0.993064	0.992027
1.0139	1.01329	1.01268	1.01207	1.01146	1.01085	1.00715	1.0033	0.999443	0.995588	0.991733	0.990606	0.989782	0.988958	0.988135	0.987311	0.985607	0.983749	0.98189	0.980031	0.978173	0.977436	0.97698	0.976524	0.976068	0.975612	0.976175	0.977076	0.977978	0.97888	0.979781	0.981132	0.982674	0.984217	0.98576	0.987302	0.985657	0.982294	0.978932	0.97557	0.972207	0.973122	0.976888	0.980655	0.984421	0.988187	0.989833	0.989744	0.989654	0.989565
1.02086	1.01958	1.0183	1.01702	1.01574	1.01446	1.01023	1.00584	1.00146	0.997073	0.992688	0.991075	0.989771	0.988466	0.987161	0.985857	0.984603	0.983357	0.982112	0.980867	0.979622	0.978181	0.976691	0.975201	0.973712	0.972222	0.972433	0.973212	0.97399	0.974769	0.975547	0.976885	0.978463	0.980042	0.98162	0.983198	0.981292	0.97751	0.973728	0.969946	0.966164	0.966976	0.970851	0.974726	0.9786	0.982475	0.984686	0.985534	0.986383	0.987232
1.02369	1.02178	1.01987	1.01797	1.01606	1.01416	1.01012	1.00596	1.00181	0.997658	0.993506	0.991818	0.990404	0.988991	0.987577	0.986163	0.985262	0.984451	0.98364	0.982829	0.982018	0.980927	0.979765	0.978603	0.977442	0.97628	0.975832	0.975623	0.975413	0.975203	0.974993	0.975657	0.976694	0.977732	0.978769	0.979807	0.978777	0.976633	0.974489	0.972345	0.970201	0.970536	0.972523	0.974511	0.976499	0.978486	0.980328	0.982049	0.983771	0.985493
1.02655	1.02401	1.02147	1.01893	1.01639	1.01385	1.01	1.00608	1.00217	0.998249	0.994332	0.992568	0.991044	0.98952	0.987996	0.986472	0.985927	0.985555	0.985182	0.98481	0.984438	0.983699	0.982869	0.982038	0.981208	0.980377	0.979264	0.978057	0.976849	0.975642	0.974434	0.974416	0.974908	0.9754	0.975892	0.976384	0.976237	0.975747	0.975257	0.974766	0.974276	0.974129	0.974212	0.974294	0.974376	0.974459	0.975927	0.97853	0.981134	0.983737
1.02943	1.02625	1.02308	1.0199	1.01672	1.01354	1.00989	1.00621	1.00253	0.998846	0.995166	0.993326	0.991691	0.990055	0.98842	0.986784	0.986599	0.986669	0.98674	0.98681	0.986881	0.986498	0.986002	0.985506	0.98501	0.984514	0.982729	0.980514	0.978299	0.976085	0.97387	0.973164	0.973105	0.973046	0.972986	0.972927	0.973673	0.974853	0.976032	0.977211	0.978391	0.977758	0.975916	0.974075	0.972233	0.970392	0.971485	0.974978	0.978471	0.981964
1.03235	1.02852	1.0247	1.02088	1.01705	1.01323	1.00977	1.00633	1.00289	0.999449	0.996008	0.994091	0.992343	0.990595	0.988847	0.987099	0.987277	0.987795	0.988312	0.98883	0.989348	0.989324	0.989166	0.989008	0.98885	0.988691	0.986228	0.982996	0.979764	0.976532	0.9733	0.971899	0.971284	0.970668	0.970053	0.969437	0.971084	0.97395	0.976815	0.97968	0.982546	0.981421	0.977638	0.973854	0.97007	0.966286	0.966999	0.971391	0.975782	0.980174
1.0355	1.03116	1.02681	1.02247	1.01812	1.01378	1.01054	1.00737	1.00419	1.00101	0.997837	0.995811	0.993914	0.992016	0.990119	0.988221	0.988682	0.989558	0.990435	0.991311	0.992188	0.992431	0.992516	0.992601	0.992686	0.992772	0.989657	0.985476	0.981296	0.977115	0.972934	0.970967	0.969948	0.968929	0.967911	0.966892	0.96926	0.973451	0.977642	0.981833	0.986025	0.984457	0.979051	0.973645	0.968239	0.962833	0.963189	0.968259	0.97333	0.9784
1.04017	1.03619	1.03221	1.02823	1.02425	1.02027	1.01746	1.0147	1.01194	1.00918	1.00642	1.00408	1.00178	0.999486	0.997189	0.994892	0.995059	0.995661	0.996263	0.996865	0.997468	0.997315	0.996973	0.996631	0.996289	0.995947	0.992412	0.987812	0.983212	0.978612	0.974012	0.972398	0.972064	0.97173	0.971395	0.971061	0.972854	0.975792	0.97873	0.981668	0.984606	0.982956	0.978247	0.973537	0.968828	0.964119	0.964298	0.968478	0.972658	0.976838
1.04487	1.04127	1.03766	1.03405	1.03044	1.02683	1.02443	1.0221	1.01976	1.01743	1.01509	1.01243	1.00973	1.00703	1.00433	1.00163	1.0015	1.00182	1.00215	1.00247	1.0028	1.00225	1.00147	1.0007	0.999927	0.999154	0.995193	0.99017	0.985147	0.980124	0.9751	0.973843	0.9742	0.974557	0.974914	0.975271	0.976483	0.978156	0.979829	0.981502	0.983175	0.98144	0.977434	0.973428	0.969423	0.965417	0.965419	0.968699	0.97198	0.975261
1.04963	1.04639	1.04316	1.03992	1.03669	1.03345	1.03148	1.02957	1.02766	1.02576	1.02385	1.02086	1.01775	1.01464	1.01153	1.00843	1.008	1.00804	1.00809	1.00814	1.00818	1.00722	1.00602	1.00481	1.0036	1.00239	0.998002	0.992551	0.9871	0.98165	0.976199	0.975302	0.976357	0.977412	0.978466	0.979521	0.980147	0.980543	0.980938	0.981333	0.981729	0.97991	0.976614	0.973319	0.970023	0.966727	0.966549	0.968922	0.971295	0.973668
1.05443	1.05157	1.04871	1.04585	1.043	1.04014	1.03859	1.03712	1.03564	1.03416	1.03269	1.02937	1.02585	1.02233	1.01881	1.01529	1.01456	1.01433	1.01409	1.01385	1.01361	1.01225	1.0106	1.00896	1.00731	1.00566	1.00084	0.994955	0.989073	0.983191	0.977309	0.976775	0.978535	0.980294	0.982053	0.983812	0.983847	0.982952	0.982058	0.981164	0.980269	0.978364	0.975786	0.973207	0.970629	0.968051	0.967691	0.969148	0.970604	0.972061
1.05915	1.05666	1.05417	1.05167	1.04918	1.04669	1.04556	1.0445	1.04344	1.04238	1.04133	1.03766	1.03371	1.02976	1.02581	1.02186	1.02083	1.02031	1.0198	1.01928	1.01876	1.01701	1.01496	1.0129	1.01085	1.00879	1.0036	0.997356	0.991115	0.984874	0.978633	0.978412	0.98077	0.983128	0.985486	0.987845	0.987326	0.985259	0.983191	0.981123	0.979056	0.977066	0.975128	0.973189	0.971251	0.969313	0.968783	0.969407	0.97003	0.970654
1.0619	1.05949	1.05707	1.05466	1.05225	1.04984	1.04882	1.04789	1.04695	1.04601	1.04507	1.04079	1.03614	1.03149	1.02684	1.02219	1.02088	1.02017	1.01945	1.01873	1.01802	1.0164	1.01455	1.0127	1.01085	1.009	1.00459	0.999329	0.994064	0.9888	0.983535	0.982659	0.983665	0.98467	0.985675	0.98668	0.98638	0.985377	0.984374	0.983371	0.982368	0.980315	0.977562	0.974809	0.972056	0.969303	0.968829	0.970219	0.97161	0.973
1.06467	1.06234	1.06001	1.05768	1.05535	1.05302	1.05212	1.0513	1.05048	1.04967	1.04885	1.04394	1.03859	1.03323	1.02787	1.02252	1.02094	1.02002	1.0191	1.01818	1.01727	1.01577	1.01413	1.01249	1.01086	1.00922	1.0056	1.00132	0.997041	0.992763	0.988484	0.986948	0.986587	0.986226	0.985865	0.985504	0.985425	0.985497	0.985569	0.985641	0.985713	0.983596	0.980021	0.976445	0.972869	0.969294	0.968875	0.97104	0.973205	0.97537
1.06747	1.06522	1.06297	1.06072	1.05848	1.05623	1.05545	1.05475	1.05406	1.05336	1.05266	1.04713	1.04106	1.03499	1.02892	1.02285	1.02099	1.01987	1.01875	1.01763	1.01651	1.01514	1.01371	1.01229	1.01086	1.00943	1.00661	1.00333	1.00005	0.996765	0.993482	0.991278	0.989538	0.987798	0.986058	0.984317	0.98446	0.985618	0.986775	0.987933	0.98909	0.986909	0.982503	0.978096	0.97369	0.969284	0.968922	0.971868	0.974815	0.977762
1.0703	1.06813	1.06596	1.0638	1.06163	1.05947	1.05881	1.05824	1.05766	1.05709	1.05651	1.05035	1.04356	1.03677	1.02998	1.02319	1.02104	1.01972	1.01839	1.01707	1.01574	1.01451	1.01329	1.01208	1.01086	1.00965	1.00764	1.00536	1.00308	1.0008	0.998527	0.99565	0.992518	0.989385	0.986252	0.983119	0.983487	0.98574	0.987993	0.990246	0.992499	0.990254	0.985009	0.979764	0.974519	0.969274	0.968969	0.972705	0.976441	0.980177
1.07315	1.07107	1.06899	1.0669	1.06482	1.06274	1.06221	1.06176	1.06131	1.06086	1.0604	1.05359	1.04608	1.03856	1.03104	1.02353	1.0211	1.01957	1.01803	1.0165	1.01497	1.01386	1.01287	1.01187	1.01087	1.00987	1.00867	1.00741	1.00615	1.00488	1.00362	1.00006	0.995526	0.990987	0.986448	0.981908	0.982504	0.985863	0.989223	0.992582	0.995942	0.993631	0.987539	0.981447	0.975356	0.969264	0.969016	0.973549	0.978083	0.982616
1.06289	1.06073	1.05857	1.0564	1.05424	1.05208	1.051	1.04997	1.04894	1.04791	1.04688	1.04166	1.03598	1.0303	1.02462	1.01894	1.01711	1.01596	1.01482	1.01367	1.01252	1.011	1.00939	1.00778	1.00616	1.00455	1.00332	1.00221	1.00111	1	0.998895	0.996417	0.993352	0.990286	0.987221	0.984155	0.984472	0.986611	0.988749	0.990887	0.993025	0.991256	0.986882	0.982508	0.978134	0.973759	0.973668	0.977081	0.980493	0.983906
1.05228	1.05004	1.04779	1.04555	1.04331	1.04106	1.0394	1.03778	1.03615	1.03452	1.0329	1.02933	1.02555	1.02177	1.01799	1.01422	1.01301	1.01226	1.01151	1.01077	1.01002	1.00807	1.00582	1.00357	1.00132	0.999075	0.997791	0.996828	0.995865	0.994902	0.993939	0.992584	0.99106	0.989536	0.988012	0.986489	0.986515	0.987377	0.988238	0.9891	0.989961	0.988751	0.986159	0.983566	0.980974	0.978382	0.978451	0.980696	0.982942	0.985187
1.04157	1.03925	1.03692	1.03459	1.03226	1.02993	1.0277	1.02547	1.02324	1.02101	1.01878	1.01688	1.01502	1.01316	1.01131	1.00945	1.00887	1.00853	1.00818	1.00783	1.00749	1.00511	1.00222	0.999327	0.996437	0.993547	0.992211	0.991392	0.990573	0.989755	0.988936	0.988713	0.988746	0.988779	0.988812	0.988844	0.988578	0.988151	0.987723	0.987296	0.986868	0.986221	0.985428	0.984636	0.983843	0.98305	0.98328	0.984346	0.985413	0.98648
1.03076	1.02835	1.02594	1.02352	1.02111	1.0187	1.01588	1.01304	1.0102	1.00736	1.00452	1.00431	1.00439	1.00447	1.00455	1.00463	1.00469	1.00475	1.00481	1.00488	1.00494	1.00212	0.99858	0.995042	0.991504	0.987966	0.986577	0.985904	0.98523	0.984557	0.983884	0.984805	0.98641	0.988014	0.989618	0.991223	0.990661	0.988932	0.987203	0.985474	0.983745	0.983668	0.984691	0.985715	0.986739	0.987762	0.988155	0.988032	0.987909	0.987786
1.01985	1.01735	1.01485	1.01235	1.00985	1.00735	1.00395	1.00049	0.99704	0.993587	0.990134	0.991621	0.993658	0.995695	0.997731	0.999768	1.00047	1.00095	1.00142	1.00189	1.00236	0.999099	0.994907	0.990715	0.986523	0.982331	0.980888	0.980362	0.979836	0.97931	0.978783	0.980859	0.984051	0.987242	0.990433	0.993624	0.992763	0.98972	0.986677	0.983634	0.980591	0.981089	0.983947	0.986805	0.989663	0.99252	0.993078	0.991753	0.990429	0.989104
1.01442	1.01264	1.01087	1.00909	1.00731	1.00554	1.00291	1.00023	0.997559	0.994884	0.99221	0.992862	0.993883	0.994905	0.995926	0.996948	0.997123	0.997149	0.997175	0.997201	0.997227	0.994611	0.991334	0.988057	0.98478	0.981503	0.980051	0.979207	0.978363	0.977519	0.976675	0.978687	0.981922	0.985158	0.988393	0.991629	0.991232	0.988881	0.98653	0.984178	0.981827	0.982283	0.98461	0.986938	0.989266	0.991593	0.992079	0.991059	0.990038	0.989018
1.0095	1.00854	1.00757	1.0066	1.00564	1.00467	1.00296	1.00122	0.999469	0.997722	0.995975	0.995526	0.995222	0.994918	0.994614	0.99431	0.993831	0.993321	0.992812	0.992302	0.991792	0.989934	0.98774	0.985545	0.98335	0.981155	0.979698	0.978487	0.977275	0.976064	0.974853	0.976676	0.979799	0.982922	0.986046	0.989169	0.98932	0.987869	0.986419	0.984969	0.983519	0.98387	0.985423	0.986975	0.988528	0.990081	0.990471	0.98991	0.989349	0.988788
1.00454	1.00439	1.00424	1.0041	1.00395	1.0038	1.00302	1.00221	1.0014	1.00059	0.999776	0.998216	0.996574	0.994931	0.993289	0.991646	0.990507	0.989456	0.988406	0.987355	0.986305	0.985213	0.984111	0.983009	0.981906	0.980804	0.979342	0.97776	0.976177	0.974595	0.973013	0.974645	0.977655	0.980665	0.983676	0.986686	0.987388	0.986848	0.986307	0.985767	0.985226	0.985472	0.986243	0.987013	0.987784	0.988554	0.988847	0.98875	0.988653	0.988556
0.999528	1.00021	1.00088	1.00156	1.00224	1.00292	1.00308	1.00321	1.00335	1.00348	1.00361	1.00093	0.997939	0.994945	0.991951	0.988957	0.987151	0.985554	0.983957	0.982361	0.980764	0.980446	0.980447	0.980448	0.980449	0.98045	0.978982	0.977025	0.975068	0.973111	0.971154	0.972595	0.975491	0.978387	0.981283	0.984179	0.985438	0.985816	0.986194	0.986573	0.986951	0.98709	0.987071	0.987051	0.987032	0.987013	0.987208	0.987579	0.98795	0.988321
0.994468	0.99598	0.997491	0.999003	1.00051	1.00203	1.00314	1.00422	1.00531	1.0064	1.00749	1.00368	0.999317	0.994959	0.9906	0.986242	0.983762	0.981614	0.979466	0.977318	0.97517	0.975632	0.976747	0.977862	0.978977	0.980092	0.978619	0.976284	0.973949	0.971614	0.969278	0.970524	0.973305	0.976086	0.978867	0.981647	0.983469	0.984775	0.986081	0.987386	0.988692	0.988724	0.987907	0.98709	0.986273	0.985456	0.985553	0.986397	0.987241	0.988085
0.995733	0.997151	0.998569	0.999987	1.00141	1.00282	1.00362	1.00439	1.00515	1.00592	1.00668	1.00316	0.999162	0.995164	0.991166	0.987168	0.984441	0.981939	0.979436	0.976934	0.974432	0.974931	0.97618	0.977429	0.978678	0.979928	0.978525	0.976238	0.973951	0.971664	0.969377	0.969827	0.971451	0.973075	0.974699	0.976323	0.977877	0.979392	0.980907	0.982423	0.983938	0.984164	0.98353	0.982897	0.982263	0.98163	0.981988	0.983157	0.984326	0.985495
0.998263	0.999402	1.00054	1.00168	1.00282	1.00396	1.0042	1.00438	1.00457	1.00475	1.00494	1.002	0.998702	0.995409	0.992116	0.988823	0.985932	0.983112	0.980292	0.977471	0.974651	0.975039	0.97623	0.97742	0.97861	0.979801	0.978483	0.976329	0.974175	0.972022	0.969868	0.969398	0.969649	0.969901	0.970152	0.970404	0.971522	0.973106	0.97469	0.976274	0.977858	0.978339	0.978085	0.977831	0.977577	0.977323	0.978016	0.979483	0.980951	0.982419
1.00082	1.00168	1.00253	1.00339	1.00425	1.00511	1.00477	1.00438	1.00398	1.00358	1.00318	1.00082	0.998237	0.995656	0.993076	0.990495	0.987437	0.984296	0.981155	0.978014	0.974873	0.975149	0.97628	0.977411	0.978541	0.979672	0.97844	0.976421	0.974402	0.972383	0.970364	0.968964	0.96783	0.966696	0.965561	0.964427	0.965105	0.966758	0.968412	0.970065	0.971719	0.972457	0.972587	0.972716	0.972845	0.972974	0.974005	0.975774	0.977543	0.979312
1.0034	1.00397	1.00455	1.00512	1.0057	1.00627	1.00536	1.00437	1.00338	1.00239	1.0014	0.99963	0.997768	0.995906	0.994044	0.992182	0.988958	0.985492	0.982027	0.978562	0.975097	0.97526	0.976331	0.977401	0.978472	0.979542	0.978398	0.976514	0.974631	0.972747	0.970864	0.968526	0.965993	0.963459	0.960926	0.958393	0.958627	0.96035	0.962073	0.963797	0.96552	0.966519	0.967036	0.967552	0.968068	0.968584	0.969956	0.97203	0.974103	0.976176
1.006	1.00629	1.00658	1.00686	1.00715	1.00744	1.00595	1.00437	1.00278	1.0012	0.999612	0.998431	0.997295	0.996159	0.995022	0.993886	0.990492	0.9867	0.982908	0.979115	0.975323	0.975372	0.976382	0.977392	0.978402	0.979412	0.978354	0.976608	0.974862	0.973116	0.97137	0.968084	0.964138	0.960192	0.956246	0.9523	0.952085	0.95388	0.955674	0.957468	0.959262	0.960524	0.961431	0.962338	0.963244	0.964151	0.965868	0.968248	0.970629	0.973009
1.0064	1.00595	1.00549	1.00503	1.00458	1.00412	1.00291	1.00165	1.00039	0.999139	0.997883	0.996445	0.994987	0.993528	0.99207	0.990612	0.987755	0.984653	0.98155	0.978447	0.975344	0.97518	0.975751	0.976322	0.976893	0.977464	0.976178	0.974273	0.972368	0.970463	0.968558	0.965554	0.962078	0.958602	0.955126	0.95165	0.950961	0.951774	0.952587	0.953399	0.954212	0.955734	0.957729	0.959724	0.96172	0.963715	0.965708	0.967698	0.969688	0.971678
1.00612	1.00477	1.00342	1.00207	1.00072	0.999367	0.998698	0.998064	0.997431	0.996797	0.996164	0.9942	0.992088	0.989976	0.987864	0.985752	0.983659	0.981569	0.97948	0.97739	0.9753	0.97489	0.974901	0.974911	0.974922	0.974932	0.973316	0.971159	0.969002	0.966844	0.964687	0.962351	0.959939	0.957528	0.955116	0.952704	0.951531	0.951025	0.950519	0.950013	0.949507	0.951291	0.954601	0.957911	0.961221	0.964531	0.966779	0.968157	0.969536	0.970914
1.00583	1.00357	1.00132	0.999071	0.996819	0.994567	0.994449	0.994444	0.994439	0.994433	0.994428	0.991932	0.989161	0.986389	0.983617	0.980845	0.979523	0.978456	0.977389	0.976323	0.975256	0.974598	0.974043	0.973487	0.972931	0.972376	0.970428	0.968015	0.965603	0.96319	0.960778	0.959118	0.957781	0.956443	0.955106	0.953769	0.952106	0.950269	0.948432	0.946594	0.944757	0.946804	0.951442	0.95608	0.960717	0.965355	0.967861	0.968622	0.969383	0.970144
1.00553	1.00237	0.999208	0.996046	0.992884	0.989721	0.99016	0.990789	0.991417	0.992046	0.992675	0.989643	0.986205	0.982767	0.979329	0.975891	0.975347	0.975313	0.975279	0.975245	0.975212	0.974303	0.973176	0.972049	0.970922	0.969795	0.967511	0.964841	0.962171	0.959501	0.956831	0.955853	0.955601	0.955348	0.955096	0.954844	0.952687	0.949506	0.946324	0.943142	0.939961	0.942275	0.948253	0.954231	0.960209	0.966187	0.968953	0.96909	0.969228	0.969365
1.00524	1.00116	0.997074	0.992992	0.98891	0.984828	0.98583	0.987098	0.988367	0.989636	0.990905	0.987332	0.983221	0.979111	0.975	0.970889	0.97113	0.972139	0.973148	0.974158	0.975167	0.974005	0.972301	0.970597	0.968893	0.967189	0.964566	0.961636	0.958706	0.955776	0.952846	0.952557	0.9534	0.954243	0.955086	0.955929	0.953274	0.948735	0.944196	0.939657	0.935118	0.937702	0.945033	0.952364	0.959696	0.967027	0.970056	0.969564	0.969072	0.968579
1.00705	1.00244	0.99782	0.993205	0.988589	0.983973	0.984604	0.985512	0.986419	0.987327	0.988234	0.98475	0.980778	0.976805	0.972833	0.968861	0.969199	0.970298	0.971397	0.972496	0.973595	0.972473	0.970796	0.969119	0.967442	0.965765	0.96305	0.95999	0.956929	0.953869	0.950808	0.950437	0.951218	0.952	0.952781	0.953562	0.951311	0.947427	0.943543	0.939658	0.935774	0.938249	0.944963	0.951677	0.958392	0.965106	0.968023	0.967834	0.967645	0.967455
1.00983	1.00486	0.999878	0.994901	0.989923	0.984946	0.984782	0.984872	0.984961	0.985051	0.98514	0.982031	0.978566	0.975101	0.971636	0.968172	0.968295	0.969052	0.969808	0.970565	0.971322	0.970373	0.968997	0.967621	0.966245	0.96487	0.962176	0.959043	0.95591	0.952777	0.949644	0.94884	0.949034	0.949228	0.949422	0.949616	0.948181	0.945868	0.943555	0.941242	0.938929	0.941124	0.946323	0.951523	0.956722	0.961921	0.964557	0.965095	0.965633	0.966172
1.01264	1.0073	1.00196	0.996613	0.991271	0.985928	0.984962	0.984225	0.983489	0.982753	0.982016	0.979286	0.976333	0.973381	0.970428	0.967476	0.967382	0.967793	0.968205	0.968616	0.969027	0.968252	0.96718	0.966109	0.965037	0.963965	0.961293	0.958087	0.95488	0.951674	0.948468	0.947227	0.946828	0.94643	0.946031	0.945632	0.945021	0.944294	0.943568	0.942841	0.942115	0.944026	0.947696	0.951366	0.955036	0.958706	0.961058	0.96233	0.963603	0.964875
1.01548	1.00976	1.00405	0.998342	0.992631	0.98692	0.985143	0.983573	0.982003	0.980433	0.978863	0.976514	0.974079	0.971643	0.969208	0.966773	0.966461	0.966523	0.966585	0.966647	0.96671	0.96611	0.965346	0.964582	0.963817	0.963053	0.960401	0.957121	0.953841	0.950561	0.94728	0.945598	0.944601	0.943604	0.942607	0.94161	0.94183	0.942705	0.94358	0.944456	0.945331	0.946957	0.949082	0.951208	0.953334	0.95546	0.957524	0.959538	0.961553	0.963567
1.01834	1.01225	1.00617	1.00009	0.994005	0.987921	0.985326	0.982914	0.980502	0.97809	0.975678	0.973715	0.971802	0.969889	0.967976	0.966063	0.96553	0.96524	0.96495	0.96466	0.96437	0.963948	0.963494	0.96304	0.962585	0.962131	0.959501	0.956146	0.952791	0.949436	0.946081	0.943954	0.942353	0.940751	0.93915	0.937549	0.938608	0.941101	0.943593	0.946086	0.948578	0.949915	0.950482	0.951049	0.951615	0.952182	0.953957	0.95672	0.959483	0.962246
1.01703	1.01184	1.00665	1.00146	0.996266	0.991075	0.988161	0.985366	0.982572	0.979777	0.976982	0.974971	0.973046	0.971121	0.969196	0.967272	0.966985	0.966987	0.96699	0.966992	0.966994	0.966094	0.964969	0.963844	0.962718	0.961593	0.959151	0.956271	0.953392	0.950512	0.947632	0.945169	0.942885	0.940602	0.938318	0.936034	0.937065	0.939881	0.942698	0.945514	0.94833	0.949685	0.950067	0.950448	0.95083	0.951211	0.95298	0.955885	0.958789	0.961693
1.0131	1.00959	1.00609	1.00259	0.999091	0.995589	0.992668	0.989777	0.986886	0.983995	0.981104	0.978771	0.9765	0.974228	0.971957	0.969686	0.96994	0.97064	0.971339	0.972039	0.972739	0.970948	0.968534	0.96612	0.963707	0.961293	0.959145	0.957087	0.955028	0.952969	0.95091	0.94818	0.945163	0.942145	0.939128	0.93611	0.936569	0.938899	0.941229	0.943559	0.945889	0.947456	0.948512	0.949569	0.950626	0.951682	0.953624	0.95629	0.958955	0.961621
1.00913	1.00733	1.00553	1.00374	1.00194	1.00015	0.997219	0.99423	0.991242	0.988254	0.985266	0.982608	0.979987	0.977366	0.974744	0.972123	0.972923	0.974327	0.975731	0.977135	0.978539	0.975848	0.972133	0.968419	0.964705	0.96099	0.959139	0.957909	0.95668	0.95545	0.95422	0.951221	0.947462	0.943704	0.939945	0.936187	0.936067	0.937907	0.939746	0.941586	0.943426	0.945205	0.946943	0.948681	0.95042	0.952158	0.954274	0.956699	0.959123	0.961548
1.00512	1.00504	1.00497	1.0049	1.00482	1.00475	1.00181	0.998727	0.99564	0.992554	0.989468	0.986482	0.983508	0.980533	0.977559	0.974584	0.975936	0.97805	0.980165	0.98228	0.984395	0.980795	0.975768	0.97074	0.965712	0.960684	0.959133	0.95874	0.958348	0.957955	0.957563	0.95429	0.949784	0.945277	0.940771	0.936264	0.935561	0.936905	0.938249	0.939594	0.940938	0.942932	0.945358	0.947785	0.950212	0.952639	0.954931	0.957112	0.959293	0.961474
1.00107	1.00274	1.0044	1.00607	1.00773	1.0094	1.00645	1.00327	1.00008	0.996896	0.99371	0.990394	0.987062	0.983731	0.9804	0.977069	0.978977	0.98181	0.984642	0.987475	0.990307	0.985791	0.979437	0.973083	0.96673	0.960376	0.959127	0.959579	0.960032	0.960485	0.960937	0.95739	0.952128	0.946866	0.941605	0.936343	0.93505	0.935894	0.936738	0.937582	0.938426	0.940637	0.943759	0.94688	0.950002	0.953124	0.955593	0.957529	0.959464	0.9614
1.00489	1.00635	1.00782	1.00929	1.01075	1.01222	1.00957	1.0067	1.00383	1.00096	0.998089	0.994533	0.990901	0.987269	0.983637	0.980005	0.981807	0.984569	0.98733	0.990092	0.992853	0.988221	0.981739	0.975258	0.968777	0.962296	0.960997	0.961425	0.961854	0.962282	0.962711	0.959072	0.95369	0.948308	0.942926	0.937544	0.936021	0.936576	0.93713	0.937685	0.93824	0.939993	0.942546	0.945099	0.947651	0.950204	0.952653	0.955017	0.957381	0.959745
1.01535	1.01498	1.01461	1.01424	1.01388	1.01351	1.0114	1.0092	1.00699	1.00479	1.00259	0.998872	0.994986	0.991099	0.987213	0.983326	0.984463	0.986486	0.98851	0.990533	0.992557	0.988485	0.98289	0.977294	0.971698	0.966103	0.964456	0.964125	0.963795	0.963464	0.963133	0.959558	0.954593	0.949627	0.944662	0.939697	0.938247	0.93869	0.939133	0.939576	0.940019	0.940744	0.941659	0.942573	0.943487	0.944401	0.946662	0.950026	0.953389	0.956752
1.02592	1.0237	1.02147	1.01925	1.01703	1.01481	1.01324	1.01172	1.01019	1.00866	1.00714	1.00325	0.99911	0.994967	0.990823	0.98668	0.987145	0.988423	0.989701	0.990979	0.992257	0.988752	0.984051	0.979349	0.974648	0.969947	0.967949	0.966851	0.965754	0.964657	0.96356	0.960049	0.955504	0.95096	0.946415	0.94187	0.940494	0.940824	0.941155	0.941485	0.941815	0.941503	0.940763	0.940023	0.939282	0.938542	0.940614	0.944986	0.949358	0.95373
1.03659	1.03249	1.0284	1.02431	1.02021	1.01612	1.01511	1.01426	1.01342	1.01257	1.01172	1.00768	1.00327	0.998871	0.994468	0.990066	0.989852	0.990378	0.990904	0.991429	0.991955	0.989022	0.985223	0.981425	0.977626	0.973828	0.971475	0.969604	0.967733	0.965861	0.96399	0.960545	0.956425	0.952305	0.948185	0.944065	0.942763	0.94298	0.943196	0.943412	0.943629	0.942269	0.939858	0.937448	0.935037	0.932627	0.934507	0.939897	0.945288	0.950679
1.04736	1.04138	1.03539	1.02941	1.02343	1.01745	1.01699	1.01684	1.01668	1.01652	1.01636	1.01214	1.00748	1.00281	0.998149	0.993484	0.992586	0.992352	0.992118	0.991884	0.99165	0.989294	0.986407	0.98352	0.980633	0.977747	0.975036	0.972383	0.96973	0.967078	0.964425	0.961045	0.957354	0.953663	0.949971	0.94628	0.945054	0.945156	0.945257	0.945358	0.94546	0.943042	0.938945	0.934848	0.930751	0.926654	0.928341	0.93476	0.941179	0.947598
1.0533	1.04665	1.04	1.03335	1.02671	1.02006	1.0195	1.01926	1.01902	1.01878	1.01854	1.01464	1.01033	1.00601	1.0017	0.997387	0.996167	0.995492	0.994817	0.994142	0.993467	0.991396	0.988974	0.986553	0.984132	0.981711	0.97865	0.975374	0.972099	0.968824	0.965549	0.962394	0.959291	0.956188	0.953085	0.949982	0.948829	0.948726	0.948623	0.94852	0.948417	0.945561	0.94087	0.936178	0.931486	0.926795	0.928135	0.934411	0.940687	0.946963
1.05376	1.04783	1.0419	1.03598	1.03005	1.02413	1.0227	1.02152	1.02033	1.01915	1.01796	1.0149	1.01164	1.00837	1.0051	1.00183	1.0007	0.999948	0.999193	0.998439	0.997685	0.995565	0.993105	0.990644	0.988184	0.985723	0.98232	0.978603	0.974886	0.971168	0.967451	0.964701	0.962366	0.960031	0.957696	0.95536	0.954278	0.95387	0.953462	0.953054	0.952645	0.950052	0.946003	0.941953	0.937904	0.933854	0.934676	0.939483	0.94429	0.949097
1.05422	1.04902	1.04383	1.03863	1.03343	1.02823	1.02594	1.0238	1.02166	1.01951	1.01737	1.01517	1.01296	1.01075	1.00853	1.00632	1.00528	1.00445	1.00361	1.00278	1.00194	0.999775	0.997275	0.994775	0.992274	0.989774	0.986026	0.981862	0.977699	0.973535	0.969371	0.96703	0.965471	0.963911	0.962351	0.960791	0.959779	0.959063	0.958347	0.957631	0.956915	0.954587	0.951186	0.947784	0.944383	0.940981	0.941279	0.944603	0.947927	0.951251
1.05469	1.05023	1.04577	1.0413	1.03684	1.03238	1.02921	1.0261	1.02299	1.01989	1.01678	1.01544	1.01429	1.01315	1.012	1.01086	1.00991	1.00899	1.00807	1.00716	1.00624	1.00403	1.00149	0.998945	0.996404	0.993864	0.989768	0.985154	0.980539	0.975925	0.971311	0.969382	0.968605	0.967828	0.967051	0.966274	0.965334	0.964307	0.96328	0.962252	0.961225	0.959166	0.956419	0.953672	0.950925	0.948178	0.947946	0.949773	0.951599	0.953426
1.05516	1.05144	1.04772	1.044	1.04029	1.03657	1.0325	1.02842	1.02434	1.02026	1.01618	1.01571	1.01564	1.01557	1.0155	1.01543	1.01457	1.01358	1.01258	1.01158	1.01058	1.00832	1.00574	1.00316	1.00057	0.997993	0.993546	0.988477	0.983407	0.978338	0.973268	0.971757	0.97177	0.971783	0.971797	0.97181	0.970943	0.969601	0.96826	0.966918	0.965577	0.963789	0.961702	0.959616	0.95753	0.955443	0.954678	0.954993	0.955307	0.955622
1.05072	1.04763	1.04454	1.04144	1.03835	1.03526	1.03094	1.02654	1.02215	1.01776	1.01337	1.01319	1.01348	1.01377	1.01407	1.01436	1.01378	1.01304	1.0123	1.01157	1.01083	1.00868	1.00618	1.00368	1.00118	0.998678	0.994224	0.989119	0.984015	0.97891	0.973806	0.972761	0.973456	0.974151	0.974846	0.975542	0.974741	0.973135	0.971528	0.969922	0.968316	0.966701	0.965081	0.963461	0.961841	0.960221	0.959149	0.958526	0.957902	0.957278
1.03882	1.03618	1.03353	1.03089	1.02825	1.02561	1.02197	1.01828	1.01459	1.0109	1.00721	1.00644	1.006	1.00557	1.00513	1.00469	1.00466	1.00471	1.00476	1.00481	1.00486	1.00308	1.00084	0.998597	0.996357	0.994116	0.990181	0.98568	0.98118	0.976679	0.972179	0.971675	0.972883	0.974092	0.9753	0.976509	0.975766	0.973971	0.972176	0.970381	0.968586	0.966997	0.965545	0.964093	0.962642	0.96119	0.96016	0.959475	0.95879	0.958105
1.02681	1.02462	1.02243	1.02024	1.01805	1.01586	1.01292	1.00993	1.00695	1.00397	1.00099	0.999632	0.998454	0.997277	0.996099	0.994921	0.99546	0.996302	0.997144	0.997986	0.998828	0.997415	0.995439	0.993463	0.991487	0.989511	0.986099	0.982208	0.978317	0.974427	0.970536	0.970578	0.972305	0.974032	0.975759	0.977486	0.9768	0.974815	0.97283	0.970844	0.968859	0.967296	0.966014	0.964732	0.96345	0.962168	0.96118	0.960433	0.959686	0.95894
1.01468	1.01294	1.01121	1.00948	1.00775	1.00601	1.00377	1.00151	0.999242	0.996976	0.99471	0.992753	0.990831	0.988908	0.986985	0.985063	0.98617	0.987812	0.989454	0.991096	0.992738	0.991699	0.989989	0.98828	0.98657	0.984861	0.981977	0.978702	0.975427	0.972152	0.968877	0.96947	0.971721	0.973971	0.976222	0.978472	0.977845	0.975667	0.97349	0.971312	0.969135	0.967597	0.966487	0.965376	0.964266	0.963155	0.96221	0.961401	0.960592	0.959782
1.00243	1.00116	0.999887	0.998616	0.997346	0.996075	0.994545	0.993001	0.991458	0.989914	0.98837	0.985808	0.983134	0.980459	0.977784	0.975109	0.97679	0.97924	0.981689	0.984139	0.986589	0.985927	0.984487	0.983046	0.981606	0.980166	0.977816	0.975163	0.972509	0.969856	0.967203	0.968352	0.971131	0.97391	0.976689	0.979468	0.978899	0.976528	0.974156	0.971785	0.969413	0.967902	0.966964	0.966027	0.965089	0.964152	0.96325	0.962378	0.961505	0.960633
0.994398	0.9935	0.992601	0.991703	0.990804	0.989906	0.988944	0.987979	0.987015	0.98605	0.985085	0.982193	0.979087	0.975981	0.972874	0.969768	0.971569	0.974237	0.976904	0.979571	0.982239	0.98205	0.981147	0.980245	0.979342	0.97844	0.97655	0.974332	0.972114	0.969895	0.967677	0.969108	0.972104	0.975099	0.978094	0.98109	0.980576	0.978172	0.975768	0.973364	0.97096	0.969537	0.968767	0.967998	0.967229	0.966459	0.96561	0.964694	0.963779	0.962863
0.995248	0.99453	0.993812	0.993095	0.992377	0.991659	0.990967	0.990277	0.989587	0.988896	0.988206	0.985559	0.982695	0.979831	0.976967	0.974102	0.975077	0.976728	0.97838	0.980032	0.981683	0.982165	0.982355	0.982544	0.982733	0.982923	0.981337	0.97916	0.976982	0.974805	0.972628	0.973766	0.976324	0.978883	0.981441	0.984	0.983531	0.981432	0.979333	0.977234	0.975135	0.973928	0.973315	0.972702	0.972089	0.971476	0.970696	0.96978	0.968864	0.967948
0.996105	0.99557	0.995035	0.9945	0.993965	0.99343	0.99301	0.992597	0.992184	0.99177	0.991357	0.988958	0.986338	0.983718	0.981099	0.978479	0.978618	0.979244	0.979871	0.980497	0.981123	0.982282	0.983573	0.984865	0.986157	0.987449	0.98617	0.984034	0.981898	0.979763	0.977627	0.978468	0.980586	0.982703	0.984821	0.986938	0.986515	0.984724	0.982933	0.981142	0.979351	0.978362	0.977907	0.977452	0.976997	0.976541	0.975832	0.974915	0.973998	0.973081
0.996971	0.99662	0.99627	0.995919	0.995568	0.995217	0.995073	0.994939	0.994805	0.994672	0.994538	0.992389	0.990016	0.987643	0.98527	0.982897	0.982194	0.981785	0.981375	0.980966	0.980557	0.982399	0.984804	0.987209	0.989614	0.992019	0.99105	0.988956	0.986862	0.984768	0.982674	0.983216	0.984889	0.986561	0.988233	0.989905	0.989528	0.988048	0.986568	0.985088	0.983608	0.982838	0.982543	0.982247	0.981951	0.981656	0.981018	0.9801	0.979182	0.978264
0.997845	0.997681	0.997516	0.997352	0.997187	0.997022	0.997155	0.997304	0.997453	0.997601	0.99775	0.995854	0.99373	0.991606	0.989483	0.987359	0.985804	0.984349	0.982895	0.98144	0.979986	0.982518	0.986047	0.989575	0.993104	0.996633	0.995976	0.993925	0.991873	0.989822	0.98777	0.98801	0.989233	0.990455	0.991678	0.992901	0.99257	0.991404	0.990238	0.989072	0.987906	0.987358	0.987224	0.987089	0.986954	0.98682	0.986254	0.985335	0.984416	0.983497
0.998688	0.99877	0.998852	0.998935	0.999017	0.999099	0.999439	0.999792	1.00014	1.0005	1.00085	0.999065	0.997042	0.995018	0.992995	0.990972	0.988895	0.986808	0.984721	0.982635	0.980548	0.983421	0.987534	0.991648	0.995761	0.999874	0.999461	0.997538	0.995616	0.993693	0.991771	0.991923	0.992965	0.994006	0.995048	0.99609	0.99569	0.994514	0.993338	0.992162	0.990986	0.990447	0.990332	0.990217	0.990101	0.989986	0.989519	0.988765	0.988011	0.987256
0.999419	0.999924	1.00043	1.00093	1.00144	1.00194	1.00228	1.0026	1.00292	1.00324	1.00356	1.00146	0.999097	0.99673	0.994363	0.991996	0.990384	0.988904	0.987425	0.985946	0.984467	0.986639	0.989723	0.992808	0.995892	0.998977	0.998594	0.997056	0.995518	0.99398	0.992442	0.993144	0.994807	0.996469	0.998132	0.999794	0.998981	0.996834	0.994687	0.99254	0.990393	0.989225	0.988708	0.988192	0.987675	0.987159	0.986871	0.986769	0.986668	0.986566
1.00016	1.00109	1.00202	1.00295	1.00389	1.00482	1.00514	1.00543	1.00572	1.00601	1.0063	1.00389	1.00117	0.998458	0.995744	0.99303	0.991887	0.991021	0.990155	0.989289	0.988424	0.989887	0.991933	0.993979	0.996025	0.99807	0.997719	0.99657	0.99542	0.99427	0.99312	0.994378	0.996667	0.998956	1.00125	1.00353	1.0023	0.999176	0.996049	0.992922	0.989795	0.987991	0.987069	0.986148	0.985226	0.984305	0.984197	0.984754	0.985312	0.985869
1.0009	1.00227	1.00363	1.00499	1.00636	1.00772	1.00803	1.00829	1.00855	1.00881	1.00906	1.00633	1.00327	1.0002	0.997139	0.994074	0.993405	0.993158	0.992912	0.992665	0.992419	0.993167	0.994164	0.995161	0.996158	0.997155	0.996836	0.996078	0.99532	0.994562	0.993805	0.995623	0.998545	1.00147	1.00439	1.00731	1.00566	1.00154	0.997424	0.993307	0.98919	0.986745	0.985414	0.984084	0.982753	0.981423	0.981497	0.98272	0.983943	0.985166
1.00166	1.00345	1.00525	1.00705	1.00885	1.01065	1.01095	1.01118	1.0114	1.01163	1.01186	1.0088	1.00538	1.00197	0.998547	0.995129	0.994938	0.995316	0.995695	0.996074	0.996452	0.996479	0.996417	0.996355	0.996293	0.996231	0.995944	0.995582	0.99522	0.994858	0.994496	0.99688	1.00044	1.004	1.00756	1.01112	1.00905	1.00393	0.998812	0.993696	0.98858	0.985487	0.983743	0.982	0.980256	0.978513	0.978771	0.980665	0.98256	0.984455
1.00131	1.00353	1.00575	1.00798	1.0102	1.01242	1.01271	1.01289	1.01308	1.01326	1.01345	1.01017	1.0065	1.00284	0.999171	0.995505	0.995913	0.99704	0.998167	0.999294	1.00042	0.999876	0.998913	0.99795	0.996987	0.996024	0.995758	0.995725	0.995692	0.995659	0.995626	0.998393	1.00236	1.00633	1.0103	1.01427	1.01193	1.0062	1.00047	0.994739	0.989009	0.985471	0.983394	0.981317	0.97924	0.977163	0.977554	0.979964	0.982374	0.984784
0.995948	0.998528	1.00111	1.00369	1.00627	1.00885	1.00908	1.00919	1.0093	1.00941	1.00952	1.00645	1.00303	0.999614	0.996195	0.992775	0.994311	0.996722	0.999133	1.00154	1.00395	1.00355	1.00243	1.00132	1.00021	0.999093	0.9988	0.99878	0.99876	0.99874	0.99872	1.00103	1.00433	1.00763	1.01093	1.01424	1.01243	1.00786	1.0033	0.998734	0.994171	0.991124	0.989088	0.987053	0.985017	0.982982	0.983271	0.985461	0.987652	0.989843
0.990535	0.993477	0.996419	0.999361	1.0023	1.00524	1.00542	1.00545	1.00549	1.00552	1.00555	1.0027	0.999531	0.99636	0.993189	0.990019	0.992694	0.996402	1.00011	1.00382	1.00752	1.00725	1.00599	1.00472	1.00346	1.00219	1.00187	1.00186	1.00186	1.00185	1.00185	1.00368	1.00631	1.00894	1.01157	1.01421	1.01292	1.00954	1.00615	1.00277	0.999382	0.996832	0.994838	0.992844	0.99085	0.988856	0.989042	0.991012	0.992981	0.994951
0.98507	0.988377	0.991684	0.994991	0.998297	1.0016	1.00173	1.00168	1.00164	1.00159	1.00155	0.998914	0.995994	0.993075	0.990155	0.987236	0.991062	0.996078	1.00109	1.00611	1.01113	1.01099	1.00958	1.00816	1.00674	1.00532	1.00497	1.00498	1.00499	1.00499	1.005	1.00637	1.00832	1.01027	1.01222	1.01417	1.01343	1.01123	1.00904	1.00684	1.00464	1.00259	1.00064	0.998691	0.99674	0.994788	0.99487	0.996616	0.998362	1.00011
0.979553	0.983228	0.986903	0.990579	0.994254	0.997929	0.997995	0.997872	0.997748	0.997624	0.997501	0.995089	0.992423	0.989758	0.987092	0.984426	0.989413	0.995751	1.00209	1.00843	1.01476	1.01477	1.0132	1.01163	1.01005	1.00848	1.0081	1.00812	1.00814	1.00816	1.00819	1.00908	1.01034	1.01161	1.01288	1.01414	1.01394	1.01294	1.01195	1.01095	1.00996	1.00841	1.0065	1.0046	1.00269	1.00078	1.00075	1.00227	1.0038	1.00532
0.975775	0.979638	0.983502	0.987366	0.991229	0.995093	0.995087	0.994876	0.994666	0.994456	0.994246	0.992088	0.989714	0.98734	0.984966	0.982593	0.988325	0.995488	1.00265	1.00981	1.01698	1.0172	1.0157	1.01419	1.01269	1.01118	1.01071	1.01059	1.01047	1.01035	1.01022	1.01065	1.01133	1.012	1.01267	1.01334	1.01359	1.01362	1.01365	1.01369	1.01372	1.01262	1.01077	1.00892	1.00707	1.00521	1.00514	1.00652	1.00791	1.00929
0.986674	0.989221	0.991767	0.994314	0.99686	0.999407	0.999194	0.998836	0.998478	0.99812	0.997762	0.996119	0.994334	0.992548	0.990763	0.988977	0.991954	0.995772	0.99959	1.00341	1.00723	1.00831	1.00871	1.00911	1.00951	1.00991	1.00884	1.00728	1.00572	1.00416	1.0026	1.00273	1.0036	1.00447	1.00533	1.0062	1.0062	1.00573	1.00527	1.0048	1.00433	1.00315	1.00149	0.999822	0.998158	0.996494	0.996834	0.998812	1.00079	1.00277
0.997679	0.998896	1.00011	1.00133	1.00255	1.00376	1.00334	1.00283	1.00233	1.00182	1.00131	1.00019	0.998998	0.997806	0.996615	0.995423	0.995619	0.996059	0.9965	0.996941	0.997381	0.999328	1.00165	1.00397	1.0063	1.00862	1.00694	1.00393	1.00092	0.997908	0.994897	0.994737	0.995799	0.996861	0.997924	0.998986	0.998729	0.997763	0.996796	0.995829	0.994862	0.993591	0.992115	0.99064	0.989165	0.98769	0.988445	0.991025	0.993604	0.996184
1.00879	1.00866	1.00854	1.00841	1.00829	1.00816	1.00753	1.00687	1.00621	1.00555	1.0049	1.0043	1.00371	1.00312	1.00252	1.00193	0.999319	0.99635	0.99338	0.990411	0.987442	0.99026	0.994525	0.99879	1.00306	1.00732	1.00503	1.00055	0.996076	0.9916	0.987123	0.986662	0.987923	0.989184	0.990444	0.991705	0.991189	0.989716	0.988244	0.986771	0.985299	0.983939	0.982654	0.98137	0.980085	0.9788	0.979975	0.983162	0.986349	0.989536
1.02001	1.01853	1.01705	1.01556	1.01408	1.0126	1.01176	1.01095	1.01014	1.00933	1.00852	1.00845	1.00846	1.00848	1.00849	1.0085	1.00305	0.996642	0.99023	0.983818	0.977406	0.981104	0.98733	0.993556	0.999783	1.00601	1.0031	0.997142	0.991186	0.98523	0.979274	0.97851	0.979971	0.981432	0.982892	0.984353	0.983576	0.981592	0.979609	0.977626	0.975643	0.974194	0.973102	0.97201	0.970917	0.969825	0.971424	0.975224	0.979023	0.982823
1.03067	1.02789	1.02511	1.02234	1.01956	1.01678	1.01577	1.01485	1.01392	1.013	1.01208	1.01252	1.0131	1.01369	1.01428	1.01487	1.00672	0.99703	0.987341	0.977652	0.967962	0.97246	0.980504	0.988549	0.996593	1.00464	1.00115	0.993821	0.986491	0.979161	0.971831	0.970795	0.972456	0.974117	0.975778	0.97744	0.976386	0.973871	0.971355	0.96884	0.966325	0.964787	0.963901	0.963014	0.962128	0.961242	0.963223	0.967551	0.971878	0.976205
1.02363	1.02151	1.01939	1.01727	1.01515	1.01302	1.01298	1.01305	1.01312	1.01319	1.01326	1.01342	1.01359	1.01376	1.01393	1.0141	1.00758	0.999878	0.992177	0.984477	0.976776	0.979702	0.985283	0.990865	0.996447	1.00203	0.999275	0.993742	0.988209	0.982677	0.977144	0.976753	0.978566	0.98038	0.982193	0.984006	0.982371	0.978879	0.975387	0.971895	0.968403	0.966788	0.966424	0.966061	0.965697	0.965333	0.9665	0.968918	0.971337	0.973756
1.01653	1.01507	1.01361	1.01215	1.01069	1.00923	1.01017	1.01124	1.01231	1.01338	1.01445	1.01433	1.01408	1.01383	1.01357	1.01332	1.00844	1.00275	0.99706	0.991368	0.985675	0.987013	0.990109	0.993204	0.9963	0.999395	0.997381	0.993663	0.989945	0.986226	0.982508	0.982769	0.984736	0.986703	0.988669	0.990636	0.988413	0.983935	0.979458	0.97498	0.970502	0.968809	0.968973	0.969136	0.9693	0.969464	0.969808	0.9703	0.970791	0.971283
1.00936	1.00857	1.00778	1.00698	1.00619	1.0054	1.00733	1.00941	1.01149	1.01357	1.01565	1.01525	1.01457	1.01389	1.01322	1.01254	1.00932	1.00566	1.00199	0.998325	0.99466	0.994396	0.994981	0.995566	0.996151	0.996736	0.995468	0.993582	0.991696	0.989811	0.987925	0.988844	0.990965	0.993087	0.995208	0.997329	0.994514	0.989041	0.983567	0.978094	0.972621	0.970849	0.971545	0.972242	0.972938	0.973635	0.973148	0.971694	0.97024	0.968786
1.00212	1.002	1.00188	1.00177	1.00165	1.00153	1.00447	1.00757	1.01067	1.01377	1.01687	1.01618	1.01507	1.01396	1.01285	1.01174	1.0102	1.00859	1.00697	1.00535	1.00373	1.00185	0.9999	0.99795	0.996001	0.994052	0.993537	0.993501	0.993465	0.993429	0.993393	0.994977	0.997255	0.999532	1.00181	1.00409	1.00067	0.994196	0.987717	0.981238	0.97476	0.972909	0.974143	0.975377	0.976612	0.977846	0.976521	0.973102	0.969683	0.966264
0.994814	0.995375	0.995936	0.996497	0.997059	0.99762	1.00157	1.0057	1.00983	1.01396	1.01809	1.01712	1.01558	1.01403	1.01249	1.01095	1.0111	1.01154	1.01199	1.01244	1.01289	1.00938	1.00487	1.00036	0.995849	0.991341	0.991587	0.993419	0.995251	0.997083	0.998915	1.00117	1.0036	1.00604	1.00848	1.01091	1.00689	0.9994	0.991907	0.984413	0.97692	0.974989	0.976766	0.978543	0.98032	0.982097	0.979926	0.974524	0.969121	0.963719
1.00198	1.00271	1.00344	1.00417	1.0049	1.00562	1.00838	1.01125	1.01412	1.01699	1.01985	1.01913	1.01801	1.01688	1.01576	1.01463	1.01533	1.01634	1.01735	1.01837	1.01938	1.01545	1.01028	1.00511	0.999944	0.994775	0.99447	0.995785	0.997101	0.998417	0.999733	1.00113	1.00257	1.00401	1.00545	1.00689	1.00294	0.996102	0.98926	0.982418	0.975575	0.973581	0.974819	0.976057	0.977295	0.978533	0.976374	0.971435	0.966496	0.961557
1.00978	1.01065	1.01153	1.01241	1.01328	1.01416	1.01563	1.01714	1.01864	1.02015	1.02165	1.0212	1.02053	1.01986	1.0192	1.01853	1.01973	1.02125	1.02278	1.02431	1.02583	1.02153	1.01576	1.01	1.00424	0.998476	0.997563	0.998267	0.998971	0.999675	1.00038	1.00086	1.00125	1.00164	1.00202	1.00241	0.998569	0.992448	0.986327	0.980205	0.974084	0.972027	0.972679	0.973331	0.973984	0.974636	0.972522	0.968145	0.963767	0.95939
1.01764	1.01867	1.0197	1.02072	1.02175	1.02278	1.02295	1.02308	1.02321	1.02334	1.02347	1.02329	1.02308	1.02288	1.02267	1.02246	1.02417	1.02621	1.02825	1.0303	1.03234	1.02766	1.0213	1.01494	1.00858	1.00221	1.00069	1.00077	1.00086	1.00094	1.00103	1.00058	0.999912	0.999239	0.998566	0.997893	0.994152	0.988759	0.983365	0.977972	0.972578	0.970457	0.970518	0.97058	0.970641	0.970702	0.968633	0.964823	0.961012	0.957202
1.02559	1.02676	1.02794	1.02912	1.0303	1.03148	1.03034	1.02908	1.02782	1.02656	1.0253	1.0254	1.02566	1.02592	1.02617	1.02643	1.02865	1.03122	1.03378	1.03635	1.03892	1.03386	1.02689	1.01992	1.01295	1.00599	1.00384	1.0033	1.00276	1.00223	1.00169	1.00031	0.998562	0.996818	0.995074	0.99333	0.989692	0.985033	0.980375	0.975716	0.971058	0.968873	0.968337	0.967801	0.967265	0.966729	0.964707	0.961469	0.958231	0.954993
1.03361	1.03494	1.03627	1.0376	1.03893	1.04026	1.0378	1.03514	1.03247	1.02981	1.02715	1.02753	1.02826	1.02899	1.02971	1.03044	1.03318	1.03627	1.03937	1.04246	1.04556	1.04011	1.03253	1.02495	1.01738	1.0098	1.00703	1.00586	1.00469	1.00352	1.00235	1.00002	0.997199	0.994374	0.991549	0.988724	0.985189	0.981272	0.977356	0.973439	0.969523	0.967273	0.966134	0.964996	0.963857	0.962718	0.960743	0.958083	0.955422	0.952762
1.03687	1.03794	1.03901	1.04008	1.04115	1.04222	1.04045	1.03852	1.03659	1.03467	1.03274	1.03277	1.03302	1.03327	1.03351	1.03376	1.03587	1.03831	1.04075	1.04318	1.04562	1.04054	1.03357	1.0266	1.01964	1.01267	1.01011	1.00903	1.00794	1.00685	1.00577	1.00332	1.00029	0.997255	0.994224	0.991192	0.988165	0.98514	0.982114	0.979089	0.976064	0.973834	0.972135	0.970435	0.968735	0.967035	0.964592	0.96154	0.958488	0.955437
1.03958	1.04033	1.04109	1.04184	1.0426	1.04335	1.04252	1.0416	1.04068	1.03976	1.03884	1.03844	1.03809	1.03773	1.03738	1.03703	1.03836	1.03999	1.04162	1.04325	1.04487	1.04024	1.03404	1.02784	1.02165	1.01545	1.01321	1.0123	1.01138	1.01047	1.00955	1.00708	1.00395	1.00082	0.997691	0.99456	0.992095	0.989987	0.98788	0.985772	0.983665	0.981465	0.979205	0.976944	0.974683	0.972423	0.969444	0.965877	0.96231	0.958743
1.0423	1.04274	1.04318	1.04362	1.04405	1.04449	1.04461	1.04471	1.04481	1.04491	1.04501	1.04416	1.0432	1.04224	1.04129	1.04033	1.04088	1.04169	1.0425	1.04331	1.04412	1.03994	1.03452	1.0291	1.02368	1.01825	1.01634	1.0156	1.01486	1.01411	1.01337	1.01089	1.00765	1.00442	1.00119	0.997961	0.996062	0.994882	0.993701	0.99252	0.991339	0.98917	0.986343	0.983516	0.980689	0.977862	0.974343	0.970256	0.966169	0.962082
1.04506	1.04518	1.04529	1.04541	1.04553	1.04564	1.04672	1.04785	1.04898	1.0501	1.05123	1.04993	1.04837	1.0468	1.04523	1.04366	1.04341	1.0434	1.04338	1.04337	1.04335	1.03964	1.035	1.03036	1.02573	1.02109	1.0195	1.01893	1.01836	1.0178	1.01723	1.01472	1.01139	1.00806	1.00473	1.00139	1.00007	0.999823	0.999578	0.999332	0.999087	0.996949	0.993551	0.990152	0.986753	0.983355	0.979289	0.974677	0.970065	0.965453
1.04784	1.04764	1.04743	1.04722	1.04701	1.0468	1.04885	1.05102	1.05318	1.05535	1.05752	1.05577	1.05358	1.0514	1.04921	1.04703	1.04598	1.04513	1.04428	1.04343	1.04258	1.03933	1.03549	1.03164	1.02779	1.02395	1.02269	1.0223	1.02191	1.02151	1.02112	1.0186	1.01517	1.01173	1.0083	1.00486	1.00411	1.00481	1.00551	1.00621	1.00691	1.0048	1.00083	0.996852	0.992876	0.9889	0.984283	0.979141	0.973999	0.968857
1.056	1.05537	1.05474	1.05411	1.05348	1.05285	1.05435	1.05596	1.05757	1.05918	1.06079	1.05856	1.05591	1.05326	1.05061	1.04796	1.04614	1.04448	1.04281	1.04114	1.03948	1.03642	1.03301	1.0296	1.0262	1.02279	1.02137	1.02062	1.01987	1.01912	1.01837	1.01593	1.01277	1.00961	1.00644	1.00328	1.00263	1.00332	1.00402	1.00472	1.00541	1.00336	0.999461	0.995566	0.991671	0.987776	0.983681	0.979421	0.975162	0.970903
1.06544	1.06436	1.06328	1.0622	1.06112	1.06004	1.06064	1.06133	1.06203	1.06272	1.06341	1.0607	1.05761	1.05452	1.05143	1.04835	1.04577	1.04328	1.0408	1.03831	1.03582	1.03289	1.02985	1.0268	1.02376	1.02072	1.01903	1.0178	1.01657	1.01533	1.0141	1.01177	1.00896	1.00616	1.00335	1.00055	0.999878	1.00036	1.00084	1.00132	1.00181	0.9998	0.996135	0.99247	0.988805	0.98514	0.981813	0.978761	0.97571	0.972658
1.07496	1.07343	1.0719	1.07036	1.06883	1.0673	1.067	1.06676	1.06653	1.06629	1.06606	1.06286	1.05933	1.0558	1.05227	1.04874	1.04539	1.04208	1.03876	1.03545	1.03214	1.02933	1.02665	1.02398	1.0213	1.01862	1.01667	1.01495	1.01323	1.01151	1.00979	1.00756	1.00512	1.00268	1.00023	0.997788	0.997104	0.997369	0.997634	0.997898	0.998163	0.996209	0.992777	0.989344	0.985911	0.982479	0.979926	0.978094	0.976262	0.97443
1.08458	1.08259	1.0806	1.07861	1.07662	1.07463	1.07342	1.07224	1.07107	1.0699	1.06873	1.06503	1.06106	1.05708	1.05311	1.04913	1.04501	1.04086	1.03671	1.03256	1.02841	1.02574	1.02343	1.02112	1.01882	1.01651	1.01428	1.01207	1.00986	1.00765	1.00544	1.00332	1.00124	0.999161	0.997082	0.995002	0.994304	0.994349	0.994394	0.99444	0.994485	0.992584	0.989386	0.986188	0.98299	0.979792	0.978022	0.977421	0.97682	0.97622
1.09429	1.09184	1.08938	1.08693	1.08448	1.08203	1.07989	1.07778	1.07566	1.07354	1.07142	1.06723	1.06281	1.05838	1.05396	1.04953	1.04462	1.03963	1.03464	1.02964	1.02465	1.02211	1.02017	1.01824	1.01631	1.01438	1.01186	1.00916	1.00645	1.00375	1.00104	0.999034	0.997323	0.995612	0.993901	0.99219	0.991476	0.9913	0.991124	0.990948	0.990771	0.988924	0.985963	0.983001	0.98004	0.977078	0.976099	0.976741	0.977384	0.978026
1.08851	1.08641	1.08432	1.08222	1.08012	1.07802	1.07521	1.07237	1.06953	1.06669	1.06385	1.0599	1.05582	1.05174	1.04767	1.04359	1.03919	1.03474	1.03028	1.02583	1.02138	1.01921	1.01761	1.01601	1.01441	1.01282	1.01081	1.00867	1.00653	1.00439	1.00225	1.00055	0.999028	0.997511	0.995994	0.994477	0.993094	0.991783	0.990473	0.989162	0.987851	0.985699	0.982986	0.980273	0.977559	0.974846	0.97411	0.97499	0.975871	0.976751
1.07734	1.07588	1.07441	1.07295	1.07149	1.07003	1.06664	1.06315	1.05966	1.05616	1.05267	1.04922	1.04577	1.04231	1.03886	1.03541	1.03197	1.02854	1.02511	1.02168	1.01825	1.01654	1.01527	1.01399	1.01272	1.01144	1.01022	1.00902	1.00781	1.00661	1.0054	1.00407	1.00269	1.00131	0.999927	0.998545	0.996262	0.993493	0.990725	0.987956	0.985188	0.982605	0.980145	0.977686	0.975226	0.972767	0.972084	0.972857	0.973629	0.974401
1.06606	1.06524	1.06442	1.0636	1.06278	1.06196	1.05798	1.05383	1.04968	1.04553	1.04139	1.03843	1.03561	1.03279	1.02997	1.02715	1.02469	1.02229	1.01989	1.01749	1.01509	1.01385	1.0129	1.01195	1.01101	1.01006	1.00963	1.00937	1.00911	1.00885	1.00859	1.00764	1.00639	1.00514	1.0039	1.00265	0.99946	0.99522	0.990979	0.986739	0.982498	0.97948	0.977277	0.975074	0.97287	0.970667	0.97004	0.970702	0.971365	0.972027
1.05467	1.0545	1.05432	1.05415	1.05398	1.05381	1.04923	1.04442	1.03961	1.0348	1.02999	1.02755	1.02536	1.02318	1.021	1.01881	1.01733	1.01597	1.01461	1.01325	1.0119	1.01113	1.01051	1.0099	1.00928	1.00866	1.00903	1.00972	1.01041	1.01111	1.0118	1.01123	1.01013	1.00902	1.00791	1.0068	1.00269	0.996963	0.991236	0.98551	0.979783	0.976325	0.974381	0.972436	0.970492	0.968547	0.967975	0.968527	0.969079	0.969631
1.04317	1.04365	1.04413	1.04462	1.0451	1.04559	1.04041	1.03493	1.02945	1.02397	1.01849	1.01655	1.01501	1.01347	1.01194	1.0104	1.0099	1.0096	1.00929	1.00898	1.00867	1.00839	1.0081	1.00782	1.00753	1.00725	1.00842	1.01008	1.01173	1.01339	1.01505	1.01487	1.0139	1.01293	1.01196	1.01099	1.00595	0.998723	0.991496	0.984269	0.977041	0.97314	0.971457	0.969773	0.96809	0.966406	0.965891	0.966331	0.966772	0.967212
1.03695	1.0368	1.03664	1.03649	1.03634	1.03619	1.03095	1.02544	1.01994	1.01443	1.00893	1.00751	1.00654	1.00558	1.00462	1.00366	1.00325	1.00294	1.00264	1.00233	1.00202	1.0018	1.0016	1.0014	1.0012	1.001	1.00223	1.00393	1.00563	1.00732	1.00902	1.00889	1.00797	1.00705	1.00613	1.00521	1.00079	0.99449	0.98819	0.98189	0.97559	0.972286	0.97098	0.969674	0.968368	0.967062	0.96706	0.968124	0.969189	0.970253
1.03331	1.03188	1.03045	1.02902	1.02759	1.02616	1.02113	1.01592	1.0107	1.00549	1.00027	0.999378	0.998961	0.998544	0.998127	0.99771	0.996946	0.996121	0.995296	0.994471	0.993646	0.993291	0.993054	0.992817	0.99258	0.992343	0.993248	0.994535	0.995821	0.997108	0.998394	0.99814	0.997225	0.99631	0.995395	0.99448	0.991449	0.987279	0.983109	0.978938	0.974768	0.972579	0.971709	0.97084	0.969971	0.969101	0.96984	0.971895	0.97395	0.976005
1.02964	1.02692	1.0242	1.02147	1.01875	1.01603	1.01122	1.0063	1.00138	0.996461	0.991541	0.99117	0.991304	0.991439	0.991573	0.991707	0.990581	0.989233	0.987884	0.986535	0.985187	0.984697	0.984423	0.984148	0.983873	0.983598	0.984182	0.985052	0.985923	0.986793	0.987663	0.987287	0.986378	0.985468	0.984558	0.983649	0.982018	0.979998	0.977978	0.975958	0.973939	0.972874	0.972445	0.972017	0.971588	0.97116	0.972647	0.975703	0.978758	0.981813
1.02593	1.02191	1.01788	1.01386	1.00983	1.00581	1.00121	0.996591	0.991968	0.987346	0.982723	0.982883	0.983574	0.984265	0.984956	0.985647	0.984155	0.982278	0.980401	0.978524	0.976646	0.976021	0.975708	0.975395	0.975082	0.974769	0.975028	0.975478	0.975928	0.976378	0.976828	0.97633	0.975425	0.974521	0.973617	0.972713	0.972495	0.972646	0.972798	0.972949	0.973101	0.973172	0.973188	0.973205	0.973222	0.973239	0.975482	0.979547	0.983611	0.987676
1.02219	1.01685	1.01151	1.00617	1.00083	0.995484	0.99111	0.986788	0.982465	0.978142	0.97382	0.974515	0.975768	0.977021	0.978274	0.979527	0.977666	0.975256	0.972845	0.970434	0.968023	0.96726	0.966909	0.966557	0.966206	0.965855	0.965786	0.965811	0.965837	0.965862	0.965887	0.965266	0.964367	0.963469	0.96257	0.961671	0.96288	0.965224	0.967568	0.969911	0.972255	0.973472	0.973939	0.974405	0.974871	0.975337	0.978343	0.983428	0.988512	0.993597
1.01575	1.01046	1.00516	0.999872	0.99458	0.989288	0.985143	0.981058	0.976973	0.972888	0.968803	0.969296	0.970299	0.971302	0.972304	0.973307	0.972295	0.970927	0.969559	0.968191	0.966824	0.966375	0.966155	0.965936	0.965716	0.965497	0.965193	0.964862	0.964531	0.964199	0.963868	0.963746	0.963714	0.963682	0.96365	0.963618	0.96552	0.968464	0.971408	0.974352	0.977296	0.979176	0.980346	0.981516	0.982687	0.983857	0.986888	0.991442	0.995996	1.00055
1.00746	1.00314	0.998821	0.994502	0.990183	0.985865	0.981954	0.978065	0.974176	0.970287	0.966398	0.966191	0.966392	0.966594	0.966796	0.966997	0.967661	0.968406	0.969151	0.969896	0.970641	0.970813	0.970841	0.970869	0.970897	0.970925	0.970449	0.969806	0.969162	0.968518	0.967875	0.968676	0.970095	0.971515	0.972935	0.974355	0.976457	0.978926	0.981395	0.983865	0.986334	0.988551	0.9906	0.992649	0.994698	0.996747	0.999304	1.00228	1.00525	1.00822
0.999089	0.995753	0.992416	0.98908	0.985744	0.982408	0.978734	0.975043	0.971352	0.967661	0.963971	0.963055	0.962448	0.961841	0.961234	0.960627	0.962983	0.965861	0.968739	0.971617	0.974495	0.975293	0.975572	0.97585	0.976128	0.976406	0.975756	0.974797	0.973838	0.97288	0.971921	0.973653	0.976539	0.979424	0.98231	0.985196	0.987499	0.989489	0.991479	0.99347	0.99546	0.998017	1.00095	1.00389	1.00683	1.00976	1.01184	1.01322	1.0146	1.01597
0.990639	0.988294	0.98595	0.983606	0.981261	0.978917	0.975483	0.971992	0.968501	0.96501	0.961519	0.959889	0.958466	0.957042	0.955619	0.954196	0.958259	0.963291	0.968323	0.973355	0.978387	0.979817	0.980348	0.980879	0.981409	0.98194	0.981114	0.979837	0.97856	0.977283	0.976006	0.978678	0.983044	0.98741	0.991775	0.996141	0.998648	1.00015	1.00166	1.00317	1.00467	1.00758	1.01141	1.01524	1.01907	1.0229	1.0245	1.02426	1.02403	1.0238
0.982107	0.980764	0.979421	0.978078	0.976736	0.975393	0.972201	0.968912	0.965623	0.962334	0.959045	0.956693	0.954445	0.952197	0.949949	0.947702	0.95349	0.960696	0.967903	0.975109	0.982316	0.984385	0.985171	0.985956	0.986742	0.987527	0.986524	0.984926	0.983327	0.981729	0.98013	0.983752	0.989612	0.995473	1.00133	1.00719	1.00991	1.01092	1.01194	1.01296	1.01398	1.01723	1.02196	1.0267	1.03143	1.03617	1.03728	1.03542	1.03356	1.03169
0.979679	0.978693	0.977708	0.976722	0.975736	0.97475	0.971918	0.968989	0.96606	0.963131	0.960201	0.957829	0.955518	0.953207	0.950897	0.948586	0.954587	0.962055	0.969523	0.976991	0.984459	0.986678	0.987584	0.98849	0.989397	0.990303	0.988872	0.986663	0.984454	0.982244	0.980035	0.983605	0.989652	0.9957	1.00175	1.00779	1.01087	1.01235	1.01383	1.01531	1.01678	1.02014	1.02474	1.02934	1.03394	1.03854	1.03943	1.03728	1.03513	1.03298
0.982802	0.981587	0.980372	0.979157	0.977942	0.976727	0.974362	0.971937	0.969513	0.967088	0.964663	0.962907	0.961226	0.959545	0.957863	0.956182	0.961021	0.967011	0.973001	0.978991	0.984981	0.986903	0.987809	0.988714	0.989619	0.990525	0.988438	0.985354	0.982269	0.979185	0.976101	0.978708	0.983754	0.9888	0.993847	0.998893	1.00248	1.00528	1.00808	1.01089	1.01369	1.01692	1.02044	1.02396	1.02748	1.031	1.03192	1.03069	1.02947	1.02825
0.985955	0.984509	0.983062	0.981616	0.980169	0.978723	0.97683	0.974915	0.972999	0.971083	0.969167	0.968034	0.966989	0.965943	0.964898	0.963852	0.967518	0.972015	0.976513	0.98101	0.985508	0.987131	0.988035	0.98894	0.989844	0.990748	0.987999	0.984031	0.980064	0.976097	0.972129	0.973764	0.977799	0.981834	0.985869	0.989905	0.994007	0.998146	1.00229	1.00642	1.01056	1.01368	1.01611	1.01854	1.02097	1.0234	1.02433	1.02405	1.02376	1.02348
0.989138	0.987458	0.985778	0.984098	0.982418	0.980738	0.979322	0.977921	0.976519	0.975117	0.973715	0.973211	0.972808	0.972404	0.972	0.971596	0.974077	0.977068	0.980059	0.983049	0.98604	0.987361	0.988264	0.989167	0.990071	0.990974	0.987556	0.982697	0.977838	0.972978	0.968119	0.968772	0.971786	0.974801	0.977815	0.98083	0.985452	0.990941	0.99643	1.00192	1.00741	1.0104	1.01173	1.01306	1.01438	1.01571	1.01667	1.01733	1.01799	1.01865
0.992353	0.990437	0.988521	0.986605	0.984689	0.982773	0.981838	0.980956	0.980073	0.97919	0.978307	0.978438	0.978682	0.978926	0.979171	0.979415	0.9807	0.982169	0.983638	0.985108	0.986577	0.987593	0.988495	0.989398	0.9903	0.991202	0.987108	0.981349	0.975589	0.96983	0.96407	0.963731	0.965715	0.967699	0.969683	0.971667	0.976815	0.983666	0.990517	0.997369	1.00422	1.00709	1.00731	1.00752	1.00774	1.00796	1.00894	1.01056	1.01217	1.01379
0.994502	0.992723	0.990943	0.989163	0.987383	0.985603	0.984779	0.984005	0.983231	0.982457	0.981683	0.981952	0.982336	0.982721	0.983106	0.98349	0.983955	0.984435	0.984915	0.985394	0.985874	0.986502	0.987167	0.987832	0.988497	0.989162	0.985019	0.979275	0.97353	0.967785	0.96204	0.961455	0.96308	0.964706	0.966331	0.967956	0.973015	0.979923	0.98683	0.993738	1.00065	1.00338	1.00333	1.00328	1.00323	1.00319	1.00432	1.00642	1.00852	1.01063
0.995352	0.994161	0.99297	0.991779	0.990588	0.989397	0.988231	0.987066	0.985902	0.984737	0.983572	0.983372	0.983279	0.983186	0.983093	0.983	0.983105	0.983244	0.983384	0.983523	0.983662	0.983802	0.983942	0.984082	0.984222	0.984363	0.980936	0.97632	0.971704	0.967088	0.962472	0.962547	0.964633	0.966719	0.968804	0.97089	0.975113	0.980486	0.985859	0.991232	0.996605	0.999186	0.999905	1.00062	1.00134	1.00206	1.0035	1.00551	1.00753	1.00955
0.99621	0.995613	0.995017	0.99442	0.993823	0.993226	0.991716	0.990157	0.988598	0.987039	0.98548	0.984807	0.984231	0.983656	0.983081	0.982506	0.982246	0.982042	0.981838	0.981634	0.98143	0.981077	0.980687	0.980297	0.979907	0.979517	0.976813	0.973336	0.96986	0.966384	0.962908	0.963651	0.966201	0.968751	0.971302	0.973852	0.977231	0.981054	0.984878	0.988702	0.992526	0.994952	0.996446	0.99794	0.999434	1.00093	1.00266	1.0046	1.00653	1.00846
0.997076	0.99708	0.997083	0.997087	0.99709	0.997093	0.995234	0.993277	0.99132	0.989363	0.987406	0.986255	0.985193	0.984131	0.983069	0.982007	0.981379	0.980828	0.980277	0.979726	0.979175	0.978325	0.9774	0.976475	0.97555	0.974625	0.97265	0.970324	0.967999	0.965674	0.963348	0.964765	0.967784	0.970804	0.973823	0.976843	0.979369	0.981629	0.983888	0.986148	0.988408	0.990677	0.992953	0.995229	0.997506	0.999782	1.00182	1.00367	1.00552	1.00737
0.997951	0.99856	0.99917	0.999779	1.00039	1.001	0.998787	0.996428	0.994069	0.99171	0.989351	0.987717	0.986163	0.98461	0.983056	0.981503	0.980504	0.979603	0.978701	0.9778	0.976899	0.975547	0.974081	0.972616	0.971151	0.969685	0.968446	0.967283	0.96612	0.964956	0.963793	0.965889	0.969383	0.972876	0.976369	0.979863	0.981528	0.982208	0.982889	0.983569	0.98425	0.986361	0.989427	0.992493	0.995559	0.998625	1.00097	1.00274	1.0045	1.00626
1.00079	1.00173	1.00267	1.00361	1.00455	1.00549	1.00268	0.999668	0.996657	0.993646	0.990635	0.988969	0.987452	0.985935	0.984418	0.982901	0.981259	0.979595	0.977931	0.976267	0.974603	0.973031	0.971482	0.969933	0.968384	0.966835	0.96631	0.966127	0.965945	0.965762	0.965579	0.968209	0.972044	0.975879	0.979714	0.983549	0.984527	0.983965	0.983404	0.982843	0.982282	0.984118	0.987553	0.990987	0.994422	0.997857	1.00034	1.00204	1.00373	1.00543
1.00685	1.00767	1.00848	1.0093	1.01011	1.01093	1.0071	1.00304	0.998966	0.994897	0.990828	0.989869	0.989255	0.988642	0.988028	0.987415	0.984688	0.981588	0.978489	0.975389	0.972289	0.970963	0.97008	0.969198	0.968315	0.967432	0.967582	0.968076	0.96857	0.969064	0.969559	0.972477	0.976435	0.980393	0.98435	0.988308	0.988887	0.987646	0.986405	0.985164	0.983924	0.985293	0.988403	0.991513	0.994623	0.997732	1.00005	1.00172	1.0034	1.00507
1.01297	1.01366	1.01435	1.01504	1.01573	1.01642	1.01157	1.00643	1.0013	0.99616	0.991022	0.990778	0.991076	0.991375	0.991674	0.991972	0.98815	0.983601	0.979051	0.974502	0.969953	0.968875	0.968665	0.968455	0.968245	0.968035	0.968866	0.970044	0.971221	0.972399	0.973577	0.976787	0.980868	0.98495	0.989031	0.993113	0.993289	0.991362	0.989435	0.987508	0.985581	0.98648	0.989261	0.992043	0.994825	0.997607	0.999764	1.00141	1.00306	1.0047
1.01915	1.01971	1.02027	1.02083	1.0214	1.02196	1.01608	1.00987	1.00365	0.997435	0.991219	0.991695	0.992915	0.994134	0.995354	0.996574	0.991646	0.985633	0.97962	0.973607	0.967594	0.966767	0.967236	0.967706	0.968175	0.968644	0.970163	0.97203	0.973898	0.975766	0.977633	0.981138	0.985345	0.989551	0.993757	0.997964	0.997733	0.995114	0.992494	0.989875	0.987255	0.987678	0.990128	0.992579	0.995029	0.99748	0.999473	1.00109	1.00271	1.00433
1.02538	1.02582	1.02625	1.02669	1.02712	1.02756	1.02064	1.01333	1.00603	0.998722	0.991417	0.992621	0.994771	0.99692	0.99907	1.00122	0.995175	0.987684	0.980193	0.972703	0.965212	0.964638	0.965793	0.966949	0.968104	0.96926	0.971472	0.974036	0.976601	0.979165	0.98173	0.985532	0.989864	0.994197	0.998529	1.00286	1.00222	0.998902	0.995583	0.992264	0.988945	0.988887	0.991004	0.99312	0.995236	0.997352	0.99918	1.00077	1.00236	1.00396
1.02878	1.02898	1.02919	1.02939	1.0296	1.0298	1.02242	1.01464	1.00685	0.999069	0.991286	0.992736	0.995212	0.997687	1.00016	1.00264	0.99622	0.988231	0.980243	0.972254	0.964265	0.963783	0.965179	0.966574	0.967969	0.969364	0.971953	0.97494	0.977927	0.980915	0.983902	0.987665	0.991762	0.995858	0.999954	1.00405	1.0032	0.999677	0.996157	0.992637	0.989118	0.988894	0.990867	0.992841	0.994814	0.996788	0.998663	1.00046	1.00225	1.00404
1.02569	1.02544	1.02519	1.02493	1.02468	1.02443	1.01789	1.01102	1.00415	0.99728	0.990409	0.991008	0.992437	0.993866	0.995295	0.996724	0.991618	0.98536	0.979101	0.972842	0.966584	0.965828	0.966448	0.967069	0.967689	0.968309	0.970552	0.973335	0.976118	0.978901	0.981685	0.984648	0.987689	0.99073	0.993771	0.996812	0.996195	0.993608	0.991021	0.988433	0.985846	0.986172	0.988439	0.990707	0.992974	0.995241	0.997643	1.00016	1.00267	1.00518
1.02258	1.02186	1.02115	1.02043	1.01972	1.019	1.01332	1.00737	1.00142	0.995473	0.989524	0.989264	0.989636	0.990008	0.99038	0.990752	0.986972	0.98246	0.977949	0.973437	0.968925	0.967893	0.967731	0.967568	0.967406	0.967244	0.969137	0.971714	0.974291	0.976869	0.979446	0.981602	0.983578	0.985553	0.987529	0.989504	0.989126	0.98748	0.985835	0.984189	0.982543	0.983423	0.985988	0.988552	0.991116	0.99368	0.996614	0.999852	1.00309	1.00633
1.01943	1.01825	1.01707	1.01589	1.01471	1.01353	1.0087	1.00368	0.998666	0.993648	0.98863	0.987503	0.986808	0.986112	0.985417	0.984722	0.982281	0.979533	0.976785	0.974037	0.971289	0.969977	0.969025	0.968073	0.967121	0.966169	0.967708	0.970077	0.972447	0.974817	0.977186	0.978527	0.979427	0.980326	0.981226	0.982125	0.981988	0.981293	0.980598	0.979903	0.979208	0.980649	0.983512	0.986376	0.989239	0.992103	0.995575	0.999546	1.00352	1.00749
1.01625	1.0146	1.01295	1.0113	1.00965	1.008	1.00404	0.999962	0.995884	0.991806	0.987728	0.985725	0.983952	0.982179	0.980406	0.978633	0.977545	0.976578	0.97561	0.974643	0.973675	0.972082	0.970332	0.968582	0.966833	0.965083	0.966265	0.968425	0.970585	0.972745	0.974904	0.975422	0.975235	0.975048	0.974862	0.974675	0.974782	0.975047	0.975312	0.975576	0.975841	0.977847	0.981013	0.984179	0.987345	0.990511	0.994526	0.999236	1.00395	1.00866
1.01576	1.01368	1.01161	1.00953	1.00746	1.00538	1.00201	0.99856	0.995114	0.991667	0.988221	0.985478	0.982814	0.980149	0.977484	0.974819	0.974525	0.97465	0.974774	0.974898	0.975022	0.973092	0.970647	0.968203	0.965758	0.963314	0.964102	0.965968	0.967833	0.969699	0.971564	0.971551	0.970732	0.969913	0.969094	0.968276	0.96886	0.9702	0.97154	0.97288	0.97422	0.976653	0.979816	0.982978	0.986141	0.989304	0.993473	0.998466	1.00346	1.00845
1.02407	1.02173	1.0194	1.01706	1.01473	1.01239	1.00863	1.00479	1.00095	0.997116	0.993278	0.990258	0.987329	0.984401	0.981472	0.978543	0.977198	0.976132	0.975066	0.974	0.972934	0.970491	0.967704	0.964917	0.962131	0.959344	0.959623	0.960924	0.962226	0.963527	0.964829	0.965255	0.965305	0.965356	0.965407	0.965458	0.967276	0.970046	0.972816	0.975585	0.978355	0.980757	0.982913	0.985069	0.987226	0.989382	0.992428	0.996202	0.999977	1.00375
1.03245	1.02985	1.02726	1.02466	1.02207	1.01947	1.01532	1.01108	1.00685	1.00262	0.998383	0.995084	0.991889	0.988693	0.985498	0.982303	0.979896	0.977628	0.97536	0.973093	0.970825	0.967865	0.964733	0.9616	0.958468	0.955335	0.955101	0.955833	0.956564	0.957296	0.958028	0.958897	0.959826	0.960755	0.961684	0.962613	0.965677	0.96989	0.974104	0.978317	0.98253	0.9849	0.98604	0.98718	0.988321	0.989461	0.991373	0.993917	0.996461	0.999005
1.04092	1.03806	1.0352	1.03234	1.02948	1.02662	1.02207	1.01744	1.0128	1.00817	1.00354	0.999957	0.996492	0.993028	0.989563	0.986098	0.98262	0.979139	0.975658	0.972177	0.968696	0.965214	0.961733	0.958251	0.95477	0.951288	0.950535	0.950691	0.950848	0.951004	0.951161	0.952479	0.954294	0.95611	0.957925	0.959741	0.964062	0.969733	0.975404	0.981075	0.986746	0.989083	0.989197	0.989312	0.989426	0.98954	0.990308	0.99161	0.992912	0.994214
1.04947	1.04634	1.04321	1.04009	1.03696	1.03383	1.02889	1.02385	1.01882	1.01378	1.00874	1.00488	1.00114	0.997404	0.993667	0.989931	0.98537	0.980664	0.975958	0.971252	0.966546	0.962538	0.958704	0.95487	0.951036	0.947202	0.945925	0.945501	0.945076	0.944652	0.944228	0.945998	0.948708	0.951419	0.95413	0.95684	0.962432	0.969574	0.976717	0.98386	0.991002	0.993307	0.992385	0.991464	0.990542	0.989621	0.989233	0.98928	0.989328	0.989375
1.0536	1.05023	1.04687	1.04351	1.04015	1.03679	1.03169	1.0265	1.02131	1.01612	1.01093	1.00711	1.00344	0.999766	0.996095	0.992424	0.987101	0.981487	0.975873	0.970259	0.964645	0.960372	0.956434	0.952496	0.948558	0.94462	0.943111	0.942412	0.941712	0.941013	0.940313	0.942558	0.946065	0.949572	0.953079	0.956586	0.96321	0.971512	0.979813	0.988115	0.996417	0.998652	0.996841	0.995031	0.993221	0.991411	0.98995	0.988774	0.987598	0.986423
1.03463	1.03121	1.02779	1.02437	1.02095	1.01753	1.01353	1.00949	1.00546	1.00143	0.997397	0.995318	0.993455	0.991593	0.98973	0.987867	0.983473	0.978632	0.973791	0.968951	0.96411	0.960942	0.958193	0.955444	0.952695	0.949946	0.949724	0.950345	0.950966	0.951587	0.952207	0.955025	0.958785	0.962545	0.966304	0.970064	0.976446	0.98424	0.992034	0.999827	1.00762	1.0096	1.0077	1.0058	1.0039	1.00199	0.999935	0.997745	0.995554	0.993364
1.01549	1.01201	1.00853	1.00505	1.00156	0.998083	0.995188	0.992324	0.98946	0.986596	0.983732	0.983413	0.983377	0.98334	0.983304	0.983267	0.97981	0.97575	0.97169	0.96763	0.963569	0.961518	0.959969	0.958421	0.956872	0.955323	0.956401	0.958355	0.960309	0.962263	0.964217	0.967613	0.971628	0.975643	0.979657	0.983672	0.98981	0.997091	1.00437	1.01165	1.01893	1.02065	1.01866	1.01667	1.01467	1.01268	1.01002	1.0068	1.00359	1.00037
0.996163	0.99262	0.989078	0.985535	0.981993	0.97845	0.976673	0.974988	0.973304	0.97162	0.969935	0.971393	0.973201	0.975008	0.976815	0.978622	0.976112	0.97284	0.969568	0.966296	0.963023	0.962099	0.961763	0.961426	0.961089	0.960752	0.963143	0.966442	0.969742	0.973042	0.976342	0.980323	0.984595	0.988867	0.993139	0.997411	1.0033	1.01007	1.01683	1.02359	1.03036	1.03181	1.02972	1.02764	1.02555	1.02347	1.02019	1.01595	1.0117	1.00745
0.976647	0.973044	0.96944	0.965836	0.962232	0.958628	0.957979	0.957485	0.956992	0.956498	0.956004	0.959257	0.962926	0.966595	0.970264	0.973933	0.972378	0.969902	0.967425	0.964949	0.962472	0.962686	0.963573	0.96446	0.965347	0.966233	0.969949	0.974608	0.979267	0.983926	0.988585	0.993155	0.997687	1.00222	1.00675	1.01128	1.01693	1.02317	1.02941	1.03565	1.04189	1.04308	1.0409	1.03872	1.03654	1.03436	1.03047	1.02518	1.01989	1.01459
0.958777	0.955062	0.951346	0.947631	0.943915	0.9402	0.940589	0.941195	0.9418	0.942406	0.943011	0.947826	0.953108	0.958391	0.963673	0.968956	0.968338	0.966678	0.965019	0.963359	0.9617	0.963062	0.965179	0.967296	0.969414	0.971531	0.97653	0.982489	0.988448	0.994408	1.00037	1.00547	1.01021	1.01495	1.0197	1.02444	1.02981	1.03553	1.04125	1.04697	1.05269	1.05364	1.05142	1.04919	1.04697	1.04474	1.04034	1.03415	1.02795	1.02176
0.959158	0.954831	0.950505	0.946178	0.941852	0.937526	0.937953	0.938631	0.939309	0.939987	0.940665	0.944546	0.948783	0.953021	0.957258	0.961495	0.961537	0.960839	0.960141	0.959443	0.958744	0.961255	0.964567	0.967879	0.971192	0.974504	0.980245	0.986796	0.993347	0.999898	1.00645	1.0115	1.01591	1.02032	1.02473	1.02914	1.0341	1.03936	1.04461	1.04987	1.05513	1.05616	1.05437	1.05258	1.05079	1.049	1.04516	1.03962	1.03409	1.02856
0.959542	0.954598	0.949655	0.944712	0.939769	0.934826	0.935292	0.936043	0.936794	0.937545	0.938296	0.941235	0.944417	0.947599	0.950781	0.953963	0.954672	0.954944	0.955216	0.955489	0.955761	0.95943	0.963949	0.968468	0.972987	0.977505	0.983996	0.991145	0.998293	1.00544	1.01259	1.01759	1.02166	1.02574	1.02982	1.03389	1.03843	1.04322	1.04801	1.0528	1.05759	1.05869	1.05735	1.056	1.05465	1.0533	1.05002	1.04516	1.04029	1.03543
0.959929	0.954363	0.948798	0.943232	0.937666	0.9321	0.932605	0.93343	0.934254	0.935079	0.935904	0.937891	0.940008	0.942124	0.944241	0.946358	0.94774	0.948992	0.950244	0.951496	0.952748	0.957588	0.963325	0.969062	0.974799	0.980536	0.987784	0.995535	1.00329	1.01104	1.01879	1.02373	1.02747	1.03121	1.03495	1.03869	1.04281	1.04712	1.05144	1.05575	1.06007	1.06126	1.06035	1.05945	1.05855	1.05765	1.05493	1.05074	1.04655	1.04236
0.960321	0.954126	0.947931	0.941737	0.935542	0.929347	0.929892	0.930791	0.93169	0.932589	0.933489	0.934515	0.935556	0.936597	0.937638	0.938679	0.94074	0.942982	0.945224	0.947465	0.949707	0.955728	0.962695	0.969662	0.976629	0.983596	0.991608	0.999968	1.00833	1.01669	1.02505	1.02994	1.03334	1.03674	1.04014	1.04353	1.04722	1.05106	1.0549	1.05874	1.06258	1.06384	1.06339	1.06294	1.06248	1.06203	1.0599	1.05638	1.05287	1.04935
0.960574	0.953768	0.946962	0.940155	0.933349	0.926543	0.927135	0.928117	0.929099	0.93008	0.931062	0.93115	0.931138	0.931126	0.931115	0.931103	0.933853	0.937091	0.940329	0.943567	0.946805	0.954001	0.962187	0.970373	0.978559	0.986745	0.995498	1.00444	1.01338	1.02232	1.03127	1.0361	1.03917	1.04224	1.04531	1.04839	1.05164	1.05499	1.05834	1.06169	1.06504	1.06636	1.06634	1.06631	1.06629	1.06626	1.06469	1.06184	1.059	1.05615
0.953117	0.946959	0.940802	0.934644	0.928486	0.922328	0.923412	0.924877	0.926341	0.927806	0.929271	0.930086	0.930829	0.931572	0.932315	0.933058	0.936658	0.940762	0.944866	0.948971	0.953075	0.960441	0.968623	0.976805	0.984987	0.993169	1.00099	1.00869	1.01639	1.02409	1.0318	1.03665	1.04027	1.0439	1.04753	1.05115	1.05398	1.05638	1.05878	1.06118	1.06357	1.06391	1.06287	1.06184	1.0608	1.05976	1.05766	1.05468	1.05171	1.04873
0.945588	0.940085	0.934582	0.929079	0.923576	0.918073	0.919652	0.921605	0.923558	0.92551	0.927463	0.929012	0.930517	0.932022	0.933527	0.935032	0.93949	0.944468	0.949447	0.954426	0.959405	0.966943	0.975121	0.983299	0.991477	0.999654	1.00654	1.01298	1.01943	1.02588	1.03233	1.0372	1.04139	1.04557	1.04976	1.05395	1.05635	1.05778	1.05922	1.06066	1.06209	1.06143	1.05937	1.05731	1.05526	1.0532	1.05056	1.04745	1.04435	1.04124
0.937986	0.933144	0.928302	0.92346	0.918618	0.913776	0.915857	0.918302	0.920747	0.923192	0.925637	0.927928	0.930202	0.932477	0.934751	0.937025	0.942349	0.94821	0.954072	0.959934	0.965796	0.973508	0.981681	0.989855	0.998029	1.0062	1.01213	1.01732	1.0225	1.02769	1.03287	1.03776	1.04251	1.04726	1.05202	1.05677	1.05874	1.0592	1.05967	1.06014	1.0606	1.05893	1.05584	1.05275	1.04966	1.04657	1.04339	1.04015	1.03691	1.03367
0.930311	0.926137	0.921962	0.917787	0.913613	0.909438	0.912024	0.914967	0.917909	0.920851	0.923794	0.926834	0.929885	0.932935	0.935986	0.939037	0.945235	0.951989	0.958742	0.965496	0.972249	0.980136	0.988305	0.996475	1.00465	1.01281	1.01779	1.0217	1.0256	1.02951	1.03342	1.03832	1.04364	1.04897	1.05429	1.05962	1.06115	1.06064	1.06012	1.05961	1.05909	1.05641	1.05228	1.04814	1.04401	1.03988	1.03616	1.03279	1.02941	1.02603
0.922562	0.919061	0.91556	0.912059	0.908559	0.905058	0.908155	0.911599	0.915044	0.918488	0.921932	0.925728	0.929564	0.933399	0.937234	0.941069	0.94815	0.955803	0.963457	0.971111	0.978764	0.986828	0.994993	1.00316	1.01132	1.01949	1.0235	1.02611	1.02873	1.03135	1.03397	1.03889	1.04479	1.05069	1.05659	1.0625	1.06358	1.06208	1.06058	1.05907	1.05757	1.05386	1.04867	1.04349	1.03831	1.03312	1.02886	1.02534	1.02183	1.01832
0.929885	0.925779	0.921673	0.917567	0.913462	0.909356	0.912537	0.916102	0.919666	0.923231	0.926796	0.930156	0.933494	0.936831	0.940169	0.943506	0.95022	0.957529	0.964839	0.972148	0.979458	0.986465	0.993397	1.00033	1.00726	1.01419	1.01795	1.02065	1.02334	1.02604	1.02874	1.03275	1.03732	1.0419	1.04647	1.05104	1.05191	1.05078	1.04965	1.04852	1.04739	1.04422	1.03969	1.03517	1.03064	1.02611	1.02287	1.02067	1.01847	1.01628
0.938157	0.933366	0.928575	0.923783	0.918992	0.914201	0.917442	0.921106	0.924769	0.928433	0.932097	0.934948	0.937709	0.940469	0.94323	0.94599	0.95226	0.959149	0.966038	0.972927	0.979817	0.985686	0.991301	0.996916	1.00253	1.00815	1.01169	1.01455	1.01741	1.02027	1.02312	1.02616	1.02928	1.0324	1.03552	1.03864	1.0393	1.03863	1.03795	1.03728	1.03661	1.03408	1.03032	1.02655	1.02279	1.01902	1.0169	1.01611	1.01533	1.01454
0.946509	0.941026	0.935542	0.930059	0.924576	0.919092	0.922394	0.926158	0.929922	0.933686	0.93745	0.939786	0.941964	0.944142	0.94632	0.948498	0.954319	0.960784	0.967249	0.973714	0.980179	0.9849	0.989185	0.99347	0.997755	1.00204	1.00538	1.0084	1.01141	1.01443	1.01745	1.01952	1.02117	1.02282	1.02447	1.02613	1.02657	1.02636	1.02615	1.02593	1.02572	1.02384	1.02085	1.01785	1.01486	1.01187	1.01087	1.01151	1.01215	1.01279
0.954942	0.94876	0.942578	0.936396	0.930214	0.924031	0.927394	0.931259	0.935124	0.938989	0.942854	0.944671	0.946261	0.94785	0.94944	0.951029	0.956399	0.962435	0.968472	0.974508	0.980545	0.984106	0.987049	0.989991	0.992934	0.995876	0.998998	1.00218	1.00536	1.00854	1.01173	1.0128	1.01297	1.01314	1.01332	1.01349	1.01371	1.01397	1.01422	1.01448	1.01473	1.01351	1.01129	1.00907	1.00686	1.00464	1.00479	1.00687	1.00895	1.01103
0.963456	0.956569	0.949681	0.942793	0.935906	0.929018	0.932442	0.93641	0.940377	0.944344	0.948311	0.949603	0.950599	0.951595	0.95259	0.953586	0.958498	0.964102	0.969706	0.97531	0.980914	0.983304	0.984891	0.986478	0.988065	0.989652	0.992559	0.995906	0.999252	1.0026	1.00595	1.00602	1.0047	1.00337	1.00205	1.00073	1.00073	1.00146	1.00219	1.00291	1.00364	1.00307	1.00164	1.00021	0.998775	0.997343	0.998642	1.00218	1.00571	1.00924
0.972106	0.965757	0.959408	0.953059	0.94671	0.940361	0.94246	0.945004	0.947547	0.950091	0.952635	0.953838	0.954891	0.955945	0.956998	0.958052	0.961686	0.965776	0.969865	0.973955	0.978045	0.979879	0.981149	0.982419	0.98369	0.98496	0.98735	0.990112	0.992875	0.995638	0.998401	0.998236	0.996816	0.995397	0.993977	0.992558	0.992508	0.993196	0.993883	0.994571	0.995259	0.994643	0.993159	0.991674	0.99019	0.988705	0.99023	0.994217	0.998204	1.00219
0.980846	0.975225	0.969603	0.963981	0.958359	0.952737	0.953295	0.954178	0.955061	0.955945	0.956828	0.958004	0.959212	0.96042	0.961629	0.962837	0.965061	0.967464	0.969867	0.97227	0.974673	0.976037	0.977142	0.978246	0.979351	0.980456	0.982279	0.984342	0.986406	0.988469	0.990532	0.990235	0.988927	0.987619	0.986311	0.985002	0.984917	0.985491	0.986065	0.986639	0.987212	0.986445	0.984783	0.983121	0.981459	0.979797	0.981413	0.985709	0.990006	0.994302
0.989672	0.984784	0.979896	0.975008	0.970121	0.965233	0.964235	0.963441	0.962648	0.961854	0.961061	0.96221	0.963574	0.964939	0.966304	0.967668	0.968468	0.969168	0.969868	0.970568	0.971268	0.972158	0.973095	0.974033	0.97497	0.975908	0.97716	0.978517	0.979874	0.981231	0.982588	0.982158	0.980962	0.979766	0.97857	0.977374	0.977253	0.977712	0.978171	0.978629	0.979088	0.978167	0.976326	0.974485	0.972644	0.970804	0.97251	0.977119	0.981728	0.986337
0.998582	0.994436	0.990289	0.986143	0.981996	0.977849	0.97528	0.972794	0.970308	0.967821	0.965335	0.966457	0.967979	0.969502	0.971024	0.972546	0.971908	0.970889	0.969869	0.96885	0.96783	0.968241	0.96901	0.969779	0.970547	0.971316	0.971991	0.972635	0.973279	0.973923	0.974567	0.974002	0.972919	0.971837	0.970754	0.969672	0.969515	0.969858	0.9702	0.970543	0.970885	0.969809	0.967788	0.965766	0.963744	0.961723	0.963522	0.968446	0.973371	0.978296
1.00758	1.00418	1.00078	0.997384	0.993986	0.990588	0.986432	0.982237	0.978041	0.973846	0.969651	0.970745	0.972426	0.974108	0.97579	0.977472	0.975382	0.972626	0.96987	0.967115	0.964359	0.964287	0.964885	0.965483	0.966081	0.96668	0.966772	0.966696	0.96662	0.966544	0.966468	0.965767	0.964799	0.963831	0.962863	0.961895	0.961703	0.961928	0.962153	0.962378	0.962603	0.961371	0.959167	0.956963	0.954759	0.952554	0.954446	0.95969	0.964933	0.970176
1.00958	1.00714	1.00469	1.00225	0.999808	0.997366	0.993581	0.989725	0.985869	0.982013	0.978157	0.97899	0.980343	0.981697	0.98305	0.984403	0.982119	0.979192	0.976266	0.973339	0.970413	0.970639	0.971652	0.972666	0.97368	0.974694	0.974065	0.972889	0.971713	0.970537	0.96936	0.967889	0.966291	0.964694	0.963096	0.961498	0.960862	0.960745	0.960627	0.960509	0.960392	0.959538	0.958194	0.956849	0.955505	0.954161	0.955785	0.959839	0.963892	0.967946
1.00982	1.00839	1.00696	1.00553	1.00411	1.00268	0.999765	0.996771	0.993777	0.990783	0.987789	0.988299	0.989197	0.990096	0.990995	0.991893	0.989732	0.987031	0.984329	0.981628	0.978926	0.979651	0.981232	0.982813	0.984393	0.985974	0.984584	0.982204	0.979823	0.977442	0.975062	0.972653	0.970232	0.967812	0.965391	0.96297	0.961785	0.961264	0.960744	0.960224	0.959704	0.959367	0.959153	0.958939	0.958726	0.958512	0.959775	0.962248	0.964721	0.967193
1.01006	1.00965	1.00925	1.00885	1.00845	1.00805	1.00601	1.00389	1.00176	0.999638	0.997514	0.997697	0.998137	0.998577	0.999016	0.999456	0.997419	0.994945	0.99247	0.989996	0.987522	0.98875	0.990903	0.993057	0.99521	0.997364	0.995205	0.991608	0.988012	0.984415	0.980818	0.977463	0.974211	0.97096	0.967708	0.964456	0.962716	0.961789	0.960862	0.959936	0.959009	0.959195	0.960122	0.96105	0.961977	0.962904	0.963804	0.96468	0.965557	0.966433
1.0103	1.01093	1.01157	1.0122	1.01283	1.01346	1.01231	1.01107	1.00982	1.00858	1.00733	1.00719	1.00716	1.00714	1.00712	1.00709	1.00518	1.00294	1.00069	0.998445	0.996201	0.997937	1.00067	1.0034	1.00613	1.00886	1.00593	1.0011	0.996279	0.991455	0.986631	0.98232	0.978229	0.974138	0.970047	0.965957	0.963656	0.962319	0.960982	0.959645	0.958308	0.959021	0.9611	0.96318	0.96526	0.96734	0.967871	0.967136	0.966401	0.965666
1.01055	1.01222	1.0139	1.01558	1.01726	1.01893	1.01868	1.01832	1.01796	1.0176	1.01725	1.01677	1.01628	1.01578	1.01529	1.0148	1.01302	1.011	1.00899	1.00698	1.00496	1.00721	1.01053	1.01384	1.01716	1.02047	1.01676	1.01069	1.00463	0.998563	0.992499	0.987223	0.982285	0.977347	0.97241	0.967472	0.964605	0.962854	0.961102	0.959351	0.957599	0.958845	0.962088	0.965331	0.968575	0.971818	0.971978	0.969616	0.967254	0.964891
1.01798	1.01974	1.02149	1.02325	1.025	1.02676	1.02533	1.02372	1.02212	1.02052	1.01892	1.01789	1.01693	1.01597	1.015	1.01404	1.01202	1.00981	1.00761	1.0054	1.00319	1.00518	1.00822	1.01126	1.0143	1.01733	1.01389	1.00829	1.00269	0.997088	0.991487	0.987092	0.983214	0.979337	0.975459	0.971581	0.968697	0.966348	0.963999	0.96165	0.959301	0.960152	0.963134	0.966117	0.9691	0.972083	0.971681	0.968508	0.965335	0.962163
1.0282	1.02966	1.03113	1.0326	1.03406	1.03553	1.03212	1.02846	1.02479	1.02113	1.01747	1.01581	1.01437	1.01293	1.01149	1.01005	1.00766	1.0051	1.00253	0.999969	0.997406	0.998838	1.00127	1.0037	1.00613	1.00856	1.0058	1.00132	0.996827	0.992339	0.987851	0.985044	0.982959	0.980873	0.978788	0.976702	0.97401	0.97099	0.96797	0.96495	0.961931	0.96203	0.96421	0.966389	0.968568	0.970747	0.969705	0.966028	0.962351	0.958674
1.03851	1.03969	1.04086	1.04204	1.04321	1.04438	1.03898	1.03324	1.02749	1.02175	1.016	1.0137	1.01178	1.00986	1.00794	1.00603	1.00325	1.00033	0.997409	0.994486	0.991563	0.992433	0.994251	0.99607	0.997888	0.999706	0.997637	0.994273	0.990908	0.987544	0.98418	0.982977	0.982701	0.982425	0.982149	0.981873	0.979373	0.975676	0.971979	0.968282	0.964585	0.963927	0.965295	0.966663	0.968031	0.969398	0.967711	0.963525	0.959338	0.955152
1.04893	1.04981	1.05069	1.05156	1.05244	1.05332	1.04591	1.03806	1.03022	1.02237	1.01452	1.01157	1.00917	1.00677	1.00436	1.00196	0.998808	0.995522	0.992236	0.988949	0.985663	0.985966	0.987165	0.988365	0.989565	0.990764	0.989392	0.987162	0.984932	0.982703	0.980473	0.98089	0.982441	0.983992	0.985543	0.987094	0.984789	0.980408	0.976027	0.971647	0.967266	0.965842	0.966391	0.966939	0.967488	0.968036	0.965698	0.960997	0.956296	0.951596
1.05944	1.06003	1.06061	1.06119	1.06177	1.06235	1.0529	1.04294	1.03297	1.023	1.01303	1.00943	1.00653	1.00364	1.00075	0.997857	0.994318	0.990665	0.987012	0.98336	0.979707	0.979436	0.980011	0.980586	0.981161	0.981736	0.981066	0.979982	0.978898	0.977814	0.97673	0.978782	0.982178	0.985574	0.988969	0.992365	0.990257	0.985186	0.980115	0.975043	0.969972	0.967776	0.967497	0.967219	0.96694	0.966661	0.963665	0.958445	0.953225	0.948005
1.0632	1.06295	1.06269	1.06244	1.06218	1.06193	1.05218	1.04193	1.03168	1.02144	1.01119	1.00761	1.00478	1.00194	0.999103	0.996266	0.993059	0.989787	0.986514	0.983242	0.97997	0.979847	0.980511	0.981176	0.98184	0.982505	0.981606	0.980186	0.978766	0.977346	0.975926	0.977907	0.981346	0.984785	0.988224	0.991663	0.989876	0.985274	0.980673	0.976072	0.97147	0.969813	0.970119	0.970424	0.97073	0.971035	0.968488	0.963608	0.958727	0.953846
1.06336	1.06198	1.0606	1.05921	1.05783	1.05645	1.04732	1.03778	1.02824	1.0187	1.00916	1.00597	1.00348	1.00099	0.998503	0.996014	0.993524	0.991034	0.988544	0.986054	0.983564	0.983976	0.985113	0.986249	0.987386	0.988523	0.986894	0.984343	0.981792	0.979241	0.97669	0.977687	0.980205	0.982723	0.985241	0.987759	0.98636	0.982853	0.979345	0.975837	0.972329	0.971915	0.973563	0.975211	0.976859	0.978507	0.977005	0.972925	0.968845	0.964765
1.06352	1.061	1.05848	1.05596	1.05344	1.05091	1.04241	1.03358	1.02476	1.01594	1.00712	1.00431	1.00217	1.00004	0.997898	0.99576	0.993994	0.992294	0.990594	0.988894	0.987194	0.988145	0.989758	0.991372	0.992985	0.994599	0.992233	0.98854	0.984847	0.981155	0.977462	0.977466	0.979054	0.980642	0.98223	0.983818	0.982811	0.980407	0.978004	0.9756	0.973196	0.974037	0.977041	0.980044	0.983048	0.986052	0.985604	0.982332	0.97906	0.975789
1.06369	1.06001	1.05634	1.05267	1.049	1.04533	1.03745	1.02935	1.02125	1.01315	1.00505	1.00264	1.00085	0.999071	0.997287	0.995503	0.994468	0.993566	0.992663	0.991761	0.990858	0.992354	0.994449	0.996544	0.998639	1.00073	0.997624	0.992778	0.987933	0.983087	0.978241	0.977242	0.977891	0.97854	0.979189	0.979838	0.979227	0.977938	0.976649	0.975361	0.974072	0.976179	0.980552	0.984924	0.989296	0.993669	0.994286	0.99183	0.989375	0.986919
1.06385	1.05902	1.05418	1.04935	1.04452	1.03969	1.03244	1.02507	1.01771	1.01034	1.00297	1.00095	0.999522	0.998096	0.99667	0.995243	0.994947	0.99485	0.994752	0.994655	0.994558	0.996604	0.999185	1.00177	1.00435	1.00693	1.00307	0.997057	0.991047	0.985038	0.979028	0.977016	0.976717	0.976418	0.976119	0.97582	0.975609	0.975446	0.975282	0.975119	0.974955	0.978343	0.984097	0.989851	0.995605	1.00136	1.00305	1.00142	0.999789	0.998157
1.06078	1.0551	1.04943	1.04375	1.03808	1.0324	1.02598	1.01951	1.01304	1.00658	1.00011	0.998967	0.998415	0.997864	0.997313	0.996762	0.997167	0.997742	0.998317	0.998892	0.999466	1.00181	1.00459	1.00737	1.01015	1.01293	1.00845	1.00154	0.994636	0.987731	0.980826	0.978244	0.977515	0.976786	0.976058	0.975329	0.975142	0.975247	0.975352	0.975457	0.975563	0.979212	0.985224	0.991236	0.997248	1.00326	1.00517	1.00373	1.00228	1.00084
1.05534	1.04905	1.04277	1.03648	1.03019	1.02391	1.01843	1.01299	1.00755	1.00212	0.996678	0.996767	0.997471	0.998174	0.998877	0.99958	1.00066	1.00182	1.00297	1.00412	1.00527	1.00772	1.01049	1.01326	1.01604	1.01881	1.0138	1.00619	0.99858	0.990972	0.983365	0.980535	0.979754	0.978972	0.97819	0.977409	0.976972	0.976722	0.976471	0.97622	0.975969	0.979139	0.98459	0.99004	0.995491	1.00094	1.00245	1.00073	0.999014	0.997296
1.04985	1.04294	1.03604	1.02914	1.02223	1.01533	1.01081	1.00641	1.00201	0.997612	0.993214	0.994547	0.996517	0.998486	1.00046	1.00243	1.00419	1.00593	1.00766	1.00939	1.01113	1.01369	1.01645	1.01921	1.02198	1.02474	1.0192	1.01088	1.00256	0.994245	0.985928	0.982848	0.982014	0.981179	0.980344	0.979509	0.97882	0.97821	0.9776	0.97699	0.97638	0.979066	0.98395	0.988834	0.993718	0.998601	0.999702	0.997706	0.995711	0.993716
1.0443	1.03677	1.02925	1.02172	1.01419	1.00667	1.00311	0.999761	0.996413	0.993064	0.989716	0.992305	0.995553	0.998802	1.00205	1.0053	1.00776	1.01008	1.0124	1.01472	1.01704	1.01971	1.02247	1.02522	1.02798	1.03073	1.02465	1.01562	1.00658	0.997549	0.988516	0.985184	0.984295	0.983407	0.982518	0.981629	0.980686	0.979713	0.97874	0.977768	0.976795	0.978993	0.983304	0.987615	0.991927	0.996238	0.996927	0.994652	0.992376	0.990101
1.0387	1.03055	1.02239	1.01423	1.00608	0.997921	0.995339	0.99305	0.990762	0.988473	0.986184	0.990041	0.994581	0.999121	1.00366	1.0082	1.01136	1.01427	1.01719	1.0201	1.02302	1.0258	1.02854	1.03129	1.03404	1.03678	1.03015	1.0204	1.01064	1.00089	0.99113	0.987543	0.986599	0.985656	0.984713	0.98377	0.98257	0.981231	0.979892	0.978553	0.977214	0.978918	0.982652	0.986385	0.990119	0.993853	0.994126	0.991568	0.989009	0.986451
1.03502	1.02617	1.01733	1.00849	0.999648	0.990806	0.988661	0.986869	0.985077	0.983285	0.981493	0.986503	0.992269	0.998036	1.0038	1.00957	1.01345	1.017	1.02054	1.02409	1.02764	1.03049	1.03317	1.03584	1.03852	1.0412	1.0348	1.02537	1.01594	1.00651	0.997082	0.993655	0.992801	0.991947	0.991093	0.990239	0.988827	0.987114	0.985401	0.983688	0.981975	0.982959	0.985741	0.988523	0.991304	0.994086	0.993188	0.98928	0.985371	0.981462
1.0332	1.02361	1.01403	1.00445	0.994866	0.985283	0.98305	0.981203	0.979357	0.977511	0.975665	0.981717	0.988647	0.995577	1.00251	1.00944	1.01406	1.01828	1.0225	1.02672	1.03095	1.03383	1.03637	1.03892	1.04147	1.04401	1.03859	1.03052	1.02245	1.01437	1.0063	1.00344	1.00282	1.00219	1.00157	1.00094	0.999365	0.997271	0.995176	0.993082	0.990987	0.991028	0.992491	0.993955	0.995419	0.996883	0.994074	0.987769	0.981465	0.975161
1.03136	1.02103	1.0107	1.00037	0.990037	0.979706	0.977384	0.975483	0.973583	0.971682	0.969781	0.976885	0.98499	0.993094	1.0012	1.0093	1.01468	1.01958	1.02448	1.02938	1.03428	1.03719	1.03961	1.04202	1.04444	1.04685	1.04243	1.03572	1.02902	1.02232	1.01561	1.01332	1.01293	1.01254	1.01215	1.01175	1.01	1.00753	1.00505	1.00257	1.00009	0.999174	0.999307	0.99944	0.999573	0.999706	0.994968	0.986245	0.977522	0.968799
1.02951	1.01842	1.00733	0.996249	0.985162	0.974076	0.971664	0.969708	0.967752	0.965796	0.96384	0.972006	0.981297	0.990588	0.999878	1.00917	1.01531	1.0209	1.02648	1.03207	1.03765	1.0406	1.04288	1.04516	1.04744	1.04972	1.0463	1.04098	1.03566	1.03033	1.02501	1.0233	1.02314	1.02298	1.02283	1.02267	1.02075	1.01788	1.01501	1.01214	1.00927	1.0074	1.00619	1.00498	1.00377	1.00256	0.995871	0.984706	0.97354	0.962375
1.02764	1.01579	1.00394	0.992089	0.98024	0.968392	0.965888	0.963877	0.961865	0.959853	0.957842	0.96708	0.977568	0.988057	0.998545	1.00903	1.01594	1.02222	1.0285	1.03478	1.04106	1.04403	1.04618	1.04833	1.05047	1.05262	1.05021	1.04628	1.04236	1.03843	1.0345	1.03338	1.03345	1.03353	1.03361	1.03369	1.03159	1.02833	1.02507	1.02181	1.01855	1.0157	1.01314	1.01057	1.008	1.00543	0.996782	0.983151	0.96952	0.955889
1.02925	1.01756	1.00587	0.994176	0.982484	0.970791	0.968074	0.96583	0.963585	0.961341	0.959097	0.968204	0.978572	0.98894	0.999309	1.00968	1.0165	1.0227	1.0289	1.0351	1.04129	1.04419	1.04626	1.04833	1.05041	1.05248	1.05082	1.04792	1.04502	1.04212	1.03922	1.03822	1.03803	1.03785	1.03766	1.03748	1.03534	1.03215	1.02896	1.02576	1.02257	1.01899	1.01515	1.0113	1.00746	1.00361	0.994263	0.980405	0.966547	0.95269
1.03544	1.02511	1.01478	1.00444	0.994109	0.983776	0.980686	0.977978	0.975269	0.972561	0.969852	0.977252	0.985774	0.994296	1.00282	1.01134	1.01696	1.02207	1.02717	1.03228	1.03738	1.04006	1.04213	1.04421	1.04628	1.04835	1.0471	1.04474	1.04238	1.04002	1.03766	1.03618	1.03508	1.03399	1.03289	1.03179	1.02977	1.02725	1.02474	1.02222	1.0197	1.01569	1.01068	1.00567	1.00066	0.995644	0.987256	0.976105	0.964955	0.953805
1.04169	1.03273	1.02377	1.01481	1.00585	0.996887	0.99342	0.990243	0.987066	0.983889	0.980712	0.986387	0.993045	0.999704	1.00636	1.01302	1.01742	1.02143	1.02543	1.02943	1.03344	1.03589	1.03797	1.04004	1.04211	1.04418	1.04334	1.04153	1.03972	1.0379	1.03609	1.03413	1.03211	1.03009	1.02806	1.02604	1.02414	1.02231	1.02047	1.01864	1.01681	1.01236	1.00617	0.999978	0.993787	0.987596	0.980181	0.971764	0.963347	0.954931
1.048	1.04043	1.03285	1.02527	1.0177	1.01012	1.00628	1.00263	0.998977	0.995327	0.991677	0.995611	1.00039	1.00516	1.00994	1.01472	1.01789	1.02078	1.02367	1.02656	1.02945	1.03169	1.03376	1.03583	1.0379	1.03998	1.03955	1.03829	1.03703	1.03577	1.03451	1.03206	1.0291	1.02615	1.02319	1.02024	1.01846	1.01731	1.01617	1.01503	1.01388	1.009	1.00161	0.994233	0.986852	0.97947	0.973038	0.967381	0.961724	0.956067
1.05437	1.04819	1.04202	1.03584	1.02967	1.02349	1.01926	1.01513	1.011	1.00688	1.00275	1.00492	1.0078	1.01068	1.01355	1.01643	1.01836	1.02013	1.02189	1.02366	1.02543	1.02744	1.02951	1.03158	1.03366	1.03573	1.03572	1.03502	1.03431	1.03361	1.03291	1.02997	1.02607	1.02217	1.01828	1.01438	1.01272	1.01228	1.01183	1.01138	1.01093	1.0056	0.997017	0.988433	0.97985	0.971266	0.965825	0.962955	0.960085	0.957215
1.0598	1.05438	1.04896	1.04353	1.03811	1.03268	1.0277	1.02274	1.01778	1.01282	1.00786	1.00843	1.00962	1.0108	1.01199	1.01317	1.01453	1.01592	1.01731	1.0187	1.02009	1.02228	1.02466	1.02705	1.02943	1.03182	1.03253	1.0327	1.03286	1.03302	1.03318	1.03023	1.02594	1.02165	1.01737	1.01308	1.01107	1.01029	1.00952	1.00874	1.00796	1.00233	0.993478	0.984622	0.975767	0.966912	0.962446	0.961571	0.960696	0.959821
1.06353	1.0577	1.05188	1.04606	1.04023	1.03441	1.02802	1.0216	1.01518	1.00876	1.00235	1.0016	1.00148	1.00136	1.00124	1.00113	1.0031	1.00544	1.00779	1.01013	1.01247	1.01554	1.01879	1.02204	1.02529	1.02854	1.03052	1.03208	1.03364	1.03521	1.03677	1.03465	1.03096	1.02727	1.02358	1.01989	1.01669	1.01376	1.01083	1.0079	1.00497	0.999318	0.991845	0.984372	0.976899	0.969426	0.965898	0.965597	0.965297	0.964997
1.06729	1.06106	1.05483	1.0486	1.04238	1.03615	1.02834	1.02045	1.01256	1.00467	0.996782	0.994702	0.993267	0.991833	0.990398	0.988963	0.991558	0.994864	0.99817	1.00148	1.00478	1.00874	1.01286	1.01698	1.0211	1.02522	1.02848	1.03146	1.03444	1.03742	1.0404	1.03913	1.03603	1.03294	1.02985	1.02676	1.02236	1.01726	1.01216	1.00706	1.00196	0.996274	0.990196	0.984119	0.978041	0.971963	0.969383	0.969662	0.969942	0.970222
1.07108	1.06445	1.05781	1.05118	1.04454	1.03791	1.02867	1.01929	1.00992	1.00054	0.991164	0.987739	0.984974	0.98221	0.979446	0.976682	0.979904	0.984182	0.98846	0.992738	0.997016	1.00187	1.00687	1.01187	1.01687	1.02188	1.02643	1.03084	1.03524	1.03965	1.04406	1.04364	1.04115	1.03867	1.03618	1.0337	1.02809	1.0208	1.0135	1.00621	0.998918	0.9932	0.988532	0.983863	0.979194	0.974526	0.972901	0.973767	0.974632	0.975498
1.07492	1.06787	1.06082	1.05378	1.04673	1.03968	1.029	1.01812	1.00724	0.996368	0.985491	0.980708	0.976602	0.972495	0.968389	0.964282	0.968137	0.973396	0.978656	0.983915	0.989175	0.994938	1.00083	1.00672	1.01261	1.0185	1.02436	1.03021	1.03605	1.0419	1.04775	1.0482	1.04632	1.04445	1.04258	1.0407	1.03387	1.02436	1.01486	1.00535	0.995847	0.990097	0.986851	0.983605	0.980359	0.977113	0.976454	0.977911	0.979368	0.980825
1.07589	1.06916	1.06243	1.0557	1.04897	1.04224	1.03019	1.01786	1.00553	0.993206	0.980877	0.975047	0.969939	0.964831	0.959723	0.954615	0.958377	0.963704	0.969032	0.974359	0.979686	0.986185	0.992976	0.999768	1.00656	1.01335	1.02012	1.02689	1.03366	1.04043	1.0472	1.04845	1.04733	1.04621	1.0451	1.04398	1.03675	1.02624	1.01572	1.0052	0.994687	0.989261	0.987228	0.985195	0.983162	0.98113	0.981212	0.983025	0.984837	0.98665
1.06977	1.06515	1.06054	1.05593	1.05132	1.04671	1.03351	1.01987	1.00623	0.992587	0.978944	0.972852	0.967599	0.962347	0.957094	0.951841	0.953718	0.956853	0.959988	0.963123	0.966258	0.973055	0.980767	0.98848	0.996192	1.0039	1.01062	1.017	1.02337	1.02975	1.03613	1.03804	1.03802	1.03801	1.038	1.03798	1.03243	1.02389	1.01535	1.00681	0.998269	0.99404	0.992687	0.991333	0.989979	0.988625	0.988884	0.990464	0.992044	0.993624
1.06359	1.06111	1.05864	1.05616	1.05369	1.05121	1.03687	1.0219	1.00693	0.991961	0.976992	0.970636	0.965237	0.959838	0.95444	0.949041	0.949014	0.949936	0.950857	0.951779	0.9527	0.959798	0.968441	0.977083	0.985725	0.994367	1.00102	1.007	1.01299	1.01898	1.02496	1.02753	1.02863	1.02973	1.03083	1.03193	1.02806	1.02152	1.01497	1.00843	1.00189	0.998867	0.998198	0.997529	0.996861	0.996192	0.996631	0.997976	0.999321	1.00067
1.05735	1.05703	1.05671	1.0564	1.05608	1.05577	1.04026	1.02395	1.00764	0.99133	0.975021	0.968398	0.962852	0.957306	0.95176	0.946213	0.944265	0.942952	0.941638	0.940325	0.939011	0.946413	0.955994	0.965575	0.975156	0.984737	0.991325	0.996914	1.0025	1.00809	1.01368	1.01692	1.01914	1.02137	1.0236	1.02582	1.02366	1.01913	1.0146	1.01007	1.00554	1.00374	1.00376	1.00379	1.00381	1.00383	1.00445	1.00556	1.00667	1.00778
1.05104	1.05291	1.05477	1.05664	1.0585	1.06036	1.04368	1.02602	1.00835	0.990693	0.973031	0.966139	0.960444	0.954749	0.949054	0.943358	0.93947	0.9359	0.93233	0.92876	0.92519	0.932899	0.943428	0.953957	0.964486	0.975015	0.981539	0.986728	0.991917	0.997106	1.00229	1.0062	1.00957	1.01293	1.01629	1.01965	1.01921	1.01671	1.01422	1.01172	1.00922	1.00866	1.00938	1.0101	1.01083	1.01155	1.01235	1.01322	1.01409	1.01495
1.04664	1.04983	1.05302	1.05621	1.0594	1.06259	1.04539	1.02711	1.00883	0.990552	0.972273	0.965232	0.95944	0.953648	0.947856	0.942064	0.936926	0.931903	0.926881	0.921858	0.916836	0.924485	0.935303	0.94612	0.956938	0.967756	0.973899	0.978484	0.983069	0.987653	0.992238	0.996461	1.00053	1.0046	1.00866	1.01273	1.01357	1.01267	1.01176	1.01086	1.00996	1.01041	1.01176	1.01311	1.01446	1.01582	1.01684	1.01758	1.01833	1.01908
1.04922	1.05061	1.052	1.05339	1.05478	1.05617	1.04084	1.02463	1.00843	0.99222	0.976013	0.969265	0.963567	0.95787	0.952173	0.946475	0.942632	0.939116	0.935599	0.932083	0.928567	0.934826	0.943528	0.95223	0.960933	0.969635	0.974253	0.977509	0.980765	0.984021	0.987277	0.990488	0.99368	0.996871	1.00006	1.00325	1.00375	1.00279	1.00184	1.00088	0.999927	1.00058	1.00229	1.00401	1.00573	1.00745	1.00881	1.00987	1.01093	1.01199
1.05183	1.0514	1.05097	1.05054	1.05011	1.04968	1.03625	1.02214	1.00802	0.993905	0.979789	0.973336	0.967734	0.962133	0.956531	0.950929	0.948393	0.946398	0.944402	0.942407	0.940411	0.945266	0.951833	0.9584	0.964966	0.971533	0.974611	0.976525	0.978439	0.980353	0.982267	0.984457	0.986764	0.989071	0.991378	0.993686	0.993837	0.992828	0.991819	0.99081	0.9898	0.99065	0.992739	0.994828	0.996916	0.999005	1.0007	1.00208	1.00346	1.00484
1.05447	1.0522	1.04993	1.04767	1.0454	1.04314	1.03162	1.01961	1.00761	0.995606	0.983601	0.977446	0.971941	0.966436	0.960931	0.955427	0.95421	0.95375	0.95329	0.95283	0.95237	0.955807	0.960217	0.964628	0.969039	0.97345	0.974972	0.975531	0.976091	0.97665	0.97721	0.978367	0.979782	0.981196	0.98261	0.984024	0.983828	0.982765	0.981702	0.980639	0.979576	0.980628	0.983091	0.985553	0.988015	0.990477	0.992521	0.994221	0.995921	0.997621
1.05713	1.05301	1.04889	1.04477	1.04065	1.03653	1.02694	1.01707	1.0072	0.997323	0.98745	0.981596	0.976189	0.970782	0.965374	0.959967	0.960083	0.961173	0.962264	0.963354	0.964444	0.966449	0.968683	0.970917	0.973151	0.975385	0.975337	0.974528	0.97372	0.972911	0.972103	0.972219	0.972732	0.973244	0.973757	0.974269	0.973722	0.972605	0.971488	0.970371	0.969253	0.97051	0.973349	0.976189	0.979028	0.981867	0.984258	0.986282	0.988306	0.99033
1.0587	1.05307	1.04744	1.04181	1.03618	1.03055	1.02288	1.01511	1.00733	0.999558	0.991783	0.986198	0.980856	0.975514	0.970172	0.96483	0.966129	0.9686	0.971071	0.973542	0.976013	0.976556	0.976618	0.976679	0.97674	0.976801	0.975358	0.973413	0.971468	0.969523	0.967578	0.966774	0.96646	0.966146	0.965832	0.965518	0.964787	0.963832	0.962877	0.961922	0.960967	0.962435	0.96552	0.968605	0.97169	0.974775	0.977348	0.979502	0.981655	0.983809
1.05374	1.04872	1.04371	1.0387	1.03368	1.02867	1.02273	1.01675	1.01076	1.00478	0.998793	0.99327	0.987798	0.982326	0.976855	0.971383	0.972921	0.975697	0.978472	0.981247	0.984023	0.982991	0.981008	0.979025	0.977042	0.975058	0.973327	0.971679	0.970031	0.968383	0.966735	0.965782	0.965128	0.964473	0.963819	0.963164	0.963253	0.963742	0.964231	0.96472	0.96521	0.966927	0.969462	0.971998	0.974533	0.977069	0.978825	0.979944	0.981063	0.982182
1.04872	1.04433	1.03994	1.03555	1.03116	1.02677	1.02258	1.0184	1.01422	1.01005	1.00587	1.00041	0.994807	0.989205	0.983602	0.977999	0.979779	0.982862	0.985944	0.989027	0.99211	0.989488	0.985441	0.981394	0.977346	0.973299	0.971276	0.969928	0.96858	0.967232	0.965884	0.96478	0.963782	0.962784	0.961786	0.960788	0.961704	0.963652	0.965599	0.967546	0.969494	0.971461	0.973442	0.975423	0.977404	0.979385	0.980317	0.980391	0.980465	0.98054
1.04366	1.0399	1.03613	1.03237	1.02861	1.02485	1.02242	1.02007	1.01772	1.01537	1.01302	1.00762	1.00188	0.996149	0.990414	0.984679	0.986703	0.990096	0.993489	0.996882	1.00027	0.996048	0.989917	0.983785	0.977654	0.971523	0.969206	0.96816	0.967115	0.96607	0.965024	0.963769	0.962424	0.961079	0.959734	0.958389	0.960141	0.96356	0.96698	0.970399	0.973819	0.976039	0.97746	0.978881	0.980302	0.981723	0.981823	0.980842	0.979862	0.978881
1.03855	1.03542	1.03229	1.02916	1.02603	1.02291	1.02227	1.02176	1.02125	1.02074	1.02023	1.0149	1.00903	1.00316	0.997293	0.991424	0.993694	0.9974	1.00111	1.00481	1.00852	1.00267	0.994436	0.9862	0.977965	0.969729	0.967115	0.966376	0.965636	0.964896	0.964156	0.962748	0.961052	0.959357	0.957662	0.955966	0.958562	0.963468	0.968374	0.97328	0.978186	0.980662	0.981517	0.982373	0.983228	0.984084	0.983344	0.981298	0.979253	0.977207
1.03391	1.0314	1.0289	1.02639	1.02388	1.02138	1.02246	1.02373	1.025	1.02626	1.02753	1.02232	1.01639	1.01047	1.00454	0.998607	1.00097	1.00479	1.00862	1.01244	1.01626	1.00894	0.998822	0.988708	0.978594	0.96848	0.965514	0.964931	0.964348	0.963765	0.963181	0.961682	0.959789	0.957897	0.956004	0.954111	0.957488	0.963701	0.969915	0.976128	0.982342	0.984978	0.98523	0.985482	0.985733	0.985985	0.98445	0.981453	0.978455	0.975458
1.03598	1.03385	1.03172	1.02959	1.02746	1.02533	1.02713	1.02913	1.03113	1.03313	1.03514	1.0308	1.02576	1.02072	1.01568	1.01064	1.01107	1.01246	1.01386	1.01525	1.01665	1.00984	1.00099	0.992128	0.98327	0.974413	0.970419	0.968047	0.965674	0.963302	0.960929	0.960158	0.960072	0.959986	0.9599	0.959814	0.963069	0.968124	0.973179	0.978234	0.983288	0.984843	0.984064	0.983286	0.982507	0.981728	0.98007	0.977693	0.975315	0.972938
1.03807	1.03632	1.03457	1.03282	1.03107	1.02932	1.03184	1.03458	1.03733	1.04007	1.04281	1.03936	1.03522	1.03107	1.02693	1.02279	1.02127	1.02021	1.01915	1.0181	1.01704	1.01076	1.00317	0.995581	0.987992	0.980403	0.975372	0.971193	0.967014	0.962835	0.958656	0.958619	0.960357	0.962095	0.963833	0.965571	0.968705	0.972589	0.976474	0.980359	0.984244	0.984706	0.982887	0.981068	0.979249	0.97743	0.975648	0.973896	0.972145	0.970393
1.04017	1.03881	1.03744	1.03608	1.03472	1.03335	1.0366	1.04009	1.04358	1.04708	1.05057	1.048	1.04477	1.04153	1.03829	1.03505	1.03157	1.02803	1.0245	1.02097	1.01744	1.01168	1.00537	0.999067	0.992759	0.986451	0.980372	0.974369	0.968366	0.962363	0.95636	0.957065	0.960645	0.964224	0.967804	0.971384	0.974394	0.977098	0.979801	0.982505	0.985209	0.984568	0.981699	0.978829	0.97596	0.97309	0.971183	0.970063	0.968943	0.967824
1.0423	1.04132	1.04035	1.03937	1.0384	1.03742	1.04141	1.04565	1.0499	1.05415	1.05839	1.05673	1.05441	1.05208	1.04976	1.04744	1.04196	1.03593	1.0299	1.02387	1.01783	1.01262	1.0076	1.00259	0.997572	0.992558	0.985421	0.977576	0.969731	0.961887	0.954042	0.955496	0.960935	0.966375	0.971814	0.977253	0.980139	0.98165	0.983161	0.984672	0.986183	0.984429	0.980499	0.976569	0.972639	0.968709	0.966675	0.966193	0.965711	0.96523
1.04445	1.04386	1.04328	1.0427	1.04212	1.04153	1.04626	1.05127	1.05628	1.06129	1.06629	1.06554	1.06414	1.06274	1.06134	1.05994	1.05246	1.0439	1.03535	1.02679	1.01824	1.01356	1.00985	1.00614	1.00243	0.998723	0.990518	0.980814	0.97111	0.961406	0.951702	0.953912	0.961229	0.968546	0.975862	0.983179	0.985939	0.986246	0.986553	0.986859	0.987166	0.984288	0.979287	0.974286	0.969286	0.964285	0.962123	0.962286	0.962448	0.96261
[truncated: 760 more columns]

## Sheet: S9a_FG-Amyg
VTC Axis-coding_ 1	VTC Axis-coding_ 2	VTC Axis-coding_ 3	VTC Axis-coding_ 4	VTC Axis-coding_ 5	VTC Axis-coding_ 6	VTC Axis-coding_ 7	VTC Axis-coding_ 8	VTC Axis-coding_ 9	VTC Axis-coding_ 10	VTC Axis-coding_ 11	VTC Axis-coding_ 12	VTC Axis-coding_ 13	VTC Axis-coding_ 14	VTC Axis-coding_ 15	VTC Axis-coding_ 16	VTC Axis-coding_ 17	VTC Axis-coding_ 18	VTC Axis-coding_ 19	VTC Axis-coding_ 20	VTC Axis-coding_ 21	VTC Axis-coding_ 22	VTC Axis-coding_ 23	VTC Axis-coding_ 24	VTC Axis-coding_ 25	VTC Axis-coding_ 26	VTC Axis-coding_ 27	VTC Axis-coding_ 28	VTC Axis-coding_ 29	VTC Axis-coding_ 30	VTC Axis-coding_ 31	VTC Axis-coding_ 32	VTC Axis-coding_ 33	VTC Axis-coding_ 34	VTC Axis-coding_ 35	VTC Axis-coding_ 36	VTC Axis-coding_ 37	VTC Axis-coding_ 38	VTC Axis-coding_ 39	VTC Axis-coding_ 40	VTC Axis-coding_ 41	VTC Axis-coding_ 42	VTC Axis-coding_ 43	VTC Axis-coding_ 44	VTC Axis-coding_ 45	VTC Axis-coding_ 46	VTC Axis-coding_ 47	VTC Axis-coding_ 48	VTC Axis-coding_ 49	VTC Axis-coding_ 50
1.04677	1.04891	1.05106	1.05321	1.05535	1.0575	1.05413	1.05047	1.04681	1.04315	1.03949	1.03632	1.03321	1.03009	1.02698	1.02386	1.02588	1.0288	1.03172	1.03464	1.03757	1.03494	1.03092	1.0269	1.02289	1.01887	1.01611	1.01378	1.01144	1.0091	1.00677	1.00362	1.00014	0.996655	0.993171	0.989686	0.988577	0.988748	0.988919	0.989089	0.98926	0.988638	0.987487	0.986336	0.985185	0.984034	0.984793	0.987115	0.989436	0.991758
1.02996	1.03307	1.03618	1.0393	1.04241	1.04552	1.04164	1.03739	1.03314	1.02889	1.02464	1.02332	1.02233	1.02135	1.02036	1.01937	1.02032	1.02162	1.02292	1.02421	1.02551	1.02339	1.02041	1.01743	1.01445	1.01147	1.00938	1.00759	1.0058	1.00401	1.00222	0.999718	0.996912	0.994106	0.991301	0.988495	0.98762	0.987784	0.987948	0.988111	0.988275	0.988	0.987433	0.986865	0.986297	0.98573	0.986549	0.988503	0.990458	0.992412
1.01299	1.01708	1.02117	1.02525	1.02934	1.03343	1.02903	1.02418	1.01933	1.01449	1.00964	1.0102	1.01136	1.01252	1.01368	1.01483	1.01472	1.01437	1.01403	1.01368	1.01334	1.01172	1.00979	1.00786	1.00592	1.00399	1.00258	1.00134	1.0001	0.998866	0.997629	0.995774	0.993653	0.991533	0.989413	0.987293	0.986653	0.98681	0.986967	0.987124	0.987281	0.987357	0.987378	0.987399	0.98742	0.987441	0.988322	0.989905	0.991489	0.993073
0.995863	1.00093	1.006	1.01107	1.01614	1.02121	1.01629	1.01084	1.0054	0.999947	0.994499	0.996948	1.00027	1.0036	1.00693	1.01025	1.00905	1.00705	1.00505	1.00305	1.00105	0.999948	0.999072	0.998195	0.997318	0.996441	0.995713	0.995033	0.994354	0.993674	0.992995	0.991791	0.990363	0.988935	0.987507	0.986078	0.985676	0.985827	0.985977	0.986127	0.986277	0.986707	0.987323	0.987938	0.988554	0.98917	0.990112	0.991321	0.99253	0.993739
0.978566	0.98463	0.990694	0.996758	1.00282	1.00889	1.00344	0.99738	0.991323	0.985267	0.979211	0.983569	0.989084	0.9946	1.00011	1.00563	1.00333	0.999662	0.995989	0.992315	0.988642	0.98806	0.98825	0.98844	0.98863	0.98882	0.98878	0.988664	0.988548	0.988432	0.988316	0.98777	0.987041	0.986311	0.985582	0.984853	0.984691	0.984834	0.984977	0.985121	0.985264	0.986051	0.987267	0.988483	0.989699	0.990915	0.991919	0.99275	0.993581	0.994413
0.961102	0.968169	0.975236	0.982304	0.989371	0.996438	0.990455	0.983785	0.977115	0.970445	0.963775	0.970061	0.977786	0.985511	0.993236	1.00096	0.997562	0.9922	0.986838	0.981476	0.976115	0.976056	0.977323	0.97859	0.979857	0.981124	0.981781	0.982233	0.982686	0.983139	0.983591	0.98371	0.983687	0.983663	0.983639	0.983615	0.983695	0.983832	0.983968	0.984104	0.984241	0.985388	0.987211	0.989033	0.990855	0.992677	0.993744	0.994193	0.994643	0.995092
0.968901	0.974489	0.980077	0.985665	0.991253	0.996841	0.991333	0.98524	0.979148	0.973056	0.966964	0.972696	0.979742	0.986789	0.993835	1.00088	0.997837	0.993012	0.988187	0.983363	0.978538	0.977967	0.978459	0.978951	0.979443	0.979936	0.979837	0.97954	0.979244	0.978948	0.978652	0.979299	0.98035	0.981402	0.982453	0.983504	0.984261	0.984858	0.985456	0.986053	0.986651	0.987362	0.98815	0.988937	0.989725	0.990512	0.991162	0.9917	0.992238	0.992775
0.97878	0.982678	0.986576	0.990474	0.994372	0.99827	0.993321	0.987906	0.982492	0.977077	0.971663	0.976639	0.982771	0.988902	0.995034	1.00117	0.998595	0.99449	0.990384	0.986278	0.982172	0.981002	0.980565	0.980128	0.979691	0.979254	0.978278	0.977121	0.975965	0.974808	0.973652	0.97482	0.976986	0.979151	0.981317	0.983482	0.984955	0.986055	0.987156	0.988256	0.989356	0.989564	0.989177	0.98879	0.988403	0.988016	0.988207	0.988871	0.989535	0.990199
0.988755	0.990946	0.993138	0.99533	0.997521	0.999713	0.995328	0.990598	0.985868	0.981137	0.976407	0.980621	0.985829	0.991037	0.996245	1.00145	0.999361	0.995981	0.992602	0.989222	0.985842	0.984066	0.982691	0.981316	0.979941	0.978566	0.976704	0.974679	0.972653	0.970628	0.968603	0.970298	0.973589	0.976879	0.98017	0.98346	0.985657	0.987264	0.988872	0.990479	0.992087	0.991786	0.990214	0.988641	0.987068	0.985496	0.985223	0.986015	0.986806	0.987598
0.998826	0.999294	0.999763	1.00023	1.0007	1.00117	0.997355	0.993316	0.989276	0.985236	0.981197	0.984641	0.988916	0.993192	0.997467	1.00174	1.00013	0.997488	0.994841	0.992194	0.989547	0.98716	0.984838	0.982516	0.980194	0.977872	0.975115	0.972212	0.96931	0.966408	0.963505	0.965733	0.970159	0.974585	0.979011	0.983438	0.986365	0.988485	0.990604	0.992724	0.994844	0.99403	0.99126	0.988491	0.985721	0.982951	0.982211	0.983131	0.984051	0.984972
1.00899	1.00772	1.00645	1.00518	1.00391	1.00264	0.999402	0.99606	0.992717	0.989375	0.986033	0.988699	0.992033	0.995368	0.998702	1.00204	1.00092	0.999008	0.997102	0.995195	0.993288	0.990284	0.987006	0.983727	0.980449	0.977171	0.97351	0.969722	0.965934	0.962146	0.958358	0.961123	0.966696	0.972269	0.977842	0.983415	0.98708	0.989717	0.992354	0.994991	0.997628	0.996296	0.992317	0.988339	0.98436	0.980382	0.979169	0.980219	0.98127	0.98232
1.00038	0.998705	0.997028	0.995352	0.993676	0.991999	0.989559	0.987079	0.984599	0.982119	0.979639	0.982225	0.985374	0.988523	0.991672	0.994822	0.994787	0.99419	0.993593	0.992996	0.9924	0.989865	0.986847	0.983828	0.98081	0.977792	0.975015	0.97232	0.969624	0.966929	0.964233	0.966925	0.971927	0.976928	0.98193	0.986931	0.990047	0.992149	0.99425	0.996351	0.998452	0.997354	0.994123	0.990892	0.987661	0.98443	0.98331	0.983917	0.984523	0.98513
0.988456	0.986601	0.984746	0.982892	0.981037	0.979182	0.977585	0.976002	0.97442	0.972837	0.971254	0.97388	0.976973	0.980067	0.98316	0.986254	0.987416	0.988238	0.98906	0.989882	0.990704	0.988832	0.986285	0.983739	0.981192	0.978646	0.97707	0.975817	0.974564	0.973311	0.972058	0.974572	0.978701	0.982829	0.986958	0.991086	0.993428	0.994807	0.996186	0.997565	0.998945	0.998212	0.996073	0.993933	0.991793	0.989653	0.988724	0.988784	0.988845	0.988906
0.976416	0.974381	0.972346	0.970311	0.968275	0.96624	0.965495	0.964818	0.964142	0.963465	0.962788	0.965454	0.968491	0.971528	0.974565	0.977603	0.979975	0.982229	0.984484	0.986738	0.988993	0.987788	0.985718	0.983648	0.981578	0.979508	0.979144	0.979348	0.979551	0.979755	0.979959	0.982293	0.98554	0.988788	0.992035	0.995282	0.996841	0.997491	0.998141	0.998791	0.999442	0.999079	0.998041	0.997003	0.995965	0.994927	0.99419	0.993699	0.993209	0.992719
0.96426	0.962043	0.959825	0.957608	0.955391	0.953173	0.953289	0.953526	0.953764	0.954002	0.95424	0.956946	0.959927	0.962907	0.965888	0.968868	0.972461	0.976162	0.979863	0.983564	0.987265	0.986734	0.985145	0.983557	0.981968	0.980379	0.981238	0.982913	0.984587	0.986262	0.987936	0.990089	0.992446	0.994803	0.99716	0.999518	1.00029	1.0002	1.00012	1.00003	0.999944	0.999954	1.00003	1.0001	1.00018	1.00025	0.999709	0.998662	0.997615	0.996568
0.951986	0.949585	0.947184	0.944783	0.942381	0.93998	0.940964	0.942125	0.943287	0.944448	0.94561	0.948357	0.95128	0.954203	0.957126	0.960049	0.964875	0.970036	0.975197	0.980358	0.98552	0.98567	0.984567	0.983464	0.982361	0.981258	0.983352	0.986512	0.989671	0.992831	0.99599	0.997959	0.999418	1.00088	1.00234	1.00379	1.00377	1.00294	1.00211	1.00128	1.00045	1.00084	1.00203	1.00323	1.00443	1.00563	1.00528	1.00367	1.00206	1.00046
0.949342	0.947032	0.944721	0.942411	0.9401	0.93779	0.939691	0.941814	0.943937	0.94606	0.948183	0.950077	0.951947	0.953816	0.955685	0.957555	0.962126	0.967174	0.972222	0.97727	0.982318	0.982535	0.981545	0.980555	0.979565	0.978575	0.980549	0.983509	0.98647	0.989431	0.992392	0.994696	0.996718	0.998739	1.00076	1.00278	1.00271	1.0015	1.00029	0.999083	0.997875	0.998464	1.00025	1.00204	1.00382	1.00561	1.00562	1.00417	1.00272	1.00127
0.949406	0.947265	0.945124	0.942982	0.940841	0.938699	0.941539	0.94464	0.947742	0.950844	0.953945	0.954729	0.955255	0.955781	0.956307	0.956833	0.960727	0.965216	0.969704	0.974192	0.978681	0.978793	0.977811	0.976829	0.975847	0.974865	0.976333	0.978617	0.980901	0.983185	0.98547	0.988257	0.991259	0.994262	0.997265	1.00027	1.00035	0.998867	0.997381	0.995896	0.99441	0.995153	0.997382	0.99961	1.00184	1.00407	1.00447	1.00338	1.0023	1.00121
0.949471	0.947501	0.94553	0.943559	0.941588	0.939617	0.943404	0.947494	0.951584	0.955674	0.959764	0.959426	0.958596	0.957765	0.956935	0.956105	0.959315	0.963239	0.967162	0.971085	0.975008	0.975014	0.97404	0.973066	0.972093	0.971119	0.972076	0.973677	0.975278	0.976879	0.97848	0.981756	0.985748	0.989741	0.993734	0.997727	0.997977	0.99621	0.994444	0.992678	0.990912	0.99181	0.994485	0.997159	0.999834	1.00251	1.00332	1.0026	1.00187	1.00115
0.949537	0.947738	0.94594	0.944141	0.942343	0.940544	0.945288	0.950375	0.955463	0.960551	0.965639	0.964168	0.961968	0.959769	0.957569	0.95537	0.95789	0.961243	0.964595	0.967948	0.971301	0.971199	0.970233	0.969268	0.968302	0.967336	0.967778	0.96869	0.969601	0.970512	0.971423	0.975192	0.980184	0.985177	0.99017	0.995163	0.995578	0.993528	0.991478	0.989429	0.987379	0.988434	0.99156	0.994685	0.99781	1.00094	1.00215	1.0018	1.00145	1.0011
0.949603	0.947979	0.946354	0.944729	0.943105	0.94148	0.947189	0.953285	0.95938	0.965475	0.97157	0.968956	0.965374	0.961792	0.95821	0.954628	0.95645	0.959227	0.962004	0.96478	0.967557	0.967347	0.966389	0.965432	0.964475	0.963517	0.963439	0.963654	0.963869	0.964083	0.964298	0.968564	0.974566	0.980569	0.986571	0.992573	0.993156	0.99082	0.988484	0.986148	0.983812	0.985026	0.988606	0.992186	0.995766	0.999346	1.00097	1.00099	1.00102	1.00104
0.956655	0.955118	0.95358	0.952043	0.950505	0.948968	0.954025	0.959429	0.964834	0.970238	0.975642	0.972825	0.969094	0.965363	0.961632	0.957901	0.959359	0.961733	0.964108	0.966482	0.968856	0.968437	0.967321	0.966205	0.965088	0.963972	0.963827	0.964006	0.964185	0.964364	0.964543	0.967828	0.972444	0.97706	0.981676	0.986292	0.986675	0.98478	0.982885	0.980989	0.979094	0.980512	0.98414	0.987767	0.991395	0.995022	0.996931	0.997434	0.997937	0.998439
0.966654	0.965168	0.963682	0.962196	0.96071	0.959225	0.962953	0.966956	0.970959	0.974961	0.978964	0.976334	0.972967	0.969599	0.966232	0.962865	0.964095	0.966136	0.968177	0.970219	0.97226	0.971592	0.970246	0.968899	0.967553	0.966207	0.966184	0.966603	0.967021	0.967439	0.967857	0.96954	0.971765	0.973989	0.976214	0.978438	0.978469	0.977319	0.976169	0.975019	0.973869	0.975513	0.979018	0.982524	0.98603	0.989535	0.991678	0.992706	0.993735	0.994763
0.97675	0.975316	0.973882	0.972448	0.971014	0.96958	0.971967	0.974555	0.977143	0.97973	0.982318	0.979877	0.976877	0.973876	0.970876	0.967876	0.968876	0.970581	0.972287	0.973992	0.975698	0.974776	0.973198	0.97162	0.970043	0.968465	0.968565	0.969225	0.969884	0.970544	0.971204	0.971268	0.971079	0.970889	0.970699	0.970509	0.970184	0.969786	0.969389	0.968992	0.968594	0.970465	0.973847	0.97723	0.980612	0.983995	0.986375	0.987933	0.989492	0.991051
0.986944	0.985563	0.984181	0.9828	0.981418	0.980037	0.981068	0.982227	0.983386	0.984545	0.985704	0.983454	0.980824	0.978195	0.975565	0.972936	0.973703	0.975069	0.976436	0.977802	0.979168	0.977992	0.97618	0.974368	0.972556	0.970744	0.970968	0.971872	0.972775	0.973679	0.974582	0.973014	0.970386	0.967758	0.96513	0.962502	0.961818	0.962181	0.962543	0.962906	0.963268	0.965368	0.968626	0.971885	0.975143	0.978401	0.98102	0.983114	0.985209	0.987303
0.997236	0.995908	0.994579	0.993251	0.991922	0.990594	0.990258	0.989974	0.989691	0.989407	0.989124	0.987066	0.98481	0.982555	0.9803	0.978045	0.978577	0.979601	0.980625	0.981649	0.982673	0.981239	0.97919	0.977142	0.975093	0.973045	0.973395	0.974544	0.975694	0.976844	0.977993	0.974776	0.969687	0.964597	0.959508	0.954419	0.953372	0.954501	0.955631	0.956761	0.95789	0.960222	0.963355	0.966488	0.969621	0.972754	0.975613	0.978248	0.980884	0.983519
1.00186	1.00036	0.99887	0.997376	0.995882	0.994388	0.993008	0.991634	0.990259	0.988885	0.987511	0.985729	0.983901	0.982074	0.980246	0.978418	0.978597	0.979129	0.979662	0.980194	0.980727	0.979508	0.977851	0.976193	0.974536	0.972879	0.973406	0.97466	0.975915	0.97717	0.978425	0.975057	0.969709	0.964361	0.959013	0.953664	0.952864	0.954513	0.956162	0.957811	0.95946	0.961569	0.963986	0.966403	0.968821	0.971238	0.973952	0.976909	0.979866	0.982823
1.00321	1.00143	0.999639	0.997851	0.996064	0.994277	0.992036	0.989771	0.987506	0.985241	0.982976	0.981518	0.980151	0.978783	0.977415	0.976048	0.975803	0.975755	0.975708	0.975661	0.975614	0.974884	0.973984	0.973083	0.972183	0.971283	0.972016	0.973295	0.974573	0.975851	0.97713	0.974481	0.97015	0.965819	0.961487	0.957156	0.956957	0.958983	0.96101	0.963036	0.965063	0.966687	0.968043	0.969399	0.970755	0.972111	0.974455	0.977608	0.980762	0.983915
1.00458	1.0025	1.00041	0.998331	0.996248	0.994164	0.991054	0.98789	0.984725	0.981561	0.978396	0.977267	0.976364	0.975461	0.974558	0.973654	0.972981	0.972349	0.971717	0.971084	0.970452	0.970216	0.97008	0.969943	0.969807	0.969671	0.970613	0.971916	0.973218	0.97452	0.975823	0.9739	0.970595	0.96729	0.963986	0.960681	0.961089	0.963497	0.965904	0.968312	0.97072	0.971853	0.972138	0.972423	0.972708	0.972992	0.974963	0.978314	0.981666	0.985017
1.00596	1.00358	1.0012	0.998815	0.996433	0.994051	0.990063	0.985991	0.981918	0.977845	0.973773	0.972975	0.972541	0.972106	0.971672	0.971238	0.970133	0.96891	0.967686	0.966463	0.96524	0.965503	0.966138	0.966773	0.967408	0.968043	0.969197	0.970523	0.97185	0.973176	0.974503	0.973313	0.971045	0.968777	0.966508	0.96424	0.965261	0.968054	0.970846	0.973639	0.976431	0.97707	0.976273	0.975476	0.974679	0.973882	0.975477	0.979027	0.982578	0.986129
1.00736	1.00467	1.00199	0.999305	0.996621	0.993937	0.989063	0.984073	0.979084	0.974094	0.969104	0.968641	0.96868	0.968719	0.968759	0.968798	0.967257	0.965437	0.963617	0.961797	0.959977	0.960744	0.962158	0.963572	0.964986	0.9664	0.967767	0.969118	0.970468	0.971819	0.97317	0.97272	0.971499	0.970277	0.969055	0.967834	0.969474	0.972655	0.975836	0.979017	0.982198	0.982337	0.980448	0.978559	0.97667	0.974781	0.975995	0.979747	0.9835	0.987252
1.01051	1.00738	1.00425	1.00112	0.997997	0.99487	0.98978	0.984586	0.979391	0.974197	0.969003	0.968902	0.969366	0.969831	0.970296	0.97076	0.969638	0.968236	0.966834	0.965432	0.96403	0.964475	0.965381	0.966288	0.967195	0.968101	0.969262	0.970508	0.971754	0.973	0.974246	0.974052	0.973241	0.972429	0.971618	0.970807	0.972474	0.975474	0.978475	0.981475	0.984476	0.984704	0.983084	0.981464	0.979844	0.978223	0.979159	0.982186	0.985213	0.98824
1.01504	1.01136	1.00768	1.00399	1.00031	0.996629	0.991847	0.987008	0.982168	0.977329	0.972489	0.972773	0.973625	0.974478	0.975331	0.976184	0.976153	0.975967	0.975781	0.975595	0.975408	0.974881	0.974269	0.973657	0.973045	0.972433	0.973059	0.974098	0.975138	0.976177	0.977216	0.976898	0.975998	0.975099	0.974199	0.9733	0.974527	0.9769	0.979273	0.981645	0.984018	0.984798	0.984517	0.984235	0.983953	0.983671	0.984409	0.98598	0.987552	0.989123
1.01962	1.01538	1.01113	1.00689	1.00265	0.998405	0.993935	0.989453	0.984972	0.98049	0.976008	0.976681	0.977925	0.97917	0.980415	0.98166	0.982732	0.983773	0.984814	0.985856	0.986897	0.985389	0.983243	0.981098	0.978952	0.976806	0.976893	0.977723	0.978554	0.979384	0.980215	0.979772	0.978783	0.977794	0.976805	0.975816	0.976601	0.978339	0.980078	0.981817	0.983556	0.984893	0.985963	0.987033	0.988102	0.989172	0.989709	0.989811	0.989913	0.990015
1.02424	1.01943	1.01462	1.00981	1.00501	1.0002	0.996043	0.991923	0.987802	0.983682	0.979562	0.980626	0.982267	0.983908	0.985548	0.987189	0.989374	0.991654	0.993935	0.996216	0.998496	0.995998	0.992304	0.98861	0.984916	0.981222	0.980763	0.981383	0.982003	0.982622	0.983242	0.982673	0.981594	0.980515	0.979436	0.978358	0.978694	0.979793	0.980892	0.98199	0.983089	0.984989	0.987423	0.989857	0.992292	0.994726	0.995061	0.993679	0.992297	0.990915
1.02891	1.02353	1.01815	1.01277	1.00739	1.00201	0.998171	0.994416	0.99066	0.986905	0.98315	0.98461	0.986651	0.988691	0.990731	0.992771	0.99608	0.999612	1.00314	1.00668	1.01021	1.00671	1.00145	0.996195	0.990938	0.98568	0.984671	0.985078	0.985485	0.985892	0.986299	0.985602	0.984432	0.983263	0.982093	0.980923	0.980808	0.98126	0.981713	0.982165	0.982618	0.985086	0.988898	0.992709	0.996521	1.00033	1.00046	0.997584	0.994704	0.991824
1.02706	1.02179	1.01652	1.01124	1.00597	1.0007	0.997627	0.994672	0.991717	0.988761	0.985806	0.986871	0.988383	0.989894	0.991406	0.992917	0.996607	1.00068	1.00475	1.00883	1.0129	1.00938	1.00395	0.998526	0.9931	0.987675	0.986287	0.986244	0.986202	0.98616	0.986117	0.985479	0.984586	0.983693	0.982799	0.981906	0.98185	0.982245	0.98264	0.983035	0.98343	0.98589	0.989725	0.993561	0.997397	1.00123	1.00143	0.99866	0.995886	0.993113
1.01836	1.01391	1.00946	1.00501	1.00056	0.996106	0.994271	0.992574	0.990877	0.989179	0.987482	0.987318	0.987325	0.987331	0.987337	0.987344	0.990633	0.994501	0.998369	1.00224	1.00611	1.00358	0.999453	0.995328	0.991202	0.987077	0.98549	0.984749	0.984009	0.983268	0.982528	0.982145	0.981914	0.981684	0.981454	0.981224	0.981765	0.982722	0.983679	0.984636	0.985593	0.987437	0.989872	0.992307	0.994742	0.997177	0.997735	0.996757	0.995778	0.9948
1.00958	1.00596	1.00234	0.998713	0.995091	0.99147	0.990883	0.990456	0.990028	0.989601	0.989174	0.987769	0.986256	0.984743	0.983229	0.981716	0.984601	0.988262	0.991923	0.995584	0.999244	0.997726	0.994912	0.992099	0.989286	0.986472	0.984685	0.98324	0.981794	0.980349	0.978904	0.978778	0.979217	0.979656	0.980095	0.980535	0.981679	0.983204	0.984728	0.986252	0.987777	0.988999	0.99002	0.991041	0.992062	0.993083	0.994001	0.994836	0.99567	0.996504
1.00071	0.997926	0.995142	0.992357	0.989573	0.986788	0.987462	0.988317	0.989172	0.990027	0.990883	0.988225	0.985177	0.98213	0.979082	0.976034	0.978511	0.981962	0.985414	0.988865	0.992317	0.991816	0.990328	0.988839	0.987351	0.985862	0.983872	0.981715	0.979559	0.977402	0.975245	0.975378	0.976494	0.977609	0.978724	0.979839	0.981593	0.98369	0.985787	0.987884	0.989982	0.990577	0.99017	0.989763	0.989356	0.988949	0.990232	0.992896	0.99556	0.998224
0.991757	0.989818	0.987879	0.98594	0.984001	0.982062	0.984008	0.986158	0.988308	0.990458	0.992607	0.988685	0.984088	0.979491	0.974894	0.970297	0.972362	0.975602	0.978842	0.982082	0.985322	0.985849	0.985698	0.985548	0.985397	0.985246	0.983052	0.980177	0.977301	0.974426	0.971551	0.971946	0.973744	0.975541	0.977339	0.979137	0.981505	0.984181	0.986857	0.989532	0.992208	0.992169	0.990321	0.988472	0.986624	0.984776	0.986425	0.990937	0.995449	0.999961
0.986989	0.985676	0.984363	0.98305	0.981737	0.980424	0.982447	0.984645	0.986843	0.989041	0.99124	0.987252	0.982578	0.977903	0.973228	0.968553	0.97011	0.972767	0.975424	0.978081	0.980738	0.98194	0.982778	0.983615	0.984453	0.985291	0.983009	0.979686	0.976363	0.973041	0.969718	0.970083	0.972029	0.973975	0.975921	0.977867	0.980774	0.984199	0.987623	0.991047	0.994471	0.994208	0.991486	0.988764	0.986042	0.98332	0.985104	0.990576	0.996047	1.00152
0.988145	0.987146	0.986147	0.985148	0.98415	0.983151	0.983563	0.984051	0.984538	0.985025	0.985512	0.983153	0.980478	0.977803	0.975128	0.972452	0.97337	0.974921	0.976472	0.978023	0.979575	0.980949	0.982279	0.983609	0.984939	0.986269	0.984062	0.980677	0.977291	0.973906	0.97052	0.970443	0.971783	0.973123	0.974463	0.975803	0.979139	0.983549	0.987959	0.992368	0.996778	0.996868	0.994077	0.991286	0.988496	0.985705	0.987295	0.99247	0.997644	1.00282
0.989313	0.988631	0.987949	0.987267	0.986586	0.985904	0.984691	0.983451	0.98221	0.98097	0.979729	0.979015	0.978358	0.977702	0.977045	0.976389	0.97666	0.977095	0.97753	0.977965	0.9784	0.979948	0.981775	0.983603	0.98543	0.987257	0.985127	0.981677	0.978228	0.974779	0.97133	0.970805	0.971534	0.972262	0.972991	0.973719	0.977487	0.982892	0.988297	0.993702	0.999107	0.999553	0.996693	0.993834	0.990974	0.988114	0.989508	0.994382	0.999257	1.00413
0.990492	0.990131	0.989769	0.989407	0.989045	0.988683	0.98583	0.982845	0.97986	0.976875	0.973891	0.974836	0.976218	0.9776	0.978982	0.980364	0.979983	0.97929	0.978598	0.977906	0.977214	0.978938	0.981267	0.983596	0.985925	0.988254	0.986201	0.982688	0.979174	0.975661	0.972148	0.971171	0.971282	0.971393	0.971504	0.971615	0.97582	0.98223	0.98864	0.995049	1.00146	1.00227	0.999335	0.996405	0.993475	0.990545	0.991741	0.996313	1.00089	1.00546
0.991683	0.991644	0.991606	0.991567	0.991529	0.99149	0.986979	0.982233	0.977487	0.972741	0.967995	0.970617	0.974057	0.977497	0.980937	0.984377	0.983337	0.981507	0.979677	0.977846	0.976016	0.977919	0.980754	0.983589	0.986425	0.98926	0.987286	0.983708	0.980129	0.976551	0.972973	0.971541	0.971028	0.970516	0.970003	0.96949	0.974137	0.981561	0.988985	0.996409	1.00383	1.005	1.002	0.999002	0.996001	0.993001	0.993997	0.998263	1.00253	1.0068
0.991194	0.991644	0.992094	0.992543	0.992993	0.993443	0.988139	0.982532	0.976926	0.971319	0.965712	0.969035	0.973349	0.977664	0.981978	0.986293	0.985195	0.983141	0.981088	0.979034	0.97698	0.978712	0.981389	0.984066	0.986744	0.989421	0.987552	0.984168	0.980784	0.9774	0.974015	0.972459	0.971685	0.970912	0.970138	0.969365	0.973955	0.981432	0.98891	0.996388	1.00387	1.00542	1.00304	1.00065	0.998261	0.995874	0.996891	1.00069	1.00449	1.0083
0.987481	0.988732	0.989984	0.991236	0.992487	0.993739	0.989309	0.98458	0.979851	0.975122	0.970393	0.972536	0.975442	0.978349	0.981256	0.984162	0.984159	0.983642	0.983125	0.982609	0.982092	0.982983	0.984225	0.985468	0.986711	0.987954	0.986243	0.983549	0.980854	0.978159	0.975465	0.974422	0.974088	0.973753	0.973418	0.973084	0.976661	0.982344	0.988027	0.99371	0.999393	1.00139	1.00092	1.00046	0.99999	0.999524	1.00099	1.00402	1.00706	1.0101
0.983732	0.985793	0.987854	0.989915	0.991976	0.994037	0.99049	0.986647	0.982804	0.978961	0.975119	0.976071	0.977556	0.979041	0.980526	0.982011	0.983113	0.984148	0.985183	0.986218	0.987253	0.987295	0.987089	0.986884	0.986678	0.986472	0.984922	0.982923	0.980925	0.978926	0.976928	0.976404	0.976513	0.976621	0.97673	0.976839	0.979393	0.983264	0.987135	0.991006	0.994878	0.997311	0.998786	1.00026	1.00174	1.00321	1.00512	1.00739	1.00965	1.01192
0.979947	0.982825	0.985704	0.988582	0.99146	0.994339	0.991682	0.988734	0.985786	0.982838	0.97989	0.97964	0.97969	0.979739	0.979789	0.979839	0.982057	0.984659	0.98726	0.989862	0.992463	0.991649	0.989981	0.988313	0.986644	0.984976	0.983588	0.982292	0.980996	0.979701	0.978405	0.978406	0.978962	0.979518	0.980074	0.98063	0.982151	0.984193	0.986235	0.988277	0.990318	0.993196	0.99663	1.00006	1.0035	1.00693	1.0093	1.01078	1.01227	1.01376
0.976125	0.979829	0.983532	0.987236	0.990939	0.994643	0.992886	0.990841	0.988797	0.986752	0.984708	0.983243	0.981844	0.980444	0.979045	0.977645	0.980991	0.985175	0.989358	0.993541	0.997724	0.996045	0.9929	0.989756	0.986611	0.983466	0.98224	0.981654	0.981069	0.980483	0.979897	0.980426	0.981434	0.982442	0.98345	0.984457	0.984937	0.985131	0.985326	0.985521	0.985715	0.98904	0.994453	0.999865	1.00528	1.01069	1.01351	1.01421	1.01491	1.01561
0.975282	0.97925	0.983219	0.987188	0.991156	0.995125	0.994115	0.992844	0.991573	0.990302	0.989031	0.986641	0.984126	0.981612	0.979098	0.976584	0.98062	0.985812	0.991005	0.996197	1.00139	0.999029	0.99478	0.990532	0.986283	0.982034	0.980924	0.980859	0.980795	0.98073	0.980666	0.981555	0.982853	0.984151	0.985449	0.986747	0.986477	0.985362	0.984248	0.983133	0.982018	0.985478	0.991986	0.998495	1.005	1.01151	1.01468	1.01512	1.01555	1.01598
0.982511	0.985224	0.987938	0.990651	0.993365	0.996078	0.995395	0.994533	0.993671	0.992809	0.991947	0.989425	0.986719	0.984012	0.981306	0.9786	0.982134	0.98677	0.991405	0.996041	1.00068	0.998143	0.993817	0.989491	0.985165	0.980839	0.979712	0.979651	0.97959	0.979529	0.979468	0.980253	0.981399	0.982546	0.983693	0.98484	0.984625	0.983677	0.982729	0.981781	0.980833	0.983575	0.988777	0.993979	0.999181	1.00438	1.00759	1.00917	1.01075	1.01233
0.989809	0.991256	0.992702	0.994148	0.995595	0.997041	0.996687	0.996238	0.995789	0.99534	0.994891	0.992236	0.989336	0.986436	0.983536	0.980635	0.983663	0.987737	0.99181	0.995884	0.999957	0.997249	0.992844	0.98844	0.984036	0.979632	0.978488	0.978431	0.978373	0.978316	0.978259	0.978937	0.979932	0.980926	0.98192	0.982914	0.982755	0.981975	0.981195	0.980416	0.979636	0.981654	0.985536	0.989419	0.993301	0.997184	1.00043	1.00317	1.0059	1.00864
0.997179	0.997345	0.997512	0.997679	0.997846	0.998013	0.997991	0.997959	0.997927	0.997895	0.997863	0.995074	0.991978	0.988882	0.985787	0.982691	0.985207	0.988713	0.992219	0.995725	0.999231	0.996346	0.991862	0.987379	0.982896	0.978413	0.977252	0.977198	0.977145	0.977091	0.977038	0.97761	0.978449	0.979289	0.980129	0.980969	0.980867	0.980257	0.979647	0.979037	0.978427	0.979714	0.982264	0.984815	0.987365	0.989915	0.993209	0.99711	1.00101	1.00491
1.00462	1.00349	1.00237	1.00124	1.00012	0.998994	0.999308	0.999697	1.00009	1.00048	1.00086	0.997939	0.994646	0.991353	0.988059	0.984766	0.986765	0.989698	0.992631	0.995564	0.998497	0.995434	0.990871	0.986308	0.981745	0.977182	0.976004	0.975954	0.975905	0.975855	0.975805	0.976269	0.976953	0.977637	0.978322	0.979006	0.97896	0.978522	0.978084	0.977646	0.977207	0.977755	0.978961	0.980166	0.981371	0.982577	0.985913	0.990992	0.996071	1.00115
1.01133	1.00915	1.00697	1.00478	1.0026	1.00041	1.00088	1.00149	1.0021	1.00271	1.00333	1.00042	0.997127	0.993833	0.990538	0.987244	0.988829	0.991276	0.993722	0.996168	0.998615	0.995569	0.991151	0.986732	0.982314	0.977895	0.976654	0.976471	0.976288	0.976105	0.975922	0.976255	0.976808	0.977362	0.977915	0.978469	0.97847	0.978175	0.97788	0.977584	0.977289	0.977153	0.977124	0.977094	0.977064	0.977035	0.980221	0.986038	0.991855	0.997672
1.01491	1.01264	1.01037	1.0081	1.00583	1.00356	1.00346	1.00347	1.00349	1.00351	1.00352	1.00128	0.998777	0.99628	0.993782	0.991285	0.992885	0.995209	0.997533	0.999857	1.00218	0.999951	0.996582	0.993213	0.989844	0.986475	0.984983	0.984116	0.98325	0.982384	0.981518	0.981627	0.982154	0.98268	0.983207	0.983734	0.983741	0.983469	0.983196	0.982924	0.982651	0.982073	0.981292	0.98051	0.979728	0.978946	0.981205	0.985952	0.990698	0.995445
1.01852	1.01616	1.01381	1.01145	1.00909	1.00673	1.00606	1.00548	1.00489	1.0043	1.00372	1.00214	1.00044	0.998751	0.997057	0.995364	0.996981	0.999181	1.00138	1.00358	1.00578	1.00437	1.00207	0.999756	0.997446	0.995136	0.993392	0.991836	0.990279	0.988723	0.987167	0.98705	0.98755	0.98805	0.988551	0.989051	0.989064	0.988814	0.988565	0.988315	0.988066	0.987041	0.9855	0.983959	0.982417	0.980876	0.982199	0.985865	0.98953	0.993196
1.02217	1.01972	1.01728	1.01483	1.01239	1.00994	1.00869	1.00749	1.0063	1.00511	1.00392	1.00301	1.00213	1.00125	1.00036	0.999483	1.00112	1.00319	1.00527	1.00734	1.00942	1.00884	1.0076	1.00636	1.00512	1.00388	1.00188	0.99963	0.997377	0.995124	0.992871	0.992526	0.992999	0.993472	0.993946	0.994419	0.994437	0.994211	0.993985	0.993758	0.993532	0.992057	0.989749	0.987441	0.985133	0.982825	0.983202	0.985777	0.988351	0.990926
1.02585	1.02332	1.02078	1.01825	1.01571	1.01318	1.01134	1.00953	1.00773	1.00593	1.00412	1.00389	1.00383	1.00376	1.0037	1.00364	1.00529	1.00724	1.00919	1.01114	1.01309	1.01335	1.01319	1.01303	1.01287	1.01271	1.01046	1.0075	1.00454	1.00159	0.99863	0.998055	0.998501	0.998947	0.999393	0.999838	0.999863	0.99966	0.999457	0.999254	0.999052	0.997121	0.994039	0.990957	0.987874	0.984792	0.984215	0.985688	0.987161	0.988634
1.02976	1.02711	1.02446	1.02182	1.01917	1.01653	1.01433	1.01215	1.00998	1.0078	1.00562	1.00573	1.00609	1.00646	1.00682	1.00718	1.0088	1.01063	1.01247	1.01431	1.01615	1.01713	1.0179	1.01868	1.01945	1.02022	1.01766	1.01399	1.01032	1.00666	1.00299	1.00219	1.00262	1.00306	1.00349	1.00393	1.0039	1.00362	1.00334	1.00307	1.00279	1.00047	0.996773	0.993082	0.98939	0.985698	0.98433	0.984862	0.985395	0.985928
1.035	1.0321	1.02919	1.02628	1.02337	1.02046	1.01951	1.01865	1.0178	1.01694	1.01609	1.0142	1.0122	1.01019	1.00819	1.00619	1.00745	1.00928	1.01111	1.01294	1.01477	1.01563	1.01625	1.01687	1.01749	1.01811	1.01496	1.01055	1.00615	1.00174	0.997337	0.996387	0.996918	0.997449	0.99798	0.998511	0.998031	0.997006	0.995982	0.994957	0.993933	0.991651	0.98853	0.985409	0.982289	0.979168	0.978187	0.978957	0.979728	0.980498
1.0403	1.03713	1.03396	1.03078	1.02761	1.02444	1.02473	1.02521	1.02569	1.02617	1.02665	1.02275	1.01836	1.01397	1.00958	1.00519	1.00608	1.00791	1.00973	1.01156	1.01338	1.01412	1.01458	1.01504	1.01551	1.01597	1.01223	1.00708	1.00193	0.996782	0.991634	0.990529	0.991158	0.991786	0.992415	0.993044	0.992107	0.990327	0.988548	0.986769	0.984989	0.982751	0.980207	0.977663	0.975119	0.972575	0.971985	0.972995	0.974005	0.975015
1.04566	1.04222	1.03877	1.03533	1.03189	1.02845	1.03001	1.03184	1.03366	1.03549	1.03731	1.03138	1.02458	1.01778	1.01098	1.00418	1.00471	1.00652	1.00834	1.01016	1.01198	1.01259	1.01289	1.0132	1.01351	1.01382	1.00947	1.00357	0.997674	0.991774	0.985875	0.984614	0.985341	0.986069	0.986796	0.987523	0.986126	0.983584	0.981042	0.978501	0.975959	0.973765	0.971803	0.969841	0.967879	0.965918	0.965723	0.966976	0.968228	0.96948
1.05106	1.04735	1.04364	1.03992	1.03621	1.0325	1.03534	1.03853	1.04171	1.0449	1.04808	1.04009	1.03086	1.02163	1.01239	1.00316	1.00332	1.00513	1.00694	1.00875	1.01056	1.01104	1.01119	1.01134	1.01149	1.01164	1.00669	1.00003	0.993375	0.986718	0.980061	0.978642	0.979469	0.980296	0.981123	0.98195	0.980087	0.976776	0.973464	0.970153	0.966842	0.964693	0.963319	0.961944	0.96057	0.959196	0.959401	0.960898	0.962394	0.963891
1.05658	1.05256	1.04853	1.04451	1.04049	1.03647	1.04047	1.0449	1.04932	1.05374	1.05817	1.04828	1.03681	1.02533	1.01386	1.00238	1.00215	1.0039	1.00565	1.0074	1.00915	1.0095	1.00951	1.00952	1.00953	1.00953	1.00402	0.996654	0.989294	0.981933	0.974573	0.972984	0.973869	0.974753	0.975638	0.976522	0.97424	0.970252	0.966265	0.962277	0.95829	0.956199	0.955374	0.954549	0.953724	0.952899	0.953466	0.955172	0.956879	0.958585
1.06326	1.05828	1.0533	1.04832	1.04334	1.03836	1.04128	1.04462	1.04796	1.0513	1.05464	1.04597	1.03596	1.02596	1.01595	1.00595	1.00508	1.00583	1.00658	1.00732	1.00807	1.00833	1.00847	1.00861	1.00875	1.00888	1.00367	0.996681	0.989688	0.982695	0.975702	0.973741	0.973937	0.974132	0.974328	0.974524	0.972697	0.969782	0.966867	0.963951	0.961036	0.959242	0.958195	0.957149	0.956103	0.955056	0.955283	0.956552	0.95782	0.959089
1.07	1.06405	1.0581	1.05216	1.04621	1.04026	1.0421	1.04434	1.04659	1.04883	1.05108	1.04363	1.03511	1.02659	1.01807	1.00955	1.00805	1.00778	1.00752	1.00725	1.00699	1.00715	1.00742	1.00769	1.00796	1.00823	1.00333	0.996708	0.990086	0.983464	0.976842	0.974505	0.974005	0.973506	0.973006	0.972506	0.97114	0.969307	0.967474	0.965641	0.963809	0.962314	0.961044	0.959774	0.958505	0.957235	0.957118	0.957944	0.958771	0.959597
1.0768	1.06988	1.06296	1.05604	1.04911	1.04219	1.04292	1.04406	1.0452	1.04634	1.04748	1.04127	1.03425	1.02723	1.02021	1.01319	1.01104	1.00975	1.00846	1.00718	1.00589	1.00595	1.00636	1.00676	1.00716	1.00757	1.00298	0.996735	0.990488	0.98424	0.977993	0.975277	0.974075	0.972873	0.971671	0.970468	0.969567	0.968827	0.968087	0.967348	0.966608	0.965415	0.96392	0.962425	0.96093	0.959434	0.958971	0.959351	0.959731	0.960111
1.08368	1.07577	1.06786	1.05995	1.05204	1.04413	1.04376	1.04378	1.0438	1.04383	1.04385	1.03889	1.03338	1.02788	1.02237	1.01686	1.01406	1.01174	1.00942	1.0071	1.00478	1.00475	1.00529	1.00582	1.00636	1.0069	1.00263	0.996763	0.990893	0.985024	0.979155	0.976056	0.974145	0.972234	0.970322	0.968411	0.967979	0.968343	0.968707	0.969071	0.969435	0.968547	0.966824	0.965101	0.963378	0.961655	0.960841	0.960771	0.9607	0.96063
1.09062	1.08171	1.07281	1.0639	1.055	1.0461	1.0446	1.0435	1.04239	1.04129	1.04018	1.03649	1.03251	1.02853	1.02455	1.02057	1.01711	1.01375	1.01039	1.00703	1.00367	1.00353	1.00421	1.00488	1.00555	1.00622	1.00228	0.99679	0.991303	0.985816	0.980328	0.976843	0.974216	0.971589	0.968961	0.966334	0.966376	0.967854	0.969332	0.97081	0.972289	0.971708	0.969756	0.967803	0.96585	0.963897	0.962729	0.962204	0.961679	0.961153
1.07787	1.07068	1.06348	1.05629	1.0491	1.0419	1.04008	1.03854	1.037	1.03546	1.03392	1.03133	1.02863	1.02593	1.02322	1.02052	1.01766	1.01477	1.01188	1.00899	1.0061	1.00536	1.00514	1.00493	1.00472	1.0045	1.00068	0.995664	0.990644	0.985623	0.980603	0.977718	0.975749	0.973779	0.97181	0.96984	0.969691	0.970523	0.971354	0.972185	0.973016	0.972324	0.970616	0.968908	0.9672	0.965492	0.964264	0.963428	0.962592	0.961756
1.06463	1.05922	1.0538	1.04839	1.04297	1.03755	1.03541	1.03345	1.03148	1.02952	1.02755	1.02608	1.02466	1.02324	1.02182	1.02041	1.01817	1.01578	1.0134	1.01102	1.00863	1.00725	1.00613	1.005	1.00387	1.00275	0.999053	0.994505	0.989958	0.98541	0.980863	0.978603	0.977323	0.976044	0.974764	0.973484	0.973131	0.973276	0.973421	0.973566	0.973711	0.972898	0.971446	0.969994	0.968542	0.96709	0.965806	0.964659	0.963513	0.962366
1.05127	1.04765	1.04403	1.0404	1.03678	1.03316	1.0307	1.02831	1.02591	1.02352	1.02112	1.02077	1.02065	1.02053	1.02041	1.02029	1.01868	1.0168	1.01493	1.01306	1.01118	1.00917	1.00712	1.00507	1.00302	1.00097	0.997406	0.993336	0.989266	0.985195	0.981125	0.979496	0.978913	0.97833	0.977747	0.977164	0.976604	0.976056	0.975508	0.97496	0.974413	0.973477	0.972284	0.97109	0.969897	0.968703	0.967363	0.965903	0.964442	0.962982
1.03778	1.03597	1.03416	1.03235	1.03054	1.02873	1.02595	1.02312	1.02029	1.01746	1.01463	1.01541	1.0166	1.01779	1.01898	1.02017	1.01919	1.01784	1.01648	1.01512	1.01376	1.0111	1.00812	1.00514	1.00216	0.999179	0.995743	0.992155	0.988567	0.984979	0.981391	0.980398	0.980518	0.980638	0.980759	0.980879	0.98011	0.978863	0.977615	0.976368	0.975121	0.974062	0.97313	0.972197	0.971265	0.970332	0.968935	0.967158	0.965381	0.963604
1.02415	1.02417	1.02419	1.02421	1.02423	1.02425	1.02115	1.01788	1.01461	1.01134	1.00807	1.01001	1.01252	1.01503	1.01754	1.02005	1.01972	1.01888	1.01804	1.0172	1.01636	1.01306	1.00914	1.00521	1.00129	0.99737	0.994063	0.990962	0.987861	0.984759	0.981658	0.981309	0.982139	0.982969	0.983799	0.98463	0.98365	0.981697	0.979743	0.97779	0.975836	0.974653	0.973984	0.973315	0.972646	0.971977	0.970523	0.968426	0.966328	0.964231
1.01554	1.01595	1.01636	1.01677	1.01718	1.01759	1.01577	1.01383	1.01189	1.00995	1.00801	1.00891	1.01012	1.01133	1.01254	1.01375	1.01415	1.01441	1.01467	1.01492	1.01518	1.01188	1.00768	1.00348	0.999276	0.995076	0.99253	0.990535	0.98854	0.986546	0.984551	0.984188	0.984523	0.984859	0.985194	0.98553	0.984354	0.982364	0.980373	0.978383	0.976393	0.975581	0.975555	0.975529	0.975502	0.975476	0.974527	0.972823	0.971119	0.969415
1.00735	1.00801	1.00867	1.00933	1.00999	1.01065	1.01029	1.00987	1.00945	1.00903	1.00861	1.00824	1.00787	1.0075	1.00713	1.00676	1.00792	1.00934	1.01076	1.01219	1.01361	1.01036	1.00595	1.00154	0.997126	0.992713	0.990998	0.990182	0.989367	0.988551	0.987735	0.987291	0.987005	0.98672	0.986434	0.986149	0.984776	0.982816	0.980857	0.978898	0.976939	0.976552	0.977212	0.977872	0.978533	0.979193	0.978811	0.977576	0.976341	0.975106
0.999088	1	1.00091	1.00182	1.00274	1.00365	1.00475	1.00587	1.00698	1.0081	1.00921	1.00756	1.00559	1.00363	1.00167	0.999708	1.00162	1.00422	1.00682	1.00942	1.01202	1.00884	1.00421	0.999583	0.994955	0.990327	0.989451	0.989826	0.990201	0.990576	0.99095	0.990424	0.989511	0.988599	0.987686	0.986774	0.985201	0.983274	0.981346	0.979418	0.977491	0.977532	0.978885	0.980239	0.981592	0.982946	0.983136	0.982375	0.981613	0.980852
0.990745	0.991911	0.993078	0.994244	0.995411	0.996577	0.999166	1.00183	1.00449	1.00716	1.00982	1.00687	1.0033	0.999729	0.996158	0.992586	0.995269	0.999056	1.00284	1.00663	1.01042	1.0073	1.00245	0.997608	0.992763	0.987919	0.98789	0.989467	0.991043	0.99262	0.994196	0.993587	0.992042	0.990496	0.98895	0.987405	0.985631	0.983735	0.981839	0.979943	0.978047	0.978521	0.980575	0.982628	0.984682	0.986736	0.987504	0.98722	0.986936	0.986653
0.982321	0.983744	0.985167	0.98659	0.988013	0.989436	0.993524	0.997752	1.00198	1.00621	1.01043	1.00618	1.00098	0.995789	0.990592	0.985396	0.988854	0.99384	0.998825	1.00381	1.0088	1.00574	1.00068	0.995614	0.99055	0.985487	0.986313	0.989103	0.991894	0.994684	0.997474	0.996781	0.994597	0.992412	0.990227	0.988042	0.986065	0.984201	0.982337	0.980473	0.978609	0.97952	0.98228	0.985041	0.987801	0.990562	0.991913	0.992112	0.992311	0.99251
0.981254	0.983025	0.984796	0.986567	0.988338	0.990108	0.993806	0.997606	1.00141	1.0052	1.009	1.00524	1.00064	0.996043	0.991442	0.986842	0.990078	0.994697	0.999316	1.00394	1.00855	1.0055	1.00053	0.99556	0.990589	0.985619	0.985782	0.987657	0.989532	0.991407	0.993282	0.992503	0.990586	0.988669	0.986752	0.984835	0.983445	0.982338	0.981231	0.980124	0.979017	0.980523	0.98377	0.987018	0.990265	0.993512	0.994836	0.994587	0.994337	0.994087
0.98164	0.983779	0.985919	0.988058	0.990197	0.992337	0.995267	0.99824	1.00121	1.00418	1.00716	1.00425	1.00069	0.997132	0.993572	0.990013	0.992827	0.996767	1.00071	1.00465	1.00858	1.00552	1.00071	0.99589	0.991076	0.986261	0.985454	0.985984	0.986515	0.987045	0.987575	0.986707	0.985241	0.983774	0.982308	0.980841	0.980198	0.979998	0.979798	0.979598	0.979398	0.981535	0.985229	0.988924	0.992618	0.996312	0.997487	0.9966	0.995713	0.994827
0.98203	0.984541	0.987052	0.989564	0.992075	0.994586	0.996742	0.998879	1.00102	1.00315	1.00529	1.00325	1.00074	0.998231	0.995723	0.993215	0.995603	0.998856	1.00211	1.00536	1.00861	1.00554	1.00088	0.996224	0.991566	0.986909	0.985123	0.984296	0.983468	0.98264	0.981812	0.980856	0.979844	0.978832	0.97782	0.976808	0.97692	0.977635	0.978351	0.979067	0.979783	0.982557	0.986702	0.990848	0.994993	0.999139	1.00016	0.998633	0.997103	0.995574
0.982423	0.98531	0.988197	0.991084	0.993971	0.996858	0.998231	0.999525	1.00082	1.00211	1.00341	1.00223	1.00079	0.999341	0.997894	0.996447	0.998406	1.00097	1.00353	1.00609	1.00865	1.00556	1.00106	0.996561	0.992062	0.987563	0.984789	0.982591	0.980392	0.978193	0.975994	0.974948	0.974395	0.973842	0.973289	0.972737	0.973609	0.97525	0.97689	0.978531	0.980171	0.983588	0.98819	0.992791	0.997392	1.00199	1.00287	1.00069	0.998507	0.996328
0.98282	0.986086	0.989352	0.992619	0.995885	0.999151	0.999735	1.00018	1.00062	1.00106	1.00151	1.00121	1.00084	1.00046	1.00009	0.999711	1.00124	1.0031	1.00496	1.00682	1.00868	1.00558	1.00124	0.996901	0.992562	0.988224	0.984452	0.980869	0.977286	0.973703	0.97012	0.968983	0.968893	0.968804	0.968715	0.968625	0.970267	0.972841	0.975415	0.977989	0.980563	0.98463	0.989691	0.994752	0.999814	1.00487	1.00559	1.00276	0.999924	0.997089
0.993901	0.996928	0.999955	1.00298	1.00601	1.00904	1.00966	1.01016	1.01065	1.01115	1.01165	1.01139	1.01106	1.01072	1.01038	1.01005	1.01027	1.01058	1.0109	1.01122	1.01153	1.00883	1.00537	1.00191	0.998457	0.994999	0.990967	0.986744	0.982522	0.978299	0.974076	0.972441	0.971915	0.971389	0.970863	0.970338	0.971647	0.973944	0.976241	0.978538	0.980835	0.984526	0.989146	0.993767	0.998387	1.00301	1.00372	1.00125	0.998772	0.996296
1.00841	1.011	1.0136	1.01619	1.01878	1.02137	1.02229	1.02313	1.02396	1.0248	1.02563	1.02516	1.02454	1.02392	1.0233	1.02268	1.02131	1.0198	1.0183	1.0168	1.0153	1.01312	1.01078	1.00843	1.00608	1.00374	0.999678	0.995045	0.990412	0.985779	0.981146	0.978882	0.977634	0.976386	0.975138	0.97389	0.974518	0.976156	0.977794	0.979432	0.98107	0.984062	0.987955	0.991849	0.995743	0.999637	1.0004	0.998604	0.996807	0.99501
1.02306	1.02521	1.02737	1.02952	1.03167	1.03383	1.03505	1.03623	1.03741	1.03858	1.03976	1.03906	1.03815	1.03724	1.03633	1.03543	1.03245	1.02911	1.02577	1.02244	1.0191	1.01745	1.01623	1.01501	1.01379	1.01256	1.00847	1.00342	0.998378	0.99333	0.988283	0.985385	0.983408	0.981431	0.979453	0.977476	0.977416	0.978389	0.979362	0.980335	0.981308	0.983593	0.986753	0.989913	0.993073	0.996233	0.997044	0.995933	0.994823	0.993712
1.03785	1.03956	1.04127	1.04298	1.04469	1.0464	1.04793	1.04945	1.05098	1.0525	1.05402	1.05309	1.05189	1.0507	1.0495	1.0483	1.04371	1.03851	1.03332	1.02813	1.02293	1.02182	1.02174	1.02165	1.02156	1.02147	1.01735	1.01189	1.00642	1.00096	0.99549	0.991951	0.989237	0.986524	0.983811	0.981097	0.980343	0.980644	0.980945	0.981246	0.981547	0.983119	0.985539	0.987958	0.990377	0.992796	0.993655	0.993237	0.992819	0.992401
1.05279	1.05405	1.05531	1.05657	1.05784	1.0591	1.06094	1.06281	1.06468	1.06655	1.06842	1.06726	1.06577	1.06428	1.06279	1.0613	1.05507	1.048	1.04094	1.03387	1.02681	1.02624	1.0273	1.02835	1.02941	1.03047	1.02632	1.02043	1.01454	1.00865	1.00277	0.99858	0.995124	0.991667	0.98821	0.984753	0.983298	0.982921	0.982544	0.982167	0.98179	0.982642	0.984313	0.985984	0.987655	0.989327	0.990233	0.990515	0.990796	0.991077
1.04985	1.05125	1.05265	1.05405	1.05545	1.05684	1.05849	1.06014	1.0618	1.06345	1.06511	1.06442	1.06347	1.06252	1.06156	1.06061	1.05455	1.04758	1.04062	1.03365	1.02669	1.02589	1.02664	1.02739	1.02814	1.02888	1.02485	1.01922	1.01359	1.00795	1.00232	0.998428	0.995275	0.992123	0.98897	0.985818	0.984595	0.984412	0.984229	0.984046	0.983863	0.984362	0.985314	0.986267	0.98722	0.988172	0.988658	0.988762	0.988866	0.98897
1.0388	1.0406	1.0424	1.04419	1.04599	1.04779	1.04901	1.05019	1.05138	1.05256	1.05375	1.05384	1.05381	1.05378	1.05375	1.05372	1.04864	1.04266	1.03669	1.03072	1.02475	1.02338	1.02315	1.02293	1.02271	1.02249	1.01863	1.01357	1.0085	1.00344	0.998375	0.995196	0.992825	0.990454	0.988082	0.985711	0.985146	0.985554	0.985963	0.986371	0.986779	0.987088	0.987332	0.987576	0.987819	0.988063	0.987913	0.98744	0.986968	0.986496
1.02763	1.02984	1.03204	1.03424	1.03645	1.03865	1.03944	1.04015	1.04086	1.04157	1.04228	1.04316	1.04406	1.04495	1.04585	1.04675	1.04267	1.0377	1.03273	1.02776	1.02279	1.02084	1.01964	1.01843	1.01723	1.01603	1.01236	1.00787	1.00337	0.998881	0.994389	0.991933	0.990351	0.988768	0.987186	0.985603	0.985703	0.986708	0.987713	0.988718	0.989723	0.989841	0.989369	0.988897	0.988425	0.987952	0.98716	0.986106	0.985052	0.983998
1.01636	1.01897	1.02159	1.0242	1.02681	1.02943	1.02977	1.03	1.03023	1.03046	1.03069	1.03237	1.03421	1.03605	1.03789	1.03972	1.03664	1.03268	1.02873	1.02477	1.02082	1.01827	1.01608	1.01389	1.0117	1.00951	1.00602	1.00211	0.998194	0.994279	0.990364	0.988639	0.987853	0.987067	0.986281	0.985495	0.986264	0.987872	0.98948	0.991087	0.992695	0.992621	0.991426	0.990231	0.989036	0.987841	0.9864	0.984759	0.983117	0.981476
1.00498	1.008	1.01103	1.01406	1.01708	1.02011	1.02002	1.01976	1.01951	1.01925	1.019	1.02148	1.02427	1.02705	1.02984	1.03263	1.03055	1.02762	1.02469	1.02176	1.01882	1.01569	1.0125	1.0093	1.00611	1.00292	0.999628	0.996296	0.992964	0.989632	0.9863	0.985313	0.985331	0.985349	0.985367	0.985385	0.986832	0.989048	0.991264	0.99348	0.995696	0.995428	0.993503	0.991578	0.989653	0.987728	0.985633	0.983398	0.981164	0.978929
0.998524	1.00094	1.00335	1.00577	1.00818	1.0106	1.01058	1.01044	1.0103	1.01016	1.01002	1.01247	1.01521	1.01795	1.02068	1.02342	1.02172	1.01924	1.01675	1.01427	1.01178	1.00889	1.00589	1.00289	0.999893	0.996895	0.994099	0.99137	0.988642	0.985913	0.983185	0.983321	0.984685	0.986049	0.987413	0.988777	0.990068	0.991318	0.992569	0.993819	0.99507	0.994261	0.992079	0.989898	0.987716	0.985535	0.983834	0.982526	0.981219	0.979911
0.995136	0.996295	0.997454	0.998612	0.999771	1.00093	1.00132	1.00167	1.00201	1.00236	1.00271	1.0046	1.00667	1.00874	1.0108	1.01287	1.01114	1.00874	1.00635	1.00395	1.00155	0.999427	0.997368	0.995309	0.99325	0.991191	0.989094	0.986983	0.984873	0.982763	0.980652	0.982157	0.985212	0.988267	0.991322	0.994377	0.994988	0.994283	0.993578	0.992872	0.992167	0.9906	0.988457	0.986315	0.984172	0.98203	0.981382	0.981958	0.982533	0.983109
0.991716	0.991606	0.991497	0.991388	0.991278	0.991169	0.991963	0.992805	0.993646	0.994487	0.995329	0.996662	0.99805	0.999438	1.00083	1.00221	1.00046	0.99815	0.995842	0.993533	0.991225	0.989874	0.988764	0.987653	0.986543	0.985432	0.98404	0.982554	0.981068	0.979581	0.978095	0.980983	0.985745	0.990507	0.995269	1.00003	0.999955	0.997276	0.994596	0.991917	0.989237	0.986903	0.9848	0.982697	0.980594	0.978491	0.978907	0.981383	0.98386	0.986337
0.988262	0.986872	0.985483	0.984093	0.982704	0.981314	0.982517	0.983857	0.985197	0.986537	0.987877	0.988643	0.989346	0.990049	0.990751	0.991454	0.989673	0.987454	0.985234	0.983015	0.980796	0.98023	0.980077	0.979924	0.979771	0.979618	0.978937	0.978081	0.977226	0.97637	0.975514	0.979797	0.986282	0.992768	0.999253	1.00574	1.00497	1.0003	0.995625	0.990952	0.986279	0.983171	0.981108	0.979045	0.976981	0.974918	0.976407	0.980804	0.9852	0.989596
0.984775	0.982093	0.97941	0.976728	0.974046	0.971364	0.972981	0.974824	0.976667	0.97851	0.980353	0.980547	0.980558	0.980569	0.98058	0.980591	0.978783	0.976654	0.974525	0.972396	0.970267	0.970492	0.971306	0.972119	0.972933	0.973747	0.973786	0.973566	0.973346	0.973127	0.972907	0.978599	0.986825	0.995051	1.00328	1.0115	1.01004	1.00335	0.996663	0.989977	0.983291	0.979403	0.97738	0.975357	0.973333	0.97131	0.973884	0.980218	0.986553	0.992887
0.983152	0.980942	0.978731	0.97652	0.974309	0.972098	0.97366	0.975421	0.977181	0.978942	0.980702	0.980666	0.980431	0.980195	0.979959	0.979724	0.978329	0.97673	0.975131	0.973532	0.971933	0.97292	0.974554	0.976188	0.977822	0.979456	0.979751	0.979599	0.979447	0.979295	0.979143	0.984604	0.992472	1.00034	1.00821	1.01607	1.0144	1.00758	1.00076	0.993939	0.98712	0.98286	0.980306	0.977753	0.975199	0.972646	0.974777	0.980742	0.986708	0.992673
0.983104	0.982857	0.982609	0.982362	0.982115	0.981867	0.982978	0.984161	0.985343	0.986526	0.987708	0.987731	0.987625	0.987518	0.987412	0.987306	0.986698	0.986002	0.985305	0.984609	0.983912	0.985638	0.98797	0.990301	0.992633	0.994965	0.995124	0.994559	0.993994	0.993429	0.992864	0.996708	1.00244	1.00818	1.01391	1.01965	1.01817	1.0128	1.00744	1.00208	0.996716	0.992431	0.988864	0.985296	0.981729	0.978162	0.978561	0.982205	0.98585	0.989494
0.983055	0.98479	0.986525	0.988261	0.989996	0.991731	0.992387	0.992986	0.993585	0.994183	0.994782	0.994864	0.994889	0.994913	0.994937	0.994961	0.995148	0.995363	0.995578	0.995792	0.996007	0.998479	1.00152	1.00455	1.00759	1.01062	1.01065	1.00966	1.00868	1.0077	1.00672	1.00893	1.01251	1.01609	1.01967	1.02325	1.02198	1.01808	1.01419	1.0103	1.00641	1.00209	0.997503	0.992913	0.988322	0.983732	0.982381	0.983682	0.984983	0.986285
0.983006	0.986743	0.990479	0.994216	0.997953	1.00169	1.00189	1.0019	1.00191	1.00192	1.00192	1.00207	1.00222	1.00238	1.00253	1.00269	1.00368	1.00481	1.00595	1.00708	1.00822	1.01144	1.01519	1.01894	1.02269	1.02643	1.02632	1.02491	1.02351	1.02211	1.0207	1.02127	1.02267	1.02408	1.02549	1.02689	1.02582	1.02341	1.021	1.0186	1.01619	1.01185	1.00623	1.0006	0.994979	0.989355	0.986239	0.985174	0.984109	0.983044
0.982956	0.988714	0.994471	1.00023	1.00599	1.01174	1.01148	1.01089	1.01031	1.00972	1.00914	1.00934	1.00963	1.00992	1.01021	1.0105	1.01229	1.01436	1.01642	1.01849	1.02055	1.02453	1.029	1.03346	1.03793	1.0424	1.04214	1.04031	1.03848	1.03666	1.03483	1.03373	1.03294	1.03215	1.03136	1.03057	1.0297	1.02879	1.02788	1.02697	1.02607	1.0217	1.01503	1.00837	1.0017	0.995033	0.990133	0.98668	0.983226	0.979772
0.991252	0.997184	1.00311	1.00905	1.01498	1.02091	1.02037	1.01949	1.01861	1.01773	1.01685	1.01673	1.0167	1.01666	1.01663	1.01659	1.01831	1.02034	1.02237	1.02439	1.02642	1.03077	1.03569	1.04061	1.04554	1.05046	1.04987	1.04743	1.04499	1.04255	1.04012	1.03814	1.03636	1.03458	1.0328	1.03102	1.02968	1.02858	1.02748	1.02637	1.02527	1.02095	1.01449	1.00803	1.00157	0.995108	0.989671	0.985073	0.980475	0.975877
1.00898	1.013	1.01701	1.02103	1.02504	1.02905	1.02846	1.02763	1.02679	1.02595	1.02512	1.02425	1.02337	1.0225	1.02163	1.02075	1.02138	1.02228	1.02318	1.02408	1.02498	1.02923	1.03432	1.03941	1.0445	1.04959	1.04842	1.04517	1.04191	1.03866	1.03541	1.03345	1.03204	1.03064	1.02923	1.02782	1.02524	1.02203	1.01882	1.01561	1.0124	1.00821	1.00337	0.998526	0.993684	0.988842	0.98428	0.979947	0.975613	0.97128
1.02689	1.02896	1.03104	1.03312	1.0352	1.03728	1.03663	1.03584	1.03505	1.03426	1.03347	1.03184	1.03012	1.0284	1.02667	1.02495	1.02449	1.02424	1.024	1.02376	1.02352	1.02767	1.03293	1.03819	1.04345	1.04871	1.04696	1.04289	1.03881	1.03473	1.03065	1.02871	1.02768	1.02665	1.02562	1.02459	1.02076	1.01542	1.01008	1.00474	0.999403	0.995343	0.992136	0.98893	0.985723	0.982516	0.978837	0.974771	0.970705	0.966639
1.04496	1.04509	1.04521	1.04533	1.04546	1.04558	1.04488	1.04413	1.04339	1.04264	1.0419	1.0395	1.03692	1.03435	1.03177	1.02919	1.02762	1.02623	1.02483	1.02344	1.02204	1.02611	1.03153	1.03696	1.04239	1.04781	1.04549	1.04058	1.03567	1.03076	1.02585	1.02393	1.02328	1.02263	1.02198	1.02133	1.01624	1.00875	1.00126	0.993771	0.986282	0.982352	0.980797	0.979241	0.977685	0.976129	0.973341	0.969545	0.965748	0.961952
1.06321	1.06136	1.05951	1.05766	1.05582	1.05397	1.05321	1.05251	1.05181	1.05111	1.05041	1.04724	1.0438	1.04036	1.03692	1.03347	1.03078	1.02823	1.02567	1.02311	1.02056	1.02452	1.03012	1.03572	1.04132	1.04691	1.044	1.03825	1.0325	1.02675	1.02101	1.0191	1.01883	1.01857	1.0183	1.01804	1.01167	1.00201	0.992351	0.982692	0.973033	0.969236	0.969347	0.969458	0.969569	0.96968	0.967792	0.964268	0.960744	0.957221
1.07241	1.06922	1.06604	1.06286	1.05968	1.05649	1.05548	1.05458	1.05368	1.05279	1.05189	1.0482	1.04419	1.04019	1.03619	1.03219	1.02886	1.02566	1.02245	1.01925	1.01604	1.01971	1.02511	1.0305	1.03589	1.04128	1.03825	1.03241	1.02658	1.02074	1.0149	1.01292	1.0126	1.01227	1.01195	1.01162	1.00498	0.994935	0.98489	0.974845	0.9648	0.961294	0.962148	0.963001	0.963855	0.964708	0.963639	0.960998	0.958357	0.955715
1.06778	1.06424	1.0607	1.05717	1.05363	1.05009	1.04852	1.04706	1.04559	1.04413	1.04266	1.03883	1.03473	1.03063	1.02653	1.02244	1.01922	1.01615	1.01308	1.01001	1.00694	1.01002	1.01463	1.01924	1.02385	1.02846	1.02603	1.02125	1.01648	1.0117	1.00692	1.00474	1.00368	1.00261	1.00155	1.00048	0.995097	0.987382	0.979668	0.971953	0.964239	0.961265	0.961451	0.961637	0.961823	0.962009	0.961633	0.960798	0.959962	0.959127
1.06311	1.05921	1.05532	1.05142	1.04752	1.04363	1.0415	1.03946	1.03742	1.03538	1.03334	1.02937	1.02517	1.02098	1.01679	1.01259	1.00947	1.00654	1.00362	1.00069	0.997757	1.00023	1.00405	1.00788	1.0117	1.01552	1.0137	1.00999	1.00628	1.00257	0.998861	0.99648	0.994669	0.992859	0.991048	0.989237	0.985118	0.979757	0.974395	0.969034	0.963672	0.961235	0.960747	0.960259	0.959772	0.959284	0.959608	0.960596	0.961584	0.962572
1.05839	1.05413	1.04987	1.04562	1.04136	1.0371	1.0344	1.03179	1.02917	1.02655	1.02394	1.01981	1.01552	1.01123	1.00694	1.00265	0.999639	0.996849	0.99406	0.991271	0.988481	0.990346	0.993374	0.996403	0.999431	1.00246	1.00124	0.998614	0.995984	0.993353	0.990723	0.988139	0.985575	0.98301	0.980446	0.977881	0.975043	0.972057	0.969071	0.966086	0.9631	0.961205	0.960037	0.958869	0.957701	0.956533	0.957563	0.960392	0.963221	0.966049
1.05363	1.049	1.04438	1.03976	1.03513	1.03051	1.02724	1.02404	1.02084	1.01764	1.01444	1.01017	1.00578	1.00139	0.997005	0.992617	0.989708	0.98706	0.984412	0.981764	0.979116	0.980367	0.982592	0.984818	0.987043	0.989269	0.98867	0.987129	0.985588	0.984048	0.982507	0.979717	0.976392	0.973066	0.969741	0.966415	0.96487	0.964283	0.963696	0.963109	0.962522	0.961175	0.95932	0.957465	0.95561	0.953755	0.955498	0.960186	0.964873	0.969561
1.05003	1.04535	1.04067	1.03599	1.03132	1.02664	1.0231	1.01962	1.01614	1.01265	1.00917	1.00475	1.00021	0.995681	0.991148	0.986616	0.983792	0.981271	0.978749	0.976227	0.973705	0.974436	0.97598	0.977524	0.979068	0.980612	0.980222	0.979188	0.978154	0.977121	0.976087	0.973329	0.969833	0.966337	0.962841	0.959345	0.958829	0.959917	0.961004	0.962092	0.96318	0.962319	0.960157	0.957996	0.955835	0.953673	0.955776	0.961368	0.96696	0.972552
1.04888	1.0448	1.04071	1.03663	1.03255	1.02847	1.0253	1.02217	1.01904	1.01592	1.01279	1.00818	1.00341	0.998635	0.993862	0.989089	0.986309	0.983882	0.981454	0.979026	0.976599	0.977011	0.978133	0.979255	0.980376	0.981498	0.980468	0.97872	0.976973	0.975225	0.973478	0.97125	0.968816	0.966382	0.963948	0.961514	0.961465	0.962701	0.963936	0.965172	0.966408	0.9659	0.964229	0.962559	0.960888	0.959218	0.960939	0.965435	0.969931	0.974427
1.04772	1.04424	1.04076	1.03728	1.0338	1.03032	1.02752	1.02475	1.02198	1.01921	1.01644	1.01165	1.00663	1.00162	0.996602	0.991585	0.98885	0.986518	0.984185	0.981853	0.97952	0.97961	0.980306	0.981002	0.981698	0.982394	0.980716	0.978248	0.97578	0.973312	0.970843	0.96915	0.967788	0.966426	0.965065	0.963703	0.964127	0.965512	0.966896	0.968281	0.969666	0.969515	0.96834	0.967165	0.96599	0.964815	0.966151	0.969541	0.97293	0.97632
1.04655	1.04368	1.04081	1.03793	1.03506	1.03219	1.02976	1.02735	1.02494	1.02254	1.02013	1.01515	1.00989	1.00463	0.999368	0.994107	0.991416	0.98918	0.986943	0.984706	0.98247	0.982235	0.982501	0.982766	0.983032	0.983297	0.980967	0.977771	0.974575	0.971379	0.968184	0.96703	0.966751	0.966472	0.966193	0.965914	0.966814	0.96835	0.969885	0.971421	0.972956	0.973166	0.972491	0.971816	0.971142	0.970467	0.971413	0.973686	0.975959	0.978231
1.04537	1.04311	1.04085	1.03859	1.03633	1.03407	1.03202	1.02998	1.02794	1.02589	1.02385	1.01869	1.01318	1.00767	1.00216	0.996652	0.994007	0.991867	0.989727	0.987588	0.985448	0.984885	0.984716	0.984547	0.984379	0.98421	0.98122	0.977289	0.973359	0.969429	0.965498	0.964889	0.965703	0.966517	0.967332	0.968146	0.969528	0.971215	0.972903	0.974591	0.976278	0.976852	0.976682	0.976513	0.976343	0.976173	0.976727	0.977872	0.979016	0.980161
1.04244	1.04081	1.03918	1.03755	1.03592	1.03429	1.03264	1.03099	1.02934	1.02768	1.02603	1.02091	1.0154	1.0099	1.00439	0.998881	0.996504	0.994679	0.992855	0.99103	0.989206	0.988353	0.987744	0.987134	0.986525	0.985915	0.982478	0.978098	0.973719	0.969339	0.964959	0.964649	0.966082	0.967515	0.968949	0.970382	0.971928	0.973535	0.975141	0.976748	0.978354	0.979139	0.979376	0.979613	0.979851	0.980088	0.980402	0.980779	0.981156	0.981533
1.03437	1.0334	1.03243	1.03146	1.03049	1.02953	1.02835	1.02716	1.02597	1.02479	1.0236	1.01919	1.01443	1.00966	1.00489	1.00013	0.998677	0.99781	0.996943	0.996076	0.995209	0.994187	0.993126	0.992065	0.991005	0.989944	0.986699	0.982726	0.978754	0.974781	0.970808	0.970059	0.970692	0.971325	0.971957	0.97259	0.973353	0.974187	0.975021	0.975855	0.976689	0.977229	0.977573	0.977917	0.978261	0.978605	0.979141	0.979835	0.980529	0.981223
1.02622	1.02592	1.02562	1.02532	1.02502	1.02472	1.02402	1.0233	1.02258	1.02186	1.02114	1.01745	1.01344	1.00942	1.00541	1.00139	1.00087	1.00097	1.00107	1.00117	1.00127	1.00008	0.99856	0.997044	0.995528	0.994011	0.990961	0.987399	0.983837	0.980275	0.976714	0.975522	0.975346	0.975171	0.974995	0.974819	0.974792	0.974846	0.9749	0.974953	0.975007	0.9753	0.975752	0.976204	0.976656	0.977108	0.977868	0.978882	0.979896	0.98091
1.018	1.01837	1.01874	1.01912	1.01949	1.01987	1.01965	1.0194	1.01916	1.01891	1.01866	1.0157	1.01244	1.00918	1.00592	1.00266	1.00309	1.00416	1.00524	1.00631	1.00739	1.00602	1.00405	1.00207	1.00009	0.998118	0.995264	0.992117	0.98897	0.985823	0.982676	0.981038	0.980046	0.979054	0.978062	0.977069	0.976245	0.975511	0.974777	0.974043	0.973309	0.973352	0.973913	0.974474	0.975035	0.975596	0.976583	0.97792	0.979256	0.980593
1.00969	1.01075	1.0118	1.01286	1.01391	1.01497	1.01524	1.01547	1.0157	1.01592	1.01615	1.01393	1.01143	1.00894	1.00644	1.00395	1.00532	1.00738	1.00945	1.01151	1.01357	1.01203	1.00959	1.00715	1.00471	1.00226	0.999608	0.99688	0.994152	0.991424	0.988697	0.986607	0.98479	0.982974	0.981158	0.979342	0.977712	0.976183	0.974654	0.973124	0.971595	0.971386	0.972057	0.972728	0.973399	0.974069	0.975286	0.976948	0.978611	0.980274
1.00367	1.00541	1.00715	1.00889	1.01063	1.01236	1.01296	1.0135	1.01403	1.01457	1.01511	1.01341	1.01147	1.00953	1.00759	1.00565	1.00771	1.01048	1.01325	1.01601	1.01878	1.01704	1.01417	1.0113	1.00843	1.00556	1.00319	1.001	0.998808	0.996615	0.994422	0.991872	0.989169	0.986466	0.983763	0.98106	0.978866	0.976945	0.975023	0.973102	0.971181	0.970735	0.971273	0.97181	0.972347	0.972884	0.974177	0.976087	0.977997	0.979907
1.00833	1.01073	1.01313	1.01553	1.01793	1.02032	1.0205	1.02057	1.02063	1.0207	1.02076	1.01865	1.01629	1.01393	1.01158	1.00922	1.01072	1.01289	1.01506	1.01723	1.0194	1.01734	1.01421	1.01109	1.00796	1.00484	1.0032	1.00205	1.0009	0.999754	0.998607	0.995571	0.991726	0.987881	0.984037	0.980192	0.978549	0.978091	0.977634	0.977176	0.976719	0.976113	0.975409	0.974706	0.974002	0.973298	0.973966	0.975755	0.977545	0.979335
1.01303	1.0161	1.01916	1.02223	1.0253	1.02836	1.02812	1.02771	1.02729	1.02688	1.02647	1.02393	1.02115	1.01838	1.0156	1.01283	1.01375	1.01532	1.01689	1.01846	1.02003	1.01764	1.01426	1.01088	1.0075	1.00411	1.0032	1.00311	1.00302	1.00292	1.00283	0.999306	0.994308	0.98931	0.984313	0.979315	0.978229	0.979249	0.980269	0.981289	0.982309	0.981543	0.979586	0.977629	0.975672	0.973716	0.973753	0.975421	0.97709	0.978758
1.01778	1.02152	1.02526	1.029	1.03274	1.03647	1.03581	1.03492	1.03402	1.03313	1.03223	1.02926	1.02606	1.02287	1.01967	1.01647	1.01681	1.01778	1.01874	1.0197	1.02067	1.01795	1.01431	1.01066	1.00702	1.00338	1.0032	1.00418	1.00515	1.00612	1.0071	1.00308	0.996915	0.990753	0.984592	0.97843	0.977906	0.980418	0.98293	0.985442	0.987954	0.987025	0.983803	0.980581	0.977359	0.974137	0.973538	0.975084	0.97663	0.978176
1.02257	1.02699	1.03141	1.03583	1.04025	1.04467	1.04358	1.04219	1.04081	1.03943	1.03805	1.03465	1.03102	1.0274	1.02377	1.02015	1.0199	1.02026	1.02061	1.02096	1.02131	1.01826	1.01435	1.01045	1.00654	1.00264	1.0032	1.00525	1.0073	1.00935	1.0114	1.00688	0.999547	0.99221	0.984873	0.977536	0.97758	0.981598	0.985617	0.989635	0.993653	0.992561	0.988061	0.983562	0.979062	0.974563	0.973321	0.974743	0.976165	0.977587
1.02797	1.03276	1.03755	1.04234	1.04713	1.05192	1.05043	1.04861	1.0468	1.04498	1.04316	1.03943	1.03549	1.03155	1.02761	1.02367	1.02283	1.02254	1.02225	1.02196	1.02167	1.01835	1.01427	1.01019	1.00611	1.00202	1.00316	1.00604	1.00891	1.01179	1.01467	1.0098	1.00162	0.993434	0.98525	0.977067	0.97757	0.982752	0.987933	0.993114	0.998295	0.997012	0.991419	0.985826	0.980233	0.974639	0.972838	0.97414	0.975442	0.976744
1.03801	1.04058	1.04315	1.04573	1.0483	1.05087	1.04928	1.04747	1.04566	1.04385	1.04204	1.03888	1.03557	1.03225	1.02894	1.02563	1.02418	1.02306	1.02195	1.02083	1.01971	1.01665	1.01311	1.00956	1.00601	1.00247	1.00276	1.00433	1.0059	1.00746	1.00903	1.00513	0.998885	0.992638	0.986391	0.980144	0.98018	0.9836	0.987019	0.990438	0.993858	0.992172	0.987083	0.981993	0.976904	0.971815	0.970193	0.971409	0.972625	0.973841
1.04814	1.04848	1.04881	1.04914	1.04948	1.04981	1.04812	1.04632	1.04452	1.04272	1.04092	1.03833	1.03565	1.03297	1.03029	1.02761	1.02554	1.02359	1.02164	1.01969	1.01774	1.01494	1.01193	1.00893	1.00592	1.00291	1.00235	1.0026	1.00285	1.0031	1.00335	1.00042	0.996127	0.991835	0.987543	0.983251	0.982815	0.984456	0.986096	0.987737	0.989377	0.987285	0.982704	0.978124	0.973543	0.968963	0.967523	0.968652	0.969781	0.970911
1.05837	1.05645	1.05452	1.0526	1.05067	1.04874	1.04695	1.04515	1.04336	1.04157	1.03978	1.03777	1.03572	1.03368	1.03164	1.0296	1.02692	1.02413	1.02133	1.01854	1.01574	1.01321	1.01075	1.00829	1.00583	1.00337	1.00194	1.00085	0.999772	0.998689	0.997606	0.995659	0.993341	0.991024	0.988706	0.986388	0.985476	0.98532	0.985165	0.985009	0.984853	0.982351	0.978284	0.974217	0.97015	0.966083	0.964826	0.965868	0.96691	0.967952
1.0687	1.0645	1.06029	1.05608	1.05187	1.04767	1.04576	1.04398	1.0422	1.04041	1.03863	1.0372	1.0358	1.03441	1.03302	1.03162	1.02831	1.02467	1.02102	1.01737	1.01372	1.01147	1.00955	1.00764	1.00573	1.00382	1.00152	0.999094	0.996666	0.994238	0.99181	0.990854	0.990529	0.990205	0.98988	0.989556	0.988162	0.986193	0.984224	0.982255	0.980286	0.977369	0.973821	0.970272	0.966724	0.963176	0.962103	0.963057	0.964011	0.964965
1.07885	1.07244	1.06603	1.05962	1.05321	1.0468	1.04479	1.04301	1.04123	1.03945	1.03766	1.03677	1.03598	1.03518	1.03439	1.03359	1.02967	1.02521	1.02074	1.01627	1.0118	1.0098	1.00842	1.00704	1.00566	1.00427	1.00111	0.997347	0.993587	0.989826	0.986066	0.986062	0.987667	0.989272	0.990877	0.992483	0.99062	0.98689	0.983161	0.979431	0.975701	0.972385	0.969345	0.966304	0.963264	0.960223	0.959337	0.960213	0.961089	0.961965
1.08162	1.07569	1.06975	1.06381	1.05787	1.05194	1.04975	1.04776	1.04577	1.04378	1.04179	1.04016	1.03857	1.03698	1.03539	1.0338	1.02994	1.02568	1.02142	1.01716	1.0129	1.0108	1.00923	1.00766	1.0061	1.00453	1.00083	0.996415	0.992001	0.987588	0.983175	0.982799	0.984152	0.985506	0.986859	0.988213	0.986327	0.982696	0.979065	0.975434	0.971803	0.968582	0.965635	0.962688	0.95974	0.956793	0.956072	0.957171	0.958271	0.959371
1.08442	1.07896	1.0735	1.06804	1.06258	1.05712	1.05476	1.05255	1.05035	1.04815	1.04595	1.04358	1.04119	1.0388	1.03641	1.03402	1.03022	1.02617	1.02211	1.01806	1.01401	1.0118	1.01005	1.00829	1.00654	1.00479	1.00055	0.995473	0.990401	0.985329	0.980256	0.979504	0.980604	0.981703	0.982803	0.983902	0.981992	0.97846	0.974929	0.971398	0.967867	0.964743	0.961889	0.959036	0.956183	0.95333	0.952775	0.954101	0.955426	0.956752
1.08725	1.08227	1.07729	1.07231	1.06733	1.06235	1.05981	1.0574	1.05498	1.05256	1.05015	1.04703	1.04383	1.04063	1.03743	1.03424	1.03049	1.02665	1.02281	1.01897	1.01513	1.01281	1.01087	1.00893	1.00699	1.00505	1.00026	0.994523	0.988785	0.983047	0.977309	0.976178	0.977021	0.977864	0.978707	0.979549	0.977615	0.974184	0.970754	0.967323	0.963893	0.960866	0.958108	0.95535	0.952591	0.949833	0.949447	0.951	0.952554	0.954108
1.0901	1.08561	1.08111	1.07662	1.07213	1.06764	1.06492	1.06228	1.05965	1.05702	1.05439	1.05051	1.0465	1.04248	1.03847	1.03446	1.03077	1.02714	1.02352	1.01989	1.01627	1.01384	1.0117	1.00957	1.00744	1.00531	0.999972	0.993563	0.987153	0.980743	0.974334	0.97282	0.973403	0.973987	0.974571	0.975155	0.973195	0.969867	0.966538	0.963209	0.959881	0.956952	0.95429	0.951627	0.948965	0.946303	0.946086	0.94787	0.949654	0.951438
1.09298	1.08898	1.08498	1.08098	1.07698	1.07298	1.07007	1.06722	1.06437	1.06152	1.05867	1.05403	1.04919	1.04435	1.03952	1.03468	1.03105	1.02764	1.02423	1.02082	1.01741	1.01487	1.01255	1.01022	1.0079	1.00558	0.999682	0.992594	0.985506	0.978418	0.971329	0.969429	0.969751	0.970073	0.970395	0.970718	0.968733	0.965507	0.962281	0.959055	0.955829	0.953	0.950434	0.947869	0.945303	0.942738	0.942693	0.944709	0.946726	0.948742
1.07765	1.07418	1.07071	1.06724	1.06378	1.06031	1.05798	1.05571	1.05344	1.05117	1.0489	1.04543	1.04183	1.03822	1.03462	1.03101	1.02723	1.02342	1.0196	1.01579	1.01198	1.00926	1.00683	1.00439	1.00195	0.999511	0.994334	0.988244	0.982155	0.976065	0.969976	0.968091	0.968009	0.967927	0.967845	0.967763	0.9662	0.96384	0.961481	0.959121	0.956761	0.954648	0.952699	0.950751	0.948803	0.946854	0.946884	0.948532	0.95018	0.951828
1.06149	1.05856	1.05563	1.05269	1.04976	1.04683	1.04511	1.04346	1.04181	1.04016	1.03851	1.03629	1.03401	1.03173	1.02945	1.02716	1.02322	1.01897	1.01473	1.01049	1.00625	1.00335	1.0008	0.998249	0.995697	0.993144	0.988743	0.983725	0.978708	0.97369	0.968673	0.966821	0.966325	0.965829	0.965334	0.964838	0.963718	0.962261	0.960804	0.959348	0.957891	0.956525	0.95522	0.953914	0.952609	0.951303	0.951405	0.952658	0.953911	0.955164
1.04517	1.04278	1.04039	1.038	1.03561	1.03322	1.03213	1.0311	1.03007	1.02904	1.02801	1.02706	1.02611	1.02517	1.02422	1.02328	1.01916	1.01449	1.00981	1.00513	1.00046	0.997388	0.99472	0.992052	0.989384	0.986716	0.983098	0.979162	0.975227	0.971292	0.967357	0.965537	0.964624	0.963711	0.962798	0.961885	0.961211	0.960666	0.960122	0.959577	0.959033	0.958421	0.957764	0.957108	0.956451	0.955795	0.955969	0.956823	0.957677	0.958532
1.02869	1.02685	1.02501	1.02317	1.02133	1.01949	1.01901	1.01861	1.01821	1.01781	1.01741	1.01773	1.01814	1.01855	1.01895	1.01936	1.01507	1.00996	1.00484	0.999728	0.994613	0.991363	0.988579	0.985794	0.98301	0.980226	0.977398	0.974556	0.971713	0.968871	0.966029	0.964242	0.962907	0.961572	0.960237	0.958903	0.95868	0.959056	0.959433	0.959809	0.960185	0.960335	0.960334	0.960332	0.960331	0.96033	0.960578	0.961029	0.961481	0.961932
1.01205	1.01077	1.00948	1.00819	1.0069	1.00561	1.00577	1.00601	1.00624	1.00647	1.00671	1.00832	1.01009	1.01186	1.01363	1.0154	1.01094	1.00538	0.999826	0.99427	0.988713	0.98528	0.982378	0.979476	0.976575	0.973673	0.971643	0.969904	0.968165	0.966426	0.964687	0.962933	0.961173	0.959413	0.957652	0.955892	0.956125	0.957431	0.958737	0.960043	0.961349	0.962267	0.962928	0.963588	0.964249	0.964909	0.965231	0.965276	0.96532	0.965365
1.01788	1.01613	1.01437	1.01262	1.01086	1.00911	1.00952	1.01005	1.01058	1.0111	1.01163	1.0123	1.01298	1.01366	1.01435	1.01503	1.01097	1.00608	1.00119	0.996295	0.991402	0.987959	0.984878	0.981798	0.978717	0.975636	0.973087	0.970715	0.968343	0.965971	0.963599	0.961866	0.960407	0.958948	0.957489	0.956031	0.956317	0.957544	0.958771	0.959998	0.961224	0.961739	0.96178	0.96182	0.961861	0.961902	0.962109	0.962454	0.962798	0.963143
1.02655	1.0242	1.02184	1.01949	1.01714	1.01479	1.01542	1.0162	1.01698	1.01776	1.01854	1.01797	1.01725	1.01654	1.01582	1.0151	1.01152	1.00744	1.00335	0.999267	0.995181	0.991749	0.988481	0.985212	0.981943	0.978674	0.975437	0.972211	0.968985	0.965758	0.962532	0.960819	0.959755	0.95869	0.957626	0.956562	0.956853	0.957874	0.958896	0.959917	0.960939	0.960901	0.960157	0.959414	0.95867	0.957926	0.957995	0.95873	0.959464	0.960199
1.0353	1.03234	1.02939	1.02644	1.02348	1.02053	1.02136	1.0224	1.02344	1.02447	1.02551	1.0237	1.02157	1.01944	1.01731	1.01518	1.01208	1.00881	1.00554	1.00227	0.998997	0.995576	0.992118	0.988659	0.9852	0.981742	0.97781	0.973721	0.969633	0.965544	0.961455	0.959762	0.959096	0.95843	0.957764	0.957098	0.957394	0.958208	0.959022	0.959836	0.96065	0.960055	0.958519	0.956983	0.955448	0.953912	0.953842	0.95497	0.956098	0.957226
1.04413	1.04057	1.03701	1.03344	1.02988	1.02632	1.02737	1.02867	1.02996	1.03126	1.03255	1.02948	1.02592	1.02237	1.01881	1.01525	1.01264	1.01019	1.00774	1.0053	1.00285	0.99944	0.99579	0.992139	0.988489	0.984839	0.980206	0.975247	0.970287	0.965327	0.960367	0.958695	0.958431	0.958167	0.957903	0.957639	0.95794	0.958545	0.95915	0.959754	0.960359	0.9592	0.956865	0.95453	0.952195	0.94986	0.949648	0.951174	0.952699	0.954225
1.05305	1.04887	1.0447	1.04052	1.03634	1.03217	1.03344	1.03499	1.03655	1.0381	1.03966	1.03532	1.03032	1.02532	1.02033	1.01533	1.01321	1.01159	1.00997	1.00836	1.00674	1.00334	0.999497	0.995653	0.99181	0.987966	0.982626	0.976786	0.970947	0.965108	0.959269	0.957617	0.957759	0.957902	0.958044	0.958186	0.958491	0.958885	0.959278	0.959672	0.960065	0.958337	0.955195	0.952053	0.94891	0.945768	0.945414	0.947341	0.949268	0.951195
1.05109	1.04788	1.04467	1.04147	1.03826	1.03505	1.03682	1.03885	1.04088	1.04291	1.04494	1.04074	1.03585	1.03097	1.02608	1.02119	1.0185	1.0162	1.01389	1.01159	1.00928	1.00587	1.00217	0.998477	0.994782	0.991087	0.986111	0.980709	0.975306	0.969904	0.964502	0.962889	0.962901	0.962913	0.962925	0.962937	0.963089	0.963317	0.963545	0.963774	0.964002	0.962348	0.959441	0.956533	0.953625	0.950718	0.949632	0.950038	0.950444	0.95085
1.04666	1.04479	1.04291	1.04104	1.03916	1.03729	1.03962	1.04218	1.04473	1.04729	1.04984	1.04611	1.04168	1.03726	1.03283	1.0284	1.0249	1.02156	1.01822	1.01488	1.01155	1.0081	1.00463	1.00117	0.997699	0.99423	0.989864	0.985198	0.980532	0.975866	0.9712	0.969632	0.969392	0.969152	0.968912	0.968671	0.968634	0.968706	0.968778	0.968849	0.968921	0.967488	0.965052	0.962615	0.960179	0.957743	0.955788	0.954228	0.952667	0.951107
1.0422	1.04167	1.04114	1.0406	1.04007	1.03954	1.04245	1.04554	1.04862	1.05171	1.05479	1.05153	1.04757	1.04361	1.03964	1.03568	1.03136	1.02698	1.02259	1.01821	1.01383	1.01036	1.00712	1.00388	1.00064	0.997404	0.993653	0.98973	0.985808	0.981886	0.977964	0.976441	0.975946	0.975451	0.974956	0.974461	0.974232	0.974146	0.97406	0.973974	0.973888	0.972678	0.970717	0.968757	0.966796	0.964836	0.962004	0.958458	0.954912	0.951366
1.03768	1.03851	1.03934	1.04017	1.041	1.04182	1.04531	1.04893	1.05255	1.05617	1.05979	1.05701	1.05351	1.05002	1.04652	1.04303	1.03788	1.03244	1.02701	1.02157	1.01613	1.01264	1.00963	1.00662	1.00362	1.00061	0.997478	0.994307	0.991135	0.987964	0.984792	0.983315	0.982563	0.981811	0.981059	0.980307	0.979884	0.979639	0.979394	0.979149	0.978903	0.977917	0.976437	0.974957	0.973478	0.971998	0.968279	0.962729	0.957179	0.951629
1.03313	1.03533	1.03753	1.03973	1.04193	1.04413	1.04819	1.05235	1.05652	1.06068	1.06484	1.06254	1.05951	1.05649	1.05347	1.05045	1.04447	1.03796	1.03146	1.02496	1.01846	1.01494	1.01217	1.00939	1.00662	1.00384	1.00134	0.998927	0.996514	0.994101	0.991687	0.990255	0.989244	0.988232	0.987221	0.986209	0.985591	0.985185	0.984779	0.984373	0.983967	0.983207	0.982213	0.981218	0.980223	0.979229	0.974615	0.967041	0.959467	0.951893
1.03914	1.04147	1.04381	1.04614	1.04848	1.05082	1.05426	1.05775	1.06125	1.06475	1.06825	1.06569	1.06247	1.05925	1.05602	1.0528	1.04687	1.04046	1.03406	1.02766	1.02125	1.01764	1.01474	1.01183	1.00892	1.00602	1.00294	0.999797	0.996659	0.993521	0.990383	0.988016	0.98598	0.983943	0.981906	0.97987	0.97929	0.979495	0.979699	0.979904	0.980109	0.979372	0.978007	0.976642	0.975277	0.973913	0.969505	0.962607	0.955709	0.948811
1.04884	1.05089	1.05293	1.05498	1.05702	1.05907	1.06146	1.06387	1.06628	1.06869	1.0711	1.06805	1.06439	1.06073	1.05707	1.05341	1.04784	1.04193	1.03603	1.03012	1.02422	1.02051	1.01734	1.01417	1.011	1.00783	1.00375	0.999373	0.994992	0.990611	0.98623	0.982583	0.979249	0.975916	0.972582	0.969249	0.968789	0.969875	0.970962	0.972049	0.973135	0.97235	0.970316	0.968283	0.96625	0.964216	0.960396	0.955114	0.949832	0.94455
1.05864	1.06039	1.06215	1.0639	1.06565	1.0674	1.06874	1.07005	1.07136	1.07267	1.07399	1.07043	1.06633	1.06222	1.05812	1.05402	1.04882	1.04342	1.03802	1.03262	1.02722	1.02339	1.01996	1.01653	1.0131	1.00967	1.00458	0.998946	0.99331	0.987674	0.982038	0.977097	0.972454	0.967811	0.963168	0.958525	0.958186	0.960163	0.96214	0.964117	0.966095	0.96526	0.962552	0.959843	0.957135	0.954426	0.9512	0.947549	0.943899	0.940248
1.06854	1.06999	1.07145	1.07291	1.07436	1.07582	1.07608	1.07629	1.07649	1.0767	1.0769	1.07283	1.06828	1.06373	1.05919	1.05464	1.0498	1.04491	1.04003	1.03514	1.03025	1.02631	1.02261	1.01891	1.01522	1.01152	1.00542	0.998514	0.991611	0.984707	0.977804	0.971558	0.965593	0.959628	0.953663	0.947698	0.94748	0.950357	0.953233	0.956109	0.958986	0.958102	0.954712	0.951322	0.947932	0.944542	0.941914	0.939911	0.937908	0.935904
1.07853	1.07968	1.08084	1.082	1.08316	1.08431	1.0835	1.08259	1.08167	1.08075	1.07984	1.07525	1.07026	1.06526	1.06026	1.05527	1.0508	1.04643	1.04205	1.03768	1.0333	1.02926	1.02529	1.02132	1.01736	1.01339	1.00626	0.998078	0.989895	0.981713	0.97353	0.965966	0.958666	0.951366	0.944066	0.936766	0.936671	0.940456	0.94424	0.948024	0.951808	0.950875	0.946797	0.942718	0.93864	0.934561	0.932539	0.932199	0.931859	0.931518
1.07306	1.07422	1.07539	1.07656	1.07773	1.07889	1.07794	1.07687	1.0758	1.07473	1.07366	1.06919	1.06433	1.05948	1.05463	1.04978	1.04538	1.04107	1.03676	1.03245	1.02814	1.02402	1.01995	1.01588	1.01181	1.00774	1.00052	0.992258	0.983993	0.975727	0.967462	0.960212	0.953398	0.946583	0.939769	0.932954	0.933198	0.937243	0.941287	0.945332	0.949377	0.949042	0.945789	0.942536	0.939282	0.936029	0.935292	0.936613	0.937934	0.939256
1.05993	1.06126	1.06259	1.06392	1.06525	1.06658	1.06593	1.06519	1.06444	1.0637	1.06295	1.0589	1.05449	1.05007	1.04565	1.04124	1.03677	1.0323	1.02783	1.02335	1.01888	1.01471	1.01062	1.00653	1.00244	0.998353	0.991511	0.983753	0.975995	0.968236	0.960478	0.954351	0.948922	0.943494	0.938066	0.932637	0.933329	0.937315	0.941302	0.945289	0.949275	0.949864	0.948186	0.946509	0.944831	0.943154	0.944043	0.947034	0.950024	0.953015
1.04667	1.04817	1.04966	1.05115	1.05265	1.05414	1.05382	1.0534	1.05298	1.05256	1.05214	1.04852	1.04454	1.04057	1.03659	1.03262	1.02808	1.02344	1.01881	1.01417	1.00954	1.00532	1.00121	0.997098	0.992986	0.988874	0.982412	0.975166	0.967919	0.960673	0.953427	0.948433	0.944404	0.940375	0.936346	0.932317	0.93346	0.937389	0.941317	0.945245	0.949173	0.950693	0.950606	0.95052	0.950433	0.950347	0.95288	0.957556	0.962231	0.966907
1.03329	1.03495	1.03661	1.03827	1.03993	1.04158	1.04158	1.04149	1.0414	1.04131	1.04122	1.03804	1.03451	1.03097	1.02744	1.02391	1.0193	1.0145	1.0097	1.0049	1.0001	0.995837	0.991704	0.987571	0.983438	0.979305	0.973224	0.966495	0.959766	0.953037	0.946308	0.942458	0.939842	0.937226	0.93461	0.931994	0.933593	0.937462	0.941332	0.945201	0.94907	0.95153	0.95305	0.95457	0.95609	0.95761	0.961802	0.968179	0.974556	0.980933
1.01978	1.0216	1.02343	1.02525	1.02708	1.02891	1.02923	1.02947	1.02972	1.02996	1.0302	1.02745	1.02437	1.02129	1.01821	1.01512	1.01044	1.00548	1.00051	0.995544	0.990579	0.986262	0.982107	0.977952	0.973797	0.969642	0.963948	0.957741	0.951534	0.945327	0.93912	0.936425	0.935236	0.934046	0.932857	0.931667	0.933727	0.937537	0.941347	0.945156	0.948966	0.952375	0.955517	0.958659	0.961801	0.964943	0.97081	0.978905	0.987	0.995095
1.00638	1.00858	1.01078	1.01297	1.01517	1.01737	1.01767	1.01788	1.01808	1.01829	1.01849	1.01579	1.01277	1.00975	1.00674	1.00372	0.999745	0.995606	0.991468	0.987329	0.983191	0.979734	0.976446	0.973159	0.969872	0.966584	0.962066	0.957137	0.952208	0.94728	0.942351	0.94037	0.939653	0.938936	0.938219	0.937503	0.939782	0.943674	0.947567	0.95146	0.955352	0.959047	0.962609	0.966171	0.969734	0.973296	0.97919	0.986991	0.994793	1.00259
0.99303	0.995737	0.998444	1.00115	1.00386	1.00656	1.00662	1.00653	1.00645	1.00637	1.00628	1.00338	1.00016	0.996937	0.993718	0.990499	0.987775	0.985137	0.9825	0.979862	0.977225	0.975245	0.97343	0.971614	0.969799	0.967983	0.965178	0.962043	0.958909	0.955774	0.952639	0.951077	0.950189	0.9493	0.948412	0.947524	0.94986	0.953932	0.958004	0.962077	0.966149	0.96968	0.972851	0.976022	0.979193	0.982364	0.987172	0.993319	0.999465	1.00561
0.979548	0.982769	0.985991	0.989213	0.992434	0.995656	0.995459	0.995082	0.994705	0.994328	0.993952	0.990836	0.987416	0.983996	0.980576	0.977156	0.975689	0.974567	0.973445	0.972323	0.971201	0.970713	0.970384	0.970054	0.969725	0.969395	0.968321	0.966997	0.965674	0.96435	0.963027	0.961887	0.960826	0.959764	0.958703	0.957641	0.960035	0.964289	0.968542	0.972796	0.97705	0.980417	0.983193	0.985969	0.988744	0.99152	0.995231	0.999707	1.00418	1.00866
0.965935	0.969677	0.973418	0.977159	0.9809	0.984642	0.984191	0.983519	0.982847	0.982175	0.981503	0.978175	0.974552	0.970929	0.967306	0.963683	0.963487	0.963895	0.964303	0.964711	0.96512	0.966138	0.967309	0.96848	0.969651	0.970821	0.971493	0.971999	0.972504	0.97301	0.973515	0.972802	0.971565	0.970329	0.969093	0.967857	0.970309	0.974746	0.979182	0.983619	0.988056	0.991257	0.993634	0.996011	0.998388	1.00076	1.00337	1.00616	1.00895	1.01173
0.952191	0.956457	0.960723	0.964989	0.969255	0.973521	0.972813	0.971844	0.970874	0.969904	0.968935	0.965393	0.961565	0.957737	0.953909	0.950081	0.951166	0.95312	0.955073	0.957026	0.958979	0.961518	0.964204	0.96689	0.969575	0.972261	0.974697	0.977049	0.979401	0.981753	0.984105	0.983822	0.982409	0.980997	0.979584	0.978172	0.980681	0.985303	0.989925	0.994547	0.999169	1.0022	1.00418	1.00615	1.00812	1.0101	1.01158	1.01267	1.01375	1.01484
0.943036	0.947369	0.951703	0.956036	0.96037	0.964703	0.964191	0.963425	0.962658	0.961891	0.961125	0.957647	0.953867	0.950088	0.946309	0.942529	0.944285	0.947017	0.94975	0.952482	0.955215	0.958445	0.961799	0.965154	0.968508	0.971863	0.975409	0.979019	0.982629	0.986239	0.989849	0.990054	0.988801	0.987547	0.986293	0.985039	0.987336	0.991545	0.995753	0.999962	1.00417	1.00657	1.00777	1.00897	1.01016	1.01136	1.01194	1.012	1.01207	1.01214
0.938046	0.942031	0.946016	0.950001	0.953986	0.957971	0.958068	0.95796	0.957852	0.957744	0.957636	0.954475	0.950975	0.947475	0.943975	0.940475	0.942344	0.94516	0.947976	0.950792	0.953609	0.956775	0.96003	0.963284	0.966538	0.969793	0.973857	0.97819	0.982524	0.986858	0.991192	0.991939	0.991149	0.990359	0.989568	0.988778	0.990615	0.993865	0.997116	1.00037	1.00362	1.00496	1.00504	1.00512	1.0052	1.00528	1.00513	1.00481	1.00448	1.00416
0.933007	0.936641	0.940274	0.943907	0.947541	0.951174	0.951885	0.952442	0.952999	0.953556	0.954113	0.951273	0.948055	0.944837	0.941619	0.938401	0.940384	0.943285	0.946186	0.949086	0.951987	0.95509	0.958243	0.961396	0.964549	0.967703	0.972289	0.977354	0.982418	0.987483	0.992547	0.993841	0.993519	0.993197	0.992875	0.992554	0.993925	0.996209	0.998492	1.00078	1.00306	1.00334	1.00229	1.00124	1.00019	0.999137	0.998267	0.997545	0.996823	0.996101
0.92792	0.931198	0.934477	0.937755	0.941033	0.944311	0.945642	0.946871	0.948099	0.949328	0.950556	0.948039	0.945106	0.942173	0.93924	0.936307	0.938405	0.941392	0.944378	0.947364	0.95035	0.953388	0.956439	0.95949	0.962541	0.965592	0.970707	0.976509	0.982311	0.988114	0.993916	0.995762	0.995913	0.996064	0.996215	0.996365	0.997268	0.998574	0.999881	1.00119	1.00249	1.0017	0.999511	0.99732	0.995129	0.992937	0.991333	0.99021	0.989087	0.987964
0.922784	0.925703	0.928623	0.931543	0.934463	0.937382	0.939339	0.941246	0.943152	0.945058	0.946965	0.944775	0.942129	0.939484	0.936838	0.934193	0.936408	0.93948	0.942552	0.945624	0.948697	0.951669	0.954617	0.957565	0.960513	0.963461	0.969109	0.975656	0.982203	0.988751	0.995298	0.997702	0.99833	0.998958	0.999586	1.00021	1.00064	1.00096	1.00128	1.0016	1.00193	1.00005	0.996706	0.993363	0.99002	0.986678	0.984333	0.982805	0.981277	0.979749
0.928974	0.930931	0.932889	0.934846	0.936803	0.938761	0.940905	0.943058	0.945212	0.947366	0.949519	0.947318	0.944633	0.941948	0.939262	0.936577	0.938363	0.940939	0.943514	0.946089	0.948664	0.951516	0.954437	0.957357	0.960278	0.963199	0.968224	0.97395	0.979677	0.985403	0.991129	0.993645	0.994785	0.995924	0.997064	0.998203	0.998543	0.998451	0.99836	0.998268	0.998177	0.996011	0.992462	0.988913	0.985365	0.981816	0.979442	0.97803	0.976618	0.975206
0.948941	0.949203	0.949464	0.949726	0.949988	0.95025	0.952046	0.953922	0.955798	0.957675	0.959551	0.956927	0.953804	0.95068	0.947557	0.944433	0.945129	0.946498	0.947867	0.949236	0.950605	0.953268	0.956254	0.95924	0.962226	0.965212	0.968209	0.97121	0.974211	0.977212	0.980212	0.982297	0.983988	0.98568	0.987372	0.989063	0.989783	0.989978	0.990174	0.990369	0.990565	0.989081	0.986477	0.983873	0.981269	0.978665	0.977129	0.976467	0.975805	0.975143
0.9691	0.96765	0.9662	0.96475	0.9633	0.96185	0.963294	0.964891	0.966487	0.968083	0.96968	0.96663	0.963064	0.959498	0.955931	0.952365	0.951959	0.95211	0.952262	0.952413	0.952565	0.955036	0.958089	0.961141	0.964193	0.967245	0.968194	0.968443	0.968692	0.968941	0.96919	0.970839	0.973088	0.975337	0.977586	0.979835	0.980938	0.981423	0.981909	0.982394	0.982879	0.982084	0.980434	0.978784	0.977133	0.975483	0.974793	0.974888	0.974984	0.975079
0.989455	0.986277	0.983098	0.97992	0.976741	0.973563	0.974652	0.975965	0.977279	0.978592	0.979906	0.976426	0.972413	0.9684	0.964387	0.960374	0.958856	0.957778	0.956699	0.955621	0.954543	0.956822	0.959941	0.96306	0.966178	0.969297	0.968179	0.96565	0.96312	0.96059	0.95806	0.95927	0.962082	0.964894	0.967706	0.970518	0.972008	0.972786	0.973564	0.974342	0.97512	0.975019	0.974332	0.973645	0.972958	0.972271	0.972435	0.973295	0.974154	0.975014
1.01001	1.00508	1.00016	0.995236	0.990312	0.985388	0.986119	0.987147	0.988175	0.989203	0.990231	0.986316	0.981852	0.977388	0.972924	0.96846	0.965819	0.963499	0.96118	0.95886	0.956541	0.958625	0.961811	0.964997	0.968183	0.971369	0.968164	0.962829	0.957494	0.952159	0.946823	0.947589	0.950969	0.95435	0.95773	0.96111	0.962991	0.964065	0.965138	0.966211	0.967285	0.967886	0.968171	0.968457	0.968743	0.969028	0.970054	0.971686	0.973317	0.974949
1.0244	1.01855	1.0127	1.00685	1.001	0.995149	0.995435	0.996045	0.996655	0.997264	0.997874	0.993614	0.988813	0.984013	0.979212	0.974411	0.971232	0.968339	0.965446	0.962553	0.95966	0.96143	0.964366	0.967301	0.970237	0.973173	0.968913	0.962256	0.955598	0.94894	0.942282	0.942761	0.946298	0.949835	0.953372	0.956909	0.958733	0.959635	0.960537	0.961439	0.962341	0.963613	0.96513	0.966648	0.968166	0.969683	0.971298	0.972994	0.974689	0.976384
1.02858	1.02315	1.01773	1.01231	1.00688	1.00146	1.00116	1.00114	1.00111	1.00109	1.00106	0.996608	0.991661	0.986714	0.981767	0.97682	0.974067	0.971701	0.969335	0.966969	0.964603	0.965862	0.968028	0.970194	0.972359	0.974525	0.970914	0.965377	0.95984	0.954304	0.948767	0.949218	0.952235	0.955251	0.958268	0.961285	0.962318	0.962283	0.962248	0.962213	0.962177	0.964064	0.967232	0.970401	0.973569	0.976737	0.97849	0.979084	0.979679	0.980274
1.0328	1.02781	1.02281	1.01782	1.01282	1.00783	1.00695	1.00628	1.00561	1.00495	1.00428	0.999632	0.994537	0.989441	0.984346	0.979251	0.976928	0.975095	0.973261	0.971428	0.969594	0.970338	0.971726	0.973114	0.974502	0.97589	0.972934	0.968529	0.964124	0.959719	0.955315	0.955737	0.958229	0.96072	0.963211	0.965703	0.965937	0.964956	0.963974	0.962993	0.962012	0.96452	0.969355	0.97419	0.979024	0.983859	0.985751	0.985234	0.984718	0.984201
1.03707	1.0325	1.02794	1.02338	1.01882	1.01426	1.01278	1.01147	1.01016	1.00885	1.00754	1.00268	0.99744	0.992195	0.986951	0.981706	0.979818	0.978522	0.977225	0.975929	0.974633	0.974856	0.975459	0.976062	0.976665	0.977269	0.974973	0.971711	0.968449	0.965187	0.961925	0.96232	0.964281	0.966242	0.968203	0.970163	0.969591	0.967654	0.965718	0.963781	0.961845	0.964981	0.971498	0.978015	0.984533	0.99105	0.993082	0.991443	0.989805	0.988167
1.04137	1.03725	1.03312	1.029	1.02488	1.02075	1.01868	1.01671	1.01475	1.01278	1.01082	1.00577	1.00037	0.994976	0.98958	0.984185	0.982735	0.981982	0.981228	0.980474	0.979721	0.979418	0.979229	0.979039	0.97885	0.97866	0.977032	0.974924	0.972816	0.970708	0.9686	0.968966	0.970391	0.971816	0.973242	0.974667	0.97328	0.970379	0.967478	0.964577	0.961676	0.965445	0.973662	0.981878	0.990094	0.99831	1.00048	0.997713	0.994942	0.992171
1.04343	1.03952	1.03561	1.03169	1.02778	1.02387	1.02148	1.01917	1.01686	1.01455	1.01224	1.00736	1.00219	0.997015	0.991843	0.986672	0.985686	0.985439	0.985192	0.984944	0.984697	0.984061	0.983328	0.982595	0.981862	0.981129	0.979759	0.978177	0.976595	0.975013	0.973431	0.973673	0.974697	0.975722	0.976746	0.97777	0.97596	0.972624	0.969287	0.965951	0.962615	0.966411	0.974961	0.983511	0.992061	1.00061	1.00265	0.99935	0.996054	0.992757
1.04037	1.03615	1.03194	1.02773	1.02351	1.0193	1.01724	1.01529	1.01334	1.01139	1.00944	1.00556	1.00145	0.99735	0.993248	0.989145	0.988676	0.988847	0.989019	0.98919	0.989362	0.988832	0.988126	0.98742	0.986715	0.986009	0.983968	0.981481	0.978995	0.976508	0.974022	0.973928	0.974861	0.975793	0.976725	0.977657	0.976316	0.973751	0.971185	0.96862	0.966054	0.968499	0.974284	0.980069	0.985854	0.991639	0.992902	0.990463	0.988025	0.985587
1.03727	1.03276	1.02824	1.02372	1.0192	1.01468	1.01295	1.01137	1.00978	1.0082	1.00661	1.00373	1.00071	0.997689	0.994666	0.991643	0.991695	0.992289	0.992883	0.993477	0.994072	0.993648	0.99297	0.992292	0.991615	0.990937	0.988217	0.984817	0.981418	0.978018	0.974618	0.974186	0.975025	0.975865	0.976704	0.977544	0.976676	0.974889	0.973102	0.971314	0.969527	0.970608	0.973601	0.976594	0.979587	0.98258	0.983063	0.981491	0.979919	0.978348
1.03415	1.02933	1.0245	1.01967	1.01484	1.01002	1.00862	1.0074	1.00619	1.00497	1.00376	1.0019	0.999963	0.99803	0.996097	0.994165	0.994743	0.995764	0.996785	0.997806	0.998827	0.998511	0.997861	0.997212	0.996562	0.995912	0.992508	0.988186	0.983864	0.979542	0.97522	0.974446	0.975192	0.975938	0.976683	0.977429	0.977039	0.976038	0.975036	0.974035	0.973033	0.972737	0.972911	0.973086	0.97326	0.973434	0.973129	0.972432	0.971735	0.971038
1.031	1.02586	1.02072	1.01559	1.01045	1.00531	1.00425	1.00341	1.00256	1.00172	1.00087	1.00004	0.999207	0.998375	0.997543	0.996711	0.99782	0.999272	1.00072	1.00218	1.00363	1.00342	1.0028	1.00218	1.00156	1.00094	0.99684	0.991587	0.986334	0.981081	0.975828	0.974708	0.97536	0.976011	0.976662	0.977314	0.977406	0.977198	0.97699	0.976782	0.976574	0.974887	0.972215	0.969543	0.966871	0.964199	0.963099	0.963285	0.963472	0.963658
1.02657	1.02169	1.01681	1.01193	1.00705	1.00217	1.00127	1.00058	0.999883	0.999189	0.998495	0.998373	0.998313	0.998254	0.998194	0.998135	0.999459	1.00103	1.00259	1.00416	1.00573	1.00552	1.00487	1.00421	1.00356	1.00291	0.998569	0.993001	0.987433	0.981865	0.976297	0.975095	0.975766	0.976436	0.977107	0.977777	0.978226	0.978556	0.978886	0.979215	0.979545	0.976961	0.972435	0.96791	0.963384	0.958858	0.957304	0.95818	0.959057	0.959933
1.01804	1.01528	1.01253	1.00977	1.00702	1.00427	1.00292	1.00165	1.00037	0.999101	0.997828	0.997361	0.996984	0.996606	0.996229	0.995852	0.996345	0.996993	0.99764	0.998288	0.998935	0.998361	0.997482	0.996602	0.995723	0.994844	0.99173	0.987872	0.984013	0.980155	0.976296	0.975882	0.976945	0.978007	0.979069	0.980131	0.980514	0.980532	0.98055	0.980568	0.980586	0.978741	0.975655	0.972569	0.969484	0.966398	0.965514	0.966433	0.967351	0.96827
1.00942	1.00882	1.00821	1.0076	1.00699	1.00638	1.00458	1.00273	1.00087	0.999012	0.997154	0.99634	0.995642	0.994943	0.994245	0.993546	0.993202	0.99292	0.992639	0.992357	0.992075	0.991133	0.990025	0.988917	0.987809	0.9867	0.984824	0.982692	0.98056	0.978428	0.976296	0.976677	0.978135	0.979592	0.98105	0.982507	0.982824	0.982528	0.982231	0.981934	0.981637	0.980539	0.978906	0.977274	0.975642	0.97401	0.973804	0.974765	0.975726	0.976687
1.00073	1.00228	1.00384	1.0054	1.00695	1.00851	1.00626	1.00382	1.00137	0.998922	0.996474	0.995309	0.994286	0.993264	0.992241	0.991219	0.990028	0.988809	0.987589	0.986369	0.985149	0.983834	0.982495	0.981156	0.979818	0.978479	0.977852	0.977463	0.977074	0.976685	0.976296	0.977479	0.979336	0.981193	0.98305	0.984907	0.985157	0.984542	0.983927	0.983312	0.982698	0.982353	0.982189	0.982025	0.98186	0.981696	0.982174	0.983178	0.984182	0.985185
0.991947	0.995691	0.999434	1.00318	1.00692	1.01067	1.00796	1.00492	1.00187	0.998831	0.995787	0.994268	0.992918	0.991568	0.990218	0.988868	0.986824	0.984657	0.98249	0.980323	0.978156	0.976465	0.974893	0.973321	0.971749	0.970177	0.970813	0.972184	0.973554	0.974925	0.976296	0.978289	0.980549	0.982809	0.985069	0.987329	0.987512	0.986576	0.98564	0.984705	0.983769	0.984185	0.985503	0.986821	0.988139	0.989456	0.990625	0.991672	0.992719	0.993766
0.984807	0.990173	0.995539	1.00091	1.00627	1.01164	1.00879	1.00551	1.00223	0.998956	0.995677	0.993665	0.991794	0.989923	0.988052	0.98618	0.983664	0.981035	0.978405	0.975775	0.973146	0.971185	0.969392	0.967599	0.965806	0.964013	0.965501	0.968081	0.970662	0.973242	0.975823	0.978426	0.981038	0.98365	0.986262	0.988874	0.989055	0.987926	0.986797	0.985668	0.984539	0.98565	0.988255	0.99086	0.993464	0.996069	0.997761	0.998708	0.999654	1.0006
0.986458	0.990457	0.994455	0.998454	1.00245	1.00645	1.0051	1.00346	1.00183	1.0002	0.998562	0.995358	0.99198	0.988603	0.985225	0.981847	0.980862	0.9803	0.979738	0.979176	0.978614	0.976948	0.975005	0.973063	0.971121	0.969178	0.969359	0.970249	0.971138	0.972027	0.972916	0.975063	0.97775	0.980436	0.983122	0.985809	0.986325	0.985673	0.985021	0.984368	0.983716	0.985152	0.987981	0.990809	0.993637	0.996465	0.997795	0.997899	0.998003	0.998107
0.988125	0.990743	0.993361	0.995978	0.998596	1.00121	1.00137	1.0014	1.00142	1.00145	1.00147	0.997068	0.992169	0.98727	0.982371	0.977472	0.978033	0.979559	0.981084	0.98261	0.984135	0.982765	0.980672	0.978579	0.976486	0.974393	0.973256	0.972437	0.971618	0.9708	0.969981	0.971668	0.974429	0.977191	0.979952	0.982713	0.983569	0.983398	0.983227	0.983056	0.982886	0.98465	0.987704	0.990757	0.993811	0.996865	0.997829	0.997083	0.996336	0.99559
0.989808	0.991032	0.992255	0.993479	0.994703	0.995926	0.997605	0.999307	1.00101	1.00271	1.00441	0.998794	0.992359	0.985924	0.979489	0.973054	0.975177	0.97881	0.982443	0.986076	0.989709	0.98864	0.986394	0.984149	0.981903	0.979658	0.977189	0.974646	0.972103	0.96956	0.967017	0.96824	0.971077	0.973914	0.976751	0.979588	0.980786	0.981101	0.981416	0.981732	0.982047	0.984142	0.987424	0.990706	0.993988	0.997269	0.997863	0.996258	0.994653	0.993048
0.991508	0.991324	0.99114	0.990955	0.990771	0.990587	0.993803	0.997198	1.00059	1.00399	1.00738	1.00054	0.992551	0.984565	0.97658	0.968594	0.972293	0.978054	0.983815	0.989577	0.995338	0.994571	0.992171	0.989772	0.987373	0.984974	0.981161	0.976877	0.972593	0.968309	0.964025	0.964779	0.967693	0.970606	0.973519	0.976433	0.977976	0.978782	0.979588	0.980394	0.9812	0.983629	0.987141	0.990653	0.994165	0.997677	0.997898	0.995426	0.992954	0.990482
0.99292	0.991526	0.990133	0.988739	0.987345	0.985951	0.99044	0.995239	1.00004	1.00484	1.00963	1.00182	0.992607	0.983392	0.974178	0.964963	0.969996	0.977542	0.985089	0.992636	1.00018	0.999721	0.997258	0.994795	0.992331	0.989868	0.984855	0.978991	0.973127	0.967263	0.961399	0.961649	0.964518	0.967388	0.970257	0.973126	0.974934	0.976169	0.977404	0.978639	0.979874	0.982536	0.986149	0.989762	0.993375	0.996988	0.996849	0.99364	0.990431	0.987221
0.991297	0.990809	0.99032	0.989831	0.989342	0.988853	0.991817	0.994962	0.998107	1.00125	1.0044	0.998349	0.991278	0.984208	0.977137	0.970067	0.973851	0.979551	0.985251	0.990951	0.996651	0.996502	0.994891	0.993279	0.991668	0.990057	0.985401	0.979731	0.974061	0.968391	0.962721	0.962145	0.963754	0.965362	0.966971	0.968579	0.969794	0.970796	0.971799	0.972801	0.973804	0.975643	0.978039	0.980436	0.982833	0.985229	0.984897	0.982333	0.979769	0.977205
0.989659	0.990084	0.990509	0.990933	0.991358	0.991783	0.993207	0.994683	0.996159	0.997635	0.999111	0.994843	0.989937	0.985031	0.980125	0.975219	0.977743	0.981579	0.985414	0.98925	0.993085	0.993252	0.9925	0.991749	0.990998	0.990247	0.985953	0.980479	0.975004	0.969529	0.964055	0.962647	0.962982	0.963318	0.963653	0.963988	0.964604	0.965372	0.96614	0.966908	0.967675	0.968683	0.969852	0.97102	0.972188	0.973357	0.97283	0.970917	0.969004	0.967091
0.988005	0.989352	0.990699	0.992047	0.993394	0.994741	0.99461	0.994401	0.994192	0.993983	0.993773	0.991304	0.988583	0.985863	0.983142	0.980421	0.981673	0.983626	0.985579	0.987532	0.989485	0.98997	0.990087	0.990205	0.990322	0.990439	0.986511	0.981233	0.975956	0.970679	0.965402	0.963153	0.962203	0.961253	0.960303	0.959353	0.959365	0.959896	0.960426	0.960957	0.961487	0.961657	0.961585	0.961513	0.961441	0.96137	0.960647	0.959391	0.958135	0.95688
0.986334	0.988613	0.990892	0.993171	0.995449	0.997728	0.996027	0.994116	0.992205	0.990295	0.988384	0.98773	0.987216	0.986702	0.986188	0.985674	0.985641	0.985694	0.985746	0.985798	0.985851	0.986656	0.987651	0.988645	0.989639	0.990633	0.987073	0.981995	0.976917	0.97184	0.966762	0.963665	0.961417	0.959168	0.95692	0.954672	0.954075	0.954366	0.954657	0.954948	0.95524	0.954562	0.953238	0.951914	0.95059	0.949266	0.948345	0.947753	0.947162	0.94657
0.984652	0.987851	0.99105	0.994248	0.997447	1.00065	0.997406	0.993828	0.99025	0.986672	0.983094	0.984228	0.985886	0.987543	0.989201	0.990858	0.989537	0.98769	0.985843	0.983996	0.98215	0.983272	0.985136	0.987	0.988865	0.990729	0.987543	0.982673	0.977804	0.972934	0.968064	0.964143	0.960629	0.957114	0.9536	0.950085	0.948902	0.948974	0.949046	0.949117	0.949189	0.947679	0.945113	0.942548	0.939982	0.937417	0.936311	0.9364	0.936489	0.936577
0.9832	0.986211	0.989221	0.992232	0.995242	0.998253	0.996022	0.993515	0.991008	0.988501	0.985994	0.986456	0.987247	0.988038	0.988829	0.98962	0.987457	0.984774	0.98209	0.979407	0.976723	0.977723	0.979645	0.981566	0.983487	0.985409	0.982678	0.978396	0.974114	0.969832	0.965551	0.962582	0.960175	0.957768	0.955362	0.952955	0.952805	0.953871	0.954937	0.956002	0.957068	0.955939	0.953348	0.950756	0.948165	0.945573	0.945138	0.946467	0.947797	0.949126
0.981734	0.984555	0.987375	0.990196	0.993017	0.995837	0.994624	0.993199	0.991773	0.990348	0.988923	0.988705	0.988621	0.988537	0.988453	0.988369	0.985357	0.981829	0.978301	0.974772	0.971244	0.972121	0.9741	0.976079	0.978058	0.980037	0.977765	0.974077	0.970389	0.966701	0.963013	0.961005	0.959717	0.958429	0.957141	0.955853	0.956747	0.958816	0.960885	0.962954	0.965022	0.964279	0.961662	0.959044	0.956426	0.953808	0.95405	0.956632	0.959214	0.961796
0.980254	0.982883	0.985512	0.98814	0.990769	0.993398	0.993213	0.99288	0.992546	0.992213	0.991879	0.990975	0.990008	0.989041	0.988074	0.987107	0.983237	0.978856	0.974475	0.970093	0.965712	0.966465	0.968502	0.970539	0.972576	0.974613	0.972805	0.969717	0.966628	0.963539	0.960451	0.959413	0.959254	0.959096	0.958937	0.958779	0.960726	0.963808	0.96689	0.969972	0.973054	0.9727	0.970056	0.967411	0.964767	0.962123	0.963048	0.966895	0.970741	0.974588
0.978759	0.981194	0.98363	0.986065	0.9885	0.990936	0.991788	0.992557	0.993326	0.994095	0.994864	0.993268	0.991409	0.98955	0.987691	0.985832	0.981097	0.975854	0.970612	0.965369	0.960126	0.960754	0.96285	0.964945	0.967041	0.969136	0.967798	0.965314	0.962831	0.960347	0.957863	0.957806	0.958787	0.959769	0.960751	0.961733	0.964744	0.968849	0.972954	0.977058	0.981163	0.981202	0.978531	0.97586	0.973189	0.970518	0.972134	0.977257	0.98238	0.987504
0.97725	0.97949	0.98173	0.98397	0.98621	0.988449	0.990349	0.992232	0.994114	0.995996	0.997878	0.995583	0.992823	0.990064	0.987304	0.984545	0.978936	0.972823	0.966711	0.960599	0.954487	0.954988	0.957143	0.959298	0.961452	0.963607	0.962741	0.960869	0.958996	0.957124	0.955251	0.956183	0.958316	0.960449	0.962582	0.964715	0.968801	0.973938	0.979076	0.984213	0.989351	0.989787	0.987088	0.98439	0.981692	0.978994	0.981307	0.987719	0.994132	1.00054
0.97815	0.979809	0.981468	0.983127	0.984786	0.986445	0.987762	0.989061	0.99036	0.991659	0.992958	0.989788	0.986121	0.982454	0.978788	0.975121	0.970429	0.965556	0.960683	0.955811	0.950938	0.951977	0.954495	0.957013	0.95953	0.962048	0.961772	0.960565	0.959357	0.95815	0.956942	0.957987	0.959998	0.962008	0.964018	0.966028	0.970205	0.975547	0.98089	0.986233	0.991576	0.993323	0.992673	0.992024	0.991374	0.990724	0.993168	0.998143	1.00312	1.00809
0.9792	0.98025	0.9813	0.98235	0.9834	0.98445	0.985083	0.985695	0.986306	0.986918	0.987529	0.983466	0.978883	0.9743	0.969718	0.965135	0.961474	0.957975	0.954476	0.950977	0.947478	0.9491	0.952002	0.954904	0.957806	0.960707	0.961033	0.9605	0.959967	0.959434	0.958901	0.960009	0.961821	0.963632	0.965444	0.967255	0.971466	0.976967	0.982469	0.98797	0.993472	0.996596	0.998135	0.999674	1.00121	1.00275	1.0053	1.00866	1.01203	1.01539
0.980259	0.980694	0.98113	0.981565	0.982	0.982436	0.982379	0.982296	0.982213	0.98213	0.982047	0.977082	0.971575	0.966068	0.96056	0.955053	0.952432	0.95032	0.948209	0.946097	0.943986	0.946195	0.949485	0.952774	0.956064	0.959354	0.960287	0.960435	0.960582	0.96073	0.960878	0.96205	0.963661	0.965272	0.966883	0.968495	0.972739	0.978401	0.984062	0.989724	0.995386	0.9999	1.00365	1.0074	1.01115	1.0149	1.01754	1.01928	1.02102	1.02276
0.981329	0.981144	0.980958	0.980773	0.980588	0.980402	0.979648	0.978864	0.978081	0.977297	0.976513	0.970638	0.964196	0.957755	0.951314	0.944873	0.943303	0.942592	0.941881	0.94117	0.940459	0.943262	0.946943	0.950624	0.954306	0.957987	0.959533	0.960369	0.961204	0.962039	0.962874	0.964111	0.96552	0.966928	0.968337	0.969746	0.974024	0.979848	0.985672	0.991496	0.997319	1.00324	1.00922	1.0152	1.02118	1.02716	1.0299	1.03	1.0301	1.0302
0.982409	0.981597	0.980785	0.979973	0.979161	0.978349	0.976891	0.9754	0.973908	0.972416	0.970925	0.96413	0.956746	0.949363	0.941979	0.934595	0.934085	0.934789	0.935492	0.936196	0.936899	0.940301	0.944377	0.948454	0.95253	0.956607	0.958773	0.960302	0.961831	0.96336	0.96489	0.966192	0.967396	0.9686	0.969805	0.971009	0.975322	0.981309	0.987297	0.993284	0.999271	1.00661	1.01484	1.02307	1.0313	1.03954	1.04238	1.04083	1.03927	1.03771
0.982636	0.982555	0.982473	0.982392	0.98231	0.982229	0.980499	0.978682	0.976866	0.975049	0.973232	0.966736	0.959719	0.952702	0.945686	0.938669	0.937239	0.936794	0.936349	0.935904	0.935459	0.938428	0.942251	0.946074	0.949897	0.95372	0.955635	0.956914	0.958193	0.959472	0.960751	0.961962	0.963143	0.964325	0.965506	0.966687	0.97062	0.976035	0.981449	0.986864	0.992278	0.999063	1.00676	1.01446	1.02216	1.02986	1.03272	1.03163	1.03054	1.02944
0.982739	0.983595	0.984451	0.985307	0.986163	0.987019	0.985078	0.98299	0.980902	0.978814	0.976726	0.97071	0.964258	0.957806	0.951353	0.944901	0.942248	0.940266	0.938284	0.936302	0.93432	0.936701	0.940172	0.943644	0.947115	0.950587	0.95212	0.953007	0.953894	0.954781	0.955668	0.956764	0.957949	0.959134	0.960319	0.961504	0.964992	0.96972	0.974449	0.979177	0.983905	0.989845	0.996592	1.00334	1.01009	1.01683	1.0197	1.01939	1.01908	1.01878
0.982843	0.984646	0.986448	0.98825	0.990053	0.991855	0.989701	0.98734	0.984978	0.982616	0.980255	0.974724	0.968841	0.962958	0.957076	0.951193	0.947306	0.943772	0.940238	0.936704	0.93317	0.934957	0.938073	0.94119	0.944306	0.947423	0.94857	0.949062	0.949553	0.950044	0.950536	0.951515	0.952704	0.953893	0.955082	0.95627	0.959309	0.963345	0.96738	0.971415	0.975451	0.980537	0.986324	0.992112	0.997899	1.00369	1.00656	1.00704	1.00752	1.008
0.982948	0.985706	0.988464	0.991222	0.99398	0.996738	0.994369	0.991731	0.989093	0.986455	0.983817	0.978776	0.973468	0.968161	0.962853	0.957545	0.952413	0.947312	0.942212	0.937111	0.93201	0.933196	0.935954	0.938712	0.94147	0.944229	0.944987	0.945079	0.94517	0.945262	0.945354	0.946216	0.947409	0.948601	0.949794	0.950986	0.953572	0.956907	0.960243	0.963579	0.966914	0.971139	0.975957	0.980775	0.985593	0.990411	0.993284	0.994566	0.995848	0.99713
0.983054	0.986777	0.9905	0.994222	0.997945	1.00167	0.999082	0.996165	0.993248	0.990331	0.987413	0.982867	0.97814	0.973413	0.968686	0.96396	0.95757	0.950887	0.944204	0.937521	0.930838	0.931418	0.933814	0.936211	0.938607	0.941003	0.941369	0.941057	0.940745	0.940433	0.940122	0.940866	0.942062	0.943258	0.944455	0.945651	0.947779	0.950408	0.953037	0.955667	0.958296	0.961651	0.96549	0.969329	0.973168	0.977007	0.979884	0.981973	0.984062	0.986151
0.977676	0.980231	0.982785	0.985339	0.987894	0.990448	0.989287	0.987932	0.986576	0.98522	0.983864	0.979516	0.974836	0.970156	0.965476	0.960795	0.954886	0.948761	0.942635	0.936509	0.930384	0.93003	0.931119	0.932209	0.933298	0.934388	0.93457	0.934449	0.934328	0.934207	0.934087	0.9353	0.937084	0.938869	0.940654	0.942438	0.945247	0.948607	0.951968	0.955328	0.958688	0.962667	0.96706	0.971452	0.975844	0.980237	0.983452	0.985704	0.987956	0.990208
0.970869	0.971705	0.972541	0.973378	0.974214	0.975051	0.975742	0.976425	0.977109	0.977793	0.978476	0.974253	0.969484	0.964716	0.959947	0.955179	0.950195	0.945173	0.940152	0.93513	0.930108	0.928731	0.928264	0.927798	0.927331	0.926865	0.926915	0.927137	0.927359	0.927582	0.927804	0.929639	0.932164	0.93469	0.937216	0.939741	0.943525	0.947986	0.952446	0.956907	0.961368	0.966355	0.971694	0.977032	0.98237	0.987708	0.99135	0.993603	0.995855	0.998108
0.963995	0.963097	0.962199	0.961301	0.960403	0.959504	0.962065	0.964808	0.967551	0.970294	0.973036	0.968939	0.964081	0.959223	0.954366	0.949508	0.945459	0.941552	0.937645	0.933738	0.92983	0.927419	0.925381	0.923344	0.921306	0.919269	0.919186	0.919754	0.920323	0.920892	0.921461	0.923923	0.927197	0.93047	0.933744	0.937018	0.941786	0.947358	0.95293	0.958502	0.964074	0.970079	0.976372	0.982666	0.988959	0.995252	0.999324	1.00158	1.00383	1.00609
0.957055	0.954406	0.951756	0.949107	0.946458	0.943808	0.948256	0.953078	0.9579	0.962722	0.967544	0.963573	0.958626	0.953678	0.94873	0.943783	0.940676	0.937895	0.935113	0.932331	0.92955	0.926095	0.922471	0.918847	0.915223	0.911599	0.911382	0.9123	0.913219	0.914137	0.915056	0.918152	0.922181	0.92621	0.930239	0.934268	0.94003	0.946724	0.953418	0.960112	0.966807	0.973839	0.981096	0.988354	0.995611	1.00287	1.00737	1.00963	1.01188	1.01414
0.950048	0.945631	0.941213	0.936795	0.932378	0.92796	0.934314	0.941235	0.948156	0.955077	0.961998	0.958156	0.953117	0.948079	0.94304	0.938002	0.935848	0.934202	0.932557	0.930912	0.929267	0.924757	0.919532	0.914306	0.909081	0.903856	0.903503	0.904774	0.906046	0.907318	0.908589	0.912325	0.917117	0.921908	0.9267	0.931492	0.938257	0.946084	0.953911	0.961738	0.969565	0.977635	0.985866	0.994097	1.00233	1.01056	1.0155	1.01776	1.02002	1.02227
0.945544	0.939981	0.934419	0.928857	0.923295	0.917733	0.923536	0.929937	0.936338	0.94274	0.949141	0.946379	0.9426	0.93882	0.935041	0.931261	0.929503	0.928101	0.926699	0.925298	0.923896	0.920066	0.915629	0.911192	0.906755	0.902319	0.902628	0.904519	0.90641	0.908301	0.910192	0.914124	0.918931	0.923738	0.928545	0.933352	0.940609	0.949186	0.957764	0.966341	0.974918	0.983368	0.991733	1.0001	1.00846	1.01683	1.02173	1.02381	1.02588	1.02796
0.941964	0.935487	0.929011	0.922535	0.916058	0.909582	0.913896	0.918778	0.92366	0.928542	0.933424	0.932113	0.930113	0.928114	0.926114	0.924115	0.922543	0.921046	0.91955	0.918054	0.916557	0.914071	0.911336	0.908602	0.905868	0.903133	0.904411	0.907027	0.909642	0.912258	0.914873	0.918834	0.923372	0.92791	0.932448	0.936986	0.944545	0.953731	0.962917	0.972103	0.981289	0.989872	0.998053	1.00623	1.01441	1.0226	1.02728	1.0291	1.03092	1.03274
0.938349	0.93095	0.923551	0.916151	0.908752	0.901353	0.904163	0.907511	0.910859	0.914207	0.917555	0.917708	0.917506	0.917303	0.917101	0.916899	0.915516	0.913924	0.912332	0.91074	0.909148	0.908017	0.907002	0.905987	0.904972	0.903956	0.906213	0.90956	0.912906	0.916253	0.9196	0.923591	0.927857	0.932123	0.93639	0.940656	0.94852	0.95832	0.968121	0.977922	0.987722	0.996439	1.00443	1.01243	1.02042	1.02842	1.03288	1.03445	1.03601	1.03758
0.9347	0.926369	0.918037	0.909706	0.901375	0.893044	0.894336	0.896135	0.897935	0.899734	0.901533	0.903164	0.904776	0.906389	0.908001	0.909614	0.908421	0.906732	0.905044	0.903355	0.901667	0.901906	0.902626	0.903346	0.904067	0.904787	0.908031	0.912117	0.916202	0.920287	0.924373	0.928393	0.932385	0.936377	0.940369	0.944362	0.952533	0.962954	0.973375	0.983796	0.994218	1.00307	1.01088	1.01868	1.02649	1.0343	1.03853	1.03984	1.04115	1.04246
0.931015	0.921743	0.912471	0.903199	0.893927	0.884655	0.884415	0.88465	0.884885	0.88512	0.885356	0.888479	0.891924	0.895369	0.898813	0.902258	0.901257	0.899471	0.897685	0.895899	0.894114	0.895735	0.898208	0.90068	0.903153	0.905626	0.909867	0.914698	0.919529	0.924361	0.929192	0.933242	0.936957	0.940672	0.944387	0.948103	0.956584	0.967632	0.97868	0.989728	1.00078	1.00976	1.01738	1.025	1.03262	1.04023	1.04424	1.04529	1.04634	1.04739
0.937425	0.92803	0.918635	0.909241	0.899846	0.890451	0.888867	0.887695	0.886522	0.885349	0.884176	0.886932	0.890124	0.893317	0.896509	0.899701	0.899117	0.897867	0.896617	0.895367	0.894116	0.896591	0.899996	0.903401	0.906807	0.910212	0.914289	0.91859	0.92289	0.927191	0.931492	0.93575	0.939991	0.944232	0.948472	0.952713	0.961065	0.971631	0.982197	0.992763	1.00333	1.01162	1.01839	1.02516	1.03193	1.0387	1.04281	1.04473	1.04665	1.04857
0.949269	0.940189	0.93111	0.92203	0.91295	0.90387	0.901037	0.898534	0.89603	0.893526	0.891022	0.892412	0.894234	0.896057	0.897879	0.899701	0.899658	0.899285	0.898911	0.898538	0.898165	0.901213	0.905116	0.909019	0.912923	0.916826	0.920115	0.9232	0.926284	0.929369	0.932454	0.937018	0.942216	0.947414	0.952612	0.95781	0.965797	0.975285	0.984774	0.994262	1.00375	1.01089	1.01646	1.02203	1.0276	1.03317	1.03755	1.04095	1.04435	1.04775
0.961228	0.952466	0.943704	0.934942	0.92618	0.917418	0.913325	0.909477	0.90563	0.901782	0.897934	0.897945	0.898384	0.898823	0.899263	0.899702	0.900203	0.900716	0.901228	0.901741	0.902253	0.90588	0.910286	0.914692	0.919097	0.923503	0.925997	0.927854	0.929711	0.931568	0.933425	0.938297	0.944462	0.950626	0.956791	0.962956	0.970574	0.978974	0.987375	0.995776	1.00418	1.01015	1.01451	1.01887	1.02323	1.02759	1.03224	1.03713	1.04202	1.04692
0.973302	0.964861	0.956421	0.94798	0.939539	0.931098	0.925731	0.920527	0.915322	0.910118	0.904913	0.903531	0.902574	0.901617	0.90066	0.899702	0.900754	0.902161	0.903568	0.904974	0.906381	0.910592	0.915506	0.920419	0.925332	0.930245	0.931936	0.932554	0.933171	0.933788	0.934405	0.939589	0.946729	0.95387	0.961011	0.968151	0.975397	0.982699	0.990001	0.997304	1.00461	1.00941	1.01254	1.01568	1.01881	1.02195	1.02688	1.03328	1.03968	1.04608
0.985493	0.977377	0.96926	0.961143	0.953026	0.944909	0.938258	0.931683	0.925108	0.918534	0.911959	0.909171	0.906804	0.904437	0.90207	0.899703	0.901311	0.90362	0.905929	0.908239	0.910548	0.91535	0.920776	0.926201	0.931627	0.937052	0.937933	0.937298	0.936664	0.93603	0.935395	0.940893	0.949019	0.957145	0.965271	0.973397	0.980267	0.98646	0.992653	0.998846	1.00504	1.00866	1.01056	1.01245	1.01435	1.01625	1.02147	1.02939	1.03731	1.04523
0.993489	0.985412	0.977334	0.969257	0.961179	0.953102	0.946445	0.939864	0.933283	0.926701	0.92012	0.917006	0.914278	0.91155	0.908821	0.906093	0.908175	0.911107	0.914038	0.916969	0.919901	0.924213	0.92887	0.933526	0.938183	0.94284	0.943542	0.942925	0.942309	0.941692	0.941076	0.946821	0.955293	0.963765	0.972237	0.980708	0.986975	0.992055	0.997135	1.00221	1.00729	1.01063	1.0128	1.01498	1.01715	1.01932	1.0238	1.03017	1.03654	1.0429
0.998447	0.990201	0.981955	0.97371	0.965464	0.957218	0.951492	0.945898	0.940304	0.934709	0.929115	0.926463	0.924137	0.921811	0.919485	0.917159	0.919658	0.923008	0.926359	0.92971	0.93306	0.936092	0.939044	0.941996	0.944948	0.9479	0.948883	0.949211	0.949538	0.949865	0.950192	0.956136	0.964489	0.972841	0.981193	0.989545	0.995043	0.999003	1.00296	1.00692	1.01088	1.0146	1.01814	1.02169	1.02524	1.02879	1.03179	1.03436	1.03692	1.03949
1.00345	0.995037	0.986621	0.978206	0.96979	0.961375	0.956586	0.951989	0.947392	0.942795	0.938198	0.93601	0.934091	0.932171	0.930251	0.928331	0.931251	0.935025	0.938799	0.942573	0.946347	0.948086	0.949317	0.950548	0.951778	0.953009	0.954277	0.955556	0.956836	0.958116	0.959396	0.965542	0.973773	0.982005	0.990236	0.998468	1.00319	1.00602	1.00885	1.01168	1.01451	1.0186	1.02354	1.02847	1.03341	1.03834	1.03986	1.03859	1.03731	1.03604
1.00851	0.999919	0.991332	0.982745	0.974158	0.965571	0.961731	0.95814	0.954549	0.950959	0.947368	0.94565	0.944141	0.942631	0.941122	0.939612	0.942957	0.947158	0.951359	0.955561	0.959762	0.960197	0.959689	0.959182	0.958675	0.958167	0.959722	0.961964	0.964205	0.966447	0.968689	0.975038	0.983148	0.991257	0.999367	1.00748	1.01141	1.0131	1.01479	1.01648	1.01817	1.02264	1.02898	1.03532	1.04166	1.04799	1.04801	1.04286	1.03771	1.03256
1.01361	1.00485	0.996089	0.987328	0.978568	0.969808	0.966924	0.96435	0.961776	0.959201	0.956627	0.955384	0.954288	0.953193	0.952097	0.951002	0.954775	0.959408	0.964041	0.968674	0.973307	0.972424	0.970162	0.9679	0.965638	0.963376	0.96522	0.968433	0.971646	0.974859	0.978072	0.984626	0.992612	1.0006	1.00859	1.01657	1.01972	1.02025	1.02079	1.02132	1.02186	1.02673	1.03448	1.04223	1.04998	1.05774	1.05624	1.04717	1.03811	1.02904
1.01456	1.00566	0.99676	0.98786	0.978961	0.970062	0.968679	0.967691	0.966704	0.965716	0.964729	0.964425	0.964196	0.963968	0.963739	0.963511	0.967461	0.972149	0.976837	0.981524	0.986212	0.984782	0.981821	0.978861	0.975901	0.972941	0.974023	0.976451	0.97888	0.981308	0.983737	0.99001	0.997931	1.00585	1.01377	1.02169	1.02434	1.02415	1.02396	1.02377	1.02358	1.02812	1.03582	1.04352	1.05122	1.05892	1.05638	1.04546	1.03454	1.02363
1.01145	1.00244	0.993435	0.984429	0.975424	0.966418	0.967068	0.968227	0.969385	0.970544	0.971702	0.972791	0.973873	0.974955	0.976037	0.977119	0.980999	0.985373	0.989747	0.994121	0.998495	0.997271	0.994646	0.992021	0.989397	0.986772	0.986061	0.985987	0.985913	0.98584	0.985766	0.991282	0.999195	1.00711	1.01502	1.02293	1.02538	1.02487	1.02437	1.02387	1.02337	1.0269	1.0331	1.03931	1.04552	1.05172	1.0486	1.03786	1.02711	1.01636
1.0083	0.99919	0.990077	0.980965	0.971852	0.96274	0.965443	0.968768	0.972092	0.975417	0.978742	0.981239	0.983644	0.986048	0.988453	0.990858	0.994667	0.998725	1.00278	1.00684	1.0109	1.00988	1.00759	1.00531	1.00302	1.00074	0.998215	0.995615	0.993015	0.990415	0.987815	0.992567	1.00047	1.00837	1.01628	1.02418	1.02642	1.0256	1.02479	1.02397	1.02316	1.02566	1.03036	1.03506	1.03976	1.04446	1.04075	1.03018	1.0196	1.00902
1.00513	0.995908	0.986687	0.977467	0.968246	0.959026	0.963801	0.969314	0.974826	0.980338	0.98585	0.989768	0.993509	0.997249	1.00099	1.00473	1.00847	1.01221	1.01594	1.01968	1.02342	1.02261	1.02067	1.01872	1.01678	1.01484	1.01049	1.00534	1.00019	0.995034	0.989883	0.993864	1.00176	1.00965	1.01755	1.02544	1.02747	1.02634	1.02521	1.02408	1.02295	1.0244	1.02758	1.03076	1.03394	1.03712	1.03283	1.02242	1.01202	1.00161
1.00192	0.992594	0.983265	0.973935	0.964605	0.955276	0.962144	0.969865	0.977586	0.985307	0.993027	0.99838	1.00347	1.00856	1.01365	1.01874	1.0224	1.02582	1.02923	1.03265	1.03606	1.03547	1.03387	1.03227	1.03067	1.02907	1.02288	1.01515	1.00742	0.999698	0.991972	0.995174	1.00306	1.01095	1.01883	1.02672	1.02853	1.02708	1.02563	1.02418	1.02273	1.02314	1.02478	1.02643	1.02807	1.02972	1.02483	1.0146	1.00436	0.99413
1.00778	0.998811	0.989847	0.980882	0.971918	0.962953	0.970097	0.978088	0.986079	0.994071	1.00206	1.00788	1.01345	1.01903	1.0246	1.03017	1.03323	1.03584	1.03845	1.04106	1.04367	1.04338	1.04236	1.04135	1.04033	1.03931	1.03238	1.02347	1.01456	1.00565	0.996742	0.998957	1.00594	1.01292	1.0199	1.02688	1.02781	1.02548	1.02315	1.02082	1.0185	1.0178	1.01821	1.01861	1.01901	1.01941	1.01421	1.00443	0.994656	0.984877
1.02548	1.0175	1.00952	1.00154	0.993562	0.985584	0.99062	0.996341	1.00206	1.00778	1.0135	1.01851	1.02344	1.02836	1.03329	1.03822	1.03995	1.04113	1.0423	1.04347	1.04464	1.04478	1.04466	1.04454	1.04441	1.04429	1.03807	1.0298	1.02154	1.01328	1.00501	1.00597	1.01088	1.01578	1.02069	1.0256	1.02475	1.02081	1.01688	1.01294	1.009	1.00715	1.0067	1.00624	1.00579	1.00533	1.0002	0.991244	0.982286	0.973328
1.04335	1.03637	1.02938	1.0224	1.01542	1.00843	1.01134	1.01477	1.0182	1.02163	1.02506	1.02925	1.03352	1.03779	1.04206	1.04634	1.04674	1.04646	1.04619	1.04591	1.04563	1.0462	1.04698	1.04776	1.04854	1.04932	1.04381	1.0362	1.02859	1.02098	1.01337	1.01305	1.01586	1.01867	1.02149	1.0243	1.02166	1.0161	1.01054	1.00497	0.999411	0.996394	0.995075	0.993756	0.992438	0.991119	0.986054	0.977925	0.969796	0.961667
1.0614	1.05542	1.04944	1.04346	1.03748	1.0315	1.03226	1.03338	1.03449	1.03561	1.03672	1.04009	1.0437	1.04731	1.05092	1.05453	1.0536	1.05185	1.05011	1.04837	1.04663	1.04763	1.04932	1.05101	1.0527	1.05439	1.0496	1.04265	1.0357	1.02875	1.0218	1.0202	1.0209	1.02159	1.02229	1.02299	1.01855	1.01134	1.00414	0.996934	0.98973	0.985534	0.983342	0.98115	0.978959	0.976767	0.97177	0.964478	0.957186	0.949893
1.07962	1.07465	1.06969	1.06472	1.05976	1.0548	1.05339	1.05217	1.05094	1.04972	1.0485	1.05103	1.05398	1.05692	1.05987	1.06281	1.06052	1.05729	1.05407	1.05085	1.04763	1.04908	1.05169	1.0543	1.05691	1.05952	1.05546	1.04917	1.04288	1.0366	1.03031	1.02742	1.02598	1.02454	1.0231	1.02166	1.0154	1.00654	0.997677	0.988816	0.979956	0.974568	0.971495	0.968423	0.96535	0.962277	0.957348	0.950901	0.944453	0.938006
1.09104	1.08641	1.08178	1.07714	1.07251	1.06788	1.06517	1.06257	1.05996	1.05735	1.05475	1.05687	1.05952	1.06218	1.06483	1.06748	1.06424	1.05996	1.05568	1.0514	1.04712	1.04871	1.05177	1.05483	1.05789	1.06095	1.05726	1.05133	1.04539	1.03946	1.03352	1.02991	1.02729	1.02468	1.02207	1.01945	1.01237	1.00288	0.993395	0.983907	0.974419	0.968527	0.965032	0.961537	0.958041	0.954546	0.94991	0.944342	0.938773	0.933205
1.0903	1.08479	1.07928	1.07377	1.06826	1.06275	1.0603	1.058	1.05571	1.05341	1.05112	1.05361	1.05664	1.05966	1.06269	1.06571	1.06227	1.05768	1.0531	1.04851	1.04392	1.04514	1.04781	1.05048	1.05315	1.05582	1.05188	1.04573	1.03958	1.03343	1.02728	1.02399	1.02191	1.01984	1.01776	1.01569	1.00958	1.0013	0.993014	0.984731	0.976448	0.971274	0.968174	0.965073	0.961972	0.958872	0.954927	0.950291	0.945655	0.941019
1.08956	1.08316	1.07676	1.07037	1.06397	1.05757	1.05537	1.0534	1.05142	1.04944	1.04746	1.05032	1.05372	1.05713	1.06053	1.06393	1.06028	1.05538	1.05049	1.04559	1.04069	1.04153	1.04381	1.04609	1.04836	1.05064	1.04644	1.04007	1.03371	1.02735	1.02098	1.01801	1.01648	1.01495	1.01342	1.01189	1.00676	0.999697	0.99263	0.985563	0.978496	0.974048	0.971346	0.968644	0.965941	0.963239	0.959992	0.956298	0.952604	0.94891
1.08881	1.08152	1.07422	1.06693	1.05964	1.05234	1.0504	1.04874	1.04708	1.04542	1.04376	1.047	1.05078	1.05456	1.05835	1.06213	1.05827	1.05306	1.04785	1.04264	1.03743	1.03789	1.03977	1.04165	1.04353	1.04541	1.04094	1.03436	1.02778	1.02121	1.01463	1.01197	1.01099	1.01001	1.00903	1.00806	1.00392	0.99808	0.992242	0.986403	0.980564	0.976849	0.974549	0.972249	0.969949	0.967649	0.965105	0.962362	0.959619	0.956876
1.08805	1.07985	1.07166	1.06346	1.05526	1.04706	1.04538	1.04405	1.04271	1.04137	1.04003	1.04365	1.04781	1.05198	1.05614	1.06031	1.05624	1.05071	1.04519	1.03966	1.03414	1.03421	1.03569	1.03717	1.03865	1.04012	1.0354	1.0286	1.0218	1.015	1.00821	1.00587	1.00545	1.00503	1.00461	1.00418	1.00105	0.996449	0.99185	0.987251	0.982652	0.979676	0.977782	0.975889	0.973995	0.972101	0.970269	0.968486	0.966703	0.96492
1.08291	1.07446	1.066	1.05755	1.04909	1.04064	1.03924	1.03821	1.03718	1.03615	1.03511	1.03922	1.0439	1.04857	1.05325	1.05793	1.05432	1.04925	1.04417	1.0391	1.03403	1.0334	1.03389	1.03438	1.03487	1.03536	1.03011	1.02295	1.0158	1.00864	1.00149	0.999304	0.999256	0.999208	0.99916	0.999111	0.996958	0.99367	0.990383	0.987096	0.983808	0.981795	0.980631	0.979467	0.978304	0.97714	0.97598	0.974823	0.973666	0.972508
1.06701	1.0599	1.05279	1.04569	1.03858	1.03147	1.03039	1.02963	1.02886	1.0281	1.02734	1.03221	1.0377	1.0432	1.04869	1.05419	1.05269	1.04997	1.04724	1.04452	1.04179	1.03969	1.03775	1.03581	1.03387	1.03192	1.02554	1.01769	1.00983	1.00197	0.994109	0.991661	0.991531	0.991401	0.991271	0.991141	0.989914	0.988096	0.986279	0.984462	0.982644	0.982131	0.982488	0.982845	0.983201	0.983558	0.982967	0.9816	0.980233	0.978866
1.05095	1.0452	1.03946	1.03371	1.02797	1.02222	1.02146	1.02097	1.02047	1.01998	1.01948	1.02512	1.03144	1.03776	1.04409	1.05041	1.05105	1.0507	1.05034	1.04998	1.04963	1.04604	1.04164	1.03725	1.03285	1.02846	1.02093	1.01237	1.0038	0.99523	0.986663	0.983943	0.983731	0.983518	0.983305	0.983093	0.982802	0.982469	0.982135	0.981802	0.981469	0.982471	0.984363	0.986255	0.988146	0.990038	0.990021	0.988443	0.986864	0.985285
1.03473	1.03036	1.02599	1.02162	1.01725	1.01288	1.01245	1.01222	1.012	1.01178	1.01155	1.01797	1.02513	1.03228	1.03944	1.04659	1.0494	1.05143	1.05347	1.0555	1.05754	1.05245	1.04558	1.03871	1.03183	1.02496	1.01628	1.00699	0.997711	0.988427	0.979144	0.976151	0.975855	0.975559	0.975263	0.974967	0.975621	0.976786	0.977952	0.979117	0.980283	0.982814	0.986256	0.989698	0.993139	0.996581	0.997144	0.995351	0.993559	0.991766
1.01836	1.01538	1.01239	1.00941	1.00643	1.00344	1.00334	1.00339	1.00344	1.0035	1.00355	1.01075	1.01875	1.02675	1.03474	1.04274	1.04772	1.05218	1.05663	1.06108	1.06553	1.05892	1.04955	1.04017	1.0308	1.02143	1.01158	1.00157	0.991565	0.981559	0.971552	0.968284	0.967904	0.967523	0.967143	0.966762	0.96837	0.971049	0.973728	0.976406	0.979085	0.98316	0.988167	0.993174	0.99818	1.00319	1.00434	1.00233	1.00032	0.99831
1.00636	1.00457	1.00278	1.00099	0.999204	0.997415	0.997637	0.997964	0.998291	0.998618	0.998946	1.00639	1.01463	1.02287	1.03111	1.03934	1.04581	1.05198	1.05814	1.0643	1.07046	1.06261	1.05127	1.03992	1.02857	1.01723	1.00676	0.996589	0.986416	0.976244	0.966072	0.962589	0.961972	0.961356	0.960739	0.960122	0.962414	0.966272	0.970129	0.973987	0.977845	0.983067	0.989199	0.995331	1.00146	1.00759	1.00922	1.00717	1.00512	1.00306
1.01052	1.0092	1.00788	1.00656	1.00525	1.00393	1.00443	1.00503	1.00563	1.00623	1.00683	1.01255	1.01883	1.02512	1.0314	1.03768	1.04309	1.04835	1.05361	1.05886	1.06412	1.05609	1.04474	1.0334	1.02205	1.0107	1.00164	0.993328	0.985021	0.976713	0.968406	0.964934	0.963535	0.962135	0.960735	0.959336	0.961311	0.965104	0.968896	0.972689	0.976481	0.981377	0.987008	0.992638	0.998269	1.0039	1.00562	1.00415	1.00267	1.00119
1.01473	1.01388	1.01304	1.01219	1.01135	1.0105	1.01129	1.01217	1.01304	1.01392	1.01479	1.01876	1.02307	1.02739	1.0317	1.03601	1.04035	1.04469	1.04903	1.05338	1.05772	1.04951	1.03816	1.02681	1.01546	1.00412	0.99646	0.990036	0.983611	0.977187	0.970762	0.967302	0.965112	0.962922	0.960732	0.958542	0.960198	0.963924	0.967651	0.971378	0.975105	0.97967	0.984795	0.98992	0.995044	1.00017	1.00198	1.00109	1.0002	0.999307
1.01897	1.01861	1.01824	1.01787	1.01751	1.01714	1.01822	1.01937	1.02052	1.02168	1.02283	1.02504	1.02736	1.02968	1.032	1.03432	1.03757	1.04099	1.04441	1.04784	1.05126	1.04286	1.03151	1.02016	1.00881	0.997465	0.991235	0.986712	0.982188	0.977665	0.973142	0.969693	0.966705	0.963716	0.960728	0.95774	0.959073	0.962734	0.966394	0.970055	0.973715	0.977948	0.982561	0.987175	0.991789	0.996402	0.998311	0.998008	0.997704	0.9974
1.02326	1.02337	1.02349	1.02361	1.02372	1.02384	1.02521	1.02664	1.02808	1.02951	1.03095	1.03137	1.03168	1.03199	1.0323	1.03261	1.03477	1.03726	1.03975	1.04224	1.04473	1.03615	1.0248	1.01345	1.0021	0.99075	0.98596	0.983356	0.980752	0.978148	0.975544	0.972107	0.968313	0.964519	0.960724	0.95693	0.957938	0.961532	0.965125	0.968719	0.972312	0.976208	0.980306	0.984404	0.988501	0.992599	0.994603	0.994894	0.995185	0.995475
1.02645	1.02702	1.0276	1.02818	1.02876	1.02933	1.03106	1.03286	1.03465	1.03644	1.03823	1.03702	1.03548	1.03394	1.0324	1.03086	1.0321	1.03383	1.03556	1.03729	1.03902	1.03031	1.019	1.00769	0.996372	0.985059	0.981484	0.980488	0.979492	0.978496	0.977501	0.974212	0.969941	0.96567	0.961399	0.957128	0.957917	0.96143	0.964944	0.968458	0.971971	0.97554	0.979145	0.982751	0.986356	0.989961	0.991917	0.992524	0.99313	0.993736
1.02294	1.02382	1.02471	1.02559	1.02648	1.02736	1.02986	1.03243	1.03501	1.03759	1.04017	1.03831	1.03596	1.03361	1.03126	1.02891	1.03028	1.03231	1.03434	1.03637	1.0384	1.02996	1.0189	1.00785	0.996793	0.985738	0.981985	0.980666	0.979347	0.978028	0.976709	0.974378	0.971613	0.968847	0.966082	0.963316	0.964534	0.967895	0.971257	0.974619	0.977981	0.981291	0.984567	0.987843	0.991119	0.994395	0.995453	0.994697	0.993942	0.993186
1.0194	1.02059	1.02179	1.02298	1.02418	1.02537	1.02863	1.03201	1.03538	1.03875	1.04212	1.03961	1.03644	1.03328	1.03011	1.02694	1.02845	1.03078	1.03311	1.03544	1.03777	1.0296	1.01881	1.00801	0.997218	0.986425	0.982492	0.980847	0.979201	0.977556	0.97591	0.974545	0.9733	0.972055	0.97081	0.969565	0.971215	0.974423	0.977631	0.98084	0.984048	0.987097	0.990041	0.992984	0.995928	0.998871	0.999023	0.996892	0.994761	0.99263
1.01582	1.01733	1.01884	1.02034	1.02185	1.02336	1.0274	1.03158	1.03575	1.03993	1.0441	1.04093	1.03693	1.03294	1.02895	1.02496	1.0266	1.02923	1.03187	1.0345	1.03714	1.02924	1.01871	1.00818	0.997648	0.987117	0.983004	0.981029	0.979054	0.977079	0.975104	0.974714	0.975004	0.975294	0.975584	0.975874	0.97796	0.981014	0.984067	0.987121	0.990174	0.99296	0.995568	0.998175	1.00078	1.00339	1.00263	0.999108	0.995589	0.992069
1.01221	1.01403	1.01586	1.01768	1.01951	1.02133	1.02616	1.03114	1.03613	1.04111	1.0461	1.04225	1.03743	1.0326	1.02778	1.02296	1.02473	1.02767	1.03061	1.03356	1.0365	1.02887	1.01861	1.00835	0.998081	0.987817	0.98352	0.981213	0.978905	0.976597	0.974289	0.974885	0.976725	0.978565	0.980404	0.982244	0.984771	0.987668	0.990565	0.993462	0.996359	0.998879	1.00115	1.00342	1.00569	1.00795	1.00627	1.00135	0.996424	0.991503
1.00794	1.0101	1.01225	1.01441	1.01657	1.01872	1.02419	1.02983	1.03546	1.0411	1.04674	1.04235	1.03684	1.03134	1.02583	1.02033	1.0223	1.0256	1.0289	1.0322	1.0355	1.02824	1.01833	1.00843	0.998528	0.988626	0.984347	0.981944	0.979541	0.977138	0.974734	0.976265	0.979482	0.9827	0.985917	0.989134	0.992014	0.994714	0.997413	1.00011	1.00281	1.00497	1.00676	1.00854	1.01033	1.01212	1.00959	1.00353	0.997466	0.991402
0.995611	0.998279	1.00095	1.00361	1.00628	1.00895	1.01306	1.01725	1.02144	1.02563	1.02982	1.02651	1.02236	1.01821	1.01407	1.00992	1.01292	1.01718	1.02144	1.0257	1.02996	1.02414	1.01579	1.00744	0.999098	0.990751	0.9891	0.98968	0.990259	0.990839	0.991419	0.993136	0.995341	0.997546	0.99975	1.00196	1.00402	1.00601	1.00801	1.01	1.01199	1.01252	1.01207	1.01163	1.01118	1.01074	1.00849	1.00478	1.00106	0.997344
0.983165	0.986348	0.989532	0.992715	0.995899	0.999082	1.00183	1.00456	1.00728	1.01001	1.01273	1.01051	1.00774	1.00496	1.00219	0.999414	1.00345	1.00868	1.01391	1.01914	1.02437	1.02	1.01322	1.00645	0.999673	0.992898	0.993898	0.99749	1.00108	1.00467	1.00827	1.01017	1.01135	1.01254	1.01372	1.0149	1.01614	1.01742	1.0187	1.01998	1.02125	1.02014	1.01744	1.01474	1.01204	1.00934	1.00738	1.00604	1.00469	1.00334
0.970599	0.974303	0.978007	0.981711	0.985414	0.989118	0.99049	0.991739	0.992987	0.994236	0.995485	0.99436	0.992972	0.991583	0.990195	0.988806	0.993879	1.00009	1.00631	1.01252	1.01873	1.01582	1.01063	1.00544	1.00025	0.995065	0.998742	1.00538	1.01201	1.01864	1.02527	1.02737	1.02752	1.02767	1.02782	1.02797	1.02839	1.02894	1.0295	1.03005	1.03061	1.02784	1.02286	1.01788	1.0129	1.00792	1.00626	1.00731	1.00835	1.0094
0.957911	0.962141	0.96637	0.9706	0.974829	0.979058	0.979039	0.978797	0.978554	0.978312	0.978069	0.978054	0.978065	0.978075	0.978085	0.978096	0.98422	0.991424	0.998628	1.00583	1.01303	1.01161	1.00802	1.00443	1.00084	0.997253	1.00363	1.01334	1.02304	1.03274	1.04245	1.04473	1.04384	1.04295	1.04206	1.04117	1.04074	1.04057	1.0404	1.04023	1.04006	1.03562	1.02834	1.02106	1.01378	1.0065	1.00513	1.00859	1.01205	1.01551
0.945101	0.949861	0.954621	0.959381	0.964141	0.968901	0.967478	0.96573	0.963982	0.962234	0.960485	0.961591	0.963014	0.964436	0.965859	0.967282	0.974468	0.982672	0.990876	0.999079	1.00728	1.00735	1.00538	1.0034	1.00143	0.999462	1.00857	1.02138	1.03418	1.04698	1.05979	1.06227	1.06032	1.05838	1.05643	1.05449	1.05322	1.05231	1.05141	1.0505	1.04959	1.04347	1.03387	1.02426	1.01466	1.00506	1.00398	1.00988	1.01579	1.02169
[truncated: 760 more columns]

## Sheet: S9a_ITG-PH
VTC Axis-coding_ 1	VTC Axis-coding_ 2	VTC Axis-coding_ 3	VTC Axis-coding_ 4	VTC Axis-coding_ 5	VTC Axis-coding_ 6	VTC Axis-coding_ 7	VTC Axis-coding_ 8	VTC Axis-coding_ 9	VTC Axis-coding_ 10	VTC Axis-coding_ 11	VTC Axis-coding_ 12	VTC Axis-coding_ 13	VTC Axis-coding_ 14	VTC Axis-coding_ 15	VTC Axis-coding_ 16	VTC Axis-coding_ 17	VTC Axis-coding_ 18	VTC Axis-coding_ 19	VTC Axis-coding_ 20	VTC Axis-coding_ 21	VTC Axis-coding_ 22	VTC Axis-coding_ 23	VTC Axis-coding_ 24	VTC Axis-coding_ 25	VTC Axis-coding_ 26	VTC Axis-coding_ 27	VTC Axis-coding_ 28	VTC Axis-coding_ 29	VTC Axis-coding_ 30	VTC Axis-coding_ 31	VTC Axis-coding_ 32	VTC Axis-coding_ 33	VTC Axis-coding_ 34	VTC Axis-coding_ 35	VTC Axis-coding_ 36	VTC Axis-coding_ 37	VTC Axis-coding_ 38	VTC Axis-coding_ 39	VTC Axis-coding_ 40	VTC Axis-coding_ 41	VTC Axis-coding_ 42	VTC Axis-coding_ 43	VTC Axis-coding_ 44	VTC Axis-coding_ 45	VTC Axis-coding_ 46	VTC Axis-coding_ 47	VTC Axis-coding_ 48	VTC Axis-coding_ 49	VTC Axis-coding_ 50
1.02825	1.02913	1.03001	1.03089	1.03177	1.03265	1.03132	1.02988	1.02844	1.027	1.02556	1.02103	1.01616	1.01129	1.00642	1.00155	0.998392	0.995542	0.992691	0.989841	0.98699	0.987442	0.988719	0.989997	0.991274	0.992552	0.992908	0.992958	0.993007	0.993057	0.993107	0.990995	0.987958	0.984921	0.981884	0.978847	0.97988	0.983106	0.986332	0.989557	0.992783	0.993469	0.992462	0.991454	0.990447	0.989439	0.986531	0.982067	0.977603	0.973139
1.0343	1.03472	1.03514	1.03556	1.03598	1.0364	1.03527	1.03405	1.03284	1.03162	1.0304	1.02623	1.02172	1.01722	1.01271	1.00821	1.00492	1.00185	0.998783	0.995713	0.992644	0.992355	0.992762	0.993168	0.993575	0.993982	0.993643	0.993056	0.992468	0.991881	0.991294	0.989645	0.98754	0.985436	0.983332	0.981228	0.982287	0.985049	0.987811	0.990574	0.993336	0.993804	0.992743	0.991682	0.990621	0.98956	0.987043	0.983335	0.979627	0.975918
1.04042	1.04037	1.04033	1.04028	1.04024	1.04019	1.03925	1.03826	1.03727	1.03628	1.03529	1.03147	1.02734	1.0232	1.01907	1.01493	1.01151	1.00822	1.00493	1.00164	0.998352	0.997316	0.996843	0.996371	0.995898	0.995426	0.994385	0.993154	0.991924	0.990694	0.989463	0.988281	0.987119	0.985956	0.984794	0.983632	0.984717	0.987011	0.989306	0.9916	0.993894	0.994143	0.993028	0.991913	0.990798	0.989682	0.987561	0.984615	0.98167	0.978724
1.04659	1.04607	1.04556	1.04505	1.04454	1.04402	1.04327	1.04251	1.04175	1.04099	1.04023	1.03677	1.03301	1.02925	1.02548	1.02172	1.01817	1.01466	1.01114	1.00763	1.00412	1.00232	1.00096	0.999604	0.998244	0.996883	0.995134	0.993254	0.991375	0.989495	0.987615	0.986904	0.986693	0.986482	0.986271	0.98606	0.98717	0.988992	0.990814	0.992636	0.994458	0.994485	0.993315	0.992145	0.990975	0.989806	0.988083	0.985908	0.983733	0.981557
1.05282	1.05183	1.05084	1.04986	1.04887	1.04789	1.04733	1.0468	1.04627	1.04574	1.04521	1.04212	1.03873	1.03535	1.03196	1.02858	1.02489	1.02115	1.01741	1.01367	1.00993	1.00738	1.00512	1.00287	1.00061	0.998355	0.99589	0.993355	0.99082	0.988285	0.98575	0.985513	0.986263	0.987012	0.987761	0.988511	0.989647	0.990992	0.992337	0.993682	0.995027	0.99483	0.993605	0.99238	0.991155	0.98993	0.98861	0.987213	0.985815	0.984418
1.05911	1.05764	1.05618	1.05472	1.05325	1.05179	1.05143	1.05114	1.05084	1.05054	1.05025	1.04751	1.04451	1.04151	1.0385	1.0355	1.03168	1.02771	1.02374	1.01978	1.01581	1.01249	1.00933	1.00616	1.003	0.999841	0.996653	0.993456	0.990259	0.987063	0.983866	0.98411	0.985829	0.987547	0.989266	0.990985	0.992148	0.993011	0.993875	0.994738	0.995602	0.995179	0.993898	0.992617	0.991336	0.990056	0.989142	0.98853	0.987918	0.987306
1.05957	1.05837	1.05716	1.05596	1.05475	1.05355	1.05287	1.05223	1.05158	1.05093	1.05029	1.04887	1.04736	1.04585	1.04434	1.04284	1.03919	1.03516	1.03114	1.02711	1.02308	1.01949	1.01601	1.01253	1.00904	1.00556	1.00223	0.998944	0.995661	0.992379	0.989096	0.989245	0.990864	0.992484	0.994103	0.995723	0.99633	0.996391	0.996452	0.996514	0.996575	0.995727	0.994274	0.992821	0.991367	0.989914	0.988931	0.988332	0.987733	0.987134
1.05958	1.05869	1.05781	1.05692	1.05604	1.05515	1.05411	1.05307	1.05202	1.05098	1.04993	1.04991	1.05	1.05009	1.05018	1.05027	1.04682	1.04275	1.03868	1.03461	1.03054	1.02671	1.02295	1.01919	1.01543	1.01166	1.00823	1.00491	1.00159	0.998262	0.994939	0.994946	0.99638	0.997815	0.999249	1.00068	1.00068	0.999909	0.999135	0.998362	0.997588	0.996297	0.99466	0.993023	0.991387	0.98975	0.988657	0.988011	0.987364	0.986717
1.05959	1.05902	1.05846	1.0579	1.05733	1.05677	1.05537	1.05392	1.05247	1.05102	1.04957	1.05096	1.05266	1.05437	1.05607	1.05777	1.05453	1.05041	1.04629	1.04218	1.03806	1.034	1.02996	1.02591	1.02187	1.01783	1.01429	1.01093	1.00757	1.0042	1.00084	1.0007	1.00195	1.0032	1.00444	1.00569	1.00508	1.00346	1.00184	1.00023	0.998611	0.996871	0.99505	0.993228	0.991406	0.989584	0.988382	0.987686	0.986991	0.986295
1.0596	1.05936	1.05912	1.05888	1.05864	1.0584	1.05663	1.05478	1.05292	1.05107	1.04921	1.05202	1.05536	1.05869	1.06202	1.06535	1.06231	1.05815	1.05398	1.04982	1.04565	1.04136	1.03703	1.03271	1.02838	1.02405	1.02042	1.01701	1.01361	1.0102	1.0068	1.00651	1.00757	1.00863	1.00969	1.01075	1.00951	1.00705	1.00458	1.00211	0.999644	0.997452	0.995443	0.993434	0.991426	0.989417	0.988103	0.987359	0.986614	0.98587
1.0596	1.05969	1.05978	1.05987	1.05996	1.06005	1.05791	1.05564	1.05338	1.05111	1.04884	1.0531	1.05807	1.06305	1.06803	1.073	1.07017	1.06596	1.06175	1.05754	1.05332	1.04879	1.04418	1.03956	1.03495	1.03034	1.0266	1.02315	1.0197	1.01626	1.01281	1.01238	1.01325	1.01412	1.01499	1.01585	1.01399	1.01067	1.00734	1.00401	1.00069	0.998038	0.99584	0.993643	0.991445	0.989248	0.987822	0.987028	0.986234	0.98544
1.06427	1.0649	1.06553	1.06617	1.0668	1.06743	1.06443	1.06123	1.05804	1.05485	1.05165	1.05532	1.05974	1.06417	1.06859	1.07302	1.07159	1.06912	1.06666	1.06419	1.06173	1.05643	1.05043	1.04443	1.03843	1.03243	1.0276	1.02316	1.01871	1.01427	1.00983	1.00901	1.00975	1.01049	1.01123	1.01197	1.01019	1.00706	1.00394	1.00081	0.997682	0.994867	0.992262	0.989656	0.98705	0.984445	0.98377	0.984676	0.985581	0.986487
1.06978	1.07099	1.07221	1.07342	1.07464	1.07585	1.07191	1.06769	1.06347	1.05925	1.05503	1.05775	1.06124	1.06473	1.06822	1.07171	1.0719	1.07151	1.07111	1.07072	1.07032	1.06417	1.05658	1.04899	1.04141	1.03382	1.02771	1.0221	1.01649	1.01088	1.00527	1.00402	1.00464	1.00526	1.00588	1.00649	1.00493	1.00218	0.99944	0.996697	0.993953	0.991023	0.987968	0.984913	0.981858	0.978803	0.979034	0.981955	0.984876	0.987797
1.07534	1.07715	1.07895	1.08075	1.08256	1.08436	1.07946	1.07421	1.06895	1.0637	1.05845	1.06021	1.06276	1.0653	1.06785	1.0704	1.07222	1.07392	1.07561	1.07731	1.079	1.07199	1.0628	1.0536	1.04441	1.03522	1.02783	1.02104	1.01425	1.00746	1.00067	0.998984	0.99948	0.999976	1.00047	1.00097	0.999612	0.997256	0.9949	0.992545	0.990189	0.987141	0.983633	0.980124	0.976615	0.973106	0.974253	0.979208	0.984163	0.989119
1.08096	1.08336	1.08575	1.08815	1.09055	1.09295	1.08708	1.08079	1.07449	1.06819	1.06189	1.0627	1.06429	1.06588	1.06747	1.06906	1.07254	1.07635	1.08015	1.08396	1.08777	1.07988	1.06907	1.05825	1.04744	1.03663	1.02794	1.01996	1.01198	1.00401	0.996027	0.993896	0.99427	0.994643	0.995017	0.995391	0.994245	0.992281	0.990317	0.988352	0.986388	0.983222	0.979255	0.975288	0.971322	0.967355	0.969425	0.976435	0.983444	0.990454
1.08663	1.08963	1.09262	1.09562	1.09862	1.10162	1.09478	1.08743	1.08008	1.07273	1.06537	1.0652	1.06583	1.06646	1.06709	1.06772	1.07286	1.0788	1.08474	1.09068	1.09662	1.08785	1.0754	1.06295	1.0505	1.03806	1.02806	1.01888	1.0097	1.00052	0.991337	0.988758	0.989009	0.989259	0.989509	0.989759	0.988827	0.987258	0.985689	0.98412	0.98255	0.979265	0.974836	0.970406	0.965977	0.961548	0.964551	0.973634	0.982718	0.991802
1.05386	1.05872	1.06359	1.06845	1.07332	1.07818	1.07225	1.06576	1.05927	1.05278	1.04628	1.04626	1.04695	1.04764	1.04833	1.04902	1.05285	1.05724	1.06163	1.06601	1.0704	1.06296	1.05256	1.04217	1.03178	1.02138	1.01341	1.00625	0.999084	0.99192	0.984756	0.983891	0.985724	0.987558	0.989391	0.991225	0.992345	0.993081	0.993817	0.994553	0.995289	0.992369	0.987013	0.981656	0.976299	0.970943	0.973484	0.982487	0.991491	1.00049
1.00998	1.01708	1.02418	1.03128	1.03839	1.04549	1.04101	1.03593	1.03084	1.02576	1.02067	1.02111	1.02215	1.02319	1.02424	1.02528	1.02695	1.02873	1.03051	1.03229	1.03406	1.02859	1.02131	1.01403	1.00675	0.999467	0.99448	0.990259	0.986037	0.981816	0.977594	0.979066	0.982977	0.986888	0.990798	0.994709	0.998417	1.00201	1.00561	1.00921	1.01281	1.01039	1.00397	0.997551	0.991129	0.984707	0.986389	0.994701	1.00301	1.01133
0.965674	0.975036	0.984397	0.993759	1.00312	1.01248	1.00947	1.00581	1.00214	0.99848	0.994817	0.995711	0.99711	0.998509	0.999909	1.00131	1.00079	0.99994	0.999087	0.998234	0.997381	0.993899	0.989759	0.985619	0.981479	0.977339	0.975366	0.974115	0.972865	0.971614	0.970363	0.974194	0.980202	0.986211	0.992219	0.998228	1.00455	1.01104	1.01752	1.02401	1.0305	1.02859	1.0211	1.0136	1.0061	0.998605	0.999419	1.00703	1.01465	1.02226
0.920942	0.932584	0.944227	0.95587	0.967513	0.979156	0.977621	0.975394	0.973166	0.970938	0.96871	0.97007	0.971828	0.973587	0.975346	0.977104	0.974384	0.970874	0.967364	0.963854	0.960343	0.958867	0.9579	0.956933	0.955965	0.954998	0.956068	0.957816	0.959565	0.961313	0.963062	0.969275	0.977401	0.985528	0.993654	1.00178	1.01074	1.02014	1.02955	1.03895	1.04836	1.04697	1.03839	1.0298	1.02122	1.01264	1.01257	1.01948	1.02639	1.0333
0.875777	0.889723	0.903669	0.917615	0.931562	0.945508	0.945465	0.944686	0.943908	0.943129	0.94235	0.944181	0.946303	0.948424	0.950545	0.952667	0.94772	0.941527	0.935334	0.92914	0.922947	0.923497	0.925733	0.927969	0.930205	0.932441	0.936582	0.941359	0.946136	0.950913	0.95569	0.964308	0.974573	0.984838	0.995103	1.00537	1.01699	1.02934	1.04169	1.05404	1.06639	1.06552	1.05584	1.04616	1.03648	1.0268	1.02586	1.03206	1.03825	1.04445
0.872889	0.886019	0.899148	0.912278	0.925408	0.938537	0.938405	0.937575	0.936745	0.935914	0.935084	0.935816	0.936721	0.937627	0.938532	0.939438	0.932357	0.923866	0.915376	0.906886	0.898396	0.900184	0.904542	0.908899	0.913257	0.917615	0.921106	0.924307	0.927509	0.93071	0.933912	0.942136	0.952513	0.96289	0.973267	0.983644	0.996644	1.01106	1.02547	1.03988	1.05429	1.05534	1.04748	1.03961	1.03175	1.02388	1.02457	1.03226	1.03995	1.04764
0.887582	0.898591	0.909601	0.920611	0.931621	0.942631	0.94175	0.940244	0.938737	0.937231	0.935724	0.934697	0.933722	0.932748	0.931773	0.930799	0.921609	0.910969	0.90033	0.88969	0.87905	0.881756	0.887798	0.89384	0.899881	0.905923	0.90721	0.906911	0.906612	0.906313	0.906014	0.912677	0.922323	0.931969	0.941616	0.951262	0.965115	0.981233	0.997351	1.01347	1.02959	1.03314	1.02831	1.02349	1.01866	1.01383	1.01722	1.02732	1.03742	1.04753
0.902416	0.911286	0.920155	0.929025	0.937894	0.946764	0.945127	0.942938	0.940749	0.93856	0.93637	0.933566	0.930694	0.927821	0.924949	0.922076	0.910757	0.897948	0.885138	0.872328	0.859518	0.86315	0.870892	0.878634	0.886376	0.894118	0.893179	0.889346	0.885512	0.881679	0.877846	0.882932	0.891841	0.90075	0.909659	0.918568	0.933282	0.951122	0.968961	0.986801	1.00464	1.01072	1.00896	1.0072	1.00544	1.00369	1.00979	1.02233	1.03487	1.04741
0.917394	0.924103	0.930811	0.93752	0.944228	0.950937	0.948537	0.945659	0.94278	0.939902	0.937023	0.932425	0.927636	0.922848	0.918059	0.91327	0.899801	0.8848	0.869799	0.854798	0.839798	0.844364	0.853823	0.863282	0.872741	0.882199	0.879013	0.871611	0.864209	0.856808	0.849406	0.8529	0.861065	0.869229	0.877393	0.885558	0.901141	0.920719	0.940297	0.959876	0.979454	0.988088	0.989426	0.990764	0.992102	0.99344	1.00229	1.01729	1.0323	1.0473
0.932517	0.937044	0.94157	0.946097	0.950623	0.95515	0.95198	0.948406	0.944831	0.941256	0.937682	0.931273	0.924549	0.917826	0.911102	0.904378	0.888739	0.871525	0.854312	0.837099	0.819886	0.825397	0.836589	0.847781	0.858973	0.870165	0.86471	0.853705	0.8427	0.831696	0.820691	0.822578	0.829991	0.837403	0.844816	0.852228	0.86869	0.890023	0.911356	0.93269	0.954023	0.965236	0.969701	0.974166	0.978631	0.983096	0.994723	1.01221	1.0297	1.04718
0.928899	0.932543	0.936186	0.939829	0.943473	0.947116	0.944109	0.940752	0.937395	0.934038	0.93068	0.923184	0.915227	0.90727	0.899313	0.891356	0.878668	0.865144	0.851621	0.838097	0.824574	0.828124	0.835943	0.843762	0.851581	0.8594	0.854089	0.844402	0.834714	0.825027	0.815339	0.817941	0.825809	0.833677	0.841545	0.849414	0.864973	0.884674	0.904375	0.924076	0.943777	0.954811	0.960068	0.965325	0.970582	0.975839	0.987327	1.00391	1.0205	1.03708
0.914402	0.917912	0.921421	0.92493	0.92844	0.931949	0.929646	0.927037	0.924428	0.921819	0.91921	0.911039	0.902251	0.893463	0.884675	0.875887	0.869131	0.862733	0.856336	0.849938	0.843541	0.843439	0.844911	0.846383	0.847854	0.849326	0.84556	0.840048	0.834535	0.829023	0.823511	0.828175	0.837201	0.846226	0.855252	0.864278	0.8779	0.893998	0.910095	0.926193	0.942291	0.951549	0.956247	0.960946	0.965645	0.970343	0.980003	0.993721	1.00744	1.02116
0.899765	0.903139	0.906513	0.909887	0.913261	0.916636	0.915043	0.913189	0.911336	0.909482	0.907628	0.898778	0.88915	0.879523	0.869895	0.860267	0.859501	0.860299	0.861096	0.861894	0.862691	0.858901	0.853965	0.849028	0.844092	0.839155	0.836948	0.835652	0.834355	0.833058	0.831761	0.838508	0.848702	0.858896	0.869091	0.879285	0.890952	0.903412	0.915871	0.928331	0.94079	0.948255	0.95239	0.956525	0.960659	0.964794	0.972608	0.983431	0.994254	1.00508
0.884986	0.888224	0.891461	0.894699	0.897936	0.901174	0.900299	0.899208	0.898117	0.897026	0.895934	0.886398	0.875923	0.865447	0.854972	0.844497	0.849779	0.857841	0.865903	0.873965	0.882027	0.874514	0.863107	0.8517	0.840293	0.828886	0.828254	0.831213	0.834172	0.837131	0.840091	0.84894	0.860315	0.871689	0.883064	0.894438	0.90413	0.912916	0.921703	0.930489	0.939276	0.944929	0.948495	0.95206	0.955626	0.959191	0.965141	0.973041	0.980941	0.988842
0.870065	0.873164	0.876264	0.879364	0.882463	0.885563	0.885413	0.885092	0.88477	0.884449	0.884128	0.873898	0.862567	0.851236	0.839905	0.828574	0.839962	0.855359	0.870756	0.886152	0.901549	0.890277	0.872337	0.854397	0.836457	0.818517	0.819475	0.826731	0.833988	0.841244	0.848501	0.859474	0.87204	0.884606	0.897171	0.909737	0.917435	0.922513	0.927591	0.932668	0.937746	0.941572	0.944562	0.947553	0.950544	0.953534	0.957602	0.962551	0.9675	0.972449
0.878942	0.880974	0.883005	0.885037	0.887068	0.8891	0.890076	0.890996	0.891917	0.892837	0.893758	0.883882	0.872806	0.86173	0.850655	0.839579	0.852263	0.86914	0.886017	0.902894	0.919771	0.908212	0.889544	0.870876	0.852208	0.83354	0.833696	0.840128	0.846559	0.85299	0.859421	0.870215	0.882879	0.895542	0.908206	0.920869	0.927633	0.931221	0.934808	0.938396	0.941983	0.945387	0.948668	0.95195	0.955232	0.958513	0.961349	0.963822	0.966294	0.968766
0.906532	0.906762	0.906992	0.907223	0.907453	0.907683	0.910104	0.912639	0.915175	0.91771	0.920246	0.911547	0.901599	0.891652	0.881704	0.871756	0.881962	0.895724	0.909486	0.923249	0.937011	0.927893	0.913054	0.898215	0.883377	0.868538	0.866014	0.867595	0.869175	0.870756	0.872337	0.881143	0.893045	0.904948	0.91685	0.928753	0.935412	0.939249	0.943085	0.946922	0.950758	0.954845	0.959098	0.96335	0.967603	0.971856	0.97397	0.974333	0.974696	0.975059
0.934387	0.932799	0.931211	0.929623	0.928035	0.926447	0.930325	0.934492	0.938658	0.942824	0.94699	0.939479	0.930671	0.921862	0.913053	0.904245	0.911948	0.922565	0.933183	0.9438	0.954417	0.947763	0.936791	0.925819	0.914847	0.903875	0.898644	0.895327	0.892011	0.888694	0.885377	0.892176	0.90331	0.914444	0.925578	0.936712	0.943266	0.947354	0.951442	0.95553	0.959619	0.964394	0.969627	0.974861	0.980094	0.985328	0.986712	0.984945	0.983179	0.981412
0.962513	0.959088	0.955664	0.95224	0.948816	0.945391	0.950742	0.956555	0.962368	0.96818	0.973993	0.967681	0.960023	0.952364	0.944706	0.937047	0.942224	0.949666	0.957108	0.96455	0.971992	0.967826	0.960758	0.95369	0.946621	0.939553	0.93159	0.923328	0.915066	0.906805	0.898543	0.903315	0.913673	0.924032	0.93439	0.944748	0.951196	0.955538	0.95988	0.964222	0.968564	0.974035	0.980259	0.986483	0.992706	0.99893	0.999577	0.99566	0.991744	0.987827
0.99091	0.985632	0.980354	0.975075	0.969797	0.964519	0.971357	0.978832	0.986306	0.993781	1.00126	0.996156	0.989659	0.983162	0.976664	0.970167	0.972793	0.977029	0.981265	0.9855	0.989736	0.988082	0.984956	0.981829	0.978703	0.975576	0.964854	0.951599	0.938345	0.925091	0.911836	0.914562	0.924137	0.933712	0.943288	0.952863	0.959203	0.963801	0.9684	0.972998	0.977596	0.98377	0.990993	0.998217	1.00544	1.01266	1.01257	1.00648	1.00039	0.994304
1.00974	1.00421	0.998686	0.993161	0.987636	0.982111	0.98894	0.996419	1.0039	1.01138	1.01886	1.01457	1.00898	1.00339	0.997801	0.99221	0.99243	0.993675	0.99492	0.996166	0.997411	0.997024	0.996229	0.995435	0.99464	0.993845	0.983029	0.968872	0.954715	0.940558	0.926401	0.927844	0.935975	0.944105	0.952235	0.960365	0.966068	0.970464	0.97486	0.979256	0.983652	0.989604	0.996594	1.00358	1.01057	1.01756	1.01682	1.00976	1.0027	0.995634
1.01848	1.0144	1.01032	1.00624	1.00216	0.998079	1.00333	1.00907	1.0148	1.02054	1.02628	1.0224	1.01745	1.0125	1.00754	1.00259	1.00056	0.999041	0.997523	0.996005	0.994488	0.994058	0.993901	0.993743	0.993585	0.993428	0.985321	0.974565	0.963809	0.953053	0.942296	0.943262	0.949251	0.955241	0.96123	0.96722	0.971728	0.97544	0.979151	0.982862	0.986573	0.991333	0.996791	1.00225	1.00771	1.01317	1.01189	1.00511	0.99833	0.991548
1.02732	1.02469	1.02207	1.01945	1.01683	1.0142	1.01785	1.02184	1.02582	1.0298	1.03378	1.0303	1.02599	1.02169	1.01738	1.01307	1.00876	1.00446	1.00015	0.995844	0.991536	0.991064	0.991549	0.992035	0.992521	0.993006	0.987636	0.980313	0.972991	0.965668	0.958346	0.958829	0.962657	0.966485	0.970313	0.974141	0.977444	0.980463	0.983483	0.986503	0.989523	0.993078	0.99699	1.0009	1.00481	1.00873	1.00691	1.00042	0.99392	0.987423
1.03624	1.03508	1.03393	1.03278	1.03163	1.03048	1.03252	1.03473	1.03694	1.03914	1.04135	1.03828	1.03462	1.03097	1.02731	1.02365	1.01705	1.00993	1.0028	0.99568	0.988557	0.98804	0.989175	0.99031	0.991445	0.99258	0.989973	0.986117	0.982261	0.978406	0.97455	0.974545	0.976191	0.977837	0.979483	0.981129	0.983214	0.985536	0.987858	0.990179	0.992501	0.99484	0.997191	0.999542	1.00189	1.00424	1.00189	0.995677	0.989467	0.983258
1.04524	1.04558	1.04591	1.04625	1.04658	1.04692	1.04733	1.04775	1.04816	1.04858	1.04899	1.04634	1.04334	1.04034	1.03734	1.03434	1.02542	1.01545	1.00548	0.995515	0.985548	0.984987	0.986778	0.988569	0.99036	0.992151	0.992332	0.991977	0.991622	0.991266	0.990911	0.990414	0.989857	0.9893	0.988742	0.988185	0.989041	0.990658	0.992274	0.993891	0.995508	0.99662	0.997394	0.998169	0.998943	0.999718	0.996811	0.990891	0.984972	0.979053
1.03422	1.03473	1.03524	1.03575	1.03626	1.03677	1.03692	1.03705	1.03718	1.03731	1.03744	1.03559	1.03353	1.03146	1.02939	1.02733	1.01825	1.00794	0.997629	0.987317	0.977006	0.976768	0.979049	0.98133	0.98361	0.985891	0.989047	0.992495	0.995943	0.999391	1.00284	1.00288	1.00146	1.00004	0.998617	0.997196	0.997521	0.998786	1.00005	1.00132	1.00258	1.00373	1.0048	1.00588	1.00695	1.00802	1.00512	0.998956	0.992796	0.986636
0.994962	0.993799	0.992637	0.991475	0.990312	0.98915	0.990962	0.992931	0.9949	0.996869	0.998838	0.99836	0.99761	0.99686	0.99611	0.99536	0.989191	0.982065	0.974939	0.967813	0.960687	0.961289	0.963824	0.966358	0.968893	0.971427	0.977808	0.985471	0.993135	1.0008	1.00846	1.01049	1.0101	1.00971	1.00932	1.00893	1.00971	1.01113	1.01254	1.01395	1.01536	1.01834	1.02235	1.02637	1.03039	1.0344	1.03228	1.02513	1.01798	1.01083
0.955328	0.952476	0.949623	0.946771	0.943919	0.941066	0.944558	0.948384	0.95221	0.956036	0.959862	0.960767	0.961346	0.961926	0.962505	0.963085	0.959849	0.955939	0.952029	0.94812	0.94421	0.945661	0.948451	0.951242	0.954032	0.956823	0.96646	0.97838	0.9903	1.00222	1.01414	1.01817	1.01882	1.01948	1.02013	1.02078	1.02203	1.02359	1.02515	1.02671	1.02827	1.03309	1.04008	1.04706	1.05405	1.06104	1.05971	1.05156	1.04341	1.03526
0.915311	0.910753	0.906194	0.901636	0.897077	0.892518	0.897706	0.903407	0.909108	0.914809	0.920509	0.922809	0.924732	0.926654	0.928576	0.930498	0.930223	0.929561	0.928899	0.928236	0.927574	0.929881	0.93293	0.93598	0.939029	0.942078	0.955003	0.97122	0.987437	1.00365	1.01987	1.02593	1.02763	1.02934	1.03104	1.03275	1.03446	1.03617	1.03788	1.03959	1.0413	1.04798	1.05797	1.06796	1.07795	1.08794	1.0874	1.07824	1.06908	1.05992
0.874908	0.868627	0.862345	0.856064	0.849782	0.843501	0.850401	0.857995	0.865589	0.873183	0.880776	0.884486	0.887763	0.891041	0.894318	0.897596	0.900312	0.902928	0.905544	0.908161	0.910777	0.913949	0.917259	0.92057	0.92388	0.92719	0.943435	0.963991	0.984547	1.0051	1.02566	1.03376	1.03653	1.03929	1.04206	1.04483	1.04701	1.04887	1.05073	1.05259	1.05446	1.06301	1.07603	1.08905	1.10207	1.11509	1.11535	1.10518	1.095	1.08482
0.846468	0.839621	0.832774	0.825927	0.819081	0.812234	0.820503	0.829567	0.838632	0.847696	0.856761	0.861202	0.865129	0.869056	0.872983	0.87691	0.881433	0.886062	0.89069	0.895319	0.899948	0.904072	0.90807	0.912069	0.916067	0.920065	0.937541	0.95951	0.981478	1.00345	1.02542	1.03519	1.03973	1.04428	1.04882	1.05337	1.05595	1.05748	1.05901	1.06053	1.06206	1.07128	1.08562	1.09997	1.11431	1.12866	1.12938	1.11896	1.10853	1.09811
0.841272	0.83609	0.830907	0.825725	0.820543	0.81536	0.824326	0.834037	0.843747	0.853458	0.863169	0.867032	0.870245	0.873459	0.876672	0.879886	0.883928	0.888117	0.892306	0.896495	0.900684	0.905922	0.911422	0.916923	0.922423	0.927924	0.942607	0.96035	0.978094	0.995838	1.01358	1.02428	1.03197	1.03965	1.04734	1.05502	1.05788	1.05814	1.05841	1.05867	1.05893	1.06647	1.07885	1.09122	1.1036	1.11598	1.1165	1.10732	1.09813	1.08895
0.836026	0.832524	0.829022	0.825521	0.822019	0.818517	0.828187	0.83855	0.848912	0.859275	0.869638	0.872918	0.875411	0.877904	0.880397	0.88289	0.886447	0.890192	0.893937	0.897682	0.901427	0.90779	0.914807	0.921824	0.928841	0.935858	0.947721	0.961199	0.974677	0.988155	1.00163	1.01327	1.02413	1.03498	1.04584	1.05669	1.05983	1.05882	1.0578	1.05679	1.05578	1.06161	1.072	1.08239	1.09279	1.10318	1.10349	1.09556	1.08763	1.0797
0.830729	0.828924	0.827119	0.825314	0.823509	0.821704	0.832085	0.843106	0.854127	0.865149	0.87617	0.878862	0.880627	0.882393	0.884159	0.885924	0.888991	0.892288	0.895584	0.898881	0.902177	0.909675	0.918224	0.926772	0.935321	0.943869	0.952885	0.962056	0.971227	0.980398	0.989569	1.00216	1.01621	1.03027	1.04432	1.05838	1.0618	1.0595	1.05719	1.05489	1.05259	1.0567	1.06509	1.07348	1.08186	1.09025	1.09036	1.0837	1.07703	1.07037
0.825382	0.82529	0.825198	0.825106	0.825014	0.824923	0.83602	0.847706	0.859393	0.871079	0.882766	0.884862	0.885894	0.886925	0.887956	0.888987	0.891559	0.894403	0.897247	0.900091	0.902935	0.911579	0.921674	0.931768	0.941863	0.951958	0.958098	0.962921	0.967743	0.972566	0.977389	0.990936	1.00822	1.02551	1.04279	1.06008	1.06379	1.06018	1.05658	1.05298	1.04937	1.05175	1.05811	1.06447	1.07084	1.0772	1.0771	1.07172	1.06633	1.06094
0.821361	0.823052	0.824743	0.826434	0.828125	0.829816	0.842521	0.855805	0.869088	0.882372	0.895656	0.89701	0.897039	0.897067	0.897095	0.897124	0.899743	0.902819	0.905895	0.908971	0.912047	0.921383	0.932285	0.943187	0.954089	0.964991	0.969169	0.971107	0.973044	0.974982	0.976919	0.990325	1.00864	1.02696	1.04528	1.0636	1.06695	1.06223	1.05752	1.0528	1.04809	1.04868	1.05281	1.05694	1.06107	1.0652	1.06476	1.06058	1.0564	1.05223
0.820996	0.82463	0.828264	0.831897	0.835531	0.839165	0.855856	0.873234	0.890612	0.90799	0.925368	0.92559	0.923906	0.922222	0.920538	0.918854	0.922985	0.928142	0.933299	0.938455	0.943612	0.952401	0.962098	0.971796	0.981493	0.99119	0.995908	0.998966	1.00202	1.00508	1.00814	1.01843	1.03182	1.04521	1.0586	1.072	1.07324	1.06794	1.06264	1.05735	1.05205	1.05075	1.05212	1.05349	1.05485	1.05622	1.05509	1.05192	1.04875	1.04557
0.820628	0.826223	0.831818	0.837413	0.843008	0.848603	0.86932	0.890831	0.912343	0.933855	0.955367	0.954447	0.951034	0.947621	0.944208	0.940794	0.946452	0.95371	0.960967	0.968225	0.975483	0.983719	0.9922	1.00068	1.00916	1.01764	1.0229	1.0271	1.03129	1.03548	1.03967	1.04681	1.05523	1.06364	1.07205	1.08047	1.07959	1.07371	1.06782	1.06194	1.05605	1.05285	1.05143	1.05	1.04858	1.04716	1.04533	1.04317	1.04101	1.03885
0.820256	0.827832	0.835407	0.842983	0.850558	0.858133	0.882913	0.908599	0.934285	0.95997	0.985656	0.983582	0.978423	0.973264	0.968106	0.962947	0.970145	0.979525	0.988904	0.998283	1.00766	1.01534	1.02259	1.02984	1.0371	1.04435	1.05016	1.0555	1.06083	1.06616	1.0715	1.07547	1.07886	1.08224	1.08563	1.08902	1.086	1.07952	1.07305	1.06657	1.0601	1.05496	1.05072	1.04649	1.04225	1.03801	1.03548	1.03434	1.03321	1.03207
0.819881	0.829456	0.839031	0.848606	0.85818	0.867755	0.896639	0.926539	0.956438	0.986338	1.01624	1.013	1.00608	0.999156	0.992235	0.985313	0.994068	1.00559	1.01711	1.02863	1.04015	1.04727	1.05328	1.05929	1.0653	1.07132	1.07768	1.08417	1.09066	1.09714	1.10363	1.1044	1.10271	1.10103	1.09934	1.09766	1.09247	1.0854	1.07833	1.07125	1.06418	1.0571	1.05002	1.04293	1.03585	1.02877	1.02552	1.02542	1.02532	1.02522
0.828222	0.839447	0.850672	0.861897	0.873122	0.884347	0.914993	0.946662	0.97833	1.01	1.04167	1.03767	1.02972	1.02176	1.01381	1.00585	1.01582	1.02894	1.04207	1.05519	1.06832	1.07466	1.07932	1.08397	1.08863	1.09328	1.09967	1.10663	1.11359	1.12056	1.12752	1.12585	1.12048	1.11511	1.10974	1.10437	1.09749	1.0898	1.08211	1.07441	1.06672	1.05816	1.04902	1.03987	1.03072	1.02158	1.01777	1.01834	1.01891	1.01947
0.871692	0.883101	0.89451	0.90592	0.917329	0.928739	0.951598	0.97506	0.998523	1.02198	1.04545	1.04239	1.03639	1.03039	1.02439	1.01839	1.02811	1.04061	1.05311	1.06561	1.0781	1.08289	1.08575	1.0886	1.09146	1.09432	1.09853	1.10321	1.10788	1.11255	1.11723	1.11631	1.11299	1.10967	1.10636	1.10304	1.09644	1.08807	1.0797	1.07133	1.06296	1.05482	1.04685	1.03888	1.0309	1.02293	1.01918	1.0189	1.01862	1.01834
0.915582	0.927177	0.938773	0.950368	0.961964	0.973559	0.988557	1.00373	1.01891	1.03409	1.04926	1.04716	1.04313	1.0391	1.03507	1.03105	1.04053	1.05239	1.06426	1.07612	1.08799	1.09119	1.09223	1.09328	1.09432	1.09536	1.09739	1.09975	1.10211	1.10447	1.10684	1.10667	1.10543	1.10419	1.10294	1.1017	1.09538	1.08632	1.07727	1.06821	1.05915	1.05146	1.04466	1.03787	1.03108	1.02429	1.02061	1.01947	1.01833	1.01719
0.959896	0.971679	0.983463	0.995246	1.00703	1.01881	1.02587	1.03268	1.03949	1.0463	1.05312	1.05197	1.04993	1.0479	1.04586	1.04382	1.05306	1.06429	1.07551	1.08674	1.09796	1.09958	1.09879	1.098	1.09721	1.09642	1.09624	1.09626	1.09629	1.09632	1.09634	1.09695	1.0978	1.09865	1.0995	1.10035	1.09431	1.08456	1.07481	1.06506	1.05531	1.04806	1.04246	1.03686	1.03126	1.02566	1.02204	1.02004	1.01804	1.01603
1.00464	1.01661	1.02858	1.04056	1.05253	1.0645	1.06355	1.06191	1.06028	1.05864	1.05701	1.05682	1.0568	1.05677	1.05675	1.05673	1.06572	1.0763	1.08688	1.09746	1.10804	1.10804	1.1054	1.10276	1.10012	1.09748	1.09507	1.09274	1.09041	1.08808	1.08575	1.08713	1.09009	1.09305	1.09602	1.09898	1.09323	1.08278	1.07233	1.06188	1.05144	1.04462	1.04023	1.03584	1.03144	1.02705	1.02349	1.02062	1.01774	1.01486
1.04589	1.05757	1.06926	1.08094	1.09263	1.10431	1.09625	1.08715	1.07805	1.06895	1.05985	1.06025	1.06171	1.06317	1.06463	1.06609	1.07473	1.08464	1.09454	1.10445	1.11435	1.11293	1.10867	1.10441	1.10015	1.09589	1.09143	1.08689	1.08236	1.07782	1.07329	1.07524	1.07997	1.08471	1.08944	1.09418	1.08871	1.07776	1.0668	1.05585	1.0449	1.03866	1.03556	1.03246	1.02936	1.02626	1.02291	1.01934	1.01577	1.0122
1.06048	1.06857	1.07666	1.08475	1.09284	1.10093	1.09249	1.08318	1.07387	1.06456	1.05525	1.05359	1.05277	1.05196	1.05115	1.05033	1.05791	1.06698	1.07604	1.0851	1.09416	1.09264	1.08846	1.08429	1.08012	1.07594	1.07073	1.06517	1.05962	1.05406	1.0485	1.04964	1.05366	1.05767	1.06168	1.06569	1.06054	1.05046	1.04037	1.03029	1.0202	1.01542	1.01416	1.01291	1.01166	1.0104	1.0082	1.00521	1.00222	0.999237
1.07522	1.07968	1.08414	1.08859	1.09305	1.09751	1.08869	1.07917	1.06965	1.06013	1.05061	1.04686	1.04375	1.04064	1.03753	1.03442	1.04093	1.04914	1.05735	1.06556	1.07378	1.07215	1.06806	1.06398	1.05989	1.0558	1.04984	1.04325	1.03666	1.03007	1.02348	1.0238	1.02708	1.03037	1.03365	1.03693	1.0321	1.02289	1.01369	1.00448	0.995273	0.991955	0.992563	0.99317	0.993778	0.994386	0.993341	0.990946	0.98855	0.986155
1.0901	1.09089	1.09168	1.09247	1.09327	1.09406	1.08485	1.07512	1.06539	1.05565	1.04592	1.04006	1.03463	1.02921	1.02378	1.01835	1.02378	1.03114	1.03849	1.04584	1.05319	1.05146	1.04746	1.04346	1.03947	1.03547	1.02874	1.02111	1.01348	1.00585	0.998214	0.997708	1.00025	1.0028	1.00535	1.0079	1.00338	0.99506	0.98674	0.978421	0.970101	0.968266	0.970753	0.97324	0.975727	0.978215	0.978344	0.976545	0.974745	0.972946
1.10513	1.10222	1.0993	1.09639	1.09348	1.09057	1.08098	1.07103	1.06108	1.05113	1.04119	1.0332	1.02543	1.01766	1.0099	1.00213	1.00647	1.01296	1.01944	1.02593	1.03241	1.03058	1.02667	1.02276	1.01884	1.01493	1.00744	0.998758	0.990074	0.98139	0.972705	0.971363	0.973167	0.974971	0.976774	0.978578	0.974384	0.966959	0.959535	0.952111	0.944686	0.944347	0.948732	0.953117	0.957503	0.961888	0.963202	0.962004	0.960806	0.959609
1.11809	1.11167	1.10525	1.09883	1.09241	1.08599	1.07613	1.0661	1.05606	1.04603	1.03599	1.02606	1.01614	1.00623	0.99631	0.986393	0.9897	0.99534	1.00098	1.00662	1.01226	1.01037	1.0066	1.00282	0.999052	0.99528	0.987144	0.977553	0.967963	0.958372	0.948782	0.946692	0.947816	0.94894	0.950064	0.951188	0.947343	0.940822	0.934302	0.927782	0.921262	0.922343	0.928494	0.934644	0.940794	0.946944	0.949377	0.948769	0.948161	0.947553
1.09271	1.08674	1.08077	1.0748	1.06883	1.06286	1.05506	1.04716	1.03926	1.03136	1.02346	1.01515	1.00681	0.998461	0.990114	0.981768	0.985059	0.990404	0.995749	1.00109	1.00644	1.00529	1.00252	0.999742	0.996968	0.994194	0.987663	0.979881	0.972098	0.964316	0.956533	0.955364	0.95703	0.958696	0.960362	0.962028	0.958969	0.953366	0.947763	0.94216	0.936557	0.937497	0.942798	0.948099	0.9534	0.958701	0.960908	0.960584	0.96026	0.959936
1.06708	1.06157	1.05605	1.05054	1.04502	1.03951	1.03378	1.02803	1.02229	1.01655	1.0108	1.00414	0.997381	0.99062	0.983859	0.977097	0.980373	0.985421	0.990468	0.995515	1.00056	1.00016	0.998394	0.996628	0.994863	0.993098	0.988188	0.982231	0.976274	0.970317	0.964359	0.964121	0.966334	0.968547	0.97076	0.972972	0.970707	0.96603	0.961354	0.956677	0.952001	0.952796	0.95724	0.961684	0.966128	0.970571	0.972551	0.972514	0.972477	0.97244
1.04121	1.03615	1.0311	1.02604	1.02099	1.01593	1.01229	1.00872	1.00516	1.00159	0.998024	0.993023	0.987863	0.982703	0.977542	0.972382	0.975643	0.980389	0.985136	0.989882	0.994629	0.99498	0.994233	0.993485	0.992738	0.991991	0.988718	0.984604	0.98049	0.976376	0.972261	0.972963	0.975728	0.978493	0.981258	0.984023	0.982559	0.978817	0.975076	0.971335	0.967593	0.968244	0.971822	0.9754	0.978978	0.982557	0.984306	0.984559	0.984811	0.985064
1.01508	1.01049	1.0059	1.00131	0.996718	0.992126	0.990596	0.989228	0.98786	0.986491	0.985123	0.981796	0.978253	0.974709	0.971165	0.967621	0.970866	0.975309	0.979752	0.984195	0.988638	0.989751	0.990031	0.990312	0.990592	0.990873	0.989253	0.987	0.984746	0.982493	0.98024	0.981889	0.985212	0.988535	0.991858	0.99518	0.994525	0.991728	0.988931	0.986134	0.983337	0.983841	0.986545	0.989249	0.991953	0.994658	0.996175	0.99672	0.997265	0.99781
0.988709	0.984585	0.980461	0.976338	0.972214	0.96809	0.968692	0.969544	0.970395	0.971246	0.972097	0.970461	0.96855	0.966638	0.964726	0.962814	0.966043	0.97018	0.974316	0.978452	0.982589	0.984471	0.985789	0.987108	0.988426	0.989745	0.989793	0.989419	0.989044	0.98867	0.988295	0.990903	0.994788	0.998674	1.00256	1.00645	1.00661	1.00476	1.00292	1.00108	0.999233	0.999588	1.00141	1.00323	1.00505	1.00688	1.00816	1.009	1.00984	1.01068
0.955802	0.953263	0.950723	0.948184	0.945645	0.943105	0.944465	0.94603	0.947595	0.949159	0.950724	0.948285	0.945401	0.942517	0.939633	0.936749	0.940471	0.945357	0.950244	0.955131	0.960018	0.962885	0.965246	0.967608	0.96997	0.972331	0.973223	0.973625	0.974028	0.97443	0.974832	0.977914	0.982145	0.986376	0.990606	0.994837	0.996264	0.99618	0.996097	0.996013	0.99593	0.998548	1.00297	1.00739	1.01181	1.01623	1.01868	1.01953	1.02038	1.02123
0.922461	0.921542	0.920623	0.919704	0.918785	0.917866	0.919964	0.922221	0.924478	0.926735	0.928992	0.925695	0.921781	0.917866	0.913952	0.910038	0.914265	0.91993	0.925594	0.931259	0.936923	0.940788	0.944202	0.947617	0.951032	0.954447	0.956175	0.95734	0.958506	0.959672	0.960837	0.964389	0.968964	0.973539	0.978114	0.982689	0.985401	0.987109	0.988818	0.990526	0.992235	0.997183	1.00429	1.0114	1.01851	1.02561	1.02928	1.03014	1.03099	1.03185
0.888797	0.889514	0.890231	0.890948	0.891665	0.892382	0.895226	0.898182	0.901138	0.904094	0.90705	0.902886	0.897932	0.892977	0.888023	0.883068	0.887807	0.894256	0.900706	0.907155	0.913605	0.918477	0.922955	0.927433	0.931911	0.936389	0.938961	0.940898	0.942834	0.944771	0.946707	0.950734	0.955656	0.960579	0.965501	0.970424	0.974433	0.977951	0.981469	0.984986	0.988504	0.995804	1.00563	1.01545	1.02527	1.03509	1.03998	1.04084	1.0417	1.04256
0.854807	0.857176	0.859545	0.861915	0.864284	0.866653	0.870249	0.873911	0.877572	0.881234	0.884895	0.879857	0.873852	0.867847	0.861843	0.855838	0.861093	0.868335	0.875577	0.882819	0.890061	0.895951	0.901502	0.907054	0.912606	0.918157	0.921581	0.924296	0.927011	0.929726	0.932441	0.936946	0.94222	0.947493	0.952766	0.958039	0.963359	0.968704	0.974048	0.979393	0.984738	0.994412	1.00697	1.01954	1.0321	1.04466	1.05079	1.05165	1.05251	1.05338
0.82049	0.824527	0.828563	0.8326	0.836637	0.840674	0.845031	0.849405	0.853779	0.858153	0.862527	0.856605	0.84954	0.842475	0.83541	0.828344	0.834121	0.842163	0.850205	0.858247	0.86629	0.873207	0.879842	0.886478	0.893113	0.899749	0.904033	0.907534	0.911035	0.914536	0.918036	0.923026	0.928653	0.934281	0.939908	0.945536	0.952178	0.959367	0.966556	0.973745	0.980935	0.993007	1.00834	1.02366	1.03899	1.05432	1.0617	1.06256	1.06343	1.0643
0.797098	0.801132	0.805166	0.8092	0.813233	0.817267	0.822533	0.827865	0.833196	0.838527	0.843858	0.840178	0.835496	0.830814	0.826132	0.82145	0.826837	0.834	0.841164	0.848328	0.855491	0.863543	0.871816	0.880089	0.888362	0.896636	0.903206	0.909208	0.91521	0.921213	0.927215	0.932711	0.93799	0.943269	0.948548	0.953827	0.960039	0.966753	0.973467	0.980181	0.986895	0.998554	1.01351	1.02847	1.04342	1.05838	1.06555	1.06634	1.06713	1.06792
[truncated: 202 more rows]
[truncated: 760 more columns]

## Sheet: S9a_ITG-AH
VTC Axis-coding_ 1	VTC Axis-coding_ 2	VTC Axis-coding_ 3	VTC Axis-coding_ 4	VTC Axis-coding_ 5	VTC Axis-coding_ 6	VTC Axis-coding_ 7	VTC Axis-coding_ 8	VTC Axis-coding_ 9	VTC Axis-coding_ 10	VTC Axis-coding_ 11	VTC Axis-coding_ 12	VTC Axis-coding_ 13	VTC Axis-coding_ 14	VTC Axis-coding_ 15	VTC Axis-coding_ 16	VTC Axis-coding_ 17	VTC Axis-coding_ 18	VTC Axis-coding_ 19	VTC Axis-coding_ 20	VTC Axis-coding_ 21	VTC Axis-coding_ 22	VTC Axis-coding_ 23	VTC Axis-coding_ 24	VTC Axis-coding_ 25	VTC Axis-coding_ 26	VTC Axis-coding_ 27	VTC Axis-coding_ 28	VTC Axis-coding_ 29	VTC Axis-coding_ 30	VTC Axis-coding_ 31	VTC Axis-coding_ 32	VTC Axis-coding_ 33	VTC Axis-coding_ 34	VTC Axis-coding_ 35	VTC Axis-coding_ 36	VTC Axis-coding_ 37	VTC Axis-coding_ 38	VTC Axis-coding_ 39	VTC Axis-coding_ 40	VTC Axis-coding_ 41	VTC Axis-coding_ 42	VTC Axis-coding_ 43	VTC Axis-coding_ 44	VTC Axis-coding_ 45	VTC Axis-coding_ 46	VTC Axis-coding_ 47	VTC Axis-coding_ 48	VTC Axis-coding_ 49	VTC Axis-coding_ 50
[truncated: 280 more rows]
[truncated: 760 more columns]

[truncated: 7 more sheets: S9a_ITG-Amyg, S9b_FG-PH, S9b_FG-AH, S9b_FG-Amyg, S9b_ITG-PH, S9b_ITG-AH, S9b_ITG-Amyg]
