# Supplementary material for: Computational single-neuron mechanisms of visual object coding in the human temporal lobe
Source: Nat Commun. 2026 Feb 1;17:2234. doi: 10.1038/s41467-026-68954-8 (PMC12963616; doi:10.1038/s41467-026-68954-8)
Supplement: Supplementary file 19 — Source Data for Figure S10 [file 41467_2026_68954_MOESM19_ESM.xlsx]

## Sheet: Fig S10a
Raw iEEG signals
Trial 1	-66.4246	-60.195	-56.5909	-53.6603	-51.9834	-48.7187	-44.7778	-43.3088	-45.7015	-43.1922	-37.3956	-34.4575	-32.9562	-35.5156	-35.9358	-31.2866	-30.2862	-27.0512	-20.5974	-18.0512	-16.3448	-7.97578	-2.01494	0.46762	5.43778	9.48942	10.358	14.09	18.0326	18.7495	19.3154	23.8192	27.579	30.5459	34.099	36.481	38.0647	40.076	41.3526	40.2341	41.5449	42.902	41.6223	41.7685	42.4084	42.2745	39.6045	41.872	42.5922
Trial 2	-88.8988	-85.8968	-84.5349	-84.6852	-82.8445	-81.2547	-80.3263	-76.8899	-72.5464	-69.958	-68.8158	-65.4367	-64.1138	-60.6208	-56.0927	-55.0642	-54.0332	-50.533	-48.1684	-47.4773	-47.9677	-48.645	-49.978	-50.3379	-54.8594	-54.5363	-55.4452	-58.4019	-55.8019	-56.2404	-58.4489	-59.2161	-62.4523	-67.1494	-69.4309	-72.5514	-73.8076	-75.0456	-76.514	-75.9858	-76.7277	-78.8994	-77.0903	-78.2632	-77.6857	-78.4182	-78.2321	-76.7247	-82.6657
Trial 3	85.6464	85.2503	85.63	85.2373	77.1205	77.389	77.3478	75.6265	73.2598	73.5685	71.6304	67.8311	66.3212	64.1854	63.3084	58.6268	55.8208	52.994	53.6986	53.9176	52.3072	49.7456	50.1855	50.5775	48.7133	44.3919	40.1264	34.6613	29.0607	26.3182	20.6561	14.7883	7.3035	3.39547	-1.57437	-7.72679	-12.9172	-15.8869	-16.5183	-20.8645	-24.2182	-28.0761	-33.0515	-32.3066	-33.7464	-39.3463	-42.3532	-41.7333	-40.4574
Trial 4	-31.3875	-34.4716	-32.818	-30.4313	-28.4476	-25.5661	-23.7627	-20.5642	-13.9658	-13.8023	-13.2086	-8.2142	-6.19012	-3.6117	-0.593096	2.58946	5.08741	7.81691	10.8806	9.43405	9.09183	10.3716	12.4457	12.8578	10.4102	9.3022	9.08893	7.08998	7.61263	11.2659	13.7018	16.8785	16.2533	14.0685	12.6509	16.0408	16.8593	16.6819	18.8033	19.4331	20.2281	19.0993	19.7344	20.2515	21.601	25.0308	23.6725	22.9416	28.2728
The gamma component of the iEEG signal
Trial 1	5.28335	6.98297	8.67781	10.3655	12.0437	13.7102	15.3624	16.9983	18.6155	20.2117	21.7848	23.3325	24.8528	26.3436	27.8029	29.2285	30.6187	31.9716	33.2853	34.558	35.7882	36.9741	38.1143	39.2073	40.2516	41.246	42.1893	43.0802	43.9178	44.7009	45.4288	46.1007	46.7157	47.2733	47.773	48.2142	48.5966	48.92	49.1841	49.3889	49.5343	49.6205	49.6476	49.6159	49.5258	49.3776	49.1718	48.9092	48.5903
Trial 2	14.9918	15.7085	16.4036	17.0757	17.7234	18.3455	18.9406	19.5076	20.0453	20.5525	21.0281	21.4713	21.8808	22.2559	22.5956	22.8992	23.1659	23.395	23.5859	23.7381	23.851	23.9242	23.9575	23.9505	23.903	23.8149	23.6862	23.5168	23.3069	23.0566	22.7661	22.4359	22.0662	21.6576	21.2106	20.7258	20.2039	19.6457	19.0519	18.4235	17.7614	17.0667	16.3405	15.5838	14.7981	13.9844	13.1442	12.2788	11.3897
Trial 3	1.83943	0.775308	-0.292571	-1.3625	-2.43278	-3.50168	-4.56749	-5.62851	-6.68301	-7.72929	-8.76567	-9.79045	-10.802	-11.7986	-12.7788	-13.7408	-14.6832	-15.6043	-16.5028	-17.3771	-18.2259	-19.0477	-19.8412	-20.6053	-21.3385	-22.0398	-22.708	-23.3421	-23.9411	-24.5041	-25.0301	-25.5183	-25.9681	-26.3787	-26.7496	-27.0802	-27.3699	-27.6186	-27.8258	-27.9912	-28.1148	-28.1963	-28.2359	-28.2335	-28.1892	-28.1033	-27.9761	-27.8078	-27.5989
Trial 4	-17.5437	-16.9107	-16.2545	-15.5759	-14.8758	-14.155	-13.4145	-12.6553	-11.8784	-11.0849	-10.2757	-9.45215	-8.61521	-7.76607	-6.9059	-6.0359	-5.15728	-4.27125	-3.37907	-2.48198	-1.58124	-0.678118	0.226105	1.13016	2.03275	2.93263	3.82849	4.71909	5.60316	6.47945	7.34673	8.20376	9.04934	9.88229	10.7014	11.5056	12.2938	13.0647	13.8175	14.5509	15.2642	15.9562	16.626	17.2728	17.8957	18.4939	19.0665	19.613	20.1326
Time	250	251	252	253	254	255	256	257	258	259	260	261	262	263	264	265	266	267	268	269	270	271	272	273	274	275	276	277	278	279	280	281	282	283	284	285	286	287	288	289	290	291	292	293	294	295	296	297	298
Spiking time
Trial 1	899	915	926
Trial 2	940	944	949	954	960	965
Trial 3	473	482	488	691
Trial 4	522	532	536
Spike phase	-1.1568	-0.608175	-0.21811	-1.76267	-1.64809	-1.50103	-1.35012	-1.1644	-1.00605	1.25991	1.45913	1.59167	-0.0656282	0.192882	-0.0216236	0.20058	0.865573	1.71847	1.87626	2.41249	2.97995	-1.29726	-1.16452	-0.993805	-2.67809	2.22627	-1.17317	-0.947172	-0.597165	-0.454672	-2.79434
Bin number	25
Frequency	4	6	8.02139	10	12	14.0187	15.9574	18.0723	20	22.0588	24.1935	26.3158	28.3019	30
lnP	-1.26925	-6.14275	-1.8424	-1.15297	-1.65589	-1.21748	-1.57852	-0.336	-0.165408	-0.147403	-0.145308	-0.142102	-0.132727	-0.161705
Significance level	0.00357143
[truncated: 951 more columns]

## Sheet: Fig S10b
Raw iEEG signals
Trial 1	-66.4305	-62.1477	-59.8055	-58.3026	-60.176	-59.6767	-58.1483	-58.4333	-54.3168	-49.5183	-45.8374	-44.4261	-44.5642	-43.5065	-40.8104	-39.1916	-36.4131	-35.2074	-32.4833	-31.0757	-30.3106	-26.9889	-27.227	-27.142	-24.7491	-19.8941	-15.6763	-15.817	-16.5382	-15.2893	-11.5939	-7.70032	-9.46315	-7.24848	-2.27971	-0.345809	2.62405	3.1125	4.8361	7.24795	9.0287	8.8383	7.70282	9.03584	10.9144	11.845	11.2372	11.0465	9.08629
Trial 2	-5.15179	-2.80892	-1.03891	-1.71772	-0.39519	-0.662949	-1.10001	-0.88968	-1.16502	1.79283	3.85452	8.29503	14.3662	16.6001	17.5339	22.1095	26.9651	30.4226	30.2996	30.6236	29.9982	29.7156	31.2855	33.6574	35.5935	37.8972	42.1892	45.2082	45.3608	47.4131	46.091	46.8189	49.9704	54.2471	58.0755	63.079	69.2899	70.9787	71.817	72.035	74.9751	74.7446	75.2972	73.5075	72.2848	72.4327	73.3265	73.6875	75.5615
Trial 3	-16.486	-17.107	-16.2733	-16.4439	-17.9509	-14.6076	-12.7529	-11.3513	-8.62687	-6.50364	-3.95519	-3.55568	-0.599366	4.29885	7.27607	7.38547	6.89575	6.96319	6.00337	4.7475	5.92398	5.01762	3.93511	4.22382	6.63856	10.246	10.5981	12.2824	12.4938	13.1541	13.6156	17.2188	18.0974	14.753	13.41	14.7712	17.1106	17.3318	19.0307	19.651	21.0096	23.541	23.9949	21.6629	23.1302	24.4241	20.7303	20.5117	20.1683
Trial 4	128.311	128.759	133.112	140.463	146.559	150.48	153.105	159.119	162.802	162.128	165.555	168.91	172.285	171.01	168.779	172.054	176.646	181.99	181.13	179.443	179.767	181.962	183.775	187.551	189.831	192.668	195.634	200.232	203.928	204.391	208.307	210.988	214.428	221.019	220.53	222.526	225.785	223.552	222.54	224.628	224.372	223.442	227.33	234.677	237.725	237.313	238.914	240.677	245.21
The gamma component of the iEEG signal
Trial 1	-15.4484	-15.33	-15.1983	-15.0534	-14.8952	-14.7239	-14.5395	-14.342	-14.1315	-13.9081	-13.6719	-13.423	-13.1615	-12.8875	-12.6011	-12.3025	-11.9918	-11.6692	-11.3348	-10.9889	-10.6316	-10.2631	-9.88362	-9.49343	-9.09273	-8.68178	-8.26083	-7.83014	-7.39001	-6.94072	-6.48258	-6.01591	-5.54102	-5.05826	-4.56799	-4.07056	-3.56635	-3.05574	-2.53913	-2.01694	-1.48957	-0.957471	-0.421072	0.119171	0.662793	1.20932	1.75827	2.30915	2.86145
Trial 2	-13.1944	-12.6169	-12.023	-11.4136	-10.7893	-10.1508	-9.49879	-8.83409	-8.15743	-7.4696	-6.77138	-6.06358	-5.34702	-4.62254	-3.89097	-3.15316	-2.40998	-1.66229	-0.910955	-0.156857	0.599129	1.35612	2.11324	2.86961	3.62434	4.37657	5.12542	5.87003	6.60954	7.34309	8.06985	8.78897	9.49965	10.2011	10.8924	11.573	12.2419	12.8985	13.5419	14.1716	14.7868	15.3868	15.9709	16.5386	17.0891	17.622	18.1367	18.6325	19.1091
Trial 3	-3.63108	-3.10876	-2.58327	-2.05524	-1.52529	-0.994046	-0.462119	0.0698726	0.601317	1.13161	1.66015	2.18634	2.70961	3.22938	3.74508	4.25616	4.76207	5.26229	5.7563	6.2436	6.72369	7.19609	7.66036	8.11604	8.56271	8.99995	9.42737	9.8446	10.2513	10.647	11.0316	11.4046	11.7658	12.115	12.4518	12.776	13.0875	13.386	13.6714	13.9435	14.2022	14.4473	14.6787	14.8964	15.1003	15.2903	15.4665	15.6287	15.777
Trial 4	-11.443	-10.1038	-8.74622	-7.37237	-5.98429	-4.58405	-3.17378	-1.75559	-0.331647	1.09589	2.52485	3.95304	5.37828	6.79838	8.21114	9.61441	11.006	12.3838	13.7456	15.0894	16.4131	17.7146	18.9919	20.243	21.4661	22.6591	23.8204	24.948	26.0403	27.0956	28.1123	29.0887	30.0236	30.9153	31.7627	32.5644	33.3192	34.0261	34.6839	35.2919	35.849	36.3545	36.8077	37.208	37.555	37.8481	38.0871	38.2717	38.4017
Time	250	251	252	253	254	255	256	257	258	259	260	261	262	263	264	265	266	267	268	269	270	271	272	273	274	275	276	277	278	279	280	281	282	283	284	285	286	287	288	289	290	291	292	293	294	295	296	297	298
Spiking time
Trial 1	296	311	483	496	609	620	635	651
Trial 2	314	329	346
Trial 3	331	356
Trial 4	297	445	676
Spike phase	-1.2764	-2.85534	-1.24514	-0.829334	-2.14522	-1.77191	0.132829	0.381764	0.800742	1.27599	1.16222	1.40288	1.73449	-1.41295	0.500221	-0.963468	-0.0309298	2.74369	-0.0395834	-0.112349	0.802772	0.933016	-2.0611	0.852651	0.734048	0.891972	-0.240692	-0.240692
Bin number	25
Frequency	4	6	8.02139	10	12	14.0187	15.9574	18.0723	20	22.0588	24.1935	26.3158	28.3019	30
lnP	-0.289053	-8.91547	-2.18073	-1.52243	-1.57858	-0.619648	-0.224054	-0.251788	-0.675019	-0.188144	-0.0477382	-0.0276382	-0.185519	-0.917031
Significance level	0.00357143
[truncated: 951 more columns]

## Sheet: Fig S10c
Phase	328.103	166.702	76.6624	255.03	342.686	139.534	212.492	291.431	133.432	345.136	106.421	74.4355	143.505	356.221	139.361
Bin number	25
Phase	353.838	282.975	115.043	284.325	283	207.016	334.374	231.323	24.11	73.746	302.514	85.9045	181.09	29.2908	308.526	319.149	58.6882	215.646	152.545	223.72
Bin number	25

## Sheet: Fig S10d
PPC to in-region stimuli
Mean	0.00874041	0.00764035	0.00253643	-0.00231704	2.54247e-05	-0.000297897	-0.00158008	-0.0014083	-0.00171811	-0.00183265	-0.0019716	-0.00121931	-0.000570706	-0.000517237
SEM	0.00158578	0.00187297	0.0012731	0.0011858	0.00132924	0.00146131	0.00119982	0.0015477	0.00136249	0.00126398	0.00121567	0.00125187	0.0014017	0.00144604
PPC to out-region stimuli
Mean	0.00562788	0.00497859	0.00345316	0.00310908	0.00202307	0.00237522	0.00269016	0.00112024	0.0021818	0.00186251	0.000255436	-0.000700019	-0.000748662	-0.000693637
SEM	0.00174168	0.00179103	0.00172323	0.00163086	0.0015183	0.00142307	0.00153844	0.001434	0.00161819	0.0016966	0.00152416	0.00141223	0.00141517	0.0014195
Frequency	4	6	8.02139	10	12	14.0187	15.9574	18.0723	20	22.0588	24.1935	26.3158	28.3019	30
average PPC across the gamma range to in-region stimuli	-0.015902	-0.0337944	-0.0174866	-0.0206942	0.0257953	0.0919345	-0.0212345	-0.00872951	-0.0337508	-0.000875811	-0.0266931	0.00928984	-0.00543327	0.0138425	0.019653	0.0232055	-0.0212581	-0.0129055	-0.0344911	-0.018902	-0.0306447	0.0282526	-0.0506488	-0.0500501	-0.0300903	0.0144512	-0.00910972	-0.0315464	-0.0198712	0.00639887	-0.0109151	-0.0166178	-0.00641123	0.0130627	-0.00304397	-0.0107638	0.0401929	0.0603315	0.0311176	-0.00873268	0.00501983	-0.000183661	-0.017592	0.00171509	0.0384874	0.0305305	-0.000325548	-0.0131057	0.00765385
average PPC across the gamma range to out-region stimuli	0.018544	-0.0192184	-0.033295	0.0838807	-0.0238504	-0.00479714	-0.000353895	-0.0217172	-0.0191822	0.0226585	-0.0326371	-0.0232561	0.00750198	-0.00965276	0.0162626	-0.0184287	-0.0305187	0.00153958	0.0202956	0.0578672	-0.014951	0.101068	-0.0246018	0.0127807	-0.0322252	0.0285925	-0.0355644	0.00699554	-0.0143677	0.00320656	-0.0271684	-0.00933555	0.0426881	-0.00417626	-0.0176023	-0.0293049	0.00437196	-0.0366762	-0.026692	0.00937007	-0.0173217	0.00456372	0.00893412	0.0219811	-0.0163473	-0.00128836	-0.0105685	-0.0294371	-0.0289323
[truncated: 863 more columns]

## Sheet: Fig S10e
Frequency	FG non-axis-coding PPC
20	-0.00495575	-0.00509041	-0.00522507	-0.00535973	-0.00549439	-0.00562905	-0.00590658	-0.00618802	-0.00646947	-0.00675092	-0.00703236	-0.0069064	-0.00675749	-0.00660858	-0.00645966	-0.00631075	-0.00638209	-0.00647259	-0.00656309	-0.00665358	-0.00674408	-0.00677661	-0.00680222	-0.00682782	-0.00685343	-0.00687904	-0.00694601	-0.00701934	-0.00709268	-0.00716601	-0.00723935	-0.00714457	-0.00701778	-0.00689099	-0.0067642	-0.00663741	-0.00652866	-0.00642406	-0.00631945	-0.00621484	-0.00611023	-0.00600691	-0.00590393	-0.00580096	-0.00569799	-0.00559501	-0.00560139	-0.00564229	-0.0056832
20.3906	-0.00486167	-0.00502856	-0.00519545	-0.00536233	-0.00552922	-0.00569611	-0.00595365	-0.00621368	-0.0064737	-0.00673373	-0.00699376	-0.00686275	-0.00670971	-0.00655667	-0.00640363	-0.0062506	-0.006337	-0.00644422	-0.00655145	-0.00665867	-0.00676589	-0.00677168	-0.00676535	-0.00675903	-0.00675271	-0.00674638	-0.00681119	-0.00688693	-0.00696268	-0.00703843	-0.00711418	-0.00702163	-0.00689702	-0.00677242	-0.00664781	-0.00652321	-0.00641596	-0.0063127	-0.00620944	-0.00610618	-0.00600292	-0.00590175	-0.00580116	-0.00570056	-0.00559996	-0.00549937	-0.00551136	-0.0055589	-0.00560644
20.787	-0.00476619	-0.00496578	-0.00516538	-0.00536498	-0.00556457	-0.00576417	-0.00600143	-0.00623971	-0.006478	-0.00671629	-0.00695457	-0.00681844	-0.00666122	-0.006504	-0.00634677	-0.00618955	-0.00629123	-0.00641543	-0.00653963	-0.00666383	-0.00678803	-0.00676668	-0.00672794	-0.00668921	-0.00665048	-0.00661174	-0.00667435	-0.00675255	-0.00683075	-0.00690895	-0.00698714	-0.00689685	-0.00677446	-0.00665207	-0.00652968	-0.00640729	-0.00630157	-0.00619968	-0.00609779	-0.0059959	-0.005894	-0.00579503	-0.00569685	-0.00559866	-0.00550048	-0.0054023	-0.00541998	-0.00547426	-0.00552853
21.1885	-0.00466947	-0.0049022	-0.00513493	-0.00536766	-0.00560038	-0.00583311	-0.00604982	-0.00626609	-0.00648235	-0.00669862	-0.00691488	-0.00677357	-0.0066121	-0.00645064	-0.00628917	-0.00612771	-0.00624487	-0.00638627	-0.00652766	-0.00666906	-0.00681045	-0.00676161	-0.00669005	-0.00661849	-0.00654693	-0.00647537	-0.00653575	-0.00661643	-0.00669711	-0.00677779	-0.00685847	-0.00677046	-0.00665031	-0.00653017	-0.00641003	-0.00628988	-0.00618571	-0.00608521	-0.0059847	-0.00588419	-0.00578369	-0.00568693	-0.00559119	-0.00549545	-0.00539971	-0.00530397	-0.00532743	-0.00538852	-0.00544962
21.5944	-0.00457169	-0.00483791	-0.00510414	-0.00537036	-0.00563659	-0.00590281	-0.00609874	-0.00629275	-0.00648675	-0.00668076	-0.00687476	-0.0067282	-0.00656245	-0.0063967	-0.00623094	-0.00606519	-0.00619801	-0.00635679	-0.00651556	-0.00667434	-0.00683312	-0.00675648	-0.00665174	-0.00654699	-0.00644224	-0.0063375	-0.00639563	-0.00647882	-0.00656201	-0.00664519	-0.00672838	-0.00664268	-0.00652481	-0.00640693	-0.00628906	-0.00617119	-0.00606858	-0.00596947	-0.00587037	-0.00577126	-0.00567216	-0.00557764	-0.00548437	-0.0053911	-0.00529783	-0.00520457	-0.00523386	-0.00530185	-0.00536985
22.004	-0.00447302	-0.00477305	-0.00507307	-0.00537309	-0.00567312	-0.00597314	-0.00614811	-0.00631965	-0.00649119	-0.00666273	-0.00683427	-0.00668242	-0.00651234	-0.00634226	-0.00617219	-0.00600211	-0.00615072	-0.00632704	-0.00650336	-0.00667968	-0.006856	-0.00675131	-0.00661308	-0.00647484	-0.00633661	-0.00619837	-0.00625423	-0.00633995	-0.00642567	-0.00651139	-0.00659711	-0.00651374	-0.00639816	-0.00628258	-0.00616699	-0.00605141	-0.00595038	-0.00585269	-0.005755	-0.00565731	-0.00555962	-0.00546736	-0.00537659	-0.00528581	-0.00519503	-0.00510426	-0.00513944	-0.00521439	-0.00528934
22.4165	-0.00393052	-0.00429122	-0.00465191	-0.0050126	-0.0053733	-0.00573399	-0.00587793	-0.00601594	-0.00615394	-0.00629195	-0.00642995	-0.00626287	-0.0060786	-0.00589433	-0.00571006	-0.00552579	-0.00568351	-0.00587097	-0.00605843	-0.00624589	-0.00643335	-0.00634759	-0.0062292	-0.00611082	-0.00599244	-0.00587405	-0.00590502	-0.00595897	-0.00601292	-0.00606687	-0.00612082	-0.00603167	-0.00591527	-0.00579887	-0.00568247	-0.00556606	-0.005465	-0.00536745	-0.0052699	-0.00517235	-0.0050748	-0.00500515	-0.00494307	-0.00488098	-0.00481889	-0.00475681	-0.0048036	-0.00488477	-0.00496594
22.8314	-0.00331673	-0.00374253	-0.00416833	-0.00459413	-0.00501993	-0.00544574	-0.00555696	-0.00565956	-0.00576216	-0.00586476	-0.00596736	-0.00578345	-0.00558339	-0.00538333	-0.00518327	-0.00498321	-0.00514905	-0.0053467	-0.00554436	-0.00574201	-0.00593966	-0.0058802	-0.00579004	-0.00569988	-0.00560972	-0.00551956	-0.00552202	-0.00553873	-0.00555544	-0.00557215	-0.00558886	-0.00549266	-0.00537495	-0.00525724	-0.00513954	-0.00502183	-0.00492047	-0.00482287	-0.00472526	-0.00462766	-0.00453006	-0.00448626	-0.00445706	-0.00442786	-0.00439866	-0.00436946	-0.0044288	-0.00451611	-0.00460341
23.2478	-0.00270064	-0.00319179	-0.00368294	-0.0041741	-0.00466525	-0.0051564	-0.00523478	-0.00530185	-0.00536891	-0.00543598	-0.00550305	-0.00530223	-0.00508633	-0.00487042	-0.00465452	-0.00443861	-0.00461259	-0.00482048	-0.00502837	-0.00523625	-0.00544414	-0.00541107	-0.00534924	-0.00528741	-0.00522557	-0.00516374	-0.00513758	-0.00511692	-0.00509625	-0.00507559	-0.00505492	-0.00495164	-0.00483262	-0.0047136	-0.00459458	-0.00447556	-0.00437391	-0.00427625	-0.0041786	-0.00408094	-0.00398328	-0.00396544	-0.00396925	-0.00397305	-0.00397686	-0.00398067	-0.00405261	-0.00414607	-0.00423952
23.665	-0.00208332	-0.00263995	-0.00319659	-0.00375322	-0.00430986	-0.00486649	-0.00491196	-0.00494342	-0.00497488	-0.00500634	-0.0050378	-0.00482005	-0.00458827	-0.00435649	-0.0041247	-0.00389292	-0.00407506	-0.0042932	-0.00451134	-0.00472948	-0.00494762	-0.00494101	-0.00490755	-0.0048741	-0.00484065	-0.0048072	-0.00475237	-0.00469426	-0.00463614	-0.00457803	-0.00451991	-0.00440953	-0.0042892	-0.00416886	-0.00404853	-0.00392819	-0.00382626	-0.00372854	-0.00363083	-0.00353312	-0.00343541	-0.00344357	-0.00348045	-0.00351733	-0.00355421	-0.00359109	-0.00367566	-0.00377528	-0.00387491
24.0823	-0.00146581	-0.00208795	-0.00271009	-0.00333222	-0.00395436	-0.00457649	-0.00458904	-0.00458488	-0.00458073	-0.00457657	-0.00457242	-0.00433774	-0.00409007	-0.0038424	-0.00359473	-0.00334707	-0.00353738	-0.00376577	-0.00399417	-0.00422256	-0.00445096	-0.0044708	-0.00446574	-0.00446068	-0.00445562	-0.00445056	-0.00436706	-0.00427148	-0.0041759	-0.00408032	-0.00398474	-0.00386727	-0.00374562	-0.00362397	-0.00350232	-0.00338067	-0.00327844	-0.00318068	-0.00308291	-0.00298514	-0.00288738	-0.00292156	-0.00299152	-0.00306148	-0.00313144	-0.00320141	-0.0032986	-0.00340439	-0.00351019
24.4991	-0.00056792	-0.00123852	-0.00190911	-0.00257971	-0.0032503	-0.0039209	-0.00394479	-0.00395097	-0.00395715	-0.00396333	-0.00396951	-0.00373238	-0.00348154	-0.0032307	-0.00297987	-0.00272903	-0.00292479	-0.00315938	-0.00339397	-0.00362856	-0.00386315	-0.00393437	-0.00398608	-0.0040378	-0.00408951	-0.00414123	-0.00406267	-0.00396408	-0.00386548	-0.00376688	-0.00366829	-0.00355253	-0.00343351	-0.00331448	-0.00319546	-0.00307644	-0.00296407	-0.00285323	-0.00274238	-0.00263154	-0.0025207	-0.002567	-0.00265591	-0.00274482	-0.00283373	-0.00292264	-0.0030344	-0.00315339	-0.00327238
24.9148	0.000429846	-0.000282933	-0.000995712	-0.00170849	-0.00242127	-0.00313405	-0.00318533	-0.00321848	-0.00325163	-0.00328478	-0.00331794	-0.00308361	-0.00283423	-0.00258484	-0.00233545	-0.00208606	-0.00228626	-0.00252556	-0.00276486	-0.00300416	-0.00324346	-0.003375	-0.00349366	-0.00361233	-0.00373099	-0.00384966	-0.00378824	-0.00369912	-0.00361	-0.00352088	-0.00343176	-0.00332093	-0.00320595	-0.00309098	-0.00297601	-0.00286103	-0.00273497	-0.00260636	-0.00247774	-0.00234913	-0.00222052	-0.00227387	-0.00237656	-0.00247925	-0.00258195	-0.00268464	-0.00281166	-0.00294636	-0.00308106
25.3292	0.00142427	0.000669446	-8.53758e-05	-0.000840197	-0.00159502	-0.00234984	-0.0024284	-0.00248844	-0.00254848	-0.00260851	-0.00266855	-0.00243703	-0.00218908	-0.00194113	-0.00169319	-0.00144524	-0.00164988	-0.00189387	-0.00213787	-0.00238186	-0.00262586	-0.0028175	-0.00300289	-0.00318828	-0.00337368	-0.00355907	-0.00351473	-0.00343506	-0.00335538	-0.00327571	-0.00319603	-0.0030901	-0.00297916	-0.00286823	-0.00275729	-0.00264635	-0.00250664	-0.00236031	-0.00221399	-0.00206767	-0.00192135	-0.00198172	-0.00209815	-0.00221458	-0.00233101	-0.00244744	-0.00258966	-0.00274002	-0.00289038
25.7418	0.0024145	0.00161781	0.000821124	2.44371e-05	-0.00077225	-0.00156894	-0.00167467	-0.00176148	-0.00184829	-0.00193509	-0.0020219	-0.00179316	-0.00154665	-0.00130014	-0.00105363	-0.000807125	-0.00101618	-0.00126485	-0.00151352	-0.00176219	-0.00201085	-0.00226235	-0.00251419	-0.00276603	-0.00301786	-0.0032697	-0.00324238	-0.00317211	-0.00310184	-0.00303157	-0.0029613	-0.00286024	-0.00275333	-0.00264641	-0.00253949	-0.00243258	-0.00227927	-0.00211531	-0.00195135	-0.00178739	-0.00162343	-0.00169081	-0.00182092	-0.00195103	-0.00208113	-0.00221124	-0.0023686	-0.00253455	-0.00270051
26.1523	0.00339969	0.00256135	0.00172301	0.000884673	4.63343e-05	-0.000792004	-0.000924776	-0.00103822	-0.00115166	-0.0012651	-0.00137854	-0.00115258	-0.000907497	-0.000662417	-0.000417336	-0.000172255	-0.000385702	-0.000639022	-0.000892341	-0.00114566	-0.00139898	-0.00171003	-0.00202797	-0.00234592	-0.00266386	-0.00298181	-0.00297141	-0.0029105	-0.00284958	-0.00278867	-0.00272776	-0.00263156	-0.00252864	-0.00242572	-0.00232281	-0.00221989	-0.00205305	-0.00187155	-0.00169004	-0.00150854	-0.00132704	-0.00140137	-0.00154509	-0.00168881	-0.00183253	-0.00197625	-0.00214866	-0.00233013	-0.00251161
26.5602	0.00426117	0.00341432	0.00256748	0.00172063	0.000873782	2.69349e-05	-0.00013215	-0.000272392	-0.000412633	-0.000552875	-0.000693117	-0.000493949	-0.000275659	-5.73688e-05	0.000160921	0.000379211	0.000152517	-0.00011287	-0.000378258	-0.000643646	-0.000909034	-0.00126518	-0.00163216	-0.00199914	-0.00236612	-0.0027331	-0.00274211	-0.00269606	-0.00265	-0.00260394	-0.00255789	-0.00246248	-0.00235767	-0.00225287	-0.00214806	-0.00204325	-0.00188395	-0.00171214	-0.00154033	-0.00136852	-0.00119672	-0.00128629	-0.00144676	-0.00160722	-0.00176768	-0.00192814	-0.00211147	-0.00230203	-0.00249258
26.9635	0.00503508	0.00420157	0.00336807	0.00253456	0.00170105	0.000867549	0.000682816	0.000515857	0.000348898	0.00018194	1.49811e-05	0.000171764	0.000346786	0.000521808	0.00069683	0.000871852	0.000626187	0.000343942	6.16963e-05	-0.000220549	-0.000502795	-0.000894198	-0.00129863	-0.00170307	-0.00210751	-0.00251195	-0.00254187	-0.00251418	-0.00248649	-0.0024588	-0.00243111	-0.00233381	-0.00222326	-0.0021127	-0.00200215	-0.0018916	-0.00175362	-0.00160934	-0.00146507	-0.00132079	-0.00117651	-0.00128666	-0.00146581	-0.00164496	-0.0018241	-0.00200325	-0.0021947	-0.00239003	-0.00258536
27.3588	0.00579369	0.00497326	0.00415283	0.00333241	0.00251198	0.00169155	0.00148168	0.00128853	0.00109538	0.000902233	0.000709085	0.00082432	0.000956929	0.00108954	0.00122215	0.00135476	0.0010905	0.000791726	0.000492956	0.000194186	-0.000104584	-0.00053055	-0.000971704	-0.00141286	-0.00185401	-0.00229517	-0.00234559	-0.0023359	-0.00232621	-0.00231652	-0.00230683	-0.00220769	-0.0020915	-0.00197531	-0.00185913	-0.00174294	-0.00162586	-0.00150857	-0.00139128	-0.001274	-0.00115671	-0.00128703	-0.00148449	-0.00168195	-0.00187941	-0.00207687	-0.00227627	-0.00247629	-0.00267631
27.7428	0.00653056	0.00572283	0.00491511	0.00410738	0.00329966	0.00249193	0.00225764	0.00203905	0.00182047	0.00160188	0.00138329	0.00145817	0.00154958	0.001641	0.00173241	0.00182382	0.0015415	0.00122668	0.000911854	0.000597034	0.000282213	-0.000177326	-0.000654144	-0.00113096	-0.00160778	-0.0020846	-0.00215493	-0.00216273	-0.00217053	-0.00217832	-0.00218612	-0.00208518	-0.00196352	-0.00184186	-0.0017202	-0.00159854	-0.00150176	-0.00141069	-0.00131962	-0.00122855	-0.00113748	-0.00128738	-0.00150263	-0.00171788	-0.00193313	-0.00214838	-0.00235551	-0.00256008	-0.00276465
28.1121	0.00723923	0.00644372	0.00564821	0.00485271	0.0040572	0.00326169	0.00300391	0.00276086	0.00251781	0.00227476	0.00203171	0.00206777	0.00211956	0.00217135	0.00222314	0.00227493	0.00197524	0.00164498	0.00131472	0.000984467	0.00065421	0.000162384	-0.000348734	-0.000859853	-0.00137097	-0.00188209	-0.00197157	-0.00199619	-0.0020208	-0.00204541	-0.00207003	-0.00196735	-0.00184043	-0.00171351	-0.00158659	-0.00145967	-0.00138241	-0.00131655	-0.0012507	-0.00118484	-0.00111898	-0.00128772	-0.00152008	-0.00175244	-0.00198479	-0.00221715	-0.00243172	-0.00264066	-0.00284961
28.4635	0.00761571	0.00681726	0.00601882	0.00522037	0.00442193	0.00362349	0.00335043	0.00309177	0.00283311	0.00257445	0.00231579	0.00232799	0.00235545	0.00238291	0.00241036	0.00243782	0.00213301	0.00179931	0.0014656	0.0011319	0.000798191	0.000291498	-0.00023585	-0.000763198	-0.00129055	-0.00181789	-0.00191755	-0.00195141	-0.00198526	-0.00201912	-0.00205297	-0.0019383	-0.00179534	-0.00165237	-0.00150941	-0.00136644	-0.00130541	-0.00126318	-0.00122095	-0.00117873	-0.0011365	-0.00132348	-0.00157261	-0.00182174	-0.00207088	-0.00232001	-0.00252806	-0.00272313	-0.0029182
28.7987	0.00764115	0.0068236	0.00600605	0.0051885	0.00437095	0.0035534	0.00327371	0.00300875	0.00274379	0.00247883	0.00221388	0.00221795	0.00223718	0.0022564	0.00227563	0.00229486	0.00199795	0.00167354	0.00134914	0.00102473	0.000700328	0.000197217	-0.000327232	-0.000851682	-0.00137613	-0.00190058	-0.00200093	-0.00203602	-0.00207112	-0.00210622	-0.00214132	-0.00200361	-0.00183299	-0.00166237	-0.00149174	-0.00132112	-0.00127292	-0.00125283	-0.00123273	-0.00121263	-0.00119254	-0.00139725	-0.00166294	-0.00192862	-0.00219431	-0.00245999	-0.0026466	-0.00280825	-0.0029699
29.1243	0.00766588	0.00682976	0.00599365	0.00515753	0.00432141	0.0034853	0.00319915	0.00292808	0.002657	0.00238593	0.00211485	0.00211102	0.00212225	0.00213349	0.00214472	0.00215595	0.00186671	0.00155134	0.00123597	0.000920604	0.000605237	0.000105605	-0.000416028	-0.000937661	-0.00145929	-0.00198093	-0.00208194	-0.00211825	-0.00215455	-0.00219086	-0.00222717	-0.00206708	-0.00186958	-0.00167208	-0.00147458	-0.00127708	-0.00124136	-0.00124277	-0.00124417	-0.00124558	-0.00124699	-0.00146894	-0.00175071	-0.00203248	-0.00231424	-0.00259601	-0.0027618	-0.00289096	-0.00302013
29.4475	0.00769042	0.00683587	0.00598133	0.00512679	0.00427225	0.0034177	0.00312516	0.00284801	0.00257086	0.00229371	0.00201656	0.0020049	0.00200819	0.00201148	0.00201477	0.00201807	0.00173644	0.00143005	0.00112365	0.000817252	0.000510854	1.46767e-05	-0.000504161	-0.001023	-0.00154184	-0.00206067	-0.00216236	-0.00219986	-0.00223736	-0.00227487	-0.00231237	-0.00213006	-0.00190589	-0.00168172	-0.00145754	-0.00123337	-0.00121003	-0.00123278	-0.00125553	-0.00127828	-0.00130103	-0.0015401	-0.00183783	-0.00213556	-0.00243328	-0.00273101	-0.00287613	-0.00297305	-0.00306998
29.7754	0.00771531	0.00684208	0.00596884	0.00509561	0.00422238	0.00334914	0.0030501	0.00276679	0.00248348	0.00220017	0.00191687	0.00189725	0.00189249	0.00188773	0.00188297	0.00187821	0.00160431	0.00130701	0.00100972	0.000712417	0.000415118	-7.7556e-05	-0.000593558	-0.00110956	-0.00162556	-0.00214157	-0.00224392	-0.00228264	-0.00232136	-0.00236008	-0.0023988	-0.00219396	-0.00194273	-0.00169149	-0.00144026	-0.00118903	-0.00117825	-0.00122265	-0.00126705	-0.00131145	-0.00135585	-0.00161228	-0.00192619	-0.00224011	-0.00255403	-0.00286795	-0.0029921	-0.00305633	-0.00312055
30.1149	0.00759391	0.00672078	0.00584764	0.00497451	0.00410138	0.00322824	0.00292904	0.00264557	0.00236209	0.00207862	0.00179514	0.00178029	0.00178057	0.00178085	0.00178113	0.00178141	0.00153294	0.00126284	0.000992742	0.000722644	0.000452546	-3.55515e-05	-0.000549679	-0.00106381	-0.00157793	-0.00209206	-0.00219334	-0.00223111	-0.00226887	-0.00230664	-0.0023444	-0.00212071	-0.00184721	-0.00157372	-0.00130022	-0.00102673	-0.00103075	-0.00109846	-0.00116617	-0.00123388	-0.0013016	-0.00157446	-0.00190295	-0.00223144	-0.00255993	-0.00288843	-0.00299455	-0.00303044	-0.00306634
30.4695	0.00716648	0.00633319	0.0054999	0.00466661	0.00383332	0.00300003	0.00271408	0.00244312	0.00217217	0.00190121	0.00163025	0.00164692	0.00167978	0.00171265	0.00174552	0.00177838	0.00159207	0.0013867	0.00118133	0.000975963	0.000770593	0.000289213	-0.000225124	-0.000739461	-0.0012538	-0.00176814	-0.00186466	-0.00189691	-0.00192916	-0.00196141	-0.00199366	-0.00175943	-0.00147444	-0.00118944	-0.000904454	-0.000619464	-0.000642621	-0.000736502	-0.000830382	-0.000924262	-0.00101814	-0.00130503	-0.00164427	-0.00198351	-0.00232274	-0.00266198	-0.00275678	-0.00277441	-0.00279203
30.8371	0.00672328	0.00593131	0.00513933	0.00434736	0.00355539	0.00276341	0.00249119	0.00223321	0.00197524	0.00171726	0.00145928	0.00150862	0.00157528	0.00164193	0.00170859	0.00177525	0.00165338	0.00151513	0.00137688	0.00123862	0.00110037	0.000625953	0.000111399	-0.000403156	-0.00091771	-0.00143226	-0.00152386	-0.00155039	-0.00157692	-0.00160345	-0.00162998	-0.00138482	-0.00108791	-0.000791001	-0.00049409	-0.00019718	-0.000240181	-0.000361195	-0.000482208	-0.000603222	-0.000724236	-0.00102568	-0.00137605	-0.00172643	-0.0020768	-0.00242718	-0.00251026	-0.00250893	-0.0025076
31.2154	0.00626734	0.00551786	0.00476839	0.00401892	0.00326945	0.00251998	0.00226189	0.00201727	0.00177264	0.00152801	0.00128339	0.00136635	0.00146777	0.00156918	0.0016706	0.00177202	0.00171646	0.00164725	0.00157805	0.00150884	0.00143963	0.000972382	0.000457604	-5.71732e-05	-0.000571951	-0.00108673	-0.00117326	-0.00119391	-0.00121455	-0.0012352	-0.00125584	-0.000999441	-0.000690267	-0.000381093	-7.19189e-05	0.000237255	0.000173839	2.49114e-05	-0.000124017	-0.000272944	-0.000421872	-0.000738286	-0.00110012	-0.00146195	-0.00182379	-0.00218562	-0.00225663	-0.00223581	-0.00221499
31.6017	0.00580165	0.00509559	0.00438953	0.00368347	0.0029774	0.00227134	0.00202769	0.0017967	0.00156571	0.00133473	0.00110374	0.00122104	0.00135796	0.00149488	0.0016318	0.00176872	0.00178089	0.0017822	0.00178352	0.00178483	0.00178615	0.00132621	0.000811208	0.000296202	-0.000218804	-0.00073381	-0.000815162	-0.000829799	-0.000844436	-0.000859072	-0.000873709	-0.000605824	-0.000284124	3.75746e-05	0.000359274	0.000680973	0.000596706	0.000419268	0.000241829	6.43904e-05	-0.000113048	-0.000444751	-0.000818289	-0.00119183	-0.00156536	-0.0019389	-0.00199759	-0.00195686	-0.00191612
31.9936	0.00540946	0.00474152	0.00407358	0.00340564	0.0027377	0.00206976	0.00184331	0.00162896	0.00141461	0.00120025	0.0009859	0.00113668	0.00130803	0.00147939	0.00165074	0.00182209	0.00189108	0.00195117	0.00201127	0.00207136	0.00213145	0.00167749	0.00116216	0.000646832	0.000131501	-0.000383831	-0.000463349	-0.00047582	-0.000488291	-0.000500761	-0.000513232	-0.00023757	9.29734e-05	0.000423517	0.000754061	0.00108461	0.00098081	0.000777331	0.000573852	0.000370373	0.000166894	-0.000175576	-0.000555737	-0.000935899	-0.00131606	-0.00169622	-0.00174291	-0.0016843	-0.00162569
32.3907	0.00533559	0.00468241	0.00402924	0.00337606	0.00272289	0.00206971	0.00187104	0.00168483	0.00149861	0.00131239	0.00112618	0.00130543	0.00150527	0.00170511	0.00190496	0.0021048	0.00218351	0.00225168	0.00231986	0.00238803	0.00245621	0.00200249	0.00148645	0.000970407	0.000454368	-6.16719e-05	-0.000153116	-0.000179237	-0.000205359	-0.00023148	-0.000257601	1.03266e-05	0.000334264	0.000658201	0.000982139	0.00130608	0.00118904	0.0009708	0.000752558	0.000534316	0.000316075	-1.81752e-05	-0.000383885	-0.000749595	-0.00111531	-0.00148102	-0.00151759	-0.00145022	-0.00138285
32.7973	0.00525996	0.0046219	0.00398384	0.00334578	0.00270772	0.00206966	0.00189943	0.00174202	0.00158461	0.0014272	0.00126979	0.00147819	0.00170721	0.00193622	0.00216523	0.00239424	0.00248289	0.00255935	0.0026358	0.00271225	0.00278871	0.00233522	0.00181845	0.00130169	0.000784924	0.00026816	0.000164507	0.00012441	8.43123e-05	4.4215e-05	4.11775e-06	0.000264128	0.000581301	0.000898475	0.00121565	0.00153282	0.00140223	0.00116888	0.00093552	0.000702165	0.000468809	0.000142974	-0.00020794	-0.000558855	-0.000909769	-0.00126068	-0.00128689	-0.00121056	-0.00113423
33.2182	0.00518166	0.00455925	0.00393684	0.00331443	0.00269202	0.00206961	0.00192882	0.00180124	0.00167365	0.00154607	0.00141848	0.00165706	0.00191627	0.00217547	0.00243468	0.00269389	0.00279285	0.00287787	0.00296289	0.00304792	0.00313294	0.00267969	0.00216218	0.00164466	0.00112715	0.000609632	0.000493339	0.000438773	0.000384206	0.00032964	0.000275074	0.000526886	0.000837057	0.00114723	0.0014574	0.00176757	0.00162295	0.00137394	0.00112494	0.000875937	0.000626934	0.000309811	-2.57856e-05	-0.000361382	-0.000696979	-0.00103258	-0.00104805	-0.00096244	-0.000876827
33.6584	0.00509978	0.00449373	0.00388769	0.00328164	0.0026756	0.00206955	0.00195956	0.00186316	0.00176676	0.00167036	0.00157396	0.0018441	0.00213488	0.00242567	0.00271646	0.00300724	0.00311697	0.00321095	0.00330494	0.00339892	0.0034929	0.00303991	0.00252161	0.00200331	0.00148501	0.000966713	0.000837203	0.000767506	0.000697809	0.000628112	0.000558415	0.000801656	0.0011045	0.00140735	0.0017102	0.00201305	0.00185375	0.00158838	0.00132302	0.00105765	0.000792287	0.000484274	0.000164695	-0.000154883	-0.000474462	-0.00079404	-0.000798298	-0.000702981	-0.000607663
34.1227	0.00498098	0.00439356	0.00380614	0.00321872	0.00263129	0.00204387	0.00196614	0.00190238	0.00183862	0.00177486	0.0017111	0.00201351	0.00233656	0.00265961	0.00298266	0.00330571	0.00342661	0.00352994	0.00363326	0.00373659	0.00383991	0.00338905	0.00287201	0.00235497	0.00183794	0.0013209	0.00117776	0.00109215	0.00100653	0.000920914	0.000835298	0.00107035	0.00136647	0.0016626	0.00195873	0.00225486	0.00208113	0.00179956	0.001518	0.00123644	0.00095487	0.000655438	0.000351159	4.68809e-05	-0.000257397	-0.000561676	-0.000554278	-0.000448457	-0.000342636
34.6121	0.00439093	0.00384265	0.00329436	0.00274608	0.0021978	0.00164952	0.0016027	0.00156963	0.00153656	0.00150349	0.00147041	0.00179247	0.00213453	0.0024766	0.00281866	0.00316072	0.00329073	0.0034023	0.00351386	0.00362543	0.00373699	0.00331499	0.00282928	0.00234356	0.00185785	0.00137214	0.00121914	0.00111733	0.00101552	0.000913712	0.000811902	0.0010505	0.00135393	0.00165736	0.0019608	0.00226423	0.00209034	0.00180691	0.00152347	0.00124004	0.0009566	0.000651456	0.000340424	2.93918e-05	-0.00028164	-0.000592672	-0.000575565	-0.000454836	-0.000334106
35.1147	0.00378495	0.00327687	0.00276878	0.0022607	0.00175261	0.00124452	0.00122946	0.0012279	0.00122635	0.00122479	0.00122324	0.00156546	0.00192705	0.00228864	0.00265023	0.00301182	0.00315118	0.00327121	0.00339124	0.00351127	0.0036313	0.00323894	0.00278539	0.00233185	0.0018783	0.00142476	0.00126164	0.0011432	0.00102476	0.000906315	0.000787874	0.00103011	0.00134105	0.00165198	0.00196292	0.00227386	0.00209981	0.00181445	0.00152909	0.00124373	0.000958377	0.000647366	0.000329399	1.14309e-05	-0.000306537	-0.000624504	-0.000597426	-0.000461386	-0.000325347
35.616	0.00318057	0.00271258	0.00224458	0.00177659	0.00130859	0.000840598	0.000857199	0.000887077	0.000916955	0.000946832	0.00097671	0.00133905	0.00172011	0.00210118	0.00248225	0.00286332	0.003012	0.00314047	0.00326894	0.00339741	0.00352588	0.00316308	0.00274162	0.00232016	0.0018987	0.00147724	0.00130402	0.00116899	0.00103396	0.000898938	0.00076391	0.00100978	0.0013282	0.00164662	0.00196504	0.00228346	0.00210925	0.00182197	0.0015347	0.00124742	0.000960149	0.000643287	0.000318402	-6.48265e-06	-0.000331368	-0.000656253	-0.00061923	-0.00046792	-0.00031661
36.1014	0.0025953	0.00216613	0.00173696	0.00130779	0.000878615	0.000449443	0.000496708	0.000557026	0.000617343	0.000677661	0.000737979	0.00111979	0.00151972	0.00191965	0.00231958	0.0027195	0.00287721	0.00301386	0.00315051	0.00328716	0.0034238	0.00308963	0.00269924	0.00230884	0.00191845	0.00152806	0.00134506	0.00119397	0.00104288	0.000891793	0.000740704	0.00099009	0.00131576	0.00164142	0.00196709	0.00229276	0.00211839	0.00182926	0.00154013	0.001251	0.000961865	0.000639338	0.000307754	-2.38299e-05	-0.000355414	-0.000686997	-0.000640344	-0.000474247	-0.00030815
36.5565	0.00204665	0.00165388	0.0012611	0.000868321	0.000475542	8.27643e-05	0.000158774	0.000247627	0.00033648	0.000425333	0.000514186	0.00091426	0.00133187	0.00174948	0.00216708	0.00258469	0.00275086	0.00289518	0.00303949	0.0031838	0.00332811	0.00302077	0.0026595	0.00229824	0.00193697	0.0015757	0.00138354	0.00121739	0.00105124	0.000885096	0.000718949	0.000971632	0.00130409	0.00163655	0.00196901	0.00230147	0.00212696	0.00183609	0.00154522	0.00125434	0.000963473	0.000635635	0.000297772	-4.00916e-05	-0.000377955	-0.000715818	-0.000660137	-0.000480178	-0.000300219
36.9702	0.00140434	0.00105018	0.000696026	0.000341867	-1.22912e-05	-0.00036645	-0.000313622	-0.000249643	-0.000185665	-0.000121686	-5.77075e-05	0.000352052	0.000781292	0.00121053	0.00163977	0.00206901	0.00227943	0.00247082	0.00266222	0.00285361	0.003045	0.00276863	0.0024364	0.00210417	0.00177195	0.00143972	0.00125021	0.00108266	0.000915113	0.000747563	0.000580014	0.000822241	0.00114252	0.0014628	0.00178308	0.00210336	0.00194813	0.00168378	0.00141942	0.00115506	0.000890708	0.000561785	0.000215351	-0.000131082	-0.000477516	-0.000823949	-0.000768296	-0.00058567	-0.000403043
37.3489	0.000806478	0.000488054	0.000169629	-0.000148795	-0.00046722	-0.000785644	-0.000757428	-0.000719714	-0.000682001	-0.000644287	-0.000606574	-0.000188424	0.000251159	0.000690743	0.00113033	0.00156991	0.00182335	0.0020606	0.00229785	0.0025351	0.00277235	0.00252478	0.00221931	0.00191384	0.00160837	0.00130291	0.00111659	0.000948599	0.00078061	0.000612622	0.000444634	0.000676364	0.000984231	0.0012921	0.00159996	0.00190783	0.0017716	0.00153345	0.0012953	0.00105715	0.000818993	0.000489333	0.000134857	-0.000219618	-0.000574094	-0.000928569	-0.00087351	-0.000689123	-0.000504737
37.7043	0.000245429	-3.94618e-05	-0.000324353	-0.000609244	-0.000894134	-0.00117903	-0.0011739	-0.00116084	-0.00114777	-0.00113471	-0.00112164	-0.000695617	-0.000246328	0.000202962	0.000652251	0.00110154	0.00139535	0.00167563	0.00195592	0.00223621	0.0025165	0.00229594	0.00201559	0.00173523	0.00145487	0.00117452	0.000991191	0.000822791	0.000654391	0.000485991	0.00031759	0.00053947	0.000835688	0.00113191	0.00142813	0.00172434	0.00160594	0.00139238	0.00117882	0.000965256	0.000751694	0.000421343	5.93204e-05	-0.000302702	-0.000664725	-0.00102675	-0.000972244	-0.000786207	-0.000600169
38.048	-0.000297216	-0.000549673	-0.00080213	-0.00105459	-0.00130704	-0.0015595	-0.00157672	-0.00158749	-0.00159827	-0.00160904	-0.00161981	-0.00118617	-0.000727496	-0.000268818	0.000189859	0.000648537	0.000981388	0.0013033	0.00162521	0.00194712	0.00226903	0.00207461	0.00181855	0.00156248	0.00130641	0.00105034	0.000869909	0.00070111	0.000532312	0.000363513	0.000194714	0.000407066	0.000692019	0.000976971	0.00126192	0.00154688	0.00144571	0.00125594	0.00106616	0.00087638	0.000686602	0.000355583	-1.37389e-05	-0.000383061	-0.000752383	-0.0011217	-0.00106774	-0.000880105	-0.000692471
38.3918	-0.000839868	-0.00105989	-0.00127991	-0.00149994	-0.00171996	-0.00193998	-0.00197954	-0.00201415	-0.00204877	-0.00208338	-0.00211799	-0.00167674	-0.00120867	-0.000740604	-0.000272539	0.000195527	0.000567423	0.000930957	0.00129449	0.00165803	0.00202156	0.00185328	0.0016215	0.00138972	0.00115794	0.000926166	0.000748625	0.000579428	0.000410231	0.000241034	7.18367e-05	0.000274661	0.000548347	0.000822033	0.00109572	0.0013694	0.00128548	0.00111949	0.000953497	0.000787503	0.00062151	0.000289822	-8.67991e-05	-0.00046342	-0.000840042	-0.00121666	-0.00116324	-0.000974005	-0.000784774
38.7465	-0.000732887	-0.000937427	-0.00114197	-0.00134651	-0.00155105	-0.00175558	-0.00183038	-0.00190162	-0.00197286	-0.0020441	-0.00211534	-0.00166492	-0.00118511	-0.0007053	-0.00022549	0.000254321	0.000654271	0.00104728	0.00144028	0.00183329	0.00222629	0.00206678	0.00184129	0.00161581	0.00139032	0.00116484	0.000979298	0.000799905	0.000620511	0.000441118	0.000261724	0.000446864	0.000701439	0.000956013	0.00121059	0.00146516	0.00139575	0.00125199	0.00110822	0.000964457	0.000820691	0.00047623	7.73439e-05	-0.000321543	-0.000720429	-0.00111932	-0.0010707	-0.000880769	-0.000690838
39.1188	-0.00044932	-0.000642236	-0.000835153	-0.00102807	-0.00122099	-0.0014139	-0.0015288	-0.00164155	-0.00175431	-0.00186706	-0.00197982	-0.00151945	-0.00102679	-0.000534126	-4.14658e-05	0.000451194	0.00087743	0.00129789	0.00171835	0.00213881	0.00255927	0.00240428	0.00218057	0.00195686	0.00173316	0.00150945	0.0013127	0.0011201	0.000927493	0.000734889	0.000542285	0.000706855	0.000939457	0.00117206	0.00140466	0.00163727	0.00158224	0.0014612	0.00134015	0.00121911	0.00109807	0.000737106	0.000311077	-0.000114952	-0.000540982	-0.000967011	-0.000924537	-0.000734114	-0.000543691
39.5127	-0.000149195	-0.00032981	-0.000510425	-0.00069104	-0.000871655	-0.00105227	-0.0012096	-0.0013663	-0.00152299	-0.00167969	-0.00183638	-0.00136548	-0.000859218	-0.000352957	0.000153303	0.000659563	0.00111362	0.00156314	0.00201265	0.00246217	0.00291169	0.00276148	0.00253965	0.00231783	0.00209601	0.00187419	0.00166557	0.00145899	0.0012524	0.00104581	0.000839227	0.000982026	0.00119137	0.00140072	0.00161007	0.00181942	0.00177961	0.00168262	0.00158563	0.00148864	0.00139165	0.00101321	0.000558457	0.0001037	-0.000351056	-0.000805813	-0.000769838	-0.000578896	-0.000387953
39.9327	0.00017076	3.259e-06	-0.000164242	-0.000331742	-0.000499243	-0.000666744	-0.000869319	-0.00107286	-0.00127639	-0.00147993	-0.00168347	-0.00120134	-0.000680578	-0.000159819	0.00036094	0.000881699	0.00136542	0.00184591	0.0023264	0.0028069	0.00328739	0.00314228	0.00292247	0.00270265	0.00248284	0.00226302	0.00204176	0.00182026	0.00159877	0.00137728	0.00115579	0.00127538	0.00145993	0.00164449	0.00182905	0.0020136	0.00199002	0.00191867	0.00184732	0.00177597	0.00170462	0.00130756	0.000822182	0.0003368	-0.000148582	-0.000633964	-0.000604919	-0.000413422	-0.000221926
40.383	0.000513817	0.000360378	0.000206938	5.34989e-05	-9.99404e-05	-0.00025338	-0.000504466	-0.000758227	-0.00101199	-0.00126575	-0.00151951	-0.00102534	-0.000489038	4.72662e-05	0.000583571	0.00111988	0.00163539	0.0021491	0.00266281	0.00317652	0.00369023	0.00355058	0.00333292	0.00311526	0.0028976	0.00267994	0.0024451	0.00220763	0.00197016	0.00173268	0.00149521	0.00158991	0.00174789	0.00190586	0.00206384	0.00222181	0.00221563	0.00217177	0.00212791	0.00208405	0.00204019	0.00162317	0.00110495	0.000586731	6.8512e-05	-0.000449707	-0.000428091	-0.000236	-4.39096e-05
40.8663	0.000711666	0.000568491	0.000425317	0.000282143	0.000138968	-4.20604e-06	-0.000282364	-0.00056422	-0.000846076	-0.00112793	-0.00140979	-0.000896542	-0.000338501	0.00021954	0.000777582	0.00133562	0.00185846	0.00237824	0.00289802	0.0034178	0.00393758	0.00380718	0.00359915	0.00339112	0.00318309	0.00297506	0.00272645	0.0024716	0.00221675	0.00196189	0.00170704	0.00177574	0.00190607	0.0020364	0.00216674	0.00229707	0.00229998	0.00227365	0.00224733	0.002221	0.00219467	0.00176701	0.00123051	0.000694016	0.00015752	-0.000378977	-0.00036444	-0.000175894	1.26526e-05
41.3673	0.000831309	0.000696353	0.000561398	0.000426443	0.000291488	0.000156532	-0.000137152	-0.000435186	-0.000733219	-0.00103125	-0.00132929	-0.000793176	-0.000210073	0.000373031	0.000956135	0.00153924	0.00205623	0.00256747	0.00307871	0.00358995	0.00410119	0.00398207	0.0037877	0.00359332	0.00339894	0.00320456	0.00294206	0.00266908	0.0023961	0.00212312	0.00185014	0.00189225	0.00199437	0.0020965	0.00219862	0.00230074	0.00230829	0.00229413	0.00227997	0.0022658	0.00225164	0.00181837	0.00127143	0.000724501	0.000177568	-0.000369364	-0.000361718	-0.000178942	3.8341e-06
41.8589	0.000948694	0.000821802	0.000694911	0.00056802	0.000441129	0.000314237	5.319e-06	-0.000308586	-0.000622492	-0.000936397	-0.0012503	-0.000691761	-8.40679e-05	0.000523625	0.00113132	0.00173901	0.00225026	0.00275312	0.00325598	0.00375884	0.00426171	0.00415367	0.00397268	0.0037917	0.00361071	0.00342973	0.0031536	0.00286284	0.00257207	0.00228131	0.00199055	0.00200656	0.00208101	0.00215546	0.0022299	0.00230435	0.00231644	0.00231421	0.00231199	0.00230976	0.00230754	0.00186875	0.00131158	0.00075441	0.000197238	-0.000359934	-0.000359048	-0.000181933	-4.81798e-06
42.3137	0.0010573	0.00093787	0.00081844	0.00069901	0.000579579	0.000460149	0.000137136	-0.000191454	-0.000520044	-0.000848635	-0.00117722	-0.00059793	3.25141e-05	0.000662958	0.0012934	0.00192385	0.00242978	0.00292489	0.00342	0.00391511	0.00441022	0.00431242	0.00414383	0.00397524	0.00380665	0.00363806	0.00334932	0.00304211	0.00273489	0.00242767	0.00212045	0.00211232	0.00216116	0.00221001	0.00225885	0.00230769	0.00232398	0.0023328	0.00234162	0.00235044	0.00235925	0.00191537	0.00134873	0.000782083	0.000215438	-0.000351208	-0.000356577	-0.0001847	-1.28231e-05
42.7044	0.00115061	0.00103759	0.000924568	0.000811548	0.000698528	0.000585507	0.000250385	-9.08212e-05	-0.000432028	-0.000773235	-0.00111444	-0.000517316	0.000132674	0.000782664	0.00143265	0.00208264	0.00258402	0.00307247	0.00356092	0.00404937	0.00453782	0.00444882	0.00429088	0.00413293	0.00397499	0.00381704	0.00351748	0.00319612	0.00287477	0.00255341	0.00223205	0.00220319	0.00223003	0.00225687	0.00228372	0.00231056	0.00233046	0.00234877	0.00236707	0.00238538	0.00240369	0.00195543	0.00138064	0.000805858	0.000231073	-0.000343711	-0.000354454	-0.000187077	-1.97005e-05
43.0057	0.000912506	0.000808945	0.000705384	0.000601823	0.000498263	0.000394702	5.76454e-05	-0.000285808	-0.000629261	-0.000972715	-0.00131617	-0.000712166	-5.47857e-05	0.000602594	0.00125997	0.00191735	0.00241594	0.00290072	0.0033855	0.00387028	0.00435506	0.00428398	0.00414653	0.00400908	0.00387163	0.00373417	0.00343339	0.00310748	0.00278157	0.00245565	0.00212974	0.00209619	0.00211833	0.00214047	0.00216262	0.00218476	0.00221087	0.00223791	0.00226494	0.00229197	0.002319	0.00187339	0.00129961	0.000725828	0.000152046	-0.000421736	-0.000433235	-0.000267173	-0.00010111
43.2294	0.000498819	0.000405735	0.000312651	0.000219567	0.000126483	3.33991e-05	-0.00029944	-0.000638848	-0.000978257	-0.00131766	-0.00165707	-0.00105321	-0.000396207	0.000260796	0.0009178	0.0015748	0.00207188	0.00255506	0.00303823	0.0035214	0.00400457	0.0039553	0.00384245	0.00372961	0.00361676	0.00350391	0.00320767	0.00288322	0.00255877	0.00223432	0.00190986	0.00188148	0.00190949	0.0019375	0.00196551	0.00199353	0.00202689	0.00206148	0.00209607	0.00213065	0.00216524	0.00172621	0.00115873	0.000591251	2.3773e-05	-0.000543705	-0.000553181	-0.000386447	-0.000219713
43.422	0.000142845	5.87765e-05	-2.52921e-05	-0.000109361	-0.000193429	-0.000277498	-0.000606709	-0.000942636	-0.00127856	-0.00161449	-0.00195042	-0.00134668	-0.000689997	-3.3317e-05	0.000623363	0.00128004	0.00177582	0.00225761	0.0027394	0.00322119	0.00370298	0.00367247	0.0035808	0.00348912	0.00339745	0.00330577	0.00301345	0.00269025	0.00236705	0.00204386	0.00172066	0.00169672	0.00172979	0.00176285	0.00179591	0.00182897	0.00186857	0.00190966	0.00195075	0.00199184	0.00203294	0.00159955	0.0010375	0.000475448	-8.66048e-05	-0.000648658	-0.000656394	-0.000489082	-0.00032177
43.6309	-0.000243299	-0.000317588	-0.000391877	-0.000466166	-0.000540455	-0.000614744	-0.000940019	-0.00127217	-0.00160432	-0.00193647	-0.00226862	-0.00166501	-0.00100869	-0.000352358	0.000303971	0.000960299	0.00145467	0.00193496	0.00241525	0.00289554	0.00337583	0.00336568	0.00329697	0.00322826	0.00315955	0.00309084	0.00280276	0.00248092	0.00215909	0.00183726	0.00151542	0.00149631	0.00153485	0.00157339	0.00161193	0.00165048	0.00169683	0.00174498	0.00179312	0.00184127	0.00188942	0.00146217	0.000906	0.000349831	-0.000206338	-0.000762506	-0.000768354	-0.000600415	-0.000432477
43.9036	-0.000747497	-0.000809017	-0.000870537	-0.000932056	-0.000993576	-0.0010551	-0.00137523	-0.00170245	-0.00202967	-0.00235689	-0.00268412	-0.00208068	-0.00142481	-0.000768938	-0.000113068	0.000542802	0.00103534	0.00151366	0.00199199	0.00247032	0.00294865	0.00296509	0.00292636	0.00288764	0.00284892	0.0028102	0.00252766	0.0022076	0.00188755	0.00156749	0.00124744	0.00123462	0.00128032	0.00132601	0.00137171	0.00141741	0.00147259	0.00152995	0.0015873	0.00164466	0.00170202	0.00128278	0.000734295	0.000185809	-0.000362676	-0.000911161	-0.000914542	-0.000745786	-0.00057703
44.2867	-0.0011943	-0.00123785	-0.0012814	-0.00132496	-0.00136851	-0.00141207	-0.00172637	-0.0020481	-0.00236983	-0.00269156	-0.00301328	-0.00241115	-0.00175696	-0.00110277	-0.000448586	0.000205601	0.000695411	0.00117093	0.00164644	0.00212196	0.00259747	0.00263556	0.00262142	0.00260727	0.00259313	0.00257899	0.0022964	0.00197251	0.00164862	0.00132474	0.00100085	0.000983099	0.00102366	0.00106422	0.00110478	0.00114535	0.00120833	0.00127646	0.00134459	0.00141271	0.00148084	0.00107263	0.000535241	-2.1476e-06	-0.000539537	-0.00107693	-0.00107762	-0.000908843	-0.000740062
44.7863	-0.00134523	-0.0013653	-0.00138537	-0.00140544	-0.00142551	-0.00144558	-0.00175459	-0.00207152	-0.00238845	-0.00270538	-0.0030223	-0.00242361	-0.00177333	-0.00112306	-0.000472781	0.000177496	0.000663521	0.00113526	0.00160701	0.00207875	0.00255049	0.00259092	0.00257986	0.00256879	0.00255773	0.00254666	0.00225108	0.00191173	0.00157238	0.00123304	0.000893686	0.000846763	0.00085554	0.000864317	0.000873094	0.000881871	0.000947435	0.00102603	0.00110463	0.00118323	0.00126183	0.000867626	0.000345212	-0.000177203	-0.000699618	-0.00122203	-0.00122052	-0.00105357	-0.000886609
45.3565	-0.00151745	-0.00151072	-0.001504	-0.00149727	-0.00149055	-0.00148382	-0.00178679	-0.00209824	-0.00240969	-0.00272114	-0.00303259	-0.00243783	-0.00179202	-0.0011462	-0.000500388	0.000145427	0.000627134	0.00109457	0.00156201	0.00202944	0.00249688	0.00253999	0.00253244	0.00252488	0.00251733	0.00250978	0.00219938	0.00184238	0.00148539	0.0011284	0.000771409	0.000691199	0.000663709	0.000636219	0.000608729	0.000581239	0.000649749	0.000740292	0.000830835	0.000921378	0.00101192	0.000633711	0.000128383	-0.000376946	-0.000882274	-0.0013876	-0.00138358	-0.0012187	-0.00105382
45.9475	-0.00169597	-0.00166147	-0.00162696	-0.00159246	-0.00155796	-0.00152346	-0.00182016	-0.00212594	-0.00243171	-0.00273749	-0.00304326	-0.00245258	-0.00181139	-0.0011702	-0.000529006	0.000112184	0.000589415	0.00105239	0.00151536	0.00197834	0.00244131	0.0024872	0.00248328	0.00247937	0.00247546	0.00247154	0.00214578	0.0017705	0.00139522	0.00101994	0.000644659	0.000529943	0.00046486	0.000399776	0.000334692	0.000269608	0.000341172	0.000444097	0.000547023	0.000649948	0.000752873	0.000391238	-9.63792e-05	-0.000583997	-0.00107161	-0.00155923	-0.00155259	-0.00138987	-0.00122715
46.5097	-0.0018658	-0.00180488	-0.00174395	-0.00168302	-0.0016221	-0.00156117	-0.00185191	-0.00215229	-0.00245266	-0.00275303	-0.00305341	-0.0024666	-0.00182981	-0.00119302	-0.000556231	8.0559e-05	0.000553532	0.00101226	0.00147099	0.00192972	0.00238844	0.00243697	0.00243652	0.00243607	0.00243562	0.00243517	0.00209479	0.00170211	0.00130943	0.000916752	0.000524074	0.000376533	0.000275684	0.000174835	7.39863e-05	-2.68625e-05	4.76061e-05	0.000162311	0.000277017	0.000391722	0.000506427	0.000160561	-0.000310207	-0.000780975	-0.00125174	-0.00172251	-0.00171339	-0.00155272	-0.00139205
46.9938	-0.00213554	-0.00205563	-0.00197573	-0.00189582	-0.00181591	-0.001736	-0.00200827	-0.00229019	-0.00257211	-0.00285404	-0.00313596	-0.00254992	-0.00191499	-0.00128005	-0.00064512	-1.01861e-05	0.000458939	0.000913645	0.00136835	0.00182306	0.00227777	0.00233843	0.00235204	0.00236565	0.00237926	0.00239287	0.00204454	0.00164052	0.00123651	0.000832491	0.000428475	0.000255743	0.000127065	-1.61288e-06	-0.000130291	-0.000258969	-0.000182897	-5.98342e-05	6.32288e-05	0.000186292	0.000309355	-2.37275e-05	-0.00048051	-0.000937293	-0.00139408	-0.00185086	-0.00183673	-0.0016739	-0.00151106
47.3762	-0.00264849	-0.00256275	-0.002477	-0.00239126	-0.00230552	-0.00221977	-0.00244508	-0.00267891	-0.00291274	-0.00314656	-0.00338039	-0.00278874	-0.00215058	-0.00151241	-0.000874252	-0.000236091	0.000229554	0.000680198	0.00113084	0.00158149	0.00203213	0.00212632	0.00217794	0.00222957	0.0022812	0.00233282	0.00198946	0.00158534	0.00118121	0.000777086	0.00037296	0.0001878	4.43473e-05	-9.91052e-05	-0.000242558	-0.00038601	-0.000310855	-0.000185527	-6.01993e-05	6.51284e-05	0.000190456	-0.000134455	-0.000581464	-0.00102847	-0.00147548	-0.00192249	-0.00189745	-0.00172335	-0.00154924
47.6809	-0.00305725	-0.00296686	-0.00287646	-0.00278607	-0.00269568	-0.00260528	-0.00279316	-0.00298867	-0.00318417	-0.00337967	-0.00357518	-0.00297905	-0.00233831	-0.00169758	-0.00105684	-0.000416111	4.67611e-05	0.000494167	0.000941573	0.00138898	0.00183639	0.00195729	0.00203921	0.00212113	0.00220305	0.00228497	0.00194557	0.00154136	0.00113715	0.000732934	0.000328721	0.000133657	-2.15693e-05	-0.000176795	-0.000332021	-0.000487247	-0.000412822	-0.00028569	-0.000158557	-3.1425e-05	9.57073e-05	-0.000222692	-0.000661912	-0.00110113	-0.00154035	-0.00197958	-0.00194584	-0.00176275	-0.00157967
47.9372	-0.00340108	-0.00330678	-0.00321247	-0.00311817	-0.00302386	-0.00292955	-0.00308595	-0.00324922	-0.00341249	-0.00357576	-0.00373903	-0.00313912	-0.00249623	-0.00185333	-0.00121043	-0.000567536	-0.000106996	0.000337686	0.000782369	0.00122705	0.00167173	0.00181511	0.00192251	0.00202991	0.00213731	0.00224472	0.00190865	0.00150437	0.00110008	0.000695795	0.000291509	8.81142e-05	-7.70153e-05	-0.000242145	-0.000407274	-0.000572404	-0.000498592	-0.000369942	-0.000241292	-0.000112641	1.6009e-05	-0.000296912	-0.000729582	-0.00116225	-0.00159492	-0.00202759	-0.00198654	-0.0017959	-0.00160526
48.1744	-0.00371924	-0.00362132	-0.00352339	-0.00342547	-0.00332754	-0.00322962	-0.00335689	-0.00349032	-0.00362376	-0.0037572	-0.00389064	-0.00328725	-0.00264235	-0.00199745	-0.00135255	-0.000707655	-0.000249274	0.000192889	0.000635052	0.00107721	0.00151938	0.00168355	0.00181453	0.00194551	0.00207649	0.00220747	0.00187449	0.00147014	0.00106578	0.00066143	0.000257075	4.5972e-05	-0.000128322	-0.000302615	-0.000476909	-0.000651202	-0.000577959	-0.000447904	-0.000317849	-0.000187794	-5.77389e-05	-0.000365592	-0.000792199	-0.00121881	-0.00164541	-0.00207202	-0.00202421	-0.00182657	-0.00162894
48.4217	-0.00401976	-0.0039183	-0.00381684	-0.00371538	-0.00361392	-0.00351246	-0.0036121	-0.00371724	-0.00382238	-0.00392753	-0.00403267	-0.00342636	-0.00277996	-0.00213356	-0.00148716	-0.000840763	-0.0003849	5.43947e-05	0.000493689	0.000932984	0.00137228	0.00155604	0.00170928	0.00186253	0.00201578	0.00216903	0.00183876	0.00143411	0.00102946	0.000624806	0.000220155	3.11929e-07	-0.000184329	-0.00036897	-0.000553611	-0.000738252	-0.00066555	-0.000533786	-0.000402021	-0.000270257	-0.000138493	-0.000440616	-0.000860404	-0.00128019	-0.00169998	-0.00211977	-0.00206515	-0.00186071	-0.00165628
48.6994	-0.00414173	-0.00403797	-0.0039342	-0.00383043	-0.00372666	-0.00362289	-0.0037104	-0.00380315	-0.00389591	-0.00398866	-0.00408141	-0.00347668	-0.00283266	-0.00218864	-0.00154461	-0.00090059	-0.000449409	-1.49966e-05	0.000419416	0.000853828	0.00128824	0.00147953	0.00164179	0.00180404	0.0019663	0.00212856	0.00179785	0.0013913	0.000984751	0.000578202	0.000171654	-6.2851e-05	-0.000264585	-0.000466319	-0.000668053	-0.000869788	-0.000797342	-0.000661969	-0.000526597	-0.000391224	-0.000255852	-0.000548468	-0.00095715	-0.00136583	-0.00177451	-0.00218319	-0.00212265	-0.00191394	-0.00170523
49.0039	-0.00427544	-0.00416914	-0.00406284	-0.00395654	-0.00385025	-0.00374395	-0.00381817	-0.00389733	-0.0039765	-0.00405567	-0.00413483	-0.00353185	-0.00289043	-0.00224901	-0.00160759	-0.000966172	-0.000520122	-9.10617e-05	0.000337999	0.00076706	0.00119612	0.00139566	0.00156779	0.00173993	0.00191206	0.0020842	0.001753	0.00134437	0.000935745	0.000527116	0.000118488	-0.000132089	-0.00035256	-0.000573032	-0.000793503	-0.00101397	-0.000941809	-0.000802481	-0.000663154	-0.000523826	-0.000384498	-0.000666694	-0.0010632	-0.00145971	-0.00185621	-0.00225272	-0.00218569	-0.00197229	-0.00175888
49.3273	-0.00441748	-0.00430849	-0.0041995	-0.00409052	-0.00398153	-0.00387254	-0.00393264	-0.00399738	-0.00406211	-0.00412685	-0.00419158	-0.00359045	-0.00295179	-0.00231314	-0.00167449	-0.00103584	-0.000595241	-0.000171865	0.00025151	0.000674886	0.00109826	0.00130657	0.00148919	0.00167182	0.00185445	0.00203707	0.00170536	0.00129452	0.000883686	0.000472848	6.20102e-05	-0.00020564	-0.000446015	-0.000686391	-0.000926767	-0.00116714	-0.00109528	-0.000951747	-0.000808217	-0.000664688	-0.000521159	-0.000792283	-0.00117586	-0.00155943	-0.001943	-0.00232658	-0.00225266	-0.00203427	-0.00181588
49.6619	-0.00456445	-0.00445268	-0.00434091	-0.00422914	-0.00411736	-0.00400559	-0.00405109	-0.00410089	-0.0041507	-0.0042005	-0.00425031	-0.00365108	-0.00301529	-0.0023795	-0.00174371	-0.00110792	-0.000672965	-0.000255472	0.000162022	0.000579515	0.000997008	0.00121438	0.00140787	0.00160135	0.00179483	0.00198831	0.00165607	0.00124294	0.000829821	0.000416697	3.57344e-06	-0.000281742	-0.000542713	-0.000803683	-0.00106465	-0.00132562	-0.00125407	-0.00110619	-0.000958313	-0.000810436	-0.000662559	-0.000922229	-0.00129242	-0.00166261	-0.0020328	-0.002403	-0.00232195	-0.00209841	-0.00187486
50	-0.00471294	-0.00459836	-0.00448377	-0.00436919	-0.00425461	-0.00414003	-0.00417077	-0.00420548	-0.0042402	-0.00427492	-0.00430964	-0.00371234	-0.00307945	-0.00244655	-0.00181365	-0.00118075	-0.000751496	-0.000339946	7.16044e-05	0.000483154	0.000894704	0.00112125	0.0013257	0.00153015	0.0017346	0.00193905	0.00160626	0.00119083	0.000775397	0.000359964	-5.54695e-05	-0.000358634	-0.000640413	-0.000922192	-0.00120397	-0.00148575	-0.0014145	-0.00126223	-0.00110997	-0.000957696	-0.000805427	-0.00105352	-0.00141019	-0.00176687	-0.00212354	-0.00248021	-0.00239196	-0.0021632	-0.00193445
50.3355	-0.00486947	-0.0047536	-0.00463773	-0.00452186	-0.004406	-0.00429013	-0.00432863	-0.00437137	-0.0044141	-0.00445683	-0.00449956	-0.00390676	-0.00327815	-0.00264955	-0.00202094	-0.00139233	-0.000970905	-0.000567493	-0.000164082	0.00023933	0.000642741	0.000868041	0.00107207	0.00127611	0.00148014	0.00168417	0.00136219	0.000959295	0.000556396	0.000153496	-0.000249403	-0.000556508	-0.000845365	-0.00113422	-0.00142308	-0.00171194	-0.00163438	-0.00147272	-0.00131107	-0.00114942	-0.000987762	-0.00122424	-0.00156868	-0.00191312	-0.00225756	-0.002602	-0.00250519	-0.00226904	-0.00203289
50.6689	-0.00502502	-0.00490787	-0.00479073	-0.00467358	-0.00455644	-0.00443929	-0.00448551	-0.00453621	-0.00458691	-0.00463761	-0.00468831	-0.00409997	-0.00347562	-0.00285128	-0.00222694	-0.00160259	-0.00118895	-0.000793623	-0.000398299	-2.97553e-06	0.000392348	0.000616414	0.000820031	0.00102365	0.00122727	0.00143088	0.00111965	0.000729203	0.000338759	-5.16848e-05	-0.000442129	-0.000753149	-0.00104904	-0.00134493	-0.00164082	-0.00193672	-0.00185288	-0.0016819	-0.00151092	-0.00133994	-0.00116896	-0.00139388	-0.00172617	-0.00205845	-0.00239074	-0.00272303	-0.00261771	-0.00237421	-0.00213071
51.0023	-0.00518061	-0.00506219	-0.00494377	-0.00482534	-0.00470692	-0.0045885	-0.00464244	-0.00470111	-0.00475978	-0.00481844	-0.00487711	-0.00429323	-0.00367315	-0.00305307	-0.00243299	-0.00181291	-0.00140705	-0.00101982	-0.000632582	-0.000245348	0.000141886	0.000364717	0.000567919	0.00077112	0.000974322	0.00117752	0.00087703	0.000499046	0.000121061	-0.000256923	-0.000634908	-0.000949844	-0.00125277	-0.0015557	-0.00185863	-0.00216156	-0.00207145	-0.00189114	-0.00171083	-0.00153052	-0.00135021	-0.00156358	-0.00188371	-0.00220383	-0.00252396	-0.00284409	-0.00273027	-0.00247941	-0.00222856
51.3381	-0.00533727	-0.00521756	-0.00509785	-0.00497814	-0.00485843	-0.00473872	-0.00480044	-0.00486713	-0.00493382	-0.00500051	-0.0050672	-0.00448781	-0.00387202	-0.00325624	-0.00264045	-0.00202467	-0.00162664	-0.00124755	-0.000868465	-0.000489376	-0.000110287	0.000111302	0.000314085	0.000516868	0.000719651	0.000922435	0.000632758	0.000267317	-9.81227e-05	-0.000463563	-0.000829003	-0.00114788	-0.0014579	-0.00176791	-0.00207792	-0.00238793	-0.00229151	-0.00210181	-0.0019121	-0.0017224	-0.0015327	-0.00173443	-0.00204232	-0.0023502	-0.00265809	-0.00296598	-0.00284359	-0.00258533	-0.00232708
51.6783	-0.00549601	-0.005375	-0.00525398	-0.00513297	-0.00501196	-0.00489094	-0.00496054	-0.00503536	-0.00511017	-0.00518499	-0.00525981	-0.00468497	-0.00407354	-0.0034621	-0.00285067	-0.00223923	-0.00184915	-0.00147832	-0.00110748	-0.000736646	-0.000365811	-0.000145481	5.68784e-05	0.000259238	0.000461597	0.000663956	0.000385239	3.251e-05	-0.000320219	-0.000672948	-0.00102568	-0.00134855	-0.00166574	-0.00198293	-0.00230012	-0.00261731	-0.00251449	-0.00231527	-0.00211605	-0.00191683	-0.00171761	-0.00190755	-0.00220304	-0.00249852	-0.002794	-0.00308949	-0.00295843	-0.00269266	-0.0024269
52.0249	-0.00544101	-0.00533157	-0.00522213	-0.00511269	-0.00500325	-0.00489381	-0.00497698	-0.00506542	-0.00515386	-0.0052423	-0.00533074	-0.00477074	-0.00417422	-0.00357769	-0.00298116	-0.00238464	-0.00200308	-0.00164022	-0.00127736	-0.000914501	-0.00055164	-0.000353586	-0.000175211	3.16434e-06	0.00018154	0.000359915	9.94211e-05	-0.000228591	-0.000556603	-0.000884616	-0.00121263	-0.00152638	-0.00183741	-0.00214844	-0.00245947	-0.0027705	-0.00266146	-0.00245602	-0.00225057	-0.00204513	-0.00183969	-0.00201099	-0.00228445	-0.00255792	-0.00283139	-0.00310486	-0.00296141	-0.0026863	-0.00241119
52.378	-0.00535133	-0.00525568	-0.00516004	-0.0050644	-0.00496876	-0.00487311	-0.00497096	-0.00507411	-0.00517726	-0.00528041	-0.00538355	-0.00484026	-0.00426055	-0.00368084	-0.00310113	-0.00252142	-0.00214863	-0.00179383	-0.00143902	-0.00108422	-0.000729415	-0.000557316	-0.000407033	-0.000256749	-0.000106466	4.38177e-05	-0.000197014	-0.000498016	-0.000799019	-0.00110002	-0.00140102	-0.00170342	-0.00200609	-0.00230875	-0.00261141	-0.00291407	-0.00279876	-0.00258751	-0.00237627	-0.00216502	-0.00195378	-0.00210505	-0.00235463	-0.00260421	-0.00285379	-0.00310337	-0.00294675	-0.00266185	-0.00237695
52.7372	-0.0052601	-0.00517849	-0.00509689	-0.00501528	-0.00493367	-0.00485206	-0.00496484	-0.00508295	-0.00520106	-0.00531917	-0.00543728	-0.00491098	-0.00434838	-0.00378577	-0.00322317	-0.00266057	-0.00229668	-0.00195007	-0.00160346	-0.00125686	-0.000910249	-0.000764552	-0.000642843	-0.000521135	-0.000399427	-0.000277719	-0.000498549	-0.000772078	-0.00104561	-0.00131913	-0.00159266	-0.00188352	-0.00217767	-0.00247182	-0.00276597	-0.00306012	-0.00293842	-0.00272127	-0.00250413	-0.00228698	-0.00206983	-0.00220073	-0.00242601	-0.0026513	-0.00287658	-0.00310186	-0.00293184	-0.00263698	-0.00234213
53.102	-0.00516745	-0.0051001	-0.00503274	-0.00496539	-0.00489803	-0.00483068	-0.00495863	-0.00509193	-0.00522524	-0.00535854	-0.00549185	-0.00498281	-0.00443757	-0.00389234	-0.00334711	-0.00280188	-0.00244704	-0.00210876	-0.00177048	-0.00143219	-0.00109391	-0.000975027	-0.000882341	-0.000789654	-0.000696968	-0.000604282	-0.000804798	-0.00105042	-0.00129605	-0.00154167	-0.0017873	-0.00206642	-0.00235193	-0.00263744	-0.00292295	-0.00320845	-0.00308026	-0.00285712	-0.00263398	-0.00241084	-0.0021877	-0.00229791	-0.00249851	-0.00269912	-0.00289972	-0.00310032	-0.00291669	-0.00261173	-0.00230676
53.472	-0.0050735	-0.00502059	-0.00496769	-0.00491479	-0.00486189	-0.00480899	-0.00495233	-0.00510104	-0.00524976	-0.00539847	-0.00554719	-0.00505564	-0.00452803	-0.00400042	-0.00347281	-0.00294519	-0.00259953	-0.00226969	-0.00193985	-0.00161001	-0.00128017	-0.00118848	-0.00112522	-0.00106197	-0.000998713	-0.000935458	-0.00111537	-0.0013327	-0.00155003	-0.00176735	-0.00198468	-0.00225192	-0.00252866	-0.0028054	-0.00308214	-0.00335888	-0.00322411	-0.00299489	-0.00276567	-0.00253646	-0.00230724	-0.00239646	-0.00257204	-0.00274761	-0.00292319	-0.00309877	-0.00290134	-0.00258612	-0.0022709
53.8467	-0.0051201	-0.00508931	-0.00505852	-0.00502773	-0.00499694	-0.00496615	-0.00510731	-0.00525317	-0.00539904	-0.00554491	-0.00569078	-0.00521569	-0.00470561	-0.00419553	-0.00368545	-0.00317538	-0.00284639	-0.00253316	-0.00221992	-0.00190668	-0.00159344	-0.00148879	-0.00140904	-0.00132929	-0.00124954	-0.00116979	-0.00133919	-0.00154692	-0.00175465	-0.00196238	-0.00217011	-0.00242428	-0.0026873	-0.00295032	-0.00321334	-0.00347636	-0.00334202	-0.00311649	-0.00289095	-0.00266542	-0.00243988	-0.00250877	-0.0026575	-0.00280623	-0.00295496	-0.00310369	-0.00289601	-0.00257577	-0.00225554
54.2261	-0.00521918	-0.00521351	-0.00520785	-0.00520219	-0.00519653	-0.00519087	-0.00532331	-0.00545955	-0.00559578	-0.00573201	-0.00586824	-0.00540934	-0.00491691	-0.00442447	-0.00393204	-0.00343961	-0.00313022	-0.00283675	-0.00254327	-0.0022498	-0.00195632	-0.00182371	-0.00171032	-0.00159692	-0.00148352	-0.00137012	-0.00153265	-0.00173763	-0.00194262	-0.0021476	-0.00235259	-0.00259316	-0.00284051	-0.00308786	-0.00333521	-0.00358256	-0.00345126	-0.00323306	-0.00301486	-0.00279665	-0.00257845	-0.00262708	-0.00274807	-0.00286907	-0.00299006	-0.00311106	-0.00289435	-0.002571	-0.00224766
54.6106	-0.00531957	-0.00533937	-0.00535917	-0.00537896	-0.00539876	-0.00541856	-0.00554218	-0.00566865	-0.00579512	-0.00592159	-0.00604806	-0.00560556	-0.00513101	-0.00465645	-0.0041819	-0.00370735	-0.00341781	-0.00314436	-0.00287091	-0.00259746	-0.00232401	-0.00216308	-0.00201559	-0.00186809	-0.00172059	-0.00157309	-0.00172867	-0.00193088	-0.00213308	-0.00233529	-0.00253749	-0.00276428	-0.00299576	-0.00322723	-0.0034587	-0.00369018	-0.00356196	-0.00335118	-0.0031404	-0.00292963	-0.00271885	-0.00274696	-0.00283985	-0.00293274	-0.00302563	-0.00311852	-0.00289267	-0.00256617	-0.00223967
55.0004	-0.00542135	-0.00546696	-0.00551257	-0.00555818	-0.00560379	-0.0056494	-0.00576407	-0.00588064	-0.00599721	-0.00611378	-0.00623035	-0.00580448	-0.00534806	-0.00489163	-0.0044352	-0.00397878	-0.00370937	-0.00345622	-0.00320307	-0.00294992	-0.00269677	-0.00250713	-0.00232506	-0.002143	-0.00196093	-0.00177887	-0.0019274	-0.00212678	-0.00232617	-0.00252556	-0.00272494	-0.00293776	-0.00315314	-0.00336852	-0.0035839	-0.00379928	-0.00367417	-0.00347093	-0.00326768	-0.00306444	-0.00286119	-0.00286849	-0.00293289	-0.00299729	-0.00306169	-0.00312609	-0.00289097	-0.00256127	-0.00223158
55.3958	-0.00552458	-0.00559637	-0.00566816	-0.00573995	-0.00581174	-0.00588353	-0.00598913	-0.00609566	-0.00620219	-0.00630872	-0.00641525	-0.00600625	-0.00556821	-0.00513017	-0.00469212	-0.00425408	-0.00400509	-0.00377253	-0.00353997	-0.00330741	-0.00307486	-0.00285609	-0.00263896	-0.00242183	-0.00220471	-0.00198758	-0.00212896	-0.00232549	-0.00252201	-0.00271854	-0.00291507	-0.00311372	-0.00331277	-0.00351183	-0.00371088	-0.00390993	-0.00378799	-0.00359239	-0.00339678	-0.00320117	-0.00300556	-0.00299176	-0.00302726	-0.00306276	-0.00309826	-0.00313376	-0.00288925	-0.00255631	-0.00222337
55.797	-0.00566826	-0.00575105	-0.00583384	-0.00591663	-0.00599942	-0.00608221	-0.00617711	-0.00627234	-0.00636757	-0.0064628	-0.00655803	-0.00615901	-0.00573214	-0.00530528	-0.00487841	-0.00445155	-0.00421088	-0.0039864	-0.00376192	-0.00353745	-0.00331297	-0.00308299	-0.00285236	-0.00262173	-0.00239109	-0.00216046	-0.00229468	-0.00248502	-0.00267537	-0.00286572	-0.00305607	-0.00324007	-0.00342286	-0.00360565	-0.00378845	-0.00397124	-0.00384845	-0.00365554	-0.00346262	-0.00326971	-0.00307679	-0.00305466	-0.00307883	-0.00310301	-0.00312719	-0.00315137	-0.00290633	-0.00257627	-0.00224621
56.2042	-0.00584023	-0.00592373	-0.00600723	-0.00609073	-0.00617423	-0.00625773	-0.00634076	-0.00642378	-0.0065068	-0.00658982	-0.00667283	-0.00627914	-0.0058586	-0.00543805	-0.0050175	-0.00459696	-0.00435642	-0.00413154	-0.00390666	-0.00368177	-0.00345689	-0.00322787	-0.00299835	-0.00276883	-0.00253931	-0.00230979	-0.00243681	-0.00261868	-0.00280055	-0.00298242	-0.00316429	-0.00333325	-0.00349974	-0.00366623	-0.00383273	-0.00399922	-0.00387285	-0.00367927	-0.00348569	-0.00329211	-0.00309853	-0.00307672	-0.0031015	-0.00312628	-0.00315105	-0.00317583	-0.00293631	-0.00261332	-0.00229034
56.6174	-0.00601477	-0.006099	-0.00618322	-0.00626744	-0.00635166	-0.00643588	-0.00650687	-0.00657749	-0.00664811	-0.00671873	-0.00678935	-0.00640107	-0.00598694	-0.00557281	-0.00515867	-0.00474454	-0.00450414	-0.00427885	-0.00405355	-0.00382826	-0.00360297	-0.00337491	-0.00314652	-0.00291813	-0.00268974	-0.00246135	-0.00258106	-0.00275433	-0.0029276	-0.00310087	-0.00327414	-0.00342782	-0.00357777	-0.00372772	-0.00387767	-0.00402762	-0.00389762	-0.00370336	-0.00350911	-0.00331485	-0.0031206	-0.00309912	-0.0031245	-0.00314989	-0.00317527	-0.00320065	-0.00296674	-0.00265093	-0.00233513
57.0369	-0.00619193	-0.00627689	-0.00636184	-0.00644679	-0.00653175	-0.0066167	-0.00667546	-0.0067335	-0.00679154	-0.00684958	-0.00690762	-0.00652483	-0.0061172	-0.00570958	-0.00530196	-0.00489433	-0.00465407	-0.00442836	-0.00420265	-0.00397694	-0.00375123	-0.00352415	-0.0032969	-0.00306966	-0.00284242	-0.00261517	-0.00272747	-0.00289201	-0.00305655	-0.00322109	-0.00338562	-0.0035238	-0.00365696	-0.00379012	-0.00392328	-0.00405644	-0.00392275	-0.00372781	-0.00353287	-0.00333793	-0.00314299	-0.00312186	-0.00314785	-0.00317385	-0.00319985	-0.00322585	-0.00299762	-0.0026891	-0.00238059
57.4626	-0.00637174	-0.00645744	-0.00654313	-0.00662883	-0.00671453	-0.00680022	-0.00684657	-0.00689184	-0.00693711	-0.00698238	-0.00702765	-0.00665043	-0.00624942	-0.0058484	-0.00544738	-0.00504637	-0.00480624	-0.00458011	-0.00435397	-0.00412784	-0.00390171	-0.00367562	-0.00344954	-0.00322346	-0.00299738	-0.0027713	-0.00287608	-0.00303175	-0.00318743	-0.0033431	-0.00349878	-0.00362123	-0.00373735	-0.00385346	-0.00396958	-0.0040857	-0.00394826	-0.00375262	-0.00355699	-0.00336136	-0.00316572	-0.00314493	-0.00317155	-0.00319818	-0.0032248	-0.00325143	-0.00302897	-0.00272785	-0.00242673
57.8948	-0.00649178	-0.00658571	-0.00667963	-0.00677356	-0.00686748	-0.00696141	-0.00699847	-0.00703397	-0.00706947	-0.00710498	-0.00714048	-0.00676286	-0.00636196	-0.00596106	-0.00556016	-0.00515926	-0.00492377	-0.00470266	-0.00448155	-0.00426044	-0.00403933	-0.00381656	-0.00359359	-0.00337062	-0.00314765	-0.00292468	-0.00302262	-0.00316992	-0.00331723	-0.00346454	-0.00361185	-0.00371573	-0.00381134	-0.00390694	-0.00400255	-0.00409816	-0.00395605	-0.00375937	-0.0035627	-0.00336602	-0.00316935	-0.00314984	-0.00317837	-0.0032069	-0.00323543	-0.00326396	-0.00304594	-0.00275005	-0.00245417
58.3334	-0.0065417	-0.00665259	-0.00676348	-0.00687436	-0.00698525	-0.00709614	-0.00712758	-0.00715684	-0.00718611	-0.00721538	-0.00724464	-0.00685962	-0.00645126	-0.0060429	-0.00563453	-0.00522617	-0.00500055	-0.00479082	-0.00458108	-0.00437135	-0.00416162	-0.00394487	-0.00372728	-0.00350969	-0.0032921	-0.00307451	-0.00316642	-0.00330596	-0.00344549	-0.00358503	-0.00372456	-0.0038066	-0.00387769	-0.00394879	-0.00401988	-0.00409097	-0.00394311	-0.00374499	-0.00354687	-0.00334876	-0.00315064	-0.0031335	-0.00316543	-0.00319736	-0.00322929	-0.00326123	-0.00304607	-0.00275288	-0.00245969
58.7787	-0.00659239	-0.00672049	-0.0068486	-0.0069767	-0.00710481	-0.00723292	-0.00725865	-0.00728159	-0.00730452	-0.00732745	-0.00735039	-0.00695786	-0.00654192	-0.00612598	-0.00571004	-0.0052941	-0.0050785	-0.00488031	-0.00468213	-0.00448395	-0.00428577	-0.00407513	-0.003863	-0.00365087	-0.00343874	-0.00322661	-0.00331242	-0.00344406	-0.0035757	-0.00370735	-0.00383899	-0.00389886	-0.00394506	-0.00399126	-0.00403747	-0.00408367	-0.00392997	-0.00373039	-0.00353081	-0.00333123	-0.00313165	-0.00311691	-0.0031523	-0.00318768	-0.00322307	-0.00325845	-0.0030462	-0.00275575	-0.0024653
59.2308	-0.00664385	-0.00678944	-0.00693503	-0.00708062	-0.0072262	-0.00737179	-0.00739174	-0.00740825	-0.00742475	-0.00744125	-0.00745776	-0.0070576	-0.00663397	-0.00621033	-0.0057867	-0.00536307	-0.00515764	-0.00497119	-0.00478473	-0.00459828	-0.00441183	-0.00420739	-0.00400081	-0.00379422	-0.00358763	-0.00338105	-0.00346065	-0.00358428	-0.00370791	-0.00383155	-0.00395518	-0.00399254	-0.00401347	-0.00403439	-0.00405532	-0.00407625	-0.00391663	-0.00371556	-0.0035145	-0.00331343	-0.00311237	-0.00310007	-0.00313896	-0.00317785	-0.00321674	-0.00325563	-0.00304634	-0.00275867	-0.00247099
59.6899	-0.00669611	-0.00685945	-0.00702279	-0.00718614	-0.00734948	-0.00751282	-0.00752689	-0.00753687	-0.00754684	-0.00755682	-0.00756679	-0.00715889	-0.00672744	-0.006296	-0.00586455	-0.0054331	-0.00523801	-0.00506347	-0.00488892	-0.00471438	-0.00453984	-0.0043417	-0.00414075	-0.00393979	-0.00373884	-0.00353788	-0.00361118	-0.00372668	-0.00384217	-0.00395767	-0.00407316	-0.00408766	-0.00408293	-0.00407819	-0.00407346	-0.00406872	-0.00390308	-0.00370051	-0.00349793	-0.00329536	-0.00309279	-0.00308297	-0.00312542	-0.00316787	-0.00321032	-0.00325277	-0.00304647	-0.00276163	-0.00247678
60.1562	-0.00665653	-0.00684504	-0.00703355	-0.00722207	-0.00741058	-0.00759909	-0.00761074	-0.00761754	-0.00762434	-0.00763113	-0.00763793	-0.00722361	-0.00678556	-0.00634751	-0.00590947	-0.00547142	-0.00528675	-0.00512412	-0.00496149	-0.00479886	-0.00463623	-0.00444322	-0.00424658	-0.00404995	-0.00385331	-0.00365668	-0.00372413	-0.00383221	-0.0039403	-0.00404838	-0.00415646	-0.00416378	-0.00415191	-0.00414004	-0.00412816	-0.00411629	-0.00394711	-0.00374182	-0.00353653	-0.00333125	-0.00312596	-0.00311684	-0.00316093	-0.00320502	-0.0032491	-0.00329319	-0.00308909	-0.00280661	-0.00252413
60.6299	-0.00642955	-0.00665802	-0.00688649	-0.00711495	-0.00734342	-0.00757189	-0.00758823	-0.00759877	-0.00760931	-0.00761984	-0.00763038	-0.00721245	-0.00677038	-0.00632832	-0.00588625	-0.00544419	-0.00526998	-0.00511908	-0.00496817	-0.00481726	-0.00466635	-0.00447599	-0.00428092	-0.00408586	-0.00389079	-0.00369572	-0.00375835	-0.00386062	-0.0039629	-0.00406517	-0.00416744	-0.00419979	-0.00421882	-0.00423785	-0.00425688	-0.00427591	-0.00410831	-0.00389788	-0.00368746	-0.00347703	-0.0032666	-0.00325455	-0.00329631	-0.00333807	-0.00337982	-0.00342158	-0.00321799	-0.00293692	-0.00265585
61.1111	-0.00619897	-0.00646802	-0.00673708	-0.00700614	-0.00727519	-0.00754425	-0.00756537	-0.00757971	-0.00759404	-0.00760837	-0.0076227	-0.00720111	-0.00675496	-0.00630882	-0.00586267	-0.00541652	-0.00525295	-0.00511395	-0.00497495	-0.00483595	-0.00469695	-0.00450929	-0.00431581	-0.00412234	-0.00392886	-0.00373538	-0.00379311	-0.00388948	-0.00398585	-0.00408223	-0.0041786	-0.00423637	-0.0042868	-0.00433722	-0.00438764	-0.00443807	-0.00427208	-0.00405643	-0.00384078	-0.00362512	-0.00340947	-0.00339445	-0.00343384	-0.00347323	-0.00351262	-0.00355202	-0.00334894	-0.0030693	-0.00278966
61.6	-0.00596469	-0.00627499	-0.00658528	-0.00689558	-0.00720587	-0.00751617	-0.00754215	-0.00756034	-0.00757852	-0.00759671	-0.0076149	-0.00718959	-0.0067393	-0.006289	-0.00583871	-0.00538841	-0.00523564	-0.00510874	-0.00498184	-0.00485495	-0.00472805	-0.00454312	-0.00435126	-0.0041594	-0.00396754	-0.00377568	-0.00382843	-0.0039188	-0.00400918	-0.00409955	-0.00418993	-0.00427354	-0.00435586	-0.00443818	-0.0045205	-0.00460282	-0.00443847	-0.00421751	-0.00399655	-0.00377559	-0.00355464	-0.00353659	-0.00357358	-0.00361057	-0.00364755	-0.00368454	-0.00348199	-0.0032038	-0.00292562
62.0968	-0.00572663	-0.00607883	-0.00643103	-0.00678324	-0.00713544	-0.00748764	-0.00751855	-0.00754065	-0.00756276	-0.00758487	-0.00760698	-0.00717789	-0.00672338	-0.00626887	-0.00581436	-0.00535985	-0.00521805	-0.00510345	-0.00498885	-0.00487424	-0.00475964	-0.00457749	-0.00438728	-0.00419706	-0.00400685	-0.00381663	-0.00386432	-0.0039486	-0.00403288	-0.00411716	-0.00420144	-0.0043113	-0.00442604	-0.00454077	-0.0046555	-0.00477023	-0.00460755	-0.0043812	-0.00415485	-0.00392849	-0.00370214	-0.00368103	-0.00371557	-0.00375011	-0.00378466	-0.0038192	-0.00361719	-0.00334048	-0.00306377
62.6016	-0.00550388	-0.00589356	-0.00628324	-0.00667292	-0.00706261	-0.00745229	-0.00748689	-0.00751177	-0.00753664	-0.00756152	-0.00758639	-0.00715385	-0.00669554	-0.00623723	-0.00577892	-0.0053206	-0.00518913	-0.00508607	-0.00498302	-0.00487996	-0.00477691	-0.00459666	-0.0044072	-0.00421774	-0.00402828	-0.00383882	-0.00388206	-0.00396109	-0.00404013	-0.00411917	-0.00419821	-0.00433142	-0.00447495	-0.00461849	-0.00476202	-0.00490555	-0.00474582	-0.0045165	-0.00428717	-0.00405784	-0.00382852	-0.00380418	-0.00383543	-0.00386668	-0.00389793	-0.00392918	-0.00372745	-0.00345215	-0.00317685
63.1148	-0.00535477	-0.00576197	-0.00616917	-0.00657637	-0.00698357	-0.00739077	-0.0074238	-0.00744659	-0.00746937	-0.00749216	-0.00751494	-0.00708047	-0.00662023	-0.00615999	-0.00569976	-0.00523952	-0.00511517	-0.00502003	-0.00492488	-0.00482974	-0.0047346	-0.00455257	-0.00436018	-0.00416778	-0.00397538	-0.00378299	-0.00382453	-0.00390207	-0.00397961	-0.00405715	-0.00413469	-0.00427822	-0.00443433	-0.00459044	-0.00474655	-0.00490266	-0.00475104	-0.0045288	-0.00430656	-0.00408432	-0.00386208	-0.00383405	-0.00385869	-0.00388333	-0.00390796	-0.0039326	-0.0037301	-0.00345587	-0.00318164
63.6364	-0.0052032	-0.0056282	-0.00605321	-0.00647821	-0.00690322	-0.00732823	-0.00735967	-0.00738033	-0.00740099	-0.00742165	-0.00744231	-0.00700587	-0.00654367	-0.00608148	-0.00561929	-0.00515709	-0.00503999	-0.00495289	-0.00486579	-0.00477869	-0.00469159	-0.00450776	-0.00431238	-0.00411699	-0.00392161	-0.00372623	-0.00376606	-0.00384207	-0.00391809	-0.0039941	-0.00407011	-0.00422414	-0.00439304	-0.00456193	-0.00473082	-0.00489972	-0.00475635	-0.00454131	-0.00432628	-0.00411124	-0.0038962	-0.00386442	-0.00388233	-0.00390025	-0.00391816	-0.00393607	-0.00373279	-0.00345965	-0.00318651
64.1667	-0.0050491	-0.00549221	-0.00593532	-0.00637842	-0.00682153	-0.00726464	-0.00729446	-0.00731297	-0.00733147	-0.00734997	-0.00736847	-0.00693003	-0.00646584	-0.00600166	-0.00553748	-0.00507329	-0.00496355	-0.00488463	-0.0048057	-0.00472678	-0.00464786	-0.00446219	-0.00426378	-0.00406536	-0.00386695	-0.00366853	-0.00370661	-0.00378108	-0.00385554	-0.00393	-0.00400446	-0.00416916	-0.00435105	-0.00453295	-0.00471484	-0.00489673	-0.00476174	-0.00455403	-0.00434632	-0.0041386	-0.00393089	-0.00389529	-0.00390637	-0.00391745	-0.00392853	-0.0039396	-0.00373552	-0.00346349	-0.00319146
64.7059	-0.00489241	-0.00535392	-0.00581544	-0.00627696	-0.00673847	-0.00719999	-0.00722817	-0.00724447	-0.00726077	-0.00727708	-0.00729338	-0.00685291	-0.0063867	-0.0059205	-0.00545429	-0.00498808	-0.00488583	-0.00481522	-0.00474461	-0.004674	-0.0046034	-0.00441586	-0.00421436	-0.00401286	-0.00381136	-0.00360986	-0.00364617	-0.00371905	-0.00379194	-0.00386482	-0.00393771	-0.00411326	-0.00430837	-0.00450347	-0.00469858	-0.00489369	-0.00476723	-0.00456696	-0.0043667	-0.00416643	-0.00396617	-0.00392669	-0.00393081	-0.00393494	-0.00393907	-0.00394319	-0.0037383	-0.0034674	-0.00319649
65.2542	-0.00472808	-0.00520775	-0.00568741	-0.00616708	-0.00664674	-0.00712641	-0.00715255	-0.00716625	-0.00717996	-0.00719367	-0.00720738	-0.00676471	-0.00629633	-0.00582795	-0.00535956	-0.00489118	-0.00479535	-0.00473192	-0.00466849	-0.00460506	-0.00454163	-0.00435468	-0.00415297	-0.00395127	-0.00374956	-0.00354786	-0.00358253	-0.00365357	-0.00372461	-0.00379565	-0.00386669	-0.00405296	-0.00426117	-0.00446938	-0.00467759	-0.0048858	-0.00476785	-0.00457505	-0.00438224	-0.00418943	-0.00399662	-0.00395357	-0.00395112	-0.00394868	-0.00394623	-0.00394379	-0.0037382	-0.00346847	-0.00319873
65.812	-0.00449063	-0.00498071	-0.00547079	-0.00596087	-0.00645095	-0.00694103	-0.0069599	-0.00696586	-0.00697182	-0.00697778	-0.00698374	-0.00653698	-0.00606471	-0.00559245	-0.00512018	-0.00464791	-0.00454189	-0.00446771	-0.00439354	-0.00431936	-0.00424519	-0.00409386	-0.00393332	-0.00377278	-0.00361223	-0.00345169	-0.00348728	-0.00355304	-0.00361879	-0.00368455	-0.00375031	-0.00394294	-0.00415973	-0.00437652	-0.00459332	-0.00481011	-0.0046986	-0.00451175	-0.00432489	-0.00413804	-0.00395118	-0.00390966	-0.00390756	-0.00390545	-0.00390334	-0.00390124	-0.00369685	-0.0034286	-0.00316034
66.3793	-0.00424908	-0.00474976	-0.00525043	-0.00575111	-0.00625178	-0.00675245	-0.00676394	-0.00676201	-0.00676009	-0.00675817	-0.00675625	-0.00630533	-0.00582911	-0.00535288	-0.00487666	-0.00440044	-0.00428405	-0.00419894	-0.00411384	-0.00402874	-0.00394363	-0.00382854	-0.00370987	-0.00359121	-0.00347254	-0.00335387	-0.00339038	-0.00345077	-0.00351115	-0.00357154	-0.00363192	-0.00383102	-0.00405654	-0.00428207	-0.00450759	-0.00473311	-0.00462816	-0.00444736	-0.00426656	-0.00408576	-0.00390496	-0.003865	-0.00386324	-0.00386148	-0.00385971	-0.00385795	-0.00365479	-0.00338804	-0.00312128
66.9565	-0.00400333	-0.00451478	-0.00502624	-0.00553769	-0.00604914	-0.0065606	-0.00656456	-0.00655462	-0.00654468	-0.00653474	-0.0065248	-0.00606964	-0.0055894	-0.00510915	-0.00462891	-0.00414867	-0.00402172	-0.0039255	-0.00382927	-0.00373305	-0.00363682	-0.00355861	-0.00348254	-0.00340648	-0.00333041	-0.00325435	-0.0032918	-0.00334672	-0.00340163	-0.00345655	-0.00351147	-0.00371716	-0.00395156	-0.00418596	-0.00442037	-0.00465477	-0.00455649	-0.00438185	-0.00420721	-0.00403257	-0.00385793	-0.00381956	-0.00381815	-0.00381674	-0.00381532	-0.00381391	-0.003612	-0.00334677	-0.00308155
67.5439	-0.00375326	-0.00427568	-0.0047981	-0.00532053	-0.00584295	-0.00636537	-0.00636168	-0.00634358	-0.00632548	-0.00630738	-0.00628928	-0.00582981	-0.00534548	-0.00486114	-0.00437681	-0.00389248	-0.00375479	-0.00364725	-0.00353971	-0.00343217	-0.00332463	-0.00328393	-0.00325122	-0.0032185	-0.00318579	-0.00315307	-0.00319149	-0.00324084	-0.00329019	-0.00333955	-0.0033889	-0.00360129	-0.00384473	-0.00408817	-0.00433162	-0.00457506	-0.00448356	-0.00431519	-0.00414682	-0.00397845	-0.00381008	-0.00377332	-0.00377227	-0.00377121	-0.00377015	-0.0037691	-0.00356845	-0.00330478	-0.00304111
68.1416	-0.00349877	-0.00403235	-0.00456594	-0.00509952	-0.0056331	-0.00616669	-0.00615521	-0.00612881	-0.00610241	-0.006076	-0.0060496	-0.00558574	-0.00509724	-0.00460874	-0.00412025	-0.00363175	-0.00348314	-0.00336408	-0.00324503	-0.00312597	-0.00300691	-0.0030044	-0.0030158	-0.0030272	-0.00303861	-0.00305001	-0.0030894	-0.00313309	-0.00317678	-0.00322048	-0.00326417	-0.00348338	-0.00373602	-0.00398865	-0.00424129	-0.00449393	-0.00440934	-0.00424735	-0.00408536	-0.00392337	-0.00376137	-0.00372627	-0.00372557	-0.00372488	-0.00372419	-0.00372349	-0.00352414	-0.00326205	-0.00299996
68.75	-0.00315943	-0.00369991	-0.00424039	-0.00478086	-0.00532134	-0.00586182	-0.0058416	-0.00580601	-0.00577043	-0.00573485	-0.00569927	-0.0052271	-0.00473034	-0.00423358	-0.00373682	-0.00324006	-0.00308612	-0.00296198	-0.00283785	-0.00271372	-0.00258959	-0.00263467	-0.00269995	-0.00276524	-0.00283052	-0.00289581	-0.00293613	-0.00297262	-0.00300911	-0.00304559	-0.00308208	-0.00330872	-0.00357158	-0.00383444	-0.00409731	-0.00436017	-0.00428554	-0.00413347	-0.00398139	-0.00382931	-0.00367724	-0.00364745	-0.00365082	-0.00365418	-0.00365755	-0.00366092	-0.00346623	-0.00320898	-0.00295173
69.3694	-0.0028082	-0.00335537	-0.00390254	-0.00444971	-0.00499688	-0.00554406	-0.00551487	-0.00546989	-0.00542492	-0.00537994	-0.00533496	-0.00485406	-0.0043486	-0.00384314	-0.00333768	-0.00283222	-0.00267326	-0.00254444	-0.00241562	-0.00228679	-0.00215797	-0.00225213	-0.00237291	-0.0024937	-0.00261448	-0.00273527	-0.00277655	-0.0028056	-0.00283464	-0.00286369	-0.00289274	-0.00312698	-0.00340031	-0.00367364	-0.00394697	-0.0042203	-0.00415604	-0.00401431	-0.00387257	-0.00373083	-0.00358909	-0.00356497	-0.00357275	-0.00358052	-0.00358829	-0.00359607	-0.00340635	-0.00315426	-0.00290218
70	-0.00245057	-0.00300456	-0.00355855	-0.00411253	-0.00466652	-0.00522051	-0.0051822	-0.00512765	-0.00507311	-0.00501857	-0.00496403	-0.00447423	-0.00395991	-0.00344559	-0.00293127	-0.00241695	-0.00225289	-0.00211929	-0.0019857	-0.0018521	-0.0017185	-0.00186263	-0.00203993	-0.00221722	-0.00239452	-0.00257181	-0.00261406	-0.00263554	-0.00265701	-0.00267848	-0.00269995	-0.00294194	-0.00322593	-0.00350991	-0.0037939	-0.00407789	-0.00402418	-0.00389297	-0.00376176	-0.00363056	-0.00349935	-0.003481	-0.00349326	-0.00350551	-0.00351777	-0.00353003	-0.00334538	-0.00309855	-0.00285172
70.6422	-0.00208637	-0.0026473	-0.00320823	-0.00376916	-0.0043301	-0.00489103	-0.00484342	-0.00477913	-0.00471485	-0.00465056	-0.00458628	-0.00408742	-0.00356408	-0.00304074	-0.0025174	-0.00199405	-0.0018248	-0.00168634	-0.00154788	-0.00140942	-0.00127096	-0.00146598	-0.00170083	-0.00193567	-0.00217051	-0.00240535	-0.00244859	-0.00246235	-0.00247611	-0.00248987	-0.00250363	-0.0027535	-0.00304834	-0.00334318	-0.00363802	-0.00393286	-0.0038899	-0.00376941	-0.00364893	-0.00352844	-0.00340795	-0.00339548	-0.00341231	-0.00342913	-0.00344596	-0.00346278	-0.00328329	-0.00304181	-0.00280034
71.2963	-0.00171543	-0.00228343	-0.00285144	-0.00341944	-0.00398744	-0.00455544	-0.00449836	-0.00442416	-0.00434995	-0.00427574	-0.00420154	-0.00369345	-0.00316092	-0.00262839	-0.00209586	-0.00156333	-0.00138879	-0.00124537	-0.00110196	-0.000958543	-0.000815129	-0.00106199	-0.00135544	-0.0016489	-0.00194236	-0.00223581	-0.00228006	-0.00228596	-0.00229186	-0.00229776	-0.00230366	-0.00256156	-0.00286746	-0.00317336	-0.00347925	-0.00378515	-0.00375314	-0.00364357	-0.003534	-0.00342443	-0.00331486	-0.00330838	-0.00332986	-0.00335133	-0.00337281	-0.00339428	-0.00322006	-0.00298403	-0.002748
71.9626	-0.0014697	-0.00204098	-0.00261227	-0.00318355	-0.00375483	-0.00432612	-0.00425904	-0.00417448	-0.00408992	-0.00400536	-0.0039208	-0.00341099	-0.00287723	-0.00234347	-0.00180971	-0.00127594	-0.00110106	-0.000957372	-0.000813688	-0.000670005	-0.000526322	-0.000809685	-0.00114404	-0.00147839	-0.00181275	-0.0021471	-0.00219563	-0.0022002	-0.00220476	-0.00220932	-0.00221388	-0.00248034	-0.00279669	-0.00311304	-0.00342939	-0.00374573	-0.00372771	-0.00363294	-0.00353817	-0.0034434	-0.00334863	-0.00333863	-0.00335161	-0.00336459	-0.00337757	-0.00339055	-0.0032211	-0.00299404	-0.00276698
72.6415	-0.00125267	-0.00182631	-0.00239995	-0.00297359	-0.00354723	-0.00412086	-0.00404352	-0.00394834	-0.00385317	-0.00375799	-0.00366282	-0.0031532	-0.00262024	-0.00208727	-0.00155431	-0.00102134	-0.000847373	-0.000704621	-0.000561869	-0.000419116	-0.000276364	-0.00059281	-0.000964086	-0.00133536	-0.00170664	-0.00207791	-0.00213164	-0.00213652	-0.00214139	-0.00214627	-0.00215114	-0.00242643	-0.00275322	-0.00308001	-0.00340681	-0.0037336	-0.00373054	-0.00365178	-0.00357302	-0.00349426	-0.00341549	-0.00339947	-0.00340045	-0.00340143	-0.00340242	-0.0034034	-0.00323867	-0.00302161	-0.00280455
73.3333	-0.00103151	-0.00160755	-0.00218359	-0.00275962	-0.00333566	-0.0039117	-0.00382389	-0.0037179	-0.0036119	-0.00350591	-0.00339992	-0.00289049	-0.00235834	-0.00182619	-0.00129404	-0.000761887	-0.000588856	-0.000447052	-0.000305248	-0.000163445	-2.16411e-05	-0.000371801	-0.000780702	-0.0011896	-0.00159851	-0.00200741	-0.00206643	-0.00207162	-0.00207682	-0.00208201	-0.00208721	-0.00237149	-0.00270892	-0.00304636	-0.0033838	-0.00372124	-0.00373343	-0.00367098	-0.00360853	-0.00354608	-0.00348363	-0.00346146	-0.00345022	-0.00343898	-0.00342774	-0.0034165	-0.00325658	-0.00304971	-0.00284284
74.0384	-0.000806094	-0.00138458	-0.00196306	-0.00254154	-0.00312002	-0.0036985	-0.00360003	-0.00348301	-0.00336599	-0.00324898	-0.00313196	-0.00262273	-0.00209141	-0.00156008	-0.00102876	-0.000497436	-0.000325361	-0.000184524	-4.36875e-05	9.71491e-05	0.000237986	-0.000146537	-0.000593788	-0.00104104	-0.00148829	-0.00193554	-0.00199996	-0.00200548	-0.002011	-0.00201652	-0.00202205	-0.00231549	-0.00266378	-0.00301206	-0.00336035	-0.00370863	-0.00373638	-0.00369055	-0.00364473	-0.0035989	-0.00355308	-0.00352466	-0.00350096	-0.00347726	-0.00345356	-0.00342986	-0.00327484	-0.00307836	-0.00288187
74.7573	-0.000576298	-0.00115727	-0.00173825	-0.00231922	-0.0029002	-0.00348117	-0.00337183	-0.00324357	-0.00311531	-0.00298705	-0.00285879	-0.00234976	-0.00181929	-0.00128881	-0.000758328	-0.00022785	-5.67485e-05	8.31023e-05	0.000222953	0.000362804	0.000502655	8.31027e-05	-0.000403244	-0.00088959	-0.00137594	-0.00186228	-0.0019322	-0.00193806	-0.00194391	-0.00194976	-0.00195562	-0.0022584	-0.00261775	-0.00297709	-0.00333644	-0.00369578	-0.00373938	-0.0037105	-0.00368162	-0.00365275	-0.00362387	-0.00358908	-0.00355267	-0.00351627	-0.00347987	-0.00344347	-0.00329345	-0.00310756	-0.00292166
75.4902	-0.000496433	-0.00107202	-0.00164761	-0.0022232	-0.00279879	-0.00337438	-0.00325831	-0.00312329	-0.00298827	-0.00285326	-0.00271824	-0.00221574	-0.00169253	-0.00116932	-0.000646118	-0.000122913	4.65198e-05	0.00018519	0.000323859	0.000462529	0.000601199	0.000161099	-0.000348107	-0.000857313	-0.00136652	-0.00187572	-0.00194869	-0.00195454	-0.00196039	-0.00196624	-0.00197209	-0.00227736	-0.00263965	-0.00300195	-0.00336425	-0.00372655	-0.00377881	-0.00375992	-0.00374102	-0.00372213	-0.00370323	-0.00366183	-0.00361432	-0.00356681	-0.0035193	-0.00347179	-0.00332308	-0.0031424	-0.00296173
76.2376	-0.000492968	-0.00105906	-0.00162516	-0.00219125	-0.00275735	-0.00332345	-0.00320272	-0.00306318	-0.00292364	-0.0027841	-0.00264456	-0.00215191	-0.00163936	-0.00112681	-0.000614256	-0.000101705	6.56849e-05	0.000203061	0.000340437	0.000477814	0.00061519	0.000161797	-0.000362137	-0.00088607	-0.00141	-0.00193394	-0.00200871	-0.00201438	-0.00202006	-0.00202573	-0.0020314	-0.00233564	-0.00269675	-0.00305786	-0.00341896	-0.00378007	-0.00383739	-0.00382499	-0.00381259	-0.00380019	-0.00378779	-0.00373959	-0.00368168	-0.00362378	-0.00356587	-0.00350796	-0.00335866	-0.0031805	-0.00300234
77	-0.000489434	-0.00104585	-0.00160226	-0.00215867	-0.00271508	-0.00327149	-0.00314602	-0.00300187	-0.00285772	-0.00271357	-0.00256942	-0.0020868	-0.00158512	-0.00108344	-0.000581756	-8.00735e-05	8.52335e-05	0.00022129	0.000357347	0.000493404	0.000629461	0.000162508	-0.000376447	-0.000915403	-0.00145436	-0.00199331	-0.00206993	-0.00207543	-0.00208092	-0.00208641	-0.0020919	-0.00239509	-0.00275499	-0.00311488	-0.00347477	-0.00383467	-0.00389715	-0.00389137	-0.00388559	-0.00387982	-0.00387404	-0.00381891	-0.0037504	-0.00368189	-0.00361337	-0.00354486	-0.00339496	-0.00321936	-0.00304376
77.7778	-0.000485829	-0.00103236	-0.00157889	-0.00212542	-0.00267195	-0.00321849	-0.00308817	-0.00293932	-0.00279046	-0.00264161	-0.00249275	-0.00202038	-0.00152979	-0.00103919	-0.000548599	-5.80042e-05	0.000105177	0.000239888	0.0003746	0.000509311	0.000644022	0.000163233	-0.000391048	-0.000945329	-0.00149961	-0.00205389	-0.0021324	-0.0021377	-0.00214301	-0.00214832	-0.00215363	-0.00245575	-0.0028144	-0.00317306	-0.00353171	-0.00389036	-0.00395811	-0.00395909	-0.00396007	-0.00396105	-0.00396204	-0.00389984	-0.0038205	-0.00374117	-0.00366184	-0.0035825	-0.00343199	-0.003259	-0.00308602
78.5714	-0.00048215	-0.0010186	-0.00155505	-0.0020915	-0.00262795	-0.0031644	-0.00302914	-0.00287549	-0.00272183	-0.00256817	-0.00241452	-0.0019526	-0.00147332	-0.000994045	-0.000514765	-3.54844e-05	0.000125529	0.000258866	0.000392204	0.000525541	0.000658879	0.000163974	-0.000405946	-0.000975865	-0.00154578	-0.0021157	-0.00219613	-0.00220125	-0.00220637	-0.00221149	-0.00221661	-0.00251764	-0.00287503	-0.00323242	-0.00358981	-0.0039472	-0.00402032	-0.0040282	-0.00403607	-0.00404395	-0.00405183	-0.00398241	-0.00389204	-0.00380166	-0.00371129	-0.00362091	-0.00346978	-0.00329946	-0.00312914
79.3814	-0.000673715	-0.00119424	-0.00171477	-0.0022353	-0.00275583	-0.00327636	-0.0031108	-0.00292645	-0.0027421	-0.00255774	-0.00237339	-0.00191765	-0.00144662	-0.000975596	-0.000504569	-3.35414e-05	0.000141106	0.000289982	0.000438858	0.000587734	0.000736609	0.000252088	-0.000308063	-0.000868214	-0.00142836	-0.00198852	-0.00207189	-0.00208191	-0.00209194	-0.00210196	-0.00211198	-0.00240789	-0.00275825	-0.0031086	-0.00345896	-0.00380932	-0.00389447	-0.00391876	-0.00394304	-0.00396733	-0.00399162	-0.0039286	-0.0038419	-0.0037552	-0.00366851	-0.00358181	-0.0034438	-0.00328958	-0.00313537
80.2083	-0.00104195	-0.00154125	-0.00204055	-0.00253985	-0.00303915	-0.00353845	-0.00331962	-0.00308113	-0.00284263	-0.00260413	-0.00236563	-0.00191222	-0.00144671	-0.000981191	-0.000515676	-5.01599e-05	0.000152418	0.000332132	0.000511846	0.00069156	0.000871273	0.000419271	-0.00010816	-0.000635592	-0.00116302	-0.00169045	-0.00177771	-0.00179724	-0.00181677	-0.00183631	-0.00185584	-0.00214297	-0.00248107	-0.00281917	-0.00315728	-0.00349538	-0.00359861	-0.00364793	-0.00369726	-0.00374658	-0.00379591	-0.00375158	-0.00368185	-0.00361212	-0.00354238	-0.00347265	-0.0033602	-0.00323426	-0.00310832
81.0526	-0.00141795	-0.00189557	-0.00237319	-0.00285081	-0.00332843	-0.00380606	-0.00353284	-0.00323906	-0.00294528	-0.00265149	-0.00235771	-0.00190668	-0.00144679	-0.000986904	-0.000527016	-6.71287e-05	0.000163968	0.00037517	0.000586372	0.000797573	0.00100878	0.000589977	9.59543e-05	-0.000398068	-0.00089209	-0.00138611	-0.00147733	-0.00150657	-0.00153581	-0.00156506	-0.0015943	-0.00187247	-0.00219806	-0.00252365	-0.00284924	-0.00317482	-0.00329651	-0.0033714	-0.00344629	-0.00352118	-0.00359608	-0.00357083	-0.00351842	-0.00346601	-0.00341361	-0.0033612	-0.00327485	-0.00317778	-0.00308071
81.9148	-0.00180196	-0.00225744	-0.00271292	-0.0031684	-0.00362389	-0.00407937	-0.00375061	-0.00340036	-0.00305011	-0.00269987	-0.00234962	-0.00190102	-0.00144688	-0.000992739	-0.000538599	-8.4459e-05	0.000175764	0.000419125	0.000662486	0.000905847	0.00114921	0.000764321	0.000304419	-0.000155482	-0.000615384	-0.00107529	-0.00117054	-0.0012097	-0.00124886	-0.00128802	-0.00132718	-0.00159621	-0.00190901	-0.00222182	-0.00253463	-0.00284744	-0.00298798	-0.00308898	-0.00318998	-0.00329098	-0.00339198	-0.00338622	-0.00335151	-0.0033168	-0.00328208	-0.00324737	-0.00318768	-0.00312009	-0.00305251
82.7957	-0.00219423	-0.0026271	-0.00305997	-0.00349283	-0.0039257	-0.00435856	-0.00397306	-0.00356513	-0.00315721	-0.00274928	-0.00234135	-0.00189524	-0.00144697	-0.000998699	-0.000550431	-0.000102162	0.000187814	0.000464026	0.000740239	0.00101645	0.00129266	0.000942418	0.000517372	9.23261e-05	-0.00033272	-0.000757766	-0.000857157	-0.000906447	-0.000955737	-0.00100503	-0.00105432	-0.00131399	-0.00161375	-0.0019135	-0.00221325	-0.002513	-0.0026728	-0.00280047	-0.00292815	-0.00305582	-0.0031835	-0.00319765	-0.00318101	-0.00316437	-0.00314773	-0.00313109	-0.00309862	-0.00306116	-0.0030237
83.6957	-0.00207904	-0.00250746	-0.00293589	-0.00336431	-0.00379274	-0.00422117	-0.00380623	-0.00336819	-0.00293016	-0.00249212	-0.00205408	-0.00160955	-0.00116465	-0.000719759	-0.000274864	0.000170031	0.000481295	0.000780939	0.00108058	0.00138023	0.00167987	0.00133277	0.00090845	0.000484128	5.98072e-05	-0.000364514	-0.000472027	-0.0005308	-0.000589573	-0.000648346	-0.000707119	-0.000958377	-0.0012463	-0.00153422	-0.00182214	-0.00211006	-0.00228609	-0.00243644	-0.00258679	-0.00273714	-0.00288749	-0.00291624	-0.00291202	-0.00290779	-0.00290357	-0.00289935	-0.00289191	-0.00288346	-0.00287502
84.6154	-0.00117881	-0.00163101	-0.00208321	-0.0025354	-0.0029876	-0.0034398	-0.00303808	-0.00261298	-0.00218787	-0.00176276	-0.00133766	-0.000893311	-0.000447881	-2.45207e-06	0.000442977	0.000888407	0.00120761	0.00151583	0.00182405	0.00213227	0.00244049	0.00204771	0.00157122	0.00109473	0.000618245	0.000141757	2.00294e-05	-4.71196e-05	-0.000114269	-0.000181418	-0.000248567	-0.000492932	-0.000771052	-0.00104917	-0.00132729	-0.00160541	-0.00179281	-0.00195939	-0.00212597	-0.00229255	-0.00245913	-0.00249411	-0.00249339	-0.00249268	-0.00249196	-0.00249125	-0.00250516	-0.0025237	-0.00254224
85.5556	-0.000258578	-0.000735074	-0.00121157	-0.00168807	-0.00216456	-0.00264106	-0.00225286	-0.00184097	-0.00142908	-0.0010172	-0.000605307	-0.000161149	0.000284826	0.000730802	0.00117678	0.00162275	0.00195006	0.00226705	0.00258404	0.00290103	0.00321803	0.00277854	0.00224872	0.00171891	0.0011891	0.000659283	0.000523025	0.000447314	0.000371602	0.000295891	0.00022018	-1.71382e-05	-0.000285239	-0.000553339	-0.000821439	-0.00108954	-0.00128856	-0.00147174	-0.00165491	-0.00183808	-0.00202125	-0.00206259	-0.00206546	-0.00206833	-0.0020712	-0.00207407	-0.00210982	-0.00215594	-0.00220206
86.5169	0.000682349	0.000181007	-0.000320334	-0.000821675	-0.00132302	-0.00182436	-0.00144998	-0.00105161	-0.000653234	-0.000254863	0.000143509	0.000587475	0.00103401	0.00148054	0.00192708	0.00237361	0.00270921	0.00303517	0.00336113	0.00368708	0.00401304	0.0035258	0.00294146	0.00235712	0.00177278	0.00118845	0.00103733	0.000952864	0.000868398	0.000783932	0.000699466	0.000469353	0.000211498	-4.63573e-05	-0.000304213	-0.000562068	-0.000772978	-0.000973114	-0.00117325	-0.00137339	-0.00157352	-0.00162136	-0.0016279	-0.00163444	-0.00164098	-0.00164752	-0.00170558	-0.00177991	-0.00185424
87.5	0.00164465	0.00111789	0.000591144	6.43926e-05	-0.000462358	-0.000989109	-0.000628862	-0.000244313	0.000140235	0.000524784	0.000909333	0.0013531	0.00180021	0.00224731	0.00269442	0.00314152	0.00348561	0.00382073	0.00415586	0.00449099	0.00482611	0.00429004	0.00364993	0.00300983	0.00236973	0.00172963	0.00156332	0.0014699	0.00137648	0.00128306	0.00118964	0.000966894	0.000719516	0.000472139	0.000224761	-2.26165e-05	-0.000245682	-0.000463167	-0.000680653	-0.000898138	-0.00111562	-0.00117012	-0.00118041	-0.0011907	-0.00120099	-0.00121128	-0.00129216	-0.00139534	-0.00149851
88.5057	0.00260148	0.00204944	0.00149741	0.000945374	0.00039334	-0.000158694	0.00018736	0.00055802	0.000928679	0.00129934	0.00167	0.00211287	0.00255981	0.00300676	0.0034537	0.00390064	0.00425135	0.00459369	0.00493603	0.00527836	0.0056207	0.0050336	0.00433552	0.00363745	0.00293937	0.00224129	0.00206226	0.00196308	0.00186391	0.00176473	0.00166556	0.00144907	0.00121024	0.000971414	0.000732585	0.000493756	0.000262342	3.26285e-05	-0.000197085	-0.000426798	-0.000656511	-0.000716738	-0.000731002	-0.000745267	-0.000759531	-0.000773796	-0.000876063	-0.00100612	-0.00113618
89.5347	0.00350393	0.002928	0.00235207	0.00177614	0.00120021	0.00062428	0.000956543	0.00131369	0.00167083	0.00202798	0.00238512	0.00282515	0.00326985	0.00371454	0.00415924	0.00460394	0.00495571	0.0052994	0.00564308	0.00598677	0.00633046	0.00568819	0.00492819	0.00416819	0.00340819	0.00264819	0.00246401	0.0023684	0.0022728	0.0021772	0.0020816	0.00186797	0.00163185	0.00139574	0.00115962	0.000923507	0.000694912	0.000468042	0.000241173	1.43029e-05	-0.000212567	-0.000275683	-0.000294392	-0.000313101	-0.00033181	-0.000350519	-0.000469211	-0.000619477	-0.000769742
90.5879	0.00442764	0.00382725	0.00322686	0.00262647	0.00202608	0.0014257	0.00174384	0.00208716	0.00243047	0.00277378	0.00311709	0.00355421	0.00399661	0.004439	0.0048814	0.0053238	0.00567666	0.00602173	0.0063668	0.00671186	0.00705693	0.00635819	0.00553481	0.00471144	0.00388806	0.00306468	0.00287521	0.00278327	0.00269133	0.00259938	0.00250744	0.00229673	0.00206339	0.00183005	0.00159672	0.00136338	0.00113767	0.000913711	0.000689752	0.000465793	0.000241834	0.00017576	0.000152502	0.000129244	0.000105985	8.27273e-05	-5.27765e-05	-0.000223726	-0.000394676
91.6663	0.00537344	0.00474801	0.00412257	0.00349714	0.00287171	0.00224627	0.00254997	0.00287912	0.00320827	0.00353742	0.00386657	0.0043007	0.00474074	0.00518079	0.00562083	0.00606088	0.00641485	0.00676133	0.00710781	0.0074543	0.00780078	0.00704421	0.00615594	0.00526767	0.0043794	0.00349113	0.00329625	0.00320806	0.00311986	0.00303166	0.00294347	0.00273574	0.00250525	0.00227476	0.00204426	0.00181377	0.00159102	0.00137004	0.00114906	0.00092808	0.000707101	0.000637998	0.000610082	0.000582166	0.000554249	0.000526333	0.000373616	0.000181487	-1.06413e-05
92.7709	0.00634216	0.00569108	0.00503999	0.00438891	0.00373782	0.00308674	0.00337563	0.00369027	0.00400491	0.00431956	0.0046342	0.00506528	0.00550291	0.00594055	0.00637818	0.00681582	0.00717093	0.00751886	0.00786679	0.00821472	0.00856265	0.00774686	0.00679212	0.00583739	0.00488265	0.00392791	0.0037275	0.00364314	0.00355878	0.00347442	0.00339006	0.00318539	0.00295781	0.00273023	0.00250266	0.00227508	0.00205535	0.00183742	0.00161949	0.00140157	0.00118364	0.00111144	0.00107875	0.00104606	0.00101338	0.000980689	0.000810341	0.00059652	0.0003827
93.9025	0.00727996	0.00660196	0.00592396	0.00524596	0.00456796	0.00388996	0.0041656	0.00446736	0.00476913	0.0050709	0.00537266	0.0058009	0.00623626	0.00667162	0.00710697	0.00754233	0.0078982	0.00824715	0.0085961	0.00894505	0.00929401	0.00841997	0.00739991	0.00637985	0.00535979	0.00433973	0.00413432	0.00405424	0.00397416	0.00389408	0.003814	0.00361279	0.00338852	0.00316424	0.00293997	0.00271569	0.00249773	0.00228122	0.00206471	0.00184819	0.00163168	0.00155593	0.00151835	0.00148077	0.00144319	0.00140562	0.00121697	0.000980629	0.000744285
95.0621	0.00788121	0.00717144	0.00646167	0.00575191	0.00504214	0.00433238	0.00460705	0.00490869	0.00521033	0.00551197	0.00581361	0.00624083	0.00667512	0.00710942	0.00754371	0.007978	0.00833194	0.0086789	0.00902585	0.0093728	0.00971975	0.008802	0.00773325	0.0066645	0.00559574	0.00452699	0.00432088	0.00424749	0.0041741	0.00410071	0.00402732	0.00383179	0.003613	0.00339421	0.00317542	0.00295663	0.00273171	0.00250537	0.00227904	0.00205271	0.00182637	0.00174456	0.00170195	0.00165933	0.00161671	0.0015741	0.0013652	0.0011038	0.000842395
96.2508	0.00849748	0.00775515	0.00701283	0.0062705	0.00552818	0.00478585	0.00505953	0.00536104	0.00566255	0.00596406	0.00626557	0.00669175	0.00712495	0.00755816	0.00799136	0.00842456	0.00877653	0.00912143	0.00946633	0.00981123	0.0101561	0.00919358	0.00807492	0.00695625	0.00583759	0.00471892	0.00451211	0.00444557	0.00437904	0.0043125	0.00424597	0.00405626	0.0038431	0.00362993	0.00341677	0.0032036	0.00297154	0.00273513	0.00249873	0.00226233	0.00202593	0.00193791	0.00189013	0.00184235	0.00179457	0.00174679	0.00151713	0.00123005	0.000942957
97.4693	0.00912927	0.00835357	0.00757786	0.00680216	0.00602645	0.00525075	0.0055234	0.00582478	0.00612616	0.00642754	0.00672892	0.00715403	0.00758611	0.0080182	0.00845028	0.00888236	0.00923231	0.00957511	0.00991791	0.0102607	0.0106035	0.00959502	0.00842519	0.00725536	0.00608553	0.0049157	0.00470815	0.00464864	0.00458914	0.00452963	0.00447013	0.00428639	0.00407899	0.00387159	0.00366418	0.00345678	0.0032174	0.00297068	0.00272396	0.00247723	0.00223051	0.00213613	0.00208305	0.00202998	0.0019769	0.00192383	0.00167289	0.00135947	0.00104605
98.7187	0.00977707	0.00896714	0.00815721	0.00734728	0.00653735	0.00572742	0.00599903	0.00630027	0.00660151	0.00690276	0.007204	0.00762802	0.00805895	0.00848989	0.00892083	0.00935176	0.00969963	0.0100403	0.0103809	0.0107216	0.0110622	0.0100066	0.00878434	0.00756204	0.00633975	0.00511745	0.00490916	0.00485686	0.00480456	0.00475226	0.00469996	0.00452234	0.00432085	0.00411936	0.00391787	0.00371638	0.0034695	0.00321219	0.00295489	0.00269758	0.00244028	0.00233936	0.00228086	0.00222236	0.00216386	0.00210535	0.0018326	0.00149218	0.00115176
100	0.0104414	0.00959634	0.00875131	0.00790629	0.00706126	0.00621623	0.00648677	0.00678787	0.00708898	0.00739008	0.00769118	0.00811408	0.00854384	0.0089736	0.00940336	0.00983312	0.0101789	0.0105173	0.0108557	0.0111942	0.0115326	0.0104287	0.00915263	0.00787654	0.00660044	0.00532435	0.00511528	0.00507038	0.00502547	0.00498056	0.00493565	0.00476431	0.00456888	0.00437345	0.00417802	0.00398259	0.00372801	0.00345986	0.0031917	0.00292354	0.00265539	0.00254778	0.00248371	0.00241964	0.00235557	0.0022915	0.00199637	0.00162826	0.00126016
Time	-495	-493.011	-491.021	-489.032	-487.042	-485.053	-483.064	-481.074	-479.085	-477.095	-475.106	-473.117	-471.127	-469.138	-467.149	-465.159	-463.17	-461.18	-459.191	-457.202	-455.212	-453.223	-451.233	-449.244	-447.255	-445.265	-443.276	-441.286	-439.297	-437.308	-435.318	-433.329	-431.34	-429.35	-427.361	-425.371	-423.382	-421.393	-419.403	-417.414	-415.424	-413.435	-411.446	-409.456	-407.467	-405.477	-403.488	-401.499	-399.509
Frequency	FG axis-coding PPC
20	-0.0025726	-0.00215179	-0.00173099	-0.00131019	-0.000889382	-0.000468578	-0.000451552	-0.000445588	-0.000439625	-0.000433661	-0.000427697	-0.000453645	-0.00048139	-0.000509136	-0.000536881	-0.000564626	-0.000402968	-0.00022484	-4.67126e-05	0.000131415	0.000309543	0.00092131	0.00158486	0.0022484	0.00291195	0.00357549	0.0035802	0.00348355	0.00338691	0.00329026	0.00319361	0.00303744	0.00286994	0.00270244	0.00253494	0.00236744	0.00195513	0.00148663	0.00101813	0.000549636	8.11383e-05	3.84344e-06	3.26374e-05	6.14314e-05	9.02254e-05	0.000119019	0.000302994	0.000535974	0.000768953
20.3906	-0.002981	-0.00260207	-0.00222313	-0.00184419	-0.00146525	-0.00108631	-0.00106027	-0.0010439	-0.00102753	-0.00101117	-0.000994798	-0.000982025	-0.000969454	-0.000956884	-0.000944313	-0.000931742	-0.000756219	-0.000566526	-0.000376832	-0.000187139	2.55443e-06	0.000622214	0.00129321	0.00196421	0.00263521	0.00330621	0.00329055	0.00316926	0.00304796	0.00292666	0.00280537	0.00265927	0.00250845	0.00235763	0.00220681	0.00205599	0.00163491	0.00115181	0.000668708	0.000185606	-0.000297496	-0.000387448	-0.000370783	-0.000354118	-0.000337453	-0.000320788	-0.000138286	9.65855e-05	0.000331457
20.787	-0.00339551	-0.00305906	-0.00272261	-0.00238616	-0.00204971	-0.00171326	-0.00167808	-0.00165115	-0.00162422	-0.00159729	-0.00157036	-0.00151829	-0.0014648	-0.00141132	-0.00135783	-0.00130434	-0.00111474	-0.000913311	-0.00071188	-0.000510448	-0.000309017	0.000318654	0.000997219	0.00167578	0.00235435	0.00303291	0.00299658	0.00285027	0.00270396	0.00255764	0.00241133	0.00227545	0.00214156	0.00200767	0.00187378	0.00173989	0.00130992	0.000811991	0.000314067	-0.000183858	-0.000681782	-0.00078458	-0.000780225	-0.00077587	-0.000771515	-0.00076716	-0.000586153	-0.000349361	-0.000112569
21.1885	-0.00381536	-0.00352195	-0.00322854	-0.00293513	-0.00264171	-0.0023483	-0.00230386	-0.00226623	-0.00222861	-0.00219098	-0.00215336	-0.00206148	-0.00196655	-0.00187161	-0.00177668	-0.00168174	-0.00147789	-0.00126457	-0.00105125	-0.00083793	-0.000624609	1.11757e-05	0.000697404	0.00138363	0.00206986	0.00275609	0.00269882	0.00252717	0.00235551	0.00218386	0.0020122	0.00188668	0.00176993	0.00165319	0.00153645	0.00141971	0.000980725	0.000467787	-4.51516e-05	-0.00055809	-0.00107103	-0.00118684	-0.00119495	-0.00120307	-0.00121118	-0.00121929	-0.0010398	-0.000801064	-0.000562327
21.5944	-0.00423982	-0.00398992	-0.00374002	-0.00349011	-0.00324021	-0.00299031	-0.0029365	-0.00288806	-0.00283962	-0.00279118	-0.00274274	-0.00261062	-0.00247379	-0.00233696	-0.00220012	-0.00206329	-0.00184503	-0.00161969	-0.00139434	-0.001169	-0.000943662	-0.000299674	0.000394301	0.00108828	0.00178225	0.00247623	0.00239779	0.00220052	0.00200325	0.00180598	0.0016087	0.00149364	0.00139423	0.00129483	0.00119542	0.00109601	0.000647924	0.000119808	-0.000408309	-0.000936425	-0.00146454	-0.00159351	-0.00161423	-0.00163495	-0.00165567	-0.00167639	-0.00149842	-0.00125772	-0.00101702
22.004	-0.00466814	-0.00446214	-0.00425614	-0.00405015	-0.00384415	-0.00363815	-0.00357489	-0.00351554	-0.00345619	-0.00339684	-0.00333749	-0.00316476	-0.00298564	-0.00280653	-0.00262741	-0.0024483	-0.0022155	-0.00197803	-0.00174056	-0.00150308	-0.00126561	-0.000613349	8.84434e-05	0.000790236	0.00149203	0.00219382	0.00209402	0.0018709	0.00164778	0.00142466	0.00120154	0.00109703	0.00101512	0.000933206	0.000851294	0.000769381	0.000312099	-0.000231334	-0.000774767	-0.0013182	-0.00186163	-0.00200387	-0.00203731	-0.00207075	-0.00210419	-0.00213763	-0.00196121	-0.00171853	-0.00147584
22.4165	-0.00564367	-0.00544869	-0.00525371	-0.00505872	-0.00486374	-0.00466876	-0.00456228	-0.00445823	-0.00435418	-0.00425013	-0.00414608	-0.00393152	-0.00371073	-0.00348994	-0.00326915	-0.00304837	-0.0028345	-0.00262123	-0.00240796	-0.00219469	-0.00198142	-0.00135759	-0.00068474	-1.18896e-05	0.000660961	0.00133381	0.00123021	0.00100716	0.000784113	0.000561062	0.000338011	0.000232882	0.000150214	6.75463e-05	-1.51215e-05	-9.77894e-05	-0.000522625	-0.00102599	-0.00152936	-0.00203272	-0.00253609	-0.00266248	-0.00268663	-0.00271079	-0.00273495	-0.00275911	-0.00258395	-0.00234586	-0.00210777
22.8314	-0.00670845	-0.00651942	-0.00633039	-0.00614136	-0.00595233	-0.0057633	-0.00560818	-0.00545399	-0.0052998	-0.00514561	-0.00499141	-0.00473464	-0.0044721	-0.00420955	-0.003947	-0.00368445	-0.00349479	-0.00331147	-0.00312815	-0.00294483	-0.00276151	-0.00217195	-0.00153387	-0.000895801	-0.000257727	0.000380347	0.000275663	5.67079e-05	-0.000162247	-0.000381201	-0.000600156	-0.000707648	-0.000793908	-0.000880169	-0.000966429	-0.00105269	-0.00143847	-0.00189299	-0.00234751	-0.00280204	-0.00325656	-0.00336251	-0.00337392	-0.00338534	-0.00339676	-0.00340818	-0.00323425	-0.0030018	-0.00276934
23.2478	-0.0077772	-0.00759414	-0.00741109	-0.00722804	-0.00704499	-0.00686193	-0.00665799	-0.00645347	-0.00624894	-0.00604442	-0.0058399	-0.00554077	-0.0052363	-0.00493184	-0.00462737	-0.00432291	-0.00415755	-0.00400429	-0.00385104	-0.00369778	-0.00354452	-0.00298934	-0.00238618	-0.00178301	-0.00117984	-0.000576677	-0.000682452	-0.000897296	-0.00111214	-0.00132698	-0.00154182	-0.00165169	-0.00174155	-0.00183142	-0.00192129	-0.00201115	-0.00235773	-0.00276323	-0.00316873	-0.00357422	-0.00397972	-0.00406515	-0.00406378	-0.00406241	-0.00406104	-0.00405967	-0.00388698	-0.00366018	-0.00343338
23.665	-0.00884809	-0.00867102	-0.00849396	-0.0083169	-0.00813983	-0.00796277	-0.0077099	-0.00745494	-0.00719999	-0.00694504	-0.00669009	-0.00634851	-0.00600204	-0.00565558	-0.00530911	-0.00496264	-0.00482164	-0.00469851	-0.00457537	-0.00445223	-0.0043291	-0.00380838	-0.00324019	-0.002672	-0.00210381	-0.00153562	-0.00164249	-0.00185321	-0.00206394	-0.00227466	-0.00248538	-0.00259762	-0.0026911	-0.00278458	-0.00287806	-0.00297154	-0.00327884	-0.00363521	-0.00399159	-0.00434796	-0.00470433	-0.0047692	-0.00475502	-0.00474084	-0.00472666	-0.00471248	-0.00454101	-0.00431988	-0.00409875
24.0823	-0.00991929	-0.00974822	-0.00957714	-0.00940607	-0.009235	-0.00906393	-0.00876211	-0.00845672	-0.00815132	-0.00784592	-0.00754053	-0.00715648	-0.006768	-0.00637952	-0.00599105	-0.00560257	-0.00548593	-0.00539292	-0.00529991	-0.00520691	-0.0051139	-0.00462765	-0.00409445	-0.00356125	-0.00302804	-0.00249484	-0.0026028	-0.00280941	-0.00301601	-0.00322261	-0.00342921	-0.00354383	-0.00364092	-0.00373802	-0.00383511	-0.00393221	-0.00420022	-0.00450745	-0.00481468	-0.00512192	-0.00542915	-0.00547346	-0.00544646	-0.00541946	-0.00539246	-0.00536547	-0.00519524	-0.00497978	-0.00476432
24.4991	-0.0102344	-0.010094	-0.00995364	-0.00981329	-0.00967293	-0.00953257	-0.00920976	-0.00888196	-0.00855416	-0.00822636	-0.00789855	-0.00751684	-0.00713209	-0.00674734	-0.00636258	-0.00597783	-0.0058803	-0.00580775	-0.00573519	-0.00566264	-0.00559008	-0.00512165	-0.00460595	-0.00409024	-0.00357454	-0.00305884	-0.00317044	-0.00337854	-0.00358664	-0.00379475	-0.00400285	-0.00412467	-0.00423005	-0.00433543	-0.00444081	-0.00454619	-0.00477961	-0.00504242	-0.00530523	-0.00556803	-0.00583084	-0.00586051	-0.00582696	-0.0057934	-0.00575985	-0.0057263	-0.00556254	-0.00535767	-0.00515279
24.9148	-0.0102746	-0.0101739	-0.0100732	-0.00997241	-0.00987167	-0.00977093	-0.00943731	-0.00909731	-0.00875731	-0.00841732	-0.00807732	-0.00771417	-0.00734973	-0.00698528	-0.00662083	-0.00625638	-0.00617602	-0.00612037	-0.00606471	-0.00600906	-0.0059534	-0.00549671	-0.00499213	-0.00448756	-0.00398298	-0.0034784	-0.00359455	-0.00380619	-0.00401783	-0.00422947	-0.00444111	-0.00457186	-0.00468721	-0.00480255	-0.0049179	-0.00503325	-0.00523385	-0.00545403	-0.00567421	-0.00589438	-0.00611456	-0.00613177	-0.00609395	-0.00605612	-0.0060183	-0.00598047	-0.00582507	-0.00563254	-0.00544001
25.3292	-0.0103148	-0.0102535	-0.0101923	-0.010131	-0.0100697	-0.0100085	-0.00966409	-0.00931194	-0.00895979	-0.00860764	-0.00825548	-0.00791085	-0.00756664	-0.00722242	-0.00687821	-0.006534	-0.00647075	-0.00643194	-0.00639313	-0.00635432	-0.0063155	-0.00587051	-0.00537703	-0.00488354	-0.00439005	-0.00389656	-0.00401724	-0.00423241	-0.00444757	-0.00466274	-0.0048779	-0.00501756	-0.00514284	-0.00526811	-0.00539339	-0.00551867	-0.00568657	-0.00586426	-0.00604195	-0.00621964	-0.00639733	-0.00640213	-0.00636005	-0.00631796	-0.00627588	-0.00623379	-0.00608672	-0.00590649	-0.00572626
25.7418	-0.0103547	-0.0103328	-0.0103109	-0.0102889	-0.010267	-0.010245	-0.00988992	-0.00952566	-0.00916141	-0.00879715	-0.0084329	-0.00810669	-0.00778263	-0.00745857	-0.00713451	-0.00681044	-0.00676424	-0.0067422	-0.00672016	-0.00669812	-0.00667608	-0.00624274	-0.0057603	-0.00527785	-0.0047954	-0.00431296	-0.00443815	-0.00465682	-0.0048755	-0.00509417	-0.00531285	-0.00546138	-0.00559654	-0.00573171	-0.00586687	-0.00600204	-0.00613738	-0.00627276	-0.00640814	-0.00654352	-0.00667891	-0.00667134	-0.00662502	-0.0065787	-0.00653237	-0.00648605	-0.00634727	-0.00617929	-0.00601131
26.1523	-0.0103945	-0.0104117	-0.0104289	-0.010446	-0.0104632	-0.0104804	-0.0101146	-0.0097383	-0.009362	-0.00898571	-0.00860941	-0.00830154	-0.00799753	-0.00769351	-0.0073895	-0.00708548	-0.00705624	-0.00705088	-0.00704553	-0.00704018	-0.00703482	-0.00661308	-0.00614162	-0.00567016	-0.0051987	-0.00472723	-0.00485692	-0.00507908	-0.00530125	-0.00552342	-0.00574559	-0.00590294	-0.00604794	-0.00619295	-0.00633795	-0.00648296	-0.0065859	-0.00667919	-0.00677247	-0.00686576	-0.00695905	-0.00693919	-0.00688865	-0.00683811	-0.00678756	-0.00673702	-0.00660649	-0.0064507	-0.00629491
26.5602	-0.0099594	-0.010004	-0.0100486	-0.0100931	-0.0101377	-0.0101823	-0.00984382	-0.00949486	-0.0091459	-0.00879694	-0.00844797	-0.00817212	-0.00790038	-0.00762864	-0.0073569	-0.00708516	-0.00706397	-0.00706456	-0.00706516	-0.00706576	-0.00706635	-0.00664967	-0.00618316	-0.00571665	-0.00525014	-0.00478363	-0.00492675	-0.00516366	-0.00540057	-0.00563749	-0.0058744	-0.00603656	-0.00618448	-0.0063324	-0.00648032	-0.00662824	-0.00671404	-0.00678558	-0.00685711	-0.00692865	-0.00700019	-0.00695872	-0.00688661	-0.0068145	-0.00674239	-0.00667027	-0.00653608	-0.00638227	-0.00622847
26.9635	-0.00921531	-0.00927938	-0.00934345	-0.00940752	-0.00947159	-0.00953566	-0.00924932	-0.00895338	-0.00865744	-0.00836149	-0.00806555	-0.00783046	-0.0075988	-0.00736714	-0.00713548	-0.00690382	-0.00688478	-0.00688422	-0.00688366	-0.00688311	-0.00688255	-0.00646659	-0.00600103	-0.00553547	-0.00506991	-0.00460435	-0.0047667	-0.00502564	-0.00528459	-0.00554354	-0.00580249	-0.00596679	-0.00611305	-0.00625932	-0.00640558	-0.00655185	-0.00663065	-0.00669396	-0.00675728	-0.0068206	-0.00688391	-0.00681488	-0.00670995	-0.00660502	-0.00650009	-0.00639516	-0.00624948	-0.00609095	-0.00593241
27.3588	-0.00848593	-0.0085691	-0.00865228	-0.00873545	-0.00881863	-0.0089018	-0.00866656	-0.00842259	-0.00817863	-0.00793466	-0.00769069	-0.00749557	-0.00730319	-0.00711082	-0.00691844	-0.00672607	-0.00670913	-0.00670744	-0.00670576	-0.00670407	-0.00670239	-0.00628714	-0.00582251	-0.00535788	-0.00489325	-0.00442861	-0.00460981	-0.00489036	-0.00517091	-0.00545145	-0.005732	-0.00589839	-0.00604303	-0.00618768	-0.00633232	-0.00647696	-0.00654891	-0.00660416	-0.00665942	-0.00671468	-0.00676994	-0.00667387	-0.00653677	-0.00639967	-0.00626257	-0.00612547	-0.00596855	-0.00580538	-0.0056422
27.7428	-0.00777745	-0.00787918	-0.00798091	-0.00808265	-0.00818438	-0.00828612	-0.00810051	-0.00790702	-0.00771354	-0.00752006	-0.00732657	-0.00717027	-0.00701605	-0.00686184	-0.00670762	-0.00655341	-0.00653851	-0.00653573	-0.00653295	-0.00653017	-0.00652739	-0.00611283	-0.0056491	-0.00518537	-0.00472164	-0.00425792	-0.00445741	-0.00475894	-0.00506048	-0.00536201	-0.00566354	-0.00583196	-0.00597502	-0.00611809	-0.00626116	-0.00640422	-0.00646951	-0.00651694	-0.00656437	-0.0066118	-0.00665923	-0.00653691	-0.00636857	-0.00620022	-0.00603187	-0.00586352	-0.00569568	-0.00552799	-0.0053603
28.1121	-0.00709608	-0.00721566	-0.00733524	-0.00745482	-0.00757441	-0.00769399	-0.00755611	-0.00741118	-0.00726625	-0.00712132	-0.00697639	-0.00685741	-0.0067399	-0.00662238	-0.00650487	-0.00638735	-0.00637442	-0.00637059	-0.00636675	-0.00636292	-0.00635908	-0.00594519	-0.00548233	-0.00501947	-0.00455661	-0.00409375	-0.00431085	-0.00463256	-0.00495427	-0.00527598	-0.00559769	-0.00576807	-0.00590962	-0.00605117	-0.00619272	-0.00633427	-0.00639315	-0.00643305	-0.00647295	-0.00651285	-0.00655276	-0.00640519	-0.00620679	-0.00600839	-0.00580999	-0.00561159	-0.00543324	-0.00526122	-0.0050892
28.4635	-0.00659341	-0.00671863	-0.00684384	-0.00696906	-0.00709427	-0.00721949	-0.00711365	-0.00700149	-0.00688932	-0.00677716	-0.00666499	-0.00657102	-0.00647807	-0.00638513	-0.00629218	-0.00619923	-0.00619116	-0.00619048	-0.0061898	-0.00618911	-0.00618843	-0.00577177	-0.00530544	-0.00483912	-0.00437279	-0.00390646	-0.0041411	-0.00448357	-0.00482604	-0.00516851	-0.00551098	-0.00568619	-0.00582956	-0.00597292	-0.00611628	-0.00625964	-0.00631073	-0.00634064	-0.00637055	-0.00640047	-0.00643038	-0.00627031	-0.00605871	-0.00584712	-0.00563553	-0.00542393	-0.00524081	-0.00506669	-0.00489257
28.7987	-0.00627722	-0.0063951	-0.00651298	-0.00663086	-0.00674873	-0.00686661	-0.00677635	-0.00668038	-0.00658442	-0.00648845	-0.00639249	-0.00631058	-0.00622946	-0.00614834	-0.00606723	-0.00598611	-0.00598603	-0.00599301	-0.00599998	-0.00600695	-0.00601392	-0.00559083	-0.00511639	-0.00464195	-0.00416751	-0.00369307	-0.00394529	-0.0043093	-0.00467332	-0.00503733	-0.00540134	-0.00558452	-0.00573325	-0.00588198	-0.00603071	-0.00617945	-0.00622121	-0.00623843	-0.00625565	-0.00627287	-0.00629009	-0.00613098	-0.00592406	-0.00571713	-0.0055102	-0.00530328	-0.00512148	-0.00494761	-0.00477375
29.1243	-0.00596999	-0.00608074	-0.00619148	-0.00630223	-0.00641297	-0.00652372	-0.00644859	-0.00636837	-0.00628814	-0.00620792	-0.0061277	-0.00605751	-0.00598789	-0.00591826	-0.00584864	-0.00577902	-0.00578671	-0.00580112	-0.00581554	-0.00582995	-0.00584436	-0.00541502	-0.00493269	-0.00445037	-0.00396804	-0.00348571	-0.00375502	-0.00413997	-0.00452492	-0.00490987	-0.00529482	-0.00548573	-0.00563967	-0.00579362	-0.00594757	-0.00610152	-0.00613423	-0.00613912	-0.00614401	-0.00614889	-0.00615378	-0.0059956	-0.00579321	-0.00559082	-0.00538843	-0.00518603	-0.00500552	-0.00483191	-0.0046583
29.4475	-0.00566504	-0.00576871	-0.00587238	-0.00597605	-0.00607972	-0.00618339	-0.00612327	-0.00605868	-0.00599408	-0.00592948	-0.00586488	-0.00580633	-0.00574811	-0.0056899	-0.00563169	-0.00557348	-0.00558887	-0.00561067	-0.00563247	-0.00565427	-0.00567607	-0.00524052	-0.00475037	-0.00426021	-0.00377006	-0.0032799	-0.00356618	-0.00397191	-0.00437763	-0.00478336	-0.00518908	-0.00538767	-0.00554679	-0.00570592	-0.00586505	-0.00602418	-0.0060479	-0.00604055	-0.00603319	-0.00602583	-0.00601848	-0.00586123	-0.00566334	-0.00546545	-0.00526756	-0.00506967	-0.00489042	-0.00471706	-0.00454371
29.7754	-0.00535573	-0.00545222	-0.0055487	-0.00564519	-0.00574168	-0.00583817	-0.00579329	-0.00574454	-0.00569579	-0.00564704	-0.00559829	-0.00555154	-0.0055049	-0.00545826	-0.00541162	-0.00536498	-0.0053882	-0.00541749	-0.00544678	-0.00547607	-0.00550535	-0.00506352	-0.00456542	-0.00406733	-0.00356924	-0.00307114	-0.00337463	-0.00380143	-0.00422823	-0.00465503	-0.00508183	-0.0052882	-0.00545258	-0.00561696	-0.00578135	-0.00594573	-0.00596033	-0.00594056	-0.00592079	-0.00590101	-0.00588124	-0.00572494	-0.00553161	-0.00533829	-0.00514496	-0.00495163	-0.00477368	-0.00460057	-0.00442747
30.1149	-0.00498548	-0.00507272	-0.00515995	-0.00524719	-0.00533442	-0.00542166	-0.00538513	-0.00534521	-0.00530529	-0.00526537	-0.00522546	-0.00519421	-0.00516346	-0.00513271	-0.00510196	-0.00507121	-0.00510699	-0.00514855	-0.00519012	-0.00523168	-0.00527325	-0.00482668	-0.00432182	-0.00381696	-0.00331211	-0.00280725	-0.00312304	-0.00356509	-0.00400714	-0.00444918	-0.00489123	-0.00510821	-0.00528231	-0.00545642	-0.00563053	-0.00580464	-0.0058186	-0.00579581	-0.00577301	-0.00575022	-0.00572743	-0.00557931	-0.0053972	-0.00521509	-0.00503299	-0.00485088	-0.00467529	-0.00450176	-0.00432824
30.4695	-0.00449674	-0.00457059	-0.00464445	-0.0047183	-0.00479215	-0.004866	-0.00482302	-0.00477685	-0.00473067	-0.0046845	-0.00463832	-0.00463001	-0.00462383	-0.00461764	-0.00461146	-0.00460528	-0.00466331	-0.00472693	-0.00479055	-0.00485417	-0.00491779	-0.00446992	-0.00396097	-0.00345203	-0.00294308	-0.00243413	-0.00275154	-0.00319607	-0.0036406	-0.00408513	-0.00452966	-0.00476292	-0.00495595	-0.00514897	-0.00534199	-0.00553501	-0.00556628	-0.00556043	-0.00555458	-0.00554872	-0.00554287	-0.00541802	-0.00526089	-0.00510376	-0.00494663	-0.0047895	-0.0046185	-0.00444311	-0.00426773
30.8371	-0.00398998	-0.00404996	-0.00410993	-0.0041699	-0.00422988	-0.00428985	-0.00424019	-0.00418753	-0.00413487	-0.0040822	-0.00402954	-0.00404499	-0.00406429	-0.00408358	-0.00410287	-0.00412217	-0.00420328	-0.00428976	-0.00437625	-0.00446273	-0.00454922	-0.0041	-0.00358681	-0.00307363	-0.00256044	-0.00204726	-0.00236633	-0.00281344	-0.00326055	-0.00370765	-0.00415476	-0.00440491	-0.00461754	-0.00483017	-0.0050428	-0.00525544	-0.00530466	-0.00531637	-0.00532808	-0.0053398	-0.00535151	-0.00525078	-0.00511955	-0.00498832	-0.00485709	-0.00472586	-0.00455961	-0.0043823	-0.00420499
31.2154	-0.00346864	-0.00351434	-0.00356003	-0.00360573	-0.00365143	-0.00369713	-0.00364059	-0.00358125	-0.00352191	-0.00346258	-0.00340324	-0.00344315	-0.00348865	-0.00353415	-0.00357965	-0.00362516	-0.00373001	-0.00384002	-0.00395003	-0.00406004	-0.00417005	-0.00371944	-0.00320189	-0.00268435	-0.0021668	-0.00164925	-0.00197004	-0.0024198	-0.00286956	-0.00331932	-0.00376907	-0.00403659	-0.0042694	-0.00450221	-0.00473501	-0.00496782	-0.0050355	-0.00506529	-0.00509507	-0.00512486	-0.00515464	-0.00507872	-0.00497414	-0.00486956	-0.00476498	-0.00466039	-0.00449903	-0.00431974	-0.00414045
31.6017	-0.00293616	-0.00296727	-0.00299839	-0.00302951	-0.00306062	-0.00309174	-0.00302818	-0.00296202	-0.00289587	-0.00282971	-0.00276356	-0.00282844	-0.00290071	-0.00297298	-0.00304525	-0.00311752	-0.00324662	-0.00338066	-0.0035147	-0.00364873	-0.00378277	-0.00333075	-0.00280875	-0.00228674	-0.00176474	-0.00124274	-0.00156528	-0.00201775	-0.00247021	-0.00292268	-0.00337515	-0.00366041	-0.00391382	-0.00416723	-0.00442065	-0.00467406	-0.0047606	-0.00480884	-0.00485708	-0.00490533	-0.00495357	-0.004903	-0.00482563	-0.00474826	-0.00467089	-0.00459352	-0.00443716	-0.00425584	-0.00407453
31.9936	-0.00250757	-0.00252455	-0.00254154	-0.00255852	-0.0025755	-0.00259249	-0.0025173	-0.00243959	-0.00236189	-0.00228418	-0.00220647	-0.00229101	-0.0023847	-0.00247838	-0.00257206	-0.00266574	-0.00281531	-0.00296974	-0.00312417	-0.0032786	-0.00343303	-0.00298002	-0.00245448	-0.00192894	-0.0014034	-0.000877858	-0.00120134	-0.00165544	-0.00210954	-0.00256364	-0.00301773	-0.00331869	-0.00359049	-0.00386228	-0.00413407	-0.00440586	-0.00451079	-0.00457743	-0.00464407	-0.00471071	-0.00477735	-0.00474981	-0.00469673	-0.00464366	-0.00459058	-0.0045375	-0.00438652	-0.00420462	-0.00402272
32.3907	-0.00252325	-0.00252857	-0.00253389	-0.00253921	-0.00254453	-0.00254985	-0.00244477	-0.00233667	-0.00222856	-0.00212046	-0.00201236	-0.00209389	-0.00218611	-0.00227834	-0.00237056	-0.00246278	-0.00261646	-0.00277549	-0.00293451	-0.00309354	-0.00325257	-0.00280038	-0.00227521	-0.00175004	-0.00122486	-0.000699692	-0.00102076	-0.00147203	-0.00192329	-0.00237455	-0.00282581	-0.0031334	-0.00341362	-0.00369385	-0.00397407	-0.00425429	-0.00437489	-0.00445885	-0.00454281	-0.00462677	-0.00471074	-0.00469573	-0.00465389	-0.00461205	-0.00457021	-0.00452837	-0.00438412	-0.00420754	-0.00403096
32.7973	-0.0025393	-0.00253268	-0.00252606	-0.00251944	-0.00251282	-0.0025062	-0.00237051	-0.00223129	-0.00209206	-0.00195284	-0.00181362	-0.00189208	-0.0019828	-0.00207353	-0.00216425	-0.00225498	-0.00241287	-0.00257661	-0.00274034	-0.00290408	-0.00306781	-0.00261646	-0.00209167	-0.00156687	-0.00104208	-0.000517284	-0.000835888	-0.00128425	-0.0017326	-0.00218096	-0.00262932	-0.00294369	-0.00323255	-0.0035214	-0.00381026	-0.00409911	-0.00423575	-0.00433744	-0.00443914	-0.00454084	-0.00464254	-0.00464037	-0.00461003	-0.00457969	-0.00454935	-0.00451901	-0.00438167	-0.00421054	-0.00403941
33.2182	-0.00255592	-0.00253694	-0.00251796	-0.00249897	-0.00247999	-0.00246101	-0.00229363	-0.00212219	-0.00195075	-0.0017793	-0.00160786	-0.00168314	-0.00177232	-0.00186149	-0.00195067	-0.00203985	-0.0022021	-0.00237071	-0.00253932	-0.00270792	-0.00287653	-0.00242605	-0.00190165	-0.00137724	-0.000852841	-0.000328437	-0.000644487	-0.00108984	-0.00153519	-0.00198054	-0.00242589	-0.00274729	-0.00304508	-0.00334288	-0.00364067	-0.00393846	-0.0040917	-0.00421176	-0.00433181	-0.00445187	-0.00457193	-0.00458305	-0.00456462	-0.00454619	-0.00452776	-0.00450933	-0.00437913	-0.00421364	-0.00404815
33.6584	-0.0025733	-0.00254139	-0.00250948	-0.00247757	-0.00244566	-0.00241375	-0.00221324	-0.0020081	-0.00180297	-0.00159784	-0.0013927	-0.00146465	-0.00155221	-0.00163976	-0.00172732	-0.00181488	-0.00198169	-0.0021554	-0.0023291	-0.00250281	-0.00267651	-0.00222694	-0.00170294	-0.00117895	-0.000654954	-0.000130959	-0.000444338	-0.000886544	-0.00132875	-0.00177096	-0.00221316	-0.00254191	-0.00284905	-0.00315619	-0.00346332	-0.00377046	-0.00394106	-0.00408032	-0.00421958	-0.00435884	-0.0044981	-0.00452311	-0.00451713	-0.00451116	-0.00450518	-0.00449921	-0.00437648	-0.00421689	-0.00405729
34.1227	-0.00259104	-0.00254483	-0.00249862	-0.00245242	-0.00240621	-0.00236001	-0.00212838	-0.00189167	-0.00165497	-0.00141826	-0.00118155	-0.00124823	-0.00133201	-0.00141579	-0.00149956	-0.00158334	-0.00175343	-0.00193103	-0.00210864	-0.00228624	-0.00246384	-0.00201517	-0.00149173	-0.000968291	-0.000444849	7.85927e-05	-0.000232979	-0.000673014	-0.00111305	-0.00155308	-0.00199312	-0.00232976	-0.00264671	-0.00296366	-0.00328062	-0.00359757	-0.00378477	-0.0039422	-0.00409962	-0.00425705	-0.00441447	-0.00445409	-0.00446176	-0.00446943	-0.0044771	-0.00448477	-0.0043707	-0.00421818	-0.00406566
34.6121	-0.00260116	-0.00253045	-0.00245973	-0.00238901	-0.0023183	-0.00224758	-0.00203821	-0.00182504	-0.00161186	-0.00139869	-0.00118552	-0.00122155	-0.00127162	-0.00132169	-0.00137175	-0.00142182	-0.0015735	-0.001734	-0.00189451	-0.00205502	-0.00221552	-0.00176711	-0.001246	-0.000724882	-0.000203766	0.00031735	-6.78473e-06	-0.000460959	-0.000915133	-0.00136931	-0.00182348	-0.00217053	-0.00249718	-0.00282382	-0.00315047	-0.00347712	-0.00365736	-0.003804	-0.00395064	-0.00409728	-0.00424391	-0.00429828	-0.00432762	-0.00435697	-0.00438631	-0.00441565	-0.00432178	-0.00418899	-0.00405619
35.1147	-0.00261157	-0.00251568	-0.00241979	-0.0023239	-0.00222801	-0.00213212	-0.0019456	-0.0017566	-0.0015676	-0.0013786	-0.0011896	-0.00119415	-0.0012096	-0.00122505	-0.0012405	-0.00125595	-0.0013887	-0.00153166	-0.00167461	-0.00181756	-0.00196051	-0.00151236	-0.000993635	-0.000474907	4.38211e-05	0.000562549	0.000225511	-0.000243183	-0.000711877	-0.00118057	-0.00164927	-0.002007	-0.00234361	-0.00268021	-0.00301681	-0.00335342	-0.00352651	-0.00366207	-0.00379763	-0.00393319	-0.00406876	-0.00413827	-0.00418987	-0.00424147	-0.00429307	-0.00434468	-0.00427154	-0.00415901	-0.00404648
35.616	-0.00262194	-0.00250094	-0.00237995	-0.00225895	-0.00213796	-0.00201696	-0.00185324	-0.00168835	-0.00152345	-0.00135856	-0.00119366	-0.00116681	-0.00114774	-0.00112866	-0.00110959	-0.00109052	-0.0012044	-0.00132984	-0.00145528	-0.00158073	-0.00170617	-0.00125828	-0.000741936	-0.00022559	0.000290756	0.000807103	0.000457196	-2.59807e-05	-0.000509157	-0.000992334	-0.00147551	-0.00184391	-0.00219044	-0.00253697	-0.00288351	-0.00323004	-0.003396	-0.00352051	-0.00364503	-0.00376954	-0.00389406	-0.00397868	-0.00405248	-0.00412628	-0.00420008	-0.00427388	-0.00422143	-0.00412911	-0.00403679
36.1014	-0.00263199	-0.00248668	-0.00234137	-0.00219606	-0.00205075	-0.00190545	-0.0017638	-0.00162225	-0.0014807	-0.00133915	-0.0011976	-0.00114034	-0.00108784	-0.00103533	-0.00098282	-0.000930312	-0.00102592	-0.00113441	-0.0012429	-0.00135138	-0.00145987	-0.00101223	-0.000498195	1.58445e-05	0.000529884	0.00104392	0.000681555	0.000184354	-0.000312847	-0.000810047	-0.00130725	-0.00168597	-0.00204212	-0.00239827	-0.00275442	-0.00311057	-0.00326962	-0.00338344	-0.00349725	-0.00361107	-0.00372488	-0.00382413	-0.00391943	-0.00401473	-0.00411003	-0.00420533	-0.00417291	-0.00410015	-0.0040274
36.5565	-0.0026414	-0.0024733	-0.0023052	-0.00213711	-0.00196901	-0.00180091	-0.00167995	-0.00156029	-0.00144062	-0.00132096	-0.00120129	-0.00111553	-0.00103168	-0.000947832	-0.000863983	-0.000780133	-0.00085861	-0.000951204	-0.0010438	-0.00113639	-0.00122898	-0.000781583	-0.000269706	0.000242172	0.000754049	0.00126593	0.000891875	0.000381528	-0.00012882	-0.000639167	-0.00114951	-0.00153791	-0.00190307	-0.00226824	-0.0026334	-0.00299857	-0.00315115	-0.00325493	-0.00335872	-0.00346251	-0.0035663	-0.00367926	-0.00379471	-0.00391016	-0.00402561	-0.00414106	-0.00412742	-0.00407301	-0.0040186
36.9702	-0.00191997	-0.00175842	-0.00159686	-0.00143531	-0.00127375	-0.00111219	-0.00104714	-0.00098473	-0.000922319	-0.000859909	-0.000797498	-0.000681248	-0.000561964	-0.00044268	-0.000323396	-0.000204112	-0.000260586	-0.000332343	-0.000404101	-0.000475859	-0.000547616	-0.00010192	0.000405561	0.000913042	0.00142052	0.001928	0.00152463	0.000981118	0.000437609	-0.000105899	-0.000649408	-0.00104145	-0.00140463	-0.00176781	-0.002131	-0.00249418	-0.0026313	-0.00271652	-0.00280175	-0.00288698	-0.0029722	-0.00311043	-0.00326304	-0.00341565	-0.00356825	-0.00372086	-0.00373082	-0.00369573	-0.00366065
37.3489	-0.00120935	-0.00105566	-0.000901972	-0.000748282	-0.000594591	-0.000440901	-0.000429571	-0.000422143	-0.000414714	-0.000407285	-0.000399856	-0.000255378	-0.000103179	4.90202e-05	0.000201219	0.000353418	0.000317529	0.000265284	0.00021304	0.000160795	0.000108551	0.000552583	0.00105587	0.00155916	0.00206245	0.00256574	0.00213423	0.00155891	0.000983583	0.000408259	-0.000167065	-0.000562082	-0.000922755	-0.00128343	-0.0016441	-0.00200477	-0.00212707	-0.00219465	-0.00226224	-0.00232982	-0.00239741	-0.00255965	-0.00274757	-0.00293548	-0.0031234	-0.00331131	-0.00334333	-0.00332611	-0.0033089
37.7043	-0.000542493	-0.000396184	-0.000249874	-0.000103564	4.27457e-05	0.000189055	0.000149968	0.000105801	6.16342e-05	1.74673e-05	-2.66996e-05	0.000144267	0.000327355	0.000510442	0.000693529	0.000876616	0.000860044	0.000826111	0.000792178	0.000758244	0.000724311	0.00116678	0.00166614	0.0021655	0.00266485	0.00316421	0.0027063	0.00210112	0.00149594	0.000890757	0.000285576	-0.000112237	-0.000470553	-0.000828868	-0.00118718	-0.0015455	-0.00165389	-0.00170492	-0.00175595	-0.00180698	-0.00185801	-0.00204279	-0.00226384	-0.00248489	-0.00270594	-0.00292699	-0.0029797	-0.00297925	-0.00297881
38.048	0.000102491	0.000241662	0.000380833	0.000520005	0.000659176	0.000798347	0.000710497	0.000616426	0.000522356	0.000428286	0.000334216	0.000530803	0.000743765	0.000956727	0.00116969	0.00138265	0.00138476	0.00136854	0.00135232	0.0013361	0.00131987	0.00176083	0.00225639	0.00275194	0.00324749	0.00374304	0.0032596	0.00262554	0.00199148	0.00135743	0.000723369	0.00032285	-3.31842e-05	-0.000389219	-0.000745254	-0.00110129	-0.00119623	-0.00123125	-0.00126627	-0.00130129	-0.00133631	-0.00154288	-0.00179598	-0.00204907	-0.00230217	-0.00255527	-0.002628	-0.00264377	-0.00265955
38.3918	0.000747484	0.000879516	0.00101155	0.00114358	0.00127561	0.00140765	0.00127103	0.00112706	0.000983084	0.00083911	0.000695136	0.000917344	0.00116018	0.00140302	0.00164586	0.00188869	0.00190949	0.00191098	0.00191247	0.00191395	0.00191544	0.00235489	0.00284664	0.00333839	0.00383014	0.00432188	0.00381291	0.00314997	0.00248704	0.0018241	0.00116117	0.000757944	0.00040419	5.04355e-05	-0.000303319	-0.000657073	-0.000738567	-0.000757574	-0.000776582	-0.000795589	-0.000814597	-0.00104296	-0.00132811	-0.00161325	-0.0018984	-0.00218354	-0.00227629	-0.00230829	-0.00234028
38.7465	0.00170329	0.0018135	0.00192372	0.00203393	0.00214414	0.00225436	0.0020505	0.00183804	0.00162558	0.00141312	0.00120065	0.00143075	0.00168578	0.00194081	0.00219583	0.00245086	0.00249348	0.00251763	0.00254177	0.00256592	0.00259007	0.00301859	0.00349539	0.0039722	0.004449	0.00492581	0.00439747	0.0037145	0.00303153	0.00234856	0.00166559	0.00124965	0.000884585	0.000519517	0.000154448	-0.000210621	-0.000283032	-0.000288276	-0.000293519	-0.000298763	-0.000304007	-0.000545102	-0.000850156	-0.00115521	-0.00146026	-0.00176532	-0.00186916	-0.00190946	-0.00194975
39.1188	0.00278055	0.00286416	0.00294777	0.00303139	0.003115	0.00319861	0.00291987	0.00263119	0.00234251	0.00205384	0.00176516	0.00199877	0.0022618	0.00252483	0.00278786	0.00305089	0.00311705	0.00316609	0.00321514	0.00326418	0.00331322	0.00372787	0.00418617	0.00464447	0.00510277	0.00556107	0.00501422	0.00431274	0.00361125	0.00290977	0.00220828	0.00177647	0.00139602	0.00101557	0.000635121	0.000254672	0.000190557	0.000199044	0.00020753	0.000216017	0.000224504	-2.74336e-05	-0.000349994	-0.000672555	-0.000995115	-0.00131768	-0.00143069	-0.00147753	-0.00152437
39.5127	0.00392071	0.00397617	0.00403163	0.00408708	0.00414254	0.004198	0.00383999	0.00347065	0.00310131	0.00273197	0.00236264	0.00259996	0.00287145	0.00314295	0.00341445	0.00368595	0.00377703	0.00385242	0.00392782	0.00400321	0.0040786	0.00447856	0.00491727	0.00535599	0.0057947	0.00623341	0.00566698	0.0049459	0.00422482	0.00350375	0.00278267	0.00233404	0.00193732	0.00154059	0.00114386	0.000747133	0.000691798	0.000714817	0.000737836	0.000760854	0.000783873	0.00052046	0.000179371	-0.000161718	-0.000502808	-0.000843897	-0.000966619	-0.00102038	-0.00107415
39.9327	0.0051362	0.00516165	0.00518709	0.00521253	0.00523798	0.00526342	0.00482091	0.00436558	0.00391025	0.00345492	0.00299958	0.00324086	0.00352139	0.00380192	0.00408244	0.00436297	0.00448062	0.0045841	0.00468758	0.00479107	0.00489455	0.00527885	0.00569669	0.00611452	0.00653235	0.00695019	0.00636286	0.0056209	0.00487893	0.00413697	0.003395	0.00292846	0.00251438	0.0021003	0.00168621	0.00127213	0.00122616	0.00126467	0.00130318	0.00134169	0.0013802	0.00110455	0.000743712	0.00038287	2.20283e-05	-0.000338814	-0.000471886	-0.000533031	-0.000594176
40.383	0.00643946	0.00643272	0.00642599	0.00641925	0.00641251	0.00640577	0.00587266	0.00532513	0.00477759	0.00423006	0.00368252	0.00392805	0.00421826	0.00450846	0.00479867	0.00508888	0.00523501	0.00536861	0.00550221	0.00563581	0.00576941	0.00613693	0.00653238	0.00692782	0.00732327	0.00771871	0.007109	0.00634463	0.00558027	0.00481591	0.00405155	0.0035658	0.00313311	0.00270042	0.00226773	0.00183504	0.0017991	0.00185422	0.00190934	0.00196447	0.00201959	0.00173082	0.0013488	0.000966782	0.00058476	0.000202739	5.85692e-05	-1.04903e-05	-7.95497e-05
40.8663	0.00740633	0.00736947	0.00733262	0.00729577	0.00725892	0.00722207	0.00662865	0.00601997	0.0054113	0.00480263	0.00419395	0.00444511	0.00474471	0.00504431	0.00534391	0.00564351	0.0058012	0.00594656	0.00609192	0.00623727	0.00638263	0.00673836	0.00711922	0.00750007	0.00788092	0.00826177	0.00763857	0.0068609	0.00608323	0.00530556	0.00452789	0.00402059	0.00356479	0.00310899	0.00265319	0.0021974	0.00216595	0.0022319	0.00229784	0.00236379	0.00242974	0.00212641	0.00172294	0.00131946	0.000915989	0.000512516	0.000365319	0.000299051	0.000232783
41.3673	0.00819187	0.00812603	0.00806019	0.00799434	0.0079285	0.00786266	0.00722524	0.00657216	0.00591909	0.00526601	0.00461294	0.00487047	0.0051793	0.00548814	0.00579697	0.00610581	0.00626596	0.00641318	0.00656041	0.00670763	0.00685485	0.0072015	0.00757196	0.00794242	0.00831288	0.00868334	0.00805146	0.00726537	0.00647929	0.0056932	0.00490711	0.00437702	0.0038957	0.00341437	0.00293304	0.00245172	0.00242178	0.00249543	0.00256909	0.00264275	0.0027164	0.00239773	0.00197266	0.0015476	0.00112253	0.000697465	0.000551586	0.00049387	0.000436155
41.8589	0.00896259	0.00886831	0.00877402	0.00867973	0.00858544	0.00849115	0.00781058	0.00711393	0.00641729	0.00572065	0.00502401	0.0052878	0.00560569	0.00592359	0.00624149	0.00655938	0.00672194	0.006871	0.00702005	0.00716911	0.00731817	0.0076559	0.00801616	0.00837642	0.00873668	0.00909694	0.00845655	0.00766221	0.00686786	0.00607352	0.00527918	0.00472673	0.00422036	0.00371398	0.00320761	0.00270124	0.00267278	0.002754	0.00283521	0.00291643	0.00299765	0.00266393	0.00221768	0.00177143	0.00132518	0.000878925	0.000734338	0.000685014	0.000635689
42.3137	0.00967568	0.00955507	0.00943447	0.00931386	0.00919326	0.00907265	0.00835214	0.00761519	0.00687824	0.0061413	0.00540435	0.00567392	0.0060002	0.00632648	0.00665276	0.00697904	0.00714383	0.00729458	0.00744533	0.00759608	0.00774683	0.00807632	0.00842714	0.00877797	0.00912879	0.00947962	0.00883135	0.00802936	0.00722738	0.0064254	0.00562342	0.00505028	0.00452074	0.00399119	0.00346165	0.0029321	0.002905	0.00299322	0.00308144	0.00316966	0.00325788	0.00291022	0.00244437	0.00197852	0.00151267	0.00104681	0.000903424	0.000861863	0.000820302
42.7044	0.0102883	0.0101451	0.0100019	0.00985867	0.00971545	0.00957224	0.00881742	0.00804584	0.00727426	0.00650269	0.00573111	0.00600565	0.00633913	0.00667261	0.0070061	0.00733958	0.00750629	0.00765849	0.0078107	0.00796291	0.00811512	0.00843751	0.00878023	0.00912295	0.00946567	0.00980839	0.00915335	0.0083448	0.00753626	0.00672771	0.00591917	0.00532826	0.00477881	0.00422935	0.0036799	0.00313044	0.00310452	0.00319875	0.00329298	0.00338721	0.00348144	0.00312183	0.00263913	0.00215644	0.00167375	0.00119106	0.00104869	0.0010138	0.00097891
43.0057	0.0102561	0.0100983	0.0099404	0.00978255	0.00962469	0.00946684	0.00870375	0.00792408	0.0071444	0.00636473	0.00558506	0.00586845	0.00621173	0.00655502	0.0068983	0.00724158	0.00740883	0.00756076	0.00771269	0.00786463	0.00801656	0.00833811	0.0086799	0.0090217	0.0093635	0.00970529	0.00905227	0.0082462	0.00744013	0.00663406	0.00582799	0.00523028	0.00467225	0.00411423	0.00355621	0.00299818	0.0029815	0.00308905	0.0031966	0.00330416	0.00341171	0.00306004	0.00258383	0.00210762	0.00163141	0.0011552	0.00101642	0.000984198	0.000951974
43.2294	0.00984678	0.00968019	0.00951359	0.009347	0.00918041	0.00901382	0.00825847	0.007487	0.00671552	0.00594405	0.00517257	0.00546637	0.00582018	0.00617399	0.0065278	0.00688161	0.00704852	0.00719919	0.00734985	0.00750052	0.00765118	0.00797561	0.00832079	0.00866597	0.00901116	0.00935634	0.00871035	0.00791187	0.00711339	0.00631491	0.00551643	0.00491894	0.00435973	0.00380052	0.00324131	0.0026821	0.00267864	0.00280273	0.00292681	0.0030509	0.00317499	0.00284233	0.0023858	0.00192928	0.00147276	0.00101624	0.000882249	0.000850116	0.000817982
43.422	0.00949456	0.00932044	0.00914633	0.00897222	0.00879811	0.00862399	0.00787532	0.0071109	0.00634648	0.00558206	0.00481764	0.00512038	0.00548325	0.00584612	0.00620898	0.00657185	0.00673849	0.00688806	0.00703763	0.0071872	0.00733677	0.00766369	0.00801178	0.00835988	0.00870797	0.00905606	0.00841612	0.00762418	0.00683223	0.00604029	0.00524835	0.00465104	0.00409081	0.00353058	0.00297035	0.00241012	0.00241804	0.00255635	0.00269466	0.00283297	0.00297129	0.00265499	0.00221541	0.00177582	0.00133624	0.000896658	0.000766795	0.000734739	0.000702683
43.6309	0.00911248	0.00893021	0.00874794	0.00856567	0.0083834	0.00820113	0.00745969	0.00670292	0.00594615	0.00518938	0.00443261	0.00474507	0.00511776	0.00549046	0.00586315	0.00623584	0.00640217	0.00655056	0.00669895	0.00684733	0.00699572	0.00732533	0.00767658	0.00802784	0.00837909	0.00873034	0.00809696	0.00731211	0.00652725	0.00574239	0.00495754	0.00436044	0.0037991	0.00323776	0.00267642	0.00211509	0.00213535	0.00228909	0.00244283	0.00259658	0.00275032	0.00245177	0.00203056	0.00160936	0.00118815	0.000766945	0.000641556	0.000609584	0.000577612
43.9036	0.00861359	0.00842067	0.00822775	0.00803483	0.00784191	0.00764899	0.00691699	0.00617021	0.00542343	0.00467666	0.00392988	0.00425502	0.00464054	0.00502606	0.00541159	0.00579711	0.00596304	0.00610988	0.00625672	0.00640356	0.00655039	0.00688353	0.0072389	0.00759428	0.00794966	0.00830503	0.00768023	0.00690463	0.00612902	0.00535342	0.00457782	0.00398098	0.0034182	0.00285542	0.00229263	0.00172985	0.00176623	0.00194012	0.00211402	0.00228791	0.0024618	0.00218643	0.00178921	0.001392	0.000994788	0.000597575	0.000478028	0.000446166	0.000414303
44.2867	0.00781328	0.00761246	0.00741165	0.00721084	0.00701003	0.00680922	0.00609864	0.0053741	0.00464956	0.00392502	0.00320048	0.00354362	0.00394692	0.00435022	0.00475352	0.00515681	0.00532857	0.0054802	0.00563182	0.00578345	0.00593508	0.00626287	0.0066117	0.00696054	0.00730937	0.0076582	0.00704766	0.00628953	0.00553139	0.00477326	0.00401512	0.0034308	0.00287957	0.00232835	0.00177712	0.0012259	0.00128358	0.001481	0.00167843	0.00187585	0.00207328	0.00182563	0.00145729	0.00108895	0.000720608	0.000352266	0.000240352	0.000209414	0.000178476
44.7863	0.00660496	0.00640554	0.00620611	0.00600668	0.00580726	0.00560783	0.0049387	0.00425671	0.00357471	0.00289272	0.00221072	0.0025777	0.00300377	0.00342984	0.00385591	0.00428198	0.00447189	0.00464126	0.00481063	0.00498	0.00514937	0.00545322	0.00577314	0.00609305	0.00641296	0.00673288	0.00614463	0.00541666	0.00468869	0.00396072	0.00323276	0.00268478	0.00217108	0.00165739	0.00114369	0.000629995	0.000713231	0.000933469	0.00115371	0.00137394	0.00159418	0.00137475	0.00103608	0.000697413	0.000358746	2.0079e-05	-8.28294e-05	-0.000111288	-0.000139746
45.3565	0.00522624	0.0050284	0.00483055	0.0046327	0.00443486	0.00423701	0.00361517	0.00298173	0.00234828	0.00171483	0.00108138	0.00147554	0.0019276	0.00237966	0.00283172	0.00328378	0.00349439	0.003684	0.00387362	0.00406323	0.00425285	0.00452939	0.0048163	0.00510322	0.00539014	0.00567706	0.00511424	0.00442069	0.00372715	0.0030336	0.00234005	0.00183355	0.00136268	0.000891801	0.000420926	-4.99497e-05	6.245e-05	0.000308716	0.000554982	0.000801249	0.00104751	0.00086027	0.000555464	0.000250657	-5.41495e-05	-0.000358956	-0.000451588	-0.000477217	-0.000502847
45.9475	0.00379709	0.00360088	0.00340467	0.00320846	0.00301224	0.00281603	0.00224323	0.0016601	0.00107697	0.000493846	-8.92811e-05	0.000333069	0.000812065	0.00129106	0.00177006	0.00224905	0.00248113	0.00269173	0.00290233	0.00311293	0.00332353	0.00357175	0.00382447	0.00407718	0.0043299	0.00458261	0.00404615	0.00338829	0.00273042	0.00207256	0.00141469	0.000951183	0.000524695	9.82065e-05	-0.000328282	-0.00075477	-0.00061214	-0.000338893	-6.56456e-05	0.000207602	0.000480849	0.000326972	5.72644e-05	-0.000212443	-0.000482151	-0.000751858	-0.000833838	-0.000856535	-0.000879231
46.5097	0.00243745	0.0022428	0.00204815	0.00185349	0.00165884	0.00146419	0.000938018	0.000402765	-0.000132487	-0.00066774	-0.00120299	-0.000753828	-0.000249205	0.000255419	0.000760042	0.00126467	0.00151716	0.00174772	0.00197829	0.00220886	0.00243942	0.00266071	0.00288088	0.00310106	0.00332123	0.0035414	0.00303003	0.00240611	0.00178219	0.00115827	0.000534345	0.000111739	-0.000272522	-0.000656783	-0.00104104	-0.0014253	-0.00125391	-0.000954998	-0.000656082	-0.000357166	-5.82502e-05	-0.000180383	-0.000416699	-0.000653015	-0.000889331	-0.00112565	-0.00119749	-0.0012174	-0.00123731
46.9938	0.00125179	0.00106056	0.000869331	0.0006781	0.000486868	0.000295636	-0.000185099	-0.000673766	-0.00116243	-0.0016511	-0.00213977	-0.00167241	-0.00115119	-0.000629976	-0.000108758	0.000412459	0.00067837	0.00092208	0.00116579	0.0014095	0.00165321	0.00186523	0.00207346	0.00228169	0.00248992	0.00269816	0.00220728	0.00160884	0.0010104	0.000411964	-0.000186473	-0.00057824	-0.000930641	-0.00128304	-0.00163544	-0.00198784	-0.00179427	-0.0014754	-0.00115652	-0.000837645	-0.000518769	-0.000617093	-0.000828556	-0.00104002	-0.00125148	-0.00146295	-0.00152761	-0.00154592	-0.00156422
47.3762	0.000279129	9.565e-05	-8.78295e-05	-0.000271309	-0.000454788	-0.000638268	-0.00107031	-0.00150916	-0.00194802	-0.00238687	-0.00282572	-0.00235588	-0.00183485	-0.00131381	-0.000792778	-0.000271744	-5.34247e-06	0.000238917	0.000483176	0.000727435	0.000971694	0.00121022	0.00144806	0.00168591	0.00192375	0.00216159	0.00168422	0.00109682	0.000509411	-7.79941e-05	-0.000665399	-0.00104345	-0.00138161	-0.00171978	-0.00205795	-0.00239612	-0.0021913	-0.00186186	-0.00153243	-0.00120299	-0.000873548	-0.000961627	-0.00116293	-0.00136423	-0.00156554	-0.00176684	-0.00182959	-0.00184858	-0.00186757
47.6809	-0.000495973	-0.000673275	-0.000850577	-0.00102788	-0.00120518	-0.00138248	-0.00177572	-0.00217488	-0.00257403	-0.00297319	-0.00337235	-0.00290053	-0.00237964	-0.00185875	-0.00133786	-0.000816975	-0.000550183	-0.000305486	-6.0789e-05	0.000183908	0.000428605	0.000688258	0.000949697	0.00121114	0.00147257	0.00173401	0.00126741	0.000688793	0.000110179	-0.000468435	-0.00104705	-0.00141416	-0.00174099	-0.00206782	-0.00239464	-0.00272147	-0.00250769	-0.00216983	-0.00183198	-0.00149412	-0.00115627	-0.00123618	-0.00142939	-0.0016226	-0.0018158	-0.00200901	-0.00207023	-0.00208976	-0.00210929
47.9372	-0.00114795	-0.00132006	-0.00149217	-0.00166427	-0.00183638	-0.00200848	-0.00236908	-0.00273485	-0.00310061	-0.00346638	-0.00383214	-0.00335866	-0.00283789	-0.00231713	-0.00179636	-0.0012756	-0.00100848	-0.000763413	-0.000518348	-0.000273283	-2.82181e-05	0.000249205	0.000530492	0.000811778	0.00109307	0.00137435	0.0009168	0.000345582	-0.000225637	-0.000796856	-0.00136807	-0.00172599	-0.00204328	-0.00236057	-0.00267785	-0.00299514	-0.00277382	-0.00242888	-0.00208395	-0.00173901	-0.00139408	-0.00146712	-0.00165352	-0.00183992	-0.00202631	-0.00221271	-0.00227264	-0.00229263	-0.00231263
48.1744	-0.00175126	-0.00191855	-0.00208585	-0.00225315	-0.00242045	-0.00258774	-0.00291814	-0.00325301	-0.00358788	-0.00392274	-0.00425761	-0.00378259	-0.00326193	-0.00274128	-0.00222063	-0.00169998	-0.00143256	-0.00118715	-0.000941744	-0.000696339	-0.000450933	-0.000157067	0.000142586	0.000442239	0.000741891	0.00104154	0.000592372	2.79958e-05	-0.00053638	-0.00110076	-0.00166513	-0.00201454	-0.002323	-0.00263146	-0.00293992	-0.00324838	-0.00302008	-0.00266859	-0.0023171	-0.00196562	-0.00161413	-0.00168082	-0.00186092	-0.00204101	-0.00222111	-0.00240121	-0.00245994	-0.00248036	-0.00250078
48.4217	-0.00236687	-0.00252897	-0.00269107	-0.00285317	-0.00301527	-0.00317736	-0.00347664	-0.00377968	-0.00408272	-0.00438576	-0.00468879	-0.00421368	-0.00369472	-0.00317576	-0.0026568	-0.00213785	-0.00187113	-0.00162634	-0.00138155	-0.00113677	-0.000891983	-0.000582819	-0.000265968	5.08828e-05	0.000367734	0.000684585	0.000244514	-0.000312007	-0.000868527	-0.00142505	-0.00198157	-0.00231917	-0.00261507	-0.00291097	-0.00320687	-0.00350277	-0.00326658	-0.00290828	-0.00254997	-0.00219167	-0.00183336	-0.00189334	-0.00206675	-0.00224017	-0.00241358	-0.00258699	-0.00264476	-0.00266602	-0.00268728
48.6994	-0.0029656	-0.0031206	-0.00327559	-0.00343058	-0.00358557	-0.00374056	-0.00400745	-0.00427741	-0.00454737	-0.00481733	-0.00508728	-0.00462249	-0.00411631	-0.00361013	-0.00310394	-0.00259776	-0.0023389	-0.00210154	-0.00186418	-0.00162683	-0.00138947	-0.00107588	-0.000753179	-0.000430482	-0.000107785	0.000214912	-0.000212421	-0.000755142	-0.00129786	-0.00184059	-0.00238331	-0.0026874	-0.00294603	-0.00320467	-0.0034633	-0.00372193	-0.00347263	-0.00310675	-0.00274087	-0.00237499	-0.00200911	-0.00206095	-0.00222607	-0.0023912	-0.00255632	-0.00272144	-0.00278004	-0.00280501	-0.00282998
49.0039	-0.00362193	-0.00376913	-0.00391633	-0.00406353	-0.00421073	-0.00435793	-0.00458931	-0.00482301	-0.00505671	-0.0052904	-0.0055241	-0.00507063	-0.00457845	-0.00408627	-0.00359409	-0.00310191	-0.00285166	-0.00262245	-0.00239323	-0.00216402	-0.0019348	-0.00161635	-0.00128725	-0.000958144	-0.000629038	-0.000299933	-0.000713302	-0.0012409	-0.00176849	-0.00229609	-0.00282368	-0.00309104	-0.00330882	-0.00352661	-0.00374439	-0.00396218	-0.00369849	-0.00332431	-0.00295013	-0.00257595	-0.00220177	-0.00224469	-0.00240072	-0.00255675	-0.00271279	-0.00286882	-0.00292833	-0.00295737	-0.0029864
49.3273	-0.00431914	-0.00445806	-0.00459698	-0.0047359	-0.00487483	-0.00501375	-0.00520742	-0.0054026	-0.00559777	-0.00579295	-0.00598812	-0.00554668	-0.00506938	-0.00459207	-0.00411477	-0.00363747	-0.00339636	-0.0031758	-0.00295524	-0.00273467	-0.00251411	-0.0021905	-0.00185459	-0.00151868	-0.00118276	-0.00084685	-0.00124539	-0.00175691	-0.00226844	-0.00277997	-0.00329149	-0.00351983	-0.00369421	-0.0038686	-0.00404299	-0.00421738	-0.00393843	-0.00355543	-0.00317242	-0.00278942	-0.00240642	-0.00243986	-0.00258624	-0.00273262	-0.002879	-0.00302538	-0.00308586	-0.00311921	-0.00315256
49.6619	-0.00504053	-0.00517089	-0.00530124	-0.0054316	-0.00556196	-0.00569232	-0.00584697	-0.00600229	-0.00615761	-0.00631293	-0.00646824	-0.00603925	-0.00557734	-0.00511542	-0.00465351	-0.0041916	-0.00395996	-0.00374835	-0.00353674	-0.00332512	-0.00311351	-0.00278456	-0.00244161	-0.00209865	-0.00175569	-0.00141274	-0.00179593	-0.00229083	-0.00278573	-0.00328063	-0.00377553	-0.00396349	-0.00409298	-0.00422246	-0.00435195	-0.00448144	-0.00418668	-0.00379456	-0.00340243	-0.0030103	-0.00261817	-0.00264181	-0.0027782	-0.00291459	-0.00305099	-0.00318738	-0.00324885	-0.00328667	-0.00332449
50	-0.00576941	-0.00589111	-0.00601282	-0.00613452	-0.00625623	-0.00637793	-0.00649316	-0.0066082	-0.00672325	-0.0068383	-0.00695335	-0.00653693	-0.00609056	-0.0056442	-0.00519784	-0.00475148	-0.00452941	-0.00432684	-0.00412427	-0.0039217	-0.00371913	-0.00338479	-0.00303472	-0.00268464	-0.00233457	-0.0019845	-0.00235218	-0.00283028	-0.00330838	-0.00378649	-0.00426459	-0.00441175	-0.00449587	-0.00458	-0.00466412	-0.00474824	-0.00443752	-0.00403617	-0.00363482	-0.00323347	-0.00283212	-0.00284586	-0.00297215	-0.00309845	-0.00322475	-0.00335105	-0.00341354	-0.00345587	-0.0034982
50.3355	-0.00608699	-0.00620092	-0.00631484	-0.00642877	-0.00654269	-0.00665662	-0.00674609	-0.0068349	-0.00692371	-0.00701251	-0.00710132	-0.00670064	-0.00627239	-0.00584414	-0.00541589	-0.00498764	-0.00477414	-0.00457932	-0.0043845	-0.00418968	-0.00399486	-0.00365869	-0.00330565	-0.00295261	-0.00259956	-0.00224652	-0.00260383	-0.00307042	-0.00353701	-0.0040036	-0.00447019	-0.00460878	-0.00468488	-0.00476099	-0.00483709	-0.0049132	-0.00460196	-0.00420183	-0.00380169	-0.00340156	-0.00300143	-0.00301309	-0.00313644	-0.00325978	-0.00338312	-0.00350646	-0.00356797	-0.00360995	-0.00365193
50.6689	-0.0064026	-0.00650879	-0.00661499	-0.00672118	-0.00682737	-0.00693357	-0.00699746	-0.00706018	-0.00712291	-0.00718564	-0.00724837	-0.00686334	-0.00645309	-0.00604283	-0.00563258	-0.00522232	-0.00501735	-0.00483023	-0.00464311	-0.00445599	-0.00426887	-0.00393089	-0.0035749	-0.0032189	-0.00286291	-0.00250691	-0.00285391	-0.00330906	-0.00376421	-0.00421937	-0.00467452	-0.00480458	-0.00487271	-0.00494085	-0.00500899	-0.00507712	-0.00476538	-0.00436646	-0.00396753	-0.0035686	-0.00316968	-0.00317929	-0.00329969	-0.0034201	-0.0035405	-0.0036609	-0.00372143	-0.00376306	-0.00380469
51.0023	-0.0067183	-0.00681676	-0.00691522	-0.00701368	-0.00711214	-0.00721059	-0.00724889	-0.00728553	-0.00732218	-0.00735882	-0.00739546	-0.00702609	-0.00663383	-0.00624158	-0.00584933	-0.00545707	-0.00526063	-0.00508121	-0.00490179	-0.00472238	-0.00454296	-0.00420316	-0.00384422	-0.00348527	-0.00312632	-0.00276738	-0.00310406	-0.00354777	-0.00399148	-0.00443519	-0.0048789	-0.00500043	-0.00506059	-0.00512076	-0.00518093	-0.00524109	-0.00492885	-0.00453113	-0.00413341	-0.0037357	-0.00333798	-0.00334553	-0.003463	-0.00358046	-0.00369792	-0.00381538	-0.00387495	-0.00391622	-0.0039575
51.3381	-0.00703615	-0.00712682	-0.0072175	-0.00730817	-0.00739884	-0.00748951	-0.00750204	-0.00751242	-0.0075228	-0.00753318	-0.00754356	-0.00718994	-0.00681581	-0.00644168	-0.00606756	-0.00569343	-0.00550557	-0.0053339	-0.00516224	-0.00499058	-0.00481892	-0.00447729	-0.00411537	-0.00375346	-0.00339154	-0.00302962	-0.00335593	-0.00378811	-0.0042203	-0.00465249	-0.00508467	-0.00519762	-0.00524976	-0.0053019	-0.00535404	-0.00540618	-0.00509343	-0.00469693	-0.00430043	-0.00390393	-0.00350743	-0.00351291	-0.00362742	-0.00374192	-0.00385642	-0.00397092	-0.0040295	-0.00407043	-0.00411136
51.6783	-0.00735822	-0.00744101	-0.00752379	-0.00760657	-0.00768936	-0.00777214	-0.00775855	-0.00774232	-0.00772609	-0.00770986	-0.00769363	-0.00735597	-0.00700021	-0.00664445	-0.00628868	-0.00593292	-0.00575376	-0.00558996	-0.00542615	-0.00526235	-0.00509854	-0.00475507	-0.00439014	-0.00402521	-0.00366028	-0.00329535	-0.00361113	-0.00403165	-0.00445216	-0.00487267	-0.00529318	-0.00539743	-0.00544144	-0.00548545	-0.00552946	-0.00557347	-0.0052602	-0.00486493	-0.00446966	-0.00407439	-0.00367912	-0.00368252	-0.00379402	-0.00390552	-0.00401702	-0.00412853	-0.00418612	-0.00422668	-0.00426725
52.0249	-0.00738436	-0.00746381	-0.00754325	-0.0076227	-0.00770214	-0.00778159	-0.00775048	-0.00771633	-0.00768219	-0.00764805	-0.00761391	-0.00728974	-0.00694923	-0.00660871	-0.0062682	-0.00592769	-0.00575871	-0.00560465	-0.00545059	-0.00529652	-0.00514246	-0.00480253	-0.00444041	-0.00407829	-0.00371617	-0.00335405	-0.00366096	-0.0040708	-0.00448064	-0.00489048	-0.00530033	-0.00540587	-0.00545346	-0.00550104	-0.00554863	-0.00559622	-0.00528636	-0.00489446	-0.00450257	-0.00411068	-0.00371878	-0.00372386	-0.00383659	-0.00394932	-0.00406205	-0.00417478	-0.00423193	-0.00427152	-0.0043111
52.378	-0.00736413	-0.0074409	-0.00751768	-0.00759445	-0.00767122	-0.007748	-0.00770044	-0.00764948	-0.00759851	-0.00754755	-0.00749659	-0.00718572	-0.00686021	-0.0065347	-0.00620919	-0.00588368	-0.00572528	-0.00558141	-0.00543754	-0.00529368	-0.00514981	-0.00481434	-0.00445599	-0.00409765	-0.0037393	-0.00338096	-0.00367911	-0.00407827	-0.00447743	-0.00487659	-0.00527575	-0.00538419	-0.00543726	-0.00549033	-0.00554341	-0.00559648	-0.00529071	-0.00490258	-0.00451445	-0.00412632	-0.0037382	-0.00374559	-0.00386023	-0.00397488	-0.00408953	-0.00420418	-0.00426095	-0.00429945	-0.00433794
52.7372	-0.00734355	-0.0074176	-0.00749166	-0.00756572	-0.00763977	-0.00771383	-0.00764954	-0.00758147	-0.0075134	-0.00744532	-0.00737725	-0.00707992	-0.00676967	-0.00645942	-0.00614917	-0.00583892	-0.00569128	-0.00555778	-0.00542428	-0.00529078	-0.00515728	-0.00482635	-0.00447184	-0.00411734	-0.00376283	-0.00340833	-0.00369758	-0.00408587	-0.00447416	-0.00486245	-0.00525074	-0.00536214	-0.00542079	-0.00547944	-0.00553809	-0.00559674	-0.00529513	-0.00491083	-0.00452654	-0.00414224	-0.00375794	-0.00376768	-0.00388428	-0.00400088	-0.00411748	-0.00423407	-0.00429047	-0.00432786	-0.00436524
53.102	-0.00732264	-0.00739394	-0.00746524	-0.00753653	-0.00760783	-0.00767912	-0.00759785	-0.0075124	-0.00742695	-0.0073415	-0.00725605	-0.00697246	-0.00667771	-0.00638295	-0.0060882	-0.00579345	-0.00565674	-0.00553377	-0.00541081	-0.00528784	-0.00516487	-0.00483855	-0.00448794	-0.00413734	-0.00378673	-0.00343612	-0.00371633	-0.00409358	-0.00447084	-0.00484809	-0.00522535	-0.00533974	-0.00540406	-0.00546837	-0.00553269	-0.00559701	-0.00529962	-0.00491922	-0.00453881	-0.00415841	-0.003778	-0.00379013	-0.00390871	-0.00402728	-0.00414586	-0.00426444	-0.00432045	-0.00435671	-0.00439297
53.472	-0.00730144	-0.00736994	-0.00743844	-0.00750694	-0.00757543	-0.00764393	-0.00754543	-0.00744236	-0.00733928	-0.0072362	-0.00713313	-0.00686348	-0.00658445	-0.00630541	-0.00602638	-0.00574734	-0.00562172	-0.00550943	-0.00539714	-0.00528486	-0.00517257	-0.00485092	-0.00450427	-0.00415762	-0.00381097	-0.00346431	-0.00373535	-0.00410141	-0.00446747	-0.00483353	-0.00519959	-0.00531702	-0.00538709	-0.00545715	-0.00552722	-0.00559729	-0.00530418	-0.00492772	-0.00455126	-0.0041748	-0.00379834	-0.00381289	-0.00393348	-0.00405406	-0.00417465	-0.00429523	-0.00435086	-0.00438597	-0.00442108
53.8467	-0.00703705	-0.00712411	-0.00721118	-0.00729824	-0.0073853	-0.00747236	-0.00735977	-0.0072417	-0.00712363	-0.00700556	-0.0068875	-0.00662292	-0.00635009	-0.00607726	-0.00580443	-0.0055316	-0.00542408	-0.00533094	-0.0052378	-0.00514465	-0.00505151	-0.0047491	-0.00442171	-0.00409432	-0.00376692	-0.00343953	-0.00370829	-0.00406877	-0.00442925	-0.00478973	-0.00515021	-0.00527176	-0.00534781	-0.00542386	-0.0054999	-0.00557595	-0.00528328	-0.00490599	-0.0045287	-0.00415141	-0.00377412	-0.00379505	-0.00392398	-0.0040529	-0.00418182	-0.00431074	-0.00436682	-0.00439988	-0.00443295
54.2261	-0.00668039	-0.00679408	-0.00690778	-0.00702147	-0.00713517	-0.00724886	-0.00712322	-0.00699101	-0.00685881	-0.00672661	-0.0065944	-0.00633165	-0.00606155	-0.00579145	-0.00552134	-0.00525124	-0.00516458	-0.00509387	-0.00502316	-0.00495246	-0.00488175	-0.00460414	-0.00430184	-0.00399953	-0.00369722	-0.00339491	-0.00366394	-0.00402087	-0.0043778	-0.00473473	-0.00509166	-0.00521779	-0.00529995	-0.00538211	-0.00546427	-0.00554643	-0.00525278	-0.00487288	-0.00449299	-0.00411309	-0.00373319	-0.00376202	-0.00390169	-0.00404137	-0.00418104	-0.00432071	-0.00437754	-0.00440821	-0.00443889
54.6106	-0.006319	-0.00645968	-0.00660036	-0.00674104	-0.00688172	-0.0070224	-0.00688353	-0.006737	-0.00659048	-0.00644395	-0.00629742	-0.00603652	-0.00576918	-0.00550184	-0.0052345	-0.00496716	-0.00490164	-0.00485366	-0.00480569	-0.00475771	-0.00470974	-0.00445726	-0.00418037	-0.00390348	-0.00362659	-0.0033497	-0.00361901	-0.00397234	-0.00432568	-0.00467901	-0.00503234	-0.0051631	-0.00525145	-0.00533981	-0.00542816	-0.00551652	-0.00522188	-0.00483934	-0.0044568	-0.00407426	-0.00369172	-0.00372855	-0.00387912	-0.00402968	-0.00418025	-0.00433081	-0.00438841	-0.00441666	-0.0044449
55.0004	-0.00595262	-0.00612066	-0.0062887	-0.00645674	-0.00662478	-0.00679282	-0.00664054	-0.00647949	-0.00631845	-0.0061574	-0.00599635	-0.00573733	-0.00547279	-0.00520825	-0.00494371	-0.00467917	-0.00463507	-0.00461014	-0.00458521	-0.00456028	-0.00453535	-0.00430836	-0.00405724	-0.00380611	-0.00355499	-0.00330387	-0.00357345	-0.00392314	-0.00427283	-0.00462252	-0.00497221	-0.00510765	-0.00520228	-0.00529692	-0.00539156	-0.00548619	-0.00519055	-0.00480533	-0.00442011	-0.00403489	-0.00364967	-0.00369462	-0.00385623	-0.00401784	-0.00417944	-0.00434105	-0.00439943	-0.00442522	-0.004451
55.3958	-0.00558102	-0.00577681	-0.00597259	-0.00616838	-0.00636417	-0.00655996	-0.00639409	-0.00621831	-0.00604253	-0.00586675	-0.00569097	-0.00543386	-0.00517216	-0.00491046	-0.00464877	-0.00438707	-0.0043647	-0.00436315	-0.00436159	-0.00436003	-0.00435848	-0.00415733	-0.00393234	-0.00370735	-0.00348237	-0.00325738	-0.00352724	-0.00387323	-0.00421923	-0.00456522	-0.00491121	-0.00505141	-0.00515242	-0.00525342	-0.00535443	-0.00545543	-0.00515877	-0.00477083	-0.0043829	-0.00399496	-0.00360703	-0.00366021	-0.00383301	-0.00400582	-0.00417863	-0.00435144	-0.00441061	-0.0044339	-0.00445719
55.797	-0.00553616	-0.00575139	-0.00596661	-0.00618184	-0.00639707	-0.0066123	-0.00643209	-0.00624106	-0.00605002	-0.00585898	-0.00566794	-0.00540838	-0.00514495	-0.00488152	-0.00461809	-0.00435466	-0.0043424	-0.00435199	-0.00436157	-0.00437115	-0.00438074	-0.004199	-0.00399441	-0.00378982	-0.00358523	-0.00338065	-0.0036468	-0.00398538	-0.00432396	-0.00466254	-0.00500112	-0.00513163	-0.0052225	-0.00531338	-0.00540425	-0.00549513	-0.0051897	-0.00479331	-0.00439693	-0.00400055	-0.00360416	-0.0036677	-0.00385596	-0.00404422	-0.00423248	-0.00442074	-0.00448455	-0.00450906	-0.00453357
56.2042	-0.00571377	-0.00594287	-0.00617197	-0.00640107	-0.00663017	-0.00685927	-0.00666416	-0.00645743	-0.00625069	-0.00604396	-0.00583723	-0.00557222	-0.00530394	-0.00503566	-0.00476737	-0.00449909	-0.00448907	-0.00450151	-0.00451395	-0.00452639	-0.00453883	-0.00437221	-0.00418421	-0.00399622	-0.00380822	-0.00362022	-0.00387994	-0.00420854	-0.00453714	-0.00486574	-0.00519433	-0.00530525	-0.00537469	-0.00544414	-0.00551359	-0.00558303	-0.00526352	-0.00485474	-0.00444596	-0.00403718	-0.0036284	-0.00370379	-0.00391048	-0.00411717	-0.00432386	-0.00453055	-0.00460164	-0.00462991	-0.00465818
56.6174	-0.00589403	-0.00613721	-0.0063804	-0.00662358	-0.00686676	-0.00710995	-0.0068997	-0.00667704	-0.00645437	-0.00623171	-0.00600904	-0.00573852	-0.00546531	-0.0051921	-0.00491888	-0.00464567	-0.00463792	-0.00465326	-0.0046686	-0.00468394	-0.00469928	-0.00454801	-0.00437686	-0.0042057	-0.00403454	-0.00386339	-0.00411657	-0.00443504	-0.0047535	-0.00507197	-0.00539044	-0.00548146	-0.00552916	-0.00557686	-0.00562456	-0.00567226	-0.00533845	-0.00491709	-0.00449573	-0.00407437	-0.003653	-0.00374042	-0.00396582	-0.00419121	-0.0044166	-0.004642	-0.00472048	-0.00475257	-0.00478466
57.0369	-0.00607699	-0.00633446	-0.00659194	-0.00684942	-0.00710689	-0.00736437	-0.00713877	-0.00689993	-0.0066611	-0.00642226	-0.00618342	-0.00590731	-0.00562909	-0.00535088	-0.00507266	-0.00479445	-0.00478901	-0.00480729	-0.00482557	-0.00484385	-0.00486213	-0.00472645	-0.00457238	-0.00441832	-0.00426425	-0.00411019	-0.00435674	-0.00466492	-0.00497311	-0.00528129	-0.00558948	-0.00566031	-0.00568594	-0.00571156	-0.00573719	-0.00576281	-0.0054145	-0.00498037	-0.00454624	-0.00411211	-0.00367797	-0.0037776	-0.00402198	-0.00426636	-0.00451074	-0.00475512	-0.0048411	-0.00487706	-0.00491303
57.4626	-0.00626269	-0.00653467	-0.00680665	-0.00707864	-0.00735062	-0.0076226	-0.00738142	-0.00712617	-0.00687092	-0.00661567	-0.00636042	-0.00607862	-0.00579533	-0.00551204	-0.00522874	-0.00494545	-0.00494235	-0.00496362	-0.00498489	-0.00500616	-0.00502742	-0.00490756	-0.00477084	-0.00463412	-0.0044974	-0.00436068	-0.0046005	-0.00489825	-0.005196	-0.00549375	-0.0057915	-0.00584184	-0.00584506	-0.00584828	-0.0058515	-0.00585472	-0.00549169	-0.0050446	-0.0045975	-0.00415041	-0.00370332	-0.00381534	-0.00407899	-0.00434263	-0.00460628	-0.00486993	-0.00496352	-0.00500342	-0.00504332
57.8948	-0.00639443	-0.00668033	-0.00696622	-0.00725212	-0.00753802	-0.00782392	-0.00757081	-0.00730292	-0.00703504	-0.00676716	-0.00649928	-0.00620943	-0.00591834	-0.00562725	-0.00533616	-0.00504507	-0.0050363	-0.00505209	-0.00506788	-0.00508367	-0.00509946	-0.00499407	-0.0048742	-0.00475434	-0.00463447	-0.00451461	-0.0047513	-0.00504286	-0.00533441	-0.00562596	-0.00591752	-0.00594992	-0.00593295	-0.00591599	-0.00589903	-0.00588207	-0.00550465	-0.0050445	-0.00458436	-0.00412421	-0.00366407	-0.00378387	-0.00406095	-0.00433803	-0.00461511	-0.00489219	-0.00499314	-0.00503847	-0.00508381
58.3334	-0.00646282	-0.00676191	-0.007061	-0.00736009	-0.00765918	-0.00795827	-0.00769754	-0.00742147	-0.00714541	-0.00686934	-0.00659327	-0.00629261	-0.00599056	-0.0056885	-0.00538645	-0.0050844	-0.00506063	-0.00506106	-0.00506149	-0.00506192	-0.00506235	-0.00496983	-0.0048662	-0.00476258	-0.00465896	-0.00455533	-0.00479313	-0.00508346	-0.00537379	-0.00566411	-0.00595444	-0.00597191	-0.0059374	-0.00590289	-0.00586839	-0.00583388	-0.00544251	-0.00496923	-0.00449596	-0.00402268	-0.00354941	-0.00367159	-0.00395525	-0.00423891	-0.00452257	-0.00480623	-0.00491422	-0.00496674	-0.00501926
58.7787	-0.00653225	-0.00684473	-0.00715722	-0.0074697	-0.00778218	-0.00809467	-0.00782621	-0.00754183	-0.00725745	-0.00697307	-0.00668869	-0.00637705	-0.00606387	-0.00575069	-0.00543751	-0.00512433	-0.00508533	-0.00507017	-0.005055	-0.00503984	-0.00502468	-0.00494522	-0.00485808	-0.00477095	-0.00468381	-0.00459668	-0.0048356	-0.00512468	-0.00541376	-0.00570284	-0.00599192	-0.00599423	-0.00594191	-0.0058896	-0.00583728	-0.00578496	-0.00537943	-0.00489282	-0.00440622	-0.00391961	-0.00343301	-0.0035576	-0.00384794	-0.00413829	-0.00442863	-0.00471897	-0.00483411	-0.00489392	-0.00495373
59.2308	-0.00660275	-0.00692883	-0.00725491	-0.00758099	-0.00790708	-0.00823316	-0.00795684	-0.00766403	-0.00737121	-0.0070784	-0.00678558	-0.00646279	-0.00613831	-0.00581383	-0.00548936	-0.00516488	-0.00511041	-0.00507941	-0.00504842	-0.00501742	-0.00498643	-0.00492023	-0.00484984	-0.00477945	-0.00470905	-0.00463866	-0.00487871	-0.00516653	-0.00545435	-0.00574217	-0.00602998	-0.0060169	-0.0059465	-0.0058761	-0.00580569	-0.00573529	-0.00531537	-0.00481524	-0.0043151	-0.00381496	-0.00331482	-0.00344187	-0.00373899	-0.00403611	-0.00433324	-0.00463036	-0.00475276	-0.00481998	-0.0048872
59.6899	-0.00667434	-0.00701423	-0.00735412	-0.00769401	-0.0080339	-0.00837379	-0.00808951	-0.00778812	-0.00748674	-0.00718535	-0.00688397	-0.00654986	-0.00621391	-0.00587796	-0.005542	-0.00520605	-0.00513587	-0.0050888	-0.00504173	-0.00499465	-0.00494758	-0.00489486	-0.00484147	-0.00478808	-0.00473468	-0.00468129	-0.0049225	-0.00520903	-0.00549557	-0.0057821	-0.00606863	-0.00603992	-0.00595115	-0.00586239	-0.00577362	-0.00568485	-0.00525033	-0.00473645	-0.00422257	-0.00370869	-0.0031948	-0.00332433	-0.00362835	-0.00393236	-0.00423637	-0.00454039	-0.00467015	-0.00474489	-0.00481963
60.1562	-0.00673419	-0.00708263	-0.00743108	-0.00777952	-0.00812796	-0.0084764	-0.00818363	-0.00787329	-0.00756295	-0.00725261	-0.00694227	-0.00660083	-0.00625763	-0.00591444	-0.00557125	-0.00522805	-0.00514559	-0.0050858	-0.005026	-0.00496621	-0.00490642	-0.00486754	-0.00483117	-0.00479479	-0.00475841	-0.00472203	-0.00496261	-0.00524579	-0.00552898	-0.00581216	-0.00609534	-0.00605422	-0.00595132	-0.00584842	-0.00574552	-0.00564263	-0.00519869	-0.00467648	-0.00415427	-0.00363206	-0.00310985	-0.00323942	-0.00354576	-0.00385209	-0.00415843	-0.00446476	-0.00459939	-0.00467979	-0.0047602
60.6299	-0.00676907	-0.00711517	-0.00746126	-0.00780735	-0.00815344	-0.00849953	-0.00819735	-0.00787741	-0.00755747	-0.00723753	-0.00691758	-0.00657708	-0.00623543	-0.00589377	-0.00555211	-0.00521045	-0.00512292	-0.00505748	-0.00499204	-0.0049266	-0.00486117	-0.00483667	-0.00481707	-0.00479747	-0.00477787	-0.00475827	-0.00499456	-0.00527022	-0.00554587	-0.00582153	-0.00609719	-0.00605045	-0.00594231	-0.00583416	-0.00572602	-0.00561787	-0.0051753	-0.00465598	-0.00413665	-0.00361733	-0.003098	-0.00322264	-0.0035219	-0.00382117	-0.00412043	-0.0044197	-0.00455398	-0.00463617	-0.00471835
61.1111	-0.00680451	-0.00714821	-0.00749192	-0.00783562	-0.00817933	-0.00852303	-0.0082113	-0.0078816	-0.0075519	-0.00722221	-0.00689251	-0.00655297	-0.00621287	-0.00587277	-0.00553267	-0.00519257	-0.00509988	-0.00502871	-0.00495754	-0.00488636	-0.00481519	-0.00480531	-0.00480276	-0.0048002	-0.00479764	-0.00479508	-0.00502702	-0.00529503	-0.00556304	-0.00583105	-0.00609906	-0.00604662	-0.00593315	-0.00581968	-0.0057062	-0.00559273	-0.00515155	-0.00463515	-0.00411876	-0.00360236	-0.00308597	-0.00320558	-0.00349767	-0.00378975	-0.00408184	-0.00437393	-0.00450786	-0.00459185	-0.00467584
61.6	-0.00684051	-0.00718179	-0.00752307	-0.00786435	-0.00820563	-0.00854691	-0.00822546	-0.00788586	-0.00754625	-0.00720664	-0.00686703	-0.00652846	-0.00618995	-0.00585143	-0.00551292	-0.0051744	-0.00507648	-0.00499948	-0.00492248	-0.00484548	-0.00476848	-0.00477345	-0.00478821	-0.00480297	-0.00481773	-0.00483249	-0.00506	-0.00532024	-0.00558048	-0.00584072	-0.00610096	-0.00604274	-0.00592385	-0.00580496	-0.00568607	-0.00556718	-0.00512741	-0.00461399	-0.00410058	-0.00358716	-0.00307375	-0.00318825	-0.00347304	-0.00375783	-0.00404263	-0.00432742	-0.00446099	-0.00454682	-0.00463264
62.0968	-0.0068771	-0.00721591	-0.00755473	-0.00789355	-0.00823236	-0.00857118	-0.00823986	-0.00789018	-0.0075405	-0.00719082	-0.00684114	-0.00650356	-0.00616665	-0.00582975	-0.00549285	-0.00515594	-0.0050527	-0.00496978	-0.00488686	-0.00480394	-0.00472102	-0.00474107	-0.00477343	-0.00480578	-0.00483814	-0.00487049	-0.00509351	-0.00534586	-0.0055982	-0.00585055	-0.0061029	-0.00603878	-0.00591439	-0.00579	-0.00566561	-0.00554122	-0.00510288	-0.00459249	-0.0040821	-0.00357171	-0.00306132	-0.00317064	-0.00344802	-0.0037254	-0.00400278	-0.00428016	-0.00441337	-0.00450106	-0.00458875
62.6016	-0.00692553	-0.00726013	-0.00759472	-0.00792931	-0.00826391	-0.0085985	-0.00825781	-0.00789861	-0.00753942	-0.00718023	-0.00682104	-0.00648498	-0.00615023	-0.00581548	-0.00548073	-0.00514598	-0.00503788	-0.00494948	-0.00486108	-0.00477268	-0.00468428	-0.00471811	-0.00476653	-0.00481495	-0.00486337	-0.00491179	-0.0051301	-0.00537454	-0.00561897	-0.00586341	-0.00610785	-0.00603755	-0.0059073	-0.00577705	-0.0056468	-0.00551655	-0.00508022	-0.00457364	-0.00406706	-0.00356047	-0.00305389	-0.00315855	-0.00342898	-0.0036994	-0.00396982	-0.00424025	-0.00437312	-0.00446256	-0.004552
63.1148	-0.00702016	-0.00734353	-0.0076669	-0.00799027	-0.00831365	-0.00863702	-0.00828944	-0.00792348	-0.00755752	-0.00719156	-0.0068256	-0.00649324	-0.00616277	-0.0058323	-0.00550183	-0.00517135	-0.00506048	-0.0049687	-0.00487692	-0.00478514	-0.00469335	-0.00473487	-0.00479229	-0.00484972	-0.00490714	-0.00496457	-0.0051775	-0.00541436	-0.00565121	-0.00588807	-0.00612493	-0.00604752	-0.00591025	-0.00577297	-0.0056357	-0.00549843	-0.00506633	-0.00456656	-0.0040668	-0.00356703	-0.00306727	-0.00316966	-0.00343535	-0.00370104	-0.00396673	-0.00423242	-0.00436506	-0.00445569	-0.00454633
63.6364	-0.00711634	-0.00742831	-0.00774028	-0.00805224	-0.00836421	-0.00867617	-0.0083216	-0.00794876	-0.00757592	-0.00720308	-0.00683025	-0.00650163	-0.00617551	-0.00584939	-0.00552327	-0.00519715	-0.00508345	-0.00498823	-0.00489301	-0.00479779	-0.00470257	-0.0047519	-0.00481847	-0.00488505	-0.00495163	-0.00501821	-0.00522569	-0.00545484	-0.00568399	-0.00591314	-0.00614229	-0.00605765	-0.00591324	-0.00576883	-0.00562441	-0.00548	-0.00505221	-0.00455937	-0.00406654	-0.0035737	-0.00308087	-0.00318095	-0.00344183	-0.0037027	-0.00396358	-0.00422446	-0.00435687	-0.00444871	-0.00454055
64.1667	-0.00721413	-0.0075145	-0.00781487	-0.00811524	-0.00841561	-0.00871598	-0.00835429	-0.00797446	-0.00759463	-0.0072148	-0.00683497	-0.00651017	-0.00618847	-0.00586677	-0.00554507	-0.00522337	-0.00510681	-0.0050081	-0.00490938	-0.00481066	-0.00471195	-0.00476921	-0.0048451	-0.00492098	-0.00499687	-0.00507275	-0.00527468	-0.00549599	-0.00571731	-0.00593863	-0.00615994	-0.00606795	-0.00591628	-0.00576461	-0.00561294	-0.00546127	-0.00503785	-0.00455206	-0.00406627	-0.00358049	-0.0030947	-0.00319243	-0.00344842	-0.0037044	-0.00396038	-0.00421636	-0.00434854	-0.00444161	-0.00453469
64.7059	-0.00731357	-0.00760215	-0.00789073	-0.0081793	-0.00846788	-0.00875646	-0.00838753	-0.00800059	-0.00761365	-0.00722671	-0.00683977	-0.00651884	-0.00620164	-0.00588443	-0.00556723	-0.00525003	-0.00513056	-0.00502829	-0.00492602	-0.00482375	-0.00472148	-0.00478682	-0.00487216	-0.00495751	-0.00504286	-0.00512821	-0.00532449	-0.00553784	-0.00575119	-0.00596454	-0.00617789	-0.00607842	-0.00591937	-0.00576032	-0.00560127	-0.00544222	-0.00502325	-0.00454463	-0.004066	-0.00358738	-0.00310876	-0.00320411	-0.00345511	-0.00370612	-0.00395713	-0.00420813	-0.00434006	-0.00443439	-0.00452872
65.2542	-0.00741883	-0.0076957	-0.00797258	-0.00824945	-0.00852632	-0.0088032	-0.00842745	-0.00803382	-0.00764019	-0.00724657	-0.00685294	-0.00653582	-0.00622302	-0.00591021	-0.00559741	-0.00528461	-0.00516164	-0.00505518	-0.00494873	-0.00484227	-0.00473582	-0.00480872	-0.00490303	-0.00499735	-0.00509167	-0.00518599	-0.00537675	-0.00558236	-0.00578796	-0.00599357	-0.00619918	-0.00609186	-0.00592495	-0.00575803	-0.00559111	-0.0054242	-0.00500999	-0.00453903	-0.00406807	-0.00359711	-0.00312614	-0.00321906	-0.00346489	-0.00371072	-0.00395655	-0.00420239	-0.00433384	-0.00442917	-0.0045245
65.812	-0.00758432	-0.00785335	-0.00812237	-0.00839139	-0.00866042	-0.00892944	-0.00855435	-0.00816161	-0.00776888	-0.00737614	-0.00698341	-0.00666826	-0.00635749	-0.00604672	-0.00573595	-0.00542517	-0.00529104	-0.00517227	-0.0050535	-0.00493473	-0.00481596	-0.00488744	-0.00498163	-0.00507583	-0.00517002	-0.00526421	-0.00545252	-0.0056553	-0.00585809	-0.00606087	-0.00626366	-0.00614489	-0.00596487	-0.00578485	-0.00560484	-0.00542482	-0.00501884	-0.00456099	-0.00410315	-0.0036453	-0.00318746	-0.00327776	-0.0035167	-0.00375565	-0.0039946	-0.00423354	-0.00436121	-0.00445374	-0.00454627
66.3793	-0.00775268	-0.00801371	-0.00827475	-0.00853578	-0.00879682	-0.00905786	-0.00868344	-0.00829161	-0.00789978	-0.00750795	-0.00711612	-0.00680299	-0.00649428	-0.00618558	-0.00587687	-0.00556817	-0.00542268	-0.00529138	-0.00516008	-0.00502879	-0.00489749	-0.00496752	-0.00506159	-0.00515565	-0.00524972	-0.00534379	-0.00552959	-0.0057295	-0.00592942	-0.00612933	-0.00632925	-0.00619883	-0.00600548	-0.00581214	-0.0056188	-0.00542545	-0.00502783	-0.00458333	-0.00413883	-0.00369433	-0.00324983	-0.00333747	-0.00356941	-0.00380135	-0.00403329	-0.00426524	-0.00438905	-0.00447873	-0.0045684
66.9565	-0.00792396	-0.00817687	-0.00842978	-0.00868269	-0.0089356	-0.00918851	-0.00881477	-0.00842387	-0.00803296	-0.00764206	-0.00725115	-0.00694005	-0.00663345	-0.00632685	-0.00602025	-0.00571365	-0.0055566	-0.00541256	-0.00526852	-0.00512448	-0.00498044	-0.00504899	-0.00514293	-0.00523687	-0.00533081	-0.00542475	-0.005608	-0.005805	-0.00600199	-0.00619899	-0.00639598	-0.00625371	-0.0060468	-0.0058399	-0.005633	-0.0054261	-0.00503699	-0.00460606	-0.00417514	-0.00374421	-0.00331329	-0.00339821	-0.00362303	-0.00384785	-0.00407266	-0.00429748	-0.00441738	-0.00450416	-0.00459093
67.5439	-0.00809825	-0.00834289	-0.00858753	-0.00883217	-0.00907682	-0.00932146	-0.00894841	-0.00855845	-0.00816848	-0.00777852	-0.00738855	-0.00707953	-0.00677507	-0.00647061	-0.00616615	-0.00586168	-0.00569288	-0.00553587	-0.00537886	-0.00522185	-0.00506484	-0.0051319	-0.0052257	-0.00531951	-0.00541332	-0.00550713	-0.00568779	-0.00588182	-0.00607584	-0.00626987	-0.00646389	-0.00630955	-0.00608885	-0.00586815	-0.00564745	-0.00542675	-0.00504631	-0.00462919	-0.00421208	-0.00379497	-0.00337786	-0.00346003	-0.00367759	-0.00389516	-0.00411273	-0.00433029	-0.00444621	-0.00453003	-0.00461385
68.1416	-0.00827562	-0.00851185	-0.00874807	-0.0089843	-0.00922053	-0.00945676	-0.00908442	-0.00869541	-0.0083064	-0.00791739	-0.00752838	-0.00722147	-0.00691919	-0.00661691	-0.00631462	-0.00601234	-0.00583157	-0.00566136	-0.00549115	-0.00532095	-0.00515074	-0.00521627	-0.00530994	-0.00540362	-0.00549729	-0.00559097	-0.00576899	-0.00595999	-0.006151	-0.006342	-0.006533	-0.00636638	-0.00613164	-0.0058969	-0.00566216	-0.00542742	-0.00505579	-0.00465273	-0.00424968	-0.00384663	-0.00344358	-0.00352294	-0.00373312	-0.00394331	-0.0041535	-0.00436368	-0.00447555	-0.00455636	-0.00463717
68.75	-0.00820365	-0.00845014	-0.00869663	-0.00894312	-0.00918961	-0.0094361	-0.00905181	-0.00865025	-0.00824869	-0.00784713	-0.00744556	-0.00714271	-0.00684542	-0.00654813	-0.00625085	-0.00595356	-0.00577144	-0.00559934	-0.00542724	-0.00525514	-0.00508304	-0.00514027	-0.00522487	-0.00530948	-0.00539408	-0.00547869	-0.00565455	-0.00584445	-0.00603435	-0.00622425	-0.00641415	-0.00625927	-0.00603873	-0.00581818	-0.00559763	-0.00537709	-0.0050177	-0.00462645	-0.00423521	-0.00384396	-0.00345271	-0.0035319	-0.00373868	-0.00394545	-0.00415222	-0.004359	-0.00447385	-0.00455967	-0.00464549
69.3694	-0.00811218	-0.00837048	-0.00862877	-0.00888706	-0.00914536	-0.00940365	-0.0090063	-0.00859098	-0.00817566	-0.00776034	-0.00734503	-0.00704645	-0.00675444	-0.00646244	-0.00617043	-0.00587843	-0.00569573	-0.00552253	-0.00534934	-0.00517614	-0.00500295	-0.00505123	-0.00512596	-0.00520069	-0.00527542	-0.00535015	-0.00552384	-0.00571276	-0.00590168	-0.0060906	-0.00627952	-0.00613835	-0.00593431	-0.00573026	-0.00552622	-0.00532217	-0.00497549	-0.00459608	-0.00421667	-0.00383726	-0.00345784	-0.00353706	-0.00374065	-0.00394425	-0.00414784	-0.00435143	-0.00446984	-0.00456135	-0.00465285
70	-0.00801905	-0.00828936	-0.00855968	-0.00882999	-0.0091003	-0.00937061	-0.00895995	-0.00853063	-0.0081013	-0.00767198	-0.00724266	-0.00694843	-0.0066618	-0.00637518	-0.00608855	-0.00580193	-0.00561863	-0.00544432	-0.00527001	-0.0050957	-0.00492139	-0.00496057	-0.00502525	-0.00508992	-0.00515459	-0.00521926	-0.00539075	-0.00557868	-0.0057666	-0.00595453	-0.00614245	-0.00601523	-0.00582799	-0.00564074	-0.0054535	-0.00526626	-0.00493252	-0.00456515	-0.00419779	-0.00383043	-0.00346307	-0.00354231	-0.00374267	-0.00394302	-0.00414338	-0.00434374	-0.00446576	-0.00456306	-0.00466035
70.6422	-0.00792421	-0.00820676	-0.00848931	-0.00877187	-0.00905442	-0.00933697	-0.00891275	-0.00846917	-0.00802558	-0.007582	-0.00713842	-0.00684861	-0.00656746	-0.00628632	-0.00600517	-0.00572403	-0.00554012	-0.00536468	-0.00518923	-0.00501378	-0.00483834	-0.00486825	-0.00492268	-0.00497711	-0.00503155	-0.00508598	-0.00525522	-0.00544213	-0.00562904	-0.00581595	-0.00600286	-0.00588985	-0.00571972	-0.00554958	-0.00537945	-0.00520931	-0.00488875	-0.00453366	-0.00417857	-0.00382348	-0.00346839	-0.00354766	-0.00374472	-0.00394178	-0.00413884	-0.0043359	-0.00446161	-0.00456479	-0.00466798
71.2963	-0.00782761	-0.00812263	-0.00841765	-0.00871267	-0.00900768	-0.0093027	-0.00886468	-0.00840657	-0.00794846	-0.00749035	-0.00703224	-0.00674694	-0.00647138	-0.00619581	-0.00592025	-0.00564468	-0.00546016	-0.00528356	-0.00510695	-0.00493035	-0.00475375	-0.00477422	-0.00481822	-0.00486222	-0.00490622	-0.00495022	-0.00511718	-0.00530306	-0.00548893	-0.00567481	-0.00586068	-0.00576215	-0.00560944	-0.00545673	-0.00530402	-0.00515132	-0.00484417	-0.00450158	-0.00415899	-0.00381641	-0.00347382	-0.00355311	-0.00374681	-0.00394051	-0.00413421	-0.00432791	-0.00445738	-0.00456656	-0.00467575
71.9626	-0.00750456	-0.00780881	-0.00811306	-0.0084173	-0.00872155	-0.00902579	-0.00858949	-0.0081329	-0.0076763	-0.00721971	-0.00676312	-0.00648563	-0.00621823	-0.00595083	-0.00568343	-0.00541603	-0.00522729	-0.00504539	-0.00486348	-0.00468158	-0.00449968	-0.00450944	-0.00454208	-0.00457472	-0.00460736	-0.00464	-0.00480913	-0.00499926	-0.00518939	-0.00537952	-0.00556965	-0.00548619	-0.00535061	-0.00521504	-0.00507947	-0.0049439	-0.00465408	-0.00432888	-0.00400367	-0.00367846	-0.00335325	-0.00343403	-0.00362491	-0.00381579	-0.00400667	-0.00419755	-0.00432846	-0.00444044	-0.00455241
72.6415	-0.00711873	-0.0074315	-0.00774428	-0.00805705	-0.00836982	-0.00868259	-0.00825203	-0.0078011	-0.00735016	-0.00689923	-0.0064483	-0.00617958	-0.00592112	-0.00566267	-0.00540421	-0.00514576	-0.00495181	-0.00476347	-0.00457513	-0.00438679	-0.00419845	-0.00419702	-0.0042179	-0.00423878	-0.00425966	-0.00428054	-0.00445302	-0.00464882	-0.00484462	-0.00504043	-0.00523623	-0.00516821	-0.00504994	-0.00493167	-0.0048134	-0.00469513	-0.0044239	-0.00411757	-0.00381124	-0.00350491	-0.00319858	-0.00328125	-0.00346941	-0.00365757	-0.00384573	-0.00403389	-0.00416567	-0.00427965	-0.00439362
73.3333	-0.00672554	-0.007047	-0.00736846	-0.00768993	-0.00801139	-0.00833285	-0.00790813	-0.00746297	-0.0070178	-0.00657264	-0.00612748	-0.00586769	-0.00561835	-0.00536901	-0.00511967	-0.00487033	-0.00467108	-0.00447618	-0.00428128	-0.00408638	-0.00389148	-0.00387864	-0.00388754	-0.00389644	-0.00390533	-0.00391423	-0.00409012	-0.0042917	-0.00449329	-0.00469487	-0.00489645	-0.00484417	-0.00474353	-0.00464289	-0.00454226	-0.00444162	-0.00418933	-0.00390224	-0.00361515	-0.00332806	-0.00304097	-0.00312556	-0.00331095	-0.00349634	-0.00368173	-0.00386712	-0.00399978	-0.00411579	-0.00423181
74.0384	-0.00632478	-0.0066551	-0.00698542	-0.00731574	-0.00764606	-0.00797638	-0.00755762	-0.00711833	-0.00667905	-0.00623976	-0.00580048	-0.0055498	-0.00530975	-0.0050697	-0.00482965	-0.00458961	-0.00438494	-0.00418336	-0.00398177	-0.00378019	-0.0035786	-0.00355413	-0.00355082	-0.0035475	-0.00354418	-0.00354087	-0.00372024	-0.00392771	-0.00413518	-0.00434266	-0.00455013	-0.00451389	-0.00443122	-0.00434856	-0.00426589	-0.00418323	-0.00395025	-0.00368276	-0.00341528	-0.0031478	-0.00288032	-0.00296688	-0.00314944	-0.003332	-0.00351456	-0.00369713	-0.00383069	-0.00394878	-0.00406688
74.7573	-0.00591623	-0.00625558	-0.00659493	-0.00693428	-0.00727363	-0.00761298	-0.00720029	-0.006767	-0.00633371	-0.00590042	-0.00546713	-0.00522574	-0.00499516	-0.00476458	-0.004534	-0.00430343	-0.00409325	-0.00388485	-0.00367645	-0.00346804	-0.00325964	-0.00322333	-0.00320756	-0.00319179	-0.00317602	-0.00316025	-0.00334317	-0.00355665	-0.00377013	-0.00398361	-0.00419709	-0.0041772	-0.00411285	-0.00404851	-0.00398416	-0.00391982	-0.00370652	-0.00345903	-0.00321153	-0.00296404	-0.00271655	-0.00280511	-0.00298479	-0.00316447	-0.00334415	-0.00352384	-0.00365832	-0.00377853	-0.00389874
75.4902	-0.00574861	-0.00610537	-0.00646212	-0.00681888	-0.00717563	-0.00753239	-0.00712076	-0.00668808	-0.00625541	-0.00582273	-0.00539005	-0.00514098	-0.00490226	-0.00466353	-0.0044248	-0.00418608	-0.00397002	-0.00375594	-0.00354186	-0.00332778	-0.0031137	-0.00306966	-0.00304593	-0.0030222	-0.00299847	-0.00297473	-0.0031622	-0.00338215	-0.00360211	-0.00382207	-0.00404202	-0.00403176	-0.00397765	-0.00392354	-0.00386942	-0.00381531	-0.0036146	-0.00338025	-0.00314589	-0.00291154	-0.00267718	-0.00276525	-0.00294075	-0.00311626	-0.00329176	-0.00346726	-0.00360436	-0.00372933	-0.00385429
76.2376	-0.00570337	-0.00608201	-0.00646066	-0.0068393	-0.00721795	-0.0075966	-0.00718346	-0.00674864	-0.00631381	-0.00587898	-0.00544416	-0.00517859	-0.00492257	-0.00466654	-0.00441051	-0.00415449	-0.00393231	-0.00371308	-0.00349385	-0.00327462	-0.00305539	-0.00300568	-0.00297622	-0.00294675	-0.00291729	-0.00288782	-0.0030804	-0.00330714	-0.00353387	-0.00376061	-0.00398735	-0.00398335	-0.00393541	-0.00388747	-0.00383952	-0.00379158	-0.00359994	-0.00337532	-0.0031507	-0.00292609	-0.00270147	-0.00278776	-0.00295838	-0.00312899	-0.0032996	-0.00347022	-0.00361082	-0.00374195	-0.00387308
77	-0.00565722	-0.00605819	-0.00645917	-0.00686014	-0.00726112	-0.00766209	-0.00724742	-0.0068104	-0.00637338	-0.00593636	-0.00549934	-0.00521696	-0.00494328	-0.00466961	-0.00439594	-0.00412226	-0.00389384	-0.00366936	-0.00344488	-0.00322039	-0.00299591	-0.00294042	-0.00290511	-0.0028698	-0.00283449	-0.00279917	-0.00299697	-0.00323062	-0.00346427	-0.00369793	-0.00393158	-0.00393398	-0.00389233	-0.00385068	-0.00380902	-0.00376737	-0.00358499	-0.0033703	-0.00315561	-0.00294092	-0.00272624	-0.00281073	-0.00297636	-0.00314198	-0.00330761	-0.00347323	-0.00361742	-0.00375483	-0.00389225
77.7778	-0.00561013	-0.00603389	-0.00645765	-0.0068814	-0.00730516	-0.00772891	-0.00731267	-0.00687341	-0.00643416	-0.0059949	-0.00555564	-0.0052561	-0.00496442	-0.00467274	-0.00438107	-0.00408939	-0.0038546	-0.00362476	-0.00339491	-0.00316507	-0.00293523	-0.00287384	-0.00283256	-0.00279128	-0.00275001	-0.00270873	-0.00291184	-0.00315255	-0.00339326	-0.00363397	-0.00387468	-0.0038836	-0.00384837	-0.00381314	-0.00377791	-0.00374268	-0.00356973	-0.00336517	-0.00316062	-0.00295606	-0.00275151	-0.00283416	-0.0029947	-0.00315523	-0.00331577	-0.00347631	-0.00362415	-0.00376798	-0.0039118
78.5714	-0.00556209	-0.00600909	-0.00645609	-0.00690309	-0.0073501	-0.0077971	-0.00737925	-0.00693771	-0.00649617	-0.00605463	-0.0056131	-0.00529603	-0.00498599	-0.00467594	-0.00436589	-0.00405584	-0.00381455	-0.00357924	-0.00334393	-0.00310862	-0.00287331	-0.0028059	-0.00275853	-0.00271117	-0.00266381	-0.00261644	-0.00282498	-0.00307289	-0.0033208	-0.00356871	-0.00381662	-0.0038322	-0.00380352	-0.00377484	-0.00374616	-0.00371748	-0.00355416	-0.00335994	-0.00316573	-0.00297151	-0.00277729	-0.00285807	-0.00301341	-0.00316876	-0.0033241	-0.00347945	-0.00363101	-0.00378138	-0.00393175
79.3814	-0.00489015	-0.00534474	-0.00579933	-0.00625393	-0.00670852	-0.00716311	-0.00678431	-0.00638268	-0.00598104	-0.00557941	-0.00517778	-0.00485266	-0.00453184	-0.00421103	-0.00389022	-0.00356941	-0.00333112	-0.00310001	-0.0028689	-0.0026378	-0.00240669	-0.002353	-0.00232049	-0.00228798	-0.00225548	-0.00222297	-0.00243543	-0.00268559	-0.00293574	-0.00318589	-0.00343605	-0.00345506	-0.00343004	-0.00340502	-0.00338	-0.00335498	-0.00322088	-0.00306175	-0.00290262	-0.00274349	-0.00258436	-0.00268521	-0.00285655	-0.0030279	-0.00319925	-0.00337059	-0.00352857	-0.00368232	-0.00383607
80.2083	-0.00365351	-0.00410159	-0.00454966	-0.00499774	-0.00544581	-0.00589389	-0.00559091	-0.00526736	-0.0049438	-0.00462025	-0.00429669	-0.00397202	-0.00364728	-0.00332253	-0.00299779	-0.00267305	-0.00244636	-0.00222819	-0.00201002	-0.00179185	-0.00157369	-0.00155156	-0.00155285	-0.00155413	-0.00155542	-0.00155671	-0.00177175	-0.00201968	-0.00226761	-0.00251554	-0.00276346	-0.00278301	-0.00275905	-0.0027351	-0.00271114	-0.00268719	-0.00260006	-0.00249844	-0.00239682	-0.0022952	-0.00219358	-0.00233435	-0.00254086	-0.00274737	-0.00295388	-0.00316039	-0.00332721	-0.0034815	-0.00363579
81.0526	-0.00239082	-0.00283224	-0.00327366	-0.00371508	-0.0041565	-0.00459792	-0.00437237	-0.00412854	-0.00388471	-0.00364088	-0.00339704	-0.00307282	-0.00274407	-0.00241532	-0.00208656	-0.00175781	-0.00154295	-0.001338	-0.00113304	-0.000928086	-0.000723131	-0.000733242	-0.000769033	-0.000804823	-0.000840614	-0.000876405	-0.00109408	-0.00133974	-0.00158539	-0.00183105	-0.00207671	-0.0020968	-0.00207393	-0.00205106	-0.00202819	-0.00200532	-0.00196616	-0.00192326	-0.00188036	-0.00183746	-0.00179456	-0.0019761	-0.00221852	-0.00246093	-0.00270335	-0.00294576	-0.00312162	-0.00327645	-0.00343129
81.9148	-0.00110121	-0.00153583	-0.00197046	-0.00240509	-0.00283971	-0.00327434	-0.00312785	-0.00296544	-0.00280304	-0.00264063	-0.00247822	-0.00215446	-0.00182161	-0.00148876	-0.00115591	-0.000823061	-0.00062029	-0.00042883	-0.000237369	-4.59093e-05	0.000145551	0.000102519	3.14883e-05	-3.95426e-05	-0.000110573	-0.000181604	-0.000401967	-0.000645305	-0.000888642	-0.00113198	-0.00137532	-0.00139597	-0.00137421	-0.00135245	-0.00133069	-0.00130893	-0.00131875	-0.00133582	-0.00135289	-0.00136996	-0.00138703	-0.00161022	-0.00188931	-0.00216839	-0.00244747	-0.00272656	-0.00291164	-0.00306703	-0.00322243
82.7957	0.000216164	-0.00021152	-0.000639205	-0.00106689	-0.00149458	-0.00192226	-0.00185655	-0.00177731	-0.00169808	-0.00161885	-0.00153962	-0.00121633	-0.000879295	-0.00054226	-0.000205224	0.000131811	0.000322235	0.00049991	0.000677585	0.00085526	0.00103293	0.000956273	0.000849244	0.000742214	0.000635184	0.000528155	0.000305045	6.40778e-05	-0.00017689	-0.000417857	-0.000658825	-0.000680053	-0.000659425	-0.000638798	-0.00061817	-0.000597543	-0.000657403	-0.000735736	-0.000814069	-0.000892402	-0.000970735	-0.00123646	-0.001553	-0.00186955	-0.00218609	-0.00250264	-0.00269714	-0.00285311	-0.00300907
83.6957	0.00124129	0.000815504	0.000389721	-3.60623e-05	-0.000461846	-0.000887629	-0.000889273	-0.000879297	-0.00086932	-0.000859344	-0.000849367	-0.000523567	-0.000179974	0.000163618	0.000507211	0.000850804	0.00103287	0.00120088	0.0013689	0.00153691	0.00170493	0.00160031	0.00146314	0.00132597	0.0011888	0.00105163	0.000829444	0.000594177	0.00035891	0.000123642	-0.000111625	-0.000130788	-0.000108789	-8.67905e-05	-6.47915e-05	-4.27926e-05	-0.000136753	-0.000257327	-0.000377901	-0.000498474	-0.000619048	-0.000915888	-0.00126053	-0.00160517	-0.00194981	-0.00229445	-0.00249901	-0.00265933	-0.00281966
84.6154	0.00180233	0.00137062	0.000938905	0.000507193	7.54808e-05	-0.000356231	-0.000403709	-0.00044066	-0.00047761	-0.000514561	-0.000551512	-0.000218596	0.000135158	0.000488912	0.000842666	0.00119642	0.00137639	0.00154124	0.0017061	0.00187095	0.0020358	0.00191233	0.00175443	0.00159653	0.00143863	0.00128072	0.00106513	0.000840663	0.000616195	0.000391726	0.000167258	0.000154221	0.000181457	0.000208693	0.000235929	0.000263165	0.000160175	2.72973e-05	-0.00010558	-0.000238458	-0.000371336	-0.00068125	-0.00103917	-0.0013971	-0.00175502	-0.00211295	-0.00232843	-0.00249892	-0.00266942
85.5556	0.00237584	0.00193807	0.0015003	0.00106252	0.000624753	0.000186981	9.26501e-05	7.729e-06	-7.71921e-05	-0.000162113	-0.000247034	9.31561e-05	0.000457296	0.000821437	0.00118558	0.00154972	0.00172754	0.00188917	0.00205079	0.00221241	0.00237404	0.00223129	0.00205219	0.0018731	0.00169401	0.00151491	0.00130606	0.00109263	0.0008792	0.00066577	0.00045234	0.000445566	0.000478155	0.000510745	0.000543334	0.000575924	0.000463704	0.000318249	0.000172794	2.73389e-05	-0.000118116	-0.000441396	-0.000812899	-0.0011844	-0.0015559	-0.00192741	-0.00215405	-0.00233495	-0.00251585
86.5169	0.00296225	0.00251828	0.00207431	0.00163034	0.00118638	0.000742407	0.00060017	0.0004662	0.00033223	0.000198259	6.42892e-05	0.000411918	0.000786678	0.00116144	0.0015362	0.00191096	0.0020866	0.00224492	0.00240324	0.00256156	0.00271988	0.00255742	0.00235665	0.00215589	0.00195513	0.00175436	0.0015524	0.00135026	0.00114812	0.000945975	0.000743832	0.000743462	0.000781526	0.000819589	0.000857652	0.000895715	0.000774058	0.000615742	0.000457427	0.000299112	0.000140797	-0.000196148	-0.000581535	-0.000966922	-0.00135231	-0.0017377	-0.00197575	-0.00216729	-0.00235882
87.5	0.00356198	0.00311167	0.00266137	0.00221106	0.00176075	0.00131045	0.00111922	0.000935083	0.00075095	0.000566817	0.000382684	0.000737919	0.00112354	0.00150916	0.00189479	0.00228041	0.0024538	0.00260874	0.00276369	0.00291863	0.00307357	0.00289095	0.00266803	0.0024451	0.00222218	0.00199925	0.00180434	0.00161374	0.00142314	0.00123254	0.00104194	0.00104812	0.00109179	0.00113545	0.00117911	0.00122277	0.00109146	0.000919993	0.000748525	0.000577058	0.000405591	5.46701e-05	-0.000344916	-0.000744502	-0.00114409	-0.00154367	-0.00179341	-0.00199581	-0.00219822
88.5057	0.00407358	0.00362056	0.00316754	0.00271452	0.0022615	0.00180848	0.00156741	0.00133214	0.00109688	0.000861613	0.000626348	0.000975478	0.00135753	0.00173959	0.00212164	0.00250369	0.00267826	0.00283478	0.00299131	0.00314783	0.00330435	0.0031031	0.00285913	0.00261516	0.00237119	0.00212722	0.00193723	0.00175555	0.00157387	0.00139219	0.00121051	0.00122685	0.00128092	0.00133498	0.00138905	0.00144312	0.00130686	0.00112692	0.000946981	0.000767042	0.000587103	0.000226318	-0.000183509	-0.000593336	-0.00100316	-0.00141299	-0.0016711	-0.0018813	-0.00209151
89.5347	0.00431365	0.00386834	0.00342302	0.00297771	0.0025324	0.00208708	0.00179578	0.00150871	0.00122163	0.000934549	0.000647472	0.000951727	0.0012893	0.00162687	0.00196444	0.00230201	0.0024874	0.00265955	0.00283171	0.00300387	0.00317603	0.00296124	0.00270024	0.00243925	0.00217826	0.00191726	0.00172595	0.00154536	0.00136476	0.00118417	0.00100357	0.00103997	0.00111769	0.00119542	0.00127315	0.00135087	0.00122325	0.0010485	0.000873755	0.000699007	0.000524259	0.000165713	-0.000242677	-0.000651066	-0.00105946	-0.00146785	-0.00172463	-0.00193353	-0.00214243
90.5879	0.00455938	0.00412196	0.00368453	0.0032471	0.00280967	0.00237225	0.00202954	0.00168943	0.00134932	0.0010092	0.000669093	0.000927416	0.00121945	0.00151149	0.00180353	0.00209557	0.00229204	0.00248019	0.00266835	0.00285651	0.00304467	0.00281603	0.00253761	0.00225919	0.00198078	0.00170236	0.00150969	0.00133021	0.00115073	0.000971249	0.000791768	0.000848683	0.000950625	0.00105257	0.00115451	0.00125645	0.00113768	0.00096824	0.000798805	0.00062937	0.000459936	0.00010368	-0.000303238	-0.000710156	-0.00111707	-0.00152399	-0.00177941	-0.00198699	-0.00219456
91.6663	0.00481099	0.00438164	0.00395228	0.00352293	0.00309358	0.00266423	0.00226888	0.00187447	0.00148006	0.00108564	0.000691231	0.000902523	0.00114794	0.00139336	0.00163877	0.00188419	0.002092	0.00229655	0.00250109	0.00270564	0.00291018	0.00266734	0.00237109	0.00207483	0.00177858	0.00148232	0.00128826	0.00110992	0.000931579	0.000753238	0.000574897	0.000652823	0.000779562	0.0009063	0.00103304	0.00115978	0.00105005	0.000886058	0.000722063	0.000558069	0.000394074	4.01644e-05	-0.000365247	-0.000770659	-0.00117607	-0.00158148	-0.00183551	-0.00204172	-0.00224794
92.7709	0.00506869	0.00464761	0.00422653	0.00380545	0.00338437	0.00296329	0.00251403	0.002064	0.00161397	0.00116394	0.000713906	0.000877028	0.00107469	0.00127236	0.00147002	0.00166769	0.00188712	0.00210845	0.00232978	0.0025511	0.00277243	0.00251506	0.00220053	0.00188601	0.00157148	0.00125695	0.00106146	0.000884291	0.000707118	0.000529944	0.000352771	0.000452217	0.000604352	0.000756487	0.000908623	0.00106076	0.000960306	0.000801884	0.000643461	0.000485039	0.000326616	-2.48907e-05	-0.000428759	-0.000832628	-0.0012365	-0.00164037	-0.00189296	-0.00209778	-0.00230261
93.9025	0.00529504	0.00488059	0.00446614	0.00405169	0.00363724	0.0032228	0.00272424	0.00222337	0.00172251	0.00122164	0.00072078	0.000842274	0.000998831	0.00115539	0.00131195	0.0014685	0.00169868	0.00193525	0.00217182	0.0024084	0.00264497	0.00237379	0.00204199	0.00171018	0.00137837	0.00104657	0.000848509	0.000671028	0.000493546	0.000316064	0.000138582	0.000259608	0.000437494	0.000615379	0.000793264	0.000971149	0.000880772	0.000728827	0.000576883	0.000424938	0.000272993	-7.74323e-05	-0.000481682	-0.000885932	-0.00129018	-0.00169443	-0.00194631	-0.00215007	-0.00235383
95.0621	0.00527913	0.00485935	0.00443957	0.00401978	0.0036	0.00318022	0.00267019	0.00215769	0.00164519	0.00113269	0.00062019	0.000749854	0.000915697	0.00108154	0.00124738	0.00141322	0.00164674	0.00188614	0.00212554	0.00236494	0.00260434	0.00232611	0.00198607	0.00164604	0.001306	0.000965965	0.000757954	0.000570255	0.000382555	0.000194856	7.15687e-06	0.000147224	0.000349722	0.00055222	0.000754718	0.000957217	0.000880949	0.000740701	0.000600454	0.000460207	0.00031996	-3.84349e-05	-0.000455988	-0.000873541	-0.00129109	-0.00170865	-0.0019647	-0.00216976	-0.00237481
96.2508	0.00526282	0.00483757	0.00441232	0.00398707	0.00356182	0.00313657	0.00261479	0.00209037	0.00156594	0.00104151	0.000517087	0.000655125	0.000830484	0.00100584	0.0011812	0.00135656	0.0015935	0.0018358	0.00207809	0.00232039	0.00256268	0.00227723	0.00192876	0.00158029	0.00123182	0.000883347	0.000665136	0.000466964	0.000268792	7.06196e-05	-0.000127552	3.20303e-05	0.000259757	0.000487483	0.00071521	0.000942936	0.000881129	0.000752872	0.000624615	0.000496357	0.0003681	1.53691e-06	-0.000429652	-0.000860841	-0.00129203	-0.00172322	-0.00198355	-0.00218993	-0.00239632
97.4693	0.0052461	0.00481525	0.00438439	0.00395354	0.00352269	0.00309183	0.002558	0.00202135	0.00148469	0.000948041	0.000411388	0.00055801	0.000743127	0.000928243	0.00111336	0.00129848	0.00153893	0.00178419	0.00202945	0.00227472	0.00251998	0.00222712	0.00187	0.00151288	0.00115577	0.00079865	0.00056998	0.000361072	0.000152163	-5.6745e-05	-0.000265653	-8.60633e-05	0.000167527	0.000421116	0.000674706	0.000928296	0.000881314	0.000765349	0.000649384	0.000533418	0.000417453	4.25152e-05	-0.000402652	-0.00084782	-0.00129299	-0.00173816	-0.00200288	-0.00221062	-0.00241836
98.7187	0.00522896	0.00479236	0.00435576	0.00391916	0.00348256	0.00304596	0.00249977	0.00195058	0.00140139	0.000852201	0.000303011	0.000458435	0.000653555	0.000848676	0.0010438	0.00123892	0.00148297	0.00173127	0.00197958	0.00222789	0.00247619	0.00217574	0.00180975	0.00144377	0.00107779	0.000711806	0.000472414	0.000252497	3.25801e-05	-0.000187337	-0.000407254	-0.000207149	7.29594e-05	0.000353068	0.000633176	0.000913285	0.000881504	0.000778142	0.00067478	0.000571418	0.000468056	8.45317e-05	-0.000374969	-0.00083447	-0.00129397	-0.00175347	-0.0020227	-0.00223183	-0.00244097
100	0.00521138	0.00476889	0.00432639	0.0038839	0.00344141	0.00299891	0.00244005	0.00187801	0.00131596	0.000753919	0.000191874	0.000356324	0.000561703	0.000767082	0.000972461	0.00117784	0.00142558	0.00167701	0.00192844	0.00217987	0.0024313	0.00212305	0.00174797	0.0013729	0.000997825	0.00062275	0.000372362	0.000141157	-9.00492e-05	-0.000321255	-0.00055246	-0.000331319	-2.40165e-05	0.000283286	0.000590589	0.000897892	0.000881699	0.000791261	0.000700824	0.000610386	0.000519948	0.000127619	-0.00034658	-0.000820779	-0.00129498	-0.00176918	-0.00204302	-0.00225358	-0.00246415
Time	-495	-493.011	-491.021	-489.032	-487.042	-485.053	-483.064	-481.074	-479.085	-477.095	-475.106	-473.117	-471.127	-469.138	-467.149	-465.159	-463.17	-461.18	-459.191	-457.202	-455.212	-453.223	-451.233	-449.244	-447.255	-445.265	-443.276	-441.286	-439.297	-437.308	-435.318	-433.329	-431.34	-429.35	-427.361	-425.371	-423.382	-421.393	-419.403	-417.414	-415.424	-413.435	-411.446	-409.456	-407.467	-405.477	-403.488	-401.499	-399.509
Frequency	FG PPC difference
20	0.00238316	0.00293862	0.00349408	0.00404954	0.00460501	0.00516047	0.00545503	0.00574244	0.00602985	0.00631726	0.00660467	0.00645276	0.0062761	0.00609944	0.00592278	0.00574612	0.00597912	0.00624775	0.00651637	0.006785	0.00705362	0.00769792	0.00838707	0.00907622	0.00976538	0.0104545	0.0105262	0.0105029	0.0104796	0.0104563	0.010433	0.010182	0.00988773	0.00959344	0.00929914	0.00900485	0.00848379	0.00791069	0.00733758	0.00676447	0.00619137	0.00601075	0.00593657	0.00586239	0.00578821	0.00571403	0.00590438	0.00617827	0.00645215
20.3906	0.00188067	0.00242649	0.00297232	0.00351815	0.00406397	0.0046098	0.00489338	0.00516977	0.00544617	0.00572256	0.00599896	0.00588072	0.00574026	0.00559979	0.00545932	0.00531885	0.00558078	0.0058777	0.00617461	0.00647153	0.00676845	0.00739389	0.00805857	0.00872324	0.00938792	0.0100526	0.0101017	0.0100562	0.0100106	0.00996509	0.00991954	0.0096809	0.00940547	0.00913005	0.00885462	0.00857919	0.00805087	0.00746451	0.00687815	0.00629178	0.00570542	0.0055143	0.00543037	0.00534644	0.00526251	0.00517858	0.00537307	0.00565548	0.0059379
20.787	0.00137068	0.00190672	0.00244277	0.00297882	0.00351487	0.00405091	0.00432335	0.00458856	0.00485378	0.005119	0.00538421	0.00530015	0.00519642	0.00509268	0.00498894	0.00488521	0.00517649	0.00550212	0.00582775	0.00615338	0.00647901	0.00708533	0.00772516	0.00836499	0.00900483	0.00964466	0.00967093	0.00960282	0.0095347	0.00946659	0.00939847	0.0091723	0.00891602	0.00865974	0.00840346	0.00814718	0.00761149	0.00701167	0.00641186	0.00581204	0.00521222	0.00501045	0.00491662	0.00482279	0.00472896	0.00463513	0.00483383	0.0051249	0.00541597
21.1885	0.000854105	0.00138025	0.00190639	0.00243253	0.00295867	0.00348481	0.00374596	0.00399985	0.00425374	0.00450764	0.00476153	0.00471209	0.00464556	0.00457903	0.0045125	0.00444597	0.00476698	0.0051217	0.00547641	0.00583113	0.00618584	0.00677278	0.00738745	0.00800212	0.00861679	0.00923146	0.00923457	0.00914359	0.00905262	0.00896165	0.00887067	0.00865713	0.00842025	0.00818336	0.00794648	0.00770959	0.00716644	0.00655299	0.00593955	0.0053261	0.00471266	0.00450009	0.00439624	0.00429238	0.00418853	0.00408468	0.00428763	0.00458746	0.0048873
21.5944	0.000331867	0.000847995	0.00136412	0.00188025	0.00239638	0.0029125	0.00316224	0.00340469	0.00364713	0.00388957	0.00413202	0.00411757	0.00408866	0.00405974	0.00403082	0.00400191	0.00435298	0.0047371	0.00512122	0.00550534	0.00588946	0.00645681	0.00704604	0.00763527	0.0082245	0.00881372	0.00879342	0.00867933	0.00856525	0.00845117	0.00833709	0.00813632	0.00791904	0.00770176	0.00748448	0.0072672	0.0067165	0.00608928	0.00546206	0.00483484	0.00420762	0.00398414	0.00387015	0.00375616	0.00364217	0.00352818	0.00373543	0.00404413	0.00435283
22.004	-0.000195117	0.000310906	0.000816928	0.00132295	0.00182897	0.00233499	0.00257322	0.00280411	0.003035	0.00326589	0.00349678	0.00351766	0.00352669	0.00353573	0.00354477	0.00355381	0.00393522	0.00434901	0.0047628	0.00517659	0.00559038	0.00613796	0.00670152	0.00726508	0.00782864	0.0083922	0.00834826	0.00821085	0.00807345	0.00793605	0.00779865	0.00761077	0.00741328	0.00721578	0.00701829	0.00682079	0.00626248	0.00562136	0.00498023	0.00433911	0.00369798	0.00346349	0.00333928	0.00321506	0.00309084	0.00296663	0.00317822	0.00349586	0.00381351
22.4165	-0.00171315	-0.00115747	-0.000601796	-4.61185e-05	0.000509559	0.00106524	0.00131565	0.00155771	0.00179976	0.00204182	0.00228387	0.00233135	0.00236787	0.00240439	0.0024409	0.00247742	0.00284901	0.00324974	0.00365047	0.0040512	0.00445193	0.00499	0.00554446	0.00609893	0.0066534	0.00720786	0.00713524	0.00696614	0.00679704	0.00662793	0.00645883	0.00626456	0.00606549	0.00586642	0.00566735	0.00546828	0.00494237	0.00434146	0.00374054	0.00313963	0.00253872	0.00234268	0.00225643	0.00217019	0.00208394	0.0019977	0.00221964	0.00253891	0.00285818
22.8314	-0.00339172	-0.00277689	-0.00216206	-0.00154723	-0.000932398	-0.000317567	-5.12256e-05	0.000205568	0.000462361	0.000719155	0.000975948	0.0010488	0.00111129	0.00117378	0.00123627	0.00129876	0.00165426	0.00203523	0.0024162	0.00279718	0.00317815	0.00370826	0.00425617	0.00480408	0.00535199	0.0058999	0.00579768	0.00559544	0.00539319	0.00519095	0.00498871	0.00478502	0.00458105	0.00437708	0.00417311	0.00396914	0.003482	0.00292988	0.00237775	0.00182563	0.0012735	0.00112376	0.00108314	0.00104252	0.0010019	0.000961281	0.00119455	0.00151431	0.00183407
23.2478	-0.00507656	-0.00440235	-0.00372815	-0.00305394	-0.00237974	-0.00170553	-0.00142321	-0.00115162	-0.000880031	-0.000608443	-0.000336855	-0.000238534	-0.000149975	-6.14154e-05	2.71441e-05	0.000115704	0.000455041	0.000816186	0.00117733	0.00153847	0.00189962	0.00242173	0.00296306	0.00350439	0.00404573	0.00458706	0.00445513	0.00421962	0.00398411	0.00374861	0.0035131	0.00329995	0.00309106	0.00288218	0.00267329	0.0024644	0.00201618	0.00151302	0.00100987	0.000506716	3.56206e-06	-9.97065e-05	-9.45316e-05	-8.93568e-05	-8.41819e-05	-7.9007e-05	0.00016563	0.000485886	0.000806142
23.665	-0.00676477	-0.00603107	-0.00529738	-0.00456368	-0.00382998	-0.00309628	-0.00279794	-0.00251153	-0.00222512	-0.0019387	-0.00165229	-0.00152845	-0.00141377	-0.00129909	-0.00118441	-0.00106973	-0.00074658	-0.000405304	-6.4028e-05	0.000277248	0.000618523	0.00113263	0.00166737	0.0022021	0.00273684	0.00327158	0.00310989	0.00284105	0.00257221	0.00230337	0.00203453	0.00181191	0.0015981	0.00138428	0.00117046	0.00095665	0.000547415	9.33311e-05	-0.000360753	-0.000814838	-0.00126892	-0.00132563	-0.00127456	-0.0012235	-0.00117244	-0.00112138	-0.000865354	-0.0005446	-0.000223847
24.0823	-0.00845348	-0.00766027	-0.00686706	-0.00607385	-0.00528064	-0.00448743	-0.00417307	-0.00387183	-0.00357059	-0.00326935	-0.00296811	-0.00281874	-0.00267793	-0.00253712	-0.00239631	-0.0022555	-0.00194855	-0.00162715	-0.00130575	-0.000984346	-0.000662944	-0.000156853	0.000371291	0.000899435	0.00142758	0.00195572	0.00176425	0.00146207	0.00115989	0.000857712	0.000555531	0.000323437	0.000104693	-0.000114052	-0.000332796	-0.000551541	-0.000921773	-0.00132677	-0.00173177	-0.00213678	-0.00254178	-0.0025519	-0.00245494	-0.00235798	-0.00226102	-0.00216406	-0.00189664	-0.00157539	-0.00125414
24.4991	-0.00966644	-0.00885549	-0.00804453	-0.00723358	-0.00642262	-0.00561167	-0.00526497	-0.00493099	-0.00459701	-0.00426303	-0.00392905	-0.00378446	-0.00365055	-0.00351663	-0.00338272	-0.0032488	-0.00295552	-0.00264837	-0.00234123	-0.00203408	-0.00172693	-0.00118728	-0.000619863	-5.24467e-05	0.00051497	0.00108239	0.000892235	0.000585535	0.000278835	-2.78647e-05	-0.000334565	-0.000572137	-0.000796541	-0.00102095	-0.00124535	-0.00146976	-0.00181555	-0.00218919	-0.00256284	-0.00293649	-0.00331014	-0.00329351	-0.00317105	-0.00304859	-0.00292612	-0.00280366	-0.00252814	-0.00220428	-0.00188041
24.9148	-0.0107045	-0.00989096	-0.00907744	-0.00826392	-0.0074504	-0.00663688	-0.00625198	-0.00587883	-0.00550568	-0.00513253	-0.00475938	-0.00463056	-0.0045155	-0.00440044	-0.00428538	-0.00417033	-0.00388976	-0.00359481	-0.00329985	-0.00300489	-0.00270994	-0.00212171	-0.00149847	-0.00087523	-0.000251988	0.000371254	0.000193694	-0.000107066	-0.000407826	-0.000708587	-0.00100935	-0.00125094	-0.00148126	-0.00171157	-0.00194189	-0.00217221	-0.00249889	-0.00284767	-0.00319646	-0.00354525	-0.00389404	-0.00385791	-0.00371739	-0.00357687	-0.00343635	-0.00329583	-0.00301341	-0.00268618	-0.00235895
25.3292	-0.011739	-0.010923	-0.0101069	-0.0092908	-0.00847472	-0.00765865	-0.00723569	-0.0068235	-0.00641131	-0.00599912	-0.00558694	-0.00547382	-0.00537755	-0.00528129	-0.00518502	-0.00508876	-0.00482087	-0.00453807	-0.00425526	-0.00397245	-0.00368965	-0.00305301	-0.00237413	-0.00169525	-0.00101637	-0.000337494	-0.000502505	-0.000797346	-0.00109219	-0.00138703	-0.00168187	-0.00192746	-0.00216367	-0.00239989	-0.0026361	-0.00287231	-0.00317994	-0.00350395	-0.00382796	-0.00415197	-0.00447598	-0.00442041	-0.00426189	-0.00410338	-0.00394487	-0.00378635	-0.00349706	-0.00316647	-0.00283588
25.7418	-0.0127692	-0.0119506	-0.011132	-0.0103134	-0.00949474	-0.00867611	-0.00821525	-0.00776419	-0.00731312	-0.00686206	-0.006411	-0.00631353	-0.00623598	-0.00615842	-0.00608087	-0.00600332	-0.00574806	-0.00547735	-0.00520664	-0.00493594	-0.00466523	-0.00398039	-0.00324611	-0.00251182	-0.00177754	-0.00104326	-0.00119577	-0.00148472	-0.00177366	-0.00206261	-0.00235155	-0.00260113	-0.00284322	-0.0030853	-0.00332738	-0.00356946	-0.00385812	-0.00415745	-0.00445679	-0.00475613	-0.00505547	-0.00498054	-0.0048041	-0.00462767	-0.00445124	-0.00427481	-0.00397867	-0.00364474	-0.0033108
26.1523	-0.0137942	-0.012973	-0.0121519	-0.0113307	-0.0105096	-0.0096884	-0.00918982	-0.00870009	-0.00821035	-0.00772061	-0.00723087	-0.00714896	-0.00709003	-0.0070311	-0.00697216	-0.00691323	-0.00667053	-0.00641186	-0.00615319	-0.00589452	-0.00563584	-0.00490305	-0.00411364	-0.00332424	-0.00253483	-0.00174543	-0.00188551	-0.00216859	-0.00245167	-0.00273475	-0.00301783	-0.00327138	-0.0035193	-0.00376722	-0.00401515	-0.00426307	-0.00453284	-0.00480764	-0.00508243	-0.00535722	-0.00563201	-0.00553782	-0.00534356	-0.0051493	-0.00495504	-0.00476077	-0.00445783	-0.00412057	-0.00378331
26.5602	-0.0142206	-0.0134183	-0.012616	-0.0118138	-0.0110115	-0.0102092	-0.00971167	-0.00922247	-0.00873327	-0.00824406	-0.00775486	-0.00767817	-0.00762472	-0.00757127	-0.00751782	-0.00746437	-0.00721648	-0.00695169	-0.0066869	-0.00642211	-0.00615732	-0.00538449	-0.004551	-0.00371751	-0.00288402	-0.00205053	-0.00218464	-0.00246761	-0.00275057	-0.00303354	-0.00331651	-0.00357408	-0.00382681	-0.00407954	-0.00433226	-0.00458499	-0.00483009	-0.00507343	-0.00531678	-0.00556013	-0.00580347	-0.00567243	-0.00543985	-0.00520728	-0.0049747	-0.00474213	-0.0044246	-0.00408025	-0.00373589
26.9635	-0.0142504	-0.013481	-0.0127115	-0.0119421	-0.0111726	-0.0104032	-0.00993213	-0.00946923	-0.00900633	-0.00854343	-0.00808054	-0.00800223	-0.00794559	-0.00788895	-0.00783231	-0.00777567	-0.00751096	-0.00722816	-0.00694536	-0.00666256	-0.00637976	-0.0055724	-0.0047024	-0.0038324	-0.0029624	-0.0020924	-0.00222482	-0.00251146	-0.0027981	-0.00308474	-0.00337138	-0.00363297	-0.00388979	-0.00414661	-0.00440343	-0.00466025	-0.00487703	-0.00508462	-0.00529222	-0.00549981	-0.0057074	-0.00552821	-0.00524414	-0.00496006	-0.00467598	-0.00439191	-0.00405479	-0.00370092	-0.00334705
27.3588	-0.0142796	-0.0135424	-0.0128051	-0.0120679	-0.0113306	-0.0105934	-0.0101482	-0.00971112	-0.00927401	-0.00883689	-0.00839978	-0.00831989	-0.00826012	-0.00820035	-0.00814059	-0.00808082	-0.00779962	-0.00749917	-0.00719871	-0.00689826	-0.0065978	-0.00575659	-0.0048508	-0.00394502	-0.00303923	-0.00213345	-0.00226422	-0.00255446	-0.00284469	-0.00313493	-0.00342517	-0.00369071	-0.00395154	-0.00421237	-0.0044732	-0.00473403	-0.00492305	-0.00509559	-0.00526814	-0.00544068	-0.00561322	-0.00538685	-0.00505229	-0.00471773	-0.00438317	-0.00404861	-0.00369228	-0.00332909	-0.00296589
27.7428	-0.014308	-0.013602	-0.012896	-0.01219	-0.011484	-0.010778	-0.0103581	-0.00994607	-0.009534	-0.00912194	-0.00870987	-0.00862844	-0.00856563	-0.00850283	-0.00844003	-0.00837722	-0.00808001	-0.00776241	-0.0074448	-0.0071272	-0.0068096	-0.0059355	-0.00499496	-0.00405441	-0.00311386	-0.00217332	-0.00230248	-0.00259621	-0.00288995	-0.00318368	-0.00347741	-0.00374678	-0.00401151	-0.00427623	-0.00454096	-0.00480568	-0.00496775	-0.00510625	-0.00524475	-0.00538325	-0.00552175	-0.00524953	-0.00486594	-0.00448234	-0.00409874	-0.00371514	-0.00334017	-0.00296791	-0.00259566
28.1121	-0.0143353	-0.0136594	-0.0129835	-0.0123075	-0.0116316	-0.0109557	-0.01056	-0.010172	-0.00978406	-0.00939608	-0.00900809	-0.00892518	-0.00885946	-0.00879374	-0.00872801	-0.00866229	-0.00834966	-0.00801557	-0.00768148	-0.00734739	-0.00701329	-0.00610757	-0.00513359	-0.00415962	-0.00318564	-0.00221166	-0.00233928	-0.00263638	-0.00293347	-0.00323057	-0.00352766	-0.00380071	-0.00406918	-0.00433766	-0.00460613	-0.0048746	-0.00501073	-0.00511649	-0.00522225	-0.00532801	-0.00543378	-0.00511747	-0.00468672	-0.00425596	-0.0038252	-0.00339444	-0.00300152	-0.00262056	-0.00223959
28.4635	-0.0142091	-0.0135359	-0.0128627	-0.0121894	-0.0115162	-0.010843	-0.0104641	-0.0100933	-0.00972243	-0.00935161	-0.00898078	-0.00889901	-0.00883352	-0.00876803	-0.00870254	-0.00863705	-0.00832418	-0.00798979	-0.0076554	-0.00732101	-0.00698662	-0.00606327	-0.00506959	-0.00407592	-0.00308225	-0.00208857	-0.00222355	-0.00253216	-0.00284077	-0.00314939	-0.003458	-0.00374789	-0.00403422	-0.00432055	-0.00460687	-0.0048932	-0.00500532	-0.00507746	-0.0051496	-0.00522174	-0.00529388	-0.00494683	-0.0044861	-0.00402538	-0.00356465	-0.00310392	-0.00271276	-0.00234356	-0.00197436
28.7987	-0.0139184	-0.0132187	-0.012519	-0.0118194	-0.0111197	-0.01042	-0.0100501	-0.00968913	-0.00932821	-0.00896729	-0.00860637	-0.00852853	-0.00846664	-0.00840475	-0.00834286	-0.00828097	-0.00798398	-0.00766655	-0.00734912	-0.00703168	-0.00671425	-0.00578805	-0.00478916	-0.00379027	-0.00279138	-0.00179249	-0.00194436	-0.00227328	-0.00260219	-0.00293111	-0.00326002	-0.00358091	-0.00390026	-0.00421962	-0.00453897	-0.00485833	-0.00494829	-0.00498561	-0.00502292	-0.00506024	-0.00509755	-0.00473373	-0.00426112	-0.00378851	-0.0033159	-0.00284329	-0.00247487	-0.00213936	-0.00180385
29.1243	-0.0136359	-0.0129105	-0.0121851	-0.0114598	-0.0107344	-0.010009	-0.00964774	-0.00929644	-0.00894515	-0.00859385	-0.00824255	-0.00816853	-0.00811014	-0.00805175	-0.00799336	-0.00793497	-0.00765342	-0.00735246	-0.00705151	-0.00675055	-0.0064496	-0.00552063	-0.00451667	-0.00351271	-0.00250875	-0.00150479	-0.00167308	-0.00202172	-0.00237037	-0.00271901	-0.00306765	-0.00341865	-0.0037701	-0.00412155	-0.004473	-0.00482444	-0.00489288	-0.00489635	-0.00489983	-0.00490331	-0.00490679	-0.00452666	-0.0040425	-0.00355834	-0.00307419	-0.00259003	-0.00224372	-0.00194095	-0.00163817
29.4475	-0.0133555	-0.0126046	-0.0118537	-0.0111028	-0.010352	-0.00960109	-0.00924843	-0.00890669	-0.00856494	-0.00822319	-0.00788144	-0.00781122	-0.0077563	-0.00770138	-0.00764646	-0.00759154	-0.00732532	-0.00704072	-0.00675612	-0.00647152	-0.00618692	-0.0052552	-0.0042462	-0.00323721	-0.00222822	-0.00121923	-0.00140382	-0.00177205	-0.00214027	-0.00250849	-0.00287671	-0.0032576	-0.0036409	-0.00402421	-0.00440751	-0.00479081	-0.00483787	-0.00480777	-0.00477766	-0.00474755	-0.00471745	-0.00432114	-0.00382552	-0.0033299	-0.00283428	-0.00233866	-0.00201429	-0.00174401	-0.00147373
29.7754	-0.013071	-0.0122943	-0.0115175	-0.0107408	-0.00996406	-0.00918731	-0.0088434	-0.00851134	-0.00817928	-0.00784722	-0.00751516	-0.00744879	-0.00739739	-0.00734599	-0.00729459	-0.00724319	-0.00699251	-0.0067245	-0.00645649	-0.00618848	-0.00592047	-0.00498596	-0.00397186	-0.00295777	-0.00194367	-0.000929578	-0.0011307	-0.00151879	-0.00190687	-0.00229495	-0.00268304	-0.00309424	-0.00350986	-0.00392547	-0.00434108	-0.0047567	-0.00478208	-0.00471791	-0.00465374	-0.00458956	-0.00452539	-0.00411266	-0.00360542	-0.00309817	-0.00259093	-0.00208368	-0.00178157	-0.00154425	-0.00130692
30.1149	-0.0125794	-0.0117935	-0.0110076	-0.0102217	-0.0094358	-0.0086499	-0.00831417	-0.00799078	-0.00766739	-0.00734399	-0.0070206	-0.00697451	-0.00694403	-0.00691356	-0.00688309	-0.00685262	-0.00663993	-0.00641139	-0.00618286	-0.00595433	-0.0057258	-0.00479113	-0.00377214	-0.00275316	-0.00173417	-0.000715188	-0.000929701	-0.00133398	-0.00173827	-0.00214255	-0.00254683	-0.0029875	-0.0034351	-0.0038827	-0.00433031	-0.00477791	-0.00478785	-0.00469734	-0.00460684	-0.00451634	-0.00442583	-0.00400485	-0.00349425	-0.00298365	-0.00247305	-0.00196245	-0.00168075	-0.00147132	-0.00126189
30.4695	-0.0116632	-0.0109038	-0.0101443	-0.00938491	-0.00862547	-0.00786603	-0.00753711	-0.00721997	-0.00690284	-0.00658571	-0.00626858	-0.00627692	-0.00630361	-0.00633029	-0.00635698	-0.00638366	-0.00625538	-0.00611363	-0.00597188	-0.00583013	-0.00568838	-0.00475913	-0.00373585	-0.00271256	-0.00168928	-0.000665998	-0.000886873	-0.00129916	-0.00171144	-0.00212372	-0.002536	-0.0030035	-0.00348151	-0.00395952	-0.00443753	-0.00491554	-0.00492366	-0.00482393	-0.00472419	-0.00462446	-0.00452473	-0.00411298	-0.00361662	-0.00312025	-0.00262389	-0.00212753	-0.00186171	-0.00166871	-0.0014757
30.8371	-0.0107133	-0.00998126	-0.00924926	-0.00851726	-0.00778526	-0.00705326	-0.00673139	-0.00642074	-0.0061101	-0.00579946	-0.00548882	-0.00555362	-0.00563957	-0.00572552	-0.00581146	-0.00589741	-0.00585666	-0.00580489	-0.00575313	-0.00570136	-0.00564959	-0.00472595	-0.00369821	-0.00267047	-0.00164273	-0.000614995	-0.000842465	-0.00126304	-0.00168362	-0.0021042	-0.00252478	-0.00302009	-0.00352963	-0.00403917	-0.00454871	-0.00505826	-0.00506447	-0.00495517	-0.00484587	-0.00473657	-0.00462727	-0.0042251	-0.00374349	-0.00326189	-0.00278029	-0.00229869	-0.00204936	-0.00187337	-0.00169739
31.2154	-0.00973597	-0.0090322	-0.00832843	-0.00762465	-0.00692088	-0.00621711	-0.00590248	-0.00559852	-0.00529455	-0.00499059	-0.00468663	-0.0048095	-0.00495642	-0.00510334	-0.00525026	-0.00539718	-0.00544647	-0.00548727	-0.00552807	-0.00556888	-0.00560968	-0.00469182	-0.0036595	-0.00262717	-0.00159485	-0.000562524	-0.000796779	-0.00122589	-0.001655	-0.00208412	-0.00251323	-0.00303715	-0.00357913	-0.00412111	-0.0046631	-0.00520508	-0.00520934	-0.0050902	-0.00497106	-0.00485191	-0.00473277	-0.00434044	-0.00387402	-0.00340761	-0.00294119	-0.00247477	-0.0022424	-0.00208393	-0.00192546
31.6017	-0.0087378	-0.00806286	-0.00738791	-0.00671297	-0.00603803	-0.00536308	-0.00505587	-0.00475872	-0.00446158	-0.00416444	-0.00386729	-0.00404948	-0.00425867	-0.00446786	-0.00467706	-0.00488625	-0.00502751	-0.00516286	-0.00529821	-0.00543357	-0.00556892	-0.00465696	-0.00361995	-0.00258295	-0.00154594	-0.000508932	-0.000750117	-0.00118795	-0.00162578	-0.00206361	-0.00250144	-0.00305458	-0.0036297	-0.00420481	-0.00477992	-0.00535503	-0.00535731	-0.00522811	-0.00509891	-0.00496972	-0.00484052	-0.00445825	-0.00400734	-0.00355643	-0.00310553	-0.00265462	-0.00243956	-0.00229898	-0.0021584
31.9936	-0.00791703	-0.00726607	-0.00661512	-0.00596416	-0.0053132	-0.00466225	-0.00436061	-0.00406855	-0.00377649	-0.00348443	-0.00319237	-0.00342769	-0.00369273	-0.00395776	-0.0042228	-0.00448783	-0.0047064	-0.00492092	-0.00513544	-0.00534996	-0.00556448	-0.00465751	-0.00361664	-0.00257577	-0.0015349	-0.000494027	-0.000737989	-0.00117962	-0.00162125	-0.00206287	-0.0025045	-0.00308112	-0.00368346	-0.00428579	-0.00488813	-0.00549046	-0.0054916	-0.00535476	-0.00521792	-0.00508108	-0.00494424	-0.00457423	-0.004141	-0.00370776	-0.00327452	-0.00284128	-0.0026436	-0.00252031	-0.00239703
32.3907	-0.00785884	-0.00721098	-0.00656313	-0.00591527	-0.00526742	-0.00461956	-0.00431581	-0.00402149	-0.00372717	-0.00343285	-0.00313853	-0.00339932	-0.00369138	-0.00398345	-0.00427551	-0.00456758	-0.00479997	-0.00502717	-0.00525437	-0.00548158	-0.00570878	-0.00480286	-0.00376165	-0.00272044	-0.00167923	-0.00063802	-0.000867648	-0.00129279	-0.00171793	-0.00214307	-0.00256821	-0.00314373	-0.00374789	-0.00435205	-0.00495621	-0.00556037	-0.00556393	-0.00542965	-0.00529537	-0.00516109	-0.00502681	-0.00467756	-0.00427001	-0.00386245	-0.0034549	-0.00304735	-0.00286654	-0.00275733	-0.00264811
32.7973	-0.00779926	-0.00715458	-0.0065099	-0.00586522	-0.00522054	-0.00457586	-0.00426994	-0.00397331	-0.00367668	-0.00338004	-0.00308341	-0.00337027	-0.00369001	-0.00400974	-0.00432948	-0.00464922	-0.00489577	-0.00513595	-0.00537614	-0.00561633	-0.00585652	-0.00495168	-0.00391012	-0.00286856	-0.001827	-0.000785444	-0.00100039	-0.00140865	-0.00181692	-0.00222518	-0.00263344	-0.00320782	-0.00381385	-0.00441988	-0.00502591	-0.00563193	-0.00563798	-0.00550632	-0.00537466	-0.00524301	-0.00511135	-0.00478334	-0.00440209	-0.00402084	-0.00363958	-0.00325833	-0.00309478	-0.00299998	-0.00290518
33.2182	-0.00773758	-0.00709619	-0.00645479	-0.0058134	-0.00517201	-0.00453061	-0.00422245	-0.00392343	-0.0036244	-0.00332537	-0.00302634	-0.0033402	-0.00368858	-0.00403697	-0.00438535	-0.00473374	-0.00499495	-0.00524858	-0.00550221	-0.00575584	-0.00600947	-0.00510574	-0.00406382	-0.00302191	-0.00197999	-0.00093807	-0.00113783	-0.00152861	-0.00191939	-0.00231018	-0.00270096	-0.00327418	-0.00388214	-0.0044901	-0.00509807	-0.00570603	-0.00571464	-0.0055857	-0.00545675	-0.00532781	-0.00519887	-0.00489286	-0.00453883	-0.00418481	-0.00383078	-0.00347676	-0.00333108	-0.0032512	-0.00317132
33.6584	-0.00767308	-0.00703512	-0.00639717	-0.00575921	-0.00512126	-0.0044833	-0.0041728	-0.00387126	-0.00356973	-0.0032682	-0.00296666	-0.00330875	-0.00368709	-0.00406543	-0.00444378	-0.00482212	-0.00509866	-0.00536635	-0.00563404	-0.00590173	-0.00616941	-0.00526685	-0.00422456	-0.00318226	-0.00213997	-0.00109767	-0.00128154	-0.00165405	-0.00202656	-0.00239907	-0.00277158	-0.00334357	-0.00395355	-0.00456354	-0.00517352	-0.00578351	-0.00579481	-0.0056687	-0.0055426	-0.00541649	-0.00529039	-0.00500738	-0.00468183	-0.00435628	-0.00403072	-0.00370517	-0.00357818	-0.0035139	-0.00344963
34.1227	-0.00757202	-0.00693839	-0.00630476	-0.00567114	-0.00503751	-0.00440388	-0.00409453	-0.00379406	-0.00349359	-0.00319312	-0.00289265	-0.00326175	-0.00366857	-0.0040754	-0.00448222	-0.00488905	-0.00518005	-0.00546097	-0.0057419	-0.00602282	-0.00630375	-0.00540422	-0.00436374	-0.00332326	-0.00228279	-0.00124231	-0.00141074	-0.00176516	-0.00211958	-0.002474	-0.00282842	-0.00340011	-0.00401319	-0.00462627	-0.00523935	-0.00585242	-0.0058659	-0.00574176	-0.00561762	-0.00549348	-0.00536934	-0.00510953	-0.00481292	-0.00451631	-0.0042197	-0.00392309	-0.00381642	-0.00376972	-0.00372302
34.6121	-0.00699209	-0.00637309	-0.00575409	-0.0051351	-0.0045161	-0.0038971	-0.00364091	-0.00339467	-0.00314842	-0.00290218	-0.00265593	-0.00301402	-0.00340615	-0.00379828	-0.00419041	-0.00458255	-0.00486422	-0.0051363	-0.00540837	-0.00568044	-0.00595252	-0.0050821	-0.00407528	-0.00306845	-0.00206162	-0.00105479	-0.00122593	-0.00157829	-0.00193065	-0.00228302	-0.00263538	-0.00322103	-0.00385111	-0.00448119	-0.00511127	-0.00574135	-0.0057477	-0.0056109	-0.00547411	-0.00533731	-0.00520051	-0.00494974	-0.00466805	-0.00438636	-0.00410467	-0.00382298	-0.00374621	-0.00373415	-0.00372209
35.1147	-0.00639652	-0.00579254	-0.00518857	-0.00458459	-0.00398062	-0.00337664	-0.00317506	-0.00298451	-0.00279395	-0.00260339	-0.00241283	-0.0027596	-0.00313665	-0.00351369	-0.00389073	-0.00426778	-0.00453988	-0.00480286	-0.00506585	-0.00532883	-0.00559181	-0.0047513	-0.00377903	-0.00280675	-0.00183448	-0.000862208	-0.00103613	-0.00138638	-0.00173663	-0.00208689	-0.00243714	-0.00303711	-0.00368465	-0.00433219	-0.00497973	-0.00562727	-0.00562631	-0.00547652	-0.00532672	-0.00517693	-0.00502713	-0.00478564	-0.00451927	-0.0042529	-0.00398654	-0.00372017	-0.00367411	-0.00369762	-0.00372113
35.616	-0.00580251	-0.00521352	-0.00462453	-0.00403554	-0.00344655	-0.00285756	-0.00271044	-0.00257542	-0.00244041	-0.00230539	-0.00217037	-0.00250586	-0.00286785	-0.00322985	-0.00359184	-0.00395383	-0.00421639	-0.00447031	-0.00472422	-0.00497814	-0.00523206	-0.00442137	-0.00348356	-0.00254575	-0.00160794	-0.000670136	-0.000846824	-0.00119497	-0.00154312	-0.00189127	-0.00223942	-0.00285369	-0.00351864	-0.00418359	-0.00484855	-0.0055135	-0.00550525	-0.00534249	-0.00517973	-0.00501697	-0.00485421	-0.00462197	-0.00437088	-0.0041198	-0.00386871	-0.00361763	-0.0036022	-0.00366119	-0.00372018
36.1014	-0.00522729	-0.00465281	-0.00407833	-0.00350385	-0.00292937	-0.00235489	-0.0022605	-0.00217927	-0.00209804	-0.00201681	-0.00193558	-0.00226014	-0.00260756	-0.00295498	-0.0033024	-0.00364982	-0.00390313	-0.00414827	-0.0043934	-0.00463854	-0.00488367	-0.00410186	-0.00319743	-0.002293	-0.00138857	-0.000484136	-0.000663508	-0.00100962	-0.00135573	-0.00170184	-0.00204795	-0.00267606	-0.00335787	-0.00403969	-0.00472151	-0.00540332	-0.00538801	-0.00521269	-0.00503738	-0.00486206	-0.00468675	-0.00446347	-0.00422719	-0.0039909	-0.00375462	-0.00351833	-0.00353256	-0.00362591	-0.00371925
36.5565	-0.00468806	-0.00412718	-0.0035663	-0.00300543	-0.00244455	-0.00188367	-0.00183872	-0.00180791	-0.0017771	-0.00174629	-0.00171548	-0.00202979	-0.00236355	-0.00269731	-0.00303107	-0.00336482	-0.00360948	-0.00384638	-0.00408328	-0.00432019	-0.00455709	-0.00380235	-0.00292921	-0.00205606	-0.00118292	-0.000309775	-0.000491663	-0.000835863	-0.00118006	-0.00152426	-0.00186846	-0.00250954	-0.00320717	-0.00390479	-0.00460242	-0.00530004	-0.0052781	-0.00509102	-0.00490394	-0.00471685	-0.00452977	-0.00431489	-0.00409248	-0.00387007	-0.00364766	-0.00342524	-0.00346728	-0.00359284	-0.00371839
36.9702	-0.00332432	-0.0028086	-0.00229289	-0.00177717	-0.00126146	-0.000745744	-0.000733518	-0.000735087	-0.000736655	-0.000738223	-0.000739791	-0.0010333	-0.00134326	-0.00165321	-0.00196317	-0.00227312	-0.00254002	-0.00280317	-0.00306632	-0.00332947	-0.00359262	-0.00287055	-0.00203084	-0.00119113	-0.000351423	0.000488286	0.000274416	-0.000101544	-0.000477503	-0.000853463	-0.00122942	-0.00186369	-0.00254715	-0.00323061	-0.00391408	-0.00459754	-0.00457943	-0.0044003	-0.00422117	-0.00404204	-0.00386291	-0.00367222	-0.00347839	-0.00328456	-0.00309074	-0.00289691	-0.00296252	-0.00311006	-0.00325761
37.3489	-0.00201583	-0.00154372	-0.0010716	-0.000599486	-0.000127371	0.000344744	0.000327856	0.000297572	0.000267287	0.000237003	0.000206718	-6.69542e-05	-0.000354338	-0.000641722	-0.000929106	-0.00121649	-0.00150582	-0.00179531	-0.00208481	-0.00237431	-0.0026638	-0.00197219	-0.00116344	-0.000354679	0.000454078	0.00126284	0.00101764	0.000610309	0.000202973	-0.000204363	-0.000611699	-0.00123845	-0.00190699	-0.00257552	-0.00324406	-0.0039126	-0.00389867	-0.0037281	-0.00355754	-0.00338697	-0.0032164	-0.00304899	-0.00288243	-0.00271586	-0.0025493	-0.00238274	-0.00246982	-0.00263699	-0.00280416
37.7043	-0.000787922	-0.000356722	7.44789e-05	0.00050568	0.00093688	0.00136808	0.00132387	0.00126664	0.00120941	0.00115217	0.00109494	0.000839885	0.000573682	0.00030748	4.12776e-05	-0.000224925	-0.000535303	-0.000849524	-0.00116374	-0.00147796	-0.00179218	-0.00112916	-0.000349447	0.000430265	0.00120998	0.00198969	0.00171511	0.00127833	0.000841546	0.000404766	-3.20143e-05	-0.000651707	-0.00130624	-0.00196077	-0.00261531	-0.00326984	-0.00325983	-0.0030973	-0.00293477	-0.00277224	-0.0026097	-0.00246413	-0.00232316	-0.00218219	-0.00204121	-0.00190024	-0.00200746	-0.00219305	-0.00237864
38.048	0.000399707	0.000791335	0.00118296	0.00157459	0.00196622	0.00235785	0.00228722	0.00220392	0.00212062	0.00203733	0.00195403	0.00171698	0.00147126	0.00122555	0.00097983	0.000734114	0.000403375	6.52421e-05	-0.000272891	-0.000611024	-0.000949157	-0.000313778	0.000437841	0.00118946	0.00194108	0.0026927	0.00238969	0.00192443	0.00145917	0.000993913	0.000528655	-8.42159e-05	-0.000725203	-0.00136619	-0.00200718	-0.00264816	-0.00264194	-0.00248719	-0.00233243	-0.00217767	-0.00202291	-0.00189846	-0.00178224	-0.00166601	-0.00154979	-0.00143356	-0.00156026	-0.00176367	-0.00196708
38.3918	0.00158735	0.00193941	0.00229146	0.00264352	0.00299557	0.00334763	0.00325057	0.00314121	0.00303185	0.00292249	0.00281313	0.00259408	0.00236885	0.00214362	0.00191839	0.00169317	0.00134207	0.00098002	0.000617974	0.000255928	-0.000106118	0.000501614	0.00122514	0.00194867	0.00267219	0.00339572	0.00306428	0.00257054	0.00207681	0.00158307	0.00108933	0.000483283	-0.000144157	-0.000771598	-0.00139904	-0.00202648	-0.00202405	-0.00187707	-0.00173008	-0.00158309	-0.00143611	-0.00133279	-0.00124131	-0.00114983	-0.00105836	-0.000966878	-0.00111306	-0.00133428	-0.00155551
38.7465	0.00243617	0.00275093	0.00306568	0.00338044	0.00369519	0.00400994	0.00388088	0.00373966	0.00359844	0.00345722	0.003316	0.00309567	0.00287089	0.00264611	0.00242132	0.00219654	0.00183921	0.00147035	0.00110149	0.000732633	0.000363774	0.000951809	0.0016541	0.00235639	0.00305868	0.00376097	0.00341818	0.0029146	0.00241102	0.00190744	0.00140386	0.00080279	0.000183147	-0.000436497	-0.00105614	-0.00167578	-0.00167879	-0.00154026	-0.00140174	-0.00126322	-0.0011247	-0.00102133	-0.0009275	-0.000833667	-0.000739835	-0.000646002	-0.000798457	-0.00102869	-0.00125892
39.1188	0.00322987	0.0035064	0.00378293	0.00405946	0.00433599	0.00461252	0.00444866	0.00427274	0.00409682	0.0039209	0.00374498	0.00351822	0.00328859	0.00305896	0.00282933	0.0025997	0.00223962	0.0018682	0.00149679	0.00112537	0.000753951	0.00132359	0.0020056	0.0026876	0.00336961	0.00405161	0.00370152	0.00319264	0.00268376	0.00217488	0.001666	0.00106961	0.000456563	-0.000156489	-0.000769542	-0.00138259	-0.00139168	-0.00126215	-0.00113262	-0.0010031	-0.000873568	-0.00076454	-0.000661071	-0.000557602	-0.000454134	-0.000350665	-0.000506152	-0.000743415	-0.000980677
39.5127	0.0040699	0.00430598	0.00454205	0.00477812	0.0050142	0.00525027	0.00504959	0.00483695	0.00462431	0.00441166	0.00419902	0.00396543	0.00373067	0.00349591	0.00326115	0.00302639	0.00266341	0.00228929	0.00191516	0.00154104	0.00116691	0.00171708	0.00237762	0.00303815	0.00369869	0.00435923	0.0040014	0.00348691	0.00297242	0.00245793	0.00194344	0.00135202	0.000745943	0.000139867	-0.000466209	-0.00107228	-0.00108781	-0.000967802	-0.000847793	-0.000727784	-0.000607774	-0.000492754	-0.000379086	-0.000265419	-0.000151751	-3.80837e-05	-0.00019678	-0.000441486	-0.000686192
39.9327	0.00496544	0.00515839	0.00535133	0.00554428	0.00573722	0.00593017	0.00569023	0.00543844	0.00518664	0.00493484	0.00468305	0.0044422	0.00420197	0.00396174	0.0037215	0.00348127	0.0031152	0.00273819	0.00236118	0.00198417	0.00160716	0.00213657	0.00277422	0.00341187	0.00404951	0.00468716	0.00432111	0.00380063	0.00328016	0.00275969	0.00223921	0.00165308	0.00105444	0.000455804	-0.000142835	-0.000741473	-0.000763865	-0.000654004	-0.000544142	-0.000434281	-0.000324419	-0.00020301	-7.84702e-05	4.60701e-05	0.00017061	0.000295151	0.000133033	-0.000119609	-0.000372251
40.383	0.00592564	0.00607235	0.00621905	0.00636575	0.00651245	0.00665915	0.00637713	0.00608335	0.00578958	0.00549581	0.00520203	0.00495339	0.00470729	0.0044612	0.0042151	0.003969	0.00359962	0.00321951	0.0028394	0.00245929	0.00207919	0.00258635	0.00319946	0.00381256	0.00442567	0.00503878	0.00466389	0.004137	0.00361012	0.00308323	0.00255634	0.00197588	0.00138522	0.000794554	0.000203889	-0.000386775	-0.000416528	-0.000317547	-0.000218566	-0.000119585	-2.06042e-05	0.000107654	0.000243852	0.00038005	0.000516249	0.000652447	0.00048666	0.00022551	-3.56402e-05
40.8663	0.00669466	0.00680098	0.00690731	0.00701363	0.00711995	0.00722628	0.00691101	0.00658419	0.00625738	0.00593056	0.00560374	0.00534165	0.00508321	0.00482477	0.00456633	0.00430789	0.00394274	0.00356832	0.0031939	0.00281947	0.00244505	0.00293118	0.00352006	0.00410895	0.00469783	0.00528671	0.00491212	0.0043893	0.00386649	0.00334367	0.00282085	0.00224485	0.00165872	0.00107259	0.00048646	-9.96713e-05	-0.000134032	-4.17567e-05	5.05186e-05	0.000142794	0.000235069	0.000359399	0.000492423	0.000625446	0.000758469	0.000891492	0.000729759	0.000474945	0.00022013
41.3673	0.00736056	0.00742968	0.00749879	0.0075679	0.00763701	0.00770612	0.00736239	0.00700735	0.00665231	0.00629726	0.00594222	0.00566365	0.00538938	0.00511511	0.00484084	0.00456657	0.00420973	0.00384572	0.0034817	0.00311768	0.00275367	0.00321943	0.00378426	0.0043491	0.00491394	0.00547878	0.00510939	0.00459629	0.00408318	0.00357008	0.00305697	0.00248477	0.00190132	0.00131787	0.000734423	0.000150973	0.000113487	0.000201306	0.000289124	0.000376942	0.00046476	0.000579363	0.00070123	0.000823097	0.000944963	0.00106683	0.000913304	0.000672812	0.000432321
41.8589	0.0080139	0.0080465	0.00807911	0.00811171	0.00814431	0.00817692	0.00780526	0.00742252	0.00703979	0.00665705	0.00627431	0.00597956	0.00568976	0.00539996	0.00511017	0.00482037	0.00447168	0.00411788	0.00376407	0.00341027	0.00305646	0.00350223	0.00404348	0.00458472	0.00512597	0.00566721	0.00530295	0.00479937	0.00429579	0.00379221	0.00328863	0.00272017	0.00213935	0.00155853	0.000977707	0.000396886	0.000356335	0.000439781	0.000523226	0.000606672	0.000690117	0.000795176	0.000906097	0.00101702	0.00112794	0.00123886	0.00109339	0.000866946	0.000640507
42.3137	0.00861838	0.0086172	0.00861603	0.00861485	0.00861368	0.0086125	0.008215	0.00780665	0.00739829	0.00698993	0.00658157	0.00627185	0.00596769	0.00566352	0.00535936	0.00505519	0.00471405	0.00436969	0.00402533	0.00368097	0.00333661	0.00376389	0.00428331	0.00480273	0.00532214	0.00584156	0.00548202	0.00498726	0.00449249	0.00399773	0.00350297	0.00293796	0.00235957	0.00178119	0.0012028	0.000624411	0.000581023	0.000660423	0.000739822	0.000819222	0.000898621	0.000994851	0.00109564	0.00119644	0.00129723	0.00139802	0.00126	0.00104656	0.000833125
42.7044	0.00913771	0.00910751	0.00907732	0.00904712	0.00901693	0.00898673	0.00856703	0.00813666	0.00770629	0.00727592	0.00684555	0.00652297	0.00620646	0.00588995	0.00557344	0.00525693	0.00492227	0.00458603	0.00424978	0.00391354	0.0035773	0.00398869	0.00448936	0.00499002	0.00549069	0.00599135	0.00563587	0.00514868	0.00466149	0.0041743	0.00368711	0.00312507	0.00254878	0.00197248	0.00139618	0.000819885	0.000774061	0.000849985	0.000925908	0.00100183	0.00107776	0.0011664	0.00125849	0.00135058	0.00144267	0.00153477	0.00140315	0.00120088	0.000998611
43.0057	0.00934361	0.00928931	0.00923502	0.00918072	0.00912643	0.00907214	0.0086461	0.00820988	0.00777367	0.00733745	0.00690123	0.00658062	0.00626652	0.00595242	0.00563833	0.00532423	0.00499288	0.00466004	0.00432719	0.00399434	0.0036615	0.00405412	0.00453337	0.00501262	0.00549187	0.00597112	0.00561888	0.00513872	0.00465856	0.0041784	0.00369825	0.00313408	0.00255392	0.00197376	0.00139359	0.000813429	0.000770622	0.000851144	0.000931666	0.00101219	0.00109271	0.00118665	0.00128422	0.00138179	0.00147936	0.00157694	0.00144966	0.00125137	0.00105308
43.2294	0.00934796	0.00927445	0.00920094	0.00912743	0.00905393	0.00898042	0.00855791	0.00812585	0.00769378	0.00726171	0.00682965	0.00651958	0.00621639	0.00591319	0.00561	0.0053068	0.00497664	0.00464413	0.00431162	0.00397911	0.00364661	0.00402031	0.00447834	0.00493637	0.0053944	0.00585243	0.00550267	0.00502865	0.00455462	0.0040806	0.00360657	0.00303746	0.00245024	0.00186302	0.0012758	0.000688578	0.000651755	0.000741252	0.000830748	0.000920245	0.00100974	0.00111612	0.00122708	0.00133803	0.00144899	0.00155994	0.00143543	0.00123656	0.00103769
43.422	0.00935171	0.00926167	0.00917162	0.00908158	0.00899154	0.00890149	0.00848202	0.00805353	0.00762504	0.00719655	0.00676805	0.00646706	0.00617325	0.00587943	0.00558562	0.00529181	0.00496266	0.00463045	0.00429823	0.00396601	0.00363379	0.00399121	0.00443098	0.00487075	0.00531052	0.00575029	0.00540268	0.00493393	0.00446518	0.00399643	0.00352768	0.00295432	0.00236102	0.00176773	0.00117444	0.000581146	0.00054947	0.00064669	0.00074391	0.000841129	0.000938349	0.00105543	0.0011779	0.00130037	0.00142285	0.00154532	0.00142319	0.00122382	0.00102445
43.6309	0.00935578	0.0092478	0.00913982	0.00903184	0.00892386	0.00881588	0.0083997	0.00797509	0.00755047	0.00712585	0.00670124	0.00641008	0.00612645	0.00584281	0.00555918	0.00527554	0.0049475	0.0046156	0.0042837	0.00395179	0.00361989	0.00395965	0.00437961	0.00479958	0.00521954	0.0056395	0.00529421	0.00483118	0.00436816	0.00390514	0.00344211	0.00286413	0.00226425	0.00166437	0.00106449	0.000464609	0.000438517	0.000544114	0.000649711	0.000755308	0.000860906	0.000989603	0.00112457	0.00125953	0.00139449	0.00152945	0.00140991	0.00121	0.00101009
43.9036	0.00936109	0.00922969	0.00909829	0.00896689	0.00883549	0.00870409	0.00829222	0.00787266	0.00745311	0.00703355	0.006614	0.00633569	0.00606535	0.005795	0.00552465	0.00525431	0.00492771	0.00459621	0.00426472	0.00393323	0.00360174	0.00391844	0.00431254	0.00470664	0.00510074	0.00549483	0.00515257	0.00469702	0.00424148	0.00378593	0.00333038	0.00274637	0.00213789	0.0015294	0.000920923	0.000312442	0.000293642	0.000410178	0.000526714	0.000643249	0.000759785	0.000903647	0.00105492	0.00120619	0.00135746	0.00150874	0.00139257	0.00119195	0.000991333
44.2867	0.00900757	0.00885032	0.00869306	0.0085358	0.00837854	0.00822128	0.00782502	0.00742221	0.00701939	0.00661658	0.00621376	0.00595477	0.00570388	0.00545299	0.0052021	0.00495121	0.00463316	0.00430927	0.00398538	0.00366149	0.0033376	0.00362731	0.00399029	0.00435326	0.00471624	0.00507921	0.00475126	0.00431701	0.00388277	0.00344852	0.00301428	0.0024477	0.00185591	0.00126413	0.00067234	8.0555e-05	7.52498e-05	0.000204547	0.000333844	0.00046314	0.000592437	0.000753004	0.000922051	0.0010911	0.00126015	0.00142919	0.00131798	0.00111826	0.000918538
44.7863	0.00795019	0.00777084	0.00759148	0.00741212	0.00723277	0.00705341	0.00669329	0.00632823	0.00596316	0.00559809	0.00523302	0.00500131	0.0047771	0.0045529	0.00432869	0.00410449	0.00380837	0.003506	0.00320362	0.00290125	0.00259887	0.0028623	0.00319328	0.00352426	0.00385524	0.00418621	0.00389354	0.00350493	0.00311631	0.00272769	0.00233907	0.00183802	0.00131554	0.00079307	0.000270597	-0.000251876	-0.000234204	-9.25641e-05	4.90756e-05	0.000190715	0.000332355	0.00050712	0.000690868	0.000874616	0.00105836	0.00124211	0.00113769	0.000942279	0.000746863
45.3565	0.00674369	0.00653912	0.00633455	0.00612997	0.0059254	0.00572083	0.00540196	0.00507996	0.00475797	0.00443597	0.00411397	0.00391338	0.00371962	0.00352586	0.00333211	0.00313835	0.00286726	0.00258943	0.00231161	0.00203379	0.00175597	0.00198939	0.00228387	0.00257834	0.00287281	0.00316728	0.00291486	0.00257831	0.00224175	0.0019052	0.00156865	0.00114235	0.000698968	0.000255582	-0.000187803	-0.000631189	-0.000587299	-0.000431576	-0.000275852	-0.000120129	3.55941e-05	0.000226559	0.000427081	0.000627603	0.000828125	0.00102865	0.000931988	0.000741482	0.000550976
45.9475	0.00549305	0.00526234	0.00503163	0.00480092	0.00457021	0.0043395	0.00406339	0.00378604	0.00350868	0.00323133	0.00295398	0.00278564	0.00262345	0.00246126	0.00229906	0.00213687	0.00189171	0.00163934	0.00138697	0.00113459	0.000882222	0.00108456	0.00134118	0.00159781	0.00185444	0.00211107	0.00190038	0.00161779	0.00133521	0.00105262	0.000770034	0.00042124	5.98353e-05	-0.000301569	-0.000662974	-0.00102438	-0.000953312	-0.00078299	-0.000612668	-0.000442346	-0.000272024	-6.42662e-05	0.000153644	0.000371553	0.000589463	0.000807373	0.000718755	0.000533339	0.000347923
46.5097	0.00430325	0.00404767	0.00379209	0.00353652	0.00328094	0.00302536	0.00278993	0.00255505	0.00232017	0.00208529	0.00185042	0.00171277	0.00158061	0.00144844	0.00131627	0.00118411	0.000963625	0.000735464	0.000507303	0.000279142	5.09807e-05	0.000223735	0.000444361	0.000664986	0.000885611	0.00110624	0.000935243	0.000704	0.000472757	0.000241514	1.02712e-05	-0.000264794	-0.000548206	-0.000831618	-0.00111503	-0.00139844	-0.00130152	-0.00111731	-0.000933099	-0.000748888	-0.000564678	-0.000340944	-0.000106492	0.00012796	0.000362411	0.000596863	0.000515895	0.000335322	0.000154748
46.9938	0.00338734	0.0031162	0.00284506	0.00257392	0.00230278	0.00203164	0.00182317	0.00161643	0.00140968	0.00120294	0.000996189	0.000877511	0.000763795	0.000650078	0.000536362	0.000422645	0.000219431	8.43453e-06	-0.000202562	-0.000413559	-0.000624556	-0.0004732	-0.000278579	-8.39577e-05	0.000110664	0.000305285	0.000162736	-3.16849e-05	-0.000226106	-0.000420527	-0.000614948	-0.000833983	-0.00105771	-0.00128143	-0.00150515	-0.00172888	-0.00161138	-0.00141556	-0.00121975	-0.00102394	-0.000828124	-0.000593365	-0.000348046	-0.000102726	0.000142594	0.000387914	0.000309122	0.00012798	-5.31619e-05
47.3762	0.00292762	0.0026584	0.00238917	0.00211995	0.00185073	0.0015815	0.00137477	0.00116974	0.00096472	0.000759696	0.000554672	0.000432857	0.00031573	0.000198602	8.14747e-05	-3.56527e-05	-0.000234897	-0.000441281	-0.000647666	-0.00085405	-0.00106043	-0.000916096	-0.000729879	-0.000543662	-0.000357445	-0.000171229	-0.000305242	-0.000488521	-0.0006718	-0.00085508	-0.00103836	-0.00123125	-0.00142596	-0.00162068	-0.00181539	-0.00201011	-0.00188045	-0.00167634	-0.00147223	-0.00126812	-0.001064	-0.000827172	-0.000581466	-0.00033576	-9.00543e-05	0.000155652	6.78682e-05	-0.000125228	-0.000318323
47.6809	0.00256128	0.00229358	0.00202589	0.00175819	0.00149049	0.0012228	0.00101744	0.000813788	0.000610137	0.000406486	0.000202834	7.85188e-05	-4.13268e-05	-0.000161173	-0.000281018	-0.000400864	-0.000596944	-0.000799653	-0.00100236	-0.00120507	-0.00140778	-0.00126903	-0.00108951	-0.000909994	-0.000730474	-0.000550955	-0.000678166	-0.000852567	-0.00102697	-0.00120137	-0.00137577	-0.00154782	-0.00171942	-0.00189102	-0.00206262	-0.00223422	-0.00209487	-0.00188414	-0.00167342	-0.0014627	-0.00125197	-0.00101349	-0.000767475	-0.000521462	-0.000275448	-2.94347e-05	-0.000124384	-0.000327005	-0.000529627
47.9372	0.00225313	0.00198672	0.00172031	0.00145389	0.00118748	0.000921072	0.000716871	0.000514374	0.000311877	0.00010938	-9.31164e-05	-0.000219535	-0.000341667	-0.000463799	-0.000585931	-0.000708063	-0.000901482	-0.0011011	-0.00130072	-0.00150033	-0.00169995	-0.00156591	-0.00139202	-0.00121814	-0.00104425	-0.000870364	-0.000991854	-0.00115879	-0.00132572	-0.00149265	-0.00165958	-0.0018141	-0.00196626	-0.00211842	-0.00227058	-0.00242274	-0.00227523	-0.00205894	-0.00184266	-0.00162637	-0.00141009	-0.00117021	-0.000923938	-0.000677666	-0.000431393	-0.000185121	-0.000286098	-0.000496732	-0.000707366
48.1744	0.00196799	0.00170276	0.00143754	0.00117232	0.000907096	0.000641874	0.000438744	0.000237315	3.58868e-05	-0.000165542	-0.00036697	-0.000495335	-0.000619582	-0.00074383	-0.000868078	-0.000992326	-0.00118328	-0.00138004	-0.0015768	-0.00177355	-0.00197031	-0.00184062	-0.00167194	-0.00150327	-0.0013346	-0.00116593	-0.00128212	-0.00144214	-0.00160216	-0.00176219	-0.00192221	-0.00206051	-0.00219468	-0.00232884	-0.00246301	-0.00259717	-0.00244212	-0.00222069	-0.00199926	-0.00177782	-0.00155639	-0.00131523	-0.00106872	-0.000822207	-0.000575695	-0.000329183	-0.000435737	-0.000653786	-0.000871834
48.4217	0.00165289	0.00138933	0.00112577	0.000862213	0.000598655	0.000335096	0.000135451	-6.24421e-05	-0.000260336	-0.000458229	-0.000656123	-0.000787321	-0.000914762	-0.0010422	-0.00116964	-0.00129708	-0.00148623	-0.00168074	-0.00187524	-0.00206975	-0.00226426	-0.00213886	-0.00197525	-0.00181165	-0.00164804	-0.00148444	-0.00159425	-0.00174612	-0.00189798	-0.00204985	-0.00220172	-0.00231948	-0.00243074	-0.002542	-0.00265326	-0.00276452	-0.00260104	-0.00237449	-0.00214795	-0.00192141	-0.00169487	-0.00145273	-0.00120635	-0.000959973	-0.000713597	-0.000467222	-0.000579618	-0.00080531	-0.001031
48.6994	0.00117613	0.00091737	0.00065861	0.00039985	0.000141091	-0.000117669	-0.00029705	-0.000474256	-0.000651462	-0.000828669	-0.00100587	-0.00114581	-0.00128365	-0.00142149	-0.00155933	-0.00169717	-0.00188949	-0.00208654	-0.0022836	-0.00248066	-0.00267771	-0.0025554	-0.00239496	-0.00223452	-0.00207408	-0.00191364	-0.00201027	-0.00214644	-0.00228261	-0.00241879	-0.00255496	-0.00262454	-0.00268145	-0.00273835	-0.00279525	-0.00285215	-0.00267529	-0.00244478	-0.00221427	-0.00198377	-0.00175326	-0.00151249	-0.00126893	-0.00102537	-0.000781806	-0.000538246	-0.000657389	-0.000891069	-0.00112475
49.0039	0.000653515	0.000400016	0.000146517	-0.000106982	-0.000360481	-0.00061398	-0.000771148	-0.000925678	-0.00108021	-0.00123474	-0.00138927	-0.00153879	-0.00168802	-0.00183726	-0.0019865	-0.00213574	-0.00233154	-0.00253138	-0.00273123	-0.00293108	-0.00313092	-0.00301201	-0.00285504	-0.00269807	-0.0025411	-0.00238413	-0.0024663	-0.00258527	-0.00270424	-0.0028232	-0.00294217	-0.00295895	-0.00295626	-0.00295358	-0.00295089	-0.0029482	-0.00275669	-0.00252183	-0.00228698	-0.00205212	-0.00181727	-0.00157799	-0.00133752	-0.00109705	-0.000856574	-0.000616102	-0.00074264	-0.000985076	-0.00122751
49.3273	9.83455e-05	-0.000149565	-0.000397476	-0.000645387	-0.000893297	-0.00114121	-0.00127478	-0.00140522	-0.00153566	-0.0016661	-0.00179654	-0.00195624	-0.00211758	-0.00227893	-0.00244028	-0.00260163	-0.00280112	-0.00300393	-0.00320675	-0.00340956	-0.00361237	-0.00349707	-0.00334378	-0.00319049	-0.00303721	-0.00288392	-0.00295075	-0.00305144	-0.00315213	-0.00325281	-0.0033535	-0.00331419	-0.0032482	-0.00318221	-0.00311623	-0.00305024	-0.00284315	-0.00260368	-0.00236421	-0.00212473	-0.00188526	-0.00164758	-0.00141039	-0.00117319	-0.000936001	-0.000698807	-0.000833202	-0.00108494	-0.00133668
49.6619	-0.000476082	-0.00071821	-0.000960339	-0.00120247	-0.0014446	-0.00168672	-0.00179588	-0.0019014	-0.00200691	-0.00211242	-0.00221794	-0.00238817	-0.00256205	-0.00273592	-0.0029098	-0.00308368	-0.003287	-0.00349288	-0.00369876	-0.00390464	-0.00411052	-0.00399895	-0.00384947	-0.0037	-0.00355052	-0.00340105	-0.00345199	-0.00353377	-0.00361555	-0.00369733	-0.0037791	-0.00368174	-0.00355026	-0.00341878	-0.0032873	-0.00315582	-0.00293262	-0.00268837	-0.00244412	-0.00219986	-0.00195561	-0.00171958	-0.00148578	-0.00125198	-0.00101818	-0.000784382	-0.000926905	-0.00118827	-0.00144963
50	-0.00105647	-0.00129275	-0.00152904	-0.00176533	-0.00200161	-0.0022379	-0.00232239	-0.00240272	-0.00248305	-0.00256338	-0.00264371	-0.00282458	-0.00301112	-0.00319765	-0.00338419	-0.00357073	-0.00377791	-0.00398689	-0.00419587	-0.00440485	-0.00461383	-0.00450603	-0.00436041	-0.00421479	-0.00406917	-0.00392354	-0.00395844	-0.00402111	-0.00408378	-0.00414645	-0.00420912	-0.00405312	-0.00385546	-0.0036578	-0.00346015	-0.00326249	-0.00302301	-0.00277393	-0.00252485	-0.00227577	-0.00202669	-0.00179233	-0.00156196	-0.00133159	-0.00110122	-0.000870844	-0.00102158	-0.00129267	-0.00156375
50.3355	-0.00121753	-0.00144732	-0.00167711	-0.0019069	-0.0021367	-0.00236649	-0.00241746	-0.00246353	-0.00250961	-0.00255568	-0.00260176	-0.00279388	-0.00299424	-0.00319459	-0.00339495	-0.0035953	-0.00380324	-0.00401183	-0.00422042	-0.00442901	-0.0046376	-0.00452673	-0.00437772	-0.00422871	-0.0040797	-0.00393069	-0.00396602	-0.00402972	-0.00409341	-0.0041571	-0.00422079	-0.00405227	-0.00383952	-0.00362676	-0.00341401	-0.00320126	-0.00296758	-0.0027291	-0.00249062	-0.00225215	-0.00201367	-0.00178886	-0.00156776	-0.00134666	-0.00112556	-0.000904464	-0.00106278	-0.00134091	-0.00161904
50.6689	-0.00137758	-0.00160092	-0.00182426	-0.0020476	-0.00227094	-0.00249428	-0.00251194	-0.00252397	-0.002536	-0.00254803	-0.00256006	-0.00276337	-0.00297746	-0.00319155	-0.00340564	-0.00361973	-0.0038284	-0.00403661	-0.00424481	-0.00445301	-0.00466122	-0.0045473	-0.00439493	-0.00424255	-0.00409017	-0.0039378	-0.00397356	-0.00403827	-0.00410297	-0.00416768	-0.00423239	-0.00405143	-0.00382367	-0.00359592	-0.00336816	-0.00314041	-0.0029125	-0.00268455	-0.00245661	-0.00222866	-0.00200072	-0.00178541	-0.00157353	-0.00136164	-0.00114976	-0.000937874	-0.00110372	-0.00138885	-0.00167399
51.0023	-0.00153768	-0.00175457	-0.00197145	-0.00218833	-0.00240521	-0.0026221	-0.00260645	-0.00258442	-0.0025624	-0.00254038	-0.00251836	-0.00273286	-0.00296068	-0.00318851	-0.00341634	-0.00364416	-0.00385358	-0.00406139	-0.00426921	-0.00447703	-0.00468484	-0.00456788	-0.00441213	-0.00425639	-0.00410065	-0.0039449	-0.0039811	-0.00404682	-0.00411254	-0.00417827	-0.00424399	-0.00405058	-0.00380782	-0.00356506	-0.0033223	-0.00307954	-0.0028574	-0.00263999	-0.00242258	-0.00220518	-0.00198777	-0.00178196	-0.00157929	-0.00137663	-0.00117396	-0.000971294	-0.00114468	-0.00143681	-0.00172894
51.3381	-0.00169888	-0.00190926	-0.00211964	-0.00233003	-0.00254041	-0.00275079	-0.0027016	-0.00264529	-0.00258898	-0.00253267	-0.00247637	-0.00270213	-0.00294379	-0.00318545	-0.0034271	-0.00366876	-0.00387893	-0.00408635	-0.00429378	-0.0045012	-0.00470863	-0.00458859	-0.00442946	-0.00427032	-0.00411119	-0.00395205	-0.00398868	-0.00405543	-0.00412218	-0.00418892	-0.00425567	-0.00404974	-0.00379187	-0.00353399	-0.00327612	-0.00301825	-0.00280192	-0.00259512	-0.00238832	-0.00218153	-0.00197473	-0.00177848	-0.0015851	-0.00139171	-0.00119833	-0.00100494	-0.00118591	-0.0014851	-0.00178428
51.6783	-0.00186221	-0.00206601	-0.00226981	-0.0024736	-0.0026774	-0.0028812	-0.00279801	-0.00270696	-0.00261591	-0.00252487	-0.00243382	-0.002671	-0.00292667	-0.00318234	-0.00343801	-0.00369369	-0.00390461	-0.00411164	-0.00431867	-0.0045257	-0.00473273	-0.00460959	-0.00444702	-0.00428445	-0.00412187	-0.0039593	-0.00399637	-0.00406416	-0.00413194	-0.00419972	-0.0042675	-0.00404888	-0.0037757	-0.00350251	-0.00322933	-0.00295615	-0.00274571	-0.00254966	-0.00235361	-0.00215756	-0.00196152	-0.00177496	-0.00159098	-0.001407	-0.00122302	-0.00103904	-0.00122769	-0.00153402	-0.00184035
52.0249	-0.00194336	-0.00213224	-0.00232113	-0.00251001	-0.00269889	-0.00288778	-0.0027735	-0.00265092	-0.00252834	-0.00240576	-0.00228317	-0.002519	-0.00277501	-0.00303102	-0.00328704	-0.00354305	-0.00375563	-0.00396443	-0.00417322	-0.00438202	-0.00459082	-0.00444895	-0.0042652	-0.00408146	-0.00389771	-0.00371397	-0.00376038	-0.00384221	-0.00392404	-0.00400587	-0.0040877	-0.0038795	-0.00361605	-0.00335261	-0.00308916	-0.00282572	-0.0026249	-0.00243845	-0.002252	-0.00206555	-0.0018791	-0.00171287	-0.00155214	-0.0013914	-0.00123067	-0.00106993	-0.00127052	-0.00158522	-0.00189992
52.378	-0.0020128	-0.00218522	-0.00235764	-0.00253005	-0.00270247	-0.00287488	-0.00272948	-0.00257537	-0.00242126	-0.00226715	-0.00211304	-0.00234546	-0.00259966	-0.00285386	-0.00310806	-0.00336226	-0.00357665	-0.00378759	-0.00399852	-0.00420946	-0.00442039	-0.00425702	-0.00404896	-0.0038409	-0.00363284	-0.00342477	-0.0034821	-0.00358026	-0.00367841	-0.00377657	-0.00387472	-0.00368077	-0.00343118	-0.00318159	-0.00293199	-0.0026824	-0.00249195	-0.00231507	-0.00213818	-0.0019613	-0.00178442	-0.00164054	-0.0015056	-0.00137067	-0.00123574	-0.00110081	-0.0013142	-0.0016376	-0.00196099
52.7372	-0.00208344	-0.00223911	-0.00239477	-0.00255044	-0.0027061	-0.00286177	-0.0026847	-0.00249852	-0.00231234	-0.00212615	-0.00193997	-0.00216893	-0.00242129	-0.00267364	-0.002926	-0.00317835	-0.0033946	-0.00360771	-0.00382082	-0.00403392	-0.00424703	-0.0040618	-0.003829	-0.0035962	-0.00336341	-0.00313061	-0.00319903	-0.00331379	-0.00342855	-0.00354332	-0.00365808	-0.00347862	-0.00324312	-0.00300762	-0.00277212	-0.00253662	-0.00235671	-0.00218956	-0.00202241	-0.00185526	-0.00168811	-0.00156695	-0.00145827	-0.00134958	-0.0012409	-0.00113222	-0.00135863	-0.00169087	-0.00202311
53.102	-0.00215519	-0.00229384	-0.00243249	-0.00257114	-0.0027098	-0.00284845	-0.00263922	-0.00242047	-0.00220171	-0.00198295	-0.0017642	-0.00198965	-0.00224013	-0.00249061	-0.00274109	-0.00299157	-0.0032097	-0.00342501	-0.00364033	-0.00385565	-0.00407096	-0.00386352	-0.0036056	-0.00334768	-0.00308976	-0.00283184	-0.00291153	-0.00304316	-0.00317479	-0.00330642	-0.00343805	-0.00327331	-0.00305212	-0.00283094	-0.00260975	-0.00238856	-0.00221936	-0.00206209	-0.00190483	-0.00174756	-0.0015903	-0.00149222	-0.00141019	-0.00132817	-0.00124614	-0.00116412	-0.00140376	-0.00174498	-0.0020862
53.472	-0.00222795	-0.00234935	-0.00247074	-0.00259214	-0.00271354	-0.00283494	-0.0025931	-0.00234131	-0.00208952	-0.00183773	-0.00158594	-0.00180784	-0.00205641	-0.00230499	-0.00255357	-0.00280215	-0.00302219	-0.00323974	-0.00345729	-0.00367485	-0.0038924	-0.00366244	-0.00337905	-0.00309565	-0.00281225	-0.00252886	-0.00261997	-0.00276871	-0.00291744	-0.00306618	-0.00321491	-0.0030651	-0.00285843	-0.00265175	-0.00244508	-0.0022384	-0.00208007	-0.00193283	-0.00178558	-0.00163834	-0.0014911	-0.00141643	-0.00136144	-0.00130645	-0.00125146	-0.00119647	-0.00144952	-0.00179986	-0.00215019
53.8467	-0.00191696	-0.00203481	-0.00215266	-0.00227051	-0.00238836	-0.00250621	-0.00225246	-0.00198852	-0.00172459	-0.00146065	-0.00119672	-0.00140724	-0.00164448	-0.00188173	-0.00211898	-0.00235622	-0.00257769	-0.00279778	-0.00301788	-0.00323797	-0.00345807	-0.00326031	-0.00301267	-0.00276503	-0.00251738	-0.00226974	-0.0023691	-0.00252185	-0.0026746	-0.00282735	-0.0029801	-0.00284748	-0.00266051	-0.00247354	-0.00228656	-0.00209959	-0.00194126	-0.00178951	-0.00163775	-0.001486	-0.00133424	-0.00128628	-0.00126648	-0.00124667	-0.00122686	-0.00120705	-0.00147081	-0.00182411	-0.00217741
54.2261	-0.00146121	-0.00158057	-0.00169993	-0.00181928	-0.00193864	-0.002058	-0.0017999	-0.00153147	-0.00126303	-0.000994598	-0.000726163	-0.000922317	-0.00114464	-0.00136697	-0.0015893	-0.00181163	-0.00203436	-0.00225713	-0.00247989	-0.00270266	-0.00292543	-0.00278043	-0.00259152	-0.00240261	-0.00221371	-0.0020248	-0.0021313	-0.00228324	-0.00243518	-0.00258713	-0.00273907	-0.00262463	-0.00245943	-0.00229424	-0.00212905	-0.00196386	-0.00180152	-0.00163982	-0.00147813	-0.00131644	-0.00115474	-0.00113494	-0.00115362	-0.0011723	-0.00119098	-0.00120965	-0.00148319	-0.00183721	-0.00219123
54.6106	-0.000999428	-0.00112031	-0.00124119	-0.00136208	-0.00148296	-0.00160384	-0.00134135	-0.00106835	-0.000795357	-0.000522361	-0.000249366	-0.000430967	-0.000638179	-0.00084539	-0.0010526	-0.00125981	-0.00148383	-0.0017093	-0.00193477	-0.00216025	-0.00238572	-0.00229418	-0.00216479	-0.00203539	-0.001906	-0.00177661	-0.00189034	-0.00204146	-0.00219259	-0.00234372	-0.00249485	-0.00239881	-0.00225569	-0.00211257	-0.00196946	-0.00182634	-0.00165992	-0.00148816	-0.00131639	-0.00114463	-0.000972865	-0.000981593	-0.00103927	-0.00109694	-0.00115462	-0.00121229	-0.00149574	-0.00185048	-0.00220523
55.0004	-0.000531278	-0.000653707	-0.000776136	-0.000898564	-0.00102099	-0.00114342	-0.000876472	-0.000598853	-0.000321235	-4.36164e-05	0.000234002	6.71551e-05	-0.000124732	-0.000316619	-0.000508507	-0.000700394	-0.000925705	-0.00115392	-0.00138214	-0.00161036	-0.00183858	-0.00180123	-0.00173217	-0.00166312	-0.00159406	-0.001525	-0.00164605	-0.00179636	-0.00194666	-0.00209696	-0.00224726	-0.00216989	-0.00204914	-0.0019284	-0.00180766	-0.00168692	-0.00151637	-0.0013344	-0.00115243	-0.000970454	-0.000788481	-0.00082613	-0.000923339	-0.00102055	-0.00111776	-0.00121496	-0.00150846	-0.00186394	-0.00221942
55.3958	-5.64431e-05	-0.00018044	-0.000304438	-0.000428435	-0.000552433	-0.00067643	-0.000404957	-0.00012265	0.000159657	0.000441965	0.000724272	0.00057239	0.000396046	0.000219702	4.33584e-05	-0.000132985	-0.000359615	-0.000590616	-0.000821618	-0.00105262	-0.00128362	-0.00130124	-0.00129338	-0.00128552	-0.00127766	-0.0012698	-0.00139829	-0.00154775	-0.00169721	-0.00184667	-0.00199614	-0.00193769	-0.00183964	-0.0017416	-0.00164355	-0.0015455	-0.00137077	-0.00117845	-0.000986119	-0.000793792	-0.000601464	-0.000668448	-0.000805755	-0.000943061	-0.00108037	-0.00121767	-0.00152136	-0.00187759	-0.00223382
55.797	0.000132095	-3.41633e-07	-0.000132778	-0.000265215	-0.000397652	-0.000530088	-0.000254986	3.12819e-05	0.00031755	0.000603817	0.000890085	0.000750633	0.000587196	0.000423759	0.000260322	9.68846e-05	-0.000131526	-0.000365586	-0.000599647	-0.000833707	-0.00106777	-0.001116	-0.00114205	-0.00116809	-0.00119414	-0.00122019	-0.00135213	-0.00150036	-0.00164859	-0.00179682	-0.00194505	-0.00189156	-0.00179964	-0.00170772	-0.00161581	-0.00152389	-0.00134125	-0.00113778	-0.000934309	-0.000730841	-0.000527373	-0.000613045	-0.000777127	-0.000941209	-0.00110529	-0.00126937	-0.00157822	-0.00193279	-0.00228736
56.2042	0.000126463	-1.91382e-05	-0.000164739	-0.00031034	-0.000455941	-0.000601542	-0.0003234	-3.36485e-05	0.000256103	0.000545855	0.000835606	0.000706918	0.000554656	0.000402394	0.000250132	9.78701e-05	-0.000132647	-0.000369969	-0.00060729	-0.000844612	-0.00108193	-0.00114434	-0.00118587	-0.00122739	-0.00126891	-0.00131044	-0.00144314	-0.00158986	-0.00173659	-0.00188332	-0.00203004	-0.001972	-0.00187495	-0.00177791	-0.00168086	-0.00158382	-0.00139067	-0.00117547	-0.000960272	-0.000745072	-0.000529872	-0.000627068	-0.000808981	-0.000990894	-0.00117281	-0.00135472	-0.00166533	-0.00201659	-0.00236784
56.6174	0.000120746	-3.82159e-05	-0.000197178	-0.000356141	-0.000515103	-0.000674065	-0.000392838	-9.95501e-05	0.000193737	0.000487025	0.000780312	0.00066255	0.00052163	0.00038071	0.00023979	9.88703e-05	-0.000133785	-0.000374417	-0.000615048	-0.00085568	-0.00109631	-0.00117311	-0.00123034	-0.00128757	-0.00134481	-0.00140204	-0.00153551	-0.00168071	-0.00182591	-0.0019711	-0.0021163	-0.00205364	-0.00195139	-0.00184914	-0.00174689	-0.00164464	-0.00144084	-0.00121373	-0.000986622	-0.000759515	-0.000532408	-0.000641301	-0.000841312	-0.00104132	-0.00124133	-0.00144134	-0.00175374	-0.00210164	-0.00244953
57.0369	0.000114945	-5.75791e-05	-0.000230103	-0.000402626	-0.00057515	-0.000747673	-0.000463314	-0.000166438	0.000130438	0.000427315	0.000724191	0.000617518	0.00048811	0.000358702	0.000229294	9.98855e-05	-0.000134939	-0.000378931	-0.000622922	-0.000866914	-0.00111091	-0.0012023	-0.00127548	-0.00134866	-0.00142184	-0.00149501	-0.00162927	-0.00177291	-0.00191656	-0.00206021	-0.00220385	-0.00213651	-0.00202897	-0.00192144	-0.0018139	-0.00170637	-0.00149175	-0.00125256	-0.00101337	-0.000774175	-0.000534983	-0.000655747	-0.000874126	-0.00109251	-0.00131088	-0.00152926	-0.00184348	-0.00218796	-0.00253244
57.4626	0.000109056	-7.72321e-05	-0.00026352	-0.000449808	-0.000636096	-0.000822383	-0.000534846	-0.000234327	6.61917e-05	0.000366711	0.00066723	0.000571812	0.000454088	0.000336364	0.00021864	0.000100916	-0.000136111	-0.000383513	-0.000630914	-0.000878316	-0.00112572	-0.00123194	-0.0013213	-0.00141066	-0.00150002	-0.00158938	-0.00172442	-0.0018665	-0.00200857	-0.00215064	-0.00229272	-0.00222061	-0.00210772	-0.00199482	-0.00188192	-0.00176902	-0.00154343	-0.00129197	-0.00104051	-0.000789054	-0.000537596	-0.000670409	-0.000907432	-0.00114445	-0.00138148	-0.0016185	-0.00193456	-0.00227557	-0.00261659
57.8948	9.73544e-05	-9.46187e-05	-0.000286592	-0.000478565	-0.000670538	-0.000862511	-0.000572337	-0.000268954	3.44299e-05	0.000337813	0.000641197	0.000553427	0.00044362	0.000333813	0.000224006	0.000114199	-0.000112534	-0.000349434	-0.000586333	-0.000823233	-0.00106013	-0.00117751	-0.00128061	-0.00138372	-0.00148682	-0.00158993	-0.00172869	-0.00187293	-0.00201718	-0.00216142	-0.00230567	-0.00223419	-0.00212162	-0.00200905	-0.00189647	-0.0017839	-0.0015486	-0.00128513	-0.00102166	-0.000758188	-0.000494717	-0.000634035	-0.000882582	-0.00113113	-0.00137968	-0.00162823	-0.0019472	-0.00228842	-0.00262964
58.3334	7.88856e-05	-0.000109318	-0.000297522	-0.000485726	-0.00067393	-0.000862134	-0.000569963	-0.00026463	4.07029e-05	0.000346036	0.000651368	0.000567013	0.000460702	0.000354392	0.000248082	0.000141772	-6.00823e-05	-0.000270245	-0.000480407	-0.00069057	-0.000900732	-0.00102496	-0.00113893	-0.00125289	-0.00136686	-0.00148083	-0.00162671	-0.0017775	-0.00192829	-0.00207909	-0.00222988	-0.0021653	-0.0020597	-0.00195411	-0.00184851	-0.00174291	-0.0014994	-0.00122424	-0.000949085	-0.000673926	-0.000398767	-0.000538093	-0.00078982	-0.00104155	-0.00129328	-0.001545	-0.00186816	-0.00221386	-0.00255957
58.7787	6.0136e-05	-0.000124242	-0.000308619	-0.000492997	-0.000677374	-0.000861752	-0.000567552	-0.00026024	4.70714e-05	0.000354383	0.000661694	0.000580805	0.000478045	0.000375285	0.000272525	0.000169765	-6.8333e-06	-0.000189852	-0.000372871	-0.000555889	-0.000738908	-0.000870091	-0.000995086	-0.00112008	-0.00124507	-0.00137007	-0.00152318	-0.00168062	-0.00183806	-0.00199549	-0.00215293	-0.00209537	-0.00199685	-0.00189833	-0.00179981	-0.0017013	-0.00144946	-0.00116243	-0.000875408	-0.000588383	-0.000301358	-0.000440692	-0.000695648	-0.000950604	-0.00120556	-0.00146052	-0.00178791	-0.00213817	-0.00248843
59.2308	4.10984e-05	-0.000139394	-0.000319886	-0.000500379	-0.000680871	-0.000861363	-0.000565104	-0.000255783	5.35376e-05	0.000362858	0.000672179	0.000594809	0.000495654	0.000396498	0.000297343	0.000198187	4.72335e-05	-0.000108224	-0.000263682	-0.00041914	-0.000574598	-0.000712844	-0.000849036	-0.000985227	-0.00112142	-0.00125761	-0.00141806	-0.00158225	-0.00174643	-0.00191062	-0.00207481	-0.00202436	-0.00193303	-0.0018417	-0.00175037	-0.00165904	-0.00139875	-0.00109967	-0.0008006	-0.000501526	-0.000202453	-0.000341795	-0.000600029	-0.000858263	-0.0011165	-0.00137473	-0.00170642	-0.00206131	-0.0024162
59.6899	2.17658e-05	-0.000154781	-0.000331328	-0.000507875	-0.000684422	-0.000860969	-0.000562618	-0.000251257	6.0104e-05	0.000371465	0.000682826	0.00060903	0.000513535	0.00041804	0.000322545	0.00022705	0.000102138	-2.53319e-05	-0.000152802	-0.000280272	-0.000407742	-0.00055316	-0.000700722	-0.000848284	-0.000995845	-0.00114341	-0.00131132	-0.00148235	-0.00165339	-0.00182443	-0.00199547	-0.00195225	-0.00186822	-0.00178419	-0.00170016	-0.00161613	-0.00134725	-0.00103594	-0.000724632	-0.000413324	-0.000102015	-0.000241365	-0.000502928	-0.000764491	-0.00102605	-0.00128762	-0.00162368	-0.00198327	-0.00234285
60.1562	-7.76677e-05	-0.000237596	-0.000397524	-0.000557452	-0.000717379	-0.000877307	-0.00057289	-0.000255751	6.1388e-05	0.000378527	0.000695666	0.000622784	0.000527929	0.000433075	0.00033822	0.000243365	0.000141164	3.83243e-05	-6.45154e-05	-0.000167355	-0.000270195	-0.000424328	-0.000584585	-0.000744842	-0.0009051	-0.00106536	-0.00123848	-0.00141358	-0.00158868	-0.00176378	-0.00193888	-0.00189043	-0.00179941	-0.00170839	-0.00161736	-0.00152634	-0.00125158	-0.000934658	-0.000617734	-0.000300811	1.61125e-05	-0.000122579	-0.000384827	-0.000647075	-0.000909323	-0.00117157	-0.0015103	-0.00187318	-0.00223606
60.6299	-0.000339523	-0.000457148	-0.000574773	-0.000692397	-0.000810022	-0.000927646	-0.000609118	-0.00027864	5.18375e-05	0.000382315	0.000712793	0.000635366	0.000534957	0.000434549	0.000334141	0.000233733	0.000147068	6.15968e-05	-2.38739e-05	-0.000109345	-0.000194815	-0.000360683	-0.00053615	-0.000711617	-0.000887084	-0.00106255	-0.00123621	-0.00140959	-0.00158298	-0.00175636	-0.00192974	-0.00185066	-0.00172349	-0.00159631	-0.00146914	-0.00134196	-0.00106699	-0.000758094	-0.000449197	-0.000140301	0.000168595	3.19189e-05	-0.000225591	-0.0004831	-0.00074061	-0.000998119	-0.00133599	-0.00169925	-0.0020625
61.1111	-0.000605541	-0.00068019	-0.000754839	-0.000829488	-0.000904137	-0.000978786	-0.000645922	-0.000301893	4.21352e-05	0.000386164	0.000730192	0.000648147	0.000542097	0.000436048	0.000329998	0.000223948	0.000153065	8.52392e-05	1.74135e-05	-5.04122e-05	-0.000118238	-0.000296026	-0.000486944	-0.000677863	-0.000868781	-0.0010597	-0.00123391	-0.00140555	-0.00157719	-0.00174882	-0.00192046	-0.00181025	-0.00164635	-0.00148246	-0.00131856	-0.00115466	-0.000879465	-0.000578723	-0.000277982	2.27599e-05	0.000323502	0.000188872	-6.38233e-05	-0.000316519	-0.000569215	-0.000821911	-0.00115892	-0.00152255	-0.00188618
61.6	-0.000875821	-0.000906806	-0.00093779	-0.000968775	-0.000999759	-0.00103074	-0.000683315	-0.000325519	3.22774e-05	0.000390074	0.00074787	0.000661133	0.000549351	0.00043757	0.000325788	0.000214007	0.000159158	0.00010926	5.93625e-05	9.46454e-06	-4.04334e-05	-0.000230334	-0.000436951	-0.000643568	-0.000850185	-0.0010568	-0.00123157	-0.00140143	-0.0015713	-0.00174117	-0.00191103	-0.0017692	-0.00156799	-0.00136678	-0.00116557	-0.000964359	-0.000688935	-0.000396479	-0.000104023	0.000188434	0.00048089	0.000348341	0.000100536	-0.000147269	-0.000395074	-0.000642879	-0.000979002	-0.00134301	-0.00170703
62.0968	-0.00115046	-0.00113708	-0.00112369	-0.00111031	-0.00109693	-0.00108354	-0.000721312	-0.000349526	2.22605e-05	0.000394047	0.000765833	0.000674328	0.000556722	0.000439117	0.000321511	0.000203905	0.00016535	0.000133669	0.000101989	7.03077e-05	3.86269e-05	-0.000163581	-0.00038615	-0.000608719	-0.000831289	-0.00105386	-0.00122919	-0.00139726	-0.00156532	-0.00173339	-0.00190145	-0.00172748	-0.00148836	-0.00124923	-0.00101011	-0.000770983	-0.00049533	-0.000211293	7.27442e-05	0.000356781	0.000640819	0.000510383	0.000267548	2.4713e-05	-0.000218122	-0.000460957	-0.000796183	-0.00116058	-0.00152499
62.6016	-0.00142166	-0.00136657	-0.00131148	-0.00125639	-0.0012013	-0.00114621	-0.000770914	-0.000386846	-2.77819e-06	0.00038129	0.000765358	0.000668869	0.000545307	0.000421745	0.000298183	0.000174621	0.000151251	0.000136594	0.000121937	0.00010728	9.26226e-05	-0.000121449	-0.000359331	-0.000597213	-0.000835096	-0.00107298	-0.00124804	-0.00141344	-0.00157884	-0.00174424	-0.00190964	-0.00170613	-0.00143235	-0.00115857	-0.000884787	-0.000611007	-0.000334399	-5.71424e-05	0.000220114	0.000497371	0.000774628	0.000645626	0.000406453	0.00016728	-7.18933e-05	-0.000311066	-0.000645672	-0.00101041	-0.00137515
63.1148	-0.00166539	-0.00158156	-0.00149773	-0.00141391	-0.00133008	-0.00124625	-0.000865639	-0.000476894	-8.81496e-05	0.000300595	0.00068934	0.000587228	0.000457462	0.000327696	0.00019793	6.81641e-05	5.46898e-05	5.13277e-05	4.79657e-05	4.46037e-05	4.12417e-05	-0.000182292	-0.000432114	-0.000681936	-0.000931759	-0.00118158	-0.00135297	-0.00151229	-0.00167161	-0.00183092	-0.00199024	-0.00176929	-0.00147591	-0.00118253	-0.000889153	-0.000595773	-0.000315288	-3.77625e-05	0.000239763	0.000517289	0.000794814	0.000664392	0.000423339	0.000182287	-5.87659e-05	-0.000299818	-0.000634965	-0.000999826	-0.00136469
63.6364	-0.00191314	-0.00180011	-0.00168707	-0.00157403	-0.00146099	-0.00134795	-0.000961929	-0.000568431	-0.000174932	0.000218567	0.000612065	0.000504237	0.000368165	0.000232092	9.602e-05	-4.00523e-05	-4.34678e-05	-3.53479e-05	-2.72281e-05	-1.91083e-05	-1.09884e-05	-0.00024414	-0.0005061	-0.00076806	-0.00103002	-0.00129198	-0.00145963	-0.00161276	-0.0017659	-0.00191904	-0.00207218	-0.0018335	-0.0015202	-0.0012069	-0.000893592	-0.000580287	-0.000295861	-1.80622e-05	0.000259737	0.000537535	0.000815334	0.000683467	0.000440504	0.000197541	-4.54215e-05	-0.000288384	-0.000624082	-0.000989064	-0.00135405
64.1667	-0.00216503	-0.0020223	-0.00187956	-0.00173682	-0.00159408	-0.00145134	-0.00105983	-0.000661493	-0.000263162	0.00013517	0.000533502	0.000419862	0.000277378	0.000134894	-7.5896e-06	-0.000150073	-0.000143262	-0.000123469	-0.000103676	-8.38827e-05	-6.40896e-05	-0.000307019	-0.000581319	-0.000855619	-0.00112992	-0.00140422	-0.00156807	-0.00171492	-0.00186177	-0.00200863	-0.00215548	-0.00189879	-0.00156523	-0.00123166	-0.000898104	-0.000564544	-0.00027611	1.9665e-06	0.000280043	0.00055812	0.000836196	0.00070286	0.000457955	0.00021305	-3.18546e-05	-0.00027676	-0.000613017	-0.000978123	-0.00134323
64.7059	-0.00242116	-0.00224822	-0.00207528	-0.00190235	-0.00172941	-0.00155647	-0.00115937	-0.000756121	-0.000352875	5.03714e-05	0.000453618	0.000334068	0.000185065	3.60616e-05	-0.000112941	-0.000261945	-0.000244735	-0.000213072	-0.000181409	-0.000149746	-0.000118084	-0.000370957	-0.000657804	-0.000944651	-0.0012315	-0.00151835	-0.00167833	-0.00181879	-0.00195925	-0.00209972	-0.00224018	-0.00196516	-0.00161101	-0.00125685	-0.000902692	-0.000548535	-0.000256027	2.23321e-05	0.000300691	0.00057905	0.000857409	0.00072258	0.0004757	0.00022882	-1.80595e-05	-0.000264939	-0.000601766	-0.000966998	-0.00133223
65.2542	-0.00269074	-0.00248795	-0.00228516	-0.00208237	-0.00187958	-0.00167679	-0.0012749	-0.000867568	-0.00046023	-5.28929e-05	0.000354444	0.000228888	7.33098e-05	-8.22686e-05	-0.000237847	-0.000393425	-0.000366288	-0.000323261	-0.000280235	-0.000237209	-0.000194183	-0.00045404	-0.000750062	-0.00104608	-0.00134211	-0.00163813	-0.00179422	-0.00192879	-0.00206335	-0.00219792	-0.00233248	-0.0020389	-0.00166378	-0.00128865	-0.000913519	-0.000538391	-0.000242135	3.60183e-05	0.000314172	0.000592325	0.000870479	0.000734508	0.000486232	0.000237956	-1.03202e-05	-0.000258596	-0.000595634	-0.000960701	-0.00132577
65.812	-0.0030937	-0.00287264	-0.00265158	-0.00243052	-0.00220947	-0.00198841	-0.00159445	-0.00119575	-0.000797055	-0.000398358	3.38923e-07	-0.00013128	-0.000292777	-0.000454273	-0.000615769	-0.000777266	-0.000749157	-0.000704562	-0.000659966	-0.000615371	-0.000570775	-0.000793581	-0.00104832	-0.00130305	-0.00155778	-0.00181252	-0.00196524	-0.00210227	-0.00223929	-0.00237632	-0.00251335	-0.00220195	-0.00180514	-0.00140833	-0.00101152	-0.000614707	-0.000320232	-4.9243e-05	0.000221746	0.000492735	0.000763724	0.000631906	0.000390853	0.0001498	-9.12525e-05	-0.000332305	-0.000664355	-0.00102514	-0.00138593
66.3793	-0.00350359	-0.00326396	-0.00302432	-0.00278468	-0.00254504	-0.0023054	-0.0019195	-0.00152959	-0.00113969	-0.00074978	-0.000359872	-0.000497659	-0.000665175	-0.000832692	-0.00100021	-0.00116772	-0.00113863	-0.00109244	-0.00104624	-0.00100005	-0.000953861	-0.00113898	-0.00135171	-0.00156445	-0.00177718	-0.00198992	-0.00213921	-0.00227874	-0.00241827	-0.0025578	-0.00269733	-0.00236781	-0.00194894	-0.00153007	-0.00111121	-0.00069234	-0.000399675	-0.000135974	0.000127726	0.000391427	0.000655127	0.000527535	0.00029383	6.01249e-05	-0.00017358	-0.000407286	-0.000734262	-0.00109069	-0.00144712
66.9565	-0.00392063	-0.00366209	-0.00340354	-0.003145	-0.00288646	-0.00262791	-0.00225021	-0.00186925	-0.00148828	-0.00110732	-0.000726353	-0.000870415	-0.00104406	-0.0012177	-0.00139134	-0.00156498	-0.00153488	-0.00148706	-0.00143925	-0.00139143	-0.00134361	-0.00149038	-0.00166039	-0.00183039	-0.0020004	-0.0021704	-0.0023162	-0.00245828	-0.00260036	-0.00274244	-0.00288451	-0.00253655	-0.00209524	-0.00165394	-0.00121263	-0.000771324	-0.000480501	-0.000224216	3.20698e-05	0.000288355	0.000544641	0.000421348	0.000195118	-3.11116e-05	-0.000257341	-0.000483571	-0.000805385	-0.00115738	-0.00150938
67.5439	-0.00434499	-0.00406721	-0.00378943	-0.00351165	-0.00323387	-0.00295609	-0.00258673	-0.00221487	-0.001843	-0.00147113	-0.00109927	-0.00124972	-0.00142959	-0.00160946	-0.00178934	-0.00196921	-0.00193809	-0.00188862	-0.00183915	-0.00178968	-0.00174021	-0.00184796	-0.00197449	-0.00210101	-0.00222753	-0.00235406	-0.00249631	-0.00264098	-0.00278565	-0.00293032	-0.00307499	-0.00270826	-0.00224412	-0.00177998	-0.00131583	-0.000851694	-0.000562746	-0.000314006	-6.52659e-05	0.000183474	0.000432214	0.000313296	9.46728e-05	-0.00012395	-0.000342573	-0.000561196	-0.000877757	-0.00122525	-0.00157274
68.1416	-0.00477685	-0.0044795	-0.00418214	-0.00388478	-0.00358743	-0.00329007	-0.0029292	-0.0025666	-0.00220399	-0.00184139	-0.00147878	-0.00163573	-0.00182195	-0.00200816	-0.00219438	-0.00238059	-0.00234843	-0.00229728	-0.00224613	-0.00219498	-0.00214383	-0.00221187	-0.00229414	-0.00237641	-0.00245869	-0.00254096	-0.0026796	-0.0028269	-0.00297421	-0.00312152	-0.00326883	-0.002883	-0.00239562	-0.00190824	-0.00142087	-0.000933487	-0.000646447	-0.000405385	-0.000164324	7.67371e-05	0.000317798	0.000203331	-7.54984e-06	-0.000218431	-0.000429312	-0.000640194	-0.00095141	-0.00129431	-0.00163721
68.75	-0.00504422	-0.00475023	-0.00445624	-0.00416225	-0.00386827	-0.00357428	-0.00321022	-0.00284424	-0.00247826	-0.00211228	-0.00174629	-0.00191561	-0.00211508	-0.00231455	-0.00251402	-0.0027135	-0.00268532	-0.00263736	-0.00258939	-0.00254142	-0.00249346	-0.0025056	-0.00252492	-0.00254424	-0.00256356	-0.00258289	-0.00271842	-0.00287183	-0.00302524	-0.00317866	-0.00333207	-0.00295055	-0.00246714	-0.00198374	-0.00150033	-0.00101692	-0.000732158	-0.000492986	-0.000253815	-1.46427e-05	0.000224529	0.000115542	-8.78613e-05	-0.000291265	-0.000494668	-0.000698071	-0.00100762	-0.00135069	-0.00169376
69.3694	-0.00530399	-0.00501511	-0.00472623	-0.00443735	-0.00414847	-0.00385959	-0.00349143	-0.00312109	-0.00275075	-0.0023804	-0.00201006	-0.00219239	-0.00240584	-0.0026193	-0.00283276	-0.00304621	-0.00302247	-0.00297809	-0.00293372	-0.00288935	-0.00284498	-0.0027991	-0.00275304	-0.00270699	-0.00266093	-0.00261488	-0.00274729	-0.00290717	-0.00306704	-0.00322691	-0.00338678	-0.00301137	-0.00253399	-0.00205662	-0.00157925	-0.00110187	-0.000819451	-0.000581776	-0.0003441	-0.000106425	0.000131251	2.79103e-05	-0.000167909	-0.000363728	-0.000559548	-0.000755367	-0.00106349	-0.00140709	-0.00175068
70	-0.00556849	-0.00528481	-0.00500113	-0.00471745	-0.00443378	-0.0041501	-0.00377775	-0.00340297	-0.00302819	-0.00265341	-0.00227863	-0.0024742	-0.00270189	-0.00292959	-0.00315729	-0.00338498	-0.00336574	-0.00332503	-0.00328432	-0.0032436	-0.00320289	-0.00309794	-0.00298532	-0.0028727	-0.00276007	-0.00264745	-0.00277669	-0.00294314	-0.00310959	-0.00327605	-0.0034425	-0.00307329	-0.00260206	-0.00213083	-0.0016596	-0.00118837	-0.000908333	-0.000672181	-0.000436029	-0.000199877	3.6275e-05	-6.13159e-05	-0.000249413	-0.000437511	-0.000625608	-0.000813706	-0.00112038	-0.00146451	-0.00180863
70.6422	-0.00583784	-0.00555946	-0.00528108	-0.0050027	-0.00472432	-0.00444594	-0.00406933	-0.00369003	-0.00331073	-0.00293144	-0.00255214	-0.00276119	-0.00300338	-0.00324558	-0.00348778	-0.00372997	-0.00371532	-0.00367834	-0.00364135	-0.00360437	-0.00356738	-0.00340227	-0.00322186	-0.00304145	-0.00286103	-0.00268062	-0.00280663	-0.00297978	-0.00315293	-0.00332608	-0.00349923	-0.00313636	-0.00267138	-0.0022064	-0.00174143	-0.00127645	-0.000998846	-0.000764246	-0.000529646	-0.000295045	-6.04449e-05	-0.000152181	-0.000332414	-0.000512648	-0.000692882	-0.000873116	-0.00117832	-0.00152298	-0.00186764
71.2963	-0.00611218	-0.0058392	-0.00556621	-0.00529323	-0.00502024	-0.00474726	-0.00436631	-0.00398241	-0.00359851	-0.00321461	-0.0028307	-0.00305349	-0.00331046	-0.00356742	-0.00382439	-0.00408135	-0.00407138	-0.00403819	-0.004005	-0.00397181	-0.00393862	-0.00371223	-0.00346278	-0.00321332	-0.00296387	-0.00271441	-0.00283713	-0.0030171	-0.00319707	-0.00337704	-0.00355702	-0.00320059	-0.00274198	-0.00228338	-0.00182477	-0.00136617	-0.00109104	-0.000858016	-0.000624996	-0.000391976	-0.000158956	-0.000244728	-0.000416952	-0.000589177	-0.000761401	-0.000933626	-0.00123732	-0.00158254	-0.00192775
71.9626	-0.00603487	-0.00576783	-0.00550079	-0.00523375	-0.00496672	-0.00469968	-0.00433045	-0.00395842	-0.00358638	-0.00321435	-0.00284232	-0.00307464	-0.003341	-0.00360736	-0.00387372	-0.00414008	-0.00412623	-0.00408801	-0.0040498	-0.00401158	-0.00397336	-0.00369975	-0.00339804	-0.00309633	-0.00279461	-0.0024929	-0.0026135	-0.00279907	-0.00298463	-0.0031702	-0.00335577	-0.00300585	-0.00255393	-0.002102	-0.00165008	-0.00119816	-0.000926377	-0.000695937	-0.000465496	-0.000235055	-4.61477e-06	-9.5403e-05	-0.000273304	-0.000451205	-0.000629106	-0.000807008	-0.00110737	-0.0014464	-0.00178544
72.6415	-0.00586605	-0.00560519	-0.00534433	-0.00508346	-0.0048226	-0.00456173	-0.00420851	-0.00385275	-0.00349699	-0.00314124	-0.00278548	-0.00302638	-0.00330089	-0.0035754	-0.0038499	-0.00412441	-0.00410443	-0.00405885	-0.00401326	-0.00396767	-0.00392209	-0.00360421	-0.00325381	-0.00290342	-0.00255302	-0.00220263	-0.00232138	-0.00251231	-0.00270323	-0.00289416	-0.00308509	-0.00274178	-0.00229672	-0.00185165	-0.00140659	-0.000961527	-0.00069336	-0.000465793	-0.000238225	-1.06569e-05	0.000216911	0.000118213	-6.89633e-05	-0.00025614	-0.000443316	-0.000630493	-0.000927002	-0.00125804	-0.00158907
73.3333	-0.00569402	-0.00543945	-0.00518488	-0.0049303	-0.00467573	-0.00442116	-0.00408424	-0.00374507	-0.0034059	-0.00306673	-0.00272756	-0.0029772	-0.00326001	-0.00354282	-0.00382563	-0.00410845	-0.00408222	-0.00402913	-0.00397603	-0.00392294	-0.00386984	-0.00350684	-0.00310684	-0.00270683	-0.00230683	-0.00190682	-0.00202369	-0.00222008	-0.00241647	-0.00261285	-0.00280924	-0.00247268	-0.00203461	-0.00159653	-0.00115846	-0.000720383	-0.000455901	-0.000231261	-6.62073e-06	0.00021802	0.00044266	0.000335902	0.000139273	-5.73555e-05	-0.000253984	-0.000450613	-0.000743196	-0.00106608	-0.00138896
74.0384	-0.00551868	-0.00527052	-0.00502236	-0.0047742	-0.00452603	-0.00427787	-0.00395758	-0.00363532	-0.00331305	-0.00299079	-0.00266852	-0.00292707	-0.00321835	-0.00350962	-0.00380089	-0.00409217	-0.00405958	-0.00399883	-0.00393808	-0.00387733	-0.00381659	-0.0034076	-0.00295703	-0.00250646	-0.00205589	-0.00160532	-0.00172027	-0.00192223	-0.00212418	-0.00232613	-0.00252809	-0.0021984	-0.00176745	-0.0013365	-0.000905546	-0.000474595	-0.000213871	7.78574e-06	0.000229442	0.000451098	0.000672755	0.000557781	0.000351518	0.000145256	-6.10072e-05	-0.00026727	-0.000555851	-0.000870427	-0.001185
74.7573	-0.00533993	-0.00509831	-0.00485668	-0.00461506	-0.00437343	-0.00413181	-0.00382847	-0.00352343	-0.0032184	-0.00291337	-0.00260834	-0.00287597	-0.00317587	-0.00347578	-0.00377568	-0.00407558	-0.0040365	-0.00396795	-0.0038994	-0.00383085	-0.0037623	-0.00330643	-0.00280431	-0.0023022	-0.00180008	-0.00129797	-0.00141096	-0.00161859	-0.00182622	-0.00203384	-0.00224147	-0.00191879	-0.0014951	-0.00107141	-0.000647724	-0.000224034	3.28607e-05	0.000251475	0.00047009	0.000688704	0.000907318	0.00078397	0.000567886	0.000351802	0.000135718	-8.03663e-05	-0.000364868	-0.000670974	-0.000977081
75.4902	-0.00525218	-0.00503334	-0.00481451	-0.00459567	-0.00437684	-0.00415801	-0.00386245	-0.00356479	-0.00326713	-0.00296947	-0.00267182	-0.00292525	-0.00320973	-0.00349421	-0.00377869	-0.00406316	-0.00401654	-0.00394113	-0.00386572	-0.00379031	-0.0037149	-0.00323076	-0.00269782	-0.00216489	-0.00163195	-0.00109901	-0.00121351	-0.00142762	-0.00164172	-0.00185583	-0.00206993	-0.00175441	-0.00133799	-0.000921584	-0.000505174	-8.87632e-05	0.000164208	0.000379669	0.00059513	0.00081059	0.00102605	0.000896579	0.000673566	0.000450554	0.000227541	4.52808e-06	-0.000281282	-0.000586923	-0.000892565
76.2376	-0.0052104	-0.00502295	-0.0048355	-0.00464805	-0.0044606	-0.00427315	-0.00398074	-0.00368545	-0.00339017	-0.00309488	-0.00279959	-0.00302669	-0.00328321	-0.00353973	-0.00379626	-0.00405278	-0.003998	-0.00391614	-0.00383429	-0.00375243	-0.00367058	-0.00316748	-0.00261408	-0.00206068	-0.00150729	-0.000953888	-0.00107169	-0.00129275	-0.00151382	-0.00173488	-0.00195594	-0.00164771	-0.00123866	-0.00082961	-0.000420559	-1.15084e-05	0.000237452	0.00044967	0.000661888	0.000874106	0.00108632	0.000951828	0.000723307	0.000494786	0.000266265	3.77445e-05	-0.000252162	-0.000561454	-0.000870746
77	-0.00516778	-0.00501235	-0.00485691	-0.00470147	-0.00454604	-0.0043906	-0.0041014	-0.00380853	-0.00351566	-0.00322279	-0.00292992	-0.00313015	-0.00335816	-0.00358617	-0.00381418	-0.00404219	-0.00397908	-0.00389065	-0.00380222	-0.0037138	-0.00362537	-0.00310293	-0.00252866	-0.00195439	-0.00138013	-0.000805861	-0.000927032	-0.00115519	-0.00138335	-0.00161151	-0.00183967	-0.00153888	-0.00113734	-0.000735795	-0.000334251	6.72927e-05	0.000312162	0.000521072	0.000729983	0.000938894	0.0011478	0.00100818	0.000774043	0.000539904	0.000305765	7.16258e-05	-0.000222459	-0.000535475	-0.00084849
77.7778	-0.00512431	-0.00500153	-0.00487875	-0.00475598	-0.0046332	-0.00451043	-0.0042245	-0.0039341	-0.0036437	-0.00335329	-0.00306289	-0.00323571	-0.00343463	-0.00363355	-0.00383247	-0.00403138	-0.00395978	-0.00386464	-0.00376951	-0.00367438	-0.00357925	-0.00303707	-0.00244151	-0.00184596	-0.0012504	-0.000654841	-0.000779448	-0.00101485	-0.00125025	-0.00148565	-0.00172105	-0.00142785	-0.00103397	-0.000640083	-0.000246198	0.000147687	0.000388382	0.000593919	0.000799455	0.00100499	0.00121053	0.00106568	0.000825806	0.000585935	0.000346063	0.000106192	-0.000192156	-0.00050897	-0.000825785
78.5714	-0.00507994	-0.00499049	-0.00490104	-0.0048116	-0.00472215	-0.0046327	-0.00435011	-0.00406223	-0.00377434	-0.00348646	-0.00319858	-0.00334343	-0.00351266	-0.00368189	-0.00385113	-0.00402036	-0.00394008	-0.00383811	-0.00373613	-0.00363416	-0.00353219	-0.00296987	-0.00235259	-0.0017353	-0.00111802	-0.000500739	-0.000628852	-0.000871642	-0.00111443	-0.00135722	-0.00160001	-0.00131456	-0.000928488	-0.000542417	-0.000156347	0.000229723	0.000466159	0.000668252	0.000870345	0.00107244	0.00127453	0.00112435	0.000878625	0.000632905	0.000387184	0.000141464	-0.000161234	-0.000481925	-0.000802616
79.3814	-0.00421644	-0.0041505	-0.00408456	-0.00401862	-0.00395269	-0.00388675	-0.0036735	-0.00345623	-0.00323895	-0.00302167	-0.00280439	-0.00293501	-0.00308522	-0.00323544	-0.00338565	-0.00353587	-0.00347223	-0.00339	-0.00330776	-0.00322553	-0.0031433	-0.00260508	-0.00201243	-0.00141977	-0.000827112	-0.000234454	-0.000363546	-0.000603675	-0.000843805	-0.00108393	-0.00132406	-0.00104717	-0.000671791	-0.000296415	7.89617e-05	0.000454338	0.000673588	0.000857004	0.00104042	0.00122384	0.00140726	0.00124339	0.000985347	0.000727303	0.00046926	0.000211216	-8.47679e-05	-0.000392734	-0.000700699
80.2083	-0.00261156	-0.00256034	-0.00250911	-0.00245789	-0.00240666	-0.00235544	-0.00227129	-0.00218623	-0.00210118	-0.00201612	-0.00193106	-0.00205979	-0.00220057	-0.00234134	-0.00248212	-0.00262289	-0.00259878	-0.00256032	-0.00252187	-0.00248341	-0.00244496	-0.00197083	-0.00144469	-0.000918543	-0.000392398	0.000133748	5.9575e-06	-0.000222438	-0.000450833	-0.000679229	-0.000907624	-0.000640039	-0.000277982	8.40756e-05	0.000446133	0.000808191	0.000998545	0.00114949	0.00130044	0.00145138	0.00160233	0.00141722	0.00114098	0.000864744	0.000588503	0.000312263	3.2992e-05	-0.000247235	-0.000527463
81.0526	-0.000972868	-0.000936668	-0.000900468	-0.000864268	-0.000828068	-0.000791868	-0.000839523	-0.000889476	-0.000939429	-0.000989383	-0.00103934	-0.00116614	-0.00129728	-0.00142841	-0.00155955	-0.00169068	-0.00170692	-0.00171317	-0.00171941	-0.00172566	-0.00173191	-0.00132322	-0.000864987	-0.000406755	5.14763e-05	0.000509708	0.000383247	0.000166832	-4.95819e-05	-0.000265996	-0.00048241	-0.000224332	0.000124126	0.000472583	0.000821041	0.0011695	0.00133035	0.00144814	0.00156593	0.00168373	0.00180152	0.00159472	0.0012999	0.00100508	0.000710259	0.000415438	0.000153233	-9.86713e-05	-0.000350576
81.9148	0.000700749	0.000721605	0.000742461	0.000763317	0.000784173	0.000805029	0.000622754	0.000434915	0.000247076	5.92364e-05	-0.000128603	-0.000253442	-0.000374732	-0.000496022	-0.000617312	-0.000738602	-0.000796054	-0.000847955	-0.000899855	-0.000951756	-0.00100366	-0.000661802	-0.000272931	0.00011594	0.00050481	0.000893681	0.000768576	0.000564399	0.000360221	0.000156044	-4.81341e-05	0.000200235	0.000534803	0.000869371	0.00120394	0.00153851	0.00166922	0.00175316	0.00183709	0.00192102	0.00200495	0.001776	0.0014622	0.00114841	0.000834609	0.000520812	0.000276037	5.3059e-05	-0.000169919
82.7957	0.0024104	0.00241558	0.00242076	0.00242594	0.00243112	0.0024363	0.00211651	0.00178782	0.00145913	0.00113043	0.000801737	0.000678906	0.000567673	0.00045644	0.000345207	0.000233974	0.000134421	3.58833e-05	-6.26539e-05	-0.000161191	-0.000259728	1.38554e-05	0.000331872	0.000649888	0.000967904	0.00128592	0.0011622	0.000970524	0.000778847	0.000587169	0.000395492	0.000633942	0.000954322	0.0012747	0.00159508	0.00191546	0.0020154	0.00206474	0.00211408	0.00216342	0.00221276	0.00196119	0.001628	0.00129482	0.000961637	0.000628454	0.000401485	0.000208056	1.4627e-05
83.6957	0.00332032	0.00332297	0.00332561	0.00332825	0.00333089	0.00333354	0.00291696	0.0024889	0.00206084	0.00163277	0.00120471	0.00108598	0.000984679	0.000883377	0.000782075	0.000680773	0.000551571	0.000419943	0.000288315	0.000156687	2.50585e-05	0.00026754	0.000554691	0.000841843	0.00112899	0.00141615	0.00130147	0.00112498	0.000948483	0.000771988	0.000595494	0.000827589	0.00113751	0.00144743	0.00175735	0.00206727	0.00214934	0.00217912	0.00220889	0.00223867	0.00226844	0.00200035	0.00165149	0.00130262	0.000953758	0.000604892	0.000392899	0.00022413	5.53595e-05
84.6154	0.00298114	0.00300163	0.00302211	0.0030426	0.00306308	0.00308357	0.00263438	0.00217232	0.00171026	0.0012482	0.000786144	0.000674715	0.000583039	0.000491364	0.000399688	0.000308013	0.000168781	2.54136e-05	-0.000117954	-0.000261321	-0.000404688	-0.000135377	0.000183209	0.000501796	0.000820382	0.00113897	0.0010451	0.000887783	0.000730463	0.000573144	0.000415824	0.000647152	0.000952508	0.00125786	0.00156322	0.00186858	0.00195299	0.00198669	0.00202039	0.00205409	0.0020878	0.00181286	0.00145422	0.00109558	0.000736937	0.000378298	0.000176735	2.47758e-05	-0.000127184
85.5556	0.00263442	0.00267314	0.00271187	0.00275059	0.00278931	0.00282804	0.00234551	0.0018487	0.00135189	0.000855082	0.000358273	0.000254306	0.00017247	9.06353e-05	8.80026e-06	-7.30348e-05	-0.000222519	-0.000377887	-0.000533254	-0.000688621	-0.000843988	-0.000547251	-0.000196531	0.000154189	0.000504909	0.000855628	0.000783035	0.000645316	0.000507597	0.000369879	0.00023216	0.000462704	0.000763394	0.00106408	0.00136477	0.00166546	0.00175227	0.00178998	0.0018277	0.00186542	0.00190313	0.00162119	0.00125256	0.000883928	0.000515297	0.000146666	-4.42348e-05	-0.00017901	-0.000313785
86.5169	0.0022799	0.00233727	0.00239465	0.00245202	0.00250939	0.00256676	0.00205015	0.00151781	0.000985464	0.000453122	-7.92201e-05	-0.000175557	-0.00024733	-0.000319104	-0.000390877	-0.00046265	-0.000622618	-0.000790255	-0.000957892	-0.00112553	-0.00129317	-0.000968386	-0.00058481	-0.000201234	0.000182342	0.000565918	0.000515074	0.000397397	0.00027972	0.000162043	4.43656e-05	0.000274109	0.000570028	0.000865946	0.00116186	0.00145778	0.00154704	0.00158886	0.00163068	0.0016725	0.00171432	0.00142521	0.00104637	0.000667519	0.000288672	-9.01746e-05	-0.000270173	-0.000387378	-0.000504582
87.5	0.00191733	0.00199378	0.00207022	0.00214667	0.00222311	0.00229956	0.00174808	0.0011794	0.000610715	4.20328e-05	-0.000526649	-0.000615183	-0.000676665	-0.000738148	-0.000799631	-0.000861114	-0.0010318	-0.00121199	-0.00139217	-0.00157236	-0.00175255	-0.00139909	-0.000981907	-0.000564729	-0.000147551	0.000269628	0.000241028	0.000143848	4.66673e-05	-5.05132e-05	-0.000147694	8.12302e-05	0.000372269	0.000663308	0.000954347	0.00124539	0.00133714	0.00138316	0.00142918	0.0014752	0.00152121	0.00122479	0.000835491	0.000446196	5.6901e-05	-0.000332394	-0.000501243	-0.000600478	-0.000699713
88.5057	0.0014721	0.00157112	0.00167013	0.00176914	0.00186816	0.00196717	0.00138005	0.000774122	0.000168198	-0.000437726	-0.00104365	-0.00113739	-0.00120228	-0.00126717	-0.00133206	-0.00139694	-0.00157309	-0.0017589	-0.00194472	-0.00213053	-0.00231635	-0.0019305	-0.00147639	-0.00102228	-0.000568177	-0.000114069	-0.000125026	-0.000207532	-0.000290037	-0.000372543	-0.000455048	-0.000222218	7.06767e-05	0.000363571	0.000656466	0.00094936	0.00104452	0.00109429	0.00114407	0.00119384	0.00124361	0.000943056	0.000547493	0.00015193	-0.000243632	-0.000639195	-0.00079504	-0.000875184	-0.000955328
89.5347	0.000809723	0.000940339	0.00107095	0.00120157	0.00133219	0.0014628	0.00083924	0.000195017	-0.000449206	-0.00109343	-0.00173765	-0.00187342	-0.00198055	-0.00208768	-0.00219481	-0.00230193	-0.00246831	-0.00263984	-0.00281137	-0.0029829	-0.00315443	-0.00272695	-0.00222795	-0.00172894	-0.00122994	-0.000730929	-0.000738055	-0.000823047	-0.00090804	-0.000993032	-0.00107802	-0.000827997	-0.000514157	-0.000200316	0.000113524	0.000427364	0.00052834	0.000580461	0.000632583	0.000684704	0.000736826	0.000441396	5.17154e-05	-0.000337965	-0.000727646	-0.00111733	-0.00125542	-0.00131405	-0.00137269
90.5879	0.000131741	0.000294703	0.000457665	0.000620626	0.000783588	0.00094655	0.000285696	-0.000397728	-0.00108115	-0.00176458	-0.002448	-0.00262679	-0.00277715	-0.00292751	-0.00307788	-0.00322824	-0.00338462	-0.00354153	-0.00369844	-0.00385535	-0.00401226	-0.00354216	-0.0029972	-0.00245224	-0.00190728	-0.00136232	-0.00136552	-0.00145306	-0.0015406	-0.00162814	-0.00171567	-0.00144804	-0.00111276	-0.000777485	-0.000442206	-0.000106927	4.89251e-09	5.4529e-05	0.000109053	0.000163577	0.000218101	-7.20796e-05	-0.00045574	-0.0008394	-0.00122306	-0.00160672	-0.00172663	-0.00176326	-0.00179989
91.6663	-0.000562453	-0.000366371	-0.00017029	2.57916e-05	0.000221873	0.000417955	-0.000281084	-0.00100465	-0.00172821	-0.00245177	-0.00317534	-0.00339817	-0.0035928	-0.00378743	-0.00398206	-0.00417669	-0.00432284	-0.00446478	-0.00460672	-0.00474866	-0.0048906	-0.00437687	-0.00378485	-0.00319284	-0.00260082	-0.00200881	-0.00200799	-0.00209814	-0.00218828	-0.00227843	-0.00236857	-0.00208292	-0.00172569	-0.00136846	-0.00101122	-0.000653994	-0.000540964	-0.000483979	-0.000426995	-0.000370011	-0.000313027	-0.000597834	-0.000975329	-0.00135282	-0.00173032	-0.00210782	-0.00220912	-0.00222321	-0.0022373
92.7709	-0.00127347	-0.00104347	-0.000813462	-0.000583458	-0.000353454	-0.00012345	-0.000861599	-0.00162627	-0.00239095	-0.00315562	-0.0039203	-0.00418825	-0.00442822	-0.00466819	-0.00490816	-0.00514813	-0.0052838	-0.00541041	-0.00553701	-0.00566362	-0.00579022	-0.0052318	-0.00459159	-0.00395138	-0.00331117	-0.00267096	-0.00266604	-0.00275885	-0.00285166	-0.00294447	-0.00303729	-0.00273318	-0.00235346	-0.00197375	-0.00159403	-0.00121432	-0.00109504	-0.00103554	-0.000976034	-0.00091653	-0.000857026	-0.00113633	-0.00150751	-0.00187869	-0.00224987	-0.00262105	-0.0027033	-0.0026943	-0.00268531
93.9025	-0.00198491	-0.00172136	-0.00145781	-0.00119426	-0.000930711	-0.000667161	-0.00144136	-0.00224399	-0.00304662	-0.00384925	-0.00465189	-0.00495862	-0.00523743	-0.00551623	-0.00579503	-0.00607383	-0.00619952	-0.0063119	-0.00642428	-0.00653665	-0.00664903	-0.00604618	-0.00535792	-0.00466967	-0.00398141	-0.00329316	-0.00328581	-0.00338321	-0.00348061	-0.00357801	-0.00367541	-0.00335318	-0.00295102	-0.00254886	-0.0021467	-0.00174454	-0.00161696	-0.00155239	-0.00148782	-0.00142326	-0.00135869	-0.00163336	-0.00200003	-0.0023667	-0.00273338	-0.00310005	-0.00316328	-0.0031307	-0.00309811
95.0621	-0.00260207	-0.00231209	-0.00202211	-0.00173213	-0.00144214	-0.00115216	-0.00193686	-0.002751	-0.00356514	-0.00437928	-0.00519342	-0.00549097	-0.00575943	-0.00602788	-0.00629633	-0.00656478	-0.00668521	-0.00679276	-0.00690031	-0.00700786	-0.00711542	-0.0064759	-0.00574718	-0.00501846	-0.00428974	-0.00356102	-0.00356293	-0.00367723	-0.00379154	-0.00390585	-0.00402016	-0.00368457	-0.00326328	-0.00284199	-0.00242071	-0.00199942	-0.00185076	-0.00176467	-0.00167859	-0.0015925	-0.00150641	-0.001783	-0.00215793	-0.00253287	-0.00290781	-0.00328274	-0.0033299	-0.00327355	-0.0032172
96.2508	-0.00323466	-0.00291758	-0.00260051	-0.00228343	-0.00196635	-0.00164928	-0.00244474	-0.00327067	-0.00409661	-0.00492255	-0.00574849	-0.00603663	-0.00629447	-0.00655231	-0.00681016	-0.007068	-0.00718303	-0.00728563	-0.00738824	-0.00749085	-0.00759345	-0.00691636	-0.00614616	-0.00537597	-0.00460577	-0.00383558	-0.00384697	-0.00397861	-0.00411025	-0.00424188	-0.00437352	-0.00402423	-0.00358334	-0.00314245	-0.00270156	-0.00226066	-0.00209041	-0.00198226	-0.00187412	-0.00176597	-0.00165783	-0.00193637	-0.00231978	-0.00270319	-0.0030866	-0.00347001	-0.00350069	-0.00341998	-0.00333927
97.4693	-0.00388317	-0.00353832	-0.00319347	-0.00284862	-0.00250376	-0.00215891	-0.0029654	-0.00380343	-0.00464146	-0.0054795	-0.00631753	-0.00659602	-0.00684299	-0.00708995	-0.00733692	-0.00758389	-0.00769338	-0.00779092	-0.00788845	-0.00798599	-0.00808353	-0.00736791	-0.00655519	-0.00574248	-0.00492976	-0.00411705	-0.00413817	-0.00428757	-0.00443697	-0.00458638	-0.00473578	-0.00437245	-0.00391146	-0.00345047	-0.00298948	-0.00252849	-0.00233609	-0.00220533	-0.00207457	-0.00194382	-0.00181306	-0.00209361	-0.0024857	-0.0028778	-0.00326989	-0.00366198	-0.00367577	-0.00357009	-0.00346441
98.7187	-0.00454811	-0.00417478	-0.00380145	-0.00342812	-0.00305479	-0.00268146	-0.00349926	-0.00434969	-0.00520012	-0.00605056	-0.00690099	-0.00716958	-0.0074054	-0.00764122	-0.00787703	-0.00811285	-0.00821666	-0.008309	-0.00840134	-0.00849368	-0.00858602	-0.0078309	-0.00697459	-0.00611827	-0.00526196	-0.00440565	-0.00443674	-0.00460436	-0.00477198	-0.0049396	-0.00510722	-0.00472949	-0.00424789	-0.00376629	-0.0032847	-0.0028031	-0.00258799	-0.00243405	-0.00228011	-0.00212616	-0.00197222	-0.00225483	-0.00265583	-0.00305683	-0.00345783	-0.00385883	-0.00385529	-0.00372401	-0.00359273
100	-0.00522999	-0.00482746	-0.00442492	-0.00402239	-0.00361985	-0.00321732	-0.00404672	-0.00490986	-0.00577301	-0.00663616	-0.00749931	-0.00775776	-0.00798214	-0.00820652	-0.0084309	-0.00865528	-0.00875328	-0.00884029	-0.0089273	-0.0090143	-0.00910131	-0.00830568	-0.00740466	-0.00650364	-0.00560262	-0.0047016	-0.00474292	-0.00492922	-0.00511552	-0.00530181	-0.00548811	-0.00509563	-0.00459289	-0.00409016	-0.00358743	-0.0030847	-0.00284631	-0.00266859	-0.00249088	-0.00231316	-0.00213544	-0.00242016	-0.00283029	-0.00324042	-0.00365055	-0.00406068	-0.00403938	-0.00388185	-0.00372431
Time	-495	-493.011	-491.021	-489.032	-487.042	-485.053	-483.064	-481.074	-479.085	-477.095	-475.106	-473.117	-471.127	-469.138	-467.149	-465.159	-463.17	-461.18	-459.191	-457.202	-455.212	-453.223	-451.233	-449.244	-447.255	-445.265	-443.276	-441.286	-439.297	-437.308	-435.318	-433.329	-431.34	-429.35	-427.361	-425.371	-423.382	-421.393	-419.403	-417.414	-415.424	-413.435	-411.446	-409.456	-407.467	-405.477	-403.488	-401.499	-399.509
Frequency	ITG non-axis-coding PPC
20	-0.00155548	-0.00165755	-0.00175963	-0.00186171	-0.00196379	-0.00206587	-0.00211435	-0.00216136	-0.00220838	-0.00225539	-0.0023024	-0.00213466	-0.00195482	-0.00177498	-0.00159514	-0.0014153	-0.00136637	-0.00132882	-0.00129126	-0.00125371	-0.00121616	-0.00126128	-0.00131628	-0.00137127	-0.00142626	-0.00148126	-0.00119525	-0.000856772	-0.000518298	-0.000179824	0.00015865	0.00037162	0.000560685	0.00074975	0.000938815	0.00112788	0.0012223	0.001295	0.0013677	0.0014404	0.0015131	0.00149612	0.00145481	0.0014135	0.0013722	0.00133089	0.00119207	0.00102247	0.00085286
20.3906	-0.00211375	-0.0021975	-0.00228125	-0.002365	-0.00244876	-0.00253251	-0.00257304	-0.00261238	-0.00265173	-0.00269107	-0.00273042	-0.00255923	-0.00237618	-0.00219313	-0.00201008	-0.00182702	-0.00175531	-0.00169327	-0.00163124	-0.0015692	-0.00150716	-0.00155172	-0.00160901	-0.0016663	-0.00172359	-0.00178087	-0.00149586	-0.00115819	-0.00082051	-0.000482834	-0.000145158	6.58542e-05	0.000252741	0.000439627	0.000626513	0.0008134	0.000923686	0.00101639	0.0011091	0.0012018	0.00129451	0.00127763	0.00123103	0.00118444	0.00113784	0.00109124	0.000955867	0.000792457	0.000629047
20.787	-0.00268035	-0.00274551	-0.00281066	-0.00287581	-0.00294096	-0.00300612	-0.00303857	-0.00307013	-0.00310169	-0.00313326	-0.00316482	-0.00299013	-0.00280382	-0.00261751	-0.0024312	-0.00224489	-0.00215005	-0.00206317	-0.00197628	-0.00188939	-0.00180251	-0.0018465	-0.00190611	-0.00196573	-0.00202535	-0.00208496	-0.00180096	-0.0014641	-0.00112723	-0.000790367	-0.000453501	-0.000244476	-5.98004e-05	0.000124875	0.00030955	0.000494226	0.000620613	0.000733623	0.000846633	0.000959643	0.00107265	0.00105588	0.00100392	0.00095195	0.000899985	0.000848019	0.000716135	0.000559014	0.000401893
21.1885	-0.00325427	-0.00330059	-0.0033469	-0.00339321	-0.00343952	-0.00348584	-0.00351012	-0.00353379	-0.00355747	-0.00358115	-0.00360482	-0.00342659	-0.00323698	-0.00304737	-0.00285776	-0.00266815	-0.00254989	-0.00243784	-0.00232578	-0.00221372	-0.00210167	-0.00214508	-0.00220705	-0.00226903	-0.002331	-0.00239298	-0.00211	-0.00177396	-0.00143791	-0.00110187	-0.000765824	-0.000558811	-0.000376375	-0.000193939	-1.15035e-05	0.000170932	0.000313629	0.000447205	0.00058078	0.000714356	0.000847932	0.000831271	0.000773867	0.000716464	0.00065906	0.000601657	0.000473309	0.000322558	0.000171808
21.5944	-0.00383449	-0.00386175	-0.00388902	-0.00391629	-0.00394355	-0.00397082	-0.00398683	-0.00400254	-0.00401825	-0.00403395	-0.00404966	-0.00386784	-0.00367489	-0.00348195	-0.003289	-0.00309606	-0.00295412	-0.00281661	-0.00267911	-0.00254161	-0.0024041	-0.00244693	-0.00251129	-0.00257565	-0.00264001	-0.00270437	-0.00242243	-0.00208722	-0.001752	-0.00141679	-0.00108157	-0.000876593	-0.000696421	-0.00051625	-0.000336078	-0.000155906	3.27806e-06	0.000157645	0.000312013	0.00046638	0.000620747	0.000604197	0.000541296	0.000478395	0.000415494	0.000352593	0.000227821	8.35098e-05	-6.08011e-05
22.004	-0.00441997	-0.00442802	-0.00443607	-0.00444411	-0.00445216	-0.00446021	-0.00446788	-0.00447554	-0.00448321	-0.00449087	-0.00449853	-0.0043131	-0.00411679	-0.00392047	-0.00372416	-0.00352785	-0.00336202	-0.00319883	-0.00303565	-0.00287247	-0.00270929	-0.00275153	-0.00281829	-0.00288506	-0.00295183	-0.00301859	-0.0027377	-0.00240332	-0.00206894	-0.00173457	-0.00140019	-0.00119726	-0.00101938	-0.000841489	-0.000663602	-0.000485715	-0.000309893	-0.000134545	4.08024e-05	0.00021615	0.000391498	0.00037506	0.000306611	0.000238163	0.000169714	0.000101266	-1.98991e-05	-0.000157711	-0.000295524
22.4165	-0.00407939	-0.00411143	-0.00414346	-0.0041755	-0.00420753	-0.00423957	-0.00424131	-0.00424222	-0.00424313	-0.00424404	-0.00424495	-0.0040685	-0.00388206	-0.00369561	-0.00350917	-0.00332272	-0.00315054	-0.00297959	-0.00280865	-0.0026377	-0.00246676	-0.00251193	-0.00258292	-0.0026539	-0.00272489	-0.00279587	-0.00251628	-0.00218276	-0.00184923	-0.00151571	-0.00118218	-0.000971004	-0.000783131	-0.000595259	-0.000407386	-0.000219513	-3.59671e-05	0.000146586	0.000329139	0.000511692	0.000694245	0.000661581	0.000570554	0.000479526	0.000388499	0.000297471	0.000172894	3.77219e-05	-9.74501e-05
22.8314	-0.0035935	-0.00365634	-0.00371918	-0.00378202	-0.00384486	-0.00390769	-0.00390385	-0.00389818	-0.00389251	-0.00388684	-0.00388117	-0.0037157	-0.00354122	-0.00336675	-0.00319227	-0.00301779	-0.00284195	-0.00266599	-0.00249002	-0.00231406	-0.0021381	-0.00218678	-0.00226228	-0.00233778	-0.00241329	-0.00248879	-0.00221055	-0.00187788	-0.00154521	-0.00121255	-0.000879883	-0.000658818	-0.00045901	-0.000259203	-5.93954e-05	0.000140412	0.000330332	0.000517982	0.000705633	0.000893283	0.00108093	0.00102944	0.000913086	0.000796736	0.000680386	0.000564035	0.000434941	0.000301821	0.000168702
23.2478	-0.0031058	-0.00319956	-0.00329332	-0.00338707	-0.00348083	-0.00357458	-0.00356514	-0.00355286	-0.00354059	-0.00352831	-0.00351604	-0.00336158	-0.00319912	-0.00303665	-0.00287419	-0.00271172	-0.00253221	-0.00235121	-0.00217021	-0.00198922	-0.00180822	-0.00186041	-0.00194045	-0.00202049	-0.00210052	-0.00218056	-0.00190367	-0.00157187	-0.00124006	-0.000908259	-0.000576456	-0.000345466	-0.00013368	7.81071e-05	0.000289894	0.000501681	0.000697998	0.000890765	0.00108353	0.0012763	0.00146907	0.00139866	0.0012569	0.00111513	0.000973362	0.000831595	0.000697966	0.000566907	0.000435848
23.665	-0.00261713	-0.00274186	-0.0028666	-0.00299133	-0.00311607	-0.0032408	-0.00322574	-0.00320685	-0.00318795	-0.00316906	-0.00315017	-0.00300675	-0.00285632	-0.00270589	-0.00255547	-0.00240504	-0.00222184	-0.0020358	-0.00184976	-0.00166372	-0.00147768	-0.00153339	-0.00161797	-0.00170255	-0.00178713	-0.00187172	-0.00159618	-0.00126524	-0.0009343	-0.000603361	-0.000272421	-3.14869e-05	0.000192303	0.000416093	0.000639884	0.000863674	0.0010664	0.00126429	0.00146219	0.00166008	0.00185797	0.00176863	0.0016014	0.00143416	0.00126693	0.00109969	0.000961518	0.000832523	0.000703529
24.0823	-0.00212831	-0.00228403	-0.00243975	-0.00259548	-0.0027512	-0.00290693	-0.00288625	-0.00286073	-0.00283522	-0.0028097	-0.00278419	-0.00265182	-0.00251343	-0.00237504	-0.00223665	-0.00209826	-0.00191139	-0.0017203	-0.00152921	-0.00133813	-0.00114704	-0.00120627	-0.0012954	-0.00138453	-0.00147365	-0.00156278	-0.0012886	-0.000958524	-0.000628448	-0.000298373	3.17025e-05	0.000282584	0.000518381	0.000754178	0.000989975	0.00122577	0.00143491	0.00163793	0.00184095	0.00204398	0.002247	0.00213871	0.001946	0.00175329	0.00156058	0.00136786	0.00122515	0.00109822	0.000971288
24.4991	-0.00200722	-0.00216932	-0.00233142	-0.00249352	-0.00265563	-0.00281773	-0.0027926	-0.00276234	-0.00273208	-0.00270182	-0.00267156	-0.00253215	-0.0023866	-0.00224104	-0.00209549	-0.00194994	-0.00176612	-0.00157899	-0.00139185	-0.00120471	-0.00101757	-0.00107922	-0.00117058	-0.00126194	-0.00135329	-0.00144465	-0.00117395	-0.000847547	-0.000521146	-0.000194745	0.000131657	0.000381576	0.000616926	0.000852277	0.00108763	0.00132298	0.00152097	0.00171039	0.00189981	0.00208923	0.00227865	0.00215901	0.00195556	0.00175211	0.00154866	0.0013452	0.00120617	0.00108748	0.000968785
24.9148	-0.00201971	-0.00217925	-0.00233879	-0.00249834	-0.00265788	-0.00281742	-0.00278828	-0.00275396	-0.00271964	-0.00268533	-0.00265101	-0.00249803	-0.00233836	-0.00217869	-0.00201902	-0.00185936	-0.00168105	-0.00150111	-0.00132118	-0.00114125	-0.000961316	-0.00102497	-0.00111771	-0.00121045	-0.0013032	-0.00139594	-0.00112948	-0.000807767	-0.000486051	-0.000164336	0.00015738	0.000402382	0.000632773	0.000863163	0.00109355	0.00132394	0.00150445	0.0016735	0.00184256	0.00201161	0.00218067	0.00205245	0.00184362	0.00163479	0.00142596	0.00121713	0.00108475	0.000976523	0.00086829
25.3292	-0.00203215	-0.00218915	-0.00234614	-0.00250314	-0.00266013	-0.00281712	-0.00278397	-0.00274561	-0.00270725	-0.00266889	-0.00263053	-0.00246402	-0.00229028	-0.00211655	-0.00194281	-0.00176908	-0.00159625	-0.0014235	-0.00125075	-0.001078	-0.000905247	-0.000970902	-0.00106502	-0.00115915	-0.00125327	-0.00134739	-0.00108517	-0.00076812	-0.000451074	-0.000134029	0.000183017	0.000423119	0.000648566	0.000874012	0.00109946	0.0013249	0.00148798	0.00163674	0.00178549	0.00193425	0.00208301	0.00194625	0.00173206	0.00151787	0.00130368	0.00108949	0.000963749	0.000865941	0.000768133
25.7418	-0.00204455	-0.002199	-0.00235346	-0.00250791	-0.00266237	-0.00281682	-0.00277968	-0.0027373	-0.00269491	-0.00265253	-0.00261014	-0.00243015	-0.00224241	-0.00205467	-0.00186693	-0.00167918	-0.00151181	-0.00134621	-0.00118061	-0.00101501	-0.000849414	-0.00091706	-0.00101256	-0.00110805	-0.00120355	-0.00129905	-0.00104104	-0.00072864	-0.000416245	-0.000103849	0.000208546	0.000443769	0.000664292	0.000884815	0.00110534	0.00132586	0.00147158	0.00160012	0.00172867	0.00185722	0.00198576	0.00184049	0.00162097	0.00140144	0.00118191	0.000962384	0.000843252	0.000755825	0.000668398
26.1523	-0.00205688	-0.00220881	-0.00236074	-0.00251267	-0.00266459	-0.00281652	-0.00277542	-0.00272903	-0.00268263	-0.00263624	-0.00258985	-0.00239646	-0.00219478	-0.0019931	-0.00179142	-0.00158975	-0.00142781	-0.00126932	-0.00111084	-0.00095235	-0.000793865	-0.000863492	-0.000960356	-0.00105722	-0.00115408	-0.00125095	-0.00099713	-0.000689361	-0.000381592	-7.38234e-05	0.000233945	0.000464313	0.000679938	0.000895564	0.00111119	0.00132681	0.00145526	0.0015637	0.00167214	0.00178057	0.00188901	0.00173527	0.00151044	0.0012856	0.00106076	0.000835926	0.000723369	0.00064627	0.00056917
26.5602	-0.00213499	-0.00226861	-0.00240224	-0.00253587	-0.00266949	-0.00280312	-0.00274873	-0.00268919	-0.00262965	-0.00257011	-0.00251057	-0.00230727	-0.00209586	-0.00188445	-0.00167305	-0.00146164	-0.00129944	-0.00114153	-0.000983607	-0.000825688	-0.000667769	-0.000750377	-0.000861704	-0.000973032	-0.00108436	-0.00119569	-0.00095423	-0.0006585	-0.00036277	-6.70404e-05	0.00022869	0.000450865	0.000659031	0.000867197	0.00107536	0.00128353	0.00140493	0.00150641	0.0016079	0.00170938	0.00181087	0.00165517	0.00142972	0.00120427	0.000978815	0.000753364	0.000648176	0.000580964	0.000513753
26.9635	-0.00225576	-0.00236085	-0.00246593	-0.00257102	-0.00267611	-0.00278119	-0.00270749	-0.00262889	-0.00255029	-0.00247169	-0.00239309	-0.00218224	-0.00196394	-0.00174565	-0.00152735	-0.00130905	-0.00114286	-0.000981197	-0.000819536	-0.000657874	-0.000496213	-0.000598938	-0.000733233	-0.000867527	-0.00100182	-0.00113612	-0.000912303	-0.000633397	-0.000354491	-7.55855e-05	0.00020332	0.00041517	0.000614246	0.000813322	0.0010124	0.00121148	0.0013326	0.00143583	0.00153906	0.00164229	0.00174553	0.00159214	0.00136917	0.0011462	0.000923229	0.000700257	0.000602904	0.000545221	0.000487537
27.3588	-0.00237415	-0.00245126	-0.00252837	-0.00260548	-0.00268259	-0.0027597	-0.00266707	-0.00256978	-0.0024725	-0.00237521	-0.00227793	-0.00205969	-0.00183464	-0.00160958	-0.00138453	-0.00115948	-0.000989367	-0.000824037	-0.000658707	-0.000493377	-0.000328047	-0.000450493	-0.0006073	-0.000764108	-0.000920915	-0.00107772	-0.000871204	-0.00060879	-0.000346376	-8.39617e-05	0.000178452	0.000380179	0.000570346	0.000760513	0.00095068	0.00114085	0.0012617	0.00136664	0.00147159	0.00157653	0.00168147	0.00153037	0.00130983	0.00108928	0.000868742	0.0006482	0.000558528	0.000510184	0.000461839
27.7428	-0.00248915	-0.00253908	-0.00258902	-0.00263895	-0.00268889	-0.00273883	-0.0026278	-0.00251237	-0.00239694	-0.0022815	-0.00216607	-0.00194065	-0.00170903	-0.00147742	-0.0012458	-0.00101419	-0.000840275	-0.000671382	-0.000502488	-0.000333594	-0.000164701	-0.000306302	-0.000484977	-0.000663652	-0.000842328	-0.001021	-0.000831284	-0.000584888	-0.000338493	-9.20979e-05	0.000154297	0.000346191	0.000527704	0.000709217	0.00089073	0.00107224	0.00119283	0.00129944	0.00140604	0.00151265	0.00161926	0.00147036	0.00125218	0.001034	0.000815816	0.000597634	0.000515423	0.000476151	0.000436878
28.1121	-0.00259974	-0.00262354	-0.00264734	-0.00267115	-0.00269495	-0.00271875	-0.00259004	-0.00245715	-0.00232427	-0.00219138	-0.00205849	-0.00182617	-0.00158824	-0.00135031	-0.00111238	-0.000874457	-0.000696888	-0.000524567	-0.000352246	-0.000179926	-7.6049e-06	-0.000167628	-0.000367335	-0.000567041	-0.000766747	-0.000966454	-0.00079289	-0.000561901	-0.000330912	-9.99227e-05	0.000131067	0.000313504	0.000486694	0.000659884	0.000833074	0.00100626	0.0011266	0.0012348	0.00134301	0.00145121	0.00155942	0.00141265	0.00119674	0.000980828	0.000764915	0.000549003	0.000473968	0.00044342	0.000412872
28.4635	-0.00274961	-0.00275754	-0.00276546	-0.00277339	-0.00278131	-0.00278924	-0.00264657	-0.00249978	-0.00235299	-0.00220619	-0.0020594	-0.00182192	-0.00157932	-0.00133673	-0.00109413	-0.000851535	-0.000669632	-0.000493006	-0.00031638	-0.000139753	3.68726e-05	-0.000127598	-0.000332796	-0.000537994	-0.000743192	-0.00094839	-0.000787855	-0.000571054	-0.000354252	-0.00013745	7.93515e-05	0.000252144	0.000416554	0.000580964	0.000745374	0.000909784	0.00102863	0.00113702	0.0012454	0.00135379	0.00146218	0.00131867	0.00110685	0.000895029	0.000683209	0.000471389	0.000408291	0.000392158	0.000376024
28.7987	-0.00294252	-0.00294537	-0.00294822	-0.00295108	-0.00295393	-0.00295678	-0.00280402	-0.002647	-0.00248997	-0.00233295	-0.00217593	-0.0019351	-0.00168955	-0.001444	-0.00119845	-0.000952904	-0.000765911	-0.00058401	-0.000402109	-0.000220207	-3.83063e-05	-0.000192366	-0.000386541	-0.000580715	-0.00077489	-0.000969064	-0.000818327	-0.000614526	-0.000410725	-0.000206924	-3.12293e-06	0.000159747	0.000314821	0.000469895	0.000624969	0.000780043	0.000896067	0.00100313	0.00111019	0.00121725	0.00132432	0.0011853	0.000979541	0.000773786	0.000568032	0.000362278	0.000316286	0.000320744	0.000325203
29.1243	-0.00312996	-0.00312789	-0.00312581	-0.00312373	-0.00312166	-0.00311958	-0.00295701	-0.00279005	-0.00262308	-0.00245612	-0.00228915	-0.00204508	-0.00179666	-0.00154824	-0.00129982	-0.0010514	-0.000859464	-0.000672437	-0.00048541	-0.000298384	-0.000111357	-0.000255301	-0.000438764	-0.000622227	-0.00080569	-0.000989153	-0.000847935	-0.000656767	-0.000465599	-0.000274431	-8.32622e-05	6.99665e-05	0.000215969	0.000361971	0.000507973	0.000653975	0.000767259	0.000873033	0.000978807	0.00108458	0.00119036	0.0010557	0.000855837	0.000655977	0.000456117	0.000256257	0.000226885	0.000251353	0.00027582
29.4475	-0.00331601	-0.00330904	-0.00330207	-0.0032951	-0.00328813	-0.00328116	-0.00310886	-0.00293203	-0.0027552	-0.00257837	-0.00240154	-0.00215424	-0.00190297	-0.0016517	-0.00140043	-0.00114917	-0.00095232	-0.000760206	-0.000568091	-0.000375977	-0.000183863	-0.000317766	-0.000490598	-0.000663429	-0.00083626	-0.00100909	-0.000877323	-0.000698694	-0.000520064	-0.000341434	-0.000162804	-1.91451e-05	0.000117853	0.000254851	0.000391849	0.000528847	0.00063941	0.000743906	0.000848402	0.000952898	0.00105739	0.000927066	0.000733056	0.000539046	0.000345035	0.000151025	0.000138152	0.000182479	0.000226806
29.7754	-0.00350472	-0.00349279	-0.00348086	-0.00346893	-0.003457	-0.00344507	-0.00326289	-0.00307605	-0.00288921	-0.00270237	-0.00251553	-0.00226496	-0.0020108	-0.00175665	-0.00150249	-0.00124833	-0.00104651	-0.000849232	-0.000651958	-0.000454683	-0.000257408	-0.000381128	-0.000543175	-0.000705222	-0.000867269	-0.00102932	-0.000907133	-0.000741221	-0.00057531	-0.000409398	-0.000243487	-0.000109535	1.83303e-05	0.000146195	0.00027406	0.000401925	0.000509729	0.000612928	0.000716128	0.000819327	0.000922527	0.00079659	0.000608513	0.000420437	0.000232361	4.42853e-05	4.81455e-05	0.000112617	0.000177089
30.1149	-0.00367623	-0.00366481	-0.00365339	-0.00364197	-0.00363055	-0.00361913	-0.00343596	-0.00324809	-0.00306022	-0.00287235	-0.00268448	-0.00243601	-0.00218412	-0.00193223	-0.00168034	-0.00142845	-0.00122482	-0.00102539	-0.000825956	-0.000626524	-0.000427093	-0.000530888	-0.00067089	-0.000810892	-0.000950894	-0.0010909	-0.00097671	-0.000823418	-0.000670127	-0.000516836	-0.000363545	-0.000236675	-0.000114838	6.99846e-06	0.000128835	0.000250672	0.000356208	0.000458003	0.000559798	0.000661593	0.000763388	0.000644184	0.000465048	0.000285913	0.000106777	-7.23587e-05	-5.52253e-05	2.38878e-05	0.000103001
30.4695	-0.00380654	-0.00380719	-0.00380784	-0.00380849	-0.00380914	-0.00380979	-0.00364446	-0.00347459	-0.00330471	-0.00313483	-0.00296495	-0.00272985	-0.00249107	-0.00225229	-0.00201351	-0.00177473	-0.00157607	-0.0013809	-0.00118572	-0.000990548	-0.000795374	-0.000859203	-0.000953957	-0.00104871	-0.00114347	-0.00123822	-0.00112845	-0.00098722	-0.000845988	-0.000704755	-0.000563523	-0.000437988	-0.000315442	-0.000192897	-7.03512e-05	5.21943e-05	0.000156566	0.000256767	0.000356968	0.000457169	0.00055737	0.000449665	0.000285578	0.000121491	-4.25953e-05	-0.000206682	-0.000183967	-0.000102263	-2.05584e-05
30.8371	-0.00394164	-0.00395481	-0.00396798	-0.00398115	-0.00399432	-0.00400749	-0.00386065	-0.00370943	-0.00355821	-0.00340699	-0.00325576	-0.00303452	-0.00280934	-0.00258416	-0.00235897	-0.00213379	-0.00194027	-0.00174951	-0.00155876	-0.001368	-0.00117724	-0.00119962	-0.00124746	-0.0012953	-0.00134314	-0.00139098	-0.00128579	-0.00115706	-0.00102833	-0.000899604	-0.000770876	-0.000646724	-0.000523443	-0.000400163	-0.000276883	-0.000153602	-5.04373e-05	4.81111e-05	0.00014666	0.000245208	0.000343756	0.000247973	9.94904e-05	-4.89927e-05	-0.000197476	-0.000345959	-0.000317457	-0.000233066	-0.000148674
31.2154	-0.00408064	-0.00410669	-0.00413273	-0.00415878	-0.00418483	-0.00421088	-0.00408306	-0.00395103	-0.003819	-0.00368697	-0.00355494	-0.00334797	-0.00313677	-0.00292557	-0.00271437	-0.00250317	-0.00231496	-0.00212874	-0.00194252	-0.0017563	-0.00157009	-0.00154984	-0.00154941	-0.00154898	-0.00154856	-0.00154813	-0.00144765	-0.00133179	-0.00121592	-0.00110006	-0.000984195	-0.000861466	-0.00073743	-0.000613393	-0.000489357	-0.00036532	-0.000263397	-0.000166549	-6.97006e-05	2.71476e-05	0.000123996	4.04783e-05	-9.19519e-05	-0.000224382	-0.000356812	-0.000489243	-0.000454788	-0.000367632	-0.000280476
31.6017	-0.00422261	-0.00426181	-0.00430101	-0.00434021	-0.00437941	-0.00441861	-0.00431022	-0.0041978	-0.00408537	-0.00397294	-0.00386051	-0.00366811	-0.00347119	-0.00327428	-0.00307737	-0.00288045	-0.00269765	-0.00251607	-0.00233449	-0.00215291	-0.00197133	-0.00190754	-0.00185781	-0.00180809	-0.00175836	-0.00170864	-0.00161298	-0.00151025	-0.00140753	-0.0013048	-0.00120207	-0.0010808	-0.000955988	-0.00083118	-0.000706371	-0.000581562	-0.000480907	-0.000385796	-0.000290684	-0.000195572	-0.000100461	-0.000171451	-0.000287485	-0.00040352	-0.000519554	-0.000635588	-0.000595053	-0.000505073	-0.000415094
31.9936	-0.00430763	-0.00435563	-0.00440362	-0.00445162	-0.00449962	-0.00454762	-0.00445711	-0.0043628	-0.00426849	-0.00417418	-0.00407988	-0.00390278	-0.00372101	-0.00353925	-0.00335749	-0.00317572	-0.00300108	-0.00282705	-0.00265303	-0.002479	-0.00230497	-0.00220157	-0.0021066	-0.00201162	-0.00191665	-0.00182168	-0.00172937	-0.00163746	-0.00154556	-0.00145365	-0.00136175	-0.00124214	-0.00111725	-0.000992366	-0.00086748	-0.000742594	-0.000646246	-0.000556449	-0.000466651	-0.000376854	-0.000287057	-0.000347006	-0.000447564	-0.000548123	-0.000648681	-0.00074924	-0.000704163	-0.000613095	-0.000522028
32.3907	-0.00415592	-0.0041945	-0.00423309	-0.00427167	-0.00431026	-0.00434884	-0.00426902	-0.00418595	-0.00410288	-0.00401982	-0.00393675	-0.00377729	-0.00361353	-0.00344977	-0.00328601	-0.00312225	-0.00296665	-0.00281176	-0.00265687	-0.00250198	-0.00234709	-0.00222193	-0.00210032	-0.0019787	-0.00185709	-0.00173548	-0.00164036	-0.00154932	-0.00145827	-0.00136723	-0.00127618	-0.00115904	-0.00103691	-0.000914793	-0.000792671	-0.00067055	-0.000590747	-0.000520657	-0.000450566	-0.000380476	-0.000310386	-0.000365873	-0.000455416	-0.000544959	-0.000634502	-0.000724045	-0.000680928	-0.00059592	-0.000510911
32.7973	-0.0040006	-0.00402954	-0.00405849	-0.00408744	-0.00411639	-0.00414534	-0.00407646	-0.00400489	-0.00393333	-0.00386177	-0.00379021	-0.00364882	-0.00350349	-0.00335816	-0.00321283	-0.0030675	-0.0029314	-0.0027961	-0.0026608	-0.0025255	-0.0023902	-0.00224277	-0.00209388	-0.001945	-0.00179612	-0.00164723	-0.00154924	-0.00145907	-0.00136891	-0.00127875	-0.00118858	-0.00107395	-0.000954661	-0.000835371	-0.000716081	-0.000596791	-0.000533927	-0.000484013	-0.000434098	-0.000384184	-0.00033427	-0.00038519	-0.000463455	-0.00054172	-0.000619985	-0.00069825	-0.000657141	-0.000578335	-0.000499528
33.2182	-0.00383979	-0.00385876	-0.00387773	-0.0038967	-0.00391567	-0.00393465	-0.00387709	-0.00381745	-0.0037578	-0.00369815	-0.0036385	-0.00351581	-0.00338956	-0.00326331	-0.00313707	-0.00301082	-0.00289491	-0.00277989	-0.00266487	-0.00254986	-0.00243484	-0.00226435	-0.00208723	-0.00191011	-0.00173299	-0.00155587	-0.0014549	-0.00136565	-0.00127639	-0.00118714	-0.00109789	-0.000985865	-0.000869506	-0.000753147	-0.000636788	-0.000520428	-0.0004751	-0.000446075	-0.000417049	-0.000388024	-0.000358998	-0.000405189	-0.000471778	-0.000538367	-0.000604956	-0.000671545	-0.000632514	-0.000560129	-0.000487744
33.6584	-0.00367164	-0.00368017	-0.00368871	-0.00369725	-0.00370579	-0.00371432	-0.00366862	-0.00362143	-0.00357424	-0.00352705	-0.00347986	-0.00337672	-0.00327043	-0.00316413	-0.00305784	-0.00295155	-0.00285674	-0.00276294	-0.00266913	-0.00257532	-0.00248152	-0.00228691	-0.00208026	-0.00187362	-0.00166697	-0.00146032	-0.00135625	-0.00126795	-0.00117965	-0.00109135	-0.00100305	-0.000893752	-0.000780458	-0.000667164	-0.00055387	-0.000440575	-0.000413585	-0.000406403	-0.000399221	-0.000392038	-0.000384856	-0.000426102	-0.000480481	-0.000534861	-0.00058924	-0.000643619	-0.000606761	-0.000541091	-0.000475421
34.1227	-0.00350524	-0.00350301	-0.00350078	-0.00349855	-0.00349632	-0.00349409	-0.00345955	-0.00342412	-0.0033887	-0.00335327	-0.00331785	-0.0032348	-0.00314907	-0.00306334	-0.0029776	-0.00289187	-0.00281862	-0.00274644	-0.00267427	-0.00260209	-0.00252992	-0.00231148	-0.00207558	-0.00183967	-0.00160377	-0.00136786	-0.00126018	-0.00117223	-0.00108427	-0.000996321	-0.000908368	-0.000801298	-0.000690588	-0.000579877	-0.000469166	-0.000358456	-0.000349633	-0.000364195	-0.000378757	-0.000393318	-0.00040788	-0.000444571	-0.000487263	-0.000529955	-0.000572647	-0.000615339	-0.000580503	-0.000521186	-0.000461868
34.6121	-0.00348717	-0.00347699	-0.00346681	-0.00345663	-0.00344645	-0.00343627	-0.00339439	-0.00335164	-0.0033089	-0.00326615	-0.0032234	-0.00315388	-0.00308285	-0.00301182	-0.00294078	-0.00286975	-0.00280889	-0.00274891	-0.00268893	-0.00262896	-0.00256898	-0.00234845	-0.00210874	-0.00186904	-0.00162933	-0.00138963	-0.00127356	-0.00117652	-0.00107948	-0.000982443	-0.000885402	-0.000771346	-0.00065405	-0.000536754	-0.000419457	-0.000302161	-0.00029563	-0.000314521	-0.000333412	-0.000352303	-0.000371194	-0.00041256	-0.000460021	-0.000507482	-0.000554942	-0.000602403	-0.000565832	-0.000502725	-0.000439617
35.1147	-0.00346862	-0.00345027	-0.00343193	-0.00341358	-0.00339524	-0.00337689	-0.00332748	-0.00327721	-0.00322694	-0.00317668	-0.00312641	-0.00307078	-0.00301484	-0.00295891	-0.00290297	-0.00284703	-0.0027989	-0.00275145	-0.002704	-0.00265654	-0.00260909	-0.00238641	-0.0021428	-0.00189919	-0.00165559	-0.00141198	-0.00128731	-0.00118094	-0.00107456	-0.00096819	-0.000861817	-0.000740587	-0.000616527	-0.000492467	-0.000368407	-0.000244348	-0.000240171	-0.000263508	-0.000286845	-0.000310182	-0.00033352	-0.000379686	-0.000432044	-0.000484402	-0.00053676	-0.000589118	-0.000550765	-0.000483766	-0.000416767
35.616	-0.00345011	-0.00342363	-0.00339714	-0.00337065	-0.00334416	-0.00331767	-0.00326074	-0.00320297	-0.00314521	-0.00308744	-0.00302967	-0.00298789	-0.00294701	-0.00290614	-0.00286526	-0.00282438	-0.00278894	-0.00275398	-0.00271902	-0.00268406	-0.0026491	-0.00242427	-0.00217677	-0.00192927	-0.00168177	-0.00143427	-0.00130102	-0.00118534	-0.00106966	-0.000953974	-0.000838293	-0.000709908	-0.000579103	-0.000448297	-0.000317492	-0.000186687	-0.000184857	-0.000212629	-0.0002404	-0.000268172	-0.000295944	-0.000346899	-0.000404141	-0.000461383	-0.000518625	-0.000575868	-0.000535737	-0.000464857	-0.000393977
36.1014	-0.00343219	-0.00339782	-0.00336345	-0.00332907	-0.0032947	-0.00326032	-0.00319611	-0.00313108	-0.00306605	-0.00300102	-0.002936	-0.00290763	-0.00288133	-0.00285503	-0.00282873	-0.00280244	-0.0027793	-0.00275643	-0.00273357	-0.0027107	-0.00268784	-0.00246093	-0.00220966	-0.0019584	-0.00170713	-0.00145586	-0.00131429	-0.0011896	-0.0010649	-0.000940208	-0.000815514	-0.000680199	-0.000542861	-0.000405524	-0.000268186	-0.000130848	-0.000131292	-0.000163358	-0.000195424	-0.00022749	-0.000259556	-0.000315148	-0.00037712	-0.000439092	-0.000501064	-0.000563036	-0.000521184	-0.000446546	-0.000371907
36.5565	-0.0034154	-0.00337363	-0.00333186	-0.0032901	-0.00324833	-0.00320656	-0.00313553	-0.00306369	-0.00299185	-0.00292002	-0.00284818	-0.00283239	-0.00281976	-0.00280713	-0.0027945	-0.00278187	-0.00277025	-0.00275873	-0.0027472	-0.00273568	-0.00272415	-0.0024953	-0.0022405	-0.0019857	-0.0017309	-0.0014761	-0.00132674	-0.00119359	-0.00106045	-0.000927304	-0.00079416	-0.000652349	-0.000508888	-0.000365427	-0.000221966	-7.85043e-05	-8.10793e-05	-0.000117171	-0.000153262	-0.000189354	-0.000225445	-0.000285384	-0.00035179	-0.000418196	-0.000484602	-0.000551008	-0.000507542	-0.00042938	-0.000351218
36.9702	-0.00345065	-0.00339685	-0.00334305	-0.00328925	-0.00323545	-0.00318164	-0.00312142	-0.00306103	-0.00300063	-0.00294024	-0.00287984	-0.00285764	-0.00283758	-0.00281752	-0.00279747	-0.00277741	-0.00276046	-0.00274377	-0.00272708	-0.0027104	-0.00269371	-0.00247531	-0.00223282	-0.00199033	-0.00174784	-0.00150535	-0.00135628	-0.00122157	-0.00108687	-0.000952162	-0.000817457	-0.000690982	-0.000566075	-0.000441167	-0.00031626	-0.000191352	-0.00018774	-0.000211966	-0.000236192	-0.000260418	-0.000284644	-0.000331716	-0.000384983	-0.00043825	-0.000491516	-0.000544783	-0.000494082	-0.000410548	-0.000327013
37.3489	-0.0034864	-0.00342122	-0.00335603	-0.00329085	-0.00322566	-0.00316048	-0.00311133	-0.00306262	-0.00301391	-0.0029652	-0.00291649	-0.00288718	-0.00285897	-0.00283075	-0.00280253	-0.00277432	-0.00275138	-0.00272891	-0.00270643	-0.00268396	-0.00266148	-0.00245348	-0.00222333	-0.00199318	-0.00176303	-0.00153287	-0.00138457	-0.00124886	-0.00111315	-0.000977433	-0.000841721	-0.000730745	-0.000624481	-0.000518217	-0.000411953	-0.000305689	-0.000295854	-0.00030815	-0.000320447	-0.000332743	-0.00034504	-0.000379175	-0.000419234	-0.000459292	-0.000499351	-0.000539409	-0.000481686	-0.000393085	-0.000304484
37.7043	-0.00351995	-0.00344408	-0.00336821	-0.00329235	-0.00321648	-0.00314062	-0.00310186	-0.00306412	-0.00302637	-0.00298863	-0.00295089	-0.00291491	-0.00287904	-0.00284316	-0.00280729	-0.00277141	-0.00274287	-0.00271496	-0.00268705	-0.00265915	-0.00263124	-0.002433	-0.00221443	-0.00199585	-0.00177728	-0.0015587	-0.00141112	-0.00127446	-0.00113781	-0.00100115	-0.000864491	-0.00076806	-0.000679291	-0.000590522	-0.000501753	-0.000412985	-0.00039731	-0.000398412	-0.000399513	-0.000400615	-0.000401716	-0.000423713	-0.000451376	-0.000479039	-0.000506702	-0.000534366	-0.000470054	-0.000376699	-0.000283343
38.048	-0.00355239	-0.00346619	-0.00338	-0.0032938	-0.0032076	-0.00312141	-0.0030927	-0.00306556	-0.00303843	-0.00301129	-0.00298415	-0.00294173	-0.00289845	-0.00285517	-0.00281188	-0.0027686	-0.00273463	-0.00270147	-0.00266831	-0.00263515	-0.00260199	-0.00241319	-0.00220582	-0.00199844	-0.00179106	-0.00158368	-0.0014368	-0.00129923	-0.00116166	-0.00102409	-0.000886513	-0.00080415	-0.000732303	-0.000660455	-0.000588608	-0.000516761	-0.000495438	-0.000485712	-0.000475986	-0.000466259	-0.000456533	-0.000466789	-0.000482464	-0.000498138	-0.000513813	-0.000529488	-0.000458804	-0.000360849	-0.000262894
38.3918	-0.00358484	-0.00348831	-0.00339178	-0.00329525	-0.00319873	-0.0031022	-0.00308354	-0.00306701	-0.00305048	-0.00303395	-0.00301742	-0.00296855	-0.00291786	-0.00286717	-0.00281648	-0.00276579	-0.00272639	-0.00268798	-0.00264956	-0.00261115	-0.00257273	-0.00239338	-0.0021972	-0.00200102	-0.00180484	-0.00160867	-0.00146249	-0.001324	-0.00118551	-0.00104702	-0.000908537	-0.000840241	-0.000785315	-0.00073039	-0.000675464	-0.000620538	-0.000593568	-0.000573014	-0.000552459	-0.000531905	-0.000511351	-0.000509866	-0.000513552	-0.000517238	-0.000520924	-0.00052461	-0.000447553	-0.000345	-0.000242446
38.7465	-0.00338977	-0.00329412	-0.00319847	-0.00310281	-0.00300716	-0.00291151	-0.00291362	-0.00291841	-0.0029232	-0.00292799	-0.00293278	-0.00288026	-0.00282453	-0.00276879	-0.00271305	-0.00265731	-0.00262469	-0.00259407	-0.00256346	-0.00253284	-0.00250223	-0.00234447	-0.00217154	-0.00199861	-0.00182567	-0.00165274	-0.00151596	-0.00138475	-0.00125355	-0.00112234	-0.000991126	-0.00093436	-0.000891772	-0.000849185	-0.000806598	-0.000764011	-0.000731465	-0.000701225	-0.000670985	-0.000640744	-0.000610504	-0.000598684	-0.00059186	-0.000585037	-0.000578213	-0.000571389	-0.000487152	-0.00037847	-0.000269788
39.1188	-0.00312641	-0.00303464	-0.00294288	-0.00285111	-0.00275935	-0.00266758	-0.00269415	-0.00272397	-0.00275378	-0.0027836	-0.00281341	-0.00275785	-0.00269749	-0.00263712	-0.00257675	-0.00251638	-0.00249404	-0.00247501	-0.00245598	-0.00243694	-0.00241791	-0.00228585	-0.00214031	-0.00199476	-0.00184921	-0.00170367	-0.001579	-0.00145753	-0.00133607	-0.00121461	-0.00109315	-0.00104771	-0.00101675	-0.000985789	-0.000954829	-0.00092387	-0.000885541	-0.000845521	-0.000805502	-0.000765482	-0.000725462	-0.000703259	-0.000685888	-0.000668516	-0.000651145	-0.000633774	-0.00054185	-0.000426383	-0.000310916
39.5127	-0.00284767	-0.00276002	-0.00267237	-0.00258471	-0.00249706	-0.0024094	-0.00246187	-0.00251817	-0.00257447	-0.00263078	-0.00268708	-0.0026283	-0.00256303	-0.00249776	-0.0024325	-0.00236723	-0.00235577	-0.00234899	-0.00234222	-0.00233544	-0.00232866	-0.00222381	-0.00210725	-0.00199069	-0.00187413	-0.00175757	-0.00164571	-0.00153456	-0.00142342	-0.00131227	-0.00120113	-0.00116767	-0.00114902	-0.00113037	-0.00111172	-0.00109306	-0.00104861	-0.000998243	-0.000947873	-0.000897502	-0.000847132	-0.000813939	-0.000785405	-0.00075687	-0.000728336	-0.000699801	-0.000599741	-0.000477093	-0.000354446
39.9327	-0.00255052	-0.00246725	-0.00238398	-0.00230071	-0.00221744	-0.00213417	-0.00221424	-0.00229878	-0.00238332	-0.00246786	-0.0025524	-0.00249018	-0.00241969	-0.0023492	-0.00227871	-0.00220822	-0.00220837	-0.00221465	-0.00222094	-0.00222723	-0.00223352	-0.00215767	-0.00207201	-0.00198636	-0.0019007	-0.00181504	-0.00171683	-0.00161668	-0.00151653	-0.00141639	-0.00131624	-0.00129557	-0.00129003	-0.0012845	-0.00127897	-0.00127344	-0.00122246	-0.00116106	-0.00109965	-0.00103825	-0.000976841	-0.000931933	-0.000891497	-0.000851062	-0.000810627	-0.000770192	-0.000661457	-0.000531154	-0.000400852
40.383	-0.00223191	-0.00215334	-0.00207477	-0.0019962	-0.00191763	-0.00183906	-0.00194872	-0.00206354	-0.00217836	-0.00229318	-0.002408	-0.00234209	-0.002266	-0.00218991	-0.00211382	-0.00203773	-0.00205032	-0.00207061	-0.00209091	-0.00211121	-0.00213151	-0.00208675	-0.00203423	-0.00198171	-0.00192918	-0.00187666	-0.00179308	-0.00170473	-0.00161637	-0.00152802	-0.00143966	-0.0014327	-0.00144123	-0.00144976	-0.0014583	-0.00146683	-0.00140886	-0.00133562	-0.00126239	-0.00118915	-0.00111592	-0.00105845	-0.00100525	-0.000952055	-0.00089886	-0.000845664	-0.00072763	-0.000589119	-0.000450609
40.8663	-0.00208363	-0.00201691	-0.00195019	-0.00188348	-0.00181676	-0.00175004	-0.00186686	-0.00198871	-0.00211056	-0.00223241	-0.00235426	-0.00229878	-0.00223332	-0.00216785	-0.00210239	-0.00203692	-0.00205697	-0.00208446	-0.00211195	-0.00213944	-0.00216693	-0.0021386	-0.00210359	-0.00206859	-0.00203358	-0.00199858	-0.00192418	-0.00184372	-0.00176325	-0.00168279	-0.00160233	-0.00159742	-0.00160691	-0.0016164	-0.00162588	-0.00163537	-0.00156941	-0.00148614	-0.00140286	-0.00131959	-0.00123632	-0.00116934	-0.00110678	-0.00104422	-0.000981659	-0.000919099	-0.000792211	-0.000645009	-0.000497808
41.3673	-0.00202706	-0.00197603	-0.00192501	-0.00187399	-0.00182297	-0.00177195	-0.00188386	-0.00200023	-0.0021166	-0.00223296	-0.00234933	-0.00231189	-0.00226577	-0.00221966	-0.00217354	-0.00212743	-0.00215227	-0.00218328	-0.0022143	-0.00224531	-0.00227632	-0.00225649	-0.0022306	-0.0022047	-0.00217881	-0.00215291	-0.00208475	-0.00201008	-0.00193541	-0.00186074	-0.00178607	-0.00177696	-0.00178034	-0.00178372	-0.0017871	-0.00179047	-0.001716	-0.00162366	-0.00153132	-0.00143898	-0.00134664	-0.0012718	-0.0012017	-0.00113161	-0.00106151	-0.000991415	-0.000855918	-0.000699768	-0.000543618
41.8589	-0.00197155	-0.00193593	-0.00190031	-0.00186469	-0.00182907	-0.00179345	-0.00190053	-0.00201153	-0.00212252	-0.00223351	-0.0023445	-0.00232474	-0.00229761	-0.00227049	-0.00224336	-0.00221623	-0.00224577	-0.00228024	-0.00231471	-0.00234917	-0.00238364	-0.00237217	-0.00235521	-0.00233825	-0.00232129	-0.00230434	-0.00224229	-0.0021733	-0.00210432	-0.00203533	-0.00196634	-0.00195311	-0.0019505	-0.00194788	-0.00194527	-0.00194266	-0.00185983	-0.00175859	-0.00165735	-0.00155612	-0.00145488	-0.00137232	-0.00129483	-0.00121734	-0.00113986	-0.00106237	-0.000918422	-0.000753493	-0.000588563
42.3137	-0.00192019	-0.00189882	-0.00187745	-0.00185608	-0.00183471	-0.00181334	-0.00191596	-0.00202198	-0.002128	-0.00223401	-0.00234003	-0.00233663	-0.00232707	-0.00231751	-0.00230796	-0.0022984	-0.00233228	-0.00236995	-0.00240761	-0.00244527	-0.00248294	-0.00247919	-0.0024705	-0.00246181	-0.00245313	-0.00244444	-0.00238805	-0.00232432	-0.00226059	-0.00219686	-0.00213314	-0.00211609	-0.00210793	-0.00209977	-0.00209161	-0.00208346	-0.0019929	-0.00188343	-0.00177396	-0.00166449	-0.00155502	-0.00146533	-0.001381	-0.00129667	-0.00121234	-0.00112801	-0.000976253	-0.0008032	-0.000630147
42.7044	-0.00187607	-0.00186694	-0.00185782	-0.00184869	-0.00183956	-0.00183043	-0.00192922	-0.00203096	-0.0021327	-0.00223444	-0.00233619	-0.00234685	-0.00235238	-0.00235792	-0.00236345	-0.00236899	-0.00240661	-0.00244702	-0.00248743	-0.00252784	-0.00256825	-0.00257114	-0.00256956	-0.00256797	-0.00256639	-0.0025648	-0.00251327	-0.00245406	-0.00239485	-0.00233564	-0.00227643	-0.00225611	-0.00224319	-0.00223026	-0.00221734	-0.00220442	-0.00210722	-0.00199068	-0.00187414	-0.0017576	-0.00164106	-0.00154523	-0.00145503	-0.00136482	-0.00127462	-0.00118441	-0.00102594	-0.000845905	-0.000665874
43.0057	-0.00188798	-0.00188197	-0.00187595	-0.00186994	-0.00186392	-0.00185791	-0.00195476	-0.00205444	-0.00215411	-0.00225378	-0.00235346	-0.0023727	-0.00238741	-0.00240212	-0.00241683	-0.00243154	-0.00247251	-0.00251576	-0.00255902	-0.00260227	-0.00264552	-0.0026506	-0.00265113	-0.00265165	-0.00265217	-0.0026527	-0.00260248	-0.00254445	-0.00248643	-0.0024284	-0.00237038	-0.00235136	-0.00233978	-0.0023282	-0.00231662	-0.00230504	-0.00220543	-0.0020856	-0.00196578	-0.00184596	-0.00172614	-0.00162449	-0.00152778	-0.00143107	-0.00133435	-0.00123764	-0.00107551	-0.000892725	-0.00070994
43.2294	-0.0019319	-0.00192337	-0.00191484	-0.0019063	-0.00189777	-0.00188924	-0.00198544	-0.00208452	-0.00218359	-0.00228266	-0.00238174	-0.00240562	-0.00242527	-0.00244492	-0.00246457	-0.00248422	-0.00252804	-0.00257396	-0.00261987	-0.00266579	-0.0027117	-0.00271617	-0.00271568	-0.0027152	-0.00271472	-0.00271423	-0.00266312	-0.00260422	-0.00254532	-0.00248642	-0.00242752	-0.00241242	-0.00240567	-0.00239891	-0.00239216	-0.0023854	-0.00228605	-0.00216545	-0.00204485	-0.00192425	-0.00180365	-0.00169685	-0.00159379	-0.00149073	-0.00138768	-0.00128462	-0.00112094	-0.000938115	-0.000755291
43.422	-0.0019697	-0.001959	-0.0019483	-0.0019376	-0.0019269	-0.0019162	-0.00201184	-0.0021104	-0.00220896	-0.00230751	-0.00240607	-0.00243396	-0.00245786	-0.00248176	-0.00250566	-0.00252956	-0.00257582	-0.00262403	-0.00267224	-0.00272044	-0.00276865	-0.00277259	-0.00277124	-0.00276989	-0.00276853	-0.00276718	-0.0027153	-0.00265565	-0.002596	-0.00253635	-0.00247669	-0.00246496	-0.00246236	-0.00245975	-0.00245715	-0.00245454	-0.00235543	-0.00223416	-0.00211289	-0.00199162	-0.00187035	-0.00175911	-0.00165059	-0.00154208	-0.00143356	-0.00132504	-0.00116003	-0.000977172	-0.000794315
43.6309	-0.0020107	-0.00199765	-0.0019846	-0.00197154	-0.00195849	-0.00194544	-0.00204048	-0.00213847	-0.00223647	-0.00233447	-0.00243247	-0.00246469	-0.0024932	-0.00252171	-0.00255022	-0.00257873	-0.00262765	-0.00267834	-0.00272904	-0.00277973	-0.00283043	-0.00283379	-0.0028315	-0.00282921	-0.00282691	-0.00282462	-0.00277191	-0.00271144	-0.00265097	-0.0025905	-0.00253003	-0.00252195	-0.00252385	-0.00252575	-0.00252765	-0.00252955	-0.00243068	-0.00230869	-0.00218669	-0.00206469	-0.0019427	-0.00182665	-0.00171221	-0.00159777	-0.00148333	-0.0013689	-0.00120243	-0.00101954	-0.000836647
43.9036	-0.00206424	-0.00204811	-0.00203199	-0.00201587	-0.00199975	-0.00198362	-0.00207787	-0.00217514	-0.0022724	-0.00236967	-0.00246694	-0.00250482	-0.00253935	-0.00257388	-0.00260841	-0.00264294	-0.00269532	-0.00274927	-0.00280321	-0.00285715	-0.00291109	-0.0029137	-0.00291018	-0.00290666	-0.00290314	-0.00289962	-0.00284582	-0.00278429	-0.00272275	-0.00266122	-0.00259968	-0.00259637	-0.00260415	-0.00261193	-0.00261971	-0.00262749	-0.00252895	-0.002406	-0.00228306	-0.00216011	-0.00203717	-0.00191483	-0.00179266	-0.00167049	-0.00154833	-0.00142616	-0.0012578	-0.00107486	-0.00089192
44.2867	-0.00210461	-0.00208865	-0.00207268	-0.00205671	-0.00204074	-0.00202478	-0.00211718	-0.00221255	-0.00230792	-0.00240329	-0.00249866	-0.00254449	-0.00258753	-0.00263057	-0.00267361	-0.00271664	-0.0027723	-0.00282905	-0.00288581	-0.00294256	-0.00299931	-0.00300265	-0.00299961	-0.00299658	-0.00299354	-0.0029905	-0.00293275	-0.00286658	-0.00280041	-0.00273424	-0.00266807	-0.00266782	-0.00268014	-0.00269245	-0.00270477	-0.00271708	-0.00261987	-0.00249751	-0.00237516	-0.00225281	-0.00213045	-0.00200431	-0.00187714	-0.00174997	-0.0016228	-0.00149563	-0.00132489	-0.00114041	-0.000955919
44.7863	-0.00209975	-0.00209137	-0.00208299	-0.00207461	-0.00206623	-0.00205785	-0.00214664	-0.00223809	-0.00232954	-0.002421	-0.00251245	-0.00256866	-0.00262288	-0.00267711	-0.00273133	-0.00278556	-0.00284283	-0.00290036	-0.0029579	-0.00301543	-0.00307297	-0.0030802	-0.00308143	-0.00308266	-0.00308389	-0.00308512	-0.0030182	-0.00294081	-0.00286341	-0.00278602	-0.00270862	-0.00270638	-0.00271846	-0.00273054	-0.00274262	-0.0027547	-0.00266065	-0.00254224	-0.00242383	-0.00230542	-0.00218702	-0.0020642	-0.00194018	-0.00181617	-0.00169215	-0.00156814	-0.00139477	-0.00120581	-0.00101686
45.3565	-0.0020942	-0.00209448	-0.00209475	-0.00209503	-0.0020953	-0.00209558	-0.00218025	-0.00226723	-0.00235422	-0.0024412	-0.00252819	-0.00259624	-0.00266323	-0.00273021	-0.0027972	-0.00286419	-0.0029233	-0.00298173	-0.00304016	-0.00309858	-0.00315701	-0.00316869	-0.00317479	-0.00318088	-0.00318698	-0.00319308	-0.00311571	-0.00302551	-0.0029353	-0.0028451	-0.00275489	-0.00275038	-0.00276219	-0.002774	-0.00278581	-0.00279762	-0.00270718	-0.00259327	-0.00247937	-0.00236546	-0.00225156	-0.00213253	-0.00201212	-0.0018917	-0.00177129	-0.00165087	-0.0014745	-0.00128044	-0.00108639
45.9475	-0.00208845	-0.0020977	-0.00210695	-0.00211619	-0.00212544	-0.00213469	-0.00221509	-0.00229744	-0.00237979	-0.00246214	-0.0025445	-0.00262483	-0.00270504	-0.00278526	-0.00286548	-0.0029457	-0.00300672	-0.00306607	-0.00312542	-0.00318477	-0.00324413	-0.00326041	-0.00327156	-0.0032827	-0.00329384	-0.00330499	-0.00321679	-0.00311331	-0.00300982	-0.00290634	-0.00280286	-0.00279599	-0.00280751	-0.00281904	-0.00283057	-0.0028421	-0.00275541	-0.00264617	-0.00253693	-0.0024277	-0.00231846	-0.00220337	-0.00208668	-0.00197	-0.00185332	-0.00173664	-0.00155714	-0.00135781	-0.00115847
46.5097	-0.00208298	-0.00210077	-0.00211855	-0.00213633	-0.00215411	-0.0021719	-0.00224824	-0.00232618	-0.00240413	-0.00248207	-0.00256001	-0.00265202	-0.00274483	-0.00283763	-0.00293043	-0.00302324	-0.00308608	-0.00314631	-0.00320654	-0.00326677	-0.00332701	-0.00334768	-0.00336362	-0.00337957	-0.00339551	-0.00341146	-0.00331295	-0.00319683	-0.00308072	-0.0029646	-0.00284849	-0.00283937	-0.00285064	-0.0028619	-0.00287317	-0.00288443	-0.0028013	-0.0026965	-0.0025917	-0.0024869	-0.00238211	-0.00227075	-0.00215762	-0.00204449	-0.00193136	-0.00181823	-0.00163576	-0.0014314	-0.00122704
46.9938	-0.00201189	-0.00203901	-0.00206612	-0.00209324	-0.00212035	-0.00214747	-0.00222056	-0.00229491	-0.00236926	-0.00244361	-0.00251796	-0.00261907	-0.00272169	-0.00282431	-0.00292692	-0.00302954	-0.00309645	-0.00316025	-0.00322405	-0.00328785	-0.00335165	-0.00337699	-0.00339773	-0.00341846	-0.0034392	-0.00345994	-0.00335442	-0.00322948	-0.00310454	-0.00297959	-0.00285465	-0.00284692	-0.00286152	-0.00287612	-0.00289072	-0.00290532	-0.00282579	-0.00272466	-0.00262353	-0.0025224	-0.00242127	-0.00231218	-0.00220093	-0.00208969	-0.00197844	-0.00186719	-0.00168272	-0.00147511	-0.00126751
47.3762	-0.00179455	-0.00183385	-0.00187315	-0.00191245	-0.00195175	-0.00199105	-0.00206218	-0.00213418	-0.00220619	-0.00227819	-0.00235019	-0.00245616	-0.00256404	-0.00267193	-0.00277981	-0.00288769	-0.00296389	-0.00303734	-0.00311079	-0.00318423	-0.00325768	-0.00328885	-0.00331498	-0.00334111	-0.00336723	-0.00339336	-0.00328682	-0.00315988	-0.00303294	-0.002906	-0.00277905	-0.00278049	-0.00280638	-0.00283227	-0.00285816	-0.00288404	-0.00280867	-0.00271006	-0.00261144	-0.00251283	-0.00241421	-0.00230459	-0.00219198	-0.00207938	-0.00196677	-0.00185416	-0.00166941	-0.00146188	-0.00125435
47.6809	-0.00162135	-0.00167036	-0.00171937	-0.00176838	-0.00181739	-0.0018664	-0.00193597	-0.0020061	-0.00207624	-0.00214637	-0.0022165	-0.00232634	-0.00243842	-0.0025505	-0.00266257	-0.00277465	-0.00285826	-0.00293939	-0.00302053	-0.00310166	-0.0031828	-0.00321862	-0.00324904	-0.00327946	-0.00330988	-0.0033403	-0.00323295	-0.00310442	-0.00297588	-0.00284735	-0.00271881	-0.00272755	-0.00276244	-0.00279732	-0.00283221	-0.00286709	-0.00279503	-0.00269842	-0.00260181	-0.0025052	-0.00240859	-0.00229854	-0.00218485	-0.00207116	-0.00195747	-0.00184378	-0.00165881	-0.00145133	-0.00124386
47.9372	-0.00147566	-0.00153284	-0.00159002	-0.0016472	-0.00170438	-0.00176156	-0.00182981	-0.00189837	-0.00196693	-0.00203549	-0.00210404	-0.00221714	-0.00233275	-0.00244835	-0.00256396	-0.00267957	-0.00276941	-0.00285701	-0.00294461	-0.00303221	-0.0031198	-0.00315955	-0.00319358	-0.00322761	-0.00326163	-0.00329566	-0.00318764	-0.00305777	-0.00292789	-0.00279802	-0.00266814	-0.00268302	-0.00272547	-0.00276793	-0.00281038	-0.00285283	-0.00278355	-0.00268863	-0.00259371	-0.00249878	-0.00240386	-0.00229346	-0.00217885	-0.00206425	-0.00194965	-0.00183505	-0.0016499	-0.00144247	-0.00123504
48.1744	-0.00134085	-0.00140559	-0.00147033	-0.00153506	-0.0015998	-0.00166454	-0.00173158	-0.00179868	-0.00186578	-0.00193288	-0.00199998	-0.0021161	-0.00223497	-0.00235384	-0.00247271	-0.00259158	-0.00268719	-0.00278077	-0.00287435	-0.00296793	-0.00306152	-0.00310488	-0.00314225	-0.00317962	-0.00321699	-0.00325436	-0.00314571	-0.0030146	-0.00288348	-0.00275237	-0.00262125	-0.00264182	-0.00269127	-0.00274072	-0.00279018	-0.00283963	-0.00277293	-0.00267957	-0.00258621	-0.00249285	-0.00239948	-0.00228875	-0.0021733	-0.00205786	-0.00194241	-0.00182697	-0.00164164	-0.00143426	-0.00122687
48.4217	-0.00121308	-0.00128563	-0.00135817	-0.00143072	-0.00150326	-0.0015758	-0.00164152	-0.00170704	-0.00177256	-0.00183809	-0.00190361	-0.00202218	-0.00214372	-0.00226527	-0.00238682	-0.00250837	-0.00260902	-0.00270785	-0.00280668	-0.00290551	-0.00300434	-0.00305165	-0.00309281	-0.00313397	-0.00317513	-0.00321629	-0.00310681	-0.00297416	-0.0028415	-0.00270885	-0.0025762	-0.0026029	-0.00265996	-0.00271702	-0.00277409	-0.00283115	-0.00276717	-0.00267542	-0.00258367	-0.00249192	-0.00240017	-0.00228915	-0.00217291	-0.00205666	-0.00194042	-0.00182418	-0.00163868	-0.0014313	-0.00122393
48.6994	-0.00115788	-0.00123868	-0.00131949	-0.0014003	-0.00148111	-0.00156192	-0.00162573	-0.00168908	-0.00175242	-0.00181577	-0.00187912	-0.00199566	-0.00211519	-0.00223473	-0.00235426	-0.0024738	-0.00257341	-0.0026713	-0.00276918	-0.00286706	-0.00296494	-0.00301785	-0.00306538	-0.00311292	-0.00316045	-0.00320799	-0.00309638	-0.0029603	-0.00282421	-0.00268813	-0.00255205	-0.00258715	-0.00265487	-0.00272258	-0.00279029	-0.00285801	-0.0027974	-0.00270733	-0.00261727	-0.0025272	-0.00243714	-0.00232623	-0.00220967	-0.00209311	-0.00197655	-0.00185999	-0.00167425	-0.00146668	-0.0012591
49.0039	-0.00109736	-0.00118722	-0.00127709	-0.00136696	-0.00145683	-0.0015467	-0.00160843	-0.00166939	-0.00173035	-0.00179131	-0.00185227	-0.00196659	-0.00208392	-0.00220124	-0.00231857	-0.0024359	-0.00253438	-0.00263123	-0.00272807	-0.00282492	-0.00292176	-0.0029808	-0.00303532	-0.00308984	-0.00314436	-0.00319888	-0.00308495	-0.00294511	-0.00280526	-0.00266542	-0.00252557	-0.00256989	-0.00264928	-0.00272867	-0.00280806	-0.00288745	-0.00283052	-0.00274231	-0.0026541	-0.00256588	-0.00247767	-0.00236688	-0.00224997	-0.00213306	-0.00201615	-0.00189924	-0.00171325	-0.00150545	-0.00129765
49.3273	-0.00103307	-0.00113256	-0.00123205	-0.00133155	-0.00143104	-0.00153053	-0.00159005	-0.00164847	-0.0017069	-0.00176532	-0.00182374	-0.00193571	-0.00205069	-0.00216568	-0.00228066	-0.00239564	-0.00249292	-0.00258866	-0.0026844	-0.00278014	-0.00287588	-0.00294143	-0.00300338	-0.00306532	-0.00312727	-0.00318921	-0.00307281	-0.00292897	-0.00278513	-0.00264129	-0.00249745	-0.00255154	-0.00264334	-0.00273514	-0.00282693	-0.00291873	-0.00286572	-0.00277947	-0.00269322	-0.00260697	-0.00252072	-0.00241006	-0.00229278	-0.0021755	-0.00205822	-0.00194094	-0.00175468	-0.00154664	-0.0013386
49.6619	-0.000966548	-0.001076	-0.00118545	-0.0012949	-0.00140435	-0.0015138	-0.00157103	-0.00162683	-0.00168263	-0.00173843	-0.00179423	-0.00190376	-0.00201631	-0.00212887	-0.00224143	-0.00235399	-0.00245002	-0.00254462	-0.00263922	-0.00273382	-0.00282842	-0.00290071	-0.00297033	-0.00303996	-0.00310958	-0.0031792	-0.00306024	-0.00291227	-0.0027643	-0.00261632	-0.00246835	-0.00253257	-0.0026372	-0.00274183	-0.00284646	-0.00295109	-0.00290213	-0.00281792	-0.0027337	-0.00264949	-0.00256527	-0.00245474	-0.00233708	-0.00221941	-0.00210175	-0.00198409	-0.00179755	-0.00158926	-0.00138097
50	-0.000899338	-0.00101885	-0.00113836	-0.00125788	-0.00137739	-0.0014969	-0.00155182	-0.00160497	-0.00165811	-0.00171126	-0.00176441	-0.00187147	-0.00198158	-0.00209169	-0.00220179	-0.0023119	-0.00240668	-0.00250012	-0.00259357	-0.00268702	-0.00278046	-0.00285956	-0.00293694	-0.00301433	-0.00309171	-0.00316909	-0.00304755	-0.0028954	-0.00274325	-0.0025911	-0.00243895	-0.00251339	-0.00263099	-0.00274859	-0.00286619	-0.00298379	-0.00293892	-0.00285676	-0.0027746	-0.00269244	-0.00261028	-0.00249989	-0.00238183	-0.00226378	-0.00214573	-0.00202768	-0.00184086	-0.00163232	-0.00142378
50.3355	-0.000978658	-0.00110731	-0.00123596	-0.00136461	-0.00149326	-0.00162192	-0.0016724	-0.00172074	-0.00176908	-0.00181742	-0.00186576	-0.00196784	-0.00207294	-0.00217805	-0.00228316	-0.00238826	-0.00247241	-0.00255473	-0.00263705	-0.00271937	-0.00280169	-0.0028921	-0.00298347	-0.00307484	-0.00316621	-0.00325758	-0.00313619	-0.00298208	-0.00282796	-0.00267385	-0.00251974	-0.00259811	-0.00272076	-0.00284342	-0.00296607	-0.00308873	-0.00304289	-0.00295837	-0.00287386	-0.00278934	-0.00270483	-0.00259364	-0.00247522	-0.00235679	-0.00223837	-0.00211995	-0.0019352	-0.0017295	-0.0015238
50.6689	-0.00105748	-0.00119522	-0.00133295	-0.00147068	-0.00160842	-0.00174615	-0.00179223	-0.00183579	-0.00187935	-0.00192292	-0.00196648	-0.0020636	-0.00216374	-0.00226388	-0.00236401	-0.00246415	-0.00253773	-0.002609	-0.00268026	-0.00275153	-0.0028228	-0.00292444	-0.0030297	-0.00313497	-0.00324024	-0.00334551	-0.00322429	-0.00306822	-0.00291215	-0.00275608	-0.00260002	-0.0026823	-0.00280997	-0.00293765	-0.00306533	-0.00319301	-0.0031462	-0.00305935	-0.00297249	-0.00288564	-0.00279879	-0.00268681	-0.00256802	-0.00244922	-0.00233043	-0.00221164	-0.00202895	-0.00182607	-0.0016232
51.0023	-0.00113633	-0.00128315	-0.00142997	-0.00157679	-0.0017236	-0.00187042	-0.00191209	-0.00195087	-0.00198966	-0.00202844	-0.00206723	-0.00215939	-0.00225456	-0.00234973	-0.00244489	-0.00254006	-0.00260307	-0.00266328	-0.00272349	-0.00278369	-0.0028439	-0.00295678	-0.00307595	-0.00319512	-0.00331429	-0.00343346	-0.0033124	-0.00315438	-0.00299636	-0.00283834	-0.00268032	-0.00276651	-0.00289921	-0.00303192	-0.00316462	-0.00329732	-0.00324955	-0.00316035	-0.00307116	-0.00298197	-0.00289277	-0.00278	-0.00266084	-0.00254168	-0.00242252	-0.00230336	-0.00212272	-0.00192268	-0.00172263
51.3381	-0.00121572	-0.00137168	-0.00152765	-0.00168361	-0.00183958	-0.00199554	-0.00203277	-0.00206674	-0.00210072	-0.00213469	-0.00216867	-0.00225583	-0.002346	-0.00243616	-0.00252633	-0.00261649	-0.00266885	-0.00271793	-0.002767	-0.00281608	-0.00286515	-0.00298935	-0.00312252	-0.00325569	-0.00338885	-0.00352202	-0.00340112	-0.00324113	-0.00308115	-0.00292116	-0.00276117	-0.0028513	-0.00298906	-0.00312682	-0.00326458	-0.00340234	-0.0033536	-0.00326205	-0.0031705	-0.00307895	-0.0029874	-0.00287383	-0.0027543	-0.00263477	-0.00251523	-0.0023957	-0.00221714	-0.00201994	-0.00182274
51.6783	-0.00129616	-0.00146139	-0.00162662	-0.00179186	-0.00195709	-0.00212232	-0.00215505	-0.00218415	-0.00221325	-0.00224235	-0.00227145	-0.00235356	-0.00243865	-0.00252375	-0.00260884	-0.00269393	-0.00273551	-0.00277331	-0.0028111	-0.00284889	-0.00288669	-0.00302235	-0.0031697	-0.00331705	-0.0034644	-0.00361175	-0.00349102	-0.00332904	-0.00316706	-0.00300508	-0.0028431	-0.00293721	-0.0030801	-0.00322299	-0.00336587	-0.00350876	-0.00345903	-0.00336509	-0.00327116	-0.00317722	-0.00308328	-0.00296891	-0.002849	-0.00272909	-0.00260918	-0.00248927	-0.00231281	-0.00211849	-0.00192417
52.0249	-0.00120953	-0.00138187	-0.0015542	-0.00172654	-0.00189887	-0.0020712	-0.00210401	-0.00213298	-0.00216196	-0.00219094	-0.00221992	-0.00228947	-0.0023613	-0.00243314	-0.00250498	-0.00257682	-0.00261925	-0.00265912	-0.002699	-0.00273887	-0.00277875	-0.00291787	-0.00306885	-0.00321983	-0.00337081	-0.00352179	-0.00340159	-0.00323966	-0.00307774	-0.00291582	-0.0027539	-0.0028623	-0.00302219	-0.00318208	-0.00334197	-0.00350186	-0.0034563	-0.00336358	-0.00327087	-0.00317816	-0.00308544	-0.00297145	-0.00285168	-0.00273191	-0.00261215	-0.00249238	-0.00231683	-0.00212366	-0.00193049
52.378	-0.0010951	-0.00127431	-0.00145352	-0.00163273	-0.00181194	-0.00199115	-0.00202474	-0.00205435	-0.00208395	-0.00211355	-0.00214316	-0.00219877	-0.00225584	-0.00231292	-0.00236999	-0.00242706	-0.0024722	-0.00251631	-0.00256041	-0.00260451	-0.00264861	-0.00278999	-0.00294299	-0.00309598	-0.00324898	-0.00340197	-0.00328237	-0.00312083	-0.0029593	-0.00279776	-0.00263622	-0.00276077	-0.00293981	-0.00311885	-0.00329789	-0.00347693	-0.00343642	-0.00334552	-0.00325462	-0.00316372	-0.00307282	-0.00295939	-0.00283985	-0.00272031	-0.00260077	-0.00248124	-0.00230642	-0.00211415	-0.00192188
52.7372	-0.000978709	-0.00116491	-0.00135111	-0.00153731	-0.00172351	-0.00190971	-0.00194411	-0.00197435	-0.0020046	-0.00203484	-0.00206508	-0.00210651	-0.00214857	-0.00219062	-0.00223268	-0.00227474	-0.00232263	-0.00237103	-0.00241943	-0.00246784	-0.00251624	-0.00265991	-0.00281496	-0.00297	-0.00312505	-0.0032801	-0.00316111	-0.00299996	-0.00283881	-0.00267766	-0.00251651	-0.00265749	-0.00285601	-0.00305453	-0.00325305	-0.00345157	-0.0034162	-0.00332714	-0.00323809	-0.00314903	-0.00305998	-0.00294712	-0.00282782	-0.00270851	-0.00258921	-0.0024699	-0.00229583	-0.00210447	-0.00191311
53.102	-0.000860494	-0.00105379	-0.0012471	-0.0014404	-0.0016337	-0.001827	-0.00186222	-0.00189311	-0.001924	-0.00195489	-0.00198578	-0.00201281	-0.00203961	-0.00206642	-0.00209322	-0.00212003	-0.00217072	-0.00222349	-0.00227626	-0.00232903	-0.00238179	-0.00252779	-0.00268492	-0.00284206	-0.00299919	-0.00315632	-0.00303795	-0.00287719	-0.00271644	-0.00255569	-0.00239493	-0.00255259	-0.0027709	-0.00298921	-0.00320751	-0.00342582	-0.00339566	-0.00330848	-0.0032213	-0.00313412	-0.00304693	-0.00293467	-0.0028156	-0.00269653	-0.00257746	-0.00245839	-0.00228508	-0.00209464	-0.00190421
53.472	-0.000740608	-0.000941111	-0.00114161	-0.00134212	-0.00154262	-0.00174312	-0.00177918	-0.00181072	-0.00184227	-0.00187382	-0.00190537	-0.00191778	-0.00192912	-0.00194046	-0.0019518	-0.00196313	-0.00201666	-0.00207386	-0.00213106	-0.00218825	-0.00224545	-0.00239381	-0.00255306	-0.0027123	-0.00287154	-0.00303079	-0.00291305	-0.0027527	-0.00259234	-0.00243199	-0.00227164	-0.00244621	-0.00268459	-0.00292296	-0.00316133	-0.0033997	-0.00337484	-0.00328955	-0.00320427	-0.00311899	-0.00303371	-0.00292203	-0.0028032	-0.00268437	-0.00256554	-0.00244671	-0.00227417	-0.00208468	-0.00189518
53.8467	-0.000775832	-0.00097957	-0.00118331	-0.00138705	-0.00159078	-0.00179452	-0.00183086	-0.00186261	-0.00189437	-0.00192612	-0.00195788	-0.00196012	-0.0019607	-0.00196128	-0.00196186	-0.00196244	-0.00201434	-0.00207071	-0.00212708	-0.00218346	-0.00223983	-0.00238528	-0.00254138	-0.00269748	-0.00285357	-0.00300967	-0.0028918	-0.00273178	-0.00257176	-0.00241174	-0.00225172	-0.00243267	-0.00267856	-0.00292445	-0.00317035	-0.00341624	-0.00339291	-0.00330779	-0.00322266	-0.00313754	-0.00305241	-0.00294235	-0.00282553	-0.00270871	-0.00259189	-0.00247507	-0.00230434	-0.00211657	-0.00192881
54.2261	-0.000868835	-0.00107436	-0.00127989	-0.00148542	-0.00169095	-0.00189648	-0.0019329	-0.0019647	-0.00199649	-0.00202829	-0.00206008	-0.00205371	-0.00204519	-0.00203667	-0.00202815	-0.00201963	-0.00206825	-0.00212184	-0.00217543	-0.00222902	-0.00228261	-0.00242319	-0.00257416	-0.00272514	-0.00287611	-0.00302708	-0.00290879	-0.00274908	-0.00258938	-0.00242967	-0.00226996	-0.00245342	-0.00270225	-0.00295108	-0.0031999	-0.00344873	-0.00342555	-0.00333994	-0.00325433	-0.00316872	-0.0030831	-0.00297505	-0.00286092	-0.00274678	-0.00263264	-0.0025185	-0.00234997	-0.00216425	-0.00197853
54.6106	-0.000963072	-0.00117041	-0.00137776	-0.0015851	-0.00179244	-0.00199978	-0.0020363	-0.00206814	-0.00209997	-0.00213181	-0.00216364	-0.00214855	-0.00213081	-0.00211307	-0.00209533	-0.00207758	-0.00212288	-0.00217365	-0.00222442	-0.00227519	-0.00232596	-0.0024616	-0.00260738	-0.00275316	-0.00289894	-0.00304472	-0.00292602	-0.00276662	-0.00260723	-0.00244783	-0.00228844	-0.00247445	-0.00272625	-0.00297805	-0.00322985	-0.00348165	-0.00345862	-0.00337252	-0.00328641	-0.00320031	-0.0031142	-0.00300819	-0.00289677	-0.00278535	-0.00267393	-0.00256251	-0.0023962	-0.00221255	-0.0020289
55.0004	-0.00105861	-0.00126779	-0.00147697	-0.00168615	-0.00189533	-0.00210452	-0.00214112	-0.002173	-0.00220488	-0.00223675	-0.00226863	-0.00224469	-0.0022176	-0.00219051	-0.00216342	-0.00213634	-0.00217825	-0.00222617	-0.00227408	-0.00232199	-0.00236991	-0.00250055	-0.00264106	-0.00278158	-0.00292209	-0.00306261	-0.00294348	-0.0027844	-0.00262533	-0.00246625	-0.00230718	-0.00249577	-0.00275058	-0.0030054	-0.00326021	-0.00351502	-0.00349215	-0.00340555	-0.00331894	-0.00323234	-0.00314573	-0.00304178	-0.00293311	-0.00282445	-0.00271579	-0.00260713	-0.00244307	-0.00226152	-0.00207998
55.3958	-0.00115551	-0.00136655	-0.0015776	-0.00178865	-0.0019997	-0.00221074	-0.00224744	-0.00227936	-0.00231128	-0.0023432	-0.00237512	-0.0023422	-0.00230563	-0.00226907	-0.0022325	-0.00219593	-0.00223442	-0.00227943	-0.00232445	-0.00236947	-0.00241448	-0.00254004	-0.00267522	-0.00281039	-0.00294557	-0.00308075	-0.00296119	-0.00280244	-0.00264368	-0.00248493	-0.00232618	-0.00251739	-0.00277526	-0.00303313	-0.003291	-0.00354887	-0.00352616	-0.00343905	-0.00335193	-0.00326482	-0.00317771	-0.00307585	-0.00296998	-0.00286411	-0.00275824	-0.00265238	-0.00249061	-0.00231119	-0.00213178
55.797	-0.00129066	-0.00150196	-0.00171327	-0.00192458	-0.00213588	-0.00234719	-0.002382	-0.00241199	-0.00244197	-0.00247195	-0.00250193	-0.00245876	-0.00241147	-0.00236418	-0.00231689	-0.0022696	-0.00230607	-0.00234983	-0.00239358	-0.00243734	-0.0024811	-0.00259945	-0.0027267	-0.00285396	-0.00298122	-0.00310847	-0.00298715	-0.00282759	-0.00266802	-0.00250846	-0.0023489	-0.00253926	-0.00279627	-0.00305329	-0.0033103	-0.00356731	-0.00354558	-0.00345988	-0.00337417	-0.00328847	-0.00320276	-0.00310343	-0.00300039	-0.00289736	-0.00279433	-0.0026913	-0.00253203	-0.002355	-0.00217797
56.2042	-0.00145256	-0.00166303	-0.0018735	-0.00208397	-0.00229444	-0.00250492	-0.0025365	-0.00256318	-0.00258986	-0.00261654	-0.00264322	-0.00258888	-0.00252997	-0.00247106	-0.00241214	-0.00235323	-0.00238864	-0.00243225	-0.00247585	-0.00251946	-0.00256307	-0.00267272	-0.00279026	-0.0029078	-0.00302534	-0.00314288	-0.00301888	-0.00285772	-0.00269657	-0.00253541	-0.00237425	-0.0025614	-0.00281489	-0.00306837	-0.00332186	-0.00357535	-0.00355517	-0.00347218	-0.00338919	-0.0033062	-0.00322321	-0.00312672	-0.00302657	-0.00292642	-0.00282626	-0.00272611	-0.00256948	-0.00239502	-0.00222057
56.6174	-0.00161688	-0.00182651	-0.00203613	-0.00224575	-0.00245538	-0.002665	-0.0026933	-0.00271664	-0.00273997	-0.0027633	-0.00278664	-0.00272094	-0.00265024	-0.00257953	-0.00250883	-0.00243812	-0.00247244	-0.0025159	-0.00255935	-0.00260281	-0.00264626	-0.00274709	-0.00285476	-0.00296244	-0.00307012	-0.00317779	-0.00305108	-0.00288831	-0.00272553	-0.00256276	-0.00239999	-0.00258387	-0.00283378	-0.00308369	-0.0033336	-0.00358351	-0.0035649	-0.00348467	-0.00340443	-0.0033242	-0.00324397	-0.00315036	-0.00305313	-0.0029559	-0.00285867	-0.00276144	-0.0026075	-0.00243565	-0.0022638
57.0369	-0.00178367	-0.00199243	-0.00220119	-0.00240996	-0.00261872	-0.00282748	-0.00285245	-0.00287239	-0.00289232	-0.00291226	-0.00293219	-0.00285499	-0.00277231	-0.00268963	-0.00260695	-0.00252428	-0.0025575	-0.0026008	-0.0026441	-0.0026874	-0.0027307	-0.00282257	-0.00292023	-0.0030179	-0.00311556	-0.00321323	-0.00308376	-0.00291935	-0.00275494	-0.00259052	-0.00242611	-0.00260668	-0.00285295	-0.00309923	-0.00334551	-0.00359179	-0.00357478	-0.00349734	-0.00341991	-0.00334247	-0.00326504	-0.00317436	-0.0030801	-0.00298583	-0.00289156	-0.0027973	-0.00264608	-0.00247688	-0.00230768
57.4626	-0.00195295	-0.00216084	-0.00236873	-0.00257662	-0.00278451	-0.0029924	-0.00301399	-0.00303047	-0.00304696	-0.00306344	-0.00307993	-0.00299104	-0.00289621	-0.00280138	-0.00270655	-0.00261172	-0.00264383	-0.00268697	-0.00273012	-0.00277326	-0.0028164	-0.00289918	-0.00298668	-0.00307419	-0.00316169	-0.0032492	-0.00311693	-0.00295086	-0.00278478	-0.0026187	-0.00245262	-0.00262983	-0.00287242	-0.00311501	-0.0033576	-0.00360019	-0.0035848	-0.0035102	-0.00343561	-0.00336101	-0.00328642	-0.00319872	-0.00310746	-0.00301621	-0.00292495	-0.00283369	-0.00268524	-0.00251873	-0.00235222
57.8948	-0.00209899	-0.00230528	-0.00251156	-0.00271785	-0.00292413	-0.00313042	-0.00314999	-0.00316446	-0.00317892	-0.00319338	-0.00320784	-0.00310686	-0.00299938	-0.0028919	-0.00278442	-0.00267694	-0.00271021	-0.00275572	-0.00280123	-0.00284673	-0.00289224	-0.00296505	-0.00304111	-0.00311718	-0.00319324	-0.0032693	-0.00313398	-0.00296614	-0.0027983	-0.00263046	-0.00246262	-0.00263394	-0.00286988	-0.00310581	-0.00334174	-0.00357767	-0.00356532	-0.00349599	-0.00342667	-0.00335734	-0.00328801	-0.00320377	-0.00311549	-0.0030272	-0.00293892	-0.00285064	-0.00270632	-0.0025443	-0.00238228
58.3334	-0.00221756	-0.00242139	-0.00262522	-0.00282905	-0.00303287	-0.0032367	-0.00325587	-0.00326998	-0.00328409	-0.00329819	-0.0033123	-0.0031988	-0.00307811	-0.00295742	-0.00283673	-0.00271604	-0.00275313	-0.00280394	-0.00285476	-0.00290557	-0.00295639	-0.00301822	-0.00308137	-0.00314452	-0.00320767	-0.00327082	-0.00313215	-0.00296244	-0.00279272	-0.002623	-0.00245329	-0.00261581	-0.00284162	-0.00306743	-0.00329324	-0.00351905	-0.0035114	-0.00345017	-0.00338894	-0.00332771	-0.00326647	-0.00318626	-0.0031009	-0.00301553	-0.00293017	-0.00284481	-0.0027062	-0.00255077	-0.00239534
58.7787	-0.00233793	-0.00253927	-0.0027406	-0.00294194	-0.00314327	-0.00334461	-0.00336336	-0.00337711	-0.00339086	-0.0034046	-0.00341835	-0.00329214	-0.00315803	-0.00302393	-0.00288983	-0.00275573	-0.0027967	-0.0028529	-0.00290911	-0.00296531	-0.00302151	-0.0030722	-0.00312224	-0.00317228	-0.00322232	-0.00327236	-0.0031303	-0.00295868	-0.00278706	-0.00261544	-0.00244382	-0.00259741	-0.00281294	-0.00302848	-0.00324402	-0.00345955	-0.00345667	-0.00340365	-0.00335064	-0.00329762	-0.00324461	-0.00316848	-0.00308608	-0.00300369	-0.00292129	-0.00283889	-0.00270608	-0.00255734	-0.00240861
59.2308	-0.00246015	-0.00265895	-0.00285776	-0.00305656	-0.00325536	-0.00345417	-0.0034725	-0.00348588	-0.00349926	-0.00351265	-0.00352603	-0.00338691	-0.00323919	-0.00309147	-0.00294375	-0.00279603	-0.00284095	-0.00290262	-0.00296429	-0.00302596	-0.00308763	-0.00312701	-0.00316374	-0.00320047	-0.0032372	-0.00327393	-0.00312841	-0.00295486	-0.00278131	-0.00260775	-0.0024342	-0.00257872	-0.00278382	-0.00298893	-0.00319403	-0.00339913	-0.00340109	-0.00335642	-0.00331175	-0.00326708	-0.00322241	-0.00315043	-0.00307104	-0.00299166	-0.00291227	-0.00283289	-0.00270596	-0.00256401	-0.00242207
59.6899	-0.00258426	-0.0027805	-0.00297673	-0.00317296	-0.00336919	-0.00356542	-0.00358332	-0.00359634	-0.00360935	-0.00362237	-0.00363538	-0.00348314	-0.0033216	-0.00316005	-0.0029985	-0.00283695	-0.00288587	-0.0029531	-0.00302032	-0.00308755	-0.00315477	-0.00318267	-0.00320588	-0.00322909	-0.0032523	-0.00327551	-0.0031265	-0.00295098	-0.00277547	-0.00259995	-0.00242443	-0.00255974	-0.00275425	-0.00294876	-0.00314327	-0.00333778	-0.00334465	-0.00330845	-0.00327226	-0.00323606	-0.00319986	-0.0031321	-0.00305577	-0.00297944	-0.00290311	-0.00282679	-0.00270583	-0.00257079	-0.00243575
60.1562	-0.00266768	-0.00286348	-0.00305927	-0.00325507	-0.00345086	-0.00364666	-0.00366715	-0.00368283	-0.00369852	-0.0037142	-0.00372989	-0.003566	-0.00339199	-0.00321798	-0.00304397	-0.00286996	-0.00292008	-0.0029897	-0.00305931	-0.00312893	-0.00319854	-0.00321695	-0.00322924	-0.00324154	-0.00325383	-0.00326612	-0.00311576	-0.00294037	-0.00276498	-0.00258959	-0.0024142	-0.00253973	-0.00272258	-0.00290543	-0.00308827	-0.00327112	-0.0032826	-0.00325475	-0.0032269	-0.00319905	-0.0031712	-0.00310706	-0.00303307	-0.00295908	-0.0028851	-0.00281111	-0.00269567	-0.00256714	-0.00243861
60.6299	-0.00266646	-0.0028662	-0.00306594	-0.00326568	-0.00346541	-0.00366515	-0.00369436	-0.0037189	-0.00374344	-0.00376798	-0.00379252	-0.00362014	-0.00343667	-0.00325319	-0.00306972	-0.00288624	-0.00293182	-0.00299731	-0.0030628	-0.00312829	-0.00319378	-0.00320691	-0.00321378	-0.00322066	-0.00322753	-0.00323441	-0.00308713	-0.00291613	-0.00274514	-0.00257414	-0.00240315	-0.00251791	-0.0026871	-0.00285629	-0.00302547	-0.00319466	-0.00321006	-0.00319017	-0.00317027	-0.00315037	-0.00313048	-0.00306869	-0.00299553	-0.00292238	-0.00284923	-0.00277608	-0.0026651	-0.00254219	-0.00241928
61.1111	-0.00266523	-0.00286897	-0.00307271	-0.00327646	-0.0034802	-0.00368394	-0.00372201	-0.00375555	-0.00378908	-0.00382262	-0.00385615	-0.00367515	-0.00348206	-0.00328896	-0.00309587	-0.00290278	-0.00294373	-0.00300503	-0.00306634	-0.00312764	-0.00318894	-0.0031967	-0.00319807	-0.00319944	-0.00320081	-0.00320218	-0.00305804	-0.00289151	-0.00272499	-0.00255846	-0.00239193	-0.00249575	-0.00265106	-0.00280637	-0.00296168	-0.00311699	-0.00313637	-0.00312455	-0.00311274	-0.00310092	-0.00308911	-0.00302971	-0.0029574	-0.0028851	-0.00281279	-0.00274049	-0.00263406	-0.00251685	-0.00239964
61.6	-0.00266398	-0.00287179	-0.0030796	-0.00328741	-0.00349522	-0.00370303	-0.00375011	-0.00379278	-0.00383545	-0.00387813	-0.0039208	-0.00373103	-0.00352817	-0.00332531	-0.00312245	-0.00291959	-0.00295584	-0.00301289	-0.00306993	-0.00312698	-0.00318402	-0.00318634	-0.00318211	-0.00317789	-0.00317367	-0.00316944	-0.00302849	-0.0028665	-0.00270451	-0.00254252	-0.00238053	-0.00247323	-0.00261444	-0.00275565	-0.00289686	-0.00303807	-0.00306149	-0.00305789	-0.00305428	-0.00305068	-0.00304707	-0.0029901	-0.00291866	-0.00284721	-0.00277577	-0.00270432	-0.00260251	-0.0024911	-0.0023797
62.0968	-0.0026627	-0.00287465	-0.00308659	-0.00329854	-0.00351048	-0.00372242	-0.00377865	-0.00383061	-0.00388257	-0.00393453	-0.00398649	-0.00378782	-0.00357503	-0.00336224	-0.00314945	-0.00293666	-0.00296814	-0.00302086	-0.00307358	-0.00312631	-0.00317903	-0.0031758	-0.00316589	-0.00315599	-0.00314608	-0.00313618	-0.00299846	-0.00284108	-0.0026837	-0.00252632	-0.00236895	-0.00245035	-0.00257723	-0.00270411	-0.00283099	-0.00295787	-0.00298541	-0.00299015	-0.00299488	-0.00299962	-0.00300436	-0.00294985	-0.00287929	-0.00280872	-0.00273815	-0.00266758	-0.00257045	-0.00246494	-0.00235942
62.6016	-0.00261041	-0.00282713	-0.00304385	-0.00326057	-0.00347729	-0.00369402	-0.00375951	-0.00382087	-0.00388222	-0.00394357	-0.00400493	-0.00379919	-0.0035784	-0.00335761	-0.00313682	-0.00291603	-0.00294543	-0.00299659	-0.00304775	-0.00309891	-0.00315006	-0.00314249	-0.00312789	-0.0031133	-0.00309871	-0.00308412	-0.00294907	-0.0027955	-0.00264192	-0.00248835	-0.00233477	-0.00240656	-0.00252129	-0.00263601	-0.00275073	-0.00286545	-0.00289784	-0.00291133	-0.00292483	-0.00293832	-0.00295181	-0.00289839	-0.00282683	-0.00275527	-0.00268371	-0.00261215	-0.00251882	-0.00241861	-0.0023184
63.1148	-0.00235161	-0.00257551	-0.0027994	-0.0030233	-0.00324719	-0.00347109	-0.00354589	-0.00361661	-0.00368733	-0.00375805	-0.00382877	-0.00362382	-0.00340333	-0.00318285	-0.00296236	-0.00274188	-0.00278035	-0.00284134	-0.00290233	-0.00296331	-0.0030243	-0.00301745	-0.00300249	-0.00298753	-0.00297257	-0.00295761	-0.00282278	-0.00266951	-0.00251623	-0.00236296	-0.00220969	-0.00227929	-0.00239134	-0.00250339	-0.00261544	-0.00272749	-0.00276752	-0.00279102	-0.00281453	-0.00283803	-0.00286154	-0.00280349	-0.00272334	-0.00264319	-0.00256303	-0.00248288	-0.00238948	-0.00229189	-0.00219431
63.6364	-0.00208854	-0.00231972	-0.00255091	-0.0027821	-0.00301329	-0.00324448	-0.00332874	-0.00340898	-0.00348923	-0.00356947	-0.00364971	-0.00344555	-0.00322538	-0.0030052	-0.00278502	-0.00256485	-0.00261254	-0.00268352	-0.0027545	-0.00282548	-0.00289647	-0.00289034	-0.00287501	-0.00285968	-0.00284435	-0.00282901	-0.0026944	-0.00254143	-0.00238847	-0.0022355	-0.00208254	-0.0021499	-0.00225924	-0.00236857	-0.00247791	-0.00258724	-0.00263505	-0.00266873	-0.00270241	-0.00273609	-0.00276977	-0.00270703	-0.00261814	-0.00252925	-0.00244035	-0.00235146	-0.002258	-0.00216309	-0.00206818
64.1667	-0.00182107	-0.00205968	-0.00229828	-0.00253688	-0.00277548	-0.00301409	-0.00310797	-0.00319789	-0.00328781	-0.00337773	-0.00346765	-0.00326431	-0.00304445	-0.00282459	-0.00260472	-0.00238486	-0.00244192	-0.00252307	-0.00260421	-0.00268535	-0.00276649	-0.00276111	-0.0027454	-0.00272969	-0.00271398	-0.00269827	-0.00256388	-0.00241122	-0.00225857	-0.00210592	-0.00195327	-0.00201836	-0.00212494	-0.00223151	-0.00233808	-0.00244466	-0.00250036	-0.00254439	-0.00258842	-0.00263245	-0.00267648	-0.00260895	-0.00251118	-0.00241341	-0.00231563	-0.00221786	-0.00212433	-0.00203213	-0.00193994
64.7059	-0.00154911	-0.00179525	-0.0020414	-0.00228754	-0.00253368	-0.00277982	-0.00288349	-0.00298325	-0.00308301	-0.00318278	-0.00328254	-0.00308003	-0.00286048	-0.00264094	-0.00242139	-0.00220185	-0.00226844	-0.00235992	-0.00245139	-0.00254286	-0.00263434	-0.00262972	-0.00261362	-0.00259752	-0.00258143	-0.00256533	-0.00243116	-0.00227883	-0.00212649	-0.00197416	-0.00182182	-0.00188461	-0.00198838	-0.00209214	-0.00219591	-0.00229968	-0.00236341	-0.00241796	-0.00247251	-0.00252706	-0.00258161	-0.00250923	-0.00240242	-0.00229562	-0.00218881	-0.00208201	-0.00198841	-0.00189898	-0.00180954
65.2542	-0.00128352	-0.00153782	-0.00179213	-0.00204644	-0.00230074	-0.00255505	-0.00266714	-0.00277533	-0.00288352	-0.00299171	-0.0030999	-0.00289786	-0.00267834	-0.00245881	-0.00223929	-0.00201977	-0.00209581	-0.00219755	-0.0022993	-0.00240104	-0.00250279	-0.00249977	-0.00248424	-0.00246871	-0.00245319	-0.00243766	-0.00230346	-0.00215101	-0.00199856	-0.00184611	-0.00169366	-0.00175399	-0.00185486	-0.00195572	-0.00205659	-0.00215745	-0.00222884	-0.00229346	-0.00235808	-0.0024227	-0.00248732	-0.00241023	-0.00229472	-0.0021792	-0.00206368	-0.00194816	-0.00185439	-0.00176749	-0.00168058
65.812	-0.00116839	-0.001438	-0.00170761	-0.00197722	-0.00224684	-0.00251645	-0.00261557	-0.00271002	-0.00280447	-0.00289892	-0.00299337	-0.00278657	-0.0025628	-0.00233903	-0.00211525	-0.00189148	-0.00197372	-0.00208257	-0.00219142	-0.00230027	-0.00240912	-0.0024195	-0.00241813	-0.00241676	-0.00241538	-0.00241401	-0.00227622	-0.00211744	-0.00195866	-0.00179988	-0.0016411	-0.0016974	-0.00179467	-0.00189194	-0.0019892	-0.00208647	-0.00215828	-0.00222425	-0.00229022	-0.00235619	-0.00242216	-0.00234365	-0.00222595	-0.00210826	-0.00199056	-0.00187286	-0.00177748	-0.00168914	-0.00160081
66.3793	-0.00105127	-0.00133645	-0.00162164	-0.00190682	-0.00219201	-0.00247719	-0.00256312	-0.00264359	-0.00272406	-0.00280453	-0.00288501	-0.00267337	-0.00244527	-0.00221717	-0.00198908	-0.00176098	-0.00184953	-0.0019656	-0.00208168	-0.00219776	-0.00231384	-0.00233785	-0.00235088	-0.0023639	-0.00237693	-0.00238995	-0.0022485	-0.00208329	-0.00191807	-0.00175286	-0.00158764	-0.00163984	-0.00173345	-0.00182705	-0.00192066	-0.00201427	-0.00208651	-0.00215385	-0.0022212	-0.00228854	-0.00235588	-0.00227592	-0.00215601	-0.00203609	-0.00191618	-0.00179627	-0.00169925	-0.00160945	-0.00151966
66.9565	-0.000932111	-0.00123314	-0.00153416	-0.00183519	-0.00213622	-0.00243724	-0.00250976	-0.00257601	-0.00264225	-0.0027085	-0.00277475	-0.00255819	-0.0023257	-0.0020932	-0.00186071	-0.00162821	-0.00172317	-0.0018466	-0.00197003	-0.00209346	-0.0022169	-0.00225478	-0.00228245	-0.00231013	-0.0023378	-0.00236547	-0.0022203	-0.00204854	-0.00187678	-0.00170501	-0.00153325	-0.00158127	-0.00167115	-0.00176104	-0.00185092	-0.0019408	-0.00201349	-0.00208223	-0.00215097	-0.00221971	-0.00228845	-0.00220701	-0.00208484	-0.00196267	-0.00184051	-0.00171834	-0.00161965	-0.00152837	-0.0014371
67.5439	-0.000810862	-0.00112801	-0.00144516	-0.0017623	-0.00207945	-0.0023966	-0.00245545	-0.00250723	-0.00255901	-0.00261079	-0.00266257	-0.00244099	-0.00220402	-0.00196705	-0.00173008	-0.00149311	-0.00159459	-0.00172551	-0.00185642	-0.00198734	-0.00211825	-0.00217025	-0.00221283	-0.00225541	-0.00229799	-0.00234056	-0.00219161	-0.00201318	-0.00183476	-0.00165633	-0.00147791	-0.00152168	-0.00160777	-0.00169386	-0.00177996	-0.00186605	-0.00193919	-0.00200935	-0.00207951	-0.00214967	-0.00221983	-0.00213689	-0.00201243	-0.00188796	-0.0017635	-0.00163904	-0.00153865	-0.00144587	-0.00135309
68.1416	-0.000687467	-0.00102102	-0.00135457	-0.00168813	-0.00202168	-0.00235523	-0.00240019	-0.00243724	-0.00247429	-0.00251134	-0.00254839	-0.00232172	-0.0020802	-0.00183867	-0.00159714	-0.00135562	-0.00146374	-0.00160227	-0.0017408	-0.00187933	-0.00201787	-0.00208423	-0.00214198	-0.00219972	-0.00225747	-0.00231522	-0.0021624	-0.0019772	-0.00179199	-0.00160679	-0.00142158	-0.00146103	-0.00154326	-0.0016255	-0.00170774	-0.00178997	-0.00186357	-0.00193517	-0.00200678	-0.00207839	-0.00215	-0.00206553	-0.00193873	-0.00181193	-0.00168513	-0.00155834	-0.00145623	-0.00136191	-0.00126759
68.75	-0.000752416	-0.00108855	-0.00142469	-0.00176082	-0.00209696	-0.00243309	-0.00245757	-0.00247351	-0.00248944	-0.00250538	-0.00252132	-0.00229158	-0.00204801	-0.00180444	-0.00156087	-0.00131729	-0.00142784	-0.00156919	-0.00171053	-0.00185188	-0.00199322	-0.00205335	-0.00210377	-0.0021542	-0.00220462	-0.00225504	-0.00209059	-0.00189307	-0.00169555	-0.00149803	-0.00130051	-0.00133289	-0.00140906	-0.00148523	-0.0015614	-0.00163756	-0.00171386	-0.00179018	-0.0018665	-0.00194283	-0.00201915	-0.00193368	-0.00180434	-0.00167499	-0.00154565	-0.0014163	-0.00131332	-0.00121865	-0.00112399
69.3694	-0.000832267	-0.00117001	-0.00150776	-0.00184551	-0.00218326	-0.002521	-0.00252417	-0.00251817	-0.00251217	-0.00250617	-0.00250018	-0.00226748	-0.00202201	-0.00177654	-0.00153107	-0.00128561	-0.00139831	-0.00154217	-0.00168602	-0.00182988	-0.00197373	-0.00202599	-0.00206732	-0.00210865	-0.00214998	-0.00219131	-0.00201444	-0.001804	-0.00159356	-0.00138311	-0.00117267	-0.00119766	-0.0012675	-0.00133733	-0.00140717	-0.001477	-0.00155621	-0.00163757	-0.00171893	-0.00180028	-0.00188164	-0.0017952	-0.00166325	-0.0015313	-0.00139935	-0.0012674	-0.00116358	-0.00106865	-0.000973724
70	-0.000913571	-0.00125296	-0.00159235	-0.00193174	-0.00227112	-0.00261051	-0.00259199	-0.00256365	-0.00253532	-0.00250698	-0.00247865	-0.00224293	-0.00199554	-0.00174814	-0.00150074	-0.00125334	-0.00136824	-0.00151465	-0.00166106	-0.00180747	-0.00195388	-0.00199814	-0.00203021	-0.00206228	-0.00209435	-0.00212642	-0.00193691	-0.00171331	-0.00148971	-0.0012661	-0.0010425	-0.00105997	-0.00112336	-0.00118675	-0.00125013	-0.00131352	-0.00139569	-0.00148218	-0.00156866	-0.00165515	-0.00174163	-0.00165419	-0.00151959	-0.00138498	-0.00125038	-0.00111578	-0.00101112	-0.000915922	-0.000820723
70.6422	-0.000996369	-0.00133743	-0.00167849	-0.00201955	-0.00236061	-0.00270167	-0.00266104	-0.00260997	-0.00255889	-0.00250781	-0.00245673	-0.00221794	-0.00196858	-0.00171921	-0.00146985	-0.00122048	-0.00133762	-0.00148663	-0.00163564	-0.00178465	-0.00193366	-0.00196978	-0.00199242	-0.00201506	-0.0020377	-0.00206034	-0.00185795	-0.00162095	-0.00138395	-0.00114695	-0.000909944	-0.000919753	-0.000976574	-0.0010334	-0.00109022	-0.00114704	-0.00123223	-0.00132393	-0.00141564	-0.00150734	-0.00159905	-0.0015106	-0.00137329	-0.00123599	-0.00109868	-0.000961374	-0.000855861	-0.000760387	-0.000664912
71.2963	-0.0010807	-0.00142346	-0.00176622	-0.00210898	-0.00245175	-0.00279451	-0.00273138	-0.00265714	-0.00258289	-0.00250865	-0.0024344	-0.00219248	-0.00194112	-0.00168975	-0.00143838	-0.00118702	-0.00130644	-0.00145809	-0.00160975	-0.00176141	-0.00191307	-0.00194089	-0.00195393	-0.00196696	-0.00198	-0.00199303	-0.00177754	-0.00152689	-0.00127623	-0.00102558	-0.00077493	-0.000776938	-0.000827071	-0.000877204	-0.000927337	-0.00097747	-0.00106574	-0.00116276	-0.00125978	-0.0013568	-0.00145382	-0.00136434	-0.00122428	-0.00108423	-0.00094417	-0.000804112	-0.000697725	-0.000601971	-0.000506217
71.9626	-0.00132176	-0.00166685	-0.00201194	-0.00235702	-0.00270211	-0.00304719	-0.00295503	-0.00285089	-0.00274674	-0.0026426	-0.00253846	-0.00228047	-0.00201381	-0.00174715	-0.00148049	-0.00121382	-0.00133616	-0.00149232	-0.00164848	-0.00180465	-0.00196081	-0.00199815	-0.0020213	-0.00204446	-0.00206761	-0.00209076	-0.00187959	-0.00163237	-0.00138515	-0.00113793	-0.00089071	-0.000878908	-0.000911948	-0.000944989	-0.000978029	-0.00101107	-0.00109543	-0.00119156	-0.0012877	-0.00138384	-0.00147997	-0.00139275	-0.00125579	-0.00111884	-0.000981884	-0.000844931	-0.000735786	-0.000635423	-0.00053506
72.6415	-0.00160653	-0.00195413	-0.00230174	-0.00264934	-0.00299694	-0.00334454	-0.00322125	-0.00308506	-0.00294887	-0.00281267	-0.00267648	-0.00239886	-0.00211327	-0.00182768	-0.00154209	-0.0012565	-0.00138197	-0.00154317	-0.00170437	-0.00186558	-0.00202678	-0.00207836	-0.00211685	-0.00215533	-0.00219382	-0.00223231	-0.00203	-0.00179065	-0.0015513	-0.00131195	-0.0010726	-0.00104525	-0.00105828	-0.00107131	-0.00108434	-0.00109737	-0.00117597	-0.00126961	-0.00136326	-0.0014569	-0.00155055	-0.00146645	-0.00133415	-0.00120185	-0.00106955	-0.000937248	-0.000824822	-0.000718672	-0.000612522
73.3333	-0.00189673	-0.00224689	-0.00259706	-0.00294723	-0.0032974	-0.00364756	-0.00349255	-0.00332369	-0.00315484	-0.00298599	-0.00281713	-0.00251951	-0.00221463	-0.00190975	-0.00160488	-0.0013	-0.00142864	-0.00159498	-0.00176133	-0.00192767	-0.00209401	-0.0021601	-0.00221421	-0.00226832	-0.00232244	-0.00237655	-0.00218328	-0.00195195	-0.00172062	-0.00148929	-0.00125796	-0.00121476	-0.0012074	-0.00120004	-0.00119268	-0.00118532	-0.00125804	-0.00134915	-0.00144026	-0.00153136	-0.00162247	-0.00154156	-0.001414	-0.00128644	-0.00115888	-0.00103132	-0.000915555	-0.000803508	-0.000691462
74.0384	-0.00219251	-0.00254529	-0.00289807	-0.00325085	-0.00360363	-0.00395642	-0.00376907	-0.00356692	-0.00336478	-0.00316263	-0.00296049	-0.00264248	-0.00231794	-0.0019934	-0.00166887	-0.00134433	-0.00147622	-0.0016478	-0.00181938	-0.00199096	-0.00216254	-0.00224341	-0.00231345	-0.00238349	-0.00245353	-0.00252357	-0.00233951	-0.00211635	-0.00189319	-0.00167004	-0.00144688	-0.00138753	-0.00135939	-0.00133125	-0.0013031	-0.00127496	-0.0013417	-0.00143022	-0.00151874	-0.00160726	-0.00169578	-0.00161812	-0.00149539	-0.00137266	-0.00124994	-0.00112721	-0.00100803	-0.000889977	-0.00077192
74.7573	-0.00249403	-0.00284948	-0.00320493	-0.00356037	-0.00391582	-0.00427127	-0.00405096	-0.00381488	-0.0035788	-0.00334271	-0.00310663	-0.00276784	-0.00242326	-0.00207868	-0.0017341	-0.00138952	-0.00152472	-0.00170164	-0.00187856	-0.00205547	-0.00223239	-0.00232834	-0.00241461	-0.00250089	-0.00258717	-0.00267345	-0.00249877	-0.00228395	-0.00206912	-0.0018543	-0.00163947	-0.00156366	-0.00151433	-0.001465	-0.00141567	-0.00136634	-0.00142698	-0.00151286	-0.00159874	-0.00168463	-0.00177051	-0.00169616	-0.00157836	-0.00146056	-0.00134276	-0.00122496	-0.00110231	-0.000978126	-0.000853942
75.4902	-0.00271932	-0.00306824	-0.00341717	-0.00376609	-0.00411502	-0.00446394	-0.00423281	-0.00398579	-0.00373877	-0.00349175	-0.00324473	-0.00289482	-0.00253912	-0.00218341	-0.00182771	-0.00147201	-0.00160867	-0.00178815	-0.00196763	-0.00214711	-0.00232659	-0.00242845	-0.00252105	-0.00261364	-0.00270624	-0.00279884	-0.00262565	-0.00241157	-0.00219748	-0.0019834	-0.00176932	-0.00168329	-0.00162164	-0.00156	-0.00149836	-0.00143671	-0.00149224	-0.00157466	-0.00165708	-0.00173949	-0.00182191	-0.0017489	-0.00163374	-0.00151858	-0.00140341	-0.00128825	-0.00116704	-0.00104391	-0.00092078
76.2376	-0.00290758	-0.00324519	-0.0035828	-0.00392041	-0.00425801	-0.00459562	-0.00436496	-0.00411873	-0.0038725	-0.00362627	-0.00338004	-0.00302389	-0.00266154	-0.0022992	-0.00193685	-0.00157451	-0.0017117	-0.00189234	-0.00207297	-0.00225361	-0.00243424	-0.00253737	-0.00263125	-0.00272512	-0.00281899	-0.00291287	-0.00273711	-0.00251987	-0.00230263	-0.00208539	-0.00186815	-0.001775	-0.00170549	-0.00163598	-0.00156647	-0.00149696	-0.00154783	-0.00162633	-0.00170482	-0.00178332	-0.00186182	-0.00178914	-0.00167546	-0.00156178	-0.00144811	-0.00133443	-0.00121719	-0.00109883	-0.000980464
77	-0.00309962	-0.00342568	-0.00375174	-0.00407781	-0.00440387	-0.00472993	-0.00449975	-0.00425433	-0.00400891	-0.00376349	-0.00351807	-0.00315554	-0.00278642	-0.0024173	-0.00204818	-0.00167906	-0.0018168	-0.00199861	-0.00218043	-0.00236224	-0.00254406	-0.00264847	-0.00274365	-0.00283882	-0.002934	-0.00302917	-0.0028508	-0.00263034	-0.00240987	-0.00218941	-0.00196895	-0.00186855	-0.00179102	-0.00171348	-0.00163595	-0.00155842	-0.00160454	-0.00167903	-0.00175353	-0.00182803	-0.00190252	-0.00183018	-0.00171802	-0.00160585	-0.00149369	-0.00138153	-0.00126835	-0.00115485	-0.00104134
77.7778	-0.00329554	-0.00360982	-0.00392411	-0.00423839	-0.00455268	-0.00486697	-0.00463727	-0.00439268	-0.00414808	-0.00390348	-0.00365889	-0.00328986	-0.00291383	-0.00253779	-0.00216176	-0.00178572	-0.00192402	-0.00210704	-0.00229005	-0.00247307	-0.00265609	-0.00276182	-0.00285833	-0.00295483	-0.00305133	-0.00314784	-0.00296679	-0.00274304	-0.00251929	-0.00229554	-0.00207179	-0.00196399	-0.00187827	-0.00179256	-0.00170684	-0.00162112	-0.00166239	-0.0017328	-0.00180322	-0.00187363	-0.00194405	-0.00187205	-0.00176143	-0.00165082	-0.0015402	-0.00142958	-0.00132054	-0.001212	-0.00110345
78.5714	-0.00349545	-0.00379772	-0.00409999	-0.00440226	-0.00470453	-0.00500679	-0.0047776	-0.00453384	-0.00429009	-0.00404633	-0.00380258	-0.00342692	-0.00304383	-0.00266074	-0.00227765	-0.00189457	-0.00203343	-0.00221767	-0.00240192	-0.00258617	-0.00277041	-0.00287749	-0.00297534	-0.0030732	-0.00317106	-0.00326892	-0.00308515	-0.00285804	-0.00263094	-0.00240384	-0.00217674	-0.00206138	-0.00196731	-0.00187324	-0.00177917	-0.0016851	-0.00172142	-0.00178767	-0.00185392	-0.00192017	-0.00198642	-0.00191478	-0.00180574	-0.0016967	-0.00158766	-0.00147862	-0.0013738	-0.00127031	-0.00116683
79.3814	-0.00322094	-0.003497	-0.00377306	-0.00404912	-0.00432518	-0.00460124	-0.00440418	-0.00419417	-0.00398415	-0.00377413	-0.00356412	-0.00319712	-0.00282128	-0.00244543	-0.00206959	-0.00169375	-0.0018405	-0.0020327	-0.0022249	-0.0024171	-0.0026093	-0.0027348	-0.00285234	-0.00296987	-0.00308741	-0.00320494	-0.00302529	-0.00279991	-0.00257454	-0.00234916	-0.00212379	-0.00200423	-0.00190482	-0.00180541	-0.001706	-0.00160659	-0.00164702	-0.00171956	-0.00179209	-0.00186462	-0.00193715	-0.00187232	-0.00177024	-0.00166817	-0.00156609	-0.00146401	-0.00136167	-0.00125924	-0.00115681
80.2083	-0.00251763	-0.00275461	-0.00299158	-0.00322856	-0.00346554	-0.00370251	-0.00356623	-0.00341973	-0.00327322	-0.00312672	-0.00298021	-0.00263569	-0.00228002	-0.00192434	-0.00156867	-0.00121299	-0.00137428	-0.00158052	-0.00178676	-0.001993	-0.00219924	-0.00235863	-0.00251242	-0.00266622	-0.00282001	-0.00297381	-0.00280446	-0.00258541	-0.00236635	-0.0021473	-0.00192824	-0.00180748	-0.00170543	-0.00160339	-0.00150134	-0.0013993	-0.00145203	-0.00154029	-0.00162854	-0.00171679	-0.00180505	-0.00175289	-0.00166266	-0.00157242	-0.00148219	-0.00139195	-0.00129051	-0.00118552	-0.00108053
81.0526	-0.0017995	-0.00199657	-0.00219364	-0.00239071	-0.00258778	-0.00278486	-0.00271063	-0.00262897	-0.00254732	-0.00246566	-0.002384	-0.00206243	-0.00172735	-0.00139227	-0.00105719	-0.000722112	-0.000898236	-0.00111881	-0.00133939	-0.00155997	-0.00178054	-0.00197453	-0.00216535	-0.00235617	-0.00254698	-0.0027378	-0.00257899	-0.00236638	-0.00215378	-0.00194118	-0.00172858	-0.00160658	-0.00150185	-0.00139711	-0.00129238	-0.00118764	-0.00125293	-0.00135724	-0.00146155	-0.00156585	-0.00167016	-0.00163094	-0.0015528	-0.00147466	-0.00139651	-0.00131837	-0.00121784	-0.00111025	-0.00100265
81.9148	-0.00106606	-0.00122238	-0.00137869	-0.00153501	-0.00169132	-0.00184764	-0.00183679	-0.00182136	-0.00180594	-0.00179051	-0.00177508	-0.00147696	-0.00116291	-0.000848864	-0.000534815	-0.000220767	-0.000412045	-0.000647264	-0.000882483	-0.0011177	-0.00135292	-0.00158225	-0.00181088	-0.00203951	-0.00226814	-0.00249677	-0.00234871	-0.00214269	-0.00193668	-0.00173067	-0.00152466	-0.00140141	-0.00129392	-0.00118644	-0.00107896	-0.000971475	-0.00104958	-0.00117029	-0.00129099	-0.0014117	-0.0015324	-0.0015064	-0.0014406	-0.00137481	-0.00130902	-0.00124322	-0.00114363	-0.00103337	-0.000923107
82.7957	-0.000316833	-0.000431516	-0.000546198	-0.000660881	-0.000775563	-0.000890246	-0.00094414	-0.000996369	-0.0010486	-0.00110083	-0.00115306	-0.000878882	-0.000586319	-0.000293755	-1.19201e-06	0.000291371	8.46141e-05	-0.000165562	-0.000415739	-0.000665916	-0.000916092	-0.00118152	-0.00144878	-0.00171603	-0.00198329	-0.00225054	-0.00211347	-0.00191418	-0.0017149	-0.00151562	-0.00131634	-0.00119181	-0.00108152	-0.000971234	-0.000860944	-0.000750653	-0.000841862	-0.000979316	-0.00111677	-0.00125423	-0.00139168	-0.00137917	-0.00132599	-0.00127281	-0.00121963	-0.00116646	-0.00106782	-0.000954838	-0.000841851
83.6957	0.000122771	4.22767e-05	-3.82179e-05	-0.000118712	-0.000199207	-0.000279702	-0.000377575	-0.000475924	-0.000574273	-0.000672623	-0.000770972	-0.000514081	-0.000237178	3.97261e-05	0.00031663	0.000593534	0.000381518	0.000126987	-0.000127543	-0.000382074	-0.000636605	-0.000921015	-0.00120899	-0.00149697	-0.00178495	-0.00207293	-0.00194184	-0.00174628	-0.00155072	-0.00135517	-0.00115961	-0.00103123	-0.000915646	-0.000800062	-0.000684479	-0.000568895	-0.000666479	-0.000812985	-0.000959492	-0.001106	-0.00125251	-0.00124839	-0.00120344	-0.00115848	-0.00111352	-0.00106857	-0.000970119	-0.000854778	-0.000739436
84.6154	7.78084e-05	1.95899e-05	-3.86286e-05	-9.68471e-05	-0.000155066	-0.000213284	-0.000322481	-0.000433075	-0.000543668	-0.000654262	-0.000764855	-0.000514735	-0.000244293	2.61493e-05	0.000296591	0.000567034	0.000365654	0.000123246	-0.000119162	-0.000361569	-0.000603977	-0.000880625	-0.00116136	-0.0014421	-0.00172283	-0.00200357	-0.00187067	-0.00167413	-0.00147759	-0.00128105	-0.00108451	-0.000948342	-0.000823672	-0.000699002	-0.000574332	-0.000449662	-0.00054313	-0.000686663	-0.000830196	-0.000973728	-0.00111726	-0.00111356	-0.00106993	-0.00102629	-0.000982662	-0.00093903	-0.000839562	-0.000722461	-0.000605359
85.5556	3.1846e-05	-3.60121e-06	-3.90484e-05	-7.44956e-05	-0.000109943	-0.00014539	-0.000266163	-0.000389273	-0.000512383	-0.000635493	-0.000758603	-0.000515403	-0.000251566	1.22706e-05	0.000276108	0.000539945	0.000349437	0.000119422	-0.000110593	-0.000340609	-0.000570624	-0.000839337	-0.00111267	-0.001386	-0.00165934	-0.00193267	-0.00179791	-0.00160037	-0.00140283	-0.00120529	-0.00100774	-0.000863611	-0.000729653	-0.000595695	-0.000461736	-0.000327778	-0.00041704	-0.000557532	-0.000698025	-0.000838518	-0.000979011	-0.000975724	-0.000933446	-0.000891168	-0.00084889	-0.000806612	-0.000706102	-0.000587202	-0.000468302
86.5169	-1.51499e-05	-2.73138e-05	-3.94777e-05	-5.16416e-05	-6.38055e-05	-7.59694e-05	-0.000208578	-0.000344486	-0.000480394	-0.000616302	-0.00075221	-0.000516087	-0.000259003	-1.92016e-06	0.000255163	0.000512246	0.000332856	0.000115512	-0.000101833	-0.000319177	-0.000536521	-0.000797121	-0.00106288	-0.00132865	-0.00159441	-0.00186018	-0.00172352	-0.00152495	-0.00132638	-0.00112782	-0.000929249	-0.000776976	-0.00063352	-0.000490064	-0.000346609	-0.000203153	-0.000288114	-0.000425498	-0.000562883	-0.000700267	-0.000837651	-0.00083479	-0.000793897	-0.000753004	-0.00071211	-0.000671217	-0.000569641	-0.000448902	-0.000328163
87.5	-6.32132e-05	-5.1565e-05	-3.99167e-05	-2.82685e-05	-1.66203e-05	-4.97207e-06	-0.000149685	-0.000298682	-0.000447679	-0.000596675	-0.000745672	-0.000516785	-0.000266609	-1.64332e-05	0.000233743	0.000483919	0.000315898	0.000111513	-9.28727e-05	-0.000297258	-0.000501644	-0.000753946	-0.00101197	-0.00126999	-0.00152801	-0.00178604	-0.00164744	-0.00144782	-0.00124821	-0.00104859	-0.000848973	-0.000688372	-0.000535204	-0.000382035	-0.000228867	-7.5698e-05	-0.00015626	-0.000290466	-0.000424671	-0.000558876	-0.000693082	-0.000690656	-0.000651179	-0.000611701	-0.000572224	-0.000532746	-0.000430081	-0.000307461	-0.000184842
88.5057	-8.6458e-05	-5.3186e-05	-1.9914e-05	1.33579e-05	4.66299e-05	7.99019e-05	-7.63985e-05	-0.000237893	-0.000399387	-0.000560881	-0.000722375	-0.000500516	-0.00025706	-1.36041e-05	0.000229852	0.000473308	0.000314766	0.000121267	-7.22312e-05	-0.00026573	-0.000459228	-0.000703479	-0.000953789	-0.0012041	-0.00145441	-0.00170472	-0.00156552	-0.0013664	-0.00116728	-0.000968163	-0.000769043	-0.000597668	-0.000431578	-0.000265489	-9.93989e-05	6.66908e-05	-1.11517e-05	-0.000144979	-0.000278806	-0.000412632	-0.000546459	-0.000544257	-0.000505166	-0.000466075	-0.000426983	-0.000387892	-0.000284536	-0.000160886	-3.72359e-05
89.5347	-3.81353e-05	9.65592e-06	5.74472e-05	0.000105238	0.00015303	0.000200821	3.48744e-05	-0.000136928	-0.00030873	-0.000480532	-0.000652335	-0.000436624	-0.000199082	3.846e-05	0.000276002	0.000513544	0.000358714	0.000169765	-1.9185e-05	-0.000208135	-0.000397084	-0.000634311	-0.000877302	-0.00112029	-0.00136328	-0.00160627	-0.00147033	-0.00127608	-0.00108183	-0.000887588	-0.000693342	-0.000504665	-0.000317049	-0.000129433	5.8183e-05	0.000245799	0.000165788	2.43551e-05	-0.000117078	-0.000258511	-0.000399944	-0.000397352	-0.000355701	-0.00031405	-0.000272399	-0.000230748	-0.000127866	-5.64709e-06	0.000116572
90.5879	1.13256e-05	7.3978e-05	0.00013663	0.000199283	0.000261935	0.000324588	0.000148768	-3.35849e-05	-0.000215938	-0.000398291	-0.000580644	-0.000371227	-0.000139738	9.17504e-05	0.000323239	0.000554728	0.000403697	0.000219404	3.51106e-05	-0.000149183	-0.000333476	-0.000563513	-0.000799013	-0.00103451	-0.00127001	-0.00150551	-0.00137289	-0.00118363	-0.000994373	-0.000805115	-0.000615858	-0.000409471	-0.000199822	9.8272e-06	0.000219477	0.000429126	0.000346896	0.000197677	4.84586e-05	-0.00010076	-0.000249979	-0.000246986	-0.000202715	-0.000158445	-0.000114174	-6.99036e-05	3.24943e-05	0.000153248	0.000274002
91.6663	6.19691e-05	0.000139838	0.000217707	0.000295576	0.000373445	0.000451314	0.000265385	7.22292e-05	-0.000120927	-0.000314083	-0.000507239	-0.000304266	-7.89755e-05	0.000146315	0.000371606	0.000596896	0.000449756	0.00027023	9.07044e-05	-8.88213e-05	-0.000268347	-0.000491023	-0.000718852	-0.00094668	-0.00117451	-0.00140234	-0.00127312	-0.00108897	-0.00090482	-0.000720671	-0.000536521	-0.000312002	-7.97921e-05	0.000152417	0.000384627	0.000616836	0.000532334	0.000375144	0.000217954	6.07634e-05	-9.64269e-05	-9.30245e-05	-4.60715e-05	8.81486e-07	4.78345e-05	9.47874e-05	0.000196689	0.000315943	0.000435197
92.7709	0.00011384	0.000207294	0.000300749	0.000394203	0.000487657	0.000581112	0.000384829	0.000180608	-2.36136e-05	-0.000227835	-0.000432056	-0.000235682	-1.67402e-05	0.000202202	0.000421144	0.000640087	0.000496931	0.000322288	0.000147646	-2.6997e-05	-0.00020164	-0.000416776	-0.000636748	-0.00085672	-0.00107669	-0.00129666	-0.00117093	-0.000992014	-0.000813097	-0.000634179	-0.000455262	-0.00021217	4.31466e-05	0.000298463	0.000553779	0.000809096	0.000722266	0.000556911	0.000391556	0.000226201	6.08459e-05	6.46678e-05	0.000114368	0.000164069	0.000213769	0.000263469	0.000364863	0.00048258	0.000600298
93.9025	0.000212155	0.000321085	0.000430016	0.000538946	0.000647876	0.000756806	0.000549166	0.000332853	0.00011654	-9.97725e-05	-0.000316085	-0.000127378	8.41467e-05	0.000295672	0.000507197	0.000718722	0.000577848	0.00040633	0.000234813	6.32949e-05	-0.000108223	-0.000315848	-0.000527784	-0.00073972	-0.000951656	-0.00116359	-0.00104072	-0.000866339	-0.000691958	-0.000517577	-0.000343196	-8.24462e-05	0.000194754	0.000471955	0.000749156	0.00102636	0.000935321	0.000759772	0.000584223	0.000408674	0.000233126	0.000236715	0.000288885	0.000341055	0.000393224	0.000445394	0.000545715	0.000661242	0.000776769
95.0621	0.000610159	0.000731713	0.000853268	0.000974822	0.00109638	0.00121793	0.000993728	0.000760051	0.000526375	0.000292699	5.90233e-05	0.00023392	0.000431835	0.00062975	0.000827665	0.00102558	0.000875195	0.000694522	0.00051385	0.000333178	0.000152506	-4.88214e-05	-0.000252615	-0.000456409	-0.000660203	-0.000863996	-0.000739366	-0.000564209	-0.000389052	-0.000213895	-3.87383e-05	0.000231083	0.000518936	0.000806789	0.00109464	0.00138249	0.00127516	0.00107714	0.000879106	0.000681078	0.000483049	0.000482045	0.000534472	0.000586898	0.000639325	0.000691752	0.000787345	0.000896571	0.0010058
96.2508	0.00101811	0.0011526	0.0012871	0.00142159	0.00155608	0.00169058	0.0014494	0.00119792	0.000946452	0.000694979	0.000443506	0.000604247	0.000788212	0.000972176	0.00115614	0.00134011	0.00117997	0.000989916	0.000799861	0.000609805	0.00041975	0.000224877	2.94298e-05	-0.000166018	-0.000361466	-0.000556913	-0.000430481	-0.000254529	-7.8577e-05	9.73752e-05	0.000273327	0.000552448	0.000851219	0.00114999	0.00144876	0.00174753	0.0016235	0.00140243	0.00118136	0.000960288	0.000739217	0.000733505	0.000786195	0.000838885	0.000891575	0.000944266	0.00103501	0.00113778	0.00124055
97.4693	0.00143633	0.00158409	0.00173185	0.00187961	0.00202737	0.00217513	0.00191654	0.00164682	0.0013771	0.00110739	0.000837668	0.000983898	0.00115356	0.00132322	0.00149289	0.00166255	0.00149242	0.00129275	0.00109307	0.000893398	0.000693723	0.000505468	0.000318576	0.000131684	-5.52071e-05	-0.000242099	-0.000113819	6.29481e-05	0.000239715	0.000416483	0.00059325	0.000881903	0.00119187	0.00150183	0.0018118	0.00212176	0.00198061	0.00173591	0.00149122	0.00124653	0.00100184	0.000991297	0.00104426	0.00109722	0.00115018	0.00120314	0.00128892	0.00138506	0.00148121
98.7187	0.00186515	0.00202651	0.00218787	0.00234923	0.00251059	0.00267195	0.00239552	0.0021071	0.00181867	0.00153024	0.00124182	0.00137317	0.00152817	0.00168317	0.00183817	0.00199317	0.00181279	0.00160325	0.00139371	0.00118418	0.000974637	0.000793167	0.000615049	0.00043693	0.000258811	8.06928e-05	0.000210866	0.00038847	0.000566073	0.000743676	0.000921279	0.00121971	0.00154115	0.00186259	0.00218403	0.00250547	0.00234676	0.00207785	0.00180893	0.00154002	0.00127111	0.00125562	0.00130886	0.00136209	0.00141533	0.00146857	0.00154925	0.00163861	0.00172796
100	0.00230489	0.0024802	0.00265551	0.00283081	0.00300612	0.00318143	0.0028867	0.00257909	0.00227148	0.00196387	0.00165626	0.00177235	0.00191232	0.00205228	0.00219224	0.0023322	0.00214132	0.00192167	0.00170201	0.00148236	0.00126271	0.00108819	0.000919073	0.000749951	0.000580828	0.000411706	0.000543822	0.000722282	0.000900743	0.0010792	0.00125766	0.00156611	0.00189933	0.00223254	0.00256575	0.00289896	0.00272224	0.00242849	0.00213474	0.00184099	0.00154724	0.00152668	0.0015802	0.00163372	0.00168724	0.00174076	0.00181622	0.00189861	0.00198101
Time	-495	-493.011	-491.021	-489.032	-487.042	-485.053	-483.064	-481.074	-479.085	-477.095	-475.106	-473.117	-471.127	-469.138	-467.149	-465.159	-463.17	-461.18	-459.191	-457.202	-455.212	-453.223	-451.233	-449.244	-447.255	-445.265	-443.276	-441.286	-439.297	-437.308	-435.318	-433.329	-431.34	-429.35	-427.361	-425.371	-423.382	-421.393	-419.403	-417.414	-415.424	-413.435	-411.446	-409.456	-407.467	-405.477	-403.488	-401.499	-399.509
Frequency	ITG axis-coding PPC
20	-0.000398781	-0.000546038	-0.000693296	-0.000840553	-0.00098781	-0.00113507	-0.000936775	-0.000729016	-0.000521256	-0.000313497	-0.000105737	-0.000169353	-0.000248258	-0.000327162	-0.000406067	-0.000484972	-0.000394083	-0.00028843	-0.000182777	-7.71245e-05	2.85284e-05	-0.000204323	-0.000477593	-0.000750863	-0.00102413	-0.0012974	-0.00136154	-0.0013935	-0.00142545	-0.00145741	-0.00148937	-0.00125351	-0.000966642	-0.00067977	-0.000392897	-0.000106025	7.2968e-05	0.000227202	0.000381437	0.000535671	0.000689906	0.000661696	0.00058401	0.000506324	0.000428637	0.000350951	0.000335753	0.000340288	0.000344822
20.3906	-0.000381589	-0.000565294	-0.000749	-0.000932706	-0.00111641	-0.00130012	-0.00114069	-0.000971862	-0.000803034	-0.000634206	-0.000465378	-0.000531217	-0.000610277	-0.000689337	-0.000768397	-0.000847457	-0.000713697	-0.000561432	-0.000409166	-0.000256901	-0.000104635	-0.00032925	-0.000598866	-0.000868482	-0.0011381	-0.00140771	-0.00145301	-0.0014638	-0.00147458	-0.00148537	-0.00149616	-0.00127989	-0.00102037	-0.000760851	-0.000501332	-0.000241813	-5.64693e-05	0.000111851	0.000280171	0.000448492	0.000616812	0.000576943	0.000480616	0.00038429	0.000287963	0.000191636	0.000179265	0.000193407	0.000207548
20.787	-0.00036414	-0.000584838	-0.000805536	-0.00102623	-0.00124693	-0.00146763	-0.00134765	-0.00121833	-0.00108902	-0.000959702	-0.000830387	-0.000898483	-0.0009777	-0.00105692	-0.00113613	-0.00121535	-0.00103808	-0.000838508	-0.000638934	-0.00043936	-0.000239787	-0.000456042	-0.000721949	-0.000987856	-0.00125376	-0.00151967	-0.00154585	-0.00153515	-0.00152445	-0.00151375	-0.00150305	-0.00130666	-0.0010749	-0.000843143	-0.000611385	-0.000379628	-0.000187839	-5.22233e-06	0.000177394	0.00036001	0.000542627	0.000490925	0.00037568	0.000260434	0.000145189	2.99431e-05	2.04416e-05	4.43331e-05	6.82245e-05
21.1885	-0.000346466	-0.000604634	-0.000862801	-0.00112097	-0.00137914	-0.0016373	-0.00155728	-0.00146799	-0.00137869	-0.0012894	-0.00120011	-0.00127049	-0.00134987	-0.00142924	-0.00150862	-0.001588	-0.00136665	-0.00111916	-0.000871668	-0.000624175	-0.000376682	-0.000584471	-0.000846621	-0.00110877	-0.00137092	-0.00163307	-0.00163989	-0.00160742	-0.00157496	-0.00154249	-0.00151002	-0.00133377	-0.00113013	-0.000926497	-0.000722859	-0.000519222	-0.000320904	-0.000123807	7.32904e-05	0.000270387	0.000467484	0.000403797	0.000269389	0.00013498	5.71537e-07	-0.000133837	-0.000140432	-0.000106664	-7.28971e-05
21.5944	-0.000328598	-0.000624646	-0.000920695	-0.00121674	-0.00151279	-0.00180884	-0.00176921	-0.00172037	-0.00167154	-0.00162271	-0.00157388	-0.00164657	-0.00172611	-0.00180565	-0.00188519	-0.00196473	-0.00169883	-0.00140289	-0.00110695	-0.000811016	-0.000515079	-0.000714308	-0.00097266	-0.00123101	-0.00148937	-0.00174772	-0.00173496	-0.00168049	-0.00162602	-0.00157155	-0.00151707	-0.00136118	-0.00118597	-0.00101076	-0.000835555	-0.000660346	-0.000455428	-0.000243691	-3.19549e-05	0.000179782	0.000391518	0.000315714	0.000161932	8.15034e-06	-0.000145631	-0.000299413	-0.000303069	-0.000259318	-0.000215566
22.004	-0.000310568	-0.000644841	-0.000979114	-0.00131339	-0.00164766	-0.00198193	-0.00198306	-0.00197506	-0.00196706	-0.00195905	-0.00195105	-0.00202608	-0.00210578	-0.00218548	-0.00226518	-0.00234488	-0.00203402	-0.0016892	-0.00134438	-0.000999556	-0.000654734	-0.000845324	-0.00109984	-0.00135436	-0.00160889	-0.00186341	-0.00183089	-0.00175422	-0.00167754	-0.00160087	-0.00152419	-0.00138884	-0.00124232	-0.0010958	-0.000949276	-0.000802753	-0.000591174	-0.000364666	-0.000138157	8.83523e-05	0.000314861	0.00022683	5.34987e-05	-0.000119832	-0.000293163	-0.000466494	-0.000467185	-0.000413358	-0.000359532
22.4165	0.000377246	2.52905e-05	-0.000326665	-0.000678621	-0.00103058	-0.00138253	-0.00142608	-0.00146117	-0.00149627	-0.00153136	-0.00156646	-0.00165335	-0.00174315	-0.00183296	-0.00192276	-0.00201257	-0.0017098	-0.00137289	-0.00103598	-0.000699074	-0.000362165	-0.000515633	-0.000727653	-0.000939673	-0.00115169	-0.00136371	-0.00133552	-0.00127037	-0.00120522	-0.00114007	-0.00107492	-0.00097298	-0.000864034	-0.000755088	-0.000646143	-0.000537197	-0.000351005	-0.000147083	5.68378e-05	0.000260759	0.00046468	0.000358079	0.000167269	-2.35407e-05	-0.000214351	-0.000405161	-0.000404317	-0.000342951	-0.000281586
22.8314	0.00117208	0.000805555	0.000439031	7.25062e-05	-0.000294018	-0.000660543	-0.000746949	-0.000825682	-0.000904414	-0.000983146	-0.00106188	-0.00116216	-0.00126366	-0.00136516	-0.00146666	-0.00156816	-0.00128175	-0.000961615	-0.000641475	-0.000321335	-1.19469e-06	-0.000112954	-0.000276283	-0.000439612	-0.000602941	-0.000766271	-0.000746156	-0.000697818	-0.000649481	-0.000601144	-0.000552807	-0.000486421	-0.000416597	-0.000346773	-0.000276949	-0.000207125	-5.14061e-05	0.000124027	0.000299459	0.000474892	0.000650325	0.000524089	0.000316045	0.000108001	-0.000100043	-0.000308087	-0.000305924	-0.00023738	-0.000168836
23.2478	0.00196988	0.00158873	0.00120758	0.000826437	0.000445289	6.41413e-05	-6.52875e-05	-0.00018782	-0.000310352	-0.000432885	-0.000555417	-0.00066915	-0.000782387	-0.000895624	-0.00100886	-0.0011221	-0.000852113	-0.000548804	-0.000245495	5.78142e-05	0.000361123	0.000291228	0.000176772	6.23149e-05	-5.21417e-05	-0.000166598	-0.000154592	-0.000123131	-9.16692e-05	-6.02075e-05	-2.87459e-05	1.95493e-06	3.25108e-05	6.30668e-05	9.36227e-05	0.000124179	0.000249311	0.000396149	0.000542987	0.000689825	0.000836663	0.000690719	0.000465376	0.000240034	1.46914e-05	-0.000210651	-0.000207164	-0.000131415	-5.56656e-05
23.665	0.00276928	0.00237348	0.00197768	0.00158188	0.00118608	0.000790278	0.000617741	0.000451321	0.0002849	0.00011848	-4.79402e-05	-0.000175147	-0.000300145	-0.000425142	-0.00055014	-0.000675137	-0.000421609	-0.000135165	0.000151279	0.000437723	0.000724167	0.00069622	0.000630734	0.000565248	0.000499762	0.000434276	0.000438157	0.000452709	0.000467261	0.000481813	0.000496365	0.00049131	0.000482519	0.000473728	0.000464937	0.000456147	0.00055063	0.000668816	0.000787002	0.000905188	0.00102337	0.000857682	0.000615007	0.000372331	0.000129656	-0.00011302	-0.000108206	-2.52369e-05	5.77318e-05
24.0823	0.00356891	0.00315845	0.002748	0.00233754	0.00192708	0.00151663	0.00130097	0.00109065	0.000880326	0.000670005	0.000459684	0.000318999	0.000182238	4.54761e-05	-9.12856e-05	-0.000228047	9.02006e-06	0.000278594	0.000548169	0.000817743	0.00108732	0.00110133	0.00108483	0.00106833	0.00105183	0.00103533	0.00103108	0.00102872	0.00102635	0.00102399	0.00102163	0.000980807	0.000932658	0.000884509	0.00083636	0.000788211	0.000852038	0.000941563	0.00103109	0.00112061	0.00121014	0.00102469	0.000764681	0.000504667	0.000244654	-1.53598e-05	-9.2184e-06	8.09719e-05	0.000171162
24.4991	0.00333799	0.00295071	0.00256344	0.00217617	0.00178889	0.00140162	0.00120419	0.00101196	0.000819731	0.000627503	0.000435274	0.000290461	0.000148318	6.17516e-06	-0.000135968	-0.00027811	-7.07111e-05	0.000167083	0.000404877	0.000642671	0.000880465	0.000944947	0.000988734	0.00103252	0.00107631	0.0011201	0.00111169	0.00109525	0.00107881	0.00106237	0.00104593	0.00101533	0.00098203	0.000948731	0.000915433	0.000882134	0.000940071	0.00101895	0.00109782	0.0011767	0.00125557	0.00107082	0.000814563	0.000558312	0.00030206	4.58079e-05	5.64818e-05	0.000151448	0.000246414
24.9148	0.00273385	0.00238344	0.00203302	0.0016826	0.00133219	0.000981768	0.000824775	0.000673082	0.000521388	0.000369694	0.000218	7.24555e-05	-7.27429e-05	-0.000217941	-0.00036314	-0.000508338	-0.000335337	-0.000134666	6.60055e-05	0.000266677	0.000467348	0.000585281	0.000693335	0.000801389	0.000909443	0.0010175	0.00100637	0.000976914	0.000947454	0.000917995	0.000888535	0.000884811	0.000885988	0.000887165	0.000888343	0.00088952	0.000950559	0.00102534	0.00110011	0.00117489	0.00124967	0.00107301	0.000828163	0.000583315	0.000338468	9.36212e-05	0.000109981	0.000208827	0.000307673
25.3292	0.00213174	0.00181806	0.00150438	0.00119069	0.00087701	0.000563326	0.000446634	0.000335339	0.000224045	0.00011275	1.45473e-06	-0.000144819	-0.000293063	-0.000441307	-0.000589551	-0.000737794	-0.000599075	-0.000435403	-0.00027173	-0.000108057	5.56152e-05	0.000226821	0.000398926	0.000571032	0.000743137	0.000915242	0.000901412	0.000858976	0.00081654	0.000774104	0.000731668	0.00075473	0.000790268	0.000825806	0.000861343	0.000896881	0.000961013	0.00103171	0.0011024	0.00117309	0.00124379	0.0010752	0.000841716	0.000608235	0.000374755	0.000141274	0.000163301	0.000266013	0.000368726
25.7418	0.00153217	0.00125507	0.000977963	0.000700858	0.000423753	0.000146648	7.00871e-05	-9.79207e-07	-7.20455e-05	-0.000143112	-0.000214178	-0.000361177	-0.000512454	-0.00066373	-0.000815007	-0.000966284	-0.000861702	-0.000734872	-0.000608042	-0.000481212	-0.000354382	-0.000130128	0.000105758	0.000341645	0.000577531	0.000813418	0.000796893	0.000741535	0.000686177	0.000630819	0.000575462	0.000625197	0.000694951	0.000764704	0.000834458	0.000904212	0.000971422	0.00103805	0.00110468	0.0011713	0.00123793	0.00107737	0.000855212	0.00063305	0.000410889	0.000188727	0.000216396	0.000322958	0.000429521
26.1523	0.000935653	0.00069494	0.000454227	0.000213515	-2.71982e-05	-0.000267911	-0.000304544	-0.000335587	-0.000366629	-0.000397672	-0.000428714	-0.000576435	-0.000730729	-0.000885022	-0.00103932	-0.00119361	-0.00112299	-0.00103282	-0.000942643	-0.000852468	-0.000762293	-0.000485261	-0.000185918	0.000113425	0.000412769	0.000712112	0.000692906	0.000624692	0.000556478	0.000488264	0.00042005	0.000496324	0.000600119	0.000703914	0.000807709	0.000911504	0.000981778	0.00104436	0.00110694	0.00116952	0.0012321	0.00107954	0.00086864	0.000657739	0.000446838	0.000235937	0.00026922	0.000379614	0.000490008
26.5602	0.000304419	0.000103144	-9.81302e-05	-0.000299405	-0.00050068	-0.000701954	-0.000697974	-0.000688371	-0.000678768	-0.000669164	-0.000659561	-0.000811422	-0.000972379	-0.00113334	-0.00129429	-0.00145525	-0.00139965	-0.00132521	-0.00125078	-0.00117634	-0.00110191	-0.000811496	-0.000495296	-0.000179095	0.000137105	0.000453306	0.000426434	0.000346782	0.000267131	0.000187479	0.000107827	0.000200077	0.00032507	0.000450063	0.000575056	0.000700049	0.00078274	0.000855723	0.000928705	0.00100169	0.00107467	0.000938542	0.000745704	0.000552867	0.00036003	0.000167193	0.00020205	0.000308812	0.000415573
26.9635	-0.000345055	-0.000505176	-0.000665296	-0.000825417	-0.000985538	-0.00114566	-0.00110091	-0.00105055	-0.00100018	-0.000949819	-0.000899456	-0.00105767	-0.00122764	-0.00139761	-0.00156758	-0.00173755	-0.00168439	-0.00161184	-0.00153928	-0.00146672	-0.00139416	-0.00111637	-0.000814065	-0.000511763	-0.000209461	9.28418e-05	5.50842e-05	-3.49904e-05	-0.000125065	-0.000215139	-0.000305214	-0.000204047	-6.64528e-05	7.11413e-05	0.000208735	0.000346329	0.000447497	0.000540305	0.000633112	0.00072592	0.000818728	0.000704453	0.00053402	0.000363587	0.000193154	2.27211e-05	5.64871e-05	0.000154737	0.000252987
27.3588	-0.000981693	-0.00110147	-0.00122125	-0.00134103	-0.00146081	-0.00158059	-0.00149588	-0.00140556	-0.00131524	-0.00122493	-0.00113461	-0.00129906	-0.00147786	-0.00165667	-0.00183547	-0.00201427	-0.00196351	-0.0018928	-0.00182208	-0.00175136	-0.00168064	-0.00141521	-0.00112654	-0.000837856	-0.000549177	-0.000260498	-0.000308927	-0.000409218	-0.000509509	-0.000609801	-0.000710092	-0.000600184	-0.000450238	-0.000300292	-0.000150346	-3.99444e-07	0.00011888	0.00023112	0.000343361	0.000455602	0.000567843	0.00047499	0.000326519	0.000178047	2.95761e-05	-0.000118895	-8.61994e-05	3.70699e-06	9.36134e-05
27.7428	-0.00160008	-0.00168068	-0.00176127	-0.00184187	-0.00192247	-0.00200306	-0.00187953	-0.0017504	-0.00162128	-0.00149215	-0.00136302	-0.00153353	-0.00172091	-0.00190829	-0.00209568	-0.00228306	-0.00223463	-0.0021657	-0.00209677	-0.00202784	-0.00195891	-0.00170549	-0.00143005	-0.0011546	-0.000879156	-0.00060371	-0.000662504	-0.000772719	-0.000882934	-0.00099315	-0.00110336	-0.000984966	-0.000823022	-0.000661078	-0.000499134	-0.00033719	-0.000200319	-6.92017e-05	6.19152e-05	0.000193032	0.000324149	0.000252104	0.000124965	-2.17389e-06	-0.000129313	-0.000256452	-0.000224796	-0.000142994	-6.11918e-05
28.1121	-0.00219481	-0.00223772	-0.00228063	-0.00232354	-0.00236645	-0.00240936	-0.0022485	-0.00208205	-0.0019156	-0.00174915	-0.0015827	-0.00175902	-0.00195466	-0.00215029	-0.00234593	-0.00254156	-0.00249538	-0.00242817	-0.00236096	-0.00229374	-0.00222653	-0.00198467	-0.00172195	-0.00145923	-0.00119651	-0.00093379	-0.00100255	-0.00112231	-0.00124207	-0.00136183	-0.00148159	-0.00135503	-0.00118154	-0.00100806	-0.000834577	-0.000661094	-0.000507303	-0.000358033	-0.000208762	-5.94912e-05	8.97795e-05	3.7747e-05	-6.88762e-05	-0.000175499	-0.000282123	-0.000388746	-0.00035809	-0.000284082	-0.000210074
28.4635	-0.00252619	-0.00253607	-0.00254594	-0.00255581	-0.00256569	-0.00257556	-0.00238158	-0.00218202	-0.00198245	-0.00178289	-0.00158333	-0.00176487	-0.00196789	-0.0021709	-0.00237392	-0.00257693	-0.00253609	-0.00247405	-0.00241201	-0.00234997	-0.00228792	-0.00205817	-0.00180839	-0.00155861	-0.00130883	-0.00105905	-0.0011427	-0.00127766	-0.00141261	-0.00154756	-0.00168252	-0.00156107	-0.00139077	-0.00122048	-0.00105019	-0.000879897	-0.000717645	-0.000557238	-0.000396831	-0.000236424	-7.60169e-05	-0.000112703	-0.000202838	-0.000292973	-0.000383108	-0.000473243	-0.000442087	-0.000372628	-0.00030317
28.7987	-0.00257955	-0.00256108	-0.00254261	-0.00252415	-0.00250568	-0.00248721	-0.00226435	-0.0020359	-0.00180745	-0.001579	-0.00135055	-0.00153671	-0.00174623	-0.00195576	-0.00216528	-0.0023748	-0.00234266	-0.0022895	-0.00223635	-0.00218319	-0.00213004	-0.00191308	-0.00167657	-0.00144005	-0.00120354	-0.000967023	-0.00107094	-0.00122723	-0.00138352	-0.00153981	-0.0016961	-0.00159395	-0.00144257	-0.00129119	-0.00113981	-0.000988425	-0.000826656	-0.000662504	-0.000498351	-0.000334198	-0.000170045	-0.000196236	-0.000274045	-0.000351854	-0.000429662	-0.000507471	-0.000474214	-0.000405883	-0.000337552
29.1243	-0.0026314	-0.00258539	-0.00253938	-0.00249337	-0.00244736	-0.00240135	-0.00215045	-0.00189392	-0.0016374	-0.00138088	-0.00112436	-0.00131501	-0.00153086	-0.0017467	-0.00196255	-0.00217839	-0.0021547	-0.00211018	-0.00206566	-0.00202114	-0.00197663	-0.00177211	-0.00154848	-0.00132486	-0.00110123	-0.000877607	-0.00100121	-0.00117823	-0.00135525	-0.00153227	-0.0017093	-0.0016259	-0.00149289	-0.00135989	-0.00122688	-0.00109388	-0.000932581	-0.000764789	-0.000596996	-0.000429204	-0.000261412	-0.000277404	-0.000343235	-0.000409067	-0.000474899	-0.000540731	-0.000505431	-0.000438196	-0.00037096
29.4475	-0.00268287	-0.00260952	-0.00253618	-0.00246283	-0.00238948	-0.00231614	-0.00203739	-0.001753	-0.00146862	-0.00118424	-0.000899859	-0.00109497	-0.00131709	-0.00153921	-0.00176133	-0.00198345	-0.00196814	-0.0019322	-0.00189625	-0.0018603	-0.00182435	-0.00163218	-0.00142135	-0.00121052	-0.000999687	-0.000788857	-0.000931998	-0.0011296	-0.0013272	-0.00152479	-0.00172239	-0.00165761	-0.00154284	-0.00142808	-0.00131331	-0.00119855	-0.00103772	-0.000866312	-0.000694907	-0.000523502	-0.000352097	-0.000357966	-0.00041191	-0.000465854	-0.000519798	-0.000573742	-0.000536416	-0.000470268	-0.00040412
29.7754	-0.00273507	-0.002634	-0.00253292	-0.00243185	-0.00233078	-0.0022297	-0.0019227	-0.00161006	-0.00129742	-0.000984779	-0.000672137	-0.000871763	-0.00110025	-0.00132874	-0.00155722	-0.00178571	-0.00177891	-0.00175166	-0.00172441	-0.00169715	-0.0016699	-0.00149024	-0.00129239	-0.00109454	-0.000896687	-0.000698834	-0.000861795	-0.00108027	-0.00129874	-0.00151721	-0.00173568	-0.00168977	-0.00159351	-0.00149725	-0.00140098	-0.00130472	-0.00114436	-0.000969291	-0.000794221	-0.000619152	-0.000444083	-0.000439685	-0.00048157	-0.000523456	-0.000565341	-0.000607227	-0.000567845	-0.0005028	-0.000437755
30.1149	-0.00276687	-0.00264659	-0.00252631	-0.00240603	-0.00228575	-0.00216547	-0.00183295	-0.00149462	-0.00115628	-0.000817942	-0.000479605	-0.000678161	-0.000906965	-0.00113577	-0.00136457	-0.00159338	-0.00159751	-0.0015821	-0.00156669	-0.00155128	-0.00153588	-0.00137006	-0.00118628	-0.0010025	-0.000818727	-0.00063495	-0.000812877	-0.00104645	-0.00128003	-0.0015136	-0.00174717	-0.00171836	-0.00163957	-0.00156079	-0.001482	-0.00140321	-0.00124539	-0.00106944	-0.000893481	-0.000717525	-0.00054157	-0.000527899	-0.000558237	-0.000588576	-0.000618914	-0.000649253	-0.000606052	-0.000539629	-0.000473206
30.4695	-0.00275461	-0.00263369	-0.00251277	-0.00239185	-0.00227094	-0.00215002	-0.00179845	-0.00144056	-0.00108267	-0.000724786	-0.000366899	-0.000552595	-0.000768916	-0.000985237	-0.00120156	-0.00141788	-0.00143773	-0.00144051	-0.00144328	-0.00144605	-0.00144882	-0.00129924	-0.00113147	-0.000963692	-0.000795919	-0.000628146	-0.000810353	-0.0010464	-0.00128245	-0.0015185	-0.00175455	-0.00173859	-0.00167462	-0.00161064	-0.00154667	-0.0014827	-0.00133173	-0.00116079	-0.000989844	-0.000818902	-0.00064796	-0.00062738	-0.000647577	-0.000667773	-0.000687969	-0.000708165	-0.000657525	-0.000584515	-0.000511505
30.8371	-0.00274191	-0.00262032	-0.00249874	-0.00237715	-0.00225557	-0.00213399	-0.00176267	-0.00138451	-0.00100635	-0.000628196	-0.000250037	-0.000422399	-0.000625776	-0.000829153	-0.00103253	-0.00123591	-0.00127207	-0.00129369	-0.00131531	-0.00133693	-0.00135855	-0.00122581	-0.00107463	-0.000923449	-0.00077227	-0.000621091	-0.000807736	-0.00104635	-0.00128497	-0.00152359	-0.00176221	-0.00175956	-0.00171095	-0.00166234	-0.00161373	-0.00156512	-0.00142125	-0.0012555	-0.00108976	-0.000924017	-0.000758274	-0.00073053	-0.00074021	-0.00074989	-0.000759571	-0.000769251	-0.000710896	-0.000631056	-0.000551216
31.2154	-0.00272883	-0.00260657	-0.0024843	-0.00236203	-0.00223977	-0.0021175	-0.00172587	-0.00132685	-0.000927839	-0.000528826	-0.000129813	-0.000288457	-0.000478518	-0.000668579	-0.00085864	-0.0010487	-0.00110164	-0.00114265	-0.00118366	-0.00122468	-0.00126569	-0.00115026	-0.00101616	-0.000882048	-0.00074794	-0.000613832	-0.000805043	-0.0010463	-0.00128756	-0.00152882	-0.00177008	-0.00178113	-0.00174833	-0.00171552	-0.00168272	-0.00164992	-0.00151334	-0.00135295	-0.00119255	-0.00103216	-0.000871762	-0.000836648	-0.00083551	-0.000834371	-0.000833232	-0.000832093	-0.000765802	-0.000678936	-0.00059207
31.6017	-0.00271548	-0.00259252	-0.00246955	-0.00234659	-0.00222362	-0.00210066	-0.00168827	-0.00126796	-0.000847646	-0.000427333	-7.01997e-06	-0.000151653	-0.000328113	-0.000504574	-0.000681034	-0.000857495	-0.000927565	-0.000988385	-0.0010492	-0.00111002	-0.00117084	-0.0010731	-0.000956433	-0.000839762	-0.00072309	-0.000606419	-0.000802293	-0.00104625	-0.00129021	-0.00153417	-0.00177812	-0.00180316	-0.0017865	-0.00176984	-0.00175318	-0.00173652	-0.0016074	-0.00145247	-0.00129754	-0.00114261	-0.000987675	-0.000945034	-0.000932845	-0.000920657	-0.000908468	-0.000896279	-0.000821882	-0.000727839	-0.000633797
[truncated: 282 more rows]
[truncated: 706 more columns]
